# Supplementary material for: Small RNA, Transcriptome and Degradome Analysis of the Transgenerational Heat Stress Response Network in Durum Wheat
Source: Int J Mol Sci. 2021 May 24;22(11):5532. doi: 10.3390/ijms22115532 (PMC8197280; doi:10.3390/ijms22115532)
Supplement: Supplementary file 1 [file ijms-22-05532-s001.zip › Table S7.xlsx]

## Sheet: AuCH_L vs AuCC_L
Table S7. Differentially expressed genes (DEGs) in response to the progeny heat stress treatment.
*Number of up-regulated genes: 1634. Number of down-regulated genes: 1122.
Gene ID	Description	FPKM.AuCH_L	FPKM.AuCC_L	Log2(fold-change)	p-value	q-value	Regulation pattern
TRITD1Av1G001750	protein MEI2-like 3 [Aegilops tauschii subsp. tauschii]	25.7032	9.77581	1.39466	0.0460611	0.472411	up
TRITD1Av1G002860	2'-deoxymugineic-acid 2'-dioxygenase-like [Aegilops tauschii subsp. tauschii]	2.33875	12.215	-2.38484	0.000420364	0.0225129	down
TRITD1Av1G003480	methionine S-methyltransferase isoform X1 [Aegilops tauschii subsp. tauschii];methionine S-methyltransferase isoform X2 [Aegilops tauschii subsp. tauschii];Methionine S-methyltransferase [Triticum urartu];hypothetical protein TRIUR3_01074 [Triticum urartu]	46.8331	116.834	-1.31886	0.0372658	0.422798	down
TRITD1Av1G003850	G-type lectin S-receptor-like serine/threonine-protein kinase At2g19130 [Aegilops tauschii subsp. tauschii]	1.39127	6.05258	-2.12115	0.00143555	0.0537931	down
TRITD1Av1G004570	resistance protein RGA2 [Triticum turgidum subsp. durum]	0.483091	6.12175	-3.66358	3.85308e-07	0.000118775	down
TRITD1Av1G004680	Bowman-Birk type trypsin inhibitor [Triticum urartu]	31.9675	5.08371	2.65265	0.000243186	0.0154133	up
TRITD1Av1G005870	CSC1-like protein At3g21620 [Aegilops tauschii subsp. tauschii]	103.781	37.836	1.45572	0.0370135	0.420815	up
TRITD1Av1G006990	obtusifoliol 14-alpha demethylase-like [Aegilops tauschii subsp. tauschii]	0.681378	2.81761	-2.04795	0.00251954	0.0779333	down
TRITD1Av1G008370	hypothetical protein TRIUR3_07714 [Triticum urartu]	47.2973	122.569	-1.37377	0.030745	0.376228	down
TRITD1Av1G008530	uncharacterized protein LOC109787361 [Aegilops tauschii subsp. tauschii]	6.38395	0.988899	2.69055	0.00017993	0.0123568	up
TRITD1Av1G008870	3-ketoacyl-CoA synthase 12-like [Aegilops tauschii subsp. tauschii];3-ketoacyl-CoA synthase 21 [Triticum urartu]	3.67341	13.6172	-1.89023	0.00399442	0.10379	down
TRITD1Av1G016940	probable uridine nucleosidase 2 isoform X1 [Aegilops tauschii subsp. tauschii];hypothetical protein TRIUR3_01534 [Triticum urartu]	5.01661	15.6073	-1.63744	0.0116648	0.209824	down
TRITD1Av1G017070	hypothetical protein TRIUR3_01536 [Triticum urartu]	3.30404	10.2733	-1.6366	0.0138817	0.233054	down
TRITD1Av1G017620	starch negative regulator RSR1 [Triticum aestivum];Floral homeotic protein APETALA 2 [Triticum urartu];target of EAT1-B1 [Triticum aestivum];floral homeotic protein APETALA 2-like isoform X1 [Aegilops tauschii subsp. tauschii];hypothetical protein SETIT_3G044600v2 [Setaria italica]	54.2299	20.7302	1.38735	0.047183	0.477869	up
TRITD1Av1G019210	tetraspanin-3 [Aegilops tauschii subsp. tauschii]	65.6988	25.1222	1.38691	0.0473965	0.479034	up
TRITD1Av1G020310	probable glucuronosyltransferase Os05g0123100 [Aegilops tauschii subsp. tauschii];beta3-glucuronyltransferase, partial [Triticum aestivum]	15.3815	3.45946	2.15257	0.00230375	0.0736321	up
TRITD1Av1G021360	nuclear pore complex protein NUP98A-like isoform X2 [Aegilops tauschii subsp. tauschii]	0.542578	1.34169	-1.30615	0.0459535	0.471832	down
TRITD1Av1G022100	tetraspanin-6 isoform X1 [Aegilops tauschii subsp. tauschii];tetraspanin-6 isoform X2 [Aegilops tauschii subsp. tauschii]	1.09809	3.7007	-1.7528	0.00861357	0.17257	down
TRITD1Av1G024630	Acetylornithine aminotransferase, mitochondrial [Triticum urartu];predicted protein [Hordeum vulgare subsp. vulgare];acetylornithine aminotransferase, mitochondrial-like [Aegilops tauschii subsp. tauschii]	34.6723	12.4683	1.47552	0.0347453	0.405741	up
TRITD1Av1G028050	putative glutathione S-transferase GSTF1 [Triticum urartu]	132.453	40.3573	1.71458	0.014069	0.235151	up
TRITD1Av1G028970	CBL-interacting protein kinase 17 [Triticum aestivum];CBL-interacting protein kinase 17-like [Aegilops tauschii subsp. tauschii];CBL-interacting protein kinase 17 [Triticum urartu]	35.8323	9.92127	1.85266	0.00805568	0.165175	up
TRITD1Av1G029130	CBL-interacting protein kinase 17 [Hordeum vulgare subsp. spontaneum]	192.968	59.3022	1.7022	0.0146866	0.241456	up
TRITD1Av1G030400	uncharacterized protein LOC109774415 [Aegilops tauschii subsp. tauschii];hypothetical protein TRIUR3_24239 [Triticum urartu]	3.8072	1.25238	1.60406	0.0260922	0.339311	up
TRITD1Av1G033050	Lysosomal alpha-mannosidase [Triticum urartu];alpha-mannosidase-like [Aegilops tauschii subsp. tauschii]	4.20909	13.6144	-1.69356	0.00908344	0.178685	down
TRITD1Av1G034220	probable sucrose-phosphatase 3 isoform X3 [Aegilops tauschii subsp. tauschii];putative sucrose-phosphatase 3 [Triticum urartu];probable sucrose-phosphatase 3 isoform X1 [Aegilops tauschii subsp. tauschii];probable sucrose-phosphatase 3 isoform X2 [Aegilops tauschii subsp. tauschii]	0.858337	5.98676	-2.80216	5.64572e-05	0.00513933	down
TRITD1Av1G035040	uncharacterized protein LOC109768733 [Aegilops tauschii subsp. tauschii];hypothetical protein TRIUR3_31406 [Triticum urartu];uncharacterized protein LOC109768729 [Aegilops tauschii subsp. tauschii]	3.68295	0.935702	1.97674	0.0059003	0.132828	up
TRITD1Av1G037520	putative glucan 1,3-beta-glucosidase A [Triticum urartu]	1.63246	5.86308	-1.84461	0.00506068	0.120663	down
TRITD1Av1G040520	uncharacterized protein LOC109755224 [Aegilops tauschii subsp. tauschii]	2.70141	29.0758	-3.42803	1.41275e-06	0.000305284	down
TRITD1Av1G040800	uncharacterized protein LOC109755224 [Aegilops tauschii subsp. tauschii]	2.10414	35.7086	-4.08497	2.76681e-08	1.53174e-05	down
TRITD1Av1G040850	predicted protein [Hordeum vulgare subsp. vulgare];DnaJ homolog subfamily B member 2 [Triticum urartu];DnaJ homolog subfamily B member 11 [Triticum urartu]	41.0221	104.554	-1.34977	0.0334362	0.396427	down
TRITD1Av1G040890	tubulin gamma-2 chain [Aegilops tauschii subsp. tauschii];Tubulin gamma-2 chain [Triticum urartu]	0.875215	2.27318	-1.377	0.0340476	0.400698	down
TRITD1Av1G043710	GDSL esterase/lipase At1g09390-like [Aegilops tauschii subsp. tauschii]	10.8805	1.08862	3.32118	6.28681e-06	0.000993277	up
TRITD1Av1G046060	CRM-domain containing factor CFM3, chloroplastic/mitochondrial [Aegilops tauschii subsp. tauschii]	3.73712	1.13567	1.71839	0.0150648	0.245001	up
TRITD1Av1G046310	GDSL esterase/lipase At1g28600-like [Aegilops tauschii subsp. tauschii]	9.25904	1.45419	2.67065	0.000242951	0.0154133	up
TRITD1Av1G049140	Glycerophosphoryl diester phosphodiesterase [Triticum urartu];predicted protein [Hordeum vulgare subsp. vulgare]	18.9719	61.3083	-1.69222	0.0089729	0.177024	down
TRITD1Av1G053230	auxin-responsive protein IAA15-like [Aegilops tauschii subsp. tauschii];Auxin-responsive protein IAA15 [Triticum urartu]	8.15333	19.4386	-1.25346	0.0482678	0.482625	down
TRITD1Av1G054820	Heat shock 70 kDa protein 4L [Triticum urartu];heat shock 70 kDa protein 15-like [Aegilops tauschii subsp. tauschii]	60.841	12.0539	2.33555	0.00092343	0.040144	up
TRITD1Av1G056950	NADP-dependent malic enzyme, chloroplastic [Triticum urartu];NADP-dependent malic enzyme, chloroplastic-like isoform X2 [Aegilops tauschii subsp. tauschii];NADP-dependent malic enzyme, chloroplastic-like isoform X1 [Aegilops tauschii subsp. tauschii]	62.7536	20.1375	1.63982	0.0187786	0.280726	up
TRITD1Av1G059480	mitochondrial dicarboxylate/tricarboxylate transporter DTC-like [Aegilops tauschii subsp. tauschii];hypothetical protein TRIUR3_24084 [Triticum urartu]	12.6384	34.2161	-1.43686	0.0247142	0.327194	down
TRITD1Av1G065420	DNA polymerase epsilon catalytic subunit A-like [Aegilops tauschii subsp. tauschii];DNA polymerase epsilon catalytic subunit A [Triticum urartu]	0.571915	0.184374	1.63316	0.0236079	0.320848	up
TRITD1Av1G067490	heat shock 70 kDa protein 6, chloroplastic-like [Aegilops tauschii subsp. tauschii];Stromal 70 kDa heat shock-related protein, chloroplastic [Triticum urartu]	851.75	177.051	2.26626	0.00126869	0.049577	up
TRITD1Av1G072420	putative calcium-binding protein CML18 [Triticum urartu]	37.5828	8.25647	2.18648	0.00196124	0.0671543	up
TRITD1Av1G077980	hypothetical protein TRIUR3_19664 [Triticum urartu];probable NAD(P)H dehydrogenase (quinone) FQR1-like 1 [Aegilops tauschii subsp. tauschii]	4.88116	12.1334	-1.31369	0.0396267	0.435381	down
TRITD1Av1G083790	predicted protein [Hordeum vulgare subsp. vulgare]	46.7852	110.798	-1.2438	0.0485778	0.484653	down
TRITD1Av1G085690	probable serine/threonine-protein kinase PBL1 isoform X1 [Aegilops tauschii subsp. tauschii]	5.89598	1.85012	1.67211	0.017634	0.270225	up
TRITD1Av1G088550	3-ketoacyl-CoA thiolase 2, peroxisomal-like isoform X1 [Aegilops tauschii subsp. tauschii];3-ketoacyl-CoA thiolase 2, peroxisomal [Triticum urartu]	8.67917	31.5103	-1.86019	0.00442679	0.110474	down
TRITD1Av1G089270	chaperonin CPN60-1, mitochondrial [Aegilops tauschii subsp. tauschii];Chaperonin CPN60-2, mitochondrial [Triticum urartu]	98.0878	13.1618	2.89771	5.23554e-05	0.00488056	up
TRITD1Av1G089840	Hypersensitive-induced response protein 1 [Triticum urartu]	4.96023	19.9692	-2.0093	0.00239238	0.0753103	down
TRITD1Av1G091950	probable leucine-rich repeat receptor-like protein kinase At1g35710 [Aegilops tauschii subsp. tauschii]	4.23577	1.18938	1.83242	0.00929791	0.181416	up
TRITD1Av1G098710	putative pentatricopeptide repeat-containing protein At1g13630 [Aegilops tauschii subsp. tauschii]	1.22291	0.392876	1.63817	0.0234259	0.319334	up
TRITD1Av1G100950	uncharacterized protein LOC109772408 isoform X1 [Aegilops tauschii subsp. tauschii];hypothetical protein TRIUR3_34552 [Triticum urartu];E3 ubiquitin-protein ligase MARCH11-like isoform X3 [Aegilops tauschii subsp. tauschii]	8.1728	28.2023	-1.78691	0.00624069	0.138423	down
TRITD1Av1G106590	alpha-galactosidase-like [Aegilops tauschii subsp. tauschii];Alpha-galactosidase [Triticum urartu]	55.4893	13.6308	2.02534	0.00383348	0.101393	up
TRITD1Av1G107070	hypothetical protein [Hordeum vulgare]	108.011	39.8803	1.43743	0.0396183	0.435381	up
TRITD1Av1G108260	calcium uniporter protein 2, mitochondrial-like [Aegilops tauschii subsp. tauschii];hypothetical protein TRIUR3_02519 [Triticum urartu]	33.0846	7.875	2.07081	0.00318775	0.0899835	up
TRITD1Av1G109450	CBS domain-containing protein CBSX5-like [Aegilops tauschii subsp. tauschii]	6.35963	1.40881	2.17447	0.00229399	0.0735223	up
TRITD1Av1G111450	membrane steroid-binding protein 1-like [Aegilops tauschii subsp. tauschii];Membrane steroid-binding protein 1 [Triticum urartu]	17.9709	48.1206	-1.42099	0.0261684	0.339936	down
TRITD1Av1G113280	hypothetical protein TRIUR3_21393 [Triticum urartu]	5.23867	1.92405	1.44505	0.0443336	0.461945	up
TRITD1Av1G116390	probable serine protease EDA2 [Aegilops tauschii subsp. tauschii];putative serine protease EDA2 [Triticum urartu]	4.35207	11.4434	-1.39475	0.0292324	0.364998	down
TRITD1Av1G116630	CDPK-related kinase 3-like [Aegilops tauschii subsp. tauschii];CDPK-related protein kinase [Triticum urartu]	2.4922	0.423672	2.5564	0.000448269	0.0232954	up
TRITD1Av1G119650	hypothetical protein TRIUR3_30861 [Triticum urartu]	8.06233	3.00351	1.42455	0.0431569	0.457031	up
TRITD1Av1G119750	probable trehalase [Aegilops tauschii subsp. tauschii];Trehalase [Triticum urartu]	5.64463	0.657388	3.10206	2.26664e-05	0.00269011	up
TRITD1Av1G120850	L-type lectin-domain containing receptor kinase S.4 [Oryza sativa Japonica Group]	1.26565	4.90741	-1.95508	0.00318362	0.0899606	down
TRITD1Av1G121850	hypothetical protein TRIUR3_34300 [Triticum urartu]	140.023	35.5673	1.97704	0.00475304	0.116684	up
TRITD1Av1G122220	putative glutathione S-transferase GSTU6 [Triticum urartu];probable glutathione S-transferase GSTU6 [Aegilops tauschii subsp. tauschii]	8.02844	0.923781	3.1195	2.12794e-05	0.00260021	up
TRITD1Av1G127820	cinnamoyl-CoA reductase-like SNL6 [Aegilops tauschii subsp. tauschii];Dihydroflavonol-4-reductase [Triticum urartu]	8.97536	2.46109	1.86667	0.00828507	0.167974	up
TRITD1Av1G128640	probable xyloglucan endotransglucosylase/hydrolase protein 29 [Aegilops tauschii subsp. tauschii];predicted protein, partial [Hordeum vulgare subsp. vulgare]	22.4288	5.82229	1.94569	0.00562111	0.128678	up
TRITD1Av1G129110	D-xylose-proton symporter-like 2 [Triticum urartu]	108.313	41.2471	1.39285	0.0461334	0.472785	up
TRITD1Av1G132090	MLO-like protein 9 [Aegilops tauschii subsp. tauschii];seven trans-membrane protein [Triticum aestivum]	0.927123	2.34015	-1.33577	0.0390266	0.43084	down
TRITD1Av1G132270	probable protein phosphatase 2C 47 isoform X1 [Aegilops tauschii subsp. tauschii];putative protein phosphatase 2C 27 [Triticum urartu]	117.328	24.1376	2.28119	0.00119574	0.0473532	up
TRITD1Av1G133290	DDB1- and CUL4-associated factor 8-like [Aegilops tauschii subsp. tauschii];DDB1- and CUL4-associated factor 8 [Triticum urartu]	25.5493	8.5643	1.57688	0.0240827	0.323091	up
TRITD1Av1G134320	uncharacterized protein LOC109774571 [Aegilops tauschii subsp. tauschii]	9.82687	2.02413	2.27943	0.00143768	0.0537931	up
TRITD1Av1G134380	uncharacterized protein LOC109774569 [Aegilops tauschii subsp. tauschii];hypothetical protein OsI_18071 [Oryza sativa Indica Group]	1.85445	4.68949	-1.33844	0.0403794	0.440262	down
TRITD1Av1G135600	probable trehalose-phosphate phosphatase 2 isoform X1 [Aegilops tauschii subsp. tauschii]	22.1	4.929	2.16468	0.00213433	0.0702644	up
TRITD1Av1G136140	putative glucuronosyltransferase PGSIP8 [Aegilops tauschii subsp. tauschii];predicted protein, partial [Hordeum vulgare subsp. vulgare];Glycogenin-1 [Triticum urartu]	14.789	3.68148	2.00616	0.00435622	0.10922	up
TRITD1Av1G137630	predicted protein [Hordeum vulgare subsp. vulgare]	92.1204	34.6064	1.41248	0.0433115	0.45752	up
TRITD1Av1G139910	methionine sulfoxide reductase MSRA4.2 [Triticum aestivum x Thinopyrum elongatum]	351.806	96.3956	1.86774	0.00750197	0.157269	up
TRITD1Av1G141250	Leucyl-tRNA synthetase, cytoplasmic [Triticum urartu]	0.542035	1.75749	-1.69706	0.00996766	0.190088	down
TRITD1Av1G141360	hypothetical protein TRIUR3_29639 [Triticum urartu];uncharacterized protein LOC109741642 [Aegilops tauschii subsp. tauschii]	4.84863	0.720255	2.751	0.000140261	0.0102557	up
TRITD1Av1G145400	Receptor-like protein kinase FERONIA [Triticum urartu]	21.0283	3.76905	2.48006	0.000462356	0.0238902	up
TRITD1Av1G147120	serine/arginine-rich splicing factor SR30-like isoform X1 [Aegilops tauschii subsp. tauschii];Pre-mRNA-splicing factor SF2 [Triticum urartu];serine/arginine-rich splicing factor SR30-like isoform X2 [Aegilops tauschii subsp. tauschii]	17.7722	5.85868	1.60097	0.0226185	0.313228	up
TRITD1Av1G147280	UDP-glucuronic acid decarboxylase 2-like [Aegilops tauschii subsp. tauschii];UDP-D-glucuronate decarboxylase, partial [Hordeum vulgare];UDP-glucuronic acid decarboxylase 1 [Triticum urartu];UDP-glucuronic acid decarboxylase 2 [Brachypodium distachyon]	222.142	65.9064	1.75299	0.0120088	0.213056	up
TRITD1Av1G148430	thiamine pyrophosphokinase 3-like [Aegilops tauschii subsp. tauschii]	3.39928	1.08441	1.64832	0.0226228	0.313228	up
TRITD1Av1G150230	peptide chain release factor PrfB3, chloroplastic [Aegilops tauschii subsp. tauschii];Peptide chain release factor 2 [Triticum urartu]	6.60251	2.17129	1.60446	0.0230301	0.316484	up
TRITD1Av1G151290	Diacylglycerol kinase 1 [Triticum urartu];diacylglycerol kinase 1-like [Aegilops tauschii subsp. tauschii]	4.435	0.948148	2.22575	0.0017265	0.061302	up
TRITD1Av1G152830	protein BONZAI 3-like isoform X1 [Aegilops tauschii subsp. tauschii];protein BONZAI 3-like isoform X2 [Aegilops tauschii subsp. tauschii];Protein BONZAI 3 [Triticum urartu]	44.3397	8.9604	2.30696	0.00106175	0.0437058	up
TRITD1Av1G154670	probable calcium-binding protein CML15 [Aegilops tauschii subsp. tauschii]	10.9884	1.84165	2.57692	0.000362416	0.0204818	up
TRITD1Av1G156270	late embryogenesis abundant protein, group 3-like [Aegilops tauschii subsp. tauschii]	17.233	3.21159	2.42381	0.000691019	0.0320432	up
TRITD1Av1G156380	protein RETICULATA-RELATED 4, chloroplastic-like [Aegilops tauschii subsp. tauschii];hypothetical protein TRIUR3_07434 [Triticum urartu]	16.0024	38.6884	-1.27361	0.0439444	0.460974	down
TRITD1Av1G156860	RNA polymerase II C-terminal domain phosphatase-like 4 [Aegilops tauschii subsp. tauschii];RNA polymerase II C-terminal domain phosphatase-like 4 isoform X2 [Aegilops tauschii subsp. tauschii];RNA polymerase II C-terminal domain phosphatase-like 4 isoform X4 [Aegilops tauschii subsp. tauschii];RNA polymerase II C-terminal domain phosphatase-like 4 isoform X3 [Aegilops tauschii subsp. tauschii]	0.901927	2.2197	-1.29928	0.0433739	0.457718	down
TRITD1Av1G157600	methyltransferase-like protein 13 isoform X2 [Aegilops tauschii subsp. tauschii];methyltransferase-like protein 13 isoform X1 [Aegilops tauschii subsp. tauschii]	9.76949	3.24447	1.5903	0.0241271	0.323449	up
TRITD1Av1G157810	Protein RRP5-like protein [Triticum urartu]	2.68897	0.941745	1.51364	0.0368515	0.419797	up
TRITD1Av1G158260	argininosuccinate synthase, chloroplastic [Aegilops tauschii subsp. tauschii]	20.4688	48.7159	-1.25096	0.0474421	0.479229	down
TRITD1Av1G159830	hypothetical protein TRIUR3_18172 [Triticum urartu]	30.7646	2.69378	3.51357	2.23841e-06	0.000436705	up
TRITD1Av1G160390	endo-1,3;1,4-beta-D-glucanase-like [Aegilops tauschii subsp. tauschii];predicted protein [Hordeum vulgare subsp. vulgare]	341.811	106.626	1.68064	0.0159897	0.255462	up
TRITD1Av1G161710	predicted protein [Hordeum vulgare subsp. vulgare];Secologanin synthase [Triticum urartu]	12.1445	31.8134	-1.38933	0.0291421	0.364472	down
TRITD1Av1G161810	uncharacterized protein LOC109783895 isoform X1 [Aegilops tauschii subsp. tauschii];uncharacterized protein LOC109783895 isoform X2 [Aegilops tauschii subsp. tauschii];hypothetical protein TRIUR3_05635 [Triticum urartu]	1.43351	0.349642	2.0356	0.00443144	0.110489	up
TRITD1Av1G161920	uncharacterized protein LOC109765672 isoform X2 [Aegilops tauschii subsp. tauschii]	1.40188	4.99089	-1.83194	0.00527838	0.123829	down
TRITD1Av1G162120	LEC14B protein [Triticum urartu];predicted protein, partial [Hordeum vulgare subsp. vulgare]	7.10052	17.5579	-1.30612	0.0396027	0.435381	down
TRITD1Av1G162210	GID1 protein [Triticum aestivum]	20.0519	5.84309	1.77894	0.0111688	0.204024	up
TRITD1Av1G162460	uncharacterized protein LOC109746850 [Aegilops tauschii subsp. tauschii]	74.9753	20.6141	1.86278	0.00769195	0.159921	up
TRITD1Av1G163360	AAA-ATPase ASD, mitochondrial-like [Aegilops tauschii subsp. tauschii]	13.5571	5.01291	1.43533	0.040614	0.44211	up
TRITD1Av1G163420	probable carboxylesterase 15 [Aegilops tauschii subsp. tauschii]	10.6786	1.06306	3.32843	6.29792e-06	0.000993277	up
TRITD1Av1G166080	protein root UVB sensitive 6-like [Aegilops tauschii subsp. tauschii]	118.427	44.8951	1.39936	0.0450872	0.465758	up
TRITD1Av1G166340	KH domain-containing protein At1g09660/At1g09670-like [Aegilops tauschii subsp. tauschii]	28.4313	7.37853	1.94607	0.00555599	0.128161	up
TRITD1Av1G167110	amino acid permease 3-like [Aegilops tauschii subsp. tauschii]	2.19586	8.95693	-2.02822	0.0022239	0.0719294	down
TRITD1Av1G167570	hypothetical protein TRIUR3_06540 [Triticum urartu]	151.54	21.142	2.84151	7.39721e-05	0.00635013	up
TRITD1Av1G167910	uncharacterized protein LOC109772898 [Aegilops tauschii subsp. tauschii]	24.1324	8.01097	1.59092	0.022963	0.315721	up
TRITD1Av1G169340	Serine/threonine-protein kinase SAPK4 [Triticum urartu]	96.8084	4.39107	4.46249	5.15679e-09	4.23904e-06	up
TRITD1Av1G170230	soluble inorganic pyrophosphatase-like [Aegilops tauschii subsp. tauschii];Soluble inorganic pyrophosphatase [Triticum urartu]	12.7204	4.36067	1.54452	0.0280152	0.355957	up
TRITD1Av1G171220	predicted protein [Hordeum vulgare subsp. vulgare];hypothetical protein TRIUR3_12334 [Triticum urartu]	118.276	32.1222	1.88052	0.00714535	0.151935	up
TRITD1Av1G171400	serine/threonine-protein kinase Nek4-like [Aegilops tauschii subsp. tauschii];Serine/threonine-protein kinase Nek4 [Triticum urartu]	2.10796	0.765865	1.46068	0.0398943	0.436552	up
TRITD1Av1G172110	protein TRANSPARENT TESTA 1-like [Aegilops tauschii subsp. tauschii]	3.82301	0.962501	1.98985	0.00557678	0.128388	up
TRITD1Av1G172980	Alpha-amylase [Triticum urartu]	36.1648	5.75573	2.65152	0.000195006	0.0130615	up
TRITD1Av1G173190	uncharacterized protein LOC109740315 [Aegilops tauschii subsp. tauschii];Periplasmic beta-glucosidase [Triticum urartu]	1.27847	4.7851	-1.90413	0.00400635	0.104	down
TRITD1Av1G173430	predicted protein [Hordeum vulgare subsp. vulgare];probable anion transporter 2, chloroplastic [Aegilops tauschii subsp. tauschii]	3.59171	1.14024	1.65533	0.01907	0.283129	up
TRITD1Av1G173840	predicted protein [Hordeum vulgare subsp. vulgare];hypothetical protein TRIUR3_08483 [Triticum urartu]	13.9027	4.13127	1.75071	0.0124699	0.217237	up
TRITD1Av1G174320	hypothetical protein TRIUR3_28048 [Triticum urartu];synaptojanin-1-like [Aegilops tauschii subsp. tauschii]	5.00959	1.05585	2.24629	0.00174144	0.061671	up
TRITD1Av1G174380	hypothetical protein TRIUR3_28549 [Triticum urartu]	74.4398	16.3923	2.18305	0.00190681	0.0659771	up
TRITD1Av1G176390	Heat shock cognate 70 kDa protein 4 [Triticum urartu];hypothetical protein OsI_20227 [Oryza sativa Indica Group]	33.1514	6.83635	2.27777	0.00121896	0.0480621	up
TRITD1Av1G177040	histone H2A-like [Aegilops tauschii subsp. tauschii];Histone H2A.1 [Triticum urartu]	16.0492	38.6584	-1.26828	0.0452989	0.466878	down
TRITD1Av1G177130	uncharacterized protein LOC109746577 [Aegilops tauschii subsp. tauschii]	36.4494	4.15994	3.13126	2.04342e-05	0.00250823	up
TRITD1Av1G178700	hypothetical protein TRIUR3_16688 [Triticum urartu]	17.3416	70.4497	-2.02236	0.00222112	0.0719294	down
TRITD1Av1G178780	hypothetical protein TRIUR3_27602 [Triticum urartu]	25.5453	159.569	-2.64305	0.000105692	0.00831048	down
TRITD1Av1G179240	CTD nuclear envelope phosphatase 1 homolog [Aegilops tauschii subsp. tauschii]	2.83012	15.9422	-2.49391	0.000239735	0.0152659	down
TRITD1Av1G180370	heat shock 70 kDa protein, mitochondrial-like [Aegilops tauschii subsp. tauschii];Heat shock 70 kDa protein, mitochondrial [Triticum urartu]	54.2271	1.16636	5.53893	5.01873e-12	1.32123e-08	up
TRITD1Av1G181600	uncharacterized protein LOC109785385 [Aegilops tauschii subsp. tauschii]	2.08594	5.1069	-1.29175	0.0475444	0.479505	down
TRITD1Av1G181740	putative WRKY transcription factor 33 [Triticum urartu];WRKY transcription factor WRKY24-like [Aegilops tauschii subsp. tauschii]	0.629968	2.49563	-1.98605	0.00331092	0.0924976	down
TRITD1Av1G181920	alanine--glyoxylate aminotransferase 2 homolog 3, mitochondrial-like [Aegilops tauschii subsp. tauschii];Putative aminotransferase class III superfamily protein [Zea mays]	32.7288	9.37867	1.80311	0.00997143	0.190088	up
TRITD1Av1G182820	hypothetical protein TRIUR3_05552 [Triticum urartu]	13.4936	4.12809	1.70873	0.0146101	0.240929	up
TRITD1Av1G183240	cytochrome P450 714D1-like [Aegilops tauschii subsp. tauschii];hypothetical protein TRIUR3_17537 [Triticum urartu];Secologanin synthase [Triticum urartu]	7.11248	1.16514	2.60985	0.000275461	0.016906	up
TRITD1Av1G187100	probable glycerol-3-phosphate dehydrogenase [NAD(+)] 3, cytosolic [Aegilops tauschii subsp. tauschii]	4.76884	1.06949	2.15672	0.00255505	0.0787622	up
TRITD1Av1G187230	putative glucan endo-1,3-beta-glucosidase GVI isoform X1 [Aegilops tauschii subsp. tauschii];putative glucan endo-1,3-beta-glucosidase GVI isoform X2 [Aegilops tauschii subsp. tauschii];Putative glucan endo-1,3-beta-glucosidase GVI [Triticum urartu]	19.2891	4.64569	2.05382	0.00352994	0.0961412	up
TRITD1Av1G187250	hypothetical protein TRIUR3_23885 [Triticum urartu]	6.62688	2.41929	1.45375	0.0443921	0.462275	up
TRITD1Av1G191920	hypothetical protein TRIUR3_01014 [Triticum urartu]	4.17586	0.647974	2.68806	0.000211382	0.0139698	up
TRITD1Av1G193170	thioredoxin-like protein YLS8 [Aegilops tauschii subsp. tauschii];Thioredoxin-like protein 4A [Triticum urartu]	20.2445	57.567	-1.50772	0.0188012	0.280847	down
TRITD1Av1G194670	CBL-interacting protein kinase 19-like [Aegilops tauschii subsp. tauschii];CBL-interacting serine/threonine-protein kinase 12 [Triticum urartu]	12.6216	2.62039	2.26804	0.00135665	0.05198	up
TRITD1Av1G195020	cytochrome P450 71A1-like [Aegilops tauschii subsp. tauschii];Cytochrome P450 71A1 [Triticum urartu]	10.6567	1.09052	3.28867	7.06412e-06	0.0010888	up
TRITD1Av1G198210	dolichyl-diphosphooligosaccharide--protein glycosyltransferase subunit STT3A [Aegilops tauschii subsp. tauschii];predicted protein [Hordeum vulgare subsp. vulgare]	24.4423	58.6341	-1.26236	0.0455346	0.468595	down
TRITD1Av1G198570	kinesin-like protein KIN-14K [Aegilops tauschii subsp. tauschii];Kinesin-4 [Triticum urartu]	4.07988	1.07422	1.92524	0.00620758	0.138027	up
TRITD1Av1G198630	pseudo histidine-containing phosphotransfer protein 5 [Aegilops tauschii subsp. tauschii]	7.39347	30.0131	-2.02127	0.00226717	0.072783	down
TRITD1Av1G200340	Respiratory burst oxidase-like protein F [Triticum urartu];respiratory burst oxidase homolog protein A-like [Aegilops tauschii subsp. tauschii];respiratory burst oxidase homologue A [Hordeum vulgare subsp. vulgare]	17.1015	4.1778	2.03331	0.0037302	0.0993095	up
TRITD1Av1G200750	cytochrome P450 [Triticum aestivum]	3.10913	1.16899	1.41125	0.0468609	0.476359	up
TRITD1Av1G201450	heat shock factor A4c [Triticum aestivum]	12.279	45.6903	-1.8957	0.00378139	0.10037	down
TRITD1Av1G201930	cytochrome P450 94B3-like [Aegilops tauschii subsp. tauschii];Cytochrome P450 94A1 [Triticum urartu]	6.77137	1.15913	2.54641	0.00038741	0.0215354	up
TRITD1Av1G202120	uncharacterized protein LOC109770863 [Aegilops tauschii subsp. tauschii];putative glycosyltransferase AGO61 [Triticum urartu]	35.8993	5.63976	2.67025	0.000176659	0.0122251	up
TRITD1Av1G202540	disease resistance protein RGA2-like [Aegilops tauschii subsp. tauschii]	3.92266	15.3006	-1.96368	0.00281252	0.0838409	down
TRITD1Av1G202570	disease resistance protein RGA2-like [Aegilops tauschii subsp. tauschii]	1.12045	4.01758	-1.84224	0.00548011	0.127059	down
TRITD1Av1G202990	uncharacterized protein LOC109781820 [Aegilops tauschii subsp. tauschii];hypothetical protein TRIUR3_08436 [Triticum urartu]	24.0121	7.81037	1.6203	0.0204109	0.294514	up
TRITD1Av1G203800	probable choline kinase 2 [Aegilops tauschii subsp. tauschii];Choline kinase alpha [Triticum urartu]	9.04944	63.3898	-2.80835	4.14832e-05	0.00410699	down
TRITD1Av1G205220	G-type lectin S-receptor-like serine/threonine-protein kinase At2g19130 [Aegilops tauschii subsp. tauschii]	1.11079	3.62254	-1.70541	0.00919345	0.180456	down
TRITD1Av1G206530	chlorophyll a-b binding protein of LHCII type 1 [Aegilops tauschii subsp. tauschii];Chlorophyll a-b binding protein 3C, chloroplastic [Triticum urartu];Chlorophyll a-b binding protein 25, chloroplastic [Triticum urartu]	3.61178	16.0556	-2.1523	0.00122389	0.0481168	down
TRITD1Av1G206570	phosphomethylethanolamine N-methyltransferase-like [Aegilops tauschii subsp. tauschii];heat responsive transcription factor protein, partial [Triticum aestivum]	26.0205	6.72156	1.95278	0.00534927	0.124451	up
TRITD1Av1G207060	GBF1 [Triticum aestivum];G-box-binding factor 3 [Triticum urartu]	3.35447	1.18932	1.49594	0.036498	0.417756	up
TRITD1Av1G207410	WRKY transcription factor 55-like [Aegilops tauschii subsp. tauschii]	3.82803	1.29334	1.5655	0.0304005	0.374003	up
TRITD1Av1G207510	hypothetical protein TRIUR3_29962 [Triticum urartu]	28.7994	10.896	1.40224	0.0466377	0.475876	up
TRITD1Av1G207800	chlorophyll a-b binding protein of LHCII type 1-like [Aegilops tauschii subsp. tauschii];Chlorophyll a-b binding protein, chloroplastic [Triticum urartu];hypothetical protein BRADI_3g42627v3 [Brachypodium distachyon]	101.231	510.97	-2.33558	0.000473627	0.0242417	down
TRITD1Av1G207960	cold acclimation WCOR413-like protein gamma form [Hordeum vulgare subsp. vulgare];hypothetical protein BRADI_2g16300v3 [Brachypodium distachyon]	26.7809	3.08032	3.12005	1.72584e-05	0.00223673	up
TRITD1Av1G208540	shaggy-related protein kinase kappa-like isoform X1 [Aegilops tauschii subsp. tauschii];Shaggy-related protein kinase kappa [Triticum urartu];shaggy-related protein kinase kappa-like isoform X2 [Aegilops tauschii subsp. tauschii]	8.02037	20.0946	-1.32507	0.0375242	0.424435	down
TRITD1Av1G208860	sugar transporter ERD6-like 4 [Aegilops tauschii subsp. tauschii];predicted protein [Hordeum vulgare subsp. vulgare];Sugar transporter ERD6-like 6 [Triticum urartu]	0.977323	6.89663	-2.81898	5.35798e-05	0.0049776	down
TRITD1Av1G209160	uncharacterized protein LOC109784134 [Aegilops tauschii subsp. tauschii]	16.8551	5.83215	1.53109	0.0284567	0.358455	up
TRITD1Av1G210180	uncharacterized protein LOC8063607 [Sorghum bicolor];uncharacterized protein ycf23-like [Aegilops tauschii subsp. tauschii]	33.7446	8.25246	2.03176	0.00374379	0.099469	up
TRITD1Av1G211830	putative calcium-binding protein CML45 [Triticum urartu]	26.6103	2.86056	3.21761	1.05403e-05	0.0014892	up
TRITD1Av1G213000	pirin-like protein [Aegilops tauschii subsp. tauschii]	6.22191	1.89978	1.71152	0.0155347	0.250541	up
TRITD1Av1G215320		17.0618	41.6209	-1.28654	0.0421906	0.451481	down
TRITD1Av1G215560	photosynthetic NDH subunit of subcomplex B 3, chloroplastic [Aegilops tauschii subsp. tauschii];hypothetical protein TRIUR3_01768 [Triticum urartu]	39.1274	13.484	1.53693	0.0280462	0.356018	up
TRITD1Av1G219080	CTP synthase-like [Aegilops tauschii subsp. tauschii];CTP synthase 1 [Triticum urartu]	54.1388	16.815	1.68692	0.015666	0.251691	up
TRITD1Av1G220910	sterol C-14 reductase [Triticum turgidum subsp. durum];sterol C-14 reductase [Triticum aestivum]	2.12934	8.40449	-1.98075	0.00284068	0.0843098	down
TRITD1Av1G222950	Cysteine-rich receptor-like protein kinase 8 [Triticum urartu]	6.46367	16.5688	-1.35804	0.0328383	0.391562	down
TRITD1Av1G222970	cysteine-rich receptor-like protein kinase 6 [Aegilops tauschii subsp. tauschii];Cysteine-rich receptor-like protein kinase 25 [Triticum urartu]	1.64614	13.8295	-3.07059	1.09204e-05	0.00153313	down
TRITD1Av1G223030	Cysteine-rich receptor-like protein kinase 25 [Triticum urartu];cysteine-rich receptor-like protein kinase 6 [Aegilops tauschii subsp. tauschii]	2.06955	16.9534	-3.03419	1.29633e-05	0.00174087	down
TRITD1Av1G223430	Late embryogenesis abundant protein Lea14-A [Triticum urartu]	810.691	283.176	1.51745	0.0295862	0.367652	up
TRITD1Av1G223820	berberine bridge enzyme-like 18 [Aegilops tauschii subsp. tauschii]	9.23003	1.85474	2.31512	0.00109791	0.0446821	up
TRITD1Av1G226060	LRR receptor-like serine/threonine-protein kinase GSO1 [Triticum urartu]	1.44095	4.50214	-1.64359	0.0117875	0.210922	down
TRITD1Av1G226130	pathogen-related protein [Aegilops tauschii subsp. tauschii];hypothetical protein TRIUR3_07764 [Triticum urartu]	1.50223	52.033	-5.11425	4.46434e-11	7.46148e-08	down
TRITD1Av1G226140	phosphoglucan phosphatase LSF1, chloroplastic isoform X1 [Aegilops tauschii subsp. tauschii]	7.25468	1.44631	2.32654	0.00105265	0.0435295	up
TRITD1Av1G230600	UDP-glucose 4-epimerase 1 [Aegilops tauschii subsp. tauschii]	515.082	107.39	2.26194	0.00129582	0.0503337	up
TRITD1Bv1G001550	MDIS1-interacting receptor like kinase 2-like isoform X2 [Aegilops tauschii subsp. tauschii];MDIS1-interacting receptor like kinase 2-like isoform X1 [Aegilops tauschii subsp. tauschii]	21.0401	90.5974	-2.10633	0.00143487	0.0537931	down
TRITD1Bv1G001650	protein MEI2-like 3 [Aegilops tauschii subsp. tauschii]	15.9665	5.3365	1.58108	0.0237141	0.321196	up
TRITD1Bv1G004020	receptor-like kinase 2 [Triticum aestivum];resistance-related receptor-like kinase [Triticum aestivum];LRK33 [Triticum aestivum]	15.7401	44.9956	-1.51534	0.0180338	0.273937	down
TRITD1Bv1G004990	putative disease resistance RPP13-like protein 3 [Brachypodium distachyon]	0.381361	2.07224	-2.44196	0.000388908	0.021542	down
TRITD1Bv1G010550	uncharacterized protein LOC109758782 [Aegilops tauschii subsp. tauschii]	7.43429	22.3931	-1.59079	0.0139267	0.233272	down
TRITD1Bv1G012090	3-ketoacyl-CoA synthase 12-like [Aegilops tauschii subsp. tauschii];3-ketoacyl-CoA synthase 21 [Triticum urartu]	8.8508	38.2342	-2.11098	0.00142841	0.0537931	down
TRITD1Bv1G012150	imp biosynthesis protein (chloroplast) [Oryza sativa Indica Group]	366.453	79.9767	2.19598	0.00178385	0.0627633	up
TRITD1Bv1G012190	imp biosynthesis protein (chloroplast) [Oryza sativa Indica Group]	60.4697	17.7192	1.7709	0.0116549	0.209795	up
TRITD1Bv1G012270	unnamed protein product [Triticum aestivum]	160.377	37.8506	2.08307	0.00306123	0.0882721	up
TRITD1Bv1G012280	hypothetical chloroplast RF68 (chloroplast) [Triticum monococcum]	12.2884	2.90191	2.08222	0.00364653	0.0983295	up
TRITD1Bv1G012290	chloroplast hypothetical protein (mitochondrion) [Zea mays subsp. mays]	48.8633	13.3271	1.87439	0.00769113	0.159921	up
TRITD1Bv1G015710	putative potassium transporter 12 isoform X1 [Aegilops tauschii subsp. tauschii]	0.875739	2.21054	-1.33583	0.0378444	0.425851	down
TRITD1Bv1G016920	probable leucine-rich repeat receptor-like protein kinase At1g35710 isoform X2 [Aegilops tauschii subsp. tauschii]	1.80984	8.91237	-2.29994	0.000594026	0.0288784	down
TRITD1Bv1G017710	defensin Tm-AMP-D1.2-like [Aegilops tauschii subsp. tauschii]	7.72963	19.8017	-1.35716	0.0351493	0.409157	down
TRITD1Bv1G020840	target of EAT1-B1 [Triticum aestivum];Floral homeotic protein APETALA 2 [Triticum urartu];ethylene-responsive transcription factor RAP2-7-like isoform X2 [Aegilops tauschii subsp. tauschii]	72.7768	22.6205	1.68585	0.0157366	0.252596	up
TRITD1Bv1G021290	adenine/guanine permease AZG1 [Aegilops tauschii subsp. tauschii]	2.37674	0.895434	1.40833	0.0490276	0.48617	up
TRITD1Bv1G021550	Xylulose kinase [Triticum urartu];predicted protein [Hordeum vulgare subsp. vulgare]	14.7712	4.41422	1.74256	0.012982	0.223419	up
TRITD1Bv1G021670	hypothetical protein TRIUR3_21415 [Triticum urartu]	2.47307	0.448013	2.46469	0.000654369	0.0308714	up
TRITD1Bv1G023390	probable glucuronosyltransferase Os05g0123100 [Aegilops tauschii subsp. tauschii]	23.6647	7.62411	1.6341	0.0195672	0.287074	up
TRITD1Bv1G025330	isovaleryl-CoA dehydrogenase, mitochondrial [Aegilops tauschii subsp. tauschii];Isovaleryl-CoA dehydrogenase, mitochondrial [Triticum urartu]	66.4027	24.5298	1.43671	0.0396856	0.435806	up
TRITD1Bv1G031770	protein ACCELERATED CELL DEATH 6 [Setaria italica]	2.90748	15.5474	-2.41883	0.0003803	0.0212272	down
TRITD1Bv1G032170	acetylornithine aminotransferase, mitochondrial-like [Aegilops tauschii subsp. tauschii]	64.7776	18.7313	1.79004	0.0103934	0.195115	up
TRITD1Bv1G035330	long chain acyl-CoA synthetase 1 [Aegilops tauschii subsp. tauschii];Long chain acyl-CoA synthetase 1 [Triticum urartu]	1.59368	4.0349	-1.34017	0.0375254	0.424435	down
TRITD1Bv1G036980	glutathione-S-transferase 19E50 [Triticum aestivum]	19.5881	4.10447	2.25471	0.00150615	0.0555293	up
TRITD1Bv1G038220	CBL-interacting protein kinase 17-like [Aegilops tauschii subsp. tauschii]	121.67	40.9325	1.57166	0.02427	0.323938	up
TRITD1Bv1G042210	uncharacterized protein LOC109743845 [Aegilops tauschii subsp. tauschii];hypothetical protein TRIUR3_00879 [Triticum urartu]	2.21849	0.824519	1.42795	0.0480454	0.481822	up
TRITD1Bv1G043190	CRM-domain containing factor CFM3, chloroplastic/mitochondrial [Aegilops tauschii subsp. tauschii]	1.81953	0.548968	1.72877	0.016469	0.260346	up
TRITD1Bv1G044190	receptor-like serine/threonine-protein kinase SD1-7 [Aegilops tauschii subsp. tauschii]	2.10767	6.1294	-1.54009	0.0171368	0.267123	down
TRITD1Bv1G046830	peroxidase A2-like [Aegilops tauschii subsp. tauschii]	0.979269	50.1308	-5.67785	1.06436e-12	7.68109e-09	down
TRITD1Bv1G048610	starch synthase III [Triticum aestivum];starch synthase III [Aegilops tauschii]	2.79914	0.3659	2.93546	5.14346e-05	0.00481126	up
TRITD1Bv1G050230	predicted protein [Hordeum vulgare subsp. vulgare]	3.90032	17.6908	-2.18133	0.00108144	0.0443814	down
TRITD1Bv1G051070	phenylalanine ammonia-lyase-like [Aegilops tauschii subsp. tauschii]	32.8597	5.98812	2.45615	0.000516631	0.0258573	up
TRITD1Bv1G051650	leucine aminopeptidase 2, chloroplastic-like isoform X2 [Aegilops tauschii subsp. tauschii];leucine aminopeptidase 2, chloroplastic-like isoform X1 [Aegilops tauschii subsp. tauschii];Leucine aminopeptidase 2, chloroplastic [Triticum urartu]	10.7245	28.6745	-1.41886	0.0261779	0.339936	down
TRITD1Bv1G054600	GDSL esterase/lipase At1g09390-like [Aegilops tauschii subsp. tauschii];predicted protein [Hordeum vulgare subsp. vulgare]	12.3073	1.84808	2.73541	0.000136833	0.0101029	up
TRITD1Bv1G055590	cytochrome P450 72A14-like [Aegilops tauschii subsp. tauschii]	2.34042	5.67075	-1.27677	0.0451194	0.465913	down
TRITD1Bv1G058090	predicted protein [Hordeum vulgare subsp. vulgare]	8.31073	31.4441	-1.91974	0.00343834	0.0946923	down
TRITD1Bv1G058190	predicted protein [Hordeum vulgare subsp. vulgare];Glycerophosphoryl diester phosphodiesterase [Triticum urartu]	12.0249	60.853	-2.3393	0.00047501	0.0242667	down
TRITD1Bv1G059850	methylmalonyl-CoA epimerase, mitochondrial-like [Aegilops tauschii subsp. tauschii]	10.7939	4.07025	1.40703	0.0467928	0.476094	up
TRITD1Bv1G063270	heat shock 70 kDa protein 15-like [Aegilops tauschii subsp. tauschii];Heat shock 70 kDa protein 4L [Triticum urartu]	99.3162	24.9041	1.99565	0.00435674	0.10922	up
TRITD1Bv1G064980	NADP-dependent malic enzyme, chloroplastic-like isoform X2 [Aegilops tauschii subsp. tauschii];NADP-dependent malic enzyme, chloroplastic-like isoform X1 [Aegilops tauschii subsp. tauschii];NADP-dependent malic enzyme, chloroplastic [Triticum urartu]	43.6469	12.7429	1.77619	0.0110186	0.202217	up
TRITD1Bv1G065080	predicted protein [Hordeum vulgare subsp. vulgare];auxin-responsive protein IAA16-like isoform X2 [Aegilops tauschii subsp. tauschii]	1.72756	6.63979	-1.9424	0.00395038	0.103338	down
TRITD1Bv1G066850	predicted protein, partial [Hordeum vulgare subsp. vulgare]	5.00524	1.57593	1.66724	0.0199949	0.290577	up
TRITD1Bv1G069350	transcription factor bHLH68-like isoform X3 [Aegilops tauschii subsp. tauschii];transcription factor bHLH68-like isoform X4 [Aegilops tauschii subsp. tauschii];transcription factor bHLH68-like isoform X5 [Aegilops tauschii subsp. tauschii]	1.72545	4.30413	-1.31875	0.0411557	0.445794	down
TRITD1Bv1G078090	heat shock 70 kDa protein 6, chloroplastic-like [Aegilops tauschii subsp. tauschii];stromal 70 kDa heat shock-related protein, chloroplastic [Brachypodium distachyon];Stromal 70 kDa heat shock-related protein, chloroplastic [Triticum urartu];heat shock protein 70 [Triticum aestivum]	1014.68	347.385	1.54642	0.0265737	0.343268	up
TRITD1Bv1G087080	protein serine/threonine kinase [Thinopyrum elongatum];probable serine/threonine-protein kinase PBL1 isoform X1 [Aegilops tauschii subsp. tauschii]	3.02693	1.12605	1.42659	0.0446935	0.463635	up
TRITD1Bv1G087580	ras-related protein RABC2a-like [Aegilops tauschii subsp. tauschii]	20.7376	4.7286	2.13277	0.00287141	0.0846165	up
TRITD1Bv1G087680	uncharacterized protein LOC109736999 [Aegilops tauschii subsp. tauschii]	1.55571	0.571426	1.44493	0.0445971	0.463519	up
TRITD1Bv1G090450	3-ketoacyl-CoA thiolase 2, peroxisomal-like isoform X1 [Aegilops tauschii subsp. tauschii];predicted protein [Hordeum vulgare subsp. vulgare];3-ketoacyl-CoA thiolase 2, peroxisomal [Triticum urartu]	28.748	84.3067	-1.55218	0.0156534	0.251691	down
TRITD1Bv1G091420	chaperonin CPN60-1, mitochondrial [Aegilops tauschii subsp. tauschii];Chaperonin CPN60-2, mitochondrial [Triticum urartu]	71.03	13.4551	2.40027	0.000674358	0.0314859	up
TRITD1Bv1G093280	uncharacterized protein LOC109737618 [Aegilops tauschii subsp. tauschii]	73.009	20.6137	1.82447	0.009047	0.178227	up
TRITD1Bv1G093340	Hypersensitive-induced response protein 1 [Triticum urartu]	6.20094	16.292	-1.39361	0.0296908	0.368352	down
TRITD1Bv1G096730	probable leucine-rich repeat receptor-like protein kinase At1g35710 [Aegilops tauschii subsp. tauschii]	5.19041	1.18537	2.13051	0.00251236	0.0777998	up
TRITD1Bv1G099140	Long-chain-alcohol oxidase FAO1 [Triticum urartu];long-chain-alcohol oxidase FAO1-like [Aegilops tauschii subsp. tauschii]	3.64726	1.05623	1.78788	0.0114996	0.207967	up
TRITD1Bv1G099450	pentatricopeptide repeat-containing protein At1g08610-like [Aegilops tauschii subsp. tauschii]	3.37242	0.920257	1.87367	0.00835431	0.168999	up
TRITD1Bv1G101530	mitochondrial import inner membrane translocase subunit PAM16 like 2-like isoform X1 [Aegilops tauschii subsp. tauschii]	84.8157	26.1838	1.69566	0.015333	0.248174	up
TRITD1Bv1G101590	hypothetical protein TRIUR3_33221 [Triticum urartu];uncharacterized membrane protein At1g06890-like [Aegilops tauschii subsp. tauschii]	8.17999	21.2903	-1.38003	0.0305314	0.374822	down
TRITD1Bv1G104860	hypothetical protein C5167_015697 [Papaver somniferum];Thioredoxin-like protein 4A [Triticum urartu];thioredoxin-like protein YLS8 [Aegilops tauschii subsp. tauschii]	48.2911	14.8721	1.69915	0.0151474	0.245903	up
TRITD1Bv1G106830	alpha-galactosidase-like [Aegilops tauschii subsp. tauschii]	133.333	49.6219	1.42598	0.0411389	0.445794	up
TRITD1Bv1G109700	calcium uniporter protein 2, mitochondrial-like [Aegilops tauschii subsp. tauschii]	11.4804	2.76619	2.0532	0.00369589	0.0991385	up
TRITD1Bv1G111950	hypothetical protein TRIUR3_32347 [Triticum urartu];putative leucine-rich repeat-containing protein DDB_G0290503 isoform X1 [Aegilops tauschii subsp. tauschii]	2.19827	0.309299	2.8293	0.000114192	0.00865274	up
TRITD1Bv1G113560	mitogen-activated protein kinase 6 [Aegilops tauschii subsp. tauschii]	22.5837	63.6307	-1.49444	0.0196016	0.287112	down
TRITD1Bv1G115110	probable glutathione S-transferase GSTU6 [Aegilops tauschii subsp. tauschii]	31.2934	8.27962	1.91822	0.00630862	0.138907	up
TRITD1Bv1G117270	probable trehalase [Aegilops tauschii subsp. tauschii];Trehalase [Triticum urartu]	5.99176	2.27733	1.39564	0.048313	0.482899	up
TRITD1Bv1G118160	tubulin-folding cofactor D [Aegilops tauschii subsp. tauschii];Tubulin-specific chaperone D [Triticum urartu]	0.825796	2.62037	-1.66591	0.0109299	0.201149	down
TRITD1Bv1G119070	cytochrome P450 84A1-like [Aegilops tauschii subsp. tauschii];Cytochrome P450 84A1 [Triticum urartu]	2.51573	6.20887	-1.30335	0.0410283	0.445011	down
TRITD1Bv1G119110	SH3 domain-containing protein 2-like [Aegilops tauschii subsp. tauschii]	1.81836	4.60184	-1.33958	0.0384672	0.428259	down
TRITD1Bv1G123330	cinnamoyl-CoA reductase-like SNL6 [Aegilops tauschii subsp. tauschii];Dihydroflavonol-4-reductase [Triticum urartu]	6.93329	2.20602	1.65209	0.0198218	0.288778	up
TRITD1Bv1G123850	shikimate kinase [Triticum aestivum]	91.602	34.2622	1.41876	0.0422328	0.451754	up
TRITD1Bv1G125140	uncharacterized protein LOC109772394 [Aegilops tauschii subsp. tauschii]	108.653	36.5296	1.57259	0.0241939	0.323463	up
TRITD1Bv1G125280	probable methyltransferase PMT21 [Aegilops tauschii subsp. tauschii];putative methyltransferase PMT21 [Triticum urartu]	2.49409	0.656364	1.92595	0.00715924	0.151935	up
TRITD1Bv1G126900	probable protein phosphatase 2C 47 isoform X1 [Aegilops tauschii subsp. tauschii];probable protein phosphatase 2C 27 isoform X2 [Aegilops tauschii subsp. tauschii]	35.7327	11.957	1.57939	0.0238483	0.321858	up
TRITD1Bv1G127570	Adipocyte plasma membrane-associated protein [Triticum urartu]	2.71115	6.72393	-1.3104	0.0419151	0.450131	down
TRITD1Bv1G128090	uncharacterized protein LOC109752553 isoform X1 [Aegilops tauschii subsp. tauschii]	15.5256	4.6942	1.7257	0.0144409	0.239595	up
TRITD1Bv1G129290	predicted protein [Hordeum vulgare subsp. vulgare]	35.3408	6.23194	2.50358	0.000415512	0.0224087	up
TRITD1Bv1G130410	predicted protein, partial [Hordeum vulgare subsp. vulgare];Glycogenin-1 [Triticum urartu]	18.3357	7.04883	1.3792	0.0489076	0.486	up
TRITD1Bv1G132890	SNF1-type serine-threonine protein kinase [Triticum polonicum];serine/threonine-protein kinase SAPK3 [Aegilops tauschii subsp. tauschii];Serine/threonine-protein kinase SAPK3 [Triticum urartu]	9.99689	2.32014	2.10727	0.00299308	0.0869306	up
TRITD1Bv1G134570	leucine--tRNA ligase, cytoplasmic-like [Aegilops tauschii subsp. tauschii]	3.22893	9.33441	-1.5315	0.0171658	0.26722	down
TRITD1Bv1G136360	protein trichome birefringence-like 28 [Aegilops tauschii subsp. tauschii];hypothetical protein TRIUR3_14971 [Triticum urartu]	20.3677	53.3408	-1.38895	0.0290808	0.364208	down
TRITD1Bv1G137190	receptor-like protein kinase FERONIA [Aegilops tauschii subsp. tauschii]	5.28468	1.10969	2.25166	0.00150865	0.0555293	up
TRITD1Bv1G138120	UDP-glucuronic acid decarboxylase 2-like [Aegilops tauschii subsp. tauschii];UDP-D-glucuronate decarboxylase, partial [Hordeum vulgare];UDP-glucuronic acid decarboxylase 2 [Brachypodium distachyon]	191.977	39.8852	2.26701	0.00127017	0.049577	up
TRITD1Bv1G138380	Pre-mRNA-splicing factor SF2 [Triticum urartu];serine/arginine-rich splicing factor SR30-like isoform X1 [Aegilops tauschii subsp. tauschii]	18.7095	6.4623	1.53365	0.0289652	0.362928	up
TRITD1Bv1G139180	uncharacterized protein LOC109763621 [Aegilops tauschii subsp. tauschii]	13.7536	4.23491	1.69941	0.0155086	0.250269	up
TRITD1Bv1G140050	protein BONZAI 3-like isoform X2 [Aegilops tauschii subsp. tauschii];Protein BONZAI 3 [Triticum urartu];protein BONZAI 3-like isoform X1 [Aegilops tauschii subsp. tauschii]	4.17749	0.581643	2.84443	9.87057e-05	0.00794537	up
TRITD1Bv1G140380	Diacylglycerol kinase 1 [Triticum urartu];diacylglycerol kinase 1-like [Aegilops tauschii subsp. tauschii]	6.14074	1.69376	1.85818	0.00846557	0.170234	up
TRITD1Bv1G142980	probable folate-biopterin transporter 7 [Aegilops tauschii subsp. tauschii]	3.53599	0.969701	1.8665	0.00929665	0.181416	up
TRITD1Bv1G145340	hypothetical protein TRIUR3_18172 [Triticum urartu]	36.3438	4.70176	2.95044	4.49596e-05	0.00435578	up
TRITD1Bv1G146730	uncharacterized protein LOC109744843 [Aegilops tauschii subsp. tauschii]	1.64324	4.16222	-1.34081	0.0360641	0.41489	down
TRITD1Bv1G148340	GID1 protein [Triticum aestivum];Gibberellin receptor GID1 [Triticum urartu]	12.5397	3.74359	1.74401	0.0131249	0.22463	up
TRITD1Bv1G149310	AAA-ATPase ASD, mitochondrial-like [Aegilops tauschii subsp. tauschii]	3.86147	1.15679	1.73902	0.0144941	0.240299	up
TRITD1Bv1G150100	tubulin beta-1 chain [Aegilops tauschii subsp. tauschii];hypothetical protein B296_00000638 [Ensete ventricosum];hypothetical protein CUMW_076290, partial [Citrus unshiu];RecName: Full=Tubulin beta-1 chain; AltName: Full=Beta-1-tubulin;uncharacterized protein LOC100272336 isoform X1 [Zea mays];beta tubulin 6 [Hordeum vulgare subsp. vulgare]	2.12621	0.747659	1.50783	0.0365927	0.418134	up
TRITD1Bv1G151220	seven trans-membrane protein [Triticum aestivum];MLO-like protein 1 [Triticum urartu]	51.505	17.4531	1.56123	0.0253686	0.333304	up
TRITD1Bv1G152070	KH domain-containing protein At1g09660/At1g09670-like [Aegilops tauschii subsp. tauschii]	28.871	9.81268	1.5569	0.0262131	0.340231	up
TRITD1Bv1G152310	serine/arginine repetitive matrix protein 1-like isoform X2 [Aegilops tauschii subsp. tauschii];serine/arginine repetitive matrix protein 1-like isoform X1 [Aegilops tauschii subsp. tauschii]	0.900252	2.24274	-1.31686	0.0420213	0.450426	down
TRITD1Bv1G152440	GA20ox-B4 [Triticum aestivum];gibberellin 20 oxidase 2-like [Aegilops tauschii subsp. tauschii]	2.55678	0.673147	1.92534	0.00781643	0.16149	up
TRITD1Bv1G152960	probable receptor-like protein kinase At1g11050 [Aegilops tauschii subsp. tauschii]	8.95977	2.93228	1.61144	0.0215084	0.304757	up
TRITD1Bv1G153310	hypothetical protein TRIUR3_06540 [Triticum urartu]	21.273	6.40968	1.7307	0.0145725	0.240456	up
TRITD1Bv1G153330	uncharacterized protein LOC109755131 [Aegilops tauschii subsp. tauschii]	18.7301	2.64283	2.8252	9.99305e-05	0.00796701	up
TRITD1Bv1G153790	uncharacterized protein LOC109772898 [Aegilops tauschii subsp. tauschii]	34.1467	4.91564	2.7963	9.41625e-05	0.00767071	up
TRITD1Bv1G155040	serine/threonine-protein kinase SAPK4-like [Aegilops tauschii subsp. tauschii]	40.3187	4.62228	3.12477	1.63016e-05	0.0021363	up
TRITD1Bv1G155170	formin-like protein 18 isoform X1 [Aegilops tauschii subsp. tauschii];formin-like protein 18 isoform X2 [Aegilops tauschii subsp. tauschii];hypothetical protein TRIUR3_02216 [Triticum urartu]	47.7199	16.8469	1.50211	0.0314689	0.38034	up
TRITD1Bv1G156390	Soluble inorganic pyrophosphatase [Triticum urartu]	21.6501	7.7185	1.48798	0.034211	0.40175	up
TRITD1Bv1G156750	predicted protein [Hordeum vulgare subsp. vulgare];hypothetical protein TRIUR3_12334 [Triticum urartu]	65.0275	17.1188	1.92547	0.00595675	0.133655	up
TRITD1Bv1G157890	uncharacterized protein LOC109770726 [Aegilops tauschii subsp. tauschii]	2.40715	0.775628	1.63389	0.0216658	0.30563	up
TRITD1Bv1G157980	uncharacterized protein LOC109784097 isoform X2 [Aegilops tauschii subsp. tauschii];uncharacterized protein LOC109784097 isoform X1 [Aegilops tauschii subsp. tauschii]	0.923132	0.229843	2.00589	0.00511602	0.121526	up
TRITD1Bv1G158710	uncharacterized protein LOC109740315 [Aegilops tauschii subsp. tauschii];Periplasmic beta-glucosidase [Triticum urartu]	5.57556	15.3973	-1.46549	0.0221851	0.310181	down
TRITD1Bv1G160350	uncharacterized protein LOC109770573 isoform X2 [Aegilops tauschii subsp. tauschii];uncharacterized protein LOC109770573 isoform X4 [Aegilops tauschii subsp. tauschii];uncharacterized protein LOC109770573 isoform X3 [Aegilops tauschii subsp. tauschii]	9.94046	74.6302	-2.90838	2.5534e-05	0.00292262	down
TRITD1Bv1G161090	aldo-keto reductase family 4 member C9-like [Aegilops tauschii subsp. tauschii]	3.62034	9.20237	-1.34588	0.0353655	0.410158	down
TRITD1Bv1G162470	probable mediator of RNA polymerase II transcription subunit 37c [Aegilops tauschii subsp. tauschii];Heat shock cognate 70 kDa protein 4 [Triticum urartu]	70.8929	10.0949	2.81201	8.28413e-05	0.00689336	up
TRITD1Bv1G163320	Histone H2A.1 [Triticum urartu];histone H2A-like [Aegilops tauschii subsp. tauschii]	6.74559	17.3963	-1.36677	0.0334054	0.396235	down
TRITD1Bv1G164920	coiled-coil domain-containing protein 115-like [Aegilops tauschii subsp. tauschii]	16.1467	74.6396	-2.2087	0.000894913	0.039282	down
TRITD1Bv1G168460	hypothetical protein TRIUR3_13589 [Triticum urartu]	3.8125	0.698371	2.44867	0.000701839	0.032434	up
TRITD1Bv1G168480	WRKY transcription factor WRKY24-like [Aegilops tauschii subsp. tauschii];putative WRKY transcription factor 33 [Triticum urartu]	0.70477	2.926	-2.05371	0.00244093	0.0765492	down
TRITD1Bv1G168760	alanine--glyoxylate aminotransferase 2 homolog 3, mitochondrial-like [Aegilops tauschii subsp. tauschii];Putative aminotransferase class III superfamily protein [Zea mays]	90.1465	12.2368	2.88104	5.73361e-05	0.00515018	up
TRITD1Bv1G168860	protein NUCLEAR FUSION DEFECTIVE 4-like [Aegilops tauschii subsp. tauschii]	20.5846	7.2798	1.49959	0.0320614	0.385184	up
TRITD1Bv1G169190	CBL-interacting protein kinase 28 [Triticum aestivum];CBL-interacting protein kinase 28 [Triticum urartu]	2.2579	0.790479	1.51418	0.0356035	0.411538	up
TRITD1Bv1G172310	predicted protein [Hordeum vulgare subsp. vulgare];type I inositol polyphosphate 5-phosphatase 10-like isoform X3 [Aegilops tauschii subsp. tauschii];type I inositol polyphosphate 5-phosphatase 10-like isoform X1 [Aegilops tauschii subsp. tauschii];probable prolyl 4-hydroxylase 4 isoform X2 [Aegilops tauschii subsp. tauschii]	17.6671	5.08039	1.79805	0.0101598	0.192193	up
TRITD1Bv1G175960	putative glucan endo-1,3-beta-glucosidase GVI isoform X2 [Aegilops tauschii subsp. tauschii];putative glucan endo-1,3-beta-glucosidase GVI isoform X1 [Aegilops tauschii subsp. tauschii];Putative glucan endo-1,3-beta-glucosidase GVI [Triticum urartu]	17.7561	4.30625	2.04381	0.00370277	0.0991385	up
TRITD1Bv1G178790	receptor-like serine/threonine-protein kinase SD1-8 isoform X1 [Aegilops tauschii subsp. tauschii];receptor-like serine/threonine-protein kinase SD1-8 isoform X2 [Aegilops tauschii subsp. tauschii]	1.89491	0.419643	2.1749	0.00234536	0.0744124	up
TRITD1Bv1G180960	uncharacterized protein LOC109756906 [Aegilops tauschii subsp. tauschii]	5.27311	1.15893	2.18586	0.00216679	0.0710743	up
TRITD1Bv1G181570	low-temperature-induced cysteine proteinase [Aegilops tauschii subsp. tauschii];Cysteine proteinase RD21a [Triticum urartu]	93.7483	10.4236	3.16893	1.18244e-05	0.00161187	up
TRITD1Bv1G183390	Thioredoxin-like protein 4A [Triticum urartu];thioredoxin-like protein YLS8 [Aegilops tauschii subsp. tauschii]	8.94685	24.0024	-1.42373	0.0265652	0.343268	down
TRITD1Bv1G185340	proline iminopeptidase [Aegilops tauschii subsp. tauschii]	5.21563	0.797092	2.71002	0.000192927	0.0130188	up
TRITD1Bv1G185360	CBL-interacting protein kinase 19-like [Aegilops tauschii subsp. tauschii];CBL-interacting serine/threonine-protein kinase 12 [Triticum urartu]	7.5736	2.20479	1.78034	0.0114806	0.2079	up
TRITD1Bv1G187540	heat shock protein 101 [Triticum turgidum subsp. durum]	16.4888	0.403503	5.35277	2.10714e-11	4.39694e-08	up
TRITD1Bv1G188220	pseudo histidine-containing phosphotransfer protein 5 [Aegilops tauschii subsp. tauschii]	3.59215	28.4232	-2.98415	1.98943e-05	0.00246426	down
TRITD1Bv1G188670	receptor-like protein kinase HSL1 [Aegilops tauschii subsp. tauschii]	4.60813	0.5396	3.09422	2.20941e-05	0.00265198	up
TRITD1Bv1G191500	Respiratory burst oxidase-like protein F [Triticum urartu];respiratory burst oxidase homolog protein A-like [Aegilops tauschii subsp. tauschii]	23.6072	3.85902	2.61292	0.000238231	0.0152058	up
TRITD1Bv1G192230	predicted protein [Hordeum vulgare subsp. vulgare]	9.05015	1.08726	3.05725	2.94498e-05	0.00327412	up
TRITD1Bv1G192600	heat shock factor A4e [Triticum aestivum]	8.25079	33.4002	-2.01725	0.00220027	0.07177	down
TRITD1Bv1G193260	disease resistance protein RGA2-like [Aegilops tauschii subsp. tauschii]	1.48002	5.09486	-1.78342	0.00660039	0.143354	down
TRITD1Bv1G193620	disease resistance protein RGA2-like [Aegilops tauschii subsp. tauschii]	3.36185	29.4573	-3.1313	7.22432e-06	0.00110098	down
TRITD1Bv1G193850	uncharacterized protein LOC109748692 [Aegilops tauschii subsp. tauschii]	16.5323	3.63789	2.18412	0.00207753	0.0691907	up
TRITD1Bv1G194110	putative glycosyl transferase [Triticum aestivum]	30.6859	5.20815	2.55873	0.000314996	0.0185759	up
TRITD1Bv1G195100	G-type lectin S-receptor-like serine/threonine-protein kinase At2g19130 [Aegilops tauschii subsp. tauschii]	1.13783	7.78273	-2.77399	5.59082e-05	0.00513933	down
TRITD1Bv1G198170	ras-related protein Rab7-like [Aegilops tauschii subsp. tauschii]	2.10863	5.46308	-1.37341	0.0343605	0.402711	down
TRITD1Bv1G201580	histone H2B.2 [Aegilops tauschii subsp. tauschii];histone H2B.2-like [Aegilops tauschii subsp. tauschii]	3.25146	1.07328	1.59906	0.0280983	0.356254	up
TRITD1Bv1G202230	phosphomethylethanolamine N-methyltransferase-like [Aegilops tauschii subsp. tauschii]	88.5433	17.8345	2.31171	0.00103221	0.0430118	up
TRITD1Bv1G202840	threonine synthase 2, chloroplastic-like [Aegilops tauschii subsp. tauschii]	5.49943	2.01984	1.44504	0.0400607	0.437786	up
TRITD1Bv1G202880	AP2/ERF and B3 domain-containing protein Os05g0549800-like [Aegilops tauschii subsp. tauschii]	3.14499	8.62783	-1.45594	0.023191	0.3181	down
TRITD1Bv1G205440	oligopeptide transporter 7-like isoform X1 [Aegilops tauschii subsp. tauschii];predicted protein [Hordeum vulgare subsp. vulgare]	4.50806	0.928624	2.27934	0.00146112	0.0543703	up
TRITD1Bv1G207760	CASP-like protein 1U2 [Aegilops tauschii subsp. tauschii]	4.71903	15.597	-1.72471	0.00847203	0.170238	down
TRITD1Bv1G211620	probable calcium-binding protein CML30 [Aegilops tauschii subsp. tauschii]	49.0434	6.04484	3.02029	2.99873e-05	0.00329338	up
TRITD1Bv1G214990	mitogen-activated protein kinase 7-like [Aegilops tauschii subsp. tauschii];mitogen activated protein kinase 20-5 [Triticum aestivum]	13.6979	2.7422	2.32055	0.0010461	0.043457	up
TRITD1Bv1G215270	cold-regulated 413 inner membrane protein 1, chloroplastic-like [Aegilops tauschii subsp. tauschii]	14.438	1.29488	3.47899	2.77677e-06	0.000523094	up
TRITD1Bv1G215350	chlorophyll a-b binding protein of LHCII type 1-like [Aegilops tauschii subsp. tauschii];Chlorophyll a-b binding protein 3C, chloroplastic [Capsicum chinense]	303.007	1244.26	-2.03787	0.00196412	0.0671543	down
TRITD1Bv1G215920	sugar transporter ERD6-like 4 [Aegilops tauschii subsp. tauschii];Sugar transporter ERD6-like 6 [Triticum urartu]	12.7927	35.9756	-1.4917	0.0199564	0.290427	down
TRITD1Bv1G216670	disease resistance protein RPP13-like [Aegilops tauschii subsp. tauschii];predicted protein [Hordeum vulgare subsp. vulgare]	5.74314	0.951648	2.59334	0.000279986	0.0170679	up
TRITD1Bv1G216770	GBF1 [Triticum aestivum];common plant regulatory factor 1-like [Aegilops tauschii subsp. tauschii]	6.34342	1.39501	2.18499	0.00220517	0.07177	up
TRITD1Bv1G217260	CTP synthase-like [Aegilops tauschii subsp. tauschii];CTP synthase 1 [Triticum urartu]	55.9408	16.1044	1.79644	0.0101489	0.192121	up
TRITD1Bv1G218560	sterol C-14 reductase [Aegilops speltoides]	4.05543	11.1434	-1.45826	0.0232485	0.318143	down
TRITD1Bv1G219400	protein RADIALIS-like 3 [Aegilops tauschii subsp. tauschii]	11.0201	46.0604	-2.06339	0.00193044	0.0666248	down
TRITD1Bv1G219460	Auxilin-related protein 2 [Triticum urartu]	12.7442	4.21796	1.59522	0.0223616	0.311238	up
TRITD1Bv1G220520	putative receptor-like protein kinase At4g00960 [Aegilops tauschii subsp. tauschii]	2.47114	7.8741	-1.67194	0.0101349	0.19199	down
TRITD1Bv1G220540	cysteine-rich receptor-like protein kinase 6 [Aegilops tauschii subsp. tauschii]	0.571401	5.61656	-3.29711	3.85841e-06	0.000683842	down
TRITD1Bv1G220570	predicted protein, partial [Hordeum vulgare subsp. vulgare]	0.693265	2.22112	-1.67981	0.0118213	0.211388	down
TRITD1Bv1G220620	S-type anion channel SLAH2-like [Aegilops tauschii subsp. tauschii]	5.93263	64.8193	-3.44968	1.0782e-06	0.000247868	down
TRITD1Bv1G220830	predicted protein [Hordeum vulgare subsp. vulgare]	393.219	151.34	1.37754	0.0485957	0.484653	up
TRITD1Bv1G223400	uncharacterized protein LOC109742682 [Aegilops tauschii subsp. tauschii];hypothetical protein TRIUR3_19050 [Triticum urartu]	22.0926	56.2612	-1.34858	0.0337209	0.397889	down
TRITD1Bv1G223550	AAA-ATPase At3g50940-like [Aegilops tauschii subsp. tauschii];putative mitochondrial chaperone BCS1-B [Triticum urartu];AAA-ATPase At3g50940-like isoform X2 [Aegilops tauschii subsp. tauschii]	19.76	6.50475	1.60302	0.0216617	0.30563	up
TRITD1Bv1G224020	phosphoglucan phosphatase LSF1, chloroplastic isoform X1 [Aegilops tauschii subsp. tauschii];hypothetical protein TRIUR3_07762 [Triticum urartu]	18.1761	5.58505	1.7024	0.0149284	0.243376	up
TRITD1Bv1G224330	L-type lectin-domain containing receptor kinase IX.1-like [Aegilops tauschii subsp. tauschii]	2.21429	7.2573	-1.71259	0.00858655	0.172243	down
TRITD1Bv1G225210	calmodulin-like protein 7 [Aegilops tauschii subsp. tauschii]	12.5646	3.5639	1.81784	0.0102648	0.193371	up
TRITD1Bv1G229600	DIMBOA UDP-glucosyltransferase BX8 [Dichanthelium oligosanthes]	10.1231	1.72055	2.55671	0.000357745	0.0203024	up
TRITD1Bv1G229630	acetylserotonin O-methyltransferase 3-like [Aegilops tauschii subsp. tauschii]	15.2559	0.846877	4.17107	4.84196e-08	2.30435e-05	up
TRITD1Bv1G229640	acetylserotonin O-methyltransferase 3-like [Aegilops tauschii subsp. tauschii]	18.8191	1.22211	3.94475	1.67341e-07	6.30481e-05	up
TRITD2Av1G002160	Putative disease resistance protein RGA3 [Triticum urartu]	1.49734	4.78251	-1.67536	0.010561	0.19624	down
TRITD2Av1G002190	Disease resistance protein RGA2 [Triticum urartu]	0.676721	5.15526	-2.92941	3.03536e-05	0.00332017	down
TRITD2Av1G003180	Cytochrome P450 85A1 [Triticum urartu];cytochrome P450 85A1-like [Aegilops tauschii subsp. tauschii]	1.78203	0.518671	1.78063	0.0130047	0.223419	up
TRITD2Av1G004020	L-type lectin-domain containing receptor kinase IX.1 [Triticum urartu]	7.3619	45.2494	-2.61975	0.000112454	0.00859308	down
TRITD2Av1G004110	unnamed protein product [Triticum aestivum]	1.61876	4.15449	-1.35978	0.0336951	0.397889	down
TRITD2Av1G004170	uncharacterized protein LOC109785320 [Aegilops tauschii subsp. tauschii]	1.89149	6.19238	-1.71097	0.0107144	0.198224	down
TRITD2Av1G005480	disease resistance protein RGA2-like [Aegilops tauschii subsp. tauschii]	0.907755	6.17868	-2.76692	6.52918e-05	0.00570364	down
TRITD2Av1G006230	cysteine-rich receptor-like protein kinase 40 isoform X1 [Aegilops tauschii subsp. tauschii];unnamed protein product [Triticum aestivum];cysteine-rich receptor-like protein kinase 40 isoform X2 [Aegilops tauschii subsp. tauschii]	9.86778	30.3137	-1.61917	0.0121689	0.214974	down
TRITD2Av1G006620	unnamed protein product [Triticum aestivum];12-oxo-phytodienoic acid reductase [Triticum aestivum];putative 12-oxophytodienoate reductase 4 [Aegilops tauschii subsp. tauschii]	0.9384	3.47212	-1.88754	0.00457944	0.113242	down
TRITD2Av1G006750	unnamed protein product [Triticum aestivum]	1.39087	21.2944	-3.93642	6.77269e-08	3.06205e-05	down
TRITD2Av1G006950	UDP-glycosyltransferase 85A2 [Triticum urartu];predicted protein [Hordeum vulgare subsp. vulgare]	28.1878	1.08093	4.70472	1.38402e-09	1.44401e-06	up
TRITD2Av1G007070	Putative disease resistance RPP13-like protein 1 [Triticum urartu]	18.0126	47.6406	-1.40318	0.0275127	0.351548	down
TRITD2Av1G007320	hypothetical protein TRIUR3_29729 [Triticum urartu]	22.1511	3.47595	2.6719	0.000173703	0.0121592	up
TRITD2Av1G007720	putative disease resistance protein RGA3 [Brachypodium distachyon]	5.29922	26.7505	-2.33571	0.000481199	0.0244447	down
TRITD2Av1G009330	fatty acid amide hydrolase-like [Aegilops tauschii subsp. tauschii];unnamed protein product [Triticum aestivum]	10.2203	42.0467	-2.04055	0.00196559	0.0671543	down
TRITD2Av1G009510	predicted protein [Hordeum vulgare subsp. vulgare]	73.1911	15.217	2.26598	0.00129146	0.0503337	up
TRITD2Av1G009970	Cytochrome P450 71C2 [Triticum urartu]	5.53392	1.85875	1.57397	0.0256362	0.334706	up
TRITD2Av1G010010	putative glutathione S-transferase GSTF1 [Triticum urartu]	26.4919	3.77444	2.81122	9.55716e-05	0.00773902	up
TRITD2Av1G010420	predicted protein [Hordeum vulgare subsp. vulgare];Cyclopropane-fatty-acyl-phospholipid synthase [Triticum urartu];uncharacterized protein LOC109759562 [Aegilops tauschii subsp. tauschii]	2.60931	0.772459	1.75614	0.0127698	0.2205	up
TRITD2Av1G010470	sugar transporter ERD6-like 5 [Aegilops tauschii subsp. tauschii]	3.27117	11.7621	-1.84627	0.00496415	0.119488	down
TRITD2Av1G010980	ABC transporter G family member 28-like [Aegilops tauschii subsp. tauschii];ABCG8, partial [Triticum polonicum]	80.6323	13.8456	2.54194	0.000332749	0.0191691	up
TRITD2Av1G011430	unnamed protein product [Triticum aestivum]	4.39738	41.9471	-3.25386	3.5207e-06	0.00064098	down
TRITD2Av1G011850	unnamed protein product [Triticum aestivum];crocetin glucosyltransferase 2-like isoform X2 [Aegilops tauschii subsp. tauschii]	7.97279	3.02877	1.39635	0.0471542	0.47783	up
TRITD2Av1G012210	receptor-like protein 2 [Aegilops tauschii subsp. tauschii];LRR receptor-like serine/threonine-protein kinase GSO2 [Triticum urartu]	2.1999	15.2999	-2.79801	4.62599e-05	0.00444997	down
TRITD2Av1G012400	ABC transporter C family member 4-like [Aegilops tauschii subsp. tauschii]	5.16852	24.6422	-2.25331	0.000717092	0.0328194	down
TRITD2Av1G014300	uncharacterized protein LOC109771058 [Aegilops tauschii subsp. tauschii];predicted protein [Hordeum vulgare subsp. vulgare]	34.623	11.9229	1.538	0.0279642	0.355475	up
TRITD2Av1G014520	heavy metal-associated isoprenylated protein 1 [Triticum aestivum]	87.9466	27.9306	1.65478	0.0179188	0.272941	up
TRITD2Av1G015010	probable cinnamyl alcohol dehydrogenase 6 [Aegilops tauschii subsp. tauschii];putative cinnamyl alcohol dehydrogenase 6 [Triticum urartu]	23.5938	4.70315	2.32671	0.00100946	0.0423593	up
TRITD2Av1G015020	probable cinnamyl alcohol dehydrogenase 6 [Aegilops tauschii subsp. tauschii];putative cinnamyl alcohol dehydrogenase 6 [Triticum urartu]	24.0681	4.70951	2.35347	0.0008905	0.0391517	up
TRITD2Av1G015190	uncharacterized protein LOC109754297 [Aegilops tauschii subsp. tauschii]	7.6899	41.1625	-2.42029	0.000331889	0.0191691	down
TRITD2Av1G015980	hypothetical protein TRIUR3_16589 [Triticum urartu]	117.797	377.683	-1.68087	0.00934342	0.181727	down
TRITD2Av1G016040	unnamed protein product [Triticum aestivum]	16.1052	101.131	-2.65062	9.45237e-05	0.00767708	down
TRITD2Av1G016110	unnamed protein product [Triticum aestivum]	5.10414	20.799	-2.02678	0.00208839	0.069212	down
TRITD2Av1G017370	lipoamide acyltransferase component of branched-chain alpha-keto acid dehydrogenase complex, mitochondrial [Aegilops tauschii subsp. tauschii];Lipoamide acyltransferase component of branched-chain alpha-keto acid dehydrogenase complex, mitochondrial [Triticum urartu]	12.2765	4.2094	1.54421	0.0277481	0.353724	up
TRITD2Av1G018540	premnaspirodiene oxygenase-like [Aegilops tauschii subsp. tauschii];Premnaspirodiene oxygenase [Triticum urartu]	2.91348	0.307968	3.24189	1.13177e-05	0.00157443	up
TRITD2Av1G019870	omega-3 fatty acid desaturase, chloroplastic [Aegilops tauschii subsp. tauschii]	4.63103	11.827	-1.35268	0.0343445	0.402711	down
TRITD2Av1G022390	L-type lectin-domain containing receptor kinase IV.2 [Triticum urartu]	2.39087	10.3649	-2.1161	0.00150832	0.0555293	down
TRITD2Av1G024070	serine/threonine-protein kinase TIO [Aegilops tauschii subsp. tauschii];Serine/threonine-protein kinase 36 [Triticum urartu]	0.732833	0.262443	1.48148	0.0406058	0.44211	up
TRITD2Av1G025290	CBL-interacting protein kinase 31-like [Aegilops tauschii subsp. tauschii];CBL-interacting protein kinase 31 [Triticum urartu];CBL-interacting protein kinase 3 [Triticum aestivum]	5.73958	2.16747	1.40494	0.0466387	0.475876	up
TRITD2Av1G025540	unnamed protein product [Triticum aestivum];hypothetical protein TRIUR3_14501 [Triticum urartu]	4.44149	1.07822	2.04239	0.00392227	0.1031	up
TRITD2Av1G026950	NAC transcription factor 29 [Triticum aestivum]	16.5851	5.39136	1.62117	0.0207104	0.297633	up
TRITD2Av1G028290	alpha-galactosidase 3-like [Aegilops tauschii subsp. tauschii]	169.886	37.6967	2.17206	0.00197528	0.0673744	up
TRITD2Av1G028400	uncharacterized protein LOC109784586 [Aegilops tauschii subsp. tauschii]	77.0978	7.39085	3.38288	4.09474e-06	0.000706791	up
TRITD2Av1G028700	CBL-interacting protein kinase 29 [Triticum urartu];CBL-interacting protein kinase 29-like [Aegilops tauschii subsp. tauschii]	6.03909	1.04449	2.53153	0.000440028	0.0229993	up
TRITD2Av1G029750	thaumatin-like protein [Aegilops tauschii subsp. tauschii]	30.9752	74.6112	-1.26828	0.0449312	0.464678	down
TRITD2Av1G035720	uncharacterized protein LOC109743153 [Aegilops tauschii subsp. tauschii];predicted protein, partial [Hordeum vulgare subsp. vulgare];hypothetical protein SORBI_3002G405900 [Sorghum bicolor];hypothetical protein TRIUR3_28361 [Triticum urartu]	5.08142	12.575	-1.30726	0.0407204	0.442735	down
TRITD2Av1G037820	magnesium-chelatase subunit ChlH, chloroplastic [Aegilops tauschii subsp. tauschii];Magnesium-chelatase subunit H [Triticum urartu]	30.36	77.0021	-1.34273	0.0342418	0.401937	down
TRITD2Av1G038360	lipase-like isoform X1 [Aegilops tauschii subsp. tauschii];Lipase [Triticum urartu];lipase-like isoform X2 [Aegilops tauschii subsp. tauschii]	4.55515	1.63531	1.47794	0.0390017	0.43084	up
TRITD2Av1G038400	(+)-delta-cadinene synthase isozyme C2 [Triticum urartu]	157.933	379.953	-1.26651	0.0447407	0.463635	down
TRITD2Av1G040210	probable cytochrome P450 313a4 [Aegilops tauschii subsp. tauschii]	4.71687	14.6131	-1.63136	0.0116721	0.209824	down
TRITD2Av1G040370	probable carboxylesterase 18 [Aegilops tauschii subsp. tauschii];hypothetical protein TRIUR3_13270 [Triticum urartu]	2.95427	0.863562	1.77443	0.0143327	0.238236	up
TRITD2Av1G041590	10 kDa chaperonin, mitochondrial-like [Aegilops tauschii subsp. tauschii]	162.2	49.9287	1.69983	0.0149938	0.24414	up
TRITD2Av1G045300	pectin acetylesterase 2-like [Aegilops tauschii subsp. tauschii];predicted protein, partial [Hordeum vulgare subsp. vulgare];hypothetical protein TRIUR3_35256 [Triticum urartu]	7.84047	2.10342	1.89821	0.00715433	0.151935	up
TRITD2Av1G045890	serine/arginine-rich SC35-like splicing factor SCL33 [Aegilops tauschii subsp. tauschii]	22.0409	8.03315	1.45614	0.0379357	0.425851	up
TRITD2Av1G046780	ribonuclease 1-like [Aegilops tauschii subsp. tauschii];Ribonuclease 1 [Triticum urartu]	61.1194	22.196	1.46133	0.0364843	0.417756	up
TRITD2Av1G047010	MYB transcription factor 24 [Triticum aestivum]	2.86667	1.0293	1.47772	0.0415004	0.447449	up
TRITD2Av1G048640	probable inactive receptor kinase At5g10020 [Aegilops tauschii subsp. tauschii];unnamed protein product [Triticum aestivum]	4.20438	1.29204	1.70224	0.0154357	0.249538	up
TRITD2Av1G050570	Uridylate kinase [Triticum urartu];UMP-CMP kinase 3 isoform X2 [Aegilops tauschii subsp. tauschii];UMP-CMP kinase 3 isoform X1 [Aegilops tauschii subsp. tauschii]	135.231	45.5612	1.56955	0.0245681	0.325737	up
TRITD2Av1G050640	WRKY transcription factor, partial [Triticum aestivum];hypothetical protein TRIUR3_10593 [Triticum urartu]	1.39386	6.05755	-2.11964	0.00168872	0.0604399	down
TRITD2Av1G050870	leucine-rich repeat extensin-like protein 6 [Aegilops tauschii subsp. tauschii]	9.763	1.40737	2.79432	0.000111052	0.00853329	up
TRITD2Av1G051890	unnamed protein product [Triticum aestivum]	1.22519	3.05089	-1.31622	0.0431641	0.457031	down
TRITD2Av1G052080	hypothetical protein TRIUR3_15676 [Triticum urartu]	63.0228	21.8884	1.52571	0.0297469	0.368468	up
TRITD2Av1G053040	protein STRUBBELIG-RECEPTOR FAMILY 7-like [Aegilops tauschii subsp. tauschii]	2.43612	0.731463	1.73573	0.0145524	0.240456	up
TRITD2Av1G053920	Sucrose synthase 2 [Triticum urartu];unnamed protein product [Triticum aestivum]	4.67066	1.51973	1.61981	0.0217812	0.30662	up
TRITD2Av1G055020	protein TIFY 10b-like [Aegilops tauschii subsp. tauschii]	251.838	84.0217	1.58366	0.0231955	0.3181	up
TRITD2Av1G055480	unnamed protein product [Triticum aestivum];inter-alpha-trypsin inhibitor heavy chain H1-like isoform X1 [Aegilops tauschii subsp. tauschii]	45.0577	9.52248	2.24236	0.00143744	0.0537931	up
TRITD2Av1G058970	probable 6-phosphogluconolactonase 2 [Aegilops tauschii subsp. tauschii]	21.8782	62.2069	-1.50758	0.0186846	0.279723	down
TRITD2Av1G060090	uncharacterized protein LOC109746488 isoform X1 [Aegilops tauschii subsp. tauschii]	11.6379	2.75825	2.07701	0.00333349	0.0926513	up
TRITD2Av1G062130	WRKY-like protein [Triticum turgidum];putative WRKY transcription factor 3 [Triticum urartu]	27.5843	8.53068	1.69311	0.0154891	0.250103	up
TRITD2Av1G062230	probable serine/threonine-protein kinase At1g54610 [Aegilops tauschii subsp. tauschii]	10.865	26.4508	-1.28363	0.0424332	0.452726	down
TRITD2Av1G062950	probable indole-3-acetic acid-amido synthetase GH3.8 [Aegilops tauschii subsp. tauschii]	3.26639	0.526537	2.63309	0.000290491	0.0175114	up
TRITD2Av1G063870	tubulin alpha-1 chain [Aegilops tauschii subsp. tauschii];RecName: Full=Tubulin alpha-1 chain;hypothetical protein SORBI_3002G350400 [Sorghum bicolor]	3.0087	7.60164	-1.33717	0.0367283	0.41928	down
TRITD2Av1G064200	L-type lectin-domain containing receptor kinase IV.4 [Brachypodium distachyon];L-type lectin-domain containing receptor kinase IV.1 [Triticum urartu]	0.552811	2.25447	-2.02793	0.00269516	0.0813256	down
TRITD2Av1G065210	UDP-galactose transporter 2-like [Aegilops tauschii subsp. tauschii]	48.4008	16.0244	1.59476	0.0223837	0.31129	up
TRITD2Av1G066560	chitin-inducible gibberellin-responsive protein 2-like [Aegilops tauschii subsp. tauschii];hypothetical protein TRIUR3_22207 [Triticum urartu];predicted protein [Hordeum vulgare subsp. vulgare]	74.744	20.1618	1.89033	0.00684239	0.147527	up
TRITD2Av1G067260	hypothetical protein BRADI_1g23192v3, partial [Brachypodium distachyon]	68.1264	14.4187	2.24027	0.00153066	0.0560353	up
TRITD2Av1G069160	pentatricopeptide repeat-containing protein At5g02860 [Aegilops tauschii subsp. tauschii];predicted protein [Hordeum vulgare subsp. vulgare]	1.54832	0.397874	1.96032	0.00660693	0.143381	up
TRITD2Av1G070010	unnamed protein product [Triticum aestivum];hypothetical protein TRIUR3_10835 [Triticum urartu]	14.4818	4.98459	1.5387	0.0283284	0.357497	up
TRITD2Av1G070140	predicted protein [Hordeum vulgare subsp. vulgare]	4.34717	10.3452	-1.25081	0.0491176	0.486637	down
TRITD2Av1G070980	ribosome-recycling factor, chloroplastic [Aegilops tauschii subsp. tauschii];Ribosome-recycling factor, chloroplastic [Triticum urartu]	26.0797	8.77304	1.57178	0.0248965	0.328967	up
TRITD2Av1G072280	protein TIC 20-I, chloroplastic-like [Aegilops tauschii subsp. tauschii]	39.2646	11.3153	1.79495	0.0103127	0.194004	up
TRITD2Av1G073860	protein DETOXIFICATION 12-like [Aegilops tauschii subsp. tauschii];unnamed protein product [Triticum aestivum];MATE efflux family protein 9 [Triticum urartu]	3.1232	1.09825	1.50782	0.0341928	0.40175	up
TRITD2Av1G076140	hypothetical protein TRIUR3_33557 [Triticum urartu];heat stress transcription factor A-3-like [Aegilops tauschii subsp. tauschii]	2.04781	0.675271	1.60054	0.0267609	0.344866	up
TRITD2Av1G083210	L-type lectin-domain containing receptor kinase IV.1-like [Aegilops tauschii subsp. tauschii]	1.35099	3.78668	-1.48692	0.0216285	0.305422	down
TRITD2Av1G084350	cysteine-rich receptor-like protein kinase 10 isoform X2 [Aegilops tauschii subsp. tauschii];Cysteine-rich receptor-like protein kinase 10 [Triticum urartu]	0.55061	1.89327	-1.78178	0.0079468	0.163454	down
TRITD2Av1G084730	cysteine-rich receptor-like protein kinase 10 [Aegilops tauschii subsp. tauschii];Receptor-like serine/threonine-protein kinase SD1-7 [Triticum urartu]	1.2997	5.63487	-2.1162	0.00152665	0.0559641	down
TRITD2Av1G086320	WAT1-related protein At5g64700-like [Aegilops tauschii subsp. tauschii];Auxin-induced protein 5NG4 [Triticum urartu]	7.2012	1.97632	1.86542	0.00843383	0.169744	up
TRITD2Av1G086750	glucose-6-phosphate/phosphate translocator 2, chloroplastic-like, partial [Aegilops tauschii subsp. tauschii];hypothetical protein TRIUR3_26958 [Triticum urartu]	68.3469	5.39538	3.66308	7.01389e-07	0.000181206	up
TRITD2Av1G088350	abnormal spindle-like microcephaly-associated protein homolog isoform X1 [Aegilops tauschii subsp. tauschii];abnormal spindle-like microcephaly-associated protein homolog isoform X2 [Aegilops tauschii subsp. tauschii]	0.895626	0.239494	1.90291	0.00877004	0.174696	up
TRITD2Av1G088370	condensin-2 complex subunit H2 [Aegilops tauschii subsp. tauschii]	1.65516	0.577528	1.51901	0.0337544	0.398111	up
TRITD2Av1G088850	protein DETOXIFICATION 40-like [Aegilops tauschii subsp. tauschii];protein DETOXIFICATION 40 isoform X1 [Brachypodium distachyon];putative ripening regulated protein DDTFR18 [Oryza sativa Japonica Group]	3.42795	0.825765	2.05354	0.0042092	0.106913	up
TRITD2Av1G093540	putative 5'-adenylylsulfate reductase 1, chloroplastic [Triticum urartu]	20.6516	80.4342	-1.96156	0.00279647	0.083823	down
TRITD2Av1G094570	mitotic checkpoint serine/threonine-protein kinase BUB1 [Aegilops tauschii subsp. tauschii];Mitotic checkpoint serine/threonine-protein kinase BUB1 [Triticum urartu]	5.81784	1.43197	2.02248	0.0043047	0.108224	up
TRITD2Av1G100450	unnamed protein product [Triticum aestivum];calmodulin-binding transcription activator 5 [Aegilops tauschii subsp. tauschii];Calmodulin-binding transcription activator 5 [Triticum urartu];hypothetical protein TRIUR3_19787 [Triticum urartu]	19.8302	50.4395	-1.34686	0.0338675	0.398752	down
TRITD2Av1G106250	nucleobase-ascorbate transporter 11-like [Aegilops tauschii subsp. tauschii]	1.28888	3.30351	-1.35788	0.0349686	0.407998	down
TRITD2Av1G119720	hypothetical protein TRIUR3_28540 [Triticum urartu]	5.36181	1.54835	1.79199	0.010569	0.19624	up
TRITD2Av1G120540	photosystem II protein D1 (chloroplast) [Triticum aestivum];Photosynthetic reaction centre, L/M [Corchorus olitorius]	298.121	84.9725	1.81083	0.0094926	0.183522	up
TRITD2Av1G122180	pentatricopeptide repeat-containing protein At2g41720 isoform X1 [Aegilops tauschii subsp. tauschii];hypothetical protein PAHAL_2G091800 [Panicum hallii];pentatricopeptide repeat-containing protein At2g41720 isoform X2 [Aegilops tauschii subsp. tauschii];unnamed protein product [Triticum aestivum]	2.89674	10.4226	-1.84721	0.00483444	0.117302	down
TRITD2Av1G134150	uncharacterized protein LOC109762915 [Aegilops tauschii subsp. tauschii]	6.22458	17.1201	-1.45965	0.0235156	0.320185	down
TRITD2Av1G135390	33 kDa ribonucleoprotein, chloroplastic [Triticum urartu]	55.2644	20.8693	1.40497	0.0444604	0.462808	up
TRITD2Av1G135760	unnamed protein product [Triticum aestivum];Fanconi anemia group D2 protein [Aegilops tauschii subsp. tauschii]	1.25801	0.434349	1.53422	0.030969	0.377493	up
TRITD2Av1G137450	CBL-interacting protein kinase 23 [Hordeum vulgare subsp. spontaneum]	119.192	29.6569	2.00685	0.00415218	0.106261	up
TRITD2Av1G137510	Uncharacterized membrane protein C24H6.13 [Triticum urartu]	3.13291	1.18356	1.40437	0.0483951	0.483253	up
TRITD2Av1G138030	ferredoxin--NADP reductase, embryo isozyme, chloroplastic [Aegilops tauschii subsp. tauschii];Ferredoxin--NADP reductase, embryo isozyme, chloroplastic [Triticum urartu]	130.384	20.0255	2.70286	0.000146968	0.0106044	up
TRITD2Av1G139050	predicted protein [Hordeum vulgare subsp. vulgare]	20.0065	54.3654	-1.44222	0.0241414	0.323449	down
TRITD2Av1G140680	Tetraacyldisaccharide 4'-kinase [Triticum urartu];probable tetraacyldisaccharide 4'-kinase, mitochondrial [Aegilops tauschii subsp. tauschii]	0.609379	1.81497	-1.57454	0.0183608	0.276247	down
TRITD2Av1G145890	unnamed protein product [Triticum aestivum];sugar transport protein 1-like [Aegilops tauschii subsp. tauschii]	15.2099	41.528	-1.44907	0.0233457	0.318721	down
TRITD2Av1G152190	glycine-rich cell wall structural protein-like [Aegilops tauschii subsp. tauschii];hypothetical protein TRIUR3_21167 [Triticum urartu]	7.26027	2.44623	1.56947	0.0284761	0.358455	up
TRITD2Av1G157810	unnamed protein product [Triticum aestivum]	1.0905	4.21056	-1.94902	0.00416721	0.106444	down
TRITD2Av1G158100	LOB domain-containing protein 40-like [Aegilops tauschii subsp. tauschii];hypothetical protein TRIUR3_33679 [Triticum urartu]	3.21051	1.14866	1.48285	0.0399831	0.437298	up
TRITD2Av1G158620	bHLH27 [Triticum aestivum];transcription factor bHLH35-like [Aegilops tauschii subsp. tauschii];unnamed protein product [Triticum aestivum]	10.4586	2.28419	2.19494	0.00199704	0.0676327	up
TRITD2Av1G161150	putative aldo-keto reductase 2 [Dichanthelium oligosanthes];PREDICTED: probable aldo-keto reductase 2 [Oryza brachyantha]	104.594	29.2702	1.8373	0.00855218	0.171721	up
TRITD2Av1G163520	70 kDa peptidyl-prolyl isomerase [Triticum urartu]	621.127	18.1607	5.096	7.83877e-11	1.11917e-07	up
TRITD2Av1G164450	putative quinone-oxidoreductase homolog, chloroplastic [Aegilops tauschii subsp. tauschii];Putative quinone-oxidoreductase-like protein, chloroplastic [Triticum urartu];quinone reductase [Triticum monococcum]	32.4297	8.38957	1.95065	0.00543943	0.126224	up
TRITD2Av1G164720	MATE efflux family protein DTX1 [Triticum urartu];protein DETOXIFICATION 16-like [Aegilops tauschii subsp. tauschii]	2.47735	6.91349	-1.48062	0.0223349	0.311152	down
TRITD2Av1G167840	SWI/SNF complex component SNF12 homolog [Aegilops tauschii subsp. tauschii];SWI/SNF complex component SNF12-like protein [Triticum urartu]	0.835991	10.0392	-3.58601	6.68312e-07	0.00017432	down
TRITD2Av1G167920	Exocyst complex component 7 [Triticum urartu]	8.42441	2.76552	1.60703	0.0222812	0.310598	up
TRITD2Av1G167930	SnRK1 gamma subunit [Hordeum vulgare subsp. vulgare];SNF1-related protein kinase regulatory subunit gamma 1 [Triticum urartu];hypothetical protein BRADI_5g07750v3 [Brachypodium distachyon]	2.55529	12.7376	-2.31753	0.00057504	0.0281573	down
TRITD2Av1G169720	protein NUCLEAR FUSION DEFECTIVE 4-like isoform X1 [Aegilops tauschii subsp. tauschii];hypothetical protein TRIUR3_13858 [Triticum urartu];hypothetical protein TRIUR3_13857 [Triticum urartu]	8.32903	2.77069	1.5879	0.023841	0.321858	up
TRITD2Av1G173010	protein TIFY 9-like [Aegilops tauschii subsp. tauschii];hypothetical protein TRIUR3_32334 [Triticum urartu]	22.5161	2.77873	3.01846	3.44893e-05	0.00359975	up
TRITD2Av1G176360	hypothetical protein TRIUR3_30783 [Triticum urartu]	1.03075	3.59625	-1.8028	0.00733651	0.154637	down
TRITD2Av1G177710	unnamed protein product [Triticum aestivum];hypothetical protein TRIUR3_33783 [Triticum urartu];heparan-alpha-glucosaminide N-acetyltransferase [Aegilops tauschii subsp. tauschii]	30.9908	6.62524	2.2258	0.00157859	0.057439	up
TRITD2Av1G178310	Arogenate dehydratase/prephenate dehydratase 6, chloroplastic [Triticum urartu]	25.3345	3.22715	2.97277	3.76053e-05	0.00380641	up
TRITD2Av1G184670	unnamed protein product [Triticum aestivum];uncharacterized protein At4g26450-like [Aegilops tauschii subsp. tauschii];hypothetical protein TRIUR3_12245 [Triticum urartu]	14.7698	1.04292	3.82395	3.07404e-07	0.00010295	up
TRITD2Av1G184680	uncharacterized protein LOC109740481 [Aegilops tauschii subsp. tauschii];Protein grpE [Triticum urartu]	70.7215	13.2075	2.42079	0.000613207	0.0293377	up
TRITD2Av1G187150	Tetrachloro-P-hydroquinone reductive dehalogenase [Triticum urartu]	23.3425	6.59864	1.82272	0.0093528	0.181743	up
TRITD2Av1G192000	probable signal peptidase complex subunit 2 [Aegilops tauschii subsp. tauschii];putative signal peptidase complex subunit 2 [Triticum urartu]	23.3166	55.7223	-1.2569	0.0468074	0.476094	down
TRITD2Av1G192440	putative lipoxygenase 5 [Aegilops tauschii subsp. tauschii];Putative lipoxygenase 5 [Triticum urartu]	16.0964	4.11592	1.96745	0.00500934	0.120185	up
TRITD2Av1G193860	hypothetical protein TRIUR3_18331 [Triticum urartu]	7.86805	2.27914	1.78752	0.011946	0.212498	up
TRITD2Av1G197400	PLAT domain-containing protein 3-like [Aegilops tauschii subsp. tauschii];hypothetical protein TRIUR3_34492 [Triticum urartu]	16.0091	5.13975	1.63913	0.0193551	0.284887	up
TRITD2Av1G197880	gamma-glutamyltranspeptidase 1-like [Aegilops tauschii subsp. tauschii]	4.15858	10.0944	-1.27939	0.0438444	0.460638	down
TRITD2Av1G199930	unnamed protein product [Triticum aestivum]	12.7206	4.41833	1.52559	0.0297115	0.368366	up
TRITD2Av1G201840	predicted protein [Hordeum vulgare subsp. vulgare]	4.98331	25.9189	-2.37883	0.000436006	0.0228773	down
TRITD2Av1G201970	hypothetical protein TRIUR3_01189 [Triticum urartu]	83.2996	380.63	-2.19201	0.000960426	0.0409646	down
TRITD2Av1G202440	probable amino acid permease 7 isoform X1 [Aegilops tauschii subsp. tauschii];hypothetical protein TRIUR3_19444 [Triticum urartu];probable amino acid permease 7 isoform X2 [Aegilops tauschii subsp. tauschii]	10.2351	1.44146	2.82793	8.60915e-05	0.00708992	up
TRITD2Av1G202510	unnamed protein product [Triticum aestivum]	34.374	12.5606	1.45242	0.0377111	0.425148	up
TRITD2Av1G205600	probable aldo-keto reductase 3 [Aegilops tauschii subsp. tauschii];unnamed protein product [Triticum aestivum];predicted protein [Hordeum vulgare subsp. vulgare]	14.7847	2.20909	2.74259	0.000127387	0.00946747	up
TRITD2Av1G205630	unnamed protein product [Triticum aestivum];Thyroid receptor-interacting protein 13 [Triticum urartu]	6.81811	1.68041	2.02056	0.00423445	0.107113	up
TRITD2Av1G208590	inactive LRR receptor-like serine/threonine-protein kinase BIR2 [Aegilops tauschii subsp. tauschii]	1.5371	9.94375	-2.69358	0.000105134	0.00829057	down
TRITD2Av1G209890	CMP-sialic acid transporter 4 [Aegilops tauschii subsp. tauschii];putative UDP-sugar transporter protein SLC35A4 [Triticum urartu]	33.9187	8.43018	2.00844	0.00420664	0.106913	up
TRITD2Av1G211520	haloacid dehalogenase-like hydrolase domain-containing protein At4g39970 [Aegilops tauschii subsp. tauschii]	5.44256	1.59696	1.76896	0.0140999	0.235376	up
TRITD2Av1G212590	endoglucanase 12 [Aegilops tauschii subsp. tauschii];cellulase [Hordeum vulgare subsp. vulgare]	46.659	12.0334	1.95511	0.00521349	0.123087	up
TRITD2Av1G212710	splicing factor U2AF-associated protein 2 [Aegilops tauschii subsp. tauschii];HIV Tat-specific factor 1-like protein [Triticum urartu]	41.5041	9.83758	2.07688	0.00307664	0.0883806	up
TRITD2Av1G213240	unnamed protein product [Triticum aestivum];hydroxycinnamoyltransferase 1 [Aegilops tauschii subsp. tauschii];Anthranilate N-benzoyltransferase protein 1 [Triticum urartu]	8.13312	2.09958	1.95371	0.00562749	0.128716	up
TRITD2Av1G215700	uncharacterized protein LOC109781112 isoform X1 [Aegilops tauschii subsp. tauschii];hypothetical protein TRIUR3_33803 [Triticum urartu]	2.25724	0.58548	1.94687	0.00649604	0.141768	up
TRITD2Av1G218410	uncharacterized protein LOC109749267 [Aegilops tauschii subsp. tauschii]	4.56526	1.33517	1.77367	0.0118792	0.211865	up
TRITD2Av1G218650	unnamed protein product [Triticum aestivum];Lipase [Triticum urartu]	32.7159	10.4446	1.64723	0.018307	0.276247	up
TRITD2Av1G220030	TPA_inf: caleosin [Triticum aestivum]	93.1522	13.5555	2.78072	9.90977e-05	0.00795332	up
TRITD2Av1G220680	remorin [Brachypodium distachyon];hypothetical protein TRIUR3_02968 [Triticum urartu];predicted protein [Hordeum vulgare subsp. vulgare];putative remorin 1 protein, partial [Oryza sativa]	324.596	109.757	1.56434	0.024937	0.32934	up
TRITD2Av1G222030	predicted protein [Hordeum vulgare subsp. vulgare];thioredoxin M2, chloroplastic-like [Aegilops tauschii subsp. tauschii]	122.552	34.7731	1.81735	0.00932375	0.181699	up
TRITD2Av1G222990	hypothetical protein TRIUR3_11623 [Triticum urartu]	35.0876	10.264	1.77337	0.0112714	0.205124	up
TRITD2Av1G223160	cytosolic sulfotransferase 8-like [Aegilops tauschii subsp. tauschii]	7.38231	1.88891	1.96652	0.00553319	0.127961	up
TRITD2Av1G223690	unnamed protein product [Triticum aestivum];Patatin-like phospholipase domain-containing protein 3 [Triticum urartu];predicted protein [Hordeum vulgare subsp. vulgare]	3.07419	7.49229	-1.2852	0.0445097	0.462966	down
TRITD2Av1G223790	predicted protein [Hordeum vulgare subsp. vulgare]	3.34852	9.50128	-1.5046	0.0191132	0.28317	down
TRITD2Av1G224740	aquaporin PIP2-5-like [Aegilops tauschii subsp. tauschii];aquaporin [Hordeum vulgare];aquaporin PIP2-5 [Aegilops tauschii subsp. tauschii];plasma membrane intrinsic protein [Triticum aestivum];PIP aquaporin isoform [Hordeum vulgare];unnamed protein product [Triticum aestivum];Aquaporin PIP2-5 [Triticum urartu]	59.2786	14.3874	2.0427	0.00357921	0.0971269	up
TRITD2Av1G225810	MYB transcription factor 81 [Triticum aestivum]	36.7243	8.19368	2.16415	0.00211593	0.0698283	up
TRITD2Av1G226460	probable low-specificity L-threonine aldolase 1 [Aegilops tauschii subsp. tauschii];L-allo-threonine aldolase [Triticum urartu]	117.558	14.7372	2.99584	3.09667e-05	0.00337363	up
TRITD2Av1G226970	Disease resistance protein RPS2 [Triticum urartu]	39.7402	10.7113	1.89146	0.00682798	0.147353	up
TRITD2Av1G228320	hsp70-Hsp90 organizing protein [Aegilops tauschii subsp. tauschii]	8.49134	1.8282	2.21557	0.00175988	0.0621617	up
TRITD2Av1G230170	uncharacterized membrane protein At1g16860-like [Aegilops tauschii subsp. tauschii]	0.821707	3.42719	-2.06033	0.0023417	0.0744124	down
TRITD2Av1G230970	glutamate dehydrogenase 2, mitochondrial [Aegilops tauschii subsp. tauschii]	29.2713	10.4536	1.48549	0.0336643	0.397889	up
TRITD2Av1G233350	protein DMR6-LIKE OXYGENASE 1-like [Aegilops tauschii subsp. tauschii]	39.8708	1.97326	4.33668	1.29582e-08	8.78796e-06	up
TRITD2Av1G234270	beta-carotene 3-hydroxylase, chloroplastic-like [Aegilops tauschii subsp. tauschii]	11.7094	1.36014	3.10585	2.1725e-05	0.00263096	up
TRITD2Av1G234510	unnamed protein product [Triticum aestivum]	6.25211	2.26291	1.46616	0.0376844	0.425148	up
TRITD2Av1G235560	SPX domain-containing membrane protein OsI_17046 isoform X2 [Aegilops tauschii subsp. tauschii]	70.968	6.98058	3.34575	4.30193e-06	0.000724835	up
TRITD2Av1G236090	acyl-coenzyme A thioesterase 13 [Aegilops tauschii subsp. tauschii]	2.10189	6.31607	-1.58734	0.0166787	0.262743	down
TRITD2Av1G236510	RHOMBOID-like protein 2 [Aegilops tauschii subsp. tauschii]	9.88703	2.80225	1.81895	0.0100301	0.191072	up
TRITD2Av1G238660	uncharacterized protein LOC109731495 [Aegilops tauschii subsp. tauschii]	9.7092	0.935079	3.37619	4.25559e-06	0.000721509	up
TRITD2Av1G238810	protein RKD5-like [Aegilops tauschii subsp. tauschii]	2.78129	1.00504	1.4685	0.0423051	0.451911	up
TRITD2Av1G238830	protein RKD5-like [Aegilops tauschii subsp. tauschii];hypothetical protein TRIUR3_21912 [Triticum urartu]	3.70256	0.929014	1.99475	0.00527166	0.123829	up
TRITD2Av1G238950	Niemann-Pick C1 protein-like [Aegilops tauschii subsp. tauschii]	20.823	7.40344	1.49191	0.032695	0.39054	up
TRITD2Av1G239750	prolyl endopeptidase-like [Aegilops tauschii subsp. tauschii]	20.0604	48.8	-1.28253	0.0427573	0.454675	down
TRITD2Av1G239840	hypothetical protein TRIUR3_23125 [Triticum urartu]	41.8123	130.732	-1.64461	0.0109198	0.2011	down
TRITD2Av1G240050	Aquaporin PIP1-2 [Triticum urartu];aquaporin 1:2, partial [Triticum aestivum];plasma membrane intrinsic protein1 [Zea mays];aquaporin, partial [Triticum aestivum];uncharacterized protein A4U43_C01F8750 [Asparagus officinalis]	167.571	61.0768	1.45607	0.0369852	0.420738	up
TRITD2Av1G241890	probable copper-transporting ATPase HMA5 isoform X2 [Aegilops tauschii subsp. tauschii];probable copper-transporting ATPase HMA5 isoform X1 [Aegilops tauschii subsp. tauschii]	1.80535	4.70326	-1.38138	0.0307962	0.376228	down
TRITD2Av1G245460	LRR receptor-like protein kinase 1 [Triticum aestivum];probable LRR receptor-like serine/threonine-protein kinase At1g56130 [Aegilops tauschii subsp. tauschii];unnamed protein product [Triticum aestivum];LRR receptor-like protein kinase 2 [Triticum aestivum]	9.29509	2.54504	1.86878	0.00753835	0.157666	up
TRITD2Av1G246730	unnamed protein product [Triticum aestivum];ervatamin-C-like [Aegilops tauschii subsp. tauschii]	0.881895	11.8856	-3.75246	2.58991e-07	8.89321e-05	down
TRITD2Av1G246770	ervatamin-C-like [Aegilops tauschii subsp. tauschii]	2.949	13.2517	-2.16788	0.00117105	0.0467165	down
TRITD2Av1G247770	zinc transporter ZIP1 [Triticum turgidum subsp. durum]	2.36973	6.92603	-1.54731	0.0170094	0.266243	down
TRITD2Av1G247980	unnamed protein product [Triticum aestivum]	66.3664	18.9927	1.80501	0.00978325	0.187891	up
TRITD2Av1G248230	unnamed protein product [Triticum aestivum];vacuolar-sorting receptor 7-like [Aegilops tauschii subsp. tauschii];Vacuolar-sorting receptor 7 [Triticum urartu]	10.1856	27.6196	-1.43916	0.024297	0.32397	down
TRITD2Av1G251240	putative xyloglucan endotransglucosylase/hydrolase protein 13 [Aegilops tauschii subsp. tauschii]	63.5707	7.974	2.99499	3.14335e-05	0.00339282	up
TRITD2Av1G252640	ubiquinol oxidase 2, mitochondrial-like [Aegilops tauschii subsp. tauschii]	15.5939	4.69825	1.73078	0.0136954	0.231618	up
TRITD2Av1G253060	cell division cycle 20.2, cofactor of APC complex-like [Aegilops tauschii subsp. tauschii];Anaphase-promoting complex subunit cdc20 [Triticum urartu]	3.93187	1.26017	1.6416	0.0209527	0.299307	up
TRITD2Av1G254760	unnamed protein product [Triticum aestivum];Peptide transporter PTR2 [Triticum urartu]	1.86723	5.91447	-1.66335	0.0108204	0.199813	down
TRITD2Av1G255090	unnamed protein product [Triticum aestivum];wall-associated receptor kinase 5-like [Aegilops tauschii subsp. tauschii]	7.11396	27.8682	-1.9699	0.00271711	0.0818967	down
TRITD2Av1G255430	hypothetical protein TRIUR3_15768 [Triticum urartu]	9.80272	2.26314	2.11486	0.00269297	0.0813256	up
TRITD2Av1G258530	protein REVEILLE 7-like [Aegilops tauschii subsp. tauschii]	3.16047	0.758097	2.05969	0.00447801	0.111376	up
TRITD2Av1G259410	putative UDP-arabinose 4-epimerase 2 [Triticum urartu];probable UDP-arabinose 4-epimerase 2 [Aegilops tauschii subsp. tauschii]	126.571	40.0755	1.65915	0.0174059	0.269034	up
TRITD2Av1G260810	uncharacterized protein LOC109765100 [Aegilops tauschii subsp. tauschii]	8.54683	3.08436	1.47042	0.0377284	0.425148	up
TRITD2Av1G261020	Wall-associated receptor kinase 5 [Triticum urartu]	21.0581	69.5119	-1.72288	0.00785427	0.161925	down
TRITD2Av1G261120	probable polyamine oxidase 2 [Aegilops tauschii subsp. tauschii]	183.128	42.4268	2.10981	0.00261815	0.0798718	up
TRITD2Av1G261170	hypothetical protein TRIUR3_25892 [Triticum urartu]	4.83852	1.24183	1.9621	0.006168	0.137485	up
TRITD2Av1G261200	peroxisomal (S)-2-hydroxy-acid oxidase GLO3 [Aegilops tauschii subsp. tauschii];Peroxisomal (S)-2-hydroxy-acid oxidase GLO5 [Triticum urartu]	4.56982	1.3954	1.71146	0.0164121	0.260259	up
TRITD2Av1G261450	Soluble starch synthase 3, chloroplastic/amyloplastic [Triticum urartu];unnamed protein product [Triticum aestivum];starch synthase 3, chloroplastic/amyloplastic-like [Aegilops tauschii subsp. tauschii];starch synthase IIIb precursor [Triticum aestivum];starch synthase IIIb [Hordeum vulgare subsp. vulgare]	87.7467	31.6518	1.47106	0.0350011	0.408201	up
TRITD2Av1G266570	G-type lectin S-receptor-like serine/threonine-protein kinase B120 isoform X7 [Aegilops tauschii subsp. tauschii];G-type lectin S-receptor-like serine/threonine-protein kinase B120 [Aegilops tauschii subsp. tauschii]	3.45435	8.50469	-1.29984	0.0408014	0.44326	down
TRITD2Av1G266900	receptor-like serine/threonine-protein kinase SD1-8 [Aegilops tauschii subsp. tauschii]	0.473684	4.14334	-3.1288	9.45801e-06	0.00136472	down
TRITD2Av1G267190	kinesin-like protein KIN-14I [Aegilops tauschii subsp. tauschii];Kinesin-like calmodulin-binding protein-like protein [Triticum urartu]	4.84102	0.35301	3.77753	4.66619e-07	0.000134659	up
TRITD2Av1G267500	fructan 6-exohydrolase [Triticum aestivum];fructan 6-exohydrolase-like isoform X1 [Aegilops tauschii subsp. tauschii]	16.3835	55.7266	-1.76613	0.00656471	0.143152	down
TRITD2Av1G267740	WRKY45-like transcription factor [Triticum aestivum]	17.8789	50.3563	-1.49391	0.0197285	0.287883	down
TRITD2Av1G267980	unnamed protein product [Triticum aestivum];Cytochrome P450 84A1 [Triticum urartu]	1.68895	4.87992	-1.53073	0.0183409	0.276247	down
TRITD2Av1G268510	hypothetical protein TRIUR3_03135 [Triticum urartu];hypothetical protein TRIUR3_03136 [Triticum urartu];uncharacterized protein LOC109746142 isoform X2 [Aegilops tauschii subsp. tauschii]	2.59134	9.1728	-1.82366	0.00539682	0.125449	down
TRITD2Av1G268680	hypothetical protein TRIUR3_13836 [Triticum urartu]	10.0749	2.11134	2.25453	0.00160899	0.0581961	up
TRITD2Av1G269780	unnamed protein product [Triticum aestivum]	1.82646	4.78184	-1.38852	0.0309599	0.377493	down
TRITD2Av1G273070	G-type lectin S-receptor-like serine/threonine-protein kinase At2g19130 [Aegilops tauschii subsp. tauschii]	1.72831	10.0836	-2.54458	0.000178185	0.0122681	down
TRITD2Av1G273740	endonuclease 4-like [Aegilops tauschii subsp. tauschii];Nuclease S1 [Triticum urartu];endonuclease 2-like [Aegilops tauschii subsp. tauschii];Nuclease P1 [Triticum urartu]	7.96822	2.4708	1.68928	0.0159156	0.254715	up
TRITD2Av1G273900	wall-associated receptor kinase-like 8 isoform X1 [Aegilops tauschii subsp. tauschii]	1.22184	3.32439	-1.44403	0.0254077	0.333304	down
TRITD2Av1G274360	hypothetical protein TRIUR3_01780 [Triticum urartu]	69.9462	18.2907	1.93514	0.00592542	0.133172	up
TRITD2Av1G278210	unnamed protein product [Triticum aestivum]	10.5466	3.83657	1.45889	0.0399947	0.437298	up
TRITD2Av1G278960	phenolic glucoside malonyltransferase 2-like [Aegilops tauschii subsp. tauschii];Anthocyanin 5-aromatic acyltransferase [Triticum urartu]	7.27979	1.1037	2.72155	0.000151887	0.0108713	up
TRITD2Av1G282950	ATP synthase subunit alpha, chloroplastic [Triticum urartu];hypothetical protein SETIT_J019700v2 [Setaria italica]	8.57342	3.04754	1.49223	0.0338575	0.398752	up
TRITD2Av1G283090	Methylthioribose kinase 1 [Triticum urartu];methylthioribose kinase 1 [Aegilops tauschii subsp. tauschii]	13.2448	55.92	-2.07794	0.00165486	0.0594587	down
TRITD2Av1G284280	receptor-like serine/threonine-protein kinase SD1-8 isoform X2 [Aegilops tauschii subsp. tauschii];receptor-like serine/threonine-protein kinase SD1-8 isoform X1 [Aegilops tauschii subsp. tauschii]	0.595215	1.66292	-1.48224	0.0250077	0.329953	down
TRITD2Av1G284300	predicted protein [Hordeum vulgare subsp. vulgare];receptor-like serine/threonine-protein kinase SD1-8 isoform X1 [Aegilops tauschii subsp. tauschii]	2.00402	5.47343	-1.44955	0.0270835	0.348197	down
TRITD2Av1G284370	Intracellular protease 1 [Triticum urartu];unnamed protein product [Triticum aestivum]	140.746	37.0452	1.92574	0.00589186	0.132748	up
TRITD2Av1G284410	probable polyamine oxidase 4 [Aegilops tauschii subsp. tauschii];unnamed protein product [Triticum aestivum]	6.88519	2.03327	1.7597	0.0125503	0.217959	up
TRITD2Av1G285580	Two-component response regulator ARR9 [Triticum urartu]	6.25878	23.8873	-1.93229	0.00341109	0.0944111	down
TRITD2Av1G285660	pentatricopeptide repeat-containing protein At1g18485-like [Aegilops tauschii subsp. tauschii]	1.32226	0.428775	1.62471	0.023901	0.321927	up
TRITD2Av1G287470	uncharacterized protein LOC109772560 [Aegilops tauschii subsp. tauschii]	4.73705	1.58745	1.57727	0.0305363	0.374822	up
TRITD2Av1G287760	RecName: Full=Protochlorophyllide reductase A, chloroplastic; Short=PCR A; AltName: Full=NADPH-protochlorophyllide oxidoreductase A; Short=POR A; Flags: Precursor	8.623	0.983896	3.13161	1.89413e-05	0.0023788	up
TRITD2Av1G288250	RecName: Full=Fructan 6-exohydrolase; Flags: Precursor;fructan 6-exohydrolase [Aegilops tauschii subsp. tauschii];hypothetical protein TRIUR3_07535 [Triticum urartu];unnamed protein product [Triticum aestivum]	0.27925	0.785269	-1.49163	0.0232715	0.318188	down
TRITD2Av1G288310	unnamed protein product [Triticum aestivum];Allantoinase [Triticum urartu]	8.13614	28.1859	-1.79256	0.00588408	0.132748	down
TRITD2Av1G289120	unnamed protein product [Triticum aestivum];Elicitor-responsive protein 3 [Triticum urartu]	6.60288	20.5093	-1.63511	0.0123919	0.217111	down
TRITD2Av1G289160	RecName: Full=Phosphomannomutase; AltName: Full=TaPMM	20.4947	55.0384	-1.42519	0.02559	0.334384	down
TRITD2Av1G289200	uncharacterized protein LOC109763339 [Aegilops tauschii subsp. tauschii];hypothetical protein TRIUR3_01485 [Triticum urartu]	3.86012	12.0419	-1.64134	0.0119379	0.212492	down
TRITD2Av1G289700	uncharacterized protein LOC109782392 [Aegilops tauschii subsp. tauschii]	3.8003	1.21484	1.64534	0.0215457	0.305047	up
TRITD2Av1G289840	unnamed protein product [Triticum aestivum]	45.3216	5.15552	3.13601	1.5643e-05	0.00206998	up
TRITD2Av1G292210	predicted protein [Hordeum vulgare subsp. vulgare];unnamed protein product [Triticum aestivum]	9.73818	25.8645	-1.40925	0.027471	0.351181	down
TRITD2Av1G293290	Anti-H(O) lectin [Triticum urartu];L-type lectin-domain containing receptor kinase IX.1 [Triticum urartu]	1.35486	12.9157	-3.25291	3.95767e-06	0.000692643	down
TRITD2Av1G293450	uncharacterized protein LOC109745170 [Aegilops tauschii subsp. tauschii];predicted protein, partial [Hordeum vulgare subsp. vulgare]	7.45392	2.40477	1.6321	0.0209302	0.299301	up
TRITD2Av1G294120	unnamed protein product [Triticum aestivum];Small glutamine-rich tetratricopeptide repeat-containing protein beta [Triticum urartu]	3.11417	7.43147	-1.2548	0.04891	0.486	down
TRITD2Av1G295340	oligopeptide transporter 4-like [Aegilops tauschii subsp. tauschii];Oligopeptide transporter 4 [Triticum urartu]	17.6376	72.3023	-2.03539	0.00200361	0.0677706	down
TRITD2Bv1G001360	unnamed protein product [Triticum aestivum];acyl transferase 15-like [Aegilops tauschii subsp. tauschii]	1.1702	8.54099	-2.86765	3.88993e-05	0.00390823	down
TRITD2Bv1G001760	putative disease resistance protein RGA3 [Aegilops tauschii subsp. tauschii];unnamed protein product [Triticum aestivum];Putative disease resistance protein RGA3 [Triticum urartu]	13.5108	46.2042	-1.77392	0.00631679	0.138975	down
TRITD2Bv1G002870	unnamed protein product [Triticum aestivum]	7.85424	1.44048	2.44692	0.00060063	0.0289972	up
TRITD2Bv1G003460	receptor kinase-like protein Xa21 [Aegilops tauschii subsp. tauschii]	7.25454	1.70976	2.08509	0.00307105	0.0883806	up
TRITD2Bv1G003580	probable LRR receptor-like serine/threonine-protein kinase At3g47570 [Aegilops tauschii subsp. tauschii]	23.5665	109.908	-2.22148	0.000832167	0.0371286	down
TRITD2Bv1G004680	unnamed protein product [Triticum aestivum]	0.754635	4.86975	-2.69	0.000112903	0.00860315	down
TRITD2Bv1G005030	putative disease resistance RPP13-like protein [Triticum turgidum];uncharacterized protein LOC109785320 [Aegilops tauschii subsp. tauschii]	3.42629	19.14	-2.48187	0.000243799	0.0154162	down
TRITD2Bv1G005090	putative disease resistance RPP13-like protein [Triticum turgidum]	10.9243	31.8825	-1.54523	0.0161967	0.258149	down
TRITD2Bv1G005880	probable LRR receptor-like serine/threonine-protein kinase At1g53440 isoform X3 [Aegilops tauschii subsp. tauschii]	11.997	34.6539	-1.53034	0.017126	0.267123	down
TRITD2Bv1G007390	Cysteine-rich receptor-like protein kinase 41 [Triticum urartu];putative receptor-like protein kinase At4g00960 [Aegilops tauschii subsp. tauschii];Putative cysteine-rich receptor-like protein kinase 23 [Triticum urartu]	12.0255	3.38568	1.82858	0.00899452	0.177322	up
TRITD2Bv1G008500	unnamed protein product [Triticum aestivum];12-oxo-phytodienoic acid reductase [Triticum aestivum]	3.20586	8.00635	-1.32043	0.0390388	0.43084	down
TRITD2Bv1G008670	UDP-glucosyltransferase [Triticum aestivum]	13.7786	132.71	-3.26778	3.07601e-06	0.00056764	down
TRITD2Bv1G010760	uncharacterized protein LOC109771239 isoform X2 [Aegilops tauschii subsp. tauschii];uncharacterized protein LOC109771239 isoform X1 [Aegilops tauschii subsp. tauschii];hypothetical protein TRIUR3_05517 [Triticum urartu]	2.85857	0.773849	1.88517	0.00942715	0.182664	up
TRITD2Bv1G011270	unnamed protein product [Triticum aestivum]	46.8657	17.8284	1.39436	0.0460795	0.472411	up
TRITD2Bv1G012700	L-type lectin-domain containing receptor kinase IV.2-like [Aegilops tauschii subsp. tauschii]	3.4308	12.2061	-1.83098	0.00513073	0.121635	down
TRITD2Bv1G012720	unnamed protein product [Triticum aestivum];fatty acid amide hydrolase-like [Aegilops tauschii subsp. tauschii]	9.44263	34.8656	-1.88454	0.00396431	0.103503	down
TRITD2Bv1G013690	hypothetical protein TRIUR3_10755 [Triticum urartu]	4.05429	16.3795	-2.01437	0.00280934	0.0838383	down
TRITD2Bv1G013880	Disease resistance protein RPM1 [Triticum urartu];disease resistance protein RPM1-like [Aegilops tauschii subsp. tauschii]	26.5682	121.704	-2.19561	0.00093778	0.0405205	down
TRITD2Bv1G013920	unnamed protein product [Triticum aestivum];Sugar transporter ERD6-like 5 [Triticum urartu];sugar transporter ERD6-like 5 [Aegilops tauschii subsp. tauschii]	2.01939	5.20353	-1.36557	0.0332605	0.395176	down
TRITD2Bv1G013970	uncharacterized protein LOC109759562 [Aegilops tauschii subsp. tauschii];predicted protein [Hordeum vulgare subsp. vulgare]	9.13329	3.34231	1.45029	0.0383279	0.428068	up
TRITD2Bv1G014080	ABC transporter G family member 28-like [Aegilops tauschii subsp. tauschii]	25.2006	6.47288	1.96098	0.00510737	0.121426	up
TRITD2Bv1G014280	putative methyltransferase DDB_G0268948 [Aegilops tauschii subsp. tauschii];hypothetical protein TRIUR3_18109 [Triticum urartu]	8.97596	3.18753	1.49363	0.0346674	0.40518	up
TRITD2Bv1G014390	RecName: Full=RuBisCO large subunit-binding protein subunit alpha, chloroplastic; AltName: Full=60 kDa chaperonin subunit alpha; AltName: Full=CPN-60 alpha; Flags: Precursor;RuBisCO large subunit-binding protein subunit alpha, chloroplastic [Triticum urartu]	110.623	28.1745	1.97319	0.00480156	0.117054	up
TRITD2Bv1G017650	LRR receptor-like serine/threonine-protein kinase GSO2 [Triticum urartu]	4.0508	13.274	-1.71233	0.00836438	0.169076	down
TRITD2Bv1G017690	uncharacterized protein LOC109773945 [Aegilops tauschii subsp. tauschii];uncharacterized protein LOC109773944 [Aegilops tauschii subsp. tauschii]	1.4073	3.55801	-1.33814	0.0389856	0.43084	down
TRITD2Bv1G018800	uncharacterized protein LOC109771058 [Aegilops tauschii subsp. tauschii];predicted protein [Hordeum vulgare subsp. vulgare]	14.4883	4.09634	1.82248	0.00949188	0.183522	up
TRITD2Bv1G019110	heavy metal-associated isoprenylated plant protein 27-like [Aegilops tauschii subsp. tauschii]	102.93	25.9665	1.98694	0.00457334	0.113194	up
TRITD2Bv1G019830	probable cinnamyl alcohol dehydrogenase 6 [Aegilops tauschii subsp. tauschii];putative cinnamyl alcohol dehydrogenase 6 [Triticum urartu]	9.15507	2.43984	1.90778	0.00686032	0.147527	up
TRITD2Bv1G020010	uncharacterized protein LOC109754297 [Aegilops tauschii subsp. tauschii];predicted protein [Hordeum vulgare subsp. vulgare]	16.3569	167.586	-3.35694	1.85162e-06	0.000383427	down
TRITD2Bv1G020100	probable LRR receptor-like serine/threonine-protein kinase At3g47570 isoform X2 [Aegilops tauschii subsp. tauschii]	0.970862	2.51872	-1.37536	0.032037	0.385184	down
TRITD2Bv1G020140	unnamed protein product [Triticum aestivum]	2.60456	7.18153	-1.46325	0.0227363	0.313519	down
TRITD2Bv1G021490	unnamed protein product [Triticum aestivum]	0.307623	1.67434	-2.44435	0.000404038	0.022053	down
TRITD2Bv1G021670	unnamed protein product [Triticum aestivum]	0.829206	2.75213	-1.73074	0.00833197	0.168799	down
TRITD2Bv1G022120	thylakoid lumenal 15.0 kDa protein 2, chloroplastic [Aegilops tauschii subsp. tauschii];unnamed protein product [Triticum aestivum]	29.7021	10.4248	1.51055	0.0310609	0.377899	up
TRITD2Bv1G023030	Lipoamide acyltransferase component of branched-chain alpha-keto acid dehydrogenase complex, mitochondrial [Triticum urartu];hypothetical protein, partial [Taeniatherum caput-medusae]	20.7492	7.9708	1.38026	0.0490059	0.48617	up
TRITD2Bv1G024540	premnaspirodiene oxygenase-like [Aegilops tauschii subsp. tauschii];unnamed protein product [Triticum aestivum]	19.0166	6.01402	1.66086	0.017591	0.269751	up
TRITD2Bv1G025350	probable serine/threonine-protein kinase PBL7 [Aegilops tauschii subsp. tauschii]	7.53224	1.5463	2.28425	0.00136881	0.052372	up
TRITD2Bv1G025780	seven trans-membrane protein [Triticum aestivum];predicted protein [Hordeum vulgare subsp. vulgare];MLO-like protein 1 [Aegilops tauschii subsp. tauschii];MLO-like protein 1 [Triticum urartu]	11.8891	30.1698	-1.34346	0.0343952	0.402866	down
TRITD2Bv1G029340	unnamed protein product [Triticum aestivum]	19.1137	4.94336	1.95104	0.0054155	0.125776	up
TRITD2Bv1G030150	unnamed protein product [Triticum aestivum];probable protein phosphatase 2C 33 [Aegilops tauschii subsp. tauschii]	21.4472	4.82373	2.15257	0.00223499	0.0721769	up
TRITD2Bv1G032440	galactinol synthase [Triticum aestivum]	25.6049	7.98831	1.68046	0.0163727	0.260259	up
TRITD2Bv1G033420	unnamed protein product [Triticum aestivum];RINT1-like protein MAG2L [Aegilops tauschii subsp. tauschii]	2.19719	0.539759	2.02528	0.00454824	0.112779	up
TRITD2Bv1G034490	thioredoxin-like 1-1, chloroplastic [Aegilops tauschii subsp. tauschii]	5.42995	1.63866	1.72842	0.0156709	0.251691	up
TRITD2Bv1G035010	NAC domain-containing protein 29 [Triticum urartu]	11.9641	3.45546	1.79176	0.0108313	0.199877	up
TRITD2Bv1G035220	uncharacterized protein At5g39570-like isoform X2 [Aegilops tauschii subsp. tauschii]	1.30654	3.83607	-1.55387	0.0172504	0.267706	down
TRITD2Bv1G036060	mediator of RNA polymerase II transcription subunit 33A-like [Aegilops tauschii subsp. tauschii];hypothetical protein TRIUR3_20736 [Triticum urartu]	8.83806	24.2329	-1.45516	0.0227991	0.313786	down
TRITD2Bv1G036970	unnamed protein product [Triticum aestivum];alpha-galactosidase 3-like [Aegilops tauschii subsp. tauschii]	63.6857	18.6347	1.77298	0.0111341	0.203527	up
TRITD2Bv1G037200	uncharacterized protein LOC109784586 [Aegilops tauschii subsp. tauschii]	248.544	19.2565	3.69008	6.01137e-07	0.000159873	up
TRITD2Bv1G037460	CBL-interacting protein kinase 2 [Triticum aestivum]	142.705	47.4343	1.58903	0.0227284	0.313519	up
TRITD2Bv1G037620	CBL-interacting protein kinase 29-like [Aegilops tauschii subsp. tauschii];CBL-interacting protein kinase 29 [Triticum urartu]	5.84959	1.15395	2.34176	0.00109865	0.0446821	up
TRITD2Bv1G037970	class III peroxidase [Triticum aestivum]	7.49604	65.7738	-3.13331	7.26724e-06	0.00110133	down
TRITD2Bv1G039620	F-box protein At5g07610-like [Aegilops tauschii subsp. tauschii]	1.87779	0.656456	1.51627	0.0365342	0.417817	up
TRITD2Bv1G040470	flowering-promoting factor 1-like protein 5 [Aegilops tauschii subsp. tauschii]	24.1358	69.1601	-1.51876	0.0183436	0.276247	down
TRITD2Bv1G041930		249.162	63.1588	1.98003	0.00466222	0.114766	up
TRITD2Bv1G044170	4-alpha-glucanotransferase DPE2 [Triticum urartu];unnamed protein product [Triticum aestivum];4-alpha-glucanotransferase DPE2 [Aegilops tauschii subsp. tauschii]	13.236	32.0685	-1.27669	0.0433809	0.457718	down
TRITD2Bv1G045260	uncharacterized protein LOC109743166 [Aegilops tauschii subsp. tauschii]	99.3803	27.7428	1.84085	0.00843497	0.169744	up
TRITD2Bv1G045370	unnamed protein product [Triticum aestivum]	3.57701	12.443	-1.79851	0.00608581	0.135988	down
TRITD2Bv1G046070	probable LRR receptor-like serine/threonine-protein kinase At3g47570 [Ananas comosus]	1.8494	28.1095	-3.92593	6.33443e-08	2.96266e-05	down
TRITD2Bv1G046930	condensin complex subunit 1 [Aegilops tauschii subsp. tauschii]	0.808924	2.08752	-1.36771	0.0331003	0.39402	down
TRITD2Bv1G047090	haloacid dehalogenase-like hydrolase domain-containing protein 3 isoform X3 [Aegilops tauschii subsp. tauschii];Haloacid dehalogenase-like hydrolase domain-containing protein 3 [Triticum urartu];haloacid dehalogenase-like hydrolase domain-containing protein 3 isoform X2 [Aegilops tauschii subsp. tauschii]	20.9799	52.9636	-1.33599	0.0353283	0.410158	down
TRITD2Bv1G047370	unnamed protein product [Triticum aestivum];phosphatidylinositol 4-phosphate 5-kinase 6-like [Aegilops tauschii subsp. tauschii];Phosphatidylinositol-4-phosphate 5-kinase 4 [Triticum urartu]	0.822224	2.14497	-1.38335	0.0331111	0.39402	down
TRITD2Bv1G048650	uncharacterized protein LOC109773191 [Aegilops tauschii subsp. tauschii]	8.50768	1.86666	2.1883	0.0019955	0.0676327	up
TRITD2Bv1G054220	probable cytochrome P450 313a4 [Aegilops tauschii subsp. tauschii];unnamed protein product [Triticum aestivum]	4.18843	13.3152	-1.6686	0.0101229	0.19199	down
TRITD2Bv1G054460	unnamed protein product [Triticum aestivum]	4.26656	1.23124	1.79296	0.0122647	0.216182	up
TRITD2Bv1G056060	10 kDa chaperonin, mitochondrial-like [Aegilops tauschii subsp. tauschii]	108.08	34.8639	1.63229	0.0195812	0.287112	up
TRITD2Bv1G056880	probable protein arginine N-methyltransferase 3 [Aegilops tauschii subsp. tauschii];putative protein arginine N-methyltransferase 3 [Triticum urartu]	5.42446	1.85867	1.54521	0.0282507	0.356943	up
TRITD2Bv1G057530	uncharacterized protein LOC109757957 [Aegilops tauschii subsp. tauschii];predicted protein [Hordeum vulgare subsp. vulgare]	4.52856	1.31518	1.78379	0.0115098	0.208013	up
TRITD2Bv1G058990	Secologanin synthase [Triticum urartu]	15.7948	2.50206	2.65826	0.000211656	0.0139698	up
TRITD2Bv1G059580	glucan endo-1,3-beta-glucosidase 4-like [Aegilops tauschii subsp. tauschii]	13.7186	5.24753	1.38643	0.0494881	0.489058	up
TRITD2Bv1G060300	ribonuclease 1-like [Aegilops tauschii subsp. tauschii]	38.4547	12.3092	1.64342	0.018845	0.281192	up
TRITD2Bv1G061540	probable inactive receptor kinase At5g10020 [Aegilops tauschii subsp. tauschii];unnamed protein product [Triticum aestivum]	2.8137	0.74876	1.90989	0.00693454	0.148589	up
TRITD2Bv1G062270	UMP-CMP kinase 3 isoform X2 [Aegilops tauschii subsp. tauschii];UMP-CMP kinase 3 isoform X1 [Aegilops tauschii subsp. tauschii];Uridylate kinase [Triticum urartu]	290.591	56.2081	2.37014	0.000776643	0.035172	up
TRITD2Bv1G062570	leucine-rich repeat extensin-like protein 6 [Aegilops tauschii subsp. tauschii];unnamed protein product [Triticum aestivum]	17.1394	4.36799	1.97228	0.0050272	0.120265	up
TRITD2Bv1G063310	phospho-2-dehydro-3-deoxyheptonate aldolase 2, chloroplastic [Aegilops tauschii subsp. tauschii]	40.1639	9.65727	2.05621	0.00341421	0.0944111	up
TRITD2Bv1G063460	SNF1-type serine-threonine protein kinase [Triticum polonicum]	228.851	73.8513	1.63171	0.0193234	0.284729	up
TRITD2Bv1G064720	protein STRUBBELIG-RECEPTOR FAMILY 7-like [Aegilops tauschii subsp. tauschii]	10.4716	0.786506	3.73489	5.27219e-07	0.000147442	up
TRITD2Bv1G066490	uncharacterized protein LOC109770045 [Aegilops tauschii subsp. tauschii];Transmembrane protein 87B [Triticum urartu]	0.603294	3.63933	-2.59274	0.000180627	0.0123734	down
TRITD2Bv1G068640	predicted protein [Hordeum vulgare subsp. vulgare];uncharacterized protein LOC109786210 [Aegilops tauschii subsp. tauschii]	20.0089	57.3984	-1.52037	0.0179197	0.272941	down
TRITD2Bv1G069960	predicted protein [Hordeum vulgare subsp. vulgare]	1.74145	0.337105	2.36902	0.00101948	0.0426783	up
TRITD2Bv1G070880	anthocyanidin reductase ((2S)-flavan-3-ol-forming)-like [Aegilops tauschii subsp. tauschii]	1.19823	2.95015	-1.29989	0.0460728	0.472411	down
TRITD2Bv1G072640	DNA repair protein rhp54 [Triticum urartu];predicted protein [Hordeum vulgare subsp. vulgare];unnamed protein product [Triticum aestivum]	0.316228	0.971253	-1.61888	0.0151867	0.246254	down
TRITD2Bv1G074970	interferon-related developmental regulator 2-like [Aegilops tauschii subsp. tauschii]	45.2717	17.0397	1.40971	0.0437217	0.459704	up
TRITD2Bv1G075080	hypothetical protein TRIUR3_27736 [Triticum urartu]	14.4865	5.23312	1.46897	0.036242	0.416407	up
TRITD2Bv1G075490	hypothetical protein TRIUR3_15696 [Triticum urartu]	6.32041	2.40733	1.39259	0.0481328	0.482341	up
TRITD2Bv1G076400	predicted protein [Hordeum vulgare subsp. vulgare]	4.58311	1.47083	1.63969	0.0205665	0.296287	up
TRITD2Bv1G076890	chitin-inducible gibberellin-responsive protein 2-like [Aegilops tauschii subsp. tauschii];hypothetical protein TRIUR3_22207 [Triticum urartu]	72.3077	18.8811	1.9372	0.00561784	0.128678	up
TRITD2Bv1G077780	UDP-galactose transporter 2-like [Aegilops tauschii subsp. tauschii]	69.4093	24.1602	1.5225	0.0292393	0.364998	up
TRITD2Bv1G078600	L-type lectin-domain containing receptor kinase IV.4 [Brachypodium distachyon];unnamed protein product [Triticum aestivum];L-type lectin-domain containing receptor kinase IV.1 [Triticum urartu]	0.432909	1.40684	-1.70032	0.010112	0.19199	down
TRITD2Bv1G079700	phenylalanine ammonia-lyase-like [Aegilops tauschii subsp. tauschii]	6.73065	1.46812	2.19678	0.00184435	0.064203	up
TRITD2Bv1G085060	organic cation/carnitine transporter 2-like [Aegilops tauschii subsp. tauschii]	8.35429	1.33644	2.64413	0.000225167	0.0145085	up
TRITD2Bv1G087470	unnamed protein product [Triticum aestivum];Receptor-like serine/threonine-protein kinase SD1-7 [Triticum urartu]	2.80169	14.4746	-2.36915	0.000422209	0.0225339	down
TRITD2Bv1G087500	predicted protein [Hordeum vulgare subsp. vulgare]	46.999	9.87887	2.25021	0.00146521	0.0544475	up
TRITD2Bv1G089150	isopentenyl-diphosphate Delta-isomerase I-like [Aegilops tauschii subsp. tauschii]	1239.01	417.445	1.56953	0.0243941	0.32466	up
TRITD2Bv1G089890	predicted protein [Hordeum vulgare subsp. vulgare]	0.536101	17.2485	-5.00782	9.85167e-11	1.2726e-07	down
TRITD2Bv1G090000	cysteine-rich receptor-like protein kinase 6 [Aegilops tauschii subsp. tauschii];Cysteine-rich receptor-like protein kinase 25 [Triticum urartu]	1.57151	3.78952	-1.26986	0.0463765	0.474559	down
TRITD2Bv1G091500	WAT1-related protein At5g64700-like [Aegilops tauschii subsp. tauschii];Auxin-induced protein 5NG4 [Triticum urartu]	6.62352	2.15995	1.6166	0.0223939	0.31129	up
TRITD2Bv1G091850	glucose-6-phosphate/phosphate translocator 2, chloroplastic-like, partial [Aegilops tauschii subsp. tauschii]	12.4181	2.01782	2.62157	0.000253899	0.0158849	up
TRITD2Bv1G092210	glutamate receptor 3.4-like [Aegilops tauschii subsp. tauschii]	1.40178	0.403813	1.7955	0.0121803	0.214974	up
TRITD2Bv1G092680	AAA-ATPase At3g50940-like [Aegilops tauschii subsp. tauschii]	5.35609	1.57446	1.76632	0.0130023	0.223419	up
TRITD2Bv1G093190	abnormal spindle-like microcephaly-associated protein homolog isoform X1 [Aegilops tauschii subsp. tauschii];abnormal spindle-like microcephaly-associated protein homolog isoform X2 [Aegilops tauschii subsp. tauschii]	2.0526	0.360805	2.50816	0.00048603	0.024598	up
TRITD2Bv1G095050	glucan endo-1,3-beta-glucosidase 1-like [Aegilops tauschii subsp. tauschii]	5.00873	1.80763	1.47034	0.0379574	0.425851	up
TRITD2Bv1G118520	small RNA 2'-O-methyltransferase-like [Aegilops tauschii subsp. tauschii];hypothetical protein TRIUR3_22256 [Triticum urartu]	4.47053	1.60326	1.47943	0.0353479	0.410158	up
TRITD2Bv1G120100	probable inositol transporter 2 [Aegilops tauschii subsp. tauschii]	4.62208	11.5482	-1.32105	0.0379441	0.425851	down
TRITD2Bv1G120470	amino acid permease 6 [Aegilops tauschii subsp. tauschii]	1.75133	9.7609	-2.47856	0.000285962	0.0173541	down
TRITD2Bv1G120570	Leucine-rich repeat receptor-like serine/threonine-protein kinase BAM1 [Triticum urartu];predicted protein [Hordeum vulgare subsp. vulgare];leucine-rich repeat receptor-like serine/threonine-protein kinase BAM1 [Aegilops tauschii subsp. tauschii]	1.11322	2.69743	-1.27685	0.0449763	0.464966	down
TRITD2Bv1G121910	ferredoxin--NADP reductase, embryo isozyme, chloroplastic [Aegilops tauschii subsp. tauschii]	48.2539	4.01848	3.58592	1.21895e-06	0.000273276	up
TRITD2Bv1G122110	CSC1-like protein ERD4 [Aegilops tauschii subsp. tauschii];unnamed protein product [Triticum aestivum]	123.721	35.0034	1.82152	0.00909927	0.178867	up
TRITD2Bv1G122190	CBL-interacting protein kinase 23 [Hordeum vulgare subsp. spontaneum];CBL-interacting protein kinase 23 [Triticum aestivum]	151.665	39.158	1.95351	0.00522325	0.123103	up
TRITD2Bv1G123760	unnamed protein product [Triticum aestivum];probable inactive leucine-rich repeat receptor-like protein kinase At3g03770 isoform X2 [Aegilops tauschii subsp. tauschii];probable inactive leucine-rich repeat receptor-like protein kinase At3g03770 isoform X1 [Aegilops tauschii subsp. tauschii]	1.51313	4.00965	-1.40594	0.0294544	0.366682	down
TRITD2Bv1G125440	uncharacterized protein LOC109762915 [Aegilops tauschii subsp. tauschii]	2.45215	7.97332	-1.70113	0.0104807	0.195761	down
TRITD2Bv1G126090	glycine-rich cell wall structural protein-like [Aegilops tauschii subsp. tauschii]	17.5879	4.09902	2.10123	0.00314352	0.089386	up
TRITD2Bv1G128060	isoflavone 2'-hydroxylase-like [Aegilops tauschii subsp. tauschii];Cytochrome P450 81D1 [Triticum urartu]	5.83567	1.29963	2.1668	0.00229562	0.0735223	up
TRITD2Bv1G133680	bHLH27 [Triticum aestivum]	12.4007	2.85922	2.11673	0.00286224	0.0844875	up
TRITD2Bv1G133930	G-type lectin S-receptor-like serine/threonine-protein kinase SD2-5 [Brachypodium distachyon]	3.98616	1.38799	1.52201	0.0312722	0.379222	up
TRITD2Bv1G135670	putative aldo-keto reductase 2 [Dichanthelium oligosanthes]	5.02473	1.52842	1.71701	0.0160395	0.255943	up
TRITD2Bv1G137350	70 kDa peptidyl-prolyl isomerase [Triticum urartu];70 kDa peptidyl-prolyl isomerase-like [Aegilops tauschii subsp. tauschii]	924.77	106.075	3.12401	1.48999e-05	0.00199109	up
TRITD2Bv1G137420	phospholipid-transporting ATPase 2-like [Aegilops tauschii subsp. tauschii];Phospholipid-transporting ATPase 2 [Triticum urartu]	4.89752	0.846851	2.53187	0.000393277	0.0216776	up
TRITD2Bv1G139640	exocyst complex component EXO70B1-like [Aegilops tauschii subsp. tauschii];Exocyst complex component 7 [Triticum urartu]	4.8932	1.1638	2.07193	0.00348433	0.0952817	up
TRITD2Bv1G139650	SNF1-related protein kinase regulatory subunit gamma-1 [Aegilops tauschii subsp. tauschii];SNF1-related protein kinase regulatory subunit gamma 1 [Triticum urartu]	4.81955	17.2988	-1.8437	0.00491312	0.118892	down
TRITD2Bv1G140950	uncharacterized protein LOC109732778 [Aegilops tauschii subsp. tauschii]	14.0902	2.85493	2.30316	0.00140797	0.0534485	up
TRITD2Bv1G145970	heparan-alpha-glucosaminide N-acetyltransferase [Aegilops tauschii subsp. tauschii];hypothetical protein TRIUR3_33783 [Triticum urartu]	9.93382	2.22783	2.15671	0.00235221	0.0745427	up
TRITD2Bv1G146670	Arogenate dehydratase/prephenate dehydratase 6, chloroplastic [Triticum urartu]	18.0383	4.71003	1.93726	0.00587389	0.132748	up
TRITD2Bv1G147090	serine/threonine-protein kinase D6PK-like [Aegilops tauschii subsp. tauschii]	10.6218	3.49089	1.60536	0.0225247	0.312235	up
TRITD2Bv1G151250	uncharacterized protein LOC109740481 [Aegilops tauschii subsp. tauschii];Protein grpE [Triticum urartu]	93.6748	10.3889	3.17261	1.16058e-05	0.00159821	up
TRITD2Bv1G155990	putative 12-oxophytodienoate reductase 11 [Aegilops tauschii subsp. tauschii];12-oxophytodienoate reductase 1 [Triticum urartu]	3.63219	8.78178	-1.27367	0.0456004	0.469094	down
TRITD2Bv1G158440	predicted protein [Hordeum vulgare subsp. vulgare];NAD(P)H-dependent 6'-deoxychalcone synthase [Triticum urartu];LOW QUALITY PROTEIN: probable NAD(P)H-dependent oxidoreductase 1 [Brachypodium distachyon]	25.8612	9.40551	1.45921	0.0368775	0.419797	up
TRITD2Bv1G158950	probable protein phosphatase 2C 40 isoform X2 [Aegilops tauschii subsp. tauschii];probable protein phosphatase 2C 40 isoform X1 [Aegilops tauschii subsp. tauschii];unnamed protein product [Triticum aestivum];putative protein phosphatase 2C 40 [Triticum urartu]	6.80187	18.7067	-1.45955	0.0226486	0.313304	down
TRITD2Bv1G159590	uncharacterized protein LOC109774036 [Aegilops tauschii subsp. tauschii]	1.71381	6.91134	-2.01176	0.00279511	0.083823	down
TRITD2Bv1G159600	uncharacterized protein LOC109774036 [Aegilops tauschii subsp. tauschii]	12.3694	39.4435	-1.67301	0.00989797	0.189672	down
TRITD2Bv1G159690	hypothetical protein TRIUR3_18329 [Triticum urartu]	17.7949	4.33713	2.03665	0.00411868	0.105702	up
TRITD2Bv1G161500	predicted protein [Hordeum vulgare subsp. vulgare]	3.68743	9.62602	-1.38432	0.0313756	0.380137	down
TRITD2Bv1G162390	protease Do-like 8, chloroplastic [Aegilops tauschii subsp. tauschii];Protease Do-like 8, chloroplastic [Triticum urartu]	11.2772	27.6757	-1.29521	0.0411661	0.445794	down
TRITD2Bv1G162640	NAC domain-containing protein 92-like [Aegilops tauschii subsp. tauschii]	3.30668	0.979376	1.75545	0.0146846	0.241456	up
TRITD2Bv1G163080	unnamed protein product [Triticum aestivum];uncharacterized protein LOC109754479 [Aegilops tauschii subsp. tauschii]	6.81648	1.57681	2.11201	0.00308771	0.0885416	up
TRITD2Bv1G164830	predicted protein [Hordeum vulgare subsp. vulgare];unnamed protein product [Triticum aestivum]	7.72602	25.2178	-1.70664	0.00893703	0.176679	down
TRITD2Bv1G164870	hypothetical protein TRIUR3_01189 [Triticum urartu]	48.7574	233.071	-2.25707	0.000704694	0.0324554	down
TRITD2Bv1G165720	probable amino acid permease 7 isoform X1 [Aegilops tauschii subsp. tauschii];predicted protein [Hordeum vulgare subsp. vulgare];probable amino acid permease 7 isoform X2 [Aegilops tauschii subsp. tauschii]	17.3062	1.99607	3.11606	1.75645e-05	0.00223696	up
TRITD2Bv1G169670	predicted protein [Hordeum vulgare subsp. vulgare]	9.5706	1.91908	2.31819	0.00129884	0.0503337	up
TRITD2Bv1G170690	uncharacterized membrane protein At3g27390-like [Aegilops tauschii subsp. tauschii];unnamed protein product [Triticum aestivum];hypothetical protein TRIUR3_24699 [Triticum urartu]	6.73755	1.85727	1.85904	0.00842359	0.169744	up
TRITD2Bv1G172190	unnamed protein product [Triticum aestivum]	3.48316	9.11802	-1.38832	0.0309016	0.377258	down
TRITD2Bv1G172650	DNA-directed RNA polymerases II and IV subunit 5A-like [Aegilops tauschii subsp. tauschii]	15.1432	5.78965	1.38713	0.0487678	0.485655	up
TRITD2Bv1G176110	unnamed protein product [Triticum aestivum];endoglucanase 12 [Aegilops tauschii subsp. tauschii]	90.8277	26.5171	1.77621	0.010949	0.201365	up
TRITD2Bv1G176270	splicing factor U2AF-associated protein 2 [Aegilops tauschii subsp. tauschii]	42.9674	10.5254	2.02937	0.00380371	0.100765	up
TRITD2Bv1G181040	unnamed protein product [Triticum aestivum]	0.960332	3.2817	-1.77284	0.00673795	0.145526	down
TRITD2Bv1G181320	glutaredoxin-C6-like [Aegilops tauschii subsp. tauschii];glutaredoxin 4H6 [Secale cereale x Triticum turgidum subsp. durum]	424.563	156.021	1.44424	0.0385449	0.428296	up
TRITD2Bv1G181670	uncharacterized protein LOC109749267 [Aegilops tauschii subsp. tauschii];predicted protein [Hordeum vulgare subsp. vulgare]	3.0829	0.901245	1.7743	0.0124969	0.217311	up
TRITD2Bv1G182550	TPA_inf: caleosin [Triticum aestivum]	29.6623	2.22861	3.73441	5.48694e-07	0.000151882	up
TRITD2Bv1G184150	predicted protein [Hordeum vulgare subsp. vulgare];thioredoxin M2, chloroplastic-like [Aegilops tauschii subsp. tauschii]	146.218	38.4778	1.92602	0.00591798	0.133115	up
TRITD2Bv1G185340	cytosolic sulfotransferase 8-like [Aegilops tauschii subsp. tauschii]	7.19852	2.227	1.6926	0.0167239	0.263149	up
TRITD2Bv1G186380	UDP-glycosyltransferase 73D1-like [Aegilops tauschii subsp. tauschii]	0.844329	2.10271	-1.31637	0.044144	0.461675	down
TRITD2Bv1G187180	unnamed protein product [Triticum aestivum];IAA-amino acid hydrolase ILR1-like 5 [Aegilops tauschii subsp. tauschii];aquaporin PIP2-5-like [Aegilops tauschii subsp. tauschii]	82.2873	21.7043	1.92269	0.0059671	0.133703	up
TRITD2Bv1G187220	aquaporin [Hordeum vulgare];aquaporin PIP2-5 [Aegilops tauschii subsp. tauschii]	145.776	28.7982	2.33971	0.000903633	0.0395272	up
TRITD2Bv1G188380	MYB transcription factor 81 [Triticum aestivum];MYB-related protein [Triticum aestivum];myb-related protein [Triticum aestivum]	35.6454	9.72977	1.87324	0.00752192	0.157542	up
TRITD2Bv1G188590	probable low-specificity L-threonine aldolase 1 [Aegilops tauschii subsp. tauschii]	107.999	11.0977	3.2827	6.20699e-06	0.000990453	up
TRITD2Bv1G188820	hypothetical protein TRIUR3_32230 [Triticum urartu]	6.53623	18.9107	-1.53267	0.0182907	0.276247	down
TRITD2Bv1G189110	disease resistance protein RPS2-like [Aegilops tauschii subsp. tauschii]	33.5405	9.21395	1.86401	0.00766765	0.159754	up
TRITD2Bv1G189200	probable inactive beta-glucosidase 14 isoform X2 [Aegilops tauschii subsp. tauschii];probable inactive beta-glucosidase 14 isoform X1 [Aegilops tauschii subsp. tauschii]	0.785821	2.87991	-1.87375	0.00501086	0.120185	down
TRITD2Bv1G189570	unnamed protein product [Triticum aestivum];beta-fructofuranosidase 1-like isoform X2 [Aegilops tauschii subsp. tauschii];beta-fructofuranosidase 1-like isoform X1 [Aegilops tauschii subsp. tauschii]	2.24776	0.50569	2.15216	0.00268576	0.0812325	up
TRITD2Bv1G189930	hsp70-Hsp90 organizing protein [Aegilops tauschii subsp. tauschii]	8.39115	2.75269	1.60803	0.0219848	0.308686	up
TRITD2Bv1G191820	homeobox-leucine zipper protein HOX22-like [Aegilops tauschii subsp. tauschii]	7.27891	1.79395	2.02058	0.00476782	0.116835	up
TRITD2Bv1G192070	unnamed protein product [Triticum aestivum];probable metal-nicotianamine transporter YSL9 [Aegilops tauschii subsp. tauschii];putative metal-nicotianamine transporter YSL9 [Triticum urartu]	7.87352	24.5447	-1.64033	0.0111141	0.203298	down
TRITD2Bv1G192790	putative iron-phytosiderophore transporter [Hordeum vulgare subsp. vulgare];putative metal-nicotianamine transporter YSL16 [Triticum urartu]	12.6359	39.7306	-1.65272	0.0105041	0.195761	down
TRITD2Bv1G193630	unnamed protein product [Triticum aestivum];GATA transcription factor 26-like isoform X2 [Aegilops tauschii subsp. tauschii]	8.68785	3.23566	1.42494	0.0430527	0.45669	up
TRITD2Bv1G195400	Naringenin,2-oxoglutarate 3-dioxygenase [Triticum urartu]	54.629	209.012	-1.93585	0.00312975	0.0890878	down
TRITD2Bv1G195600	scarecrow-like protein 8 [Aegilops tauschii subsp. tauschii]	3.88457	1.44239	1.4293	0.0431522	0.457031	up
TRITD2Bv1G196580	beta-carotene hydroxylase B1 [Triticum aestivum]	14.1322	3.14395	2.16833	0.00221922	0.0719294	up
TRITD2Bv1G196890	rho GTPase-activating protein 5-like [Aegilops tauschii subsp. tauschii]	10.8413	4.02483	1.42954	0.0415636	0.447774	up
TRITD2Bv1G197390	copper chaperone for superoxide dismutase, chloroplastic [Aegilops tauschii subsp. tauschii];Copper chaperone for superoxide dismutase [Triticum urartu]	46.61	10.6744	2.12648	0.00248075	0.0773434	up
TRITD2Bv1G198140	probable methyltransferase PMT15 [Aegilops tauschii subsp. tauschii]	18.9993	4.62323	2.03897	0.00370298	0.0991385	up
TRITD2Bv1G200230	uncharacterized protein LOC109731495 [Aegilops tauschii subsp. tauschii]	21.1263	2.5447	3.05347	2.27093e-05	0.00269011	up
TRITD2Bv1G200500	Niemann-Pick C1 protein-like [Aegilops tauschii subsp. tauschii];unnamed protein product [Triticum aestivum]	21.24	2.02632	3.38985	3.43876e-06	0.000630292	up
TRITD2Bv1G201600	hypothetical protein TRIUR3_23125 [Triticum urartu]	24.2329	62.8079	-1.37398	0.0310141	0.377612	down
TRITD2Bv1G201750	plasma membrane intrinsic protein [Triticum aestivum];plasma membrane intrinsic protein1 [Zea mays]	103.82	27.679	1.90721	0.00640283	0.140489	up
TRITD2Bv1G203670	serine carboxypeptidase-like 18 isoform X1 [Aegilops tauschii subsp. tauschii];serine carboxypeptidase-like 19 isoform X2 [Aegilops tauschii subsp. tauschii];Serine carboxypeptidase-like 19 [Triticum urartu];serine carboxypeptidase-like 7 [Aegilops tauschii subsp. tauschii];unnamed protein product [Triticum aestivum];serine carboxypeptidase-like 19 isoform X1 [Aegilops tauschii subsp. tauschii]	10.1439	3.10227	1.70922	0.0145134	0.240358	up
TRITD2Bv1G206930	probable LRR receptor-like serine/threonine-protein kinase At1g56130 [Aegilops tauschii subsp. tauschii];LRR receptor-like protein kinase 1 [Triticum aestivum]	25.9507	9.20362	1.4955	0.0321769	0.386222	up
TRITD2Bv1G207220	uncharacterized protein At4g15545-like [Aegilops tauschii subsp. tauschii]	17.0875	4.64694	1.87859	0.0075489	0.157765	up
TRITD2Bv1G208580	zingipain-2-like [Aegilops tauschii subsp. tauschii]	3.23027	16.3058	-2.33566	0.000526896	0.0261779	down
TRITD2Bv1G209090	hypothetical protein TRIUR3_03371 [Triticum urartu]	0.791495	3.2706	-2.0469	0.00244667	0.0766407	down
TRITD2Bv1G209650	G-type lectin S-receptor-like serine/threonine-protein kinase SD2-5 [Aegilops tauschii subsp. tauschii];G-type lectin S-receptor-like serine/threonine-protein kinase SD2-5 [Triticum urartu]	3.35702	13.3236	-1.98873	0.00249933	0.0776571	down
TRITD2Bv1G210100	ent-kaurene synthase like 2 [Triticum aestivum];ent-kaur-16-ene synthase, chloroplastic-like [Aegilops tauschii subsp. tauschii]	0.358726	6.28982	-4.13206	2.68326e-08	1.51643e-05	down
TRITD2Bv1G210160	ent-kaurene synthase like 3 [Triticum aestivum]	4.11789	136.565	-5.05154	4.39902e-11	7.46148e-08	down
TRITD2Bv1G210240	ent-kaurene synthase like 2 [Triticum aestivum]	2.75371	50.6526	-4.20119	1.11521e-08	7.96115e-06	down
TRITD2Bv1G210250	KO2 protein [Aegilops speltoides]	24.8318	277.181	-3.48057	8.7752e-07	0.000214455	down
TRITD2Bv1G210330	ent-copalyl diphosphate synthase [Triticum aestivum]	2.40661	38.7806	-4.01026	3.7308e-08	1.87417e-05	down
TRITD2Bv1G210350	unnamed protein product [Triticum aestivum]	9.24867	59.2369	-2.67918	8.27172e-05	0.00689336	down
TRITD2Bv1G210370	acyclic sesquiterpene synthase-like isoform X1 [Aegilops tauschii subsp. tauschii];acyclic sesquiterpene synthase-like isoform X2 [Aegilops tauschii subsp. tauschii];unnamed protein product [Triticum aestivum]	6.78601	1.43713	2.23937	0.00157882	0.057439	up
TRITD2Bv1G210420	vacuolar-sorting receptor 7-like [Aegilops tauschii subsp. tauschii];unnamed protein product [Triticum aestivum]	4.64973	21.4877	-2.20829	0.000907125	0.039562	down
TRITD2Bv1G212000	probable cation transporter HKT7 [Aegilops tauschii subsp. tauschii]	17.527	0.635232	4.78615	9.0517e-10	9.82182e-07	up
TRITD2Bv1G212010	high affinity potassium transporter, partial [Hordeum vulgare]	24.6121	7.72056	1.67259	0.0166934	0.262821	up
TRITD2Bv1G212940	plant intracellular Ras-group-related LRR protein 1-like [Aegilops tauschii subsp. tauschii]	18.5372	4.42912	2.06533	0.00334739	0.0929423	up
TRITD2Bv1G213090	putative xyloglucan endotransglucosylase/hydrolase protein 13 [Aegilops tauschii subsp. tauschii];predicted protein [Hordeum vulgare subsp. vulgare];predicted protein, partial [Hordeum vulgare subsp. vulgare];Putative xyloglucan endotransglucosylase/hydrolase protein 13 [Triticum urartu]	74.6482	2.48148	4.91083	3.10279e-10	3.82588e-07	up
TRITD2Bv1G213980	thylakoid lumenal 29 kDa protein, chloroplastic [Aegilops tauschii subsp. tauschii]	25.0557	6.97135	1.84563	0.00841772	0.169744	up
TRITD2Bv1G214250	growth regulating factor 4a-B1 [Triticum aestivum]	7.04355	1.57641	2.15965	0.00248228	0.0773434	up
TRITD2Bv1G214460	ubiquinol oxidase 2, mitochondrial-like [Aegilops tauschii subsp. tauschii];Alternative oxidase 1a, mitochondrial [Triticum urartu];predicted protein [Hordeum vulgare subsp. vulgare]	15.1696	2.04542	2.89072	5.93499e-05	0.00527864	up
TRITD2Bv1G216130	wall-associated receptor kinase 5-like [Aegilops tauschii subsp. tauschii]	4.86453	28.2098	-2.53583	0.000175258	0.0121592	down
TRITD2Bv1G216300	hypothetical protein TRIUR3_09624 [Triticum urartu]	2.1138	0.805108	1.39258	0.0476939	0.480086	up
TRITD2Bv1G217940	uncharacterized protein LOC109749863 [Aegilops tauschii subsp. tauschii]	30.1401	76.5993	-1.34565	0.0341318	0.401515	down
TRITD2Bv1G218800	salicylic acid-binding protein 2-like [Aegilops tauschii subsp. tauschii];unnamed protein product [Triticum aestivum]	11.0878	39.1175	-1.81884	0.00526397	0.123829	down
TRITD2Bv1G219490	unnamed protein product [Triticum aestivum]	17.7812	6.38614	1.47734	0.0350679	0.408478	up
TRITD2Bv1G219730	receptor-like protein kinase FERONIA [Aegilops tauschii subsp. tauschii]	23.0011	1.31255	4.13125	4.6183e-08	2.27783e-05	up
TRITD2Bv1G220490	probable L-type lectin-domain containing receptor kinase S.5 [Aegilops tauschii subsp. tauschii];putative L-type lectin-domain containing receptor kinase S.5 [Triticum urartu]	2.58146	0.917479	1.49244	0.0352968	0.410158	up
TRITD2Bv1G222460	unnamed protein product [Triticum aestivum]	2.14973	0.482897	2.15437	0.00250041	0.0776571	up
TRITD2Bv1G223550	uncharacterized protein LOC109772640 [Aegilops tauschii subsp. tauschii]	0.331397	0.925026	-1.48093	0.0236222	0.320881	down
TRITD2Bv1G223710	Wall-associated receptor kinase 5 [Triticum urartu]	4.31233	13.206	-1.61465	0.0124656	0.217237	down
TRITD2Bv1G223790	probable polyamine oxidase 2 [Aegilops tauschii subsp. tauschii]	206.472	72.6685	1.50654	0.0308034	0.376228	up
TRITD2Bv1G224370	starch synthase IIIb precursor [Triticum aestivum];starch synthase 3, chloroplastic/amyloplastic-like [Aegilops tauschii subsp. tauschii];Soluble starch synthase 3, chloroplastic/amyloplastic [Triticum urartu];soluble starch synthase, partial [Hordeum vulgare subsp. vulgare]	91.217	33.3443	1.45186	0.0374826	0.424435	up
TRITD2Bv1G229420	transcription factor bHLH112-like isoform X1 [Aegilops tauschii subsp. tauschii];transcription factor bHLH123-like isoform X2 [Aegilops tauschii subsp. tauschii]	2.36148	0.761678	1.63244	0.023814	0.321858	up
TRITD2Bv1G229440	unnamed protein product [Triticum aestivum];cysteine-rich receptor-like protein kinase 10 isoform X3 [Aegilops tauschii subsp. tauschii]	0.943969	8.10608	-3.10219	9.01927e-06	0.00132252	down
TRITD2Bv1G230570	Kinesin-like calmodulin-binding protein-like protein [Triticum urartu];kinesin-like protein KIN-14I [Aegilops tauschii subsp. tauschii];unnamed protein product [Triticum aestivum]	3.96486	0.926957	2.0967	0.0029633	0.0865291	up
TRITD2Bv1G231460	WRKY45-like transcription factor [Triticum aestivum]	26.2784	68.506	-1.38235	0.029826	0.369111	down
TRITD2Bv1G232280	protein RCC2 [Aegilops tauschii subsp. tauschii]	1.46752	4.29008	-1.54762	0.0174372	0.269067	down
TRITD2Bv1G232630	serine-threonine protein kinase [Triticum aestivum]	15.5892	2.7946	2.47983	0.000526853	0.0261779	up
TRITD2Bv1G234560	C2 domain-containing protein [Triticum aestivum]	38.2963	13.4244	1.51235	0.0307821	0.376228	up
TRITD2Bv1G236240	unnamed protein product [Triticum aestivum];Secologanin synthase [Triticum urartu]	0.575415	1.5322	-1.41293	0.0321201	0.385711	down
TRITD2Bv1G236320	unnamed protein product [Triticum aestivum];G-type lectin S-receptor-like serine/threonine-protein kinase At2g19130 [Aegilops tauschii subsp. tauschii]	2.9838	10.7053	-1.8431	0.00483444	0.117302	down
TRITD2Bv1G237030	unnamed protein product [Triticum aestivum];uncharacterized protein LOC109747074 [Aegilops tauschii subsp. tauschii]	0.518836	1.38891	-1.4206	0.0337876	0.398157	down
TRITD2Bv1G237060	endonuclease 4-like [Aegilops tauschii subsp. tauschii];predicted protein [Hordeum vulgare subsp. vulgare];Nuclease S1 [Triticum urartu];nuclease I [Hordeum vulgare subsp. vulgare];unnamed protein product [Triticum aestivum]	22.9713	5.64724	2.02422	0.00390318	0.102798	up
TRITD2Bv1G237260	unnamed protein product [Triticum aestivum]	7.1049	23.5824	-1.73083	0.00828381	0.167974	down
TRITD2Bv1G237270	putative wall-associated receptor kinase-like 16 isoform X2 [Aegilops tauschii subsp. tauschii]	3.75537	15.5262	-2.04767	0.001977	0.0673744	down
TRITD2Bv1G238060	unnamed protein product [Triticum aestivum]	4.20993	1.11069	1.92234	0.00742251	0.156207	up
TRITD2Bv1G240290	unnamed protein product [Triticum aestivum]	4.79996	12.9888	-1.43618	0.0245859	0.325814	down
TRITD2Bv1G245100	putative disease resistance protein RGA4 [Aegilops tauschii subsp. tauschii];hypothetical protein TRIUR3_03982 [Triticum urartu]	0.41138	1.04769	-1.34867	0.0375295	0.424435	down
TRITD2Bv1G246170	G-type lectin S-receptor-like serine/threonine-protein kinase At4g27290 [Aegilops tauschii subsp. tauschii];Putative serine/threonine-protein kinase receptor [Triticum urartu]	6.21088	14.6552	-1.23854	0.0498079	0.490336	down
TRITD2Bv1G246180	DGK [Triticum aestivum];diacylglycerol kinase 5-like [Aegilops tauschii subsp. tauschii];unnamed protein product [Triticum aestivum]	30.5354	84.1537	-1.46254	0.0220788	0.309479	down
TRITD2Bv1G246440	Receptor-like serine/threonine-protein kinase SD1-8 [Triticum urartu];unnamed protein product [Triticum aestivum]	2.56513	8.48455	-1.72581	0.00813584	0.166302	down
TRITD2Bv1G246540	wall-associated receptor kinase 4-like [Aegilops tauschii subsp. tauschii]	2.11051	11.5328	-2.45008	0.000287462	0.0174062	down
TRITD2Bv1G247080	unnamed protein product [Triticum aestivum]	1.52817	4.01564	-1.39383	0.0303666	0.373755	down
TRITD2Bv1G247650	G-type lectin S-receptor-like serine/threonine-protein kinase B120 isoform X2 [Aegilops tauschii subsp. tauschii];G-type lectin S-receptor-like serine/threonine-protein kinase B120 isoform X7 [Aegilops tauschii subsp. tauschii];G-type lectin S-receptor-like serine/threonine-protein kinase B120 isoform X9 [Aegilops tauschii subsp. tauschii];G-type lectin S-receptor-like serine/threonine-protein ki…	3.62468	1.36668	1.40718	0.0467491	0.476037	up
TRITD2Bv1G248430	heavy metal-associated isoprenylated plant protein 39-like [Aegilops tauschii subsp. tauschii]	3.73232	22.6793	-2.60323	0.000155113	0.011073	down
TRITD2Bv1G248440	heavy metal-associated isoprenylated plant protein 39-like [Aegilops tauschii subsp. tauschii]	8.77786	64.8673	-2.88555	2.91828e-05	0.00325779	down
TRITD2Bv1G248450	heavy metal-associated isoprenylated plant protein 39-like [Aegilops tauschii subsp. tauschii]	11.6812	121.805	-3.38231	1.73649e-06	0.000362352	down
TRITD2Bv1G249480	ubiquinol oxidase 4, chloroplastic/chromoplastic [Aegilops tauschii subsp. tauschii]	109.599	302.289	-1.46369	0.0219162	0.308042	down
TRITD2Bv1G249600	berberine bridge enzyme-like 18 [Aegilops tauschii subsp. tauschii]	1.96974	0.635697	1.63159	0.0231097	0.317417	up
TRITD2Bv1G250150	methylthioribose kinase 1 [Aegilops tauschii subsp. tauschii]	31.2927	91.2061	-1.5433	0.0162094	0.258199	down
TRITD2Bv1G251620	geraniol 8-hydroxylase-like [Aegilops tauschii subsp. tauschii];cysteine protease 1-like [Aegilops tauschii subsp. tauschii];unnamed protein product [Triticum aestivum];Cytochrome P450 76C2 [Triticum urartu];Cysteine protease 1 [Triticum urartu]	8.33917	2.74966	1.60065	0.0221942	0.310181	up
TRITD2Bv1G251820	unnamed protein product [Triticum aestivum]	14.6628	50.2702	-1.77755	0.00629849	0.138797	down
TRITD2Bv1G252080	protein DJ-1 homolog D [Aegilops tauschii subsp. tauschii]	176.405	53.2328	1.72851	0.0132453	0.226121	up
TRITD2Bv1G252180	unnamed protein product [Triticum aestivum]	210.41	53.6228	1.97229	0.00480695	0.117054	up
TRITD2Bv1G257110	Allantoinase [Triticum urartu]	12.3337	40.0888	-1.7006	0.00867813	0.173607	down
TRITD2Bv1G257420	probable LRR receptor-like serine/threonine-protein kinase At3g47570 [Aegilops tauschii subsp. tauschii]	1.33039	0.403119	1.72257	0.0169343	0.265472	up
TRITD2Bv1G258290	RecName: Full=Phosphomannomutase; AltName: Full=TaPMM;Phosphomannomutase [Triticum urartu]	22.0792	59.916	-1.44025	0.0241889	0.323463	down
TRITD2Bv1G258870	receptor protein kinase TMK1-like [Aegilops tauschii subsp. tauschii]	1.73011	0.330923	2.3863	0.00102223	0.0427274	up
TRITD2Bv1G259310	NDR1/HIN1-like protein 10 [Aegilops tauschii subsp. tauschii]	40.9181	3.59586	3.50833	1.96744e-06	0.000398289	up
TRITD2Bv1G259320	unnamed protein product [Triticum aestivum]	23.061	1.35383	4.09033	6.45872e-08	2.96959e-05	up
TRITD2Bv1G259860	predicted protein [Hordeum vulgare subsp. vulgare]	1.73909	5.25071	-1.59418	0.0142739	0.237406	down
TRITD2Bv1G259890	Wall-associated receptor kinase 4 [Triticum urartu]	7.88671	24.4492	-1.63229	0.0117273	0.210262	down
TRITD2Bv1G260730	probable LRR receptor-like serine/threonine-protein kinase At3g47570 [Aegilops tauschii subsp. tauschii]	7.80732	18.968	-1.28067	0.0428824	0.455649	down
TRITD2Bv1G261170	uncharacterized protein LOC109765913 [Aegilops tauschii subsp. tauschii];E3 ubiquitin-protein ligase HERC2 [Triticum urartu]	0.361815	1.39958	-1.95167	0.0037264	0.0993095	down
TRITD2Bv1G262930	predicted protein [Hordeum vulgare subsp. vulgare];unnamed protein product [Triticum aestivum]	1.04942	20.4535	-4.28468	6.96019e-09	5.24469e-06	down
TRITD2Bv1G263220	uncharacterized protein LOC109747355 [Aegilops tauschii subsp. tauschii]	103.198	294.014	-1.51047	0.0183597	0.276247	down
TRITD2Bv1G264320	probable 1-deoxy-D-xylulose-5-phosphate synthase 2, chloroplastic [Aegilops tauschii subsp. tauschii]	0.493755	10.0487	-4.34707	6.47589e-09	5.01918e-06	down
TRITD2Bv1G265720	FT-interacting protein 1-like [Aegilops tauschii subsp. tauschii];Multiple C2 and transmembrane domain-containing protein 1 [Triticum urartu]	0.860748	0.312728	1.46068	0.0429204	0.455695	up
TRITD2Bv1G266240	protein kinase and PP2C-like domain-containing protein isoform X1 [Setaria italica]	4.47399	12.4214	-1.47319	0.0227422	0.313519	down
TRITD3Av1G000340	unnamed protein product [Triticum aestivum]	52.0218	143.207	-1.46091	0.0221654	0.310181	down
TRITD3Av1G000370	predicted protein [Hordeum vulgare subsp. vulgare];rust resistance kinase Lr10-like isoform X1 [Aegilops tauschii subsp. tauschii]	36.4546	91.9768	-1.33517	0.0351585	0.409157	down
TRITD3Av1G000410	rust resistance kinase Lr10-like [Aegilops tauschii subsp. tauschii];rust resistance kinase Lr10-like isoform X2 [Aegilops tauschii subsp. tauschii];predicted protein [Hordeum vulgare subsp. vulgare]	9.09041	28.519	-1.64951	0.0106415	0.197315	down
TRITD3Av1G000430	cysteine-rich receptor-like protein kinase 37 [Aegilops tauschii subsp. tauschii]	15.8223	45.3554	-1.51932	0.017835	0.272109	down
TRITD3Av1G001110	cysteine-rich receptor-like protein kinase 42 [Aegilops tauschii subsp. tauschii];Cysteine-rich receptor-like protein kinase 42 [Triticum urartu]	9.892	25.2017	-1.34919	0.033705	0.397889	down
TRITD3Av1G002320	hypothetical protein TRIUR3_01130 [Triticum urartu]	19.4536	103.239	-2.40789	0.000351888	0.0200484	down
TRITD3Av1G003200	uncharacterized protein LOC109738498 [Aegilops tauschii subsp. tauschii]	10.0496	38.6414	-1.94301	0.00318074	0.0899606	down
TRITD3Av1G003220	wall-associated receptor kinase 2-like [Aegilops tauschii subsp. tauschii];unnamed protein product [Triticum aestivum]	8.78392	59.836	-2.76808	5.09504e-05	0.00479907	down
TRITD3Av1G008010	17.9 kDa heat shock protein 2-like [Aegilops tauschii subsp. tauschii]	93.2212	18.5301	2.33079	0.000959496	0.0409646	up
TRITD3Av1G008800	putative calcium-binding protein CML16 [Triticum urartu]	47.1383	7.5903	2.63467	0.000222664	0.0144411	up
TRITD3Av1G008970	predicted protein [Hordeum vulgare subsp. vulgare];cysteine-rich receptor-like protein kinase 10 isoform X1 [Aegilops tauschii subsp. tauschii];cysteine-rich receptor-like protein kinase 10 [Aegilops tauschii subsp. tauschii];cysteine-rich receptor-like protein kinase 15 [Panicum miliaceum]	0.606944	2.24139	-1.88476	0.00418552	0.106611	down
TRITD3Av1G008980	cysteine-rich receptor-like protein kinase 10 [Aegilops tauschii subsp. tauschii];Putative cysteine-rich receptor-like protein kinase 20 [Triticum urartu]	2.72769	9.06483	-1.7326	0.00775583	0.160974	down
TRITD3Av1G009190	Callose synthase 2 [Triticum urartu]	2.79749	8.95662	-1.67882	0.00993126	0.18999	down
TRITD3Av1G009860	unnamed protein product [Triticum aestivum]	6.85799	1.70633	2.00689	0.00527502	0.123829	up
TRITD3Av1G010870	mannose-6-phosphate isomerase 1-like [Aegilops tauschii subsp. tauschii];putative mannose-6-phosphate isomerase [Triticum urartu]	6.99525	2.08076	1.74927	0.0131784	0.225405	up
TRITD3Av1G011190	Bowman-Birk type trypsin inhibitor [Triticum urartu];Bowman-Birk type trypsin inhibitor-like [Aegilops tauschii subsp. tauschii]	10.2266	2.80618	1.86565	0.00821188	0.16724	up
TRITD3Av1G012190	LEAF RUST 10 DISEASE-RESISTANCE LOCUS RECEPTOR-LIKE PROTEIN KINASE-like 1.2 isoform X3 [Aegilops tauschii subsp. tauschii];uncharacterized protein LOC109738323 [Aegilops tauschii subsp. tauschii]	2.98297	7.19046	-1.26934	0.0466338	0.475876	down
TRITD3Av1G013920	repressor of RNA polymerase III transcription MAF1 homolog isoform X1 [Aegilops tauschii subsp. tauschii];Repressor of RNA polymerase III transcription MAF1-like protein [Triticum urartu]	12.045	33.7817	-1.48781	0.0204908	0.295352	down
TRITD3Av1G014300	AP2/ERF and B3 domain-containing protein Os01g0141000-like [Aegilops tauschii subsp. tauschii]	1.3956	6.76705	-2.27764	0.000757538	0.0344217	down
TRITD3Av1G015760	unnamed protein product [Triticum aestivum];myosin-17-like [Aegilops tauschii subsp. tauschii]	2.52082	6.80514	-1.43273	0.0254464	0.333471	down
TRITD3Av1G017160	indole-2-monooxygenase-like [Aegilops tauschii subsp. tauschii]	201.899	39.569	2.35119	0.000849286	0.0377064	up
TRITD3Av1G017260	Cytochrome P450 71C2 [Triticum urartu]	21.2214	3.16693	2.74437	0.00014136	0.0103082	up
TRITD3Av1G019840	probable LRR receptor-like serine/threonine-protein kinase At3g47570 [Aegilops tauschii subsp. tauschii]	0.651021	1.61274	-1.30874	0.0433673	0.457718	down
TRITD3Av1G019900	Receptor-like protein kinase FERONIA [Triticum urartu]	1.84253	5.90587	-1.68046	0.0108611	0.200292	down
TRITD3Av1G021050	Histone H2B.10 [Triticum urartu]	20.0251	6.2102	1.6891	0.0176417	0.270225	up
TRITD3Av1G022290	NAC transcription factor [Triticum aestivum]	6.68009	2.43525	1.4558	0.0393345	0.432871	up
TRITD3Av1G024290	putative bifunctional methylthioribulose-1-phosphate dehydratase/enolase-phosphatase E1 [Triticum urartu]	45.1087	15.7581	1.51731	0.0298627	0.36927	up
TRITD3Av1G024490	Disease resistance RPP13-like protein 4 [Triticum urartu]	2.02814	5.20784	-1.36053	0.0336268	0.397816	down
TRITD3Av1G027010	galactinol--sucrose galactosyltransferase [Aegilops tauschii subsp. tauschii]	3.91181	0.922865	2.08364	0.00326892	0.0919875	up
TRITD3Av1G027590	Subtilisin-chymotrypsin inhibitor-2A [Triticum urartu]	100.062	38.1009	1.393	0.0467461	0.476037	up
TRITD3Av1G028350	amino-acid permease BAT1 homolog [Aegilops tauschii subsp. tauschii]	1.20873	6.21554	-2.36239	0.000519098	0.0259329	down
TRITD3Av1G029210	extracellular glycosidase CRH11-like [Aegilops tauschii subsp. tauschii]	2.13392	5.27008	-1.30432	0.0440964	0.461675	down
TRITD3Av1G029290	probable staphylococcal-like nuclease CAN1 [Aegilops tauschii subsp. tauschii];putative 38.1 kDa protein [Triticum urartu]	10.1567	2.97091	1.77346	0.0118386	0.211559	up
TRITD3Av1G029510	Protein usf [Triticum urartu];unnamed protein product [Triticum aestivum]	80.7948	30.5539	1.40291	0.044762	0.463635	up
TRITD3Av1G029880	unnamed protein product [Triticum aestivum];protein BREAST CANCER SUSCEPTIBILITY 2 homolog B isoform X3 [Aegilops tauschii subsp. tauschii];protein BREAST CANCER SUSCEPTIBILITY 2 homolog B isoform X5 [Aegilops tauschii subsp. tauschii];Breast cancer type 2 susceptibility protein-like protein [Triticum urartu];protein BREAST CANCER SUSCEPTIBILITY 2 homolog B isoform X1 [Aegilops tauschii subsp. ta…	2.17375	0.761942	1.51243	0.032062	0.385184	up
TRITD3Av1G031480	cytochrome P450 90D2-like [Aegilops tauschii subsp. tauschii];unnamed protein product [Triticum aestivum];Cytochrome P450 90D2 [Triticum urartu]	6.15396	2.3283	1.40224	0.0470248	0.477228	up
TRITD3Av1G031600	uncharacterized protein LOC109739158 [Aegilops tauschii subsp. tauschii];hypothetical protein TRIUR3_09692 [Triticum urartu]	10.0921	26.856	-1.41202	0.0278325	0.354466	down
TRITD3Av1G031900	pentatricopeptide repeat-containing protein At5g16860 [Aegilops tauschii subsp. tauschii];proline-rich receptor-like protein kinase PERK9 isoform X4 [Aegilops tauschii subsp. tauschii];proline-rich receptor-like protein kinase PERK9 isoform X1 [Aegilops tauschii subsp. tauschii];proline-rich receptor-like protein kinase PERK9 isoform X2 [Aegilops tauschii subsp. tauschii];proline-rich receptor-li…	0.862782	0.300814	1.52012	0.032225	0.38647	up
TRITD3Av1G033970	transcription factor MYB1R1-like [Aegilops tauschii subsp. tauschii]	14.8635	5.21842	1.51009	0.0312435	0.379214	up
TRITD3Av1G037830	unnamed protein product [Triticum aestivum];hypothetical protein TRIUR3_34375 [Triticum urartu]	6.28949	2.38615	1.39826	0.0475658	0.479505	up
TRITD3Av1G038860	crocetin glucosyltransferase, chloroplastic-like [Aegilops tauschii subsp. tauschii]	7.81414	0.50475	3.95245	1.53352e-07	6.02894e-05	up
TRITD3Av1G041300	putative carboxylesterase 13 [Triticum urartu]	7.94257	2.41253	1.71906	0.0164158	0.260259	up
TRITD3Av1G043260	UDP-glycosyltransferase 73C3-like [Aegilops tauschii subsp. tauschii];UDP-glycosyltransferase 73C1-like [Aegilops tauschii subsp. tauschii];UDP-glycosyltransferase 73D1-like [Aegilops tauschii subsp. tauschii];unnamed protein product [Triticum aestivum];UDP-glycosyltransferase 73C7 [Triticum urartu]	16.232	39.4844	-1.28244	0.0425166	0.453004	down
TRITD3Av1G045230	photosystem I P700 chlorophyll a apoprotein A2 (chloroplast) [Triticum aestivum]	8.65281	2.74811	1.65473	0.0183339	0.276247	up
TRITD3Av1G045660	ABC transporter C family member 3 [Triticum urartu];unnamed protein product [Triticum aestivum];ABC transporter C family member 3-like [Aegilops tauschii subsp. tauschii];ABCC3, partial [Triticum polonicum];ABC subfamily C transporter [Triticum aestivum]	11.4793	62.0578	-2.43458	0.000290449	0.0175114	down
TRITD3Av1G047210	RecName: Full=Glutathione S-transferase 1; AltName: Full=GST class-phi;Glutathione S-transferase 1 [Triticum urartu];unnamed protein product [Triticum aestivum]	3.48621	12.7548	-1.87131	0.00460246	0.113708	down
TRITD3Av1G047220	RecName: Full=Glutathione S-transferase 1; AltName: Full=GST class-phi;Glutathione S-transferase 1 [Triticum urartu];unnamed protein product [Triticum aestivum]	4.34604	27.2314	-2.6475	0.000106403	0.00834219	down
TRITD3Av1G047570	receptor-like protein kinase HERK 1 [Aegilops tauschii subsp. tauschii];hypothetical protein TRIUR3_08341 [Triticum urartu]	1.12369	7.30518	-2.70067	8.15164e-05	0.00682499	down
TRITD3Av1G049340	Serine/threonine-protein kinase HT1 [Triticum urartu]	15.0359	4.83038	1.6382	0.0190798	0.283129	up
TRITD3Av1G050530	hypothetical protein TRIUR3_16709 [Triticum urartu]	0.960087	2.42377	-1.33601	0.0387752	0.429116	down
TRITD3Av1G051250	Subtilisin-like protease [Triticum urartu]	2.1549	0.526	2.03449	0.00426296	0.107473	up
TRITD3Av1G051270	Subtilisin-like protease [Triticum urartu]	3.75078	0.636355	2.55928	0.000379136	0.0212058	up
TRITD3Av1G051620	hypothetical protein TRIUR3_18676 [Triticum urartu];uncharacterized protein LOC109775511 [Aegilops tauschii subsp. tauschii]	2.6414	0.484816	2.44579	0.000738465	0.0336678	up
TRITD3Av1G051780	unnamed protein product [Triticum aestivum]	6.17076	2.31411	1.41499	0.0491802	0.48708	up
TRITD3Av1G052010	trans-cinnamate 4-monooxygenase-like [Aegilops tauschii subsp. tauschii];unnamed protein product [Triticum aestivum]	6.55051	0.683774	3.26002	1.05252e-05	0.0014892	up
TRITD3Av1G053550	cationic amino acid transporter 5 [Aegilops tauschii subsp. tauschii];putative amino acid permease YfnA [Triticum urartu]	5.82313	33.347	-2.51769	0.000192919	0.0130188	down
TRITD3Av1G054270	unnamed protein product [Triticum aestivum]	196.372	74.0797	1.40644	0.0439376	0.460974	up
TRITD3Av1G055030	unnamed protein product [Triticum aestivum]	2.67467	8.91835	-1.73742	0.00818046	0.166976	down
TRITD3Av1G057860	uncharacterized protein LOC109763974 isoform X2 [Aegilops tauschii subsp. tauschii];hypothetical protein TRIUR3_21540 [Triticum urartu];uncharacterized protein LOC109763974 isoform X1 [Aegilops tauschii subsp. tauschii]	51.025	18.9867	1.42622	0.0413438	0.44647	up
TRITD3Av1G059230	unnamed protein product [Triticum aestivum]	45.3867	126.698	-1.48105	0.0205939	0.296523	down
TRITD3Av1G059480	GDSL esterase/lipase At5g45910-like [Aegilops tauschii subsp. tauschii];unnamed protein product [Triticum aestivum]	0.697901	2.20049	-1.65673	0.0130317	0.223742	down
TRITD3Av1G060330	mitochondrial carrier protein MTM1-like [Aegilops tauschii subsp. tauschii];hypothetical protein TRIUR3_17523 [Triticum urartu];unnamed protein product [Triticum aestivum]	7.78615	2.64426	1.55805	0.0271764	0.348401	up
TRITD3Av1G062460	peptidyl-prolyl cis-trans isomerase-like [Aegilops tauschii subsp. tauschii]	38.1124	14.1605	1.42839	0.0413176	0.44647	up
TRITD3Av1G063390	ras-related protein Rab7 [Aegilops tauschii subsp. tauschii];Ras-related protein Rab7 [Triticum urartu]	33.1745	9.70681	1.77301	0.0115425	0.208464	up
TRITD3Av1G063440	unnamed protein product [Triticum aestivum];Cytochrome P450 71A26 [Triticum urartu]	14.8322	5.37996	1.46306	0.0367394	0.41928	up
TRITD3Av1G065040	transcription factor bHLH68-like isoform X1 [Aegilops tauschii subsp. tauschii];transcription factor bHLH68-like isoform X2 [Aegilops tauschii subsp. tauschii];predicted protein [Hordeum vulgare subsp. vulgare];hypothetical protein TRIUR3_32113 [Triticum urartu]	1.48573	3.85023	-1.37378	0.0344685	0.403202	down
TRITD3Av1G076550	probable L-type lectin-domain containing receptor kinase S.5 [Aegilops tauschii subsp. tauschii]	0.947619	4.70415	-2.31155	0.000616137	0.0293875	down
TRITD3Av1G088950	uncharacterized protein LOC109779399 [Aegilops tauschii subsp. tauschii];unnamed protein product [Triticum aestivum]	3.86639	1.19268	1.69679	0.0190932	0.283129	up
TRITD3Av1G089850	unnamed protein product [Triticum aestivum]	14.9156	3.95839	1.91383	0.00690961	0.1483	up
TRITD3Av1G091010	peroxidase 1-like [Aegilops tauschii subsp. tauschii]	15.1876	1.02925	3.88322	2.54394e-07	8.85561e-05	up
TRITD3Av1G091960	hydroxyproline O-arabinosyltransferase 3-like [Aegilops tauschii subsp. tauschii];unnamed protein product [Triticum aestivum];hypothetical protein TRIUR3_13150 [Triticum urartu]	3.89944	18.0516	-2.21079	0.000934999	0.0405205	down
TRITD3Av1G093460	uncharacterized protein LOC109763070 isoform X1 [Aegilops tauschii subsp. tauschii];uncharacterized protein LOC109763070 isoform X2 [Aegilops tauschii subsp. tauschii];hypothetical protein TRIUR3_22941 [Triticum urartu]	9.85136	23.4583	-1.2517	0.0473842	0.479034	down
TRITD3Av1G097670	calmodulin-3 [Brachypodium distachyon];calmodulin TaCaM2-1 [Triticum aestivum]	42.5906	119.528	-1.48874	0.0200606	0.291164	down
TRITD3Av1G103770	ATP-citrate synthase beta chain protein 1 [Aegilops tauschii subsp. tauschii];putative ATP-citrate synthase [Triticum urartu]	21.1939	50.2982	-1.24686	0.048121	0.482341	down
TRITD3Av1G118770	hypothetical protein TRIUR3_07956 [Triticum urartu];protein FAM91A1-like isoform X2 [Aegilops tauschii subsp. tauschii];hypothetical protein TRIUR3_07955 [Triticum urartu];protein FAM91A1-like isoform X1 [Aegilops tauschii subsp. tauschii]	3.8515	9.41307	-1.28925	0.0422987	0.451911	down
TRITD3Av1G121720	protein kinase and PP2C-like domain-containing protein isoform X1 [Aegilops tauschii subsp. tauschii];Protein kinase and PP2C-like domain-containing protein [Triticum urartu]	2.9303	8.44161	-1.52647	0.0178058	0.271883	down
TRITD3Av1G125660	cation/H+ antiporter [Triticum urartu];vacuolar cation/proton exchanger 1a-like [Aegilops tauschii subsp. tauschii];Ca2+/H+-exchanging protein [Hordeum vulgare subsp. vulgare]	89.1369	29.0131	1.61932	0.0203194	0.293819	up
TRITD3Av1G127350	PITH domain-containing protein 1 [Aegilops tauschii subsp. tauschii]	57.2492	20.1888	1.5037	0.0315584	0.380504	up
TRITD3Av1G127660	Peptide deformylase 1A, chloroplastic [Triticum urartu]	20.1622	5.81149	1.79467	0.0106687	0.197635	up
TRITD3Av1G128970	unnamed protein product [Triticum aestivum];DENN domain and WD repeat-containing protein SCD1 [Aegilops tauschii subsp. tauschii];Vegetative incompatibility protein HET-E-1 [Triticum urartu];hypothetical protein TRIUR3_14216 [Triticum urartu]	1.73512	5.64196	-1.70116	0.00887397	0.175954	down
TRITD3Av1G132870	lycopene epsilon cyclase 3A [Triticum aestivum];U-box domain-containing protein 34 [Triticum urartu];U-box domain-containing protein 52-like [Aegilops tauschii subsp. tauschii]	9.61698	3.66428	1.39205	0.0466801	0.476037	up
TRITD3Av1G133080	protein ANTAGONIST OF LIKE HETEROCHROMATIN PROTEIN 1-like [Aegilops tauschii subsp. tauschii]	11.0928	1.6159	2.77922	0.000109426	0.0084623	up
TRITD3Av1G135470	hypothetical protein TRIUR3_21352 [Triticum urartu];protein arginine methyltransferase NDUFAF7, mitochondrial isoform X1 [Aegilops tauschii subsp. tauschii]	10.1696	2.10924	2.26947	0.0013398	0.0514799	up
TRITD3Av1G140140	Inorganic pyrophosphatase 3 [Triticum urartu]	4.82717	1.67225	1.52939	0.0331456	0.394187	up
TRITD3Av1G140680	transcription factor SRM1-like [Aegilops tauschii subsp. tauschii]	4.74441	1.51266	1.64914	0.021047	0.300496	up
TRITD3Av1G141390	predicted protein [Hordeum vulgare subsp. vulgare];DnaJ homolog subfamily B member 8 [Triticum urartu]	16.2594	5.08199	1.67781	0.0170021	0.266243	up
TRITD3Av1G143950	uncharacterized protein LOC109742846 [Aegilops tauschii subsp. tauschii]	14.4207	4.44617	1.6975	0.017245	0.267706	up
TRITD3Av1G148540	hypothetical protein TRIUR3_22793 [Triticum urartu];uncharacterized protein LOC109750619 [Aegilops tauschii subsp. tauschii]	24.0191	8.13637	1.56172	0.0254091	0.333304	up
TRITD3Av1G151270	uncharacterized protein LOC109770081 [Aegilops tauschii subsp. tauschii];Siroheme synthase 2 [Triticum urartu]	4.47222	1.6436	1.44413	0.0416323	0.448159	up
TRITD3Av1G154850	zinc finger protein ZPR1-like [Aegilops tauschii subsp. tauschii];Zinc finger protein ZPR1 [Triticum urartu]	67.947	4.4329	3.93809	1.33944e-07	5.42312e-05	up
TRITD3Av1G155560		11.1951	2.62159	2.09435	0.00347689	0.0951741	up
TRITD3Av1G155570	hypothetical protein TRIUR3_19698 [Triticum urartu]	125.734	335.544	-1.41613	0.02626	0.340514	down
TRITD3Av1G156520	uncharacterized protein LOC109782176 isoform X4 [Aegilops tauschii subsp. tauschii];hypothetical protein TRIUR3_28667 [Triticum urartu]	0.418332	1.45879	-1.80205	0.00667701	0.14444	down
TRITD3Av1G158170	WRKY50 transcriptional factor [Triticum aestivum]	25.8363	131.293	-2.34532	0.000456127	0.0236133	down
TRITD3Av1G160450	AMSH-like ubiquitin thioesterase 2 [Aegilops tauschii subsp. tauschii]	18.8239	6.29805	1.57959	0.0244273	0.32466	up
TRITD3Av1G163260	Type I inositol-1,4,5-trisphosphate 5-phosphatase 1 [Triticum urartu];unnamed protein product [Triticum aestivum]	83.0814	14.8056	2.48839	0.000435894	0.0228773	up
TRITD3Av1G163300	probable choline kinase 2 isoform X1 [Aegilops tauschii subsp. tauschii];probable choline kinase 2 isoform X2 [Aegilops tauschii subsp. tauschii]	135.245	40.3293	1.74567	0.01239	0.217111	up
TRITD3Av1G163790	systemin receptor SR160 [Aegilops tauschii subsp. tauschii]	1.19221	0.246636	2.27318	0.00172504	0.061302	up
TRITD3Av1G164400	callose synthase 12-like [Aegilops tauschii subsp. tauschii];Callose synthase 12 [Triticum urartu]	25.5665	9.61076	1.41153	0.0432284	0.457354	up
TRITD3Av1G167140	cytidine deaminase 1 [Aegilops tauschii subsp. tauschii]	4.5474	1.25145	1.86144	0.00929228	0.181416	up
TRITD3Av1G168180	receptor-like serine/threonine-protein kinase ALE2 isoform X3 [Aegilops tauschii subsp. tauschii];receptor-like serine/threonine-protein kinase ALE2 isoform X2 [Aegilops tauschii subsp. tauschii];unnamed protein product [Triticum aestivum];receptor-like serine/threonine-protein kinase ALE2 isoform X1 [Aegilops tauschii subsp. tauschii];Receptor-like serine/threonine-protein kinase ALE2 [Triticum …	9.82372	1.38575	2.8256	8.34096e-05	0.00691943	up
TRITD3Av1G169370	anoctamin-like protein Os01g0706700 [Aegilops tauschii subsp. tauschii]	2.11283	0.499198	2.0815	0.00372295	0.0993095	up
TRITD3Av1G169500	unnamed protein product [Triticum aestivum];hypothetical protein TRIUR3_35035 [Triticum urartu];uncharacterized protein LOC109732770 [Aegilops tauschii subsp. tauschii]	49.2099	12.5196	1.97476	0.00476716	0.116835	up
TRITD3Av1G171110	Bidirectional sugar transporter SWEET2b [Triticum urartu];bidirectional sugar transporter SWEET2b-like [Aegilops tauschii subsp. tauschii]	30.0503	9.06187	1.7295	0.013576	0.230172	up
TRITD3Av1G172350	ABC transporter B family member 4 [Triticum urartu];ABC transporter B family member 4-like [Aegilops tauschii subsp. tauschii]	32.1807	6.86503	2.22886	0.00152656	0.0559641	up
TRITD3Av1G173550	serine/arginine-rich-splicing factor SR34 isoform X3 [Aegilops tauschii subsp. tauschii];Pre-mRNA-splicing factor SF2 [Triticum urartu];serine/arginine-rich-splicing factor SR34 isoform X5 [Aegilops tauschii subsp. tauschii]	18.618	6.85856	1.44072	0.0398413	0.436542	up
TRITD3Av1G173980	uncharacterized protein LOC109764825 isoform X1 [Aegilops tauschii subsp. tauschii];unnamed protein product [Triticum aestivum];uncharacterized protein LOC109764825 isoform X2 [Aegilops tauschii subsp. tauschii];uncharacterized protein LOC109775672 isoform X2 [Aegilops tauschii subsp. tauschii]	9.11152	2.37092	1.94225	0.0058459	0.132262	up
TRITD3Av1G174080	unnamed protein product [Triticum aestivum]	6.19982	1.78475	1.79651	0.011712	0.210126	up
TRITD3Av1G174450	predicted protein [Hordeum vulgare subsp. vulgare];LEAF RUST 10 DISEASE-RESISTANCE LOCUS RECEPTOR-LIKE PROTEIN KINASE-like 2.4 isoform X3 [Aegilops tauschii subsp. tauschii];LEAF RUST 10 DISEASE-RESISTANCE LOCUS RECEPTOR-LIKE PROTEIN KINASE-like 2.1 isoform X1 [Aegilops tauschii subsp. tauschii]	0.844714	2.43067	-1.52482	0.0188768	0.281512	down
TRITD3Av1G177370	O-acyltransferase WSD1-like [Aegilops tauschii subsp. tauschii];O-acyltransferase WSD1 [Triticum urartu]	11.5619	3.09457	1.90157	0.00691014	0.1483	up
TRITD3Av1G178610	metal ion binding protein, putative, expressed [Triticum aestivum];hypothetical protein TRIUR3_10051 [Triticum urartu]	1.4355	5.28619	-1.88067	0.0050619	0.120663	down
TRITD3Av1G179000	uncharacterized protein LOC109739017 [Aegilops tauschii subsp. tauschii]	19.5839	50.4832	-1.36614	0.0315223	0.380385	down
TRITD3Av1G181460	ABC transporter G family member 32-like [Aegilops tauschii subsp. tauschii];Pleiotropic drug resistance protein 4 [Triticum urartu]	0.493949	1.46181	-1.56532	0.0164088	0.260259	down
TRITD3Av1G181910	heat shock protein 101 [Triticum turgidum subsp. durum]	11.1226	0.798314	3.80039	3.47549e-07	0.000112237	up
TRITD3Av1G182700	hexokinase-6 [Aegilops tauschii subsp. tauschii];unnamed protein product [Triticum aestivum]	58.9448	20.4019	1.53066	0.0283341	0.357497	up
TRITD3Av1G183590	6-phosphofructokinase 3 [Triticum urartu];ATP-dependent 6-phosphofructokinase 6-like isoform X2 [Aegilops tauschii subsp. tauschii]	10.6946	1.2134	3.13975	1.59969e-05	0.00210654	up
TRITD3Av1G185040	unnamed protein product [Triticum aestivum];putative F-box/FBD/LRR-repeat protein At5g44950 [Aegilops tauschii subsp. tauschii]	0.659955	1.91307	-1.53545	0.0208617	0.298635	down
TRITD3Av1G186560	hexokinase-9-like [Aegilops tauschii subsp. tauschii];unnamed protein product [Triticum aestivum]	0.553601	2.50833	-2.17981	0.00148531	0.0549686	down
TRITD3Av1G187020	Serine carboxypeptidase-like 18 [Triticum urartu]	4.33971	1.33657	1.69906	0.0165503	0.261327	up
TRITD3Av1G187210	protein SODIUM POTASSIUM ROOT DEFECTIVE 2-like [Aegilops tauschii subsp. tauschii];hypothetical protein TRIUR3_20021 [Triticum urartu]	10.9235	3.63581	1.58709	0.026144	0.339821	up
TRITD3Av1G188300	GDSL esterase/lipase At4g10955 [Aegilops tauschii subsp. tauschii]	6.28817	1.97446	1.67118	0.018524	0.277782	up
TRITD3Av1G190600	hypothetical protein TRIUR3_09946 [Triticum urartu]	60.5989	12.3936	2.28969	0.0011696	0.0467165	up
TRITD3Av1G191600	CBL-interacting protein kinase 19 [Triticum aestivum]	5.60422	2.03118	1.46419	0.0378624	0.425851	up
TRITD3Av1G194860	transmembrane protein 56-like [Aegilops tauschii subsp. tauschii];Transmembrane protein 56 [Triticum urartu]	1.35995	3.60679	-1.40717	0.0312581	0.379221	down
TRITD3Av1G195390	Peroxidase 2 [Triticum urartu]	46.5711	3.55319	3.71225	5.20064e-07	0.000146956	up
TRITD3Av1G198420	unnamed protein product [Triticum aestivum]	7.84697	2.10738	1.89669	0.00716351	0.151935	up
TRITD3Av1G199250	conserved oligomeric Golgi complex subunit 1 [Aegilops tauschii subsp. tauschii];unnamed protein product [Triticum aestivum]	3.4597	10.6027	-1.61571	0.0123759	0.217111	down
TRITD3Av1G199800		34.6715	9.5623	1.85832	0.00883244	0.175273	up
TRITD3Av1G201400	uncharacterized protein LOC109745330 [Aegilops tauschii subsp. tauschii];hypothetical protein TRIUR3_33242 [Triticum urartu];unnamed protein product [Triticum aestivum]	1.55308	3.9561	-1.34894	0.0355789	0.411538	down
TRITD3Av1G201770	Diacylglycerol kinase iota [Triticum urartu]	20.4135	2.82395	2.85373	7.08179e-05	0.00611808	up
TRITD3Av1G201850	unnamed protein product [Triticum aestivum];universal stress protein PHOS32-like [Aegilops tauschii subsp. tauschii]	16.7507	6.30424	1.40983	0.0447555	0.463635	up
TRITD3Av1G202040	G-type lectin S-receptor-like serine/threonine-protein kinase B120 [Aegilops tauschii subsp. tauschii];unnamed protein product [Triticum aestivum]	5.96085	14.9892	-1.33033	0.0362402	0.416407	down
TRITD3Av1G202250	quinone reductase 2 [Triticum monococcum]	223.737	83.1816	1.42747	0.0408983	0.443957	up
TRITD3Av1G202640	Peroxidase 56 [Triticum urartu]	16.075	1.7978	3.16052	1.51919e-05	0.00202015	up
TRITD3Av1G202680	salicylic acid-binding protein 2-like [Aegilops tauschii subsp. tauschii];hypothetical protein TRIUR3_30681 [Triticum urartu]	4.75473	25.6513	-2.43159	0.000320516	0.0187015	down
TRITD3Av1G203400	Subtilisin-like protease [Triticum urartu]	179.114	15.1511	3.56338	1.19615e-06	0.000270401	up
TRITD3Av1G203460	non-lysosomal glucosylceramidase-like [Aegilops tauschii subsp. tauschii]	0.740161	4.02305	-2.44238	0.000394963	0.0216886	down
TRITD3Av1G204410	hypothetical protein TRIUR3_05027 [Triticum urartu]	3.34708	8.5663	-1.35577	0.0336112	0.397806	down
TRITD3Av1G204520	protein MICRORCHIDIA 6-like [Aegilops tauschii subsp. tauschii];MORC family CW-type zinc finger protein 3 [Triticum urartu]	3.07894	0.918025	1.74583	0.0142506	0.237309	up
TRITD3Av1G204820	uncharacterized protein LOC109737735 [Aegilops tauschii subsp. tauschii];hypothetical protein TRIUR3_16331 [Triticum urartu]	3.80332	1.12607	1.75596	0.0136921	0.231618	up
TRITD3Av1G205910	DNA-directed RNA polymerases II and IV subunit 5A [Aegilops tauschii subsp. tauschii];DNA-directed RNA polymerases II and IV subunit 5A [Brachypodium distachyon];DNA-directed RNA polymerases I, II, and III subunit RPABC1 [Triticum urartu]	13.2852	34.3109	-1.36885	0.031753	0.382319	down
TRITD3Av1G207260	probable LRR receptor-like serine/threonine-protein kinase At2g28960 [Aegilops tauschii subsp. tauschii];unnamed protein product [Triticum aestivum];probable LRR receptor-like serine/threonine-protein kinase At1g51810 [Aegilops tauschii subsp. tauschii]	0.50575	2.32584	-2.20126	0.0010103	0.0423593	down
TRITD3Av1G209450	Transmembrane protein 56-B [Triticum urartu]	1.55623	5.60868	-1.84961	0.00554467	0.128009	down
TRITD3Av1G211690	ribosomal protein S14 (chloroplast) [Aegilops searsii]	25.3823	6.93227	1.87243	0.00820443	0.167214	up
TRITD3Av1G211710	unnamed protein product [Triticum aestivum]	32.619	11.7948	1.46756	0.0385557	0.428296	up
TRITD3Av1G212310	uncharacterized protein LOC109767691 [Aegilops tauschii subsp. tauschii];hypothetical protein TRIUR3_18531 [Triticum urartu]	161.244	58.2858	1.46803	0.0354987	0.411	up
TRITD3Av1G213220	heavy metal-associated isoprenylated plant protein 45 [Aegilops tauschii subsp. tauschii]	54.5534	19.9929	1.44818	0.0398932	0.436552	up
TRITD3Av1G213390	unnamed protein product [Triticum aestivum]	10.9899	0.89521	3.61781	1.06733e-06	0.000247466	up
TRITD3Av1G214790	uncharacterized protein LOC109780244 [Aegilops tauschii subsp. tauschii];coatomer subunit delta-3-like [Aegilops tauschii subsp. tauschii];Coatomer subunit delta-3 [Triticum urartu]	30.8345	9.83944	1.6479	0.0182967	0.276247	up
TRITD3Av1G215920	unnamed protein product [Triticum aestivum]	23.0539	6.63612	1.7966	0.0112895	0.205124	up
TRITD3Av1G216160	ras-related protein RABE1c [Aegilops tauschii subsp. tauschii];Ras-related protein RABE1c [Triticum urartu]	15.1372	36.4833	-1.26914	0.0452721	0.466878	down
TRITD3Av1G216610	AAA-ATPase At3g28540-like [Aegilops tauschii subsp. tauschii]	4.39598	1.37954	1.672	0.0180659	0.273937	up
TRITD3Av1G219910	hypothetical protein TRIUR3_22779 [Triticum urartu]	3.13136	8.98087	-1.52006	0.0189549	0.282035	down
TRITD3Av1G220000	glucan endo-1,3-beta-glucosidase 14-like isoform X2 [Aegilops tauschii subsp. tauschii];glucan endo-1,3-beta-glucosidase 14-like isoform X1 [Aegilops tauschii subsp. tauschii]	22.9942	3.87968	2.56726	0.000312365	0.0185694	up
TRITD3Av1G221650	auxin transporter-like protein 1 [Aegilops tauschii subsp. tauschii]	7.25276	17.7048	-1.28753	0.0421707	0.451447	down
TRITD3Av1G223550	Laccase-7 [Triticum urartu]	18.6933	3.96164	2.23835	0.00152192	0.0559418	up
TRITD3Av1G223580	predicted protein [Hordeum vulgare subsp. vulgare];hypothetical protein TRIUR3_08316 [Triticum urartu];hypothetical protein GQ55_5G091000 [Panicum hallii var. hallii]	48.5719	16.6597	1.54376	0.0272194	0.348786	up
TRITD3Av1G223730	uncharacterized protein At2g33490-like [Aegilops tauschii subsp. tauschii]	1.45791	11.5904	-2.99096	1.7372e-05	0.00223673	down
TRITD3Av1G225160	unnamed protein product [Triticum aestivum];hypothetical protein TRIUR3_09468 [Triticum urartu]	2.02232	0.753175	1.42496	0.0482375	0.482625	up
TRITD3Av1G225300	unnamed protein product [Triticum aestivum]	4.97978	1.04925	2.24672	0.00168885	0.0604399	up
TRITD3Av1G226230	unnamed protein product [Triticum aestivum];Delta-1-pyrroline-5-carboxylate synthase [Triticum urartu]	51.8536	2.66784	4.2807	1.58528e-08	9.77362e-06	up
TRITD3Av1G227280	hypothetical protein TRIUR3_13970 [Triticum urartu]	318.466	97.6994	1.70472	0.0145408	0.240456	up
TRITD3Av1G227860	protein NRT1/ PTR FAMILY 5.10-like [Aegilops tauschii subsp. tauschii]	2.8294	0.841327	1.74976	0.0143507	0.238391	up
TRITD3Av1G229190	patellin-3-like [Aegilops tauschii subsp. tauschii]	8.38996	2.71261	1.62898	0.0202823	0.293595	up
TRITD3Av1G229250	1-phosphatidylinositol-3-phosphate 5-kinase FAB1B-like isoform X2 [Aegilops tauschii subsp. tauschii];1-phosphatidylinositol-3-phosphate 5-kinase FAB1B-like isoform X1 [Aegilops tauschii subsp. tauschii];1-phosphatidylinositol-3-phosphate 5-kinase FAB1B-like isoform X3 [Aegilops tauschii subsp. tauschii]	1.46379	0.387327	1.91809	0.00708558	0.151109	up
TRITD3Av1G230690	uncharacterized protein LOC109754008 [Aegilops tauschii subsp. tauschii]	64.9488	21.5343	1.59267	0.0224918	0.31209	up
TRITD3Av1G230800	fructose-1,6-bisphosphate aldolase 11 [Triticum aestivum]	23.4533	7.15849	1.71207	0.014501	0.240299	up
TRITD3Av1G230880	unnamed protein product [Triticum aestivum];structural maintenance of chromosomes protein 2-1-like [Aegilops tauschii subsp. tauschii]	1.25509	0.381798	1.71691	0.0167574	0.263523	up
TRITD3Av1G231850	protein PLASTID TRANSCRIPTIONALLY ACTIVE 10 [Aegilops tauschii subsp. tauschii];unnamed protein product [Triticum aestivum];hypothetical protein TRIUR3_17954 [Triticum urartu]	86.7476	20.3191	2.09398	0.00282114	0.0839993	up
TRITD3Av1G231920	uncharacterized protein LOC109776104 [Aegilops tauschii subsp. tauschii];Sn1-specific diacylglycerol lipase alpha [Triticum urartu]	3.40556	1.28615	1.40483	0.0474512	0.479229	up
TRITD3Av1G232670	formin-like protein 1 [Aegilops tauschii subsp. tauschii];Formin-like protein 1 [Triticum urartu]	6.05001	1.38505	2.12699	0.00258349	0.0792787	up
TRITD3Av1G233050	putative calreticulin [Triticum aestivum]	318.861	1139.61	-1.83754	0.0048014	0.117054	down
TRITD3Av1G233160	unnamed protein product [Triticum aestivum]	75.1869	24.3335	1.62754	0.019811	0.288776	up
TRITD3Av1G233420	unnamed protein product [Triticum aestivum]	6.0328	1.80373	1.74184	0.0139143	0.233272	up
TRITD3Av1G233540	RLP1.804.2 [Triticum aestivum];RLP1.804.1 [Triticum aestivum]	1.08989	6.32543	-2.53699	0.000212404	0.0139752	down
TRITD3Av1G233560	putative NADP-dependent oxidoreductase P1 [Triticum urartu]	1.07527	5.64057	-2.39114	0.000454261	0.0235617	down
TRITD3Av1G234310	PHD finger protein ALFIN-LIKE 6-like [Aegilops tauschii subsp. tauschii]	15.2821	38.6102	-1.33714	0.0353379	0.410158	down
TRITD3Av1G235010	NAC domain-containing protein 48 [Triticum urartu];NAC transcription factor 6A [Triticum aestivum];NAC transcription factor 6B [Triticum aestivum]	42.7607	8.3969	2.34836	0.000883409	0.0389662	up
TRITD3Av1G235170	unnamed protein product [Triticum aestivum];probable methyltransferase PMT26 [Aegilops tauschii subsp. tauschii];putative methyltransferase PMT26 [Triticum urartu]	7.16642	1.15383	2.63482	0.000235943	0.0150953	up
TRITD3Av1G237780	TBC1 domain family member 13-like [Aegilops tauschii subsp. tauschii];uncharacterized LOC100217192 [Zea mays];TBC1 domain family member 13 [Triticum urartu]	1.18491	3.49571	-1.56081	0.0175889	0.269751	down
TRITD3Av1G238100	BTB/POZ and TAZ domain-containing protein 2-like [Aegilops tauschii subsp. tauschii]	2.1751	10.4476	-2.26402	0.00078388	0.0354294	down
TRITD3Av1G238410	E3 ubiquitin-protein ligase RGLG2-like [Aegilops tauschii subsp. tauschii]	40.6295	15.6945	1.37226	0.0498163	0.490336	up
TRITD3Av1G238700	cysteine-rich receptor-like protein kinase 10 [Aegilops tauschii subsp. tauschii]	7.91518	29.9687	-1.92076	0.00351051	0.0957082	down
TRITD3Av1G240400	male-cone protein 1-like [Aegilops tauschii subsp. tauschii];hypothetical protein TRIUR3_10223 [Triticum urartu]	7.39709	29.9491	-2.01748	0.00232962	0.0741732	down
TRITD3Av1G244150	predicted protein [Hordeum vulgare subsp. vulgare];putative auxin efflux carrier component 6 [Triticum urartu];unnamed protein product [Triticum aestivum]	4.33298	10.264	-1.24416	0.0494799	0.489058	down
TRITD3Av1G248790	predicted protein [Hordeum vulgare subsp. vulgare];hypothetical protein TRIUR3_04256 [Triticum urartu];disease resistance protein RPP13-like [Aegilops tauschii subsp. tauschii];unnamed protein product [Triticum aestivum]	0.463366	1.25566	-1.43822	0.0275928	0.352233	down
TRITD3Av1G249930	predicted protein [Hordeum vulgare subsp. vulgare];hypothetical protein TRIUR3_15836 [Triticum urartu]	12.0775	40.5075	-1.74587	0.00730291	0.154168	down
TRITD3Av1G249990	histone-lysine N-methyltransferase, H3 lysine-9 specific SUVH4-like [Aegilops tauschii subsp. tauschii];Histone-lysine N-methyltransferase, H3 lysine-9 specific SUVH4 [Triticum urartu];hypothetical protein TRIUR3_02328 [Triticum urartu]	3.80432	1.17593	1.69384	0.0166016	0.261985	up
TRITD3Av1G251060	uncharacterized protein LOC109764075 [Aegilops tauschii subsp. tauschii];hypothetical protein TRIUR3_00297 [Triticum urartu]	1.73987	7.03779	-2.01614	0.00258157	0.0792787	down
TRITD3Av1G251870	beta-glucosidase 5-like isoform X1 [Aegilops tauschii subsp. tauschii];Beta-glucosidase 5 [Triticum urartu]	254.848	762.244	-1.58061	0.0139308	0.233272	down
TRITD3Av1G252590	Thiamin pyrophosphokinase 1 [Triticum urartu]	8.75315	2.96065	1.56389	0.0271354	0.348401	up
TRITD3Av1G253330	unnamed protein product [Triticum aestivum]	11.7387	1.81564	2.69272	0.000187641	0.0127893	up
TRITD3Av1G254640	psbP domain-containing protein 7, chloroplastic [Aegilops tauschii subsp. tauschii];PsbP-like protein 1, chloroplastic [Triticum urartu]	26.5229	2.31994	3.51508	1.92967e-06	0.000393579	up
TRITD3Av1G256800	imp biosynthesis protein (chloroplast) [Oryza sativa Indica Group]	27.1178	5.5617	2.28564	0.00148203	0.0549686	up
TRITD3Av1G259280	DIMBOA UDP-glucosyltransferase BX8-like [Aegilops tauschii subsp. tauschii]	0.843918	6.66852	-2.98219	2.14055e-05	0.00260389	down
TRITD3Av1G263790	somatic embryogenesis receptor kinase 2-like [Aegilops tauschii subsp. tauschii];Somatic embryogenesis receptor kinase 2 [Triticum urartu];Somatic embryogenesis receptor kinase 1 [Triticum urartu]	1.50069	69.0516	-5.52398	2.51809e-12	9.75832e-09	down
TRITD3Av1G264220	Glucan endo-1,3-beta-glucosidase GIII [Triticum urartu]	6.61706	78.1411	-3.56182	5.7352e-07	0.000155579	down
TRITD3Av1G264850	beta-1,3-glucanase precursor [Triticum aestivum];glucan endo-1,3-beta-glucosidase GIII-like isoform X2 [Aegilops tauschii subsp. tauschii];Glucan endo-1,3-beta-glucosidase GIII [Triticum urartu];glucan endo-1,3-beta-glucosidase GIII-like isoform X1 [Aegilops tauschii subsp. tauschii];Glucan endo-1,3-beta-glucosidase GII [Triticum urartu]	20.7073	110.71	-2.41858	0.000314881	0.0185759	down
TRITD3Av1G265430	glucan endo-1,3-beta-glucosidase GII-like [Aegilops tauschii subsp. tauschii];beta-1,3-glucanase [Triticum aestivum];Glucan endo-1,3-beta-glucosidase GII [Triticum urartu]	20.1429	74.2154	-1.88144	0.00398397	0.103618	down
TRITD3Av1G265850	putative amino acid permease [Triticum aestivum]	2.46977	12.7012	-2.36252	0.000443464	0.0231311	down
TRITD3Av1G267250	pyrroline-5-carboxylate reductase [Aegilops tauschii subsp. tauschii]	11.5108	2.19605	2.39001	0.000824612	0.0368521	up
TRITD3Av1G269490	Uridine 5'-monophosphate synthase [Triticum urartu]	8.19377	59.065	-2.8497	3.3024e-05	0.00349938	down
TRITD3Av1G269880	Putative amidohydrolase ytcJ [Triticum urartu]	10.7235	3.27217	1.71246	0.014572	0.240456	up
TRITD3Av1G270520	hypothetical protein TRIUR3_23961 [Triticum urartu]	2.71024	6.54599	-1.27219	0.0466455	0.475876	down
TRITD3Av1G271190	cysteine-rich receptor-like protein kinase 10 isoform X1 [Aegilops tauschii subsp. tauschii]	24.2302	65.5218	-1.43517	0.0244769	0.324846	down
TRITD3Av1G274550	hypothetical protein TRIUR3_03606 [Triticum urartu];hypothetical protein TRIUR3_03610 [Triticum urartu]	4.38818	16.356	-1.89813	0.00406766	0.105089	down
TRITD3Av1G277350		279.003	6.02856	5.53232	5.6945e-12	1.32123e-08	up
TRITD3Av1G277430	Abscisic stress-ripening protein 1 [Triticum urartu]	2.28411	6.4257	-1.49222	0.0226987	0.313519	down
TRITD3Av1G278490	unnamed protein product [Triticum aestivum]	0.3329	0.918596	-1.46434	0.0247311	0.327259	down
TRITD3Av1G279110	Beta-fructofuranosidase, insoluble isoenzyme 4 [Triticum urartu]	12.9232	31.723	-1.29557	0.04072	0.442735	down
TRITD3Av1G282010	drought induced 19 protein [Triticum aestivum]	23.9784	6.24028	1.94205	0.00576888	0.131066	up
TRITD3Av1G283230	uncharacterized protein LOC109766385 [Aegilops tauschii subsp. tauschii];uncharacterized protein LOC109735925 [Aegilops tauschii subsp. tauschii]	1.30708	4.3361	-1.73005	0.00814128	0.166302	down
TRITD3Av1G286310	probable aquaporin TIP1-2 [Aegilops tauschii subsp. tauschii];unnamed protein product [Triticum aestivum]	139.295	50.6045	1.46081	0.0364569	0.417638	up
TRITD3Av1G287300	hypothetical protein TRIUR3_06977 [Triticum urartu]	1.05954	4.48117	-2.08044	0.0018878	0.0654865	down
TRITD3Bv1G000290	hydroxycinnamoyltransferase 1-like [Aegilops tauschii subsp. tauschii];Anthranilate N-benzoyltransferase protein 1 [Triticum urartu]	0.638068	2.46734	-1.95118	0.00373413	0.0993095	down
TRITD3Bv1G000530	unnamed protein product [Triticum aestivum]	4.66639	11.7417	-1.33127	0.037479	0.424435	down
TRITD3Bv1G001660	UPF0481 protein At3g47200-like [Aegilops tauschii subsp. tauschii]	29.237	145.053	-2.31071	0.000537723	0.0265698	down
TRITD3Bv1G001870	unnamed protein product [Triticum aestivum]	8.00873	23.2626	-1.53836	0.0173733	0.268727	down
TRITD3Bv1G001950	unnamed protein product [Triticum aestivum]	26.2571	7.94591	1.72442	0.0137099	0.231618	up
TRITD3Bv1G002000	unnamed protein product [Triticum aestivum]	11.1755	3.24962	1.782	0.0112358	0.204834	up
TRITD3Bv1G002560	Putative serine/threonine-protein kinase-like protein CCR3 [Triticum urartu]	1.35795	9.30681	-2.77685	5.80726e-05	0.00519913	down
TRITD3Bv1G003050	hypothetical protein TRIUR3_01130 [Triticum urartu]	14.9328	99.9982	-2.74342	6.27457e-05	0.00552631	down
TRITD3Bv1G003240	Ser/Thr receptor-like kinase, putative, expressed [Triticum aestivum]	2.34203	8.8861	-1.92379	0.00349002	0.0953411	down
TRITD3Bv1G003250	receptor kinase, putative, expressed [Triticum aestivum];rust resistance kinase Lr10-like [Aegilops tauschii subsp. tauschii]	1.04574	6.41716	-2.61741	0.000137799	0.0101029	down
TRITD3Bv1G003830	rust resistance kinase Lr10-like isoform X1 [Aegilops tauschii subsp. tauschii];predicted protein [Hordeum vulgare subsp. vulgare]	3.58788	13.5793	-1.92021	0.00349717	0.0954405	down
TRITD3Bv1G003840	iron-deficiency induced receptor-like kinase [Hordeum vulgare subsp. vulgare];predicted protein [Hordeum vulgare subsp. vulgare];cysteine-rich receptor-like protein kinase 37 [Aegilops tauschii subsp. tauschii]	7.7242	24.5995	-1.67117	0.00978695	0.187891	down
TRITD3Bv1G003970	putative receptor-like protein kinase At3g47110 isoform X1 [Aegilops tauschii subsp. tauschii];unnamed protein product [Triticum aestivum]	0.589116	1.75498	-1.57483	0.0159498	0.255113	down
TRITD3Bv1G004480	unnamed protein product [Triticum aestivum]	2.10122	0.724154	1.53686	0.0326646	0.390349	up
TRITD3Bv1G004620	unnamed protein product [Triticum aestivum]	9.35756	24.4699	-1.38681	0.0298155	0.369111	down
TRITD3Bv1G005270	GDSL esterase/lipase At3g26430-like [Aegilops tauschii subsp. tauschii]	4.44893	1.35446	1.71574	0.0161205	0.257085	up
TRITD3Bv1G006540	unnamed protein product [Triticum aestivum];Auxin-induced protein 5NG4 [Triticum urartu]	4.19187	14.4817	-1.78856	0.00634196	0.139415	down
TRITD3Bv1G006820	unnamed protein product [Triticum aestivum]	1.72682	5.10307	-1.56325	0.0159905	0.255462	down
TRITD3Bv1G007460	rust resistance kinase Lr10 isoform X2 [Brachypodium distachyon]	32.4705	113.534	-1.80592	0.00551968	0.127867	down
TRITD3Bv1G007710	putative L-type lectin-domain containing receptor kinase S.5 [Triticum urartu]	13.2203	4.18995	1.65776	0.0180558	0.273937	up
TRITD3Bv1G008710	unnamed protein product [Triticum aestivum]	9.18383	0.7197	3.67363	9.49494e-07	0.000227937	up
TRITD3Bv1G009530	unnamed protein product [Triticum aestivum]	5.59637	2.03436	1.45991	0.0420196	0.450426	up
TRITD3Bv1G009930	mannose-6-phosphate isomerase 1-like [Aegilops tauschii subsp. tauschii];putative mannose-6-phosphate isomerase [Triticum urartu]	3.70027	0.863839	2.0988	0.00346869	0.0951072	up
TRITD3Bv1G010420	unnamed protein product [Triticum aestivum];metal tolerance protein 7-like isoform X3 [Aegilops tauschii subsp. tauschii]	5.88124	1.10944	2.40629	0.000784941	0.0354294	up
TRITD3Bv1G010780	unnamed protein product [Triticum aestivum]	3.02684	0.771078	1.97286	0.00611877	0.136612	up
TRITD3Bv1G011400	unnamed protein product [Triticum aestivum]	8.58493	41.8501	-2.28535	0.000616415	0.0293875	down
TRITD3Bv1G011660	Receptor-like protein 12 [Triticum urartu];unnamed protein product [Triticum aestivum]	4.00407	18.733	-2.22604	0.000820522	0.0367906	down
TRITD3Bv1G011780	unnamed protein product [Triticum aestivum]	43.4566	11.542	1.91268	0.00642188	0.140489	up
TRITD3Bv1G012270	plastidic glucose transporter 4 isoform X2 [Aegilops tauschii subsp. tauschii]	21.8041	60.0296	-1.46108	0.022232	0.310391	down
TRITD3Bv1G012440	unnamed protein product [Triticum aestivum]	13.2	3.54897	1.89506	0.0075266	0.157542	up
TRITD3Bv1G012460	unnamed protein product [Triticum aestivum]	27.8152	8.01808	1.79454	0.0106733	0.197635	up
TRITD3Bv1G012580	unnamed protein product [Triticum aestivum]	2.23807	8.49901	-1.92504	0.00384756	0.10153	down
TRITD3Bv1G012590	RecName: Full=16.9 kDa class I heat shock protein 1; AltName: Full=HSP 16.9; AltName: Full=Heat shock protein 16.9A; AltName: Full=Heat shock protein 17; AltName: Full=Low molecular weight heat shock protein;unnamed protein product [Triticum aestivum]	794.559	1.08033	9.52254	9.27678e-24	2.51651e-19	up
TRITD3Bv1G014840	LEAF RUST 10 DISEASE-RESISTANCE LOCUS RECEPTOR-LIKE PROTEIN KINASE-like 2.4 isoform X2 [Aegilops tauschii subsp. tauschii];LEAF RUST 10 DISEASE-RESISTANCE LOCUS RECEPTOR-LIKE PROTEIN KINASE-like 2.4 [Aegilops tauschii subsp. tauschii];unnamed protein product [Triticum aestivum];predicted protein [Hordeum vulgare subsp. vulgare];LEAF RUST 10 DISEASE-RESISTANCE LOCUS RECEPTOR-LIKE PROTEIN KINASE-li…	2.09837	7.25782	-1.79027	0.00599911	0.134272	down
TRITD3Bv1G018570	hypothetical protein BRADI_2g60418v3 [Brachypodium distachyon]	6.32198	1.81197	1.80282	0.0123405	0.216674	up
TRITD3Bv1G020330	unnamed protein product [Triticum aestivum]	2.45905	0.6776	1.85959	0.0105025	0.195761	up
TRITD3Bv1G020940	rust resistance kinase Lr10 isoform X1 [Brachypodium distachyon];rust resistance kinase Lr10-like isoform X2 [Aegilops tauschii subsp. tauschii]	1.3235	3.27703	-1.30803	0.0416531	0.448204	down
TRITD3Bv1G021320	unnamed protein product [Triticum aestivum];Zeamatin [Triticum urartu]	4.52669	1.62879	1.47465	0.0365306	0.417817	up
TRITD3Bv1G023580	E3 ubiquitin-protein ligase PRT6-like [Aegilops tauschii subsp. tauschii];E3 ubiquitin-protein ligase UBR2 [Triticum urartu]	2.80833	8.30523	-1.56431	0.0151019	0.24531	down
TRITD3Bv1G023600	Receptor-like protein kinase FERONIA [Triticum urartu]	0.895022	2.60062	-1.53886	0.0172749	0.267934	down
TRITD3Bv1G028160	unnamed protein product [Triticum aestivum]	20.2797	2.56334	2.98394	3.72752e-05	0.00380137	up
TRITD3Bv1G028930	unnamed protein product [Triticum aestivum]	10.9221	2.76088	1.98405	0.00480631	0.117054	up
TRITD3Bv1G029340	unnamed protein product [Triticum aestivum]	0.544817	1.51177	-1.4724	0.0242772	0.323938	down
TRITD3Bv1G030890	unnamed protein product [Triticum aestivum]	3.34073	0.938269	1.83209	0.0095147	0.183705	up
TRITD3Bv1G032120	unnamed protein product [Triticum aestivum]	11.47	28.52	-1.3141	0.0380633	0.426286	down
TRITD3Bv1G032800	unnamed protein product [Triticum aestivum]	17.1361	6.48341	1.40221	0.0454197	0.467946	up
TRITD3Bv1G033470	unnamed protein product [Triticum aestivum];putative 38.1 kDa protein [Triticum urartu]	33.8299	11.0004	1.62074	0.0203672	0.294197	up
TRITD3Bv1G034480	unnamed protein product [Triticum aestivum];protein BREAST CANCER SUSCEPTIBILITY 2 homolog B isoform X1 [Aegilops tauschii subsp. tauschii];protein BREAST CANCER SUSCEPTIBILITY 2 homolog B isoform X5 [Aegilops tauschii subsp. tauschii];protein BREAST CANCER SUSCEPTIBILITY 2 homolog B isoform X3 [Aegilops tauschii subsp. tauschii]	2.97365	0.910169	1.70803	0.0149099	0.243357	up
TRITD3Bv1G037240	unnamed protein product [Triticum aestivum];pyruvate decarboxylase 1-like [Aegilops tauschii subsp. tauschii]	1.1674	5.39885	-2.20936	0.000970871	0.0411513	down
TRITD3Bv1G037470	probable E3 ubiquitin-protein ligase HIP1 [Aegilops tauschii subsp. tauschii]	27.2404	7.1289	1.93399	0.00576314	0.131045	up
TRITD3Bv1G041250	unnamed protein product [Triticum aestivum];ATP-dependent 6-phosphofructokinase 6-like [Aegilops tauschii subsp. tauschii];6-phosphofructokinase 3 [Triticum urartu]	92.8382	34.2034	1.44058	0.0390987	0.430975	up
TRITD3Bv1G042850	unnamed protein product [Triticum aestivum]	24.0661	7.59401	1.66407	0.0174252	0.269034	up
TRITD3Bv1G045420	unnamed protein product [Triticum aestivum]	3.06021	0.904605	1.75827	0.0134132	0.228151	up
TRITD3Bv1G045560	unnamed protein product [Triticum aestivum]	2.04623	4.94682	-1.27354	0.0472507	0.478094	down
TRITD3Bv1G047690	probable serine incorporator isoform X1 [Aegilops tauschii subsp. tauschii];unnamed protein product [Triticum aestivum];predicted protein [Hordeum vulgare subsp. vulgare]	6.7452	1.5263	2.14382	0.0026256	0.079938	up
TRITD3Bv1G047820	unnamed protein product [Triticum aestivum]	6.28607	0.453555	3.79281	4.27641e-07	0.000126094	up
TRITD3Bv1G048690	unnamed protein product [Triticum aestivum];putative acyl transferase 6 [Triticum aestivum]	3.18911	1.07891	1.56358	0.0288265	0.36158	up
TRITD3Bv1G049670	putative carboxylesterase 13 [Triticum urartu]	18.8062	2.81311	2.74097	0.000146704	0.0106044	up
TRITD3Bv1G050340	ABC transporter C family member 8-like isoform X1 [Aegilops tauschii subsp. tauschii];ABC transporter C family member 8-like isoform X2 [Aegilops tauschii subsp. tauschii]	0.391577	1.05508	-1.42999	0.0305029	0.374822	down
TRITD3Bv1G052060	Boron transporter 4 [Triticum urartu];unnamed protein product [Triticum aestivum];boron transporter 4-like [Aegilops tauschii subsp. tauschii]	28.0136	4.52236	2.63098	0.000217691	0.0142256	up
TRITD3Bv1G053630	unnamed protein product [Triticum aestivum]	26.1541	9.92756	1.39753	0.0474985	0.479505	up
TRITD3Bv1G053690	unnamed protein product [Triticum aestivum]	8.86016	30.1155	-1.7651	0.00659164	0.143278	down
TRITD3Bv1G055000	receptor-like protein kinase HERK 1 [Aegilops tauschii subsp. tauschii];hypothetical protein TRIUR3_08341 [Triticum urartu]	0.587927	3.24029	-2.46241	0.000312329	0.0185694	down
TRITD3Bv1G055380	RecName: Full=Glutathione S-transferase 1; AltName: Full=GST class-phi;unnamed protein product [Triticum aestivum];RecName: Full=Glutathione S-transferase 2; AltName: Full=GST class-phi;Glutathione S-transferase 1 [Triticum urartu]	122.235	320.783	-1.39194	0.0286617	0.36029	down
TRITD3Bv1G055390	unnamed protein product [Triticum aestivum];RecName: Full=Glutathione S-transferase 1; AltName: Full=GST class-phi;Glutathione S-transferase 1 [Triticum urartu]	89.9246	246.662	-1.45575	0.0226316	0.313228	down
TRITD3Bv1G057150	unnamed protein product [Triticum aestivum]	4.7088	1.42889	1.72046	0.0151872	0.246254	up
TRITD3Bv1G058680	unnamed protein product [Triticum aestivum]	13.973	2.03112	2.7823	0.000108179	0.00840848	up
TRITD3Bv1G058730	probable serine/threonine-protein kinase At1g54610 isoform X1 [Aegilops tauschii subsp. tauschii];predicted protein [Hordeum vulgare subsp. vulgare]	2.5998	9.31085	-1.84051	0.00494741	0.119327	down
TRITD3Bv1G058860	thioredoxin-related transmembrane protein 2 [Aegilops tauschii subsp. tauschii]	2.06826	5.47322	-1.40397	0.0298901	0.369287	down
TRITD3Bv1G060350	protein DJ-1 homolog B-like [Aegilops tauschii subsp. tauschii];unnamed protein product [Triticum aestivum]	8.80178	27.7599	-1.65713	0.0104716	0.195761	down
TRITD3Bv1G061550	unnamed protein product [Triticum aestivum];hypothetical protein TRIUR3_24090 [Triticum urartu]	17.0352	5.09859	1.74034	0.0135598	0.230041	up
TRITD3Bv1G062690	unnamed protein product [Triticum aestivum]	1.64576	0.580714	1.50285	0.0362791	0.416482	up
TRITD3Bv1G067100	unnamed protein product [Triticum aestivum]	11.9358	4.54212	1.39386	0.0476015	0.479505	up
TRITD3Bv1G069310	unnamed protein product [Triticum aestivum]	6.44988	1.99715	1.69133	0.0163606	0.260259	up
TRITD3Bv1G070140	putative E3 ubiquitin-protein ligase LIN [Aegilops tauschii subsp. tauschii]	1.43574	0.529049	1.44032	0.0447407	0.463635	up
TRITD3Bv1G074050	unnamed protein product [Triticum aestivum]	5.60326	13.3031	-1.24742	0.0492245	0.48734	down
TRITD3Bv1G074980	unnamed protein product [Triticum aestivum]	5.40188	2.0473	1.39974	0.0486956	0.485388	up
TRITD3Bv1G075950	NADH dehydrogenase subunit 4 (chloroplast) [Triticum aestivum]	11.4765	96.9132	-3.07801	9.17867e-06	0.00133865	down
TRITD3Bv1G075970	ribosomal protein L32 (chloroplast) [Triticum aestivum]	5.42619	42.9235	-2.98375	2.18523e-05	0.00263462	down
TRITD3Bv1G076240	envelope membrane protein (chloroplast) [Triticum aestivum];chloroplast envelope membrane protein (chloroplast) [Secale cereale]	4.40097	1.61482	1.44645	0.0439989	0.461189	up
TRITD3Bv1G076320	unnamed protein product [Triticum aestivum];hypothetical protein BRADI_2g20961v3 [Brachypodium distachyon];hypothetical protein SETIT_J020200v2 [Setaria italica]	5.55196	15.2228	-1.45517	0.0244395	0.32466	down
TRITD3Bv1G076350	photosystem I P700 chlorophyll a apoprotein A2 (chloroplast) [Triticum aestivum];photosystem I P700 apoprotein A1 (chloroplast) [Agrostis gigantea];photosystem I P700 apoprotein A2 (chloroplast) [Oryza sativa Japonica Group];PsaB (plastid) [Banisteriopsis caapi];unnamed protein product [Triticum aestivum];photosystem I P700 apoprotein A2 (chloroplast) [Hordeum vulgare subsp. vulgare];photosystem …	11.2578	2.13279	2.4001	0.000682475	0.0317012	up
TRITD3Bv1G081510	probable L-type lectin-domain containing receptor kinase S.5 [Aegilops tauschii subsp. tauschii]	4.13641	12.8325	-1.63336	0.011574	0.208895	down
TRITD3Bv1G082670	receptor-like serine/threonine-protein kinase At1g78530 [Aegilops tauschii subsp. tauschii];unnamed protein product [Triticum aestivum]	2.25347	0.813666	1.46964	0.0454379	0.467956	up
TRITD3Bv1G084380	uncharacterized protein LOC109741038 [Aegilops tauschii subsp. tauschii]	9.01709	2.342	1.94492	0.00564824	0.128864	up
TRITD3Bv1G092250	putative aconitate hydratase, cytoplasmic isoform X1 [Aegilops tauschii subsp. tauschii];putative aconitate hydratase, cytoplasmic isoform X2 [Aegilops tauschii subsp. tauschii]	37.5895	11.308	1.73298	0.0130608	0.223957	up
TRITD3Bv1G092280	unnamed protein product [Triticum aestivum];hypothetical protein TRIUR3_27014 [Triticum urartu]	16.1492	5.62349	1.52192	0.0307765	0.376228	up
TRITD3Bv1G093530	unnamed protein product [Triticum aestivum];hypothetical protein TRIUR3_13150 [Triticum urartu]	3.11687	8.54882	-1.45563	0.0239475	0.322234	down
TRITD3Bv1G094220	unnamed protein product [Triticum aestivum];hypothetical protein TRIUR3_22941 [Triticum urartu]	8.22573	33.3962	-2.02147	0.00214578	0.0704705	down
TRITD3Bv1G096250	calmodulin-3 [Brachypodium distachyon];hypothetical protein TSUD_132580 [Trifolium subterraneum];calmodulin TaCaM2-1 [Triticum aestivum]	38.0491	136.164	-1.83941	0.00481861	0.117128	down
TRITD3Bv1G096360	predicted protein [Hordeum vulgare subsp. vulgare];unnamed protein product [Triticum aestivum]	3.59889	9.73932	-1.43627	0.0251907	0.33196	down
TRITD3Bv1G114090	unnamed protein product [Triticum aestivum]	11.4445	4.37884	1.38603	0.0476023	0.479505	up
TRITD3Bv1G118360	vacuolar processing enzyme 4 [Aegilops speltoides];Vacuolar-processing enzyme [Triticum urartu]	261.781	870.414	-1.73334	0.00748048	0.15694	down
TRITD3Bv1G122070	predicted protein [Hordeum vulgare subsp. vulgare]	10.4944	1.76704	2.5702	0.000325571	0.0189117	up
TRITD3Bv1G122720	unnamed protein product [Triticum aestivum]	17.1413	44.3915	-1.37281	0.0311084	0.377913	down
TRITD3Bv1G130840	unnamed protein product [Triticum aestivum]	3.03972	9.6727	-1.66998	0.0101061	0.19199	down
TRITD3Bv1G132860	S-type anion channel SLAH2-like [Aegilops tauschii subsp. tauschii]	1.50733	0.551523	1.4505	0.0444996	0.462966	up
TRITD3Bv1G133010	unnamed protein product [Triticum aestivum]	3.74726	10.7758	-1.52389	0.0178102	0.271883	down
TRITD3Bv1G133860	uncharacterized protein LOC109770081 [Aegilops tauschii subsp. tauschii];Siroheme synthase 2 [Triticum urartu];unnamed protein product [Triticum aestivum]	6.84046	1.94412	1.81498	0.0103466	0.194506	up
TRITD3Bv1G134110	probable receptor-like protein kinase At2g42960 [Aegilops tauschii subsp. tauschii];unnamed protein product [Triticum aestivum]	3.58415	0.575006	2.63998	0.000308823	0.0184525	up
TRITD3Bv1G134450	uncharacterized protein LOC109757642 [Aegilops tauschii subsp. tauschii];Auxilin-related protein 1 [Triticum urartu]	12.8192	3.84961	1.73553	0.0130791	0.224129	up
TRITD3Bv1G135400	probable isoprenylcysteine alpha-carbonyl methylesterase ICME isoform X2 [Aegilops tauschii subsp. tauschii]	13.4601	2.851	2.23914	0.00158793	0.0576651	up
TRITD3Bv1G135420	unnamed protein product [Triticum aestivum]	82.2577	264.01	-1.68237	0.00934527	0.181727	down
TRITD3Bv1G135990	zinc finger protein ZPR1-like [Aegilops tauschii subsp. tauschii];Zinc finger protein ZPR1 [Triticum urartu];unnamed protein product [Triticum aestivum]	21.9416	2.67768	3.03461	2.71884e-05	0.00306033	up
TRITD3Bv1G138520	unnamed protein product [Triticum aestivum]	16.7924	55.6091	-1.72751	0.0077796	0.16122	down
TRITD3Bv1G138640	ubiquitin-conjugating enzyme E2 5A [Aegilops tauschii subsp. tauschii];uncharacterized LOC100280571 [Zea mays]	48.4667	125.725	-1.37521	0.0306812	0.376091	down
TRITD3Bv1G139400	unnamed protein product [Triticum aestivum];Acidic endochitinase [Triticum urartu]	2.78453	12.6411	-2.18261	0.00112733	0.0454948	down
TRITD3Bv1G140100	unnamed protein product [Triticum aestivum]	18.7989	7.04282	1.41642	0.0432722	0.457461	up
TRITD3Bv1G144100	probable choline kinase 2 isoform X1 [Aegilops tauschii subsp. tauschii];Choline/ethanolamine kinase [Triticum urartu];unnamed protein product [Triticum aestivum]	92.3083	20.5664	2.16617	0.00204071	0.0684517	up
TRITD3Bv1G144120	unnamed protein product [Triticum aestivum]	42.7853	3.84245	3.47702	2.0981e-06	0.000418494	up
TRITD3Bv1G145280	unnamed protein product [Triticum aestivum]	20.6299	4.53192	2.18655	0.00195149	0.0670007	up
TRITD3Bv1G147230	histone H3.v1-like [Aegilops tauschii subsp. tauschii];hypothetical protein TRIUR3_17431 [Triticum urartu];hypothetical protein TRIUR3_25216 [Triticum urartu]	2.49531	11.3321	-2.18312	0.00111262	0.045115	down
TRITD3Bv1G148220	uncharacterized protein LOC109732770 [Aegilops tauschii subsp. tauschii]	30.0319	7.06474	2.08779	0.00309302	0.0886002	up
TRITD3Bv1G149640	unnamed protein product [Triticum aestivum]	32.9994	7.47227	2.14282	0.00236085	0.0746139	up
TRITD3Bv1G151030	unnamed protein product [Triticum aestivum]	74.139	15.9695	2.21491	0.00162176	0.058502	up
TRITD3Bv1G152200	ABC transporter B family member 4-like [Aegilops tauschii subsp. tauschii];unnamed protein product [Triticum aestivum];ABC transporter B family member 4 [Triticum urartu]	1.73236	0.473008	1.8728	0.00863164	0.172805	up
TRITD3Bv1G152280	ABC transporter B family member 4-like [Aegilops tauschii subsp. tauschii];ABC transporter B family member 4 [Triticum urartu];multidrug resistance protein 1 homolog [Triticum aestivum]	38.4801	3.82392	3.33099	4.73259e-06	0.000782811	up
TRITD3Bv1G152470	ABC transporter B family member 4-like [Aegilops tauschii subsp. tauschii];unnamed protein product [Triticum aestivum];ABC transporter B family member 4-like isoform X2 [Aegilops tauschii subsp. tauschii];ABC transporter B family member 11 [Triticum urartu];ABC transporter B family member 5-like isoform X1 [Aegilops tauschii subsp. tauschii]	2.50313	0.822055	1.60642	0.0219499	0.308356	up
TRITD3Bv1G153510	uncharacterized protein LOC109755055 [Aegilops tauschii subsp. tauschii]	11.7645	3.26709	1.84836	0.00859087	0.172243	up
TRITD3Bv1G153670	unnamed protein product [Triticum aestivum]	0.403938	1.06906	-1.40414	0.0330064	0.393221	down
TRITD3Bv1G154420	serine/arginine-rich-splicing factor SR34 isoform X3 [Aegilops tauschii subsp. tauschii];serine/arginine-rich-splicing factor SR34 isoform X1 [Aegilops tauschii subsp. tauschii];serine/arginine-rich-splicing factor SR34 isoform X5 [Aegilops tauschii subsp. tauschii];serine/arginine-rich-splicing factor SR34 isoform X2 [Aegilops tauschii subsp. tauschii];Pre-mRNA-splicing factor SF2 [Triticum urar…	17.3967	6.17698	1.49384	0.03372	0.397889	up
TRITD3Bv1G154680	uncharacterized protein LOC109764825 isoform X2 [Aegilops tauschii subsp. tauschii];unnamed protein product [Triticum aestivum];uncharacterized protein LOC109775672 isoform X2 [Aegilops tauschii subsp. tauschii]	13.6623	4.13399	1.72459	0.0138834	0.233054	up
TRITD3Bv1G154770	unnamed protein product [Triticum aestivum]	12.8144	2.65201	2.27261	0.00142513	0.0537685	up
TRITD3Bv1G155110	LEAF RUST 10 DISEASE-RESISTANCE LOCUS RECEPTOR-LIKE PROTEIN KINASE-like 2.1 isoform X1 [Aegilops tauschii subsp. tauschii];LEAF RUST 10 DISEASE-RESISTANCE LOCUS RECEPTOR-LIKE PROTEIN KINASE-like 2.4 isoform X3 [Aegilops tauschii subsp. tauschii];hypothetical protein TRIUR3_06249 [Triticum urartu];LEAF RUST 10 DISEASE-RESISTANCE LOCUS RECEPTOR-LIKE PROTEIN KINASE-like 2.1 isoform X3 [Oryza sativa …	3.48301	10.8477	-1.63898	0.011211	0.204658	down
TRITD3Bv1G155170	unnamed protein product [Triticum aestivum]	1.48038	4.61541	-1.64049	0.0129303	0.222988	down
TRITD3Bv1G158490	MATE efflux family protein DTX1 [Triticum urartu];unnamed protein product [Triticum aestivum]	3.64759	9.996	-1.45441	0.0236767	0.321139	down
TRITD3Bv1G159250	unnamed protein product [Triticum aestivum]	12.7476	3.83674	1.73227	0.0137553	0.231619	up
TRITD3Bv1G160220	uncharacterized protein LOC109739017 [Aegilops tauschii subsp. tauschii]	18.787	59.3299	-1.65903	0.010203	0.192741	down
TRITD3Bv1G160630	unnamed protein product [Triticum aestivum]	20.5581	61.6987	-1.58553	0.0137234	0.231618	down
TRITD3Bv1G161580	unnamed protein product [Triticum aestivum];Histidine-containing phosphotransfer protein 4 [Triticum urartu]	2.35067	12.7622	-2.44073	0.00035253	0.0200484	down
TRITD3Bv1G162740	unnamed protein product [Triticum aestivum]	8.72163	2.5384	1.78068	0.0112506	0.204967	up
TRITD3Bv1G163160	unnamed protein product [Triticum aestivum]	1.51027	0.516819	1.54708	0.0309487	0.377493	up
TRITD3Bv1G164190	unnamed protein product [Triticum aestivum]	5.39271	0.920941	2.54983	0.000426763	0.022611	up
TRITD3Bv1G164920	ATP-dependent 6-phosphofructokinase 6-like isoform X1 [Aegilops tauschii subsp. tauschii];ATP-dependent 6-phosphofructokinase 6-like isoform X2 [Aegilops tauschii subsp. tauschii];6-phosphofructokinase 3 [Triticum urartu]	10.0179	3.75036	1.41748	0.0432629	0.457461	up
TRITD3Bv1G166050	Anthocyanidin 5,3-O-glucosyltransferase [Triticum urartu]	4.10495	0.908371	2.17601	0.00245497	0.0767234	up
TRITD3Bv1G166380	unnamed protein product [Triticum aestivum]	0.960783	0.352868	1.44508	0.0460238	0.472376	up
TRITD3Bv1G169780	unnamed protein product [Triticum aestivum]	15.5924	3.72409	2.06588	0.00346285	0.0950778	up
TRITD3Bv1G170450	unnamed protein product [Triticum aestivum]	151.945	51.9097	1.54948	0.0263977	0.341646	up
TRITD3Bv1G173230	unnamed protein product [Triticum aestivum]	3.75249	16.7501	-2.15825	0.00119068	0.0472906	down
TRITD3Bv1G173240	unnamed protein product [Triticum aestivum]	132.537	28.8046	2.20202	0.00173409	0.0614909	up
TRITD3Bv1G174620	unnamed protein product [Triticum aestivum]	15.3194	2.95384	2.3747	0.00087894	0.0388323	up
TRITD3Bv1G174660	unnamed protein product [Triticum aestivum];hypothetical protein TRIUR3_22385 [Triticum urartu]	1.86661	4.83602	-1.3734	0.033117	0.39402	down
TRITD3Bv1G176440	unnamed protein product [Triticum aestivum]	5.89752	1.63535	1.85051	0.00878404	0.174696	up
TRITD3Bv1G176740	unnamed protein product [Triticum aestivum]	9.85442	24.0599	-1.28779	0.0420422	0.450426	down
TRITD3Bv1G177050	peroxidase 2-like [Aegilops tauschii subsp. tauschii]	13.2562	1.25392	3.40215	4.2168e-06	0.000719428	up
TRITD3Bv1G177450	unnamed protein product [Triticum aestivum];uncharacterized protein LOC109770509 [Aegilops tauschii subsp. tauschii]	1.35538	4.80844	-1.82687	0.00531366	0.124242	down
TRITD3Bv1G178340	G-type lectin S-receptor-like serine/threonine-protein kinase B120 [Aegilops tauschii subsp. tauschii];unnamed protein product [Triticum aestivum]	2.28025	6.27243	-1.45983	0.023284	0.318198	down
TRITD3Bv1G178550	Diacylglycerol kinase iota [Triticum urartu];diacylglycerol kinase 5-like [Aegilops tauschii subsp. tauschii]	11.1788	1.88369	2.56913	0.000336448	0.0192345	up
TRITD3Bv1G178930	unnamed protein product [Triticum aestivum]	3.15275	1.06283	1.56871	0.0276052	0.352233	up
TRITD3Bv1G180050	unnamed protein product [Triticum aestivum]	18.033	81.5596	-2.17721	0.00103012	0.042991	down
TRITD3Bv1G180360	unnamed protein product [Triticum aestivum];Exonuclease 1 [Triticum urartu]	1.66657	0.597601	1.47963	0.0372299	0.422567	up
TRITD3Bv1G180750	Purple acid phosphatase 2 [Triticum urartu]	2.1715	0.611633	1.82795	0.0112331	0.204834	up
TRITD3Bv1G182840	unnamed protein product [Triticum aestivum]	39.4097	10.8126	1.86583	0.00804971	0.165175	up
TRITD3Bv1G183490	unnamed protein product [Triticum aestivum]	37.3303	2.99243	3.64096	8.42318e-07	0.000209629	up
TRITD3Bv1G183520	unnamed protein product [Triticum aestivum]	163.583	10.8325	3.91659	1.42659e-07	5.69104e-05	up
TRITD3Bv1G185230	serine carboxypeptidase-like 18 [Aegilops tauschii subsp. tauschii];Serine carboxypeptidase-like 18 [Triticum urartu]	12.7225	3.96086	1.6835	0.0164611	0.260346	up
TRITD3Bv1G185250	unnamed protein product [Triticum aestivum]	4.79224	0.677295	2.82284	0.000100149	0.00796701	up
TRITD3Bv1G185480	unnamed protein product [Triticum aestivum]	3.81711	1.25827	1.60104	0.0254023	0.333304	up
TRITD3Bv1G185630	probable glycerol-3-phosphate dehydrogenase [NAD(+)] 2, cytosolic [Aegilops tauschii subsp. tauschii];Glycerol-3-phosphate dehydrogenase [NAD(P)+] [Triticum urartu]	5.75438	2.13621	1.4296	0.0436491	0.459447	up
TRITD3Bv1G186340	unnamed protein product [Triticum aestivum]	17.2087	6.26545	1.45764	0.0380522	0.426286	up
TRITD3Bv1G186460	unnamed protein product [Triticum aestivum]	8.11292	2.32014	1.80601	0.0102531	0.193284	up
TRITD3Bv1G186730	RecName: Full=Tubulin beta chain; AltName: Full=Beta-tubulin;Tubulin beta-5 chain [Dichanthelium oligosanthes]	12.3381	2.03893	2.59724	0.000291469	0.0175314	up
TRITD3Bv1G186760	unnamed protein product [Triticum aestivum]	9.50472	0.776498	3.61359	1.41799e-06	0.000305284	up
TRITD3Bv1G187490	unnamed protein product [Triticum aestivum]	0.387699	1.55403	-2.00301	0.00289877	0.0852875	down
TRITD3Bv1G187500	unnamed protein product [Triticum aestivum];probable LRR receptor-like serine/threonine-protein kinase At2g28960 [Aegilops tauschii subsp. tauschii];probable LRR receptor-like serine/threonine-protein kinase At1g51810 [Aegilops tauschii subsp. tauschii];probable LRR receptor-like serine/threonine-protein kinase PAM74 [Aegilops tauschii subsp. tauschii]	0.116248	0.365732	-1.65358	0.0132952	0.226544	down
TRITD3Bv1G188540	unnamed protein product [Triticum aestivum];beta-glucosidase 5-like [Aegilops tauschii subsp. tauschii];beta-glucosidase 2-like [Aegilops tauschii subsp. tauschii]	2.49546	0.874735	1.51239	0.0317012	0.382034	up
TRITD3Bv1G192040	trans-cinnamate 4-monooxygenase [Aegilops tauschii subsp. tauschii]	17.0208	3.9994	2.08944	0.00300678	0.0871421	up
TRITD3Bv1G193050	unnamed protein product [Triticum aestivum]	14.1021	5.21812	1.4343	0.0425985	0.453584	up
TRITD3Bv1G196080	unnamed protein product [Triticum aestivum]	26.55	1.90903	3.7978	3.25266e-07	0.000106307	up
TRITD3Bv1G196290	cinnamoyl-CoA reductase 1-like [Aegilops tauschii subsp. tauschii];predicted protein [Hordeum vulgare subsp. vulgare]	12.9978	36.6286	-1.4947	0.0196286	0.28718	down
TRITD3Bv1G199090	unnamed protein product [Triticum aestivum];Calcium-dependent protein kinase 13 [Triticum urartu]	3.25016	1.19786	1.44006	0.0424408	0.452726	up
TRITD3Bv1G202470	heat shock cognate 70 kDa protein [Aegilops tauschii subsp. tauschii];putative mediator of RNA polymerase II transcription subunit 37c [Zea mays]	4.4719	0.317738	3.81498	4.14769e-07	0.000123642	up
TRITD3Bv1G202920	unnamed protein product [Triticum aestivum]	1.36396	16.1161	-3.56264	6.37966e-07	0.00016802	down
TRITD3Bv1G203110	hypothetical protein TRIUR3_23455 [Triticum urartu]	8.4437	3.19615	1.40154	0.0465232	0.475701	up
TRITD3Bv1G203180	unnamed protein product [Triticum aestivum]	7.74751	2.22247	1.80157	0.0116797	0.209824	up
TRITD3Bv1G204510	unnamed protein product [Triticum aestivum]	2.6271	0.757001	1.7951	0.0118782	0.211865	up
TRITD3Bv1G205350	unnamed protein product [Triticum aestivum]	49.3693	2.00864	4.61932	1.93802e-09	1.94714e-06	up
TRITD3Bv1G205740	heme-binding-like protein At3g10130, chloroplastic [Aegilops tauschii subsp. tauschii]	7.44446	1.96512	1.92155	0.00744014	0.156214	up
TRITD3Bv1G205770	L-ascorbate oxidase precursor, putative,expressed [Triticum aestivum]	18.2005	1.9842	3.19735	1.16065e-05	0.00159821	up
TRITD3Bv1G205940	predicted protein [Hordeum vulgare subsp. vulgare];hypothetical protein GQ55_5G091000 [Panicum hallii var. hallii]	64.5412	16.6916	1.9511	0.00532793	0.124242	up
TRITD3Bv1G207870	nematode resistance protein-like HSPRO1 [Aegilops tauschii subsp. tauschii]	4.42838	1.39754	1.66389	0.0186439	0.279421	up
TRITD3Bv1G210170	unnamed protein product [Triticum aestivum]	49.3577	4.45976	3.46824	2.21514e-06	0.000436705	up
TRITD3Bv1G211320	unnamed protein product [Triticum aestivum];serine/threonine-protein kinase Nek5-like isoform X1 [Aegilops tauschii subsp. tauschii]	1.6281	0.545824	1.57669	0.0267016	0.344575	up
TRITD3Bv1G211690	protein EARLY RESPONSIVE TO DEHYDRATION 15-like [Aegilops tauschii subsp. tauschii]	86.0832	220.306	-1.35571	0.0327997	0.391447	down
TRITD3Bv1G212730	tubby-like protein, putative, expressed [Triticum aestivum]	6.71376	2.17352	1.62709	0.0210846	0.300874	up
TRITD3Bv1G214050	unnamed protein product [Triticum aestivum];SNF1-type serine-threonine protein kinase [Hordeum vulgare subsp. vulgare];Serine/threonine-protein kinase SAPK4 [Triticum urartu]	108.267	31.6775	1.77307	0.0111088	0.203298	up
TRITD3Bv1G215320	1-phosphatidylinositol-3-phosphate 5-kinase FAB1B-like isoform X1 [Aegilops tauschii subsp. tauschii];1-phosphatidylinositol-3-phosphate 5-kinase FAB1B-like isoform X3 [Aegilops tauschii subsp. tauschii];1-phosphatidylinositol-3-phosphate 5-kinase FAB1B-like isoform X2 [Aegilops tauschii subsp. tauschii]	1.00008	0.306947	1.70406	0.0163973	0.260259	up
TRITD3Bv1G216300	unnamed protein product [Triticum aestivum];hypothetical protein TRIUR3_20679 [Triticum urartu]	1.29206	3.30682	-1.35577	0.0354608	0.410912	down
TRITD3Bv1G217060	uncharacterized protein LOC109754008 [Aegilops tauschii subsp. tauschii]	30.4474	6.68458	2.18741	0.00188126	0.065343	up
TRITD3Bv1G217510	unnamed protein product [Triticum aestivum]	5.42122	1.44661	1.90594	0.00666392	0.144272	up
TRITD3Bv1G218220	probable carboxylesterase 16 [Aegilops tauschii subsp. tauschii]	17.5762	5.6113	1.64722	0.0187827	0.280726	up
TRITD3Bv1G218650	unnamed protein product [Triticum aestivum];hypothetical protein TRIUR3_17954 [Triticum urartu]	34.4096	7.71058	2.1579	0.00214499	0.0704705	up
TRITD3Bv1G218740	unnamed protein product [Triticum aestivum]	8.92865	3.04102	1.55389	0.0269155	0.346365	up
TRITD3Bv1G219930	unnamed protein product [Triticum aestivum]	17.6711	6.19378	1.5125	0.0319116	0.384058	up
TRITD3Bv1G221420	unnamed protein product [Triticum aestivum]	262.719	866.515	-1.7217	0.00785539	0.161925	down
TRITD3Bv1G221630	unnamed protein product [Triticum aestivum]	57.5888	21.134	1.44623	0.0385407	0.428296	up
TRITD3Bv1G221960	unnamed protein product [Triticum aestivum]	11.6597	4.07657	1.5161	0.0309904	0.377493	up
TRITD3Bv1G222110	RLP1.813 [Triticum aestivum]	12.8853	89.9035	-2.80266	4.28345e-05	0.00421004	down
TRITD3Bv1G222380	unnamed protein product [Triticum aestivum]	34.1949	10.0639	1.7646	0.0117803	0.210922	up
TRITD3Bv1G224460	NAC transcription factor 6B [Triticum aestivum]	61.2192	23.4753	1.38284	0.0479582	0.481493	up
TRITD3Bv1G229040	unnamed protein product [Triticum aestivum]	1.12226	5.14933	-2.19798	0.00125205	0.0490108	down
TRITD3Bv1G229630	unnamed protein product [Triticum aestivum]	16.2972	1.29773	3.65056	9.93278e-07	0.000234301	up
TRITD3Bv1G231230	thioredoxin F-type, chloroplast precursor,putative, expressed [Triticum aestivum]	139.355	549.166	-1.97848	0.00258022	0.0792787	down
TRITD3Bv1G233230	unnamed protein product [Triticum aestivum]	39.6986	10.3328	1.94186	0.0055422	0.128009	up
TRITD3Bv1G235190	probable auxin efflux carrier component 5a [Aegilops tauschii subsp. tauschii];putative auxin efflux carrier component 6 [Triticum urartu];unnamed protein product [Triticum aestivum]	1.1181	3.27985	-1.55258	0.0175599	0.269751	down
TRITD3Bv1G240940	probable serine/threonine-protein kinase At1g54610 [Aegilops tauschii subsp. tauschii];predicted protein [Hordeum vulgare subsp. vulgare]	6.1749	14.8511	-1.26608	0.0456918	0.469857	down
TRITD3Bv1G241530	predicted protein [Hordeum vulgare subsp. vulgare];phosphatidylinositol transfer protein PDR16-like [Aegilops tauschii subsp. tauschii]	44.4293	112.331	-1.33817	0.0349461	0.40791	down
TRITD3Bv1G242050	unnamed protein product [Triticum aestivum]	2.31784	0.784451	1.56303	0.0305363	0.374822	up
TRITD3Bv1G243110	unnamed protein product [Triticum aestivum]	5.2593	13.6039	-1.37107	0.032226	0.38647	down
TRITD3Bv1G243350	uncharacterized protein LOC109764075 [Aegilops tauschii subsp. tauschii];hypothetical protein TRIUR3_00297 [Triticum urartu]	2.80418	12.4312	-2.14831	0.00131955	0.0509182	down
TRITD3Bv1G244360	beta-glucosidase 5-like isoform X1 [Aegilops tauschii subsp. tauschii];beta-glucosidase 5-like isoform X2 [Aegilops tauschii subsp. tauschii];Beta-glucosidase 5 [Triticum urartu]	230.822	696.954	-1.59428	0.0131961	0.225564	down
TRITD3Bv1G246320	unnamed protein product [Triticum aestivum]	4.08529	0.928655	2.13722	0.0030398	0.0878176	up
TRITD3Bv1G247660	protein SRC2-like [Aegilops tauschii subsp. tauschii]	9.90357	3.64411	1.44238	0.0404745	0.441122	up
TRITD3Bv1G253390	Wall-associated receptor kinase 2 [Triticum urartu]	6.29798	1.88576	1.73974	0.0141883	0.236562	up
TRITD3Bv1G254890	unnamed protein product [Triticum aestivum]	5.52772	1.53153	1.85171	0.00957564	0.184619	up
TRITD3Bv1G255460	imp biosynthesis protein (chloroplast) [Oryza sativa Indica Group]	163.212	14.1409	3.5288	1.65232e-06	0.000347461	up
TRITD3Bv1G257950	somatic embryogenesis receptor kinase 2-like [Aegilops tauschii subsp. tauschii];Somatic embryogenesis receptor kinase 1 [Triticum urartu]	1.89309	60.6063	-5.00065	8.79219e-11	1.19253e-07	down
TRITD3Bv1G258620	Hexokinase-3 [Triticum urartu];hexokinase-3-like [Aegilops tauschii subsp. tauschii]	3.13691	1.11777	1.48872	0.0368766	0.419797	up
TRITD3Bv1G258670	hypothetical protein TRIUR3_13925 [Triticum urartu]	19.8236	3.83793	2.36882	0.000875504	0.0387435	up
TRITD3Bv1G258710	unnamed protein product [Triticum aestivum]	35.3872	107.617	-1.6046	0.0127397	0.220121	down
TRITD3Bv1G259180	unnamed protein product [Triticum aestivum];Glucan endo-1,3-beta-glucosidase, acidic isoform [Triticum urartu]	44.2043	124.055	-1.48872	0.0199883	0.290577	down
TRITD3Bv1G259240	glucan endo-1,3-beta-glucosidase GIII-like isoform X2 [Aegilops tauschii subsp. tauschii];glucan endo-1,3-beta-glucosidase GIII-like isoform X1 [Aegilops tauschii subsp. tauschii]	2.842	18.5306	-2.70493	8.07394e-05	0.00678086	down
TRITD3Bv1G259530	endo-beta-1,3-glucanase [Triticum aestivum]	10.1053	50.8588	-2.33139	0.000494602	0.0249388	down
TRITD3Bv1G259730	glucan endo-1,3-beta-D-glucosidase [Triticum aestivum]	2.73379	19.0403	-2.80009	4.79503e-05	0.00458009	down
TRITD3Bv1G260000	uncharacterized protein LOC109785349 isoform X2 [Aegilops tauschii subsp. tauschii]	11.9211	4.07632	1.54818	0.0281314	0.356432	up
TRITD3Bv1G260030	unnamed protein product [Triticum aestivum]	0.687541	3.68935	-2.42385	0.000407947	0.0221327	down
TRITD3Bv1G260270	putative glucan endo-1,3-beta-D-glucosidase, partial [Triticum aestivum]	9.07691	1.82491	2.31437	0.00118619	0.0471816	up
TRITD3Bv1G260670	amino-acid permease BAT1 homolog [Aegilops tauschii subsp. tauschii];unnamed protein product [Triticum aestivum]	1.30427	3.82169	-1.55097	0.0168881	0.26505	down
TRITD3Bv1G261220	glutathione S-transferase U8-like [Aegilops tauschii subsp. tauschii]	52.4332	2.83844	4.20731	2.88082e-08	1.56296e-05	up
TRITD3Bv1G261250	unnamed protein product [Triticum aestivum]	12.1695	4.28501	1.5059	0.0346906	0.405277	up
TRITD3Bv1G261270	unnamed protein product [Triticum aestivum]	5.71461	1.96879	1.53735	0.0323634	0.387603	up
TRITD3Bv1G264750	unnamed protein product [Triticum aestivum]	18.2777	46.066	-1.33362	0.0354023	0.410409	down
TRITD3Bv1G265450	unnamed protein product [Triticum aestivum]	0.79065	4.74344	-2.58482	0.000151539	0.0108713	down
TRITD3Bv1G265740	unnamed protein product [Triticum aestivum]	18.1326	44.5136	-1.29566	0.0411052	0.445668	down
TRITD3Bv1G266170	probable calcium-binding protein CML31 [Aegilops tauschii subsp. tauschii]	31.8985	2.6456	3.59182	1.36246e-06	0.00029806	up
TRITD3Bv1G266300	protein CLT1, chloroplastic-like [Aegilops tauschii subsp. tauschii]	13.0289	4.45248	1.54903	0.0273282	0.350016	up
TRITD3Bv1G266700	unnamed protein product [Triticum aestivum]	2.06247	0.659326	1.64531	0.0219052	0.308042	up
TRITD3Bv1G268880	unnamed protein product [Triticum aestivum]	1.46013	6.48352	-2.15068	0.00141678	0.053669	down
TRITD3Bv1G269160	unnamed protein product [Triticum aestivum];protein DETOXIFICATION 40-like isoform X2 [Aegilops tauschii subsp. tauschii];protein DETOXIFICATION 40-like isoform X1 [Aegilops tauschii subsp. tauschii]	6.15092	1.14217	2.42903	0.000620423	0.0294896	up
TRITD3Bv1G269330	cytochrome P450 [Triticum aestivum]	7.12519	2.69936	1.40031	0.0475783	0.479505	up
TRITD3Bv1G271840	unnamed protein product [Triticum aestivum]	5.5012	19.0624	-1.79292	0.00587962	0.132748	down
TRITD3Bv1G271860	unnamed protein product [Triticum aestivum];Receptor-like protein 12 [Triticum urartu]	1.97762	12.2637	-2.63256	0.000109495	0.0084623	down
TRITD3Bv1G271880	unnamed protein product [Triticum aestivum]	1.83329	7.77609	-2.08461	0.00170271	0.0607755	down
TRITD3Bv1G271890	unnamed protein product [Triticum aestivum]	1.36085	5.29604	-1.96041	0.0035873	0.0972153	down
TRITD3Bv1G273760	PREDICTED: abscisic stress-ripening protein 1-like [Capsicum annuum]	18.6102	3.66208	2.34536	0.00110269	0.0447794	up
TRITD3Bv1G274450	unnamed protein product [Triticum aestivum]	1.39538	13.5972	-3.28459	3.66128e-06	0.000657744	down
TRITD3Bv1G276950	Wall-associated receptor kinase 5 [Triticum urartu];wall-associated receptor kinase 4-like [Aegilops tauschii subsp. tauschii]	1.75637	12.9314	-2.88021	2.97375e-05	0.00327923	down
TRITD3Bv1G277430	unnamed protein product [Triticum aestivum]	11.2127	2.2643	2.308	0.0012394	0.0485857	up
TRITD3Bv1G277860	pumilio homolog 1-like [Aegilops tauschii subsp. tauschii];unnamed protein product [Triticum aestivum];Pumilio homolog 3 [Zea mays]	0.59429	2.80114	-2.23677	0.000936107	0.0405205	down
TRITD3Bv1G277970	putative late blight resistance protein homolog R1B-16 [Aegilops tauschii subsp. tauschii];Disease resistance protein RPP13 [Triticum urartu]	6.49235	1.56111	2.05616	0.0035684	0.096994	up
TRITD3Bv1G279200	unnamed protein product [Triticum aestivum]	2.30396	0.640783	1.84621	0.0104312	0.195555	up
TRITD3Bv1G279260	unnamed protein product [Triticum aestivum];4-hydroxyphenylacetaldehyde oxime monooxygenase-like [Aegilops tauschii subsp. tauschii]	43.2071	10.7532	2.0065	0.00418002	0.106571	up
TRITD3Bv1G279420	unnamed protein product [Triticum aestivum]	17.7964	1.95299	3.18784	1.21887e-05	0.00165322	up
TRITD3Bv1G279480	unnamed protein product [Triticum aestivum]	5.13902	1.24226	2.04852	0.00389926	0.102794	up
TRITD3Bv1G279910	unnamed protein product [Triticum aestivum]	2.48616	44.5871	-4.16464	1.45386e-08	9.17181e-06	down
TRITD3Bv1G280340	unnamed protein product [Triticum aestivum]	112.498	30.4858	1.88369	0.00725675	0.153486	up
TRITD3Bv1G281010	pectin acetylesterase 5-like [Aegilops tauschii subsp. tauschii];predicted protein [Hordeum vulgare subsp. vulgare]	1.34675	5.712	-2.08452	0.00204655	0.0684517	down
TRITD3Bv1G281220	soluble inorganic pyrophosphatase 4-like [Aegilops tauschii subsp. tauschii];unnamed protein product [Triticum aestivum]	22.3816	4.16431	2.42616	0.000654145	0.0308714	up
TRITD3Bv1G281250	soluble inorganic pyrophosphatase 1-like [Aegilops tauschii subsp. tauschii];Soluble inorganic pyrophosphatase [Triticum urartu];unnamed protein product [Triticum aestivum]	49.4264	19.027	1.37723	0.0493588	0.488414	up
TRITD4Av1G000370	ethylene-responsive element binding protein 2 [Triticum aestivum]	8.38583	31.1337	-1.89245	0.00392103	0.1031	down
TRITD4Av1G000430	uncharacterized protein LOC109749056 [Aegilops tauschii subsp. tauschii]	8.57528	2.10211	2.02835	0.00464379	0.11452	up
TRITD4Av1G000460	protein STRUBBELIG-RECEPTOR FAMILY 6-like [Aegilops tauschii subsp. tauschii];Protein STRUBBELIG-RECEPTOR FAMILY 6 [Triticum urartu]	4.73589	1.81038	1.38734	0.0495806	0.489467	up
TRITD4Av1G000690	uncharacterized protein LOC109735167 [Aegilops tauschii subsp. tauschii]	2.70612	0.923316	1.55133	0.0277256	0.353603	up
TRITD4Av1G002170	pentatricopeptide repeat-containing protein At1g09900-like [Aegilops tauschii subsp. tauschii];ATP binding protein [Panicum miliaceum];hypothetical protein SETIT_9G183700v2 [Setaria italica];Pentatricopeptide repeat-containing protein [Dichanthelium oligosanthes]	2.82565	0.600286	2.23486	0.00183784	0.0641156	up
TRITD4Av1G002950	uncharacterized protein LOC109772418 [Aegilops tauschii subsp. tauschii];predicted protein [Hordeum vulgare subsp. vulgare]	0.980171	3.36026	-1.77747	0.00762311	0.159071	down
TRITD4Av1G005100	hypothetical protein TRIUR3_08657 [Triticum urartu]	139.924	54.0244	1.37297	0.0497288	0.490009	up
TRITD4Av1G006170	predicted protein [Hordeum vulgare subsp. vulgare];uncharacterized protein LOC109733390 [Aegilops tauschii subsp. tauschii];Primary amine oxidase [Triticum urartu]	1.48974	0.336658	2.1457	0.00283051	0.0841	up
TRITD4Av1G011070	uncharacterized protein LOC109779085 [Aegilops tauschii subsp. tauschii];Urease accessory protein ureH [Triticum urartu]	6.84305	2.5971	1.39774	0.0471932	0.477869	up
TRITD4Av1G011080	Mavicyanin [Triticum urartu]	25.0772	9.34114	1.4247	0.0422722	0.451911	up
TRITD4Av1G012410	hypothetical protein TRIUR3_28781 [Triticum urartu]	3.76743	0.716855	2.39383	0.000948374	0.040746	up
TRITD4Av1G015890	Sulfate transporter 1.3 [Triticum urartu];sulfate transporter 1.2-like [Aegilops tauschii subsp. tauschii];putative high affinity sulfate transporter [Aegilops tauschii];sulphate transporter [Triticum aestivum];sulphate transporter [Triticum urartu];sulphate transporter [Aegilops speltoides];High affinity sulfate transporter 2 [Triticum urartu]	0.370704	2.59432	-2.80702	5.54168e-05	0.00511324	down
TRITD4Av1G015940	aminotransferase ALD1 homolog [Aegilops tauschii subsp. tauschii]	15.9387	1.40327	3.50567	2.04114e-06	0.000410149	up
TRITD4Av1G016100	cytochrome b561 and DOMON domain-containing protein At4g12980-like [Aegilops tauschii subsp. tauschii];hypothetical protein TRIUR3_26313 [Triticum urartu]	40.0507	14.4625	1.46951	0.0355228	0.411104	up
TRITD4Av1G017100	Calcium-transporting ATPase 1, plasma membrane-type [Triticum urartu]	119.951	41.4205	1.53403	0.0278626	0.354516	up
TRITD4Av1G019170	probable beta-D-xylosidase 7 [Aegilops tauschii subsp. tauschii]	2.86109	0.979896	1.54586	0.0296289	0.368015	up
TRITD4Av1G019840	hypothetical protein TRIUR3_09010 [Triticum urartu];remorin-like isoform X2 [Aegilops tauschii subsp. tauschii];remorin-like isoform X1 [Aegilops tauschii subsp. tauschii]	3.55819	0.934171	1.92939	0.00769334	0.159921	up
TRITD4Av1G020560	uncharacterized protein LOC109733618 [Aegilops tauschii subsp. tauschii]	39.4771	7.71718	2.35487	0.000993423	0.0419107	up
TRITD4Av1G020830	beta-glucosidase 6 isoform X1 [Aegilops tauschii subsp. tauschii];beta-glucosidase 6 isoform X2 [Aegilops tauschii subsp. tauschii]	1.3426	10.1878	-2.92373	2.64968e-05	0.00302008	down
TRITD4Av1G021580	hypothetical protein TRIUR3_11675 [Triticum urartu]	5.09686	12.4341	-1.28662	0.0432954	0.45752	down
TRITD4Av1G024340	uncharacterized protein LOC109778404 [Aegilops tauschii subsp. tauschii];Nischarin [Triticum urartu];predicted protein [Hordeum vulgare subsp. vulgare]	20.3099	6.40116	1.66578	0.0171796	0.26722	up
TRITD4Av1G024890	high molecular mass early light-inducible protein HV58, chloroplastic-like [Aegilops tauschii subsp. tauschii];hypothetical protein TRIUR3_31915 [Triticum urartu]	45.4041	7.61986	2.57498	0.000300609	0.0180412	up
TRITD4Av1G025610	wall-associated receptor kinase-like 14 [Aegilops tauschii subsp. tauschii]	2.30625	9.29855	-2.01146	0.00235668	0.074597	down
TRITD4Av1G025620	allene oxide synthase 2-like [Aegilops tauschii subsp. tauschii]	62.8701	18.2488	1.78457	0.0106164	0.196985	up
TRITD4Av1G026050	heptahelical transmembrane protein ADIPOR3 [Aegilops tauschii subsp. tauschii]	6.19741	1.38223	2.16467	0.00230743	0.0736397	up
TRITD4Av1G026790	squalene monooxygenase-like [Aegilops tauschii subsp. tauschii];Squalene monooxygenase [Triticum urartu]	31.3727	6.93616	2.1773	0.00195368	0.0670007	up
TRITD4Av1G028160	glucan endo-1,3-beta-glucosidase 7-like [Aegilops tauschii subsp. tauschii];Glucan endo-1,3-beta-glucosidase 7 [Triticum urartu]	2.5506	0.938067	1.44307	0.0451734	0.466293	up
TRITD4Av1G030140	hypothetical protein TRIUR3_22731 [Triticum urartu];uncharacterized protein LOC109740231 isoform X2 [Aegilops tauschii subsp. tauschii];uncharacterized protein LOC109740231 isoform X1 [Aegilops tauschii subsp. tauschii]	21.7868	7.52884	1.53296	0.0283067	0.357485	up
TRITD4Av1G031210	protein EARLY-RESPONSIVE TO DEHYDRATION 7, chloroplastic-like [Aegilops tauschii subsp. tauschii];hypothetical protein TRIUR3_32479 [Triticum urartu]	35.1723	9.17098	1.93929	0.00558476	0.128388	up
TRITD4Av1G031450	vegetative cell wall protein gp1-like [Aegilops tauschii subsp. tauschii]	18.0712	6.05683	1.57705	0.0249987	0.329953	up
TRITD4Av1G033340	filament-like plant protein 4 [Aegilops tauschii subsp. tauschii];hypothetical protein TRIUR3_35080 [Triticum urartu]	6.42284	0.672097	3.25647	8.75765e-06	0.00129113	up
TRITD4Av1G041210	predicted protein [Hordeum vulgare subsp. vulgare];hypothetical protein TRIUR3_16950 [Triticum urartu]	75.039	2.03828	5.20222	4.67598e-11	7.46148e-08	up
TRITD4Av1G041810	17.9 kDa class I heat shock protein-like [Aegilops tauschii subsp. tauschii];predicted protein [Hordeum vulgare subsp. vulgare]	104.403	1.92949	5.7578	1.66805e-12	7.68109e-09	up
TRITD4Av1G041840	uncharacterized WD repeat-containing protein C2A9.03-like isoform X1 [Aegilops tauschii subsp. tauschii];hypothetical protein TRIUR3_12457 [Triticum urartu]	3.35567	0.864531	1.95661	0.00625937	0.13861	up
TRITD4Av1G043180	uncharacterized protein LOC109743763 [Aegilops tauschii subsp. tauschii]	27.0933	1.08937	4.63637	2.31885e-09	2.24655e-06	up
TRITD4Av1G043380	hypothetical protein TRIUR3_29768 [Triticum urartu]	10.9578	2.25506	2.28072	0.00139929	0.0533171	up
TRITD4Av1G043540	phosphate metabolism protein 8-like [Aegilops tauschii subsp. tauschii]	215.825	17.8496	3.5959	9.90413e-07	0.000234301	up
TRITD4Av1G043840	Telomere repeat-binding protein 5 [Triticum urartu]	75.0962	25.2002	1.57531	0.0239664	0.322257	up
TRITD4Av1G045720	NAD(P)H dehydrogenase (quinone) FQR1-like [Aegilops tauschii subsp. tauschii];hypothetical protein TRIUR3_07125 [Triticum urartu];hypothetical protein TRIUR3_23656 [Triticum urartu]	4.87713	1.44821	1.75176	0.014929	0.243376	up
TRITD4Av1G045750	cysteine-rich repeat secretory protein 55-like [Aegilops tauschii subsp. tauschii];hypothetical protein TRIUR3_10430 [Triticum urartu]	6.3463	64.0611	-3.33546	2.24054e-06	0.000436705	down
TRITD4Av1G045760	UDP-glucuronic acid decarboxylase 6 [Aegilops tauschii subsp. tauschii]	28.9823	120.887	-2.06042	0.00178123	0.0627524	down
TRITD4Av1G046970	uncharacterized protein LOC100821340 isoform X2 [Brachypodium distachyon]	3.3015	20.5149	-2.63548	0.000129508	0.00959878	down
TRITD4Av1G047250	ankyrin repeat-containing protein ITN1-like [Aegilops tauschii subsp. tauschii];predicted protein, partial [Hordeum vulgare subsp. vulgare];ankyrin repeat-containing protein ITN1 [Brachypodium distachyon]	18.3873	49.1782	-1.41931	0.0259959	0.338221	down
TRITD4Av1G047710	Receptor-like protein kinase HERK 1 [Triticum urartu]	7.84599	2.50482	1.64725	0.0187761	0.280726	up
TRITD4Av1G048280	protein IN2-1 homolog B-like isoform X1 [Aegilops tauschii subsp. tauschii]	4.83504	19.397	-2.00423	0.00248336	0.0773434	down
TRITD4Av1G049890	probable sugar phosphate/phosphate translocator At3g11320 [Aegilops tauschii subsp. tauschii]	68.7361	22.7017	1.59827	0.0220869	0.309479	up
TRITD4Av1G050250	phosphatidylinositol transfer protein 2-like [Aegilops tauschii subsp. tauschii];Cytoplasmic phosphatidylinositol transfer protein 1 [Triticum urartu]	17.879	4.37527	2.03082	0.00397564	0.1036	up
TRITD4Av1G052270	probable 2-oxoglutarate-dependent dioxygenase At5g05600 [Aegilops tauschii subsp. tauschii];putative 2-oxoglutarate/Fe(II)-dependent dioxygenase [Triticum urartu]	13.4777	3.07942	2.12985	0.00256237	0.0788983	up
TRITD4Av1G053480	probable protein phosphatase 2C 32 [Aegilops tauschii subsp. tauschii]	37.2998	4.62301	3.01226	2.96069e-05	0.00327815	up
TRITD4Av1G053880	pyruvate decarboxylase 2 [Aegilops tauschii subsp. tauschii];Pyruvate decarboxylase isozyme 2 [Triticum urartu]	1.39319	3.36149	-1.27071	0.0472507	0.478094	down
TRITD4Av1G056210	probable xyloglucan 6-xylosyltransferase 1 [Aegilops tauschii subsp. tauschii];Putative glycosyltransferase 2 [Triticum urartu]	5.04112	0.664018	2.92445	6.57531e-05	0.00571694	up
TRITD4Av1G056670	COBRA-like protein 7 [Aegilops tauschii subsp. tauschii]	25.986	2.48153	3.38844	3.56002e-06	0.000643818	up
TRITD4Av1G057300	PHD and RING finger domain-containing protein 1 [Triticum urartu]	40.8117	5.53151	2.88324	5.68147e-05	0.00513933	up
TRITD4Av1G059280	imp biosynthesis protein (chloroplast) [Oryza sativa Indica Group]	207.778	68.784	1.5949	0.0224227	0.31129	up
TRITD4Av1G060760	calmodulin [Aegilops tauschii subsp. tauschii]	17.3815	5.83169	1.57557	0.0257328	0.335603	up
TRITD4Av1G063820	hypothetical protein TRIUR3_34102 [Triticum urartu]	24.0603	5.80334	2.0517	0.00373314	0.0993095	up
TRITD4Av1G064230	CBL-interacting protein kinase 31 [Aegilops tauschii subsp. tauschii];CBL-interacting protein kinase 31 [Triticum urartu]	12.8828	3.20603	2.00658	0.00447933	0.111376	up
TRITD4Av1G064650	hypothetical protein TRIUR3_27173 [Triticum urartu]	14.0517	5.07116	1.47036	0.0356225	0.411538	up
TRITD4Av1G066720	phospholipid-transporting ATPase 1-like isoform X2 [Aegilops tauschii subsp. tauschii];phospholipid-transporting ATPase 1-like isoform X1 [Aegilops tauschii subsp. tauschii];Phospholipid-transporting ATPase 1 [Triticum urartu]	1.51492	9.28059	-2.61497	0.0001187	0.00887046	down
TRITD4Av1G066840	predicted protein [Hordeum vulgare subsp. vulgare];Thioredoxin-like 1-2, chloroplastic [Triticum urartu]	14.7661	37.69	-1.3519	0.0335471	0.397567	down
TRITD4Av1G067210	NAC domain-containing protein 92-like [Aegilops tauschii subsp. tauschii]	4.56319	1.143	1.99722	0.00530925	0.124242	up
TRITD4Av1G070770	probable WRKY transcription factor 64 [Aegilops tauschii subsp. tauschii]	6.73655	16.9051	-1.32738	0.039065	0.430954	down
TRITD4Av1G071880	hypothetical protein TRIUR3_32934 [Triticum urartu]	2.32464	0.434599	2.41925	0.000803428	0.0362036	up
TRITD4Av1G076300	sucrose synthase type 3 [Triticum polonicum];sucrose synthase 4 [Aegilops tauschii subsp. tauschii];predicted protein [Hordeum vulgare subsp. vulgare]	78.6215	11.9685	2.71568	0.000137087	0.0101029	up
TRITD4Av1G077140	bidirectional sugar transporter SWEET16-like [Aegilops tauschii subsp. tauschii];Bidirectional sugar transporter SWEET16 [Triticum urartu]	37.2154	13.8375	1.42732	0.0413682	0.446555	up
TRITD4Av1G086040	dormancy-associated protein homolog 3-like [Aegilops tauschii subsp. tauschii];hypothetical protein TRIUR3_32286 [Triticum urartu]	15.7219	39.4062	-1.32565	0.0370562	0.421124	down
TRITD4Av1G092590	villin-2-like [Aegilops tauschii subsp. tauschii];Villin-3 [Triticum urartu]	0.468062	1.39446	-1.57493	0.0164796	0.260362	down
TRITD4Av1G109720	uncharacterized protein At1g04910-like [Aegilops tauschii subsp. tauschii];predicted protein [Hordeum vulgare subsp. vulgare];hypothetical protein TRIUR3_24834 [Triticum urartu]	1.41636	3.71384	-1.39072	0.0309864	0.377493	down
TRITD4Av1G126910	proteasome subunit alpha type-5-like [Aegilops tauschii subsp. tauschii];hypothetical protein PRUPE_4G112400 [Prunus persica]	9.84989	27.984	-1.50642	0.0191622	0.283431	down
TRITD4Av1G134780	RGS domain-containing serine/threonine-protein kinase A-like isoform X2 [Aegilops tauschii subsp. tauschii];RGS domain-containing serine/threonine-protein kinase A-like isoform X1 [Aegilops tauschii subsp. tauschii];Serine/threonine-protein kinase CTR1 [Triticum urartu]	3.16573	0.771487	2.03682	0.00410222	0.10568	up
TRITD4Av1G135330	beta-glucosidase-like SFR2, chloroplastic [Aegilops tauschii subsp. tauschii];Beta-glucosidase-like SFR2, chloroplastic [Triticum urartu]	33.6695	83.5046	-1.31041	0.0384747	0.428259	down
TRITD4Av1G138850	beta 1,3-glucanase [Triticum aestivum]	34.5594	7.28482	2.24611	0.0014423	0.0538917	up
TRITD4Av1G141350	Inactive rhomboid protein 1 [Triticum urartu]	11.0529	3.26215	1.76053	0.0129761	0.223419	up
TRITD4Av1G141910	putative 38.1 kDa protein [Triticum urartu];probable staphylococcal-like nuclease CAN2 [Aegilops tauschii subsp. tauschii]	0.878395	2.52349	-1.52248	0.0213178	0.303563	down
TRITD4Av1G142090	ferritin [Triticum aestivum];ferritin 2A [Triticum aestivum];ferritin-1, chloroplastic-like [Aegilops tauschii subsp. tauschii]	38.5655	12.4768	1.62806	0.0200081	0.290577	up
TRITD4Av1G142980	predicted protein [Hordeum vulgare subsp. vulgare];hypothetical protein TRIUR3_17431 [Triticum urartu]	10.9464	27.0849	-1.30704	0.0393096	0.432773	down
TRITD4Av1G146880	predicted protein [Hordeum vulgare subsp. vulgare];Protein ZINC INDUCED FACILITATOR-LIKE 1 [Triticum urartu];protein ZINC INDUCED FACILITATOR-LIKE 1-like isoform X1 [Aegilops tauschii subsp. tauschii]	56.5426	10.6915	2.40287	0.000669307	0.031358	up
TRITD4Av1G147160	uncharacterized protein LOC109773620 [Aegilops tauschii subsp. tauschii];hypothetical protein TRIUR3_04388 [Triticum urartu]	3.83834	12.2397	-1.67301	0.0105144	0.195761	down
TRITD4Av1G147580	GDP-L-galactose phosphorylase 2-like [Aegilops tauschii subsp. tauschii];hypothetical protein TRIUR3_28682 [Triticum urartu]	53.0665	20.1611	1.39622	0.0457448	0.470223	up
TRITD4Av1G148330	exocyst complex component EXO70A1-like [Aegilops tauschii subsp. tauschii];Exocyst complex component 7 [Triticum urartu]	5.08406	14.0326	-1.46473	0.0222622	0.310569	down
TRITD4Av1G149180	UDP-glucose 6-dehydrogenase 4-like [Aegilops tauschii subsp. tauschii];UDP-glucose 6-dehydrogenase [Triticum urartu]	82.2031	30.3266	1.43861	0.0393766	0.433159	up
TRITD4Av1G151070	signal recognition particle 54 kDa protein, chloroplastic-like [Aegilops tauschii subsp. tauschii];Os11g0153600 [Oryza sativa Japonica Group];Signal recognition particle 54 kDa protein, chloroplastic [Triticum urartu]	60.1926	23.1007	1.38165	0.0480111	0.481711	up
TRITD4Av1G152140	peroxidase 4-like [Aegilops tauschii subsp. tauschii]	5.21018	0.990633	2.39491	0.000896962	0.0393084	up
TRITD4Av1G152750	CBL-interacting protein kinase 14 [Triticum urartu];CBL-interacting protein kinase 15-like [Aegilops tauschii subsp. tauschii]	44.0099	8.33566	2.40046	0.000679848	0.0316333	up
TRITD4Av1G153220	vacuolar-sorting receptor 1-like [Aegilops tauschii subsp. tauschii];predicted protein, partial [Hordeum vulgare subsp. vulgare];Vacuolar-sorting receptor 1 [Triticum urartu]	72.5004	1.39269	5.70204	1.69892e-12	7.68109e-09	up
TRITD4Av1G153930	root phototropism protein 2 [Aegilops tauschii subsp. tauschii];Root phototropism protein 2 [Triticum urartu]	1.40131	3.94833	-1.49446	0.021497	0.304757	down
TRITD4Av1G154880	probable serine/threonine-protein kinase PBL8 [Aegilops tauschii subsp. tauschii]	5.63737	1.08512	2.37717	0.000952997	0.0407759	up
TRITD4Av1G157930	DAG protein, chloroplastic-like [Aegilops tauschii subsp. tauschii];hypothetical protein TRIUR3_26753 [Triticum urartu]	22.5039	8.571	1.39264	0.0466389	0.475876	up
TRITD4Av1G159530	uncharacterized protein LOC109744040 isoform X1 [Aegilops tauschii subsp. tauschii];hypothetical protein TRIUR3_08781 [Triticum urartu]	0.710144	0.263547	1.43005	0.0467	0.476037	up
TRITD4Av1G160610	leucine-rich repeat receptor protein kinase MSL1-like [Aegilops tauschii subsp. tauschii]	6.51836	19.9872	-1.6165	0.0124843	0.217237	down
TRITD4Av1G164110	NAC domain-containing protein 71-like [Aegilops tauschii subsp. tauschii];NAC domain-containing protein 71 [Triticum urartu]	10.9655	2.62897	2.0604	0.003698	0.0991385	up
TRITD4Av1G165740	DNA topoisomerase 2-binding protein 1-A isoform X1 [Aegilops tauschii subsp. tauschii];hypothetical protein TRIUR3_07812 [Triticum urartu]	1.6962	0.517743	1.712	0.0159027	0.254659	up
TRITD4Av1G168050	serine carboxypeptidase-like 19 [Aegilops tauschii subsp. tauschii];Serine carboxypeptidase-like 19 [Triticum urartu]	4.41105	0.92292	2.25685	0.00159408	0.0577337	up
TRITD4Av1G168130	non-lysosomal glucosylceramidase isoform X2 [Aegilops tauschii subsp. tauschii];non-lysosomal glucosylceramidase isoform X3 [Aegilops tauschii subsp. tauschii];non-lysosomal glucosylceramidase isoform X4 [Aegilops tauschii subsp. tauschii];non-lysosomal glucosylceramidase isoform X5 [Aegilops tauschii subsp. tauschii];non-lysosomal glucosylceramidase isoform X8 [Aegilops tauschii subsp. tauschii]…	31.608	81.4761	-1.36608	0.0314918	0.38034	down
TRITD4Av1G171380	Tyrosine-protein phosphatase Lar-like protein [Triticum urartu];predicted protein, partial [Hordeum vulgare subsp. vulgare];protein-tyrosine-phosphatase PTP1-like [Aegilops tauschii subsp. tauschii]	7.01046	17.7315	-1.33873	0.0353509	0.410158	down
TRITD4Av1G172670	methylsterol monooxygenase 1-2-like [Aegilops tauschii subsp. tauschii]	4.99448	1.47607	1.75858	0.0144038	0.239127	up
TRITD4Av1G173240	putative protease Do-like 14 [Aegilops tauschii subsp. tauschii];Putative protease Do-like 14 [Triticum urartu]	7.3228	2.37019	1.62739	0.0208328	0.298444	up
TRITD4Av1G174380	glycosyltransferase family 92 protein Os08g0121900-like [Aegilops tauschii subsp. tauschii]	2.51641	0.833158	1.5947	0.0252959	0.332784	up
TRITD4Av1G175670	uncharacterized protein LOC109743563 [Aegilops tauschii subsp. tauschii]	6.7439	20.6923	-1.61744	0.0126282	0.218947	down
TRITD4Av1G177760	uncharacterized protein LOC109785362 [Aegilops tauschii subsp. tauschii];hypothetical protein TRIUR3_03908 [Triticum urartu]	2.16472	0.529758	2.03077	0.00496014	0.119488	up
TRITD4Av1G181520	Type I inositol-1,4,5-trisphosphate 5-phosphatase 11 [Triticum urartu]	13.0889	3.71985	1.81502	0.00974647	0.187512	up
TRITD4Av1G187350	probable zinc metalloprotease EGY3, chloroplastic [Aegilops tauschii subsp. tauschii]	314.183	41.5903	2.91728	4.65819e-05	0.00446512	up
TRITD4Av1G189260	phenolic glucoside malonyltransferase 2-like [Aegilops tauschii subsp. tauschii]	7.98938	2.65674	1.58842	0.0240554	0.323033	up
TRITD4Av1G189310	Phosphatidylinositol transfer protein PDR17 [Triticum urartu];phosphatidylinositol transfer protein PDR17-like [Aegilops tauschii subsp. tauschii]	1.44416	8.12935	-2.49291	0.00025258	0.0158605	down
TRITD4Av1G189430	BTB/POZ domain-containing protein At1g63850-like [Aegilops tauschii subsp. tauschii];hypothetical protein TRIUR3_19712 [Triticum urartu]	4.61026	11.4239	-1.30913	0.0402797	0.439529	down
TRITD4Av1G190880	predicted protein [Hordeum vulgare subsp. vulgare]	3.22854	0.989138	1.70664	0.0170646	0.266808	up
TRITD4Av1G191510	receptor protein kinase TMK1-like [Aegilops tauschii subsp. tauschii]	7.33926	0.979558	2.90543	5.68364e-05	0.00513933	up
TRITD4Av1G193450	uncharacterized protein LOC109778831 [Aegilops tauschii subsp. tauschii]	3.13187	1.03407	1.59869	0.025431	0.33343	up
TRITD4Av1G193620	microsomal glutathione S-transferase 3-like [Aegilops tauschii subsp. tauschii];hypothetical protein TRIUR3_16900 [Triticum urartu]	5.35301	13.4259	-1.3266	0.038227	0.427622	down
TRITD4Av1G193720	DEAD-box ATP-dependent RNA helicase 21 [Aegilops tauschii subsp. tauschii]	11.0834	2.71479	2.0295	0.00395985	0.103486	up
TRITD4Av1G195280	Ethylene-insensitive protein 2 [Triticum urartu]	3.63754	1.36496	1.41411	0.0443068	0.461918	up
TRITD4Av1G195540	aPHC domain-containing protein [Triticum aestivum]	12.3937	4.41189	1.49014	0.0344273	0.402964	up
TRITD4Av1G198440	EVI5-like protein [Aegilops tauschii subsp. tauschii];uncharacterized protein LOC109765152 [Aegilops tauschii subsp. tauschii];EVI5-like protein [Triticum urartu]	5.21374	1.70246	1.6147	0.0213774	0.303933	up
TRITD4Av1G198460	costars family protein [Aegilops tauschii subsp. tauschii]	63.6159	151.021	-1.24729	0.0482592	0.482625	down
TRITD4Av1G198500	plasma membrane ATPase 1 [Brachypodium distachyon];Plasma membrane ATPase 1 [Triticum urartu];plasma membrane ATPase 1-like isoform X2 [Aegilops tauschii subsp. tauschii];plasma membrane ATPase 1-like isoform X1 [Aegilops tauschii subsp. tauschii];Plasma membrane ATPase 2 [Dichanthelium oligosanthes]	10.7746	3.70039	1.54189	0.0273912	0.350657	up
TRITD4Av1G198530	inositol hexakisphosphate/diphosphoinositol-pentakisphosphate kinase 1 [Triticum monococcum];Inositol hexakisphosphate and diphosphoinositol-pentakisphosphate kinase 2 [Triticum urartu];Inositol hexakisphosphate and diphosphoinositol-pentakisphosphate kinase 1 [Triticum urartu]	5.76976	16.6029	-1.52485	0.0175849	0.269751	down
TRITD4Av1G200170	phosphomethylpyrimidine synthase, chloroplastic [Aegilops tauschii subsp. tauschii];Phosphomethylpyrimidine synthase [Triticum urartu]	18.2897	44.5239	-1.28355	0.042314	0.451911	down
TRITD4Av1G200990	aminopeptidase M1-B [Aegilops tauschii subsp. tauschii];predicted protein [Hordeum vulgare subsp. vulgare];Guanine nucleotide-binding protein subunit beta [Triticum urartu]	20.376	51.6063	-1.34068	0.0346186	0.404784	down
TRITD4Av1G201460	type IV inositol polyphosphate 5-phosphatase 7-like isoform X1 [Aegilops tauschii subsp. tauschii];type IV inositol polyphosphate 5-phosphatase 7-like isoform X2 [Aegilops tauschii subsp. tauschii];Type I inositol-1,4,5-trisphosphate 5-phosphatase CVP2 [Triticum urartu]	0.547632	2.25434	-2.04143	0.00260105	0.0796051	down
TRITD4Av1G201820	Glucan endo-1,3-beta-glucosidase 8 [Triticum urartu];unnamed protein product [Triticum aestivum]	4.77608	0.90542	2.39917	0.000847435	0.0376858	up
TRITD4Av1G202030	5-methyltetrahydropteroyltriglutamate--homocysteine methyltransferase 1 [Aegilops tauschii subsp. tauschii];5-methyltetrahydropteroyltriglutamate--homocysteine methyltransferase [Triticum urartu]	9.39026	22.8136	-1.28066	0.0428527	0.455512	down
TRITD4Av1G202370	LRR receptor-like serine/threonine-protein kinase FLS2 [Aegilops tauschii subsp. tauschii]	1.51571	4.83435	-1.67333	0.0100761	0.191679	down
TRITD4Av1G203880	unnamed protein product [Triticum aestivum]	3.23987	9.55248	-1.55994	0.0155944	0.251204	down
TRITD4Av1G205240	unnamed protein product [Triticum aestivum]	20.0743	4.30535	2.22115	0.00165738	0.0594707	up
TRITD4Av1G205250	wall-associated receptor kinase 5-like [Aegilops tauschii subsp. tauschii];wall-associated receptor kinase 2-like [Aegilops tauschii subsp. tauschii]	0.57311	1.61444	-1.49415	0.0243512	0.324448	down
TRITD4Av1G205670	hypothetical protein TRIUR3_00431 [Triticum urartu]	5.39545	18.9506	-1.81243	0.00558431	0.128388	down
TRITD4Av1G206700	Disease resistance protein RPM1 [Triticum urartu]	0.726845	2.68315	-1.88421	0.00435425	0.10922	down
TRITD4Av1G207340	predicted protein [Hordeum vulgare subsp. vulgare]	4.53103	21.179	-2.22472	0.000835776	0.0372284	down
TRITD4Av1G207350	uncharacterized protein LOC109744240 isoform X2 [Aegilops tauschii subsp. tauschii];uncharacterized protein LOC109744240 isoform X1 [Aegilops tauschii subsp. tauschii]	4.57812	0.880453	2.37844	0.000970854	0.0411513	up
TRITD4Av1G207380	ruBisCO large subunit-binding protein subunit alpha [Aegilops tauschii subsp. tauschii];RuBisCO large subunit-binding protein subunit alpha, chloroplastic [Triticum urartu]	144.636	55.4892	1.38215	0.0478228	0.480748	up
TRITD4Av1G208720	hypothetical protein TRIUR3_16487 [Triticum urartu]	4.33354	16.3586	-1.91643	0.00362676	0.0978936	down
TRITD4Av1G209770	stomatin-like protein 2, mitochondrial [Aegilops tauschii subsp. tauschii];Stomatin-like protein 2 [Triticum urartu]	2.16073	5.39158	-1.31919	0.0405581	0.441856	down
TRITD4Av1G210110	cysteine-rich receptor-like protein kinase 10 [Aegilops tauschii subsp. tauschii]	4.95477	25.5526	-2.36658	0.000419148	0.0225129	down
TRITD4Av1G210120	cysteine-rich receptor-like protein kinase 10 [Aegilops tauschii subsp. tauschii]	4.06862	20.2192	-2.31311	0.000555822	0.0273644	down
TRITD4Av1G211570	hypothetical protein TRIUR3_04815 [Triticum urartu]	0.740556	2.35585	-1.66956	0.0120957	0.214038	down
TRITD4Av1G212700	PDR-type ABC transporter [Triticum aestivum];Pleiotropic drug resistance protein 5 [Triticum urartu]	1.67621	10.3175	-2.62181	0.000115819	0.00870311	down
TRITD4Av1G213480	uncharacterized protein LOC109754079 [Aegilops tauschii subsp. tauschii];hypothetical protein TRIUR3_25087 [Triticum urartu]	76.8591	21.1303	1.8629	0.00772025	0.160358	up
TRITD4Av1G213690	hypothetical protein OsI_14323 [Oryza sativa Indica Group];hypothetical protein TRIUR3_00710 [Triticum urartu]	5.11223	1.59762	1.67803	0.0192339	0.284027	up
TRITD4Av1G213780	conserved oligomeric Golgi complex subunit 2 [Aegilops tauschii subsp. tauschii]	4.36109	11.8985	-1.44802	0.0236739	0.321139	down
TRITD4Av1G213970	uncharacterized protein At4g15970-like [Aegilops tauschii subsp. tauschii];hypothetical protein TRIUR3_17308 [Triticum urartu]	11.4366	2.67006	2.09872	0.00297903	0.0867085	up
TRITD4Av1G215860	predicted protein [Hordeum vulgare subsp. vulgare]	2.81793	7.18855	-1.35106	0.0366994	0.419177	down
TRITD4Av1G217320	DNA damage-repair/toleration protein DRT100-like [Aegilops tauschii subsp. tauschii];ice recrystallization inhibition protein 1 [Hordeum vulgare subsp. vulgare]	11.4277	2.82558	2.01592	0.00423795	0.107113	up
TRITD4Av1G218180	ATP-dependent zinc metalloprotease FTSH 5, mitochondrial-like [Aegilops tauschii subsp. tauschii];ATP-dependent zinc metalloprotease FTSH 5, mitochondrial [Triticum urartu]	6.32679	20.4793	-1.69462	0.00891237	0.176471	down
TRITD4Av1G218260	probable aldo-keto reductase 2 [Aegilops tauschii subsp. tauschii]	24.5343	110.135	-2.1664	0.00108704	0.0444768	down
TRITD4Av1G219770	G-type lectin S-receptor-like serine/threonine-protein kinase At1g34300 [Aegilops tauschii subsp. tauschii]	0.992261	2.96108	-1.57733	0.0168935	0.26505	down
TRITD4Av1G220280	photosystem II reaction center PSB28 protein, chloroplastic-like [Aegilops tauschii subsp. tauschii];Photosystem II reaction center PSB28 protein, chloroplastic [Triticum urartu]	7.72171	2.12496	1.86149	0.00874256	0.17451	up
TRITD4Av1G220770	hypothetical protein GLYMA_13G013300 [Glycine max]	96.5184	3.50475	4.78342	7.79698e-10	8.81286e-07	up
TRITD4Av1G223890	probable protein phosphatase 2C 36 [Aegilops tauschii subsp. tauschii];putative protein phosphatase 2C 36 [Triticum urartu]	7.66361	2.27656	1.75117	0.012873	0.22214	up
TRITD4Av1G224820	hypothetical protein TRIUR3_04649 [Triticum urartu];hypothetical protein TRIUR3_04648 [Triticum urartu];cell number regulator 10-like [Aegilops tauschii subsp. tauschii];hypothetical protein TRIUR3_04647 [Triticum urartu]	8.26093	0.84931	3.28194	8.73105e-06	0.00129113	up
TRITD4Av1G226460	mitogen-activated protein kinase kinase 1 [Aegilops tauschii subsp. tauschii];Mitogen-activated protein kinase kinase 1 [Triticum urartu]	14.6476	37.6144	-1.36062	0.0324883	0.388584	down
TRITD4Av1G227140	uncharacterized protein LOC109748823 [Aegilops tauschii subsp. tauschii]	23.0083	66.4692	-1.53053	0.0171075	0.267123	down
TRITD4Av1G227310	gamma-type tonoplast intrinsic protein [Triticum aestivum]	49.7907	15.7204	1.66324	0.0173426	0.268676	up
TRITD4Av1G228930	uncharacterized protein LOC109765313 isoform X1 [Aegilops tauschii subsp. tauschii]	45.6589	10.0068	2.18992	0.00183883	0.0641156	up
TRITD4Av1G229820	Protein TRANSPARENT TESTA 12 [Triticum urartu];protein DETOXIFICATION 27 [Aegilops tauschii subsp. tauschii]	9.82063	0.972128	3.3366	5.78813e-06	0.000940207	up
TRITD4Av1G229900	GEM-like protein 1 [Aegilops tauschii subsp. tauschii];hypothetical protein TRIUR3_06441 [Triticum urartu]	27.4064	10.0211	1.45147	0.0383458	0.428068	up
TRITD4Av1G230530	predicted protein [Hordeum vulgare subsp. vulgare];Disease resistance protein RGA2 [Triticum urartu]	2.47125	8.21412	-1.73286	0.00765288	0.159569	down
TRITD4Av1G236180	cytochrome P450 [Triticum aestivum]	7.97245	98.2785	-3.62378	3.77981e-07	0.000117856	down
TRITD4Av1G236190	LR34 [Triticum aestivum]	2.55515	52.4115	-4.3584	3.95856e-09	3.46399e-06	down
TRITD4Av1G241240	hypersensitive-induced response protein 4-like [Aegilops tauschii subsp. tauschii];hypersensitive-induced reaction protein 4 [Hordeum vulgare subsp. vulgare];hypersensitive induced reaction protein 4 [Triticum aestivum]	17.6147	6.56204	1.42457	0.0426045	0.453584	up
TRITD4Av1G243920	arginine decarboxylase [Triticum aestivum];predicted protein [Hordeum vulgare subsp. vulgare];arginine decarboxylase 1 [Aegilops tauschii subsp. tauschii]	7.6768	2.11324	1.86105	0.00810121	0.165858	up
TRITD4Av1G244300	magnesium protoporphyrin IX methyltransferase, chloroplastic [Aegilops tauschii subsp. tauschii]	5.03483	1.46088	1.7851	0.0122438	0.215955	up
TRITD4Av1G245210	protein TPX2-like [Aegilops tauschii subsp. tauschii]	9.25604	2.3427	1.98223	0.00501085	0.120185	up
TRITD4Av1G247800	Acid phosphatase 1 [Triticum urartu];stem 28 kDa glycoprotein-like [Aegilops tauschii subsp. tauschii]	2.04413	0.565034	1.85508	0.00990754	0.189672	up
TRITD4Av1G249300	7-deoxyloganetin glucosyltransferase-like [Aegilops tauschii subsp. tauschii];7-deoxyloganetin glucosyltransferase-like isoform X1 [Aegilops tauschii subsp. tauschii];UDP-glycosyltransferase 85A2 [Triticum urartu]	22.8488	117.905	-2.36744	0.000405035	0.022063	down
TRITD4Av1G250010	E3 ubiquitin ligase BIG BROTHER-like [Aegilops tauschii subsp. tauschii];E3 ubiquitin ligase BIG BROTHER [Triticum urartu]	18.3129	88.7337	-2.27662	0.000644699	0.0305214	down
TRITD4Av1G250430	chaperone protein dnaJ GFA2, mitochondrial-like [Aegilops tauschii subsp. tauschii];Chaperone protein dnaJ 1, mitochondrial [Triticum urartu]	43.5379	11.8179	1.8813	0.00716057	0.151935	up
TRITD4Av1G251330	Superoxide dismutase [Fe], chloroplastic [Triticum urartu]	24.4084	9.38394	1.37911	0.0488277	0.485895	up
TRITD4Av1G253830	acid phosphatase 1-like isoform X2 [Aegilops tauschii subsp. tauschii]	85.173	29.9122	1.50966	0.0308016	0.376228	up
TRITD4Av1G255400	LRR receptor-like serine/threonine-protein kinase FLS2 [Aegilops tauschii subsp. tauschii]	9.80836	39.7061	-2.01728	0.00217611	0.0712937	down
TRITD4Av1G255460	probable glutathione S-transferase GSTU6 [Aegilops tauschii subsp. tauschii];putative glutathione S-transferase GSTU6 [Triticum urartu]	88.3409	261.751	-1.56704	0.0147348	0.241954	down
TRITD4Av1G256120	hypothetical protein TRIUR3_11535 [Triticum urartu]	1.68521	0.570104	1.56363	0.0271259	0.348401	up
TRITD4Av1G258080	MDIS1-interacting receptor like kinase 1-like [Aegilops tauschii subsp. tauschii]	3.10134	7.55807	-1.28512	0.04458	0.463519	down
TRITD4Av1G260590	receptor-like protein 2 [Aegilops tauschii subsp. tauschii];probable leucine-rich repeat receptor-like protein kinase At1g35710 [Aegilops tauschii subsp. tauschii]	1.82878	15.1483	-3.05021	1.09642e-05	0.00153313	down
TRITD4Av1G260720	receptor-like protein 2 [Aegilops tauschii subsp. tauschii]	7.96907	20.9536	-1.39471	0.029276	0.364998	down
TRITD4Av1G260880	receptor-like protein 2 [Aegilops tauschii subsp. tauschii]	31.3132	86.8747	-1.47216	0.0213752	0.303933	down
TRITD4Av1G260890	MDIS1-interacting receptor like kinase 2-like [Aegilops tauschii subsp. tauschii]	44.0761	144.141	-1.70941	0.00828143	0.167974	down
TRITD4Av1G261340	sucrose:sucrose 1-fructosyltransferase-like [Aegilops tauschii subsp. tauschii]	12.5508	4.30216	1.54465	0.0274442	0.351169	up
TRITD4Av1G261410	sucrose:fructan 6-fructosyltransferase [Triticum aestivum]	1.49472	6.90784	-2.20836	0.000999328	0.0420944	down
TRITD4Av1G261610	F-box/kelch-repeat protein SKIP11-like [Aegilops tauschii subsp. tauschii]	42.6449	119.455	-1.48602	0.0201883	0.292392	down
TRITD4Av1G261630	putative disease resistance RPP13-like protein 3 isoform X1 [Aegilops tauschii subsp. tauschii];putative disease resistance RPP13-like protein 3 isoform X2 [Aegilops tauschii subsp. tauschii]	1.03707	4.68591	-2.17582	0.00112829	0.0454948	down
TRITD4Av1G262130	putative disease resistance RPP13-like protein 3 [Aegilops tauschii subsp. tauschii]	6.47798	1.19013	2.44442	0.000620731	0.0294896	up
TRITD4Av1G263040	thaumatin-like protein [Triticum aestivum]	34.7045	134.164	-1.95081	0.00295341	0.0863498	down
TRITD4Av1G263220	unnamed protein product [Triticum aestivum]	12.3313	48.9463	-1.98887	0.00250202	0.0776571	down
TRITD4Av1G263580	F-box/kelch-repeat protein SKIP11-like [Aegilops tauschii subsp. tauschii]	14.9392	37.9708	-1.34579	0.0341977	0.40175	down
TRITD4Bv1G001900	probable leucine-rich repeat receptor-like protein kinase At1g35710 [Aegilops tauschii subsp. tauschii]	22.3621	6.3585	1.8143	0.00941401	0.182664	up
TRITD4Bv1G002020	alcohol-forming fatty acyl-coenzyme A reductase [Triticum aestivum];putative fatty acyl-CoA reductase 5 [Triticum urartu];fatty acyl coA reductase [Triticum aestivum]	10.0381	1.51588	2.72726	0.000146984	0.0106044	up
TRITD4Bv1G003110	2-methyl-6-phytyl-1,4-hydroquinone methyltransferase 2, chloroplastic-like isoform X1 [Aegilops tauschii subsp. tauschii];37 kDa inner envelope membrane protein, chloroplastic [Triticum urartu]	13.0699	41.1669	-1.65524	0.0105534	0.19624	down
TRITD4Bv1G004080	Glucan endo-1,3-beta-glucosidase 8 [Triticum urartu]	17.4532	2.17789	3.00249	3.4502e-05	0.00359975	up
TRITD4Bv1G006090	Protein MAM3 [Triticum urartu];DUF21 domain-containing protein At2g14520-like [Aegilops tauschii subsp. tauschii]	1.86699	0.661133	1.4977	0.0389555	0.430797	up
TRITD4Bv1G006470	CSC1-like protein RXW8 isoform X1 [Aegilops tauschii subsp. tauschii]	1.07416	2.73006	-1.34572	0.0390883	0.430975	down
TRITD4Bv1G006530	phosphomethylpyrimidine synthase, chloroplastic [Aegilops tauschii subsp. tauschii];Phosphomethylpyrimidine synthase [Triticum urartu]	12.8923	31.3746	-1.28309	0.0424571	0.452726	down
TRITD4Bv1G006850	uncharacterized protein LOC109786052 [Aegilops tauschii subsp. tauschii]	8.49105	1.01233	3.06826	2.66735e-05	0.00302749	up
TRITD4Bv1G008180	protein tesmin/TSO1-like CXC 3 [Aegilops tauschii subsp. tauschii];Protein lin-54-like protein [Triticum urartu]	2.28868	7.28295	-1.67001	0.0101934	0.192695	down
TRITD4Bv1G008200	gamma-glutamyl peptidase 5-like [Aegilops tauschii subsp. tauschii]	1.05714	2.80128	-1.40592	0.0335901	0.397806	down
TRITD4Bv1G009340	predicted protein [Hordeum vulgare subsp. vulgare];hypothetical protein TRIUR3_25216 [Triticum urartu]	7.76062	21.2273	-1.45168	0.0234446	0.319428	down
TRITD4Bv1G010840	Ethylene-insensitive protein 2 [Triticum urartu]	5.0754	1.88663	1.42771	0.0432062	0.457298	up
TRITD4Bv1G010950	suppressor of disruption of TFIIS-like [Aegilops tauschii subsp. tauschii]	8.07534	1.04947	2.94387	6.8533e-05	0.0059396	up
TRITD4Bv1G011090	Phosphatidylinositol-4-phosphate 5-kinase 1 [Triticum urartu];phosphatidylinositol 4-phosphate 5-kinase 1-like [Aegilops tauschii subsp. tauschii]	19.0467	6.90379	1.46408	0.036387	0.41719	up
TRITD4Bv1G011470	L-type lectin-domain containing receptor kinase IX.1-like [Aegilops tauschii subsp. tauschii];L-type lectin-domain containing receptor kinase IX.1 [Triticum urartu]	0.43424	1.73943	-2.00205	0.00303523	0.0877791	down
TRITD4Bv1G012800	microsomal glutathione S-transferase 3-like [Aegilops tauschii subsp. tauschii];hypothetical protein TRIUR3_16900 [Triticum urartu]	1.41918	4.16574	-1.55352	0.0186723	0.279692	down
TRITD4Bv1G014010	threonine dehydratase biosynthetic, chloroplastic [Aegilops tauschii subsp. tauschii]	79.2159	6.38961	3.63199	8.09484e-07	0.000203323	up
TRITD4Bv1G014180	G-type lectin S-receptor-like serine/threonine-protein kinase At2g19130 isoform X1 [Aegilops tauschii subsp. tauschii]	2.4769	0.397997	2.6377	0.000283294	0.0172308	up
TRITD4Bv1G014360	binding partner of ACD11 1 isoform X1 [Aegilops tauschii subsp. tauschii]	5.58004	1.89377	1.55901	0.0280811	0.356254	up
TRITD4Bv1G014800	receptor protein kinase TMK1-like [Aegilops tauschii subsp. tauschii]	6.60407	0.66401	3.31408	6.3738e-06	0.000999435	up
TRITD4Bv1G015120	UV-B-induced protein At3g17800, chloroplastic-like [Aegilops tauschii subsp. tauschii]	313.218	115.072	1.44463	0.0384339	0.428259	up
TRITD4Bv1G015310	caffeoylshikimate esterase [Aegilops tauschii subsp. tauschii]	3.18425	0.985235	1.69241	0.0189441	0.282035	up
TRITD4Bv1G017350	phenolic glucoside malonyltransferase 2-like [Aegilops tauschii subsp. tauschii]	17.981	3.44762	2.38281	0.000768242	0.0348497	up
TRITD4Bv1G018300	uncharacterized protein LOC109732805 [Aegilops tauschii subsp. tauschii]	219.571	58.8599	1.89933	0.00657581	0.143164	up
TRITD4Bv1G018870	uncharacterized protein LOC109742143 [Aegilops tauschii subsp. tauschii];hypothetical protein TRIUR3_34302 [Triticum urartu]	4.72762	1.4516	1.70347	0.0189742	0.282035	up
TRITD4Bv1G019410	probable zinc metalloprotease EGY3, chloroplastic [Aegilops tauschii subsp. tauschii]	1210.8	68.9768	4.13371	3.70923e-08	1.87417e-05	up
TRITD4Bv1G020060	predicted protein [Hordeum vulgare subsp. vulgare];serine carboxypeptidase-like 13 [Aegilops tauschii subsp. tauschii];Serine carboxypeptidase-like 5 [Triticum urartu];Serine carboxypeptidase-like 9 [Triticum urartu]	4.36792	1.54407	1.50021	0.0328203	0.39152	up
TRITD4Bv1G023460	calcineurin B-like protein 3 [Triticum aestivum]	4.92826	1.56607	1.65393	0.0227333	0.313519	up
TRITD4Bv1G024020	2-oxoisovalerate dehydrogenase subunit alpha 2, mitochondrial-like [Aegilops tauschii subsp. tauschii];2-oxoisovalerate dehydrogenase [Triticum aestivum]	101.722	14.2127	2.83937	7.1865e-05	0.00618883	up
TRITD4Bv1G030260	putative protease Do-like 14 [Aegilops tauschii subsp. tauschii];Putative protease Do-like 14 [Triticum urartu]	9.20181	2.60906	1.81838	0.00994695	0.190088	up
TRITD4Bv1G030770	DNA-(apurinic or apyrimidinic site) lyase [Triticum urartu];DNA-(apurinic or apyrimidinic site) lyase [Aegilops tauschii subsp. tauschii]	0.671497	1.95127	-1.53896	0.0207156	0.297633	down
TRITD4Bv1G033490	E3 ubiquitin-protein ligase CHFR [Aegilops tauschii subsp. tauschii]	10.5723	3.8561	1.45507	0.0384581	0.428259	up
TRITD4Bv1G034940	protein-tyrosine-phosphatase PTP1-like [Aegilops tauschii subsp. tauschii];Tyrosine-protein phosphatase Lar-like protein [Triticum urartu]	8.18473	20.5894	-1.33089	0.0364189	0.417379	down
TRITD4Bv1G036430	NAC domain-containing protein 71-like [Aegilops tauschii subsp. tauschii];predicted protein [Hordeum vulgare subsp. vulgare];NAC domain-containing protein 71 [Triticum urartu]	9.67914	1.99929	2.27539	0.00140216	0.0533469	up
TRITD4Bv1G037140	amino acid permease 3-like [Aegilops tauschii subsp. tauschii];predicted protein [Hordeum vulgare subsp. vulgare]	10.4104	3.05772	1.76749	0.0119684	0.212664	up
TRITD4Bv1G037240	receptor-like protein kinase 2 [Aegilops tauschii subsp. tauschii]	0.572139	4.01991	-2.81272	5.65382e-05	0.00513933	down
TRITD4Bv1G039590	GDP-L-galactose phosphorylase 2-like [Aegilops tauschii subsp. tauschii]	59.4075	19.2083	1.62891	0.0196379	0.28718	up
TRITD4Bv1G040400	alcohol dehydrogenase ADH1D [Triticum aestivum];alcohol dehydrogenase ADH1 [Triticum monococcum subsp. aegilopoides]	6.20995	1.5593	1.99369	0.00521164	0.123087	up
TRITD4Bv1G040820	pyruvate kinase 1, cytosolic-like [Aegilops tauschii subsp. tauschii]	0.740042	2.79488	-1.91711	0.00436126	0.10922	down
TRITD4Bv1G044400	uncharacterized protein LOC109760399 [Aegilops tauschii subsp. tauschii]	3.6046	12.7103	-1.81809	0.00552894	0.127961	down
TRITD4Bv1G046250	exocyst complex component EXO70A1-like [Aegilops tauschii subsp. tauschii];Exocyst complex component 7 [Triticum urartu]	4.9037	12.6675	-1.36919	0.0317331	0.382248	down
TRITD4Bv1G046360	NDR1/HIN1-like protein 12 [Aegilops tauschii subsp. tauschii]	11.5298	3.73385	1.62663	0.0215996	0.305422	up
TRITD4Bv1G047020	predicted protein [Hordeum vulgare subsp. vulgare]	1.49532	4.41984	-1.56354	0.0183849	0.276348	down
TRITD4Bv1G049240	CBL-interacting protein kinase 14 [Triticum aestivum]	31.8153	7.49357	2.08599	0.00297426	0.0867085	up
TRITD4Bv1G049640	vacuolar-sorting receptor 1-like [Aegilops tauschii subsp. tauschii];Vacuolar-sorting receptor 1 [Triticum urartu]	140.831	1.68036	6.38905	1.62925e-14	2.20984e-10	up
TRITD4Bv1G051570	protein SCARECROW 2-like [Aegilops tauschii subsp. tauschii];hypothetical protein TRIUR3_27771 [Triticum urartu]	1.36121	0.492493	1.46671	0.0427203	0.454461	up
TRITD4Bv1G057590	protein ZINC INDUCED FACILITATOR-LIKE 1-like isoform X1 [Aegilops tauschii subsp. tauschii];predicted protein [Hordeum vulgare subsp. vulgare];Protein ZINC INDUCED FACILITATOR-LIKE 1 [Triticum urartu];protein ZINC INDUCED FACILITATOR-LIKE 1-like isoform X2 [Aegilops tauschii subsp. tauschii];protein ZINC INDUCED FACILITATOR-LIKE 1-like isoform X3 [Aegilops tauschii subsp. tauschii]	113.723	20.7382	2.45516	0.000515024	0.0258245	up
TRITD4Bv1G060080	probable staphylococcal-like nuclease CAN2 [Aegilops tauschii subsp. tauschii];putative 38.1 kDa protein [Triticum urartu]	2.89796	13.4464	-2.21411	0.000950225	0.040746	down
TRITD4Bv1G061680	RHOMBOID-like protein 2 isoform X1 [Aegilops tauschii subsp. tauschii];Inactive rhomboid protein 1 [Triticum urartu]	7.64198	2.30637	1.72833	0.0140876	0.235317	up
TRITD4Bv1G061880	beta 1,3-glucanase [Triticum aestivum]	54.2086	5.66386	3.25866	7.19179e-06	0.00110098	up
TRITD4Bv1G074190	uncharacterized protein LOC109782524 [Aegilops tauschii subsp. tauschii];uncharacterized protein LOC100840561 [Brachypodium distachyon]	4.73508	11.9497	-1.33552	0.0365801	0.418134	down
TRITD4Bv1G099260	metal tolerance protein 2 [Aegilops tauschii subsp. tauschii]	7.48908	2.86278	1.38737	0.0488884	0.486	up
TRITD4Bv1G105580	uncharacterized protein LOC100824222 [Brachypodium distachyon];uncharacterized protein LOC109761460 [Aegilops tauschii subsp. tauschii]	29.9988	10.5321	1.51011	0.0310934	0.377899	up
TRITD4Bv1G106700	receptor-like protein kinase FERONIA [Aegilops tauschii subsp. tauschii];Receptor-like protein kinase FERONIA [Triticum urartu]	20.8003	4.94136	2.07363	0.00312436	0.089048	up
TRITD4Bv1G107070	60S ribosomal protein L10-like [Aegilops tauschii subsp. tauschii]	150.83	10.6124	3.82911	2.54631e-07	8.85561e-05	up
TRITD4Bv1G108220	uncharacterized protein At1g04910-like [Aegilops tauschii subsp. tauschii]	1.9591	0.627824	1.64176	0.0236387	0.320944	up
TRITD4Bv1G108950	predicted protein [Hordeum vulgare subsp. vulgare];Thioredoxin-like 1-2, chloroplastic [Triticum urartu]	15.9194	44.2782	-1.47581	0.0212056	0.302283	down
TRITD4Bv1G109100	phospholipid-transporting ATPase 1-like isoform X2 [Aegilops tauschii subsp. tauschii];phospholipid-transporting ATPase 1-like isoform X1 [Aegilops tauschii subsp. tauschii];Phospholipid-transporting ATPase 1 [Triticum urartu]	1.28365	4.12425	-1.68388	0.00949846	0.183522	down
TRITD4Bv1G109310	Myb family transcription factor APL [Triticum urartu]	1.5911	4.19033	-1.39704	0.0307885	0.376228	down
TRITD4Bv1G111470	alpha-L-arabinofuranosidase 1-like [Aegilops tauschii subsp. tauschii];Alpha-L-arabinofuranosidase 1 [Triticum urartu];hypothetical protein TRIUR3_07176 [Triticum urartu]	10.2489	31.3005	-1.61071	0.0125207	0.217584	down
TRITD4Bv1G111600	CBL-interacting protein kinase 31 [Triticum aestivum];CBL-interacting protein kinase 31 [Aegilops tauschii subsp. tauschii]	76.7309	15.3257	2.32386	0.000977164	0.0413534	up
TRITD4Bv1G112130	uncharacterized protein LOC109777223 [Aegilops tauschii subsp. tauschii]	11.108	2.90573	1.93463	0.00703653	0.150299	up
TRITD4Bv1G112530	galactinol synthase 2-like [Aegilops tauschii subsp. tauschii];predicted protein [Hordeum vulgare subsp. vulgare]	38.6825	2.53702	3.93048	1.56437e-07	6.06236e-05	up
TRITD4Bv1G115320	calmodulin [Aegilops tauschii subsp. tauschii]	6.38803	2.3122	1.46611	0.0401867	0.43869	up
TRITD4Bv1G117170	COBRA-like protein 7 [Aegilops tauschii subsp. tauschii]	19.5951	1.75823	3.4783	2.2538e-06	0.000436705	up
TRITD4Bv1G119780	probable protein phosphatase 2C 32 [Aegilops tauschii subsp. tauschii]	24.368	3.84548	2.66375	0.000192194	0.0130188	up
TRITD4Bv1G120290	omega-3 fatty acid desaturase, endoplasmic reticulum-like [Aegilops tauschii subsp. tauschii]	39.0304	11.547	1.75707	0.0119788	0.212664	up
TRITD4Bv1G120500	probable 2-oxoglutarate-dependent dioxygenase At5g05600 [Aegilops tauschii subsp. tauschii];putative 2-oxoglutarate/Fe(II)-dependent dioxygenase [Triticum urartu]	2.57504	0.800116	1.68631	0.019663	0.287329	up
TRITD4Bv1G120830	Heat shock cognate 70 kDa protein [Triticum urartu]	147.396	3.05733	5.59128	3.20432e-12	1.08655e-08	up
TRITD4Bv1G121000	cysteine-rich repeat secretory protein 55-like [Aegilops tauschii subsp. tauschii]	3.66388	22.7023	-2.63139	0.000117766	0.00882495	down
TRITD4Bv1G121120	UDP-glucuronic acid decarboxylase 6 [Aegilops tauschii subsp. tauschii]	54.4203	204.991	-1.91335	0.00345747	0.0950261	down
TRITD4Bv1G122800	receptor-like protein kinase HERK 1 [Aegilops tauschii subsp. tauschii]	9.05867	2.2127	2.03349	0.00384075	0.101449	up
TRITD4Bv1G123790	predicted protein [Hordeum vulgare subsp. vulgare];protein IN2-1 homolog B [Aegilops tauschii subsp. tauschii]	176.164	36.3835	2.27557	0.00122361	0.0481168	up
TRITD4Bv1G125030	DDB1- and CUL4-associated factor 8 [Aegilops tauschii subsp. tauschii]	22.0594	5.14697	2.0996	0.00284558	0.0843366	up
TRITD4Bv1G125130	phosphatidylinositol transfer protein 2-like [Aegilops tauschii subsp. tauschii];Cytoplasmic phosphatidylinositol transfer protein 1 [Triticum urartu]	39.0102	6.65421	2.55151	0.000332829	0.0191691	up
TRITD4Bv1G125610	lipid phosphate phosphatase gamma, chloroplastic-like [Aegilops tauschii subsp. tauschii]	18.2468	6.7694	1.43055	0.0420339	0.450426	up
TRITD4Bv1G126530	heat shock cognate 70 kDa protein 2-like [Aegilops tauschii subsp. tauschii];hypothetical protein OsI_10982 [Oryza sativa Indica Group];hypothetical protein DCAR_009243 [Daucus carota subsp. sativus];Heat shock cognate 70 kDa protein [Triticum urartu]	21.9554	57.3168	-1.38438	0.0295273	0.367089	down
TRITD4Bv1G127510	phosphate metabolism protein 8-like [Aegilops tauschii subsp. tauschii]	163.22	8.30048	4.29748	1.35729e-08	8.94924e-06	up
TRITD4Bv1G129330	uncharacterized WD repeat-containing protein C2A9.03-like isoform X2 [Aegilops tauschii subsp. tauschii];uncharacterized WD repeat-containing protein C2A9.03-like isoform X1 [Aegilops tauschii subsp. tauschii];hypothetical protein TRIUR3_12457 [Triticum urartu]	6.45379	1.67992	1.94175	0.00618875	0.137721	up
TRITD4Bv1G129590	SH3 domain-containing protein 2-like [Aegilops tauschii subsp. tauschii];Rho guanine nucleotide exchange factor 6 [Triticum urartu]	36.7692	13.8649	1.40706	0.0442718	0.461918	up
TRITD4Bv1G129640	17.9 kDa class I heat shock protein [Aegilops tauschii subsp. tauschii];hypothetical protein TRIUR3_16950 [Triticum urartu]	48.8191	2.10043	4.53869	3.67708e-09	3.32494e-06	up
TRITD4Bv1G130850	ASC1-like protein 3 [Aegilops tauschii subsp. tauschii]	5.60519	1.1593	2.27351	0.00164187	0.0590704	up
TRITD4Bv1G134830	phosphomevalonate kinase, peroxisomal [Aegilops tauschii subsp. tauschii]	9.19023	24.711	-1.42698	0.0255529	0.334221	down
TRITD4Bv1G136670	filament-like plant protein 4 [Aegilops tauschii subsp. tauschii]	8.69046	0.760668	3.51409	1.90257e-06	0.000390992	up
TRITD4Bv1G136790	glutathione-S-transferase Cla47 [Triticum aestivum]	3.18056	1.14235	1.47727	0.0419769	0.450426	up
TRITD4Bv1G137530	UDP-glycosyltransferase 83A1-like [Aegilops tauschii subsp. tauschii]	31.7765	12.2358	1.37685	0.0490259	0.48617	up
TRITD4Bv1G138220	small GTPase LIP1-like [Aegilops tauschii subsp. tauschii]	6.42217	1.43384	2.16318	0.00245452	0.0767234	up
TRITD4Bv1G138310	protein EARLY-RESPONSIVE TO DEHYDRATION 7, chloroplastic-like [Aegilops tauschii subsp. tauschii]	24.5813	6.23363	1.97941	0.00506909	0.120728	up
TRITD4Bv1G140320	glutamate decarboxylase 1-like [Aegilops tauschii subsp. tauschii]	10.4256	3.4401	1.59961	0.0227513	0.313519	up
TRITD4Bv1G142190	leucine-rich repeat receptor-like serine/threonine-protein kinase BAM1 [Aegilops tauschii subsp. tauschii]	5.06664	0.945977	2.42115	0.000671762	0.0314188	up
TRITD4Bv1G142890	homeobox-leucine zipper protein HOX19-like [Aegilops tauschii subsp. tauschii]	6.4821	2.32686	1.47808	0.0375371	0.424435	up
TRITD4Bv1G143590	heptahelical transmembrane protein ADIPOR3 [Aegilops tauschii subsp. tauschii]	8.65493	2.18612	1.98515	0.0055629	0.128211	up
TRITD4Bv1G148380	hypothetical protein TRIUR3_11675 [Triticum urartu]	2.95735	10.7954	-1.86804	0.00457271	0.113194	down
TRITD4Bv1G148700	ninja-family protein Os03g0214200-like isoform X1 [Aegilops tauschii subsp. tauschii]	4.97106	19.6772	-1.9849	0.00262048	0.0798718	down
TRITD4Bv1G149130	predicted protein [Hordeum vulgare subsp. vulgare];protein root UVB sensitive 3 [Aegilops tauschii subsp. tauschii]	1.1596	3.14977	-1.44162	0.0285755	0.359413	down
TRITD4Bv1G149610	beta-glucosidase 6 isoform X2 [Aegilops tauschii subsp. tauschii];beta-glucosidase 6 isoform X1 [Aegilops tauschii subsp. tauschii]	1.97449	0.605498	1.70529	0.017512	0.269454	up
TRITD4Bv1G150240	plant intracellular Ras-group-related LRR protein 7 isoform X1 [Aegilops tauschii subsp. tauschii];plant intracellular Ras-group-related LRR protein 7 isoform X2 [Aegilops tauschii subsp. tauschii]	10.2704	33.4671	-1.70426	0.00875865	0.174696	down
TRITD4Bv1G151190	glucan endo-1,3-beta-glucosidase 1-like [Aegilops tauschii subsp. tauschii];hypothetical protein TRIUR3_07105 [Triticum urartu]	5.62457	0.777205	2.85538	8.62488e-05	0.00708992	up
TRITD4Bv1G152520	uncharacterized protein LOC109763007 [Aegilops tauschii subsp. tauschii]	32.6665	12.4591	1.39062	0.0469262	0.476589	up
TRITD4Bv1G152730	FAD-linked sulfhydryl oxidase ERV1 isoform X1 [Aegilops tauschii subsp. tauschii];FAD-linked sulfhydryl oxidase ERV1 isoform X2 [Aegilops tauschii subsp. tauschii]	6.96986	1.73069	2.00979	0.00533112	0.124242	up
TRITD4Bv1G153160	Root phototropism protein 3 [Triticum urartu]	4.81652	0.515266	3.2246	1.2367e-05	0.00166905	up
TRITD4Bv1G154320	hypothetical protein BRADI_1g22781v3 [Brachypodium distachyon];uncharacterized protein LOC112269965 [Brachypodium distachyon]	10.0434	3.53044	1.50834	0.0323271	0.38734	up
TRITD4Bv1G157150	dehydrodolichyl diphosphate synthase complex subunit NUS1-like isoform X1 [Aegilops tauschii subsp. tauschii];dehydrodolichyl diphosphate synthase complex subunit NUS1-like isoform X4 [Aegilops tauschii subsp. tauschii];dehydrodolichyl diphosphate synthase complex subunit NUS1-like isoform X2 [Aegilops tauschii subsp. tauschii]	49.9772	16.6369	1.58688	0.0232064	0.3181	up
TRITD4Bv1G160250	heavy metal-associated isoprenylated plant protein 6-like [Aegilops tauschii subsp. tauschii];hypothetical protein TRIUR3_28781 [Triticum urartu]	7.67705	0.957077	3.00385	4.145e-05	0.00410699	up
TRITD4Bv1G160470	4-coumarate--CoA ligase-like 1 [Aegilops tauschii subsp. tauschii]	19.46	5.87043	1.72898	0.013597	0.230384	up
TRITD4Bv1G161040	uncharacterized protein LOC109754530 [Aegilops tauschii subsp. tauschii]	3.25049	1.04034	1.64361	0.0227906	0.313786	up
TRITD4Bv1G162300	ABC transporter G family member 22-like [Aegilops tauschii subsp. tauschii];ABC transporter G family member 22 [Triticum urartu]	24.6535	8.8947	1.47078	0.0352763	0.410158	up
TRITD4Bv1G167950	uncharacterized protein LOC109733399 [Aegilops tauschii subsp. tauschii]	142.959	44.2268	1.69261	0.0153075	0.247909	up
TRITD4Bv1G167960	uncharacterized protein LOC109733398 [Aegilops tauschii subsp. tauschii]	9.3708	2.42094	1.95261	0.00589129	0.132748	up
TRITD4Bv1G168230	hypothetical protein TRIUR3_05046 [Triticum urartu];pentatricopeptide repeat-containing protein At5g15280 isoform X2 [Aegilops tauschii subsp. tauschii];pentatricopeptide repeat-containing protein At5g15280 isoform X1 [Aegilops tauschii subsp. tauschii]	1.99101	0.319896	2.63783	0.000264016	0.0164265	up
TRITD4Bv1G170030	L-type lectin-domain containing receptor kinase IV.1-like [Aegilops tauschii subsp. tauschii]	1.90039	5.02005	-1.40141	0.0293879	0.366159	down
TRITD4Bv1G170240	hypothetical protein TRIUR3_15333 [Triticum urartu];uncharacterized protein LOC109772818 isoform X2 [Aegilops tauschii subsp. tauschii]	3.98532	1.08311	1.87952	0.00887974	0.175954	up
TRITD4Bv1G172730	protein TIFY 11b-like [Aegilops tauschii subsp. tauschii]	23.1972	4.24795	2.44911	0.000603863	0.0289972	up
TRITD4Bv1G173070	hypothetical protein SETIT_9G183700v2 [Setaria italica];ATP binding protein [Panicum miliaceum]	4.12178	1.40421	1.55351	0.0282009	0.356646	up
TRITD4Bv1G173810	ethylene-responsive element binding protein 2 [Triticum aestivum];Ethylene-responsive transcription factor 1 [Triticum urartu]	2.10145	11.0053	-2.38875	0.000422816	0.0225339	down
TRITD4Bv1G173880	uncharacterized protein LOC109749056 [Aegilops tauschii subsp. tauschii]	29.7098	8.95873	1.72957	0.0139148	0.233272	up
TRITD4Bv1G174570	uncharacterized protein LOC109735167 [Aegilops tauschii subsp. tauschii]	3.24708	0.962986	1.75355	0.0127362	0.220121	up
TRITD4Bv1G176340	alcohol dehydrogenase-like 7 [Aegilops tauschii subsp. tauschii]	29.5325	134.985	-2.19243	0.000963361	0.0410253	down
TRITD4Bv1G176480	predicted protein [Hordeum vulgare subsp. vulgare]	6.57355	0.919156	2.83829	9.61628e-05	0.00776371	up
TRITD4Bv1G176640	uncharacterized protein LOC109755303 [Aegilops tauschii subsp. tauschii]	3.91165	1.47157	1.41042	0.0467855	0.476094	up
TRITD4Bv1G176720	uncharacterized protein LOC109765313 isoform X1 [Aegilops tauschii subsp. tauschii]	20.2168	7.74131	1.38491	0.0480166	0.481711	up
TRITD4Bv1G178880	aquaporin TIP1-1 [Aegilops tauschii subsp. tauschii];gamma-TIP-like protein [Hordeum vulgare subsp. vulgare];aquaporin [Triticum aestivum]	46.9858	12.1339	1.95318	0.00532905	0.124242	up
TRITD4Bv1G179090	uncharacterized protein LOC109748823 [Aegilops tauschii subsp. tauschii]	26.5237	64.2381	-1.27615	0.0436222	0.459447	down
TRITD4Bv1G179270	cytochrome P450 711A1-like [Aegilops tauschii subsp. tauschii]	1.00469	7.99722	-2.99274	1.85039e-05	0.00233494	down
TRITD4Bv1G180320	mitogen-activated protein kinase kinase 1 [Aegilops tauschii subsp. tauschii];Mitogen-activated protein kinase kinase 1 [Triticum urartu];MKK6.2 [Brachypodium distachyon]	12.3285	29.6812	-1.26755	0.0452709	0.466878	down
TRITD4Bv1G182010	probable serine/threonine-protein kinase At1g01540 [Aegilops tauschii subsp. tauschii]	55.6146	9.98892	2.47706	0.000465002	0.0239812	up
TRITD4Bv1G182280	uncharacterized protein LOC109772167 [Aegilops tauschii subsp. tauschii];DnaJ homolog subfamily B member 12 [Triticum urartu]	1.36037	3.57711	-1.3948	0.0303098	0.373348	down
TRITD4Bv1G183290	calcium-dependent protein kinase [Triticum aestivum];Calcium-dependent protein kinase isoform 11 [Triticum urartu]	2.52614	0.582817	2.11582	0.00339015	0.0939374	up
TRITD4Bv1G183820	MYB3 [Triticum aestivum]	5.54752	2.08012	1.41517	0.0477131	0.480086	up
TRITD4Bv1G184750	uncharacterized protein LOC109750337 [Aegilops tauschii subsp. tauschii];Nucleoside-triphosphatase THEP1 [Triticum urartu]	1.27123	0.377351	1.75225	0.0154645	0.249855	up
TRITD4Bv1G186310	L-type lectin-domain containing receptor kinase IX.1-like [Aegilops tauschii subsp. tauschii]	3.52361	0.603297	2.54611	0.000426085	0.022611	up
TRITD4Bv1G187750	cold responsive protein [Aegilops speltoides]	275.168	82.7565	1.73337	0.0130028	0.223419	up
TRITD4Bv1G187760	group3 late embryogenesis abundant protein [Triticum aestivum]	465.513	151.042	1.62388	0.0199047	0.28983	up
TRITD4Bv1G187770	cold responsive protein [Aegilops umbellulata]	29.0459	8.98836	1.69221	0.016644	0.262348	up
TRITD4Bv1G190640	protein REDUCED WALL ACETYLATION 3-like [Aegilops tauschii subsp. tauschii]	1.93918	7.16434	-1.88539	0.00422945	0.107113	down
TRITD4Bv1G193220	ABCC13, partial [Triticum polonicum]	2.39257	0.801331	1.57809	0.0251344	0.331464	up
TRITD4Bv1G193380	uncharacterized protein LOC109768162 [Aegilops tauschii subsp. tauschii]	16.1942	4.00978	2.01388	0.00411411	0.105698	up
TRITD4Bv1G193500	Beta-amylase 1, chloroplastic [Triticum urartu]	15.5318	1.00412	3.95122	1.61547e-07	6.17223e-05	up
TRITD4Bv1G193670	probable polygalacturonase [Aegilops tauschii subsp. tauschii]	0.809008	2.28675	-1.49907	0.0235679	0.320626	down
TRITD4Bv1G195750	putative disease resistance protein RGA1 [Aegilops tauschii subsp. tauschii]	0.894265	3.75465	-2.0699	0.00231341	0.0737435	down
TRITD4Bv1G196480	L-allo-threonine aldolase [Triticum urartu]	1.91569	7.98044	-2.0586	0.0020294	0.0683021	down
TRITD4Bv1G197190	dihydrodipicolinate reductase-like protein CRR1, chloroplastic isoform X2 [Aegilops tauschii subsp. tauschii];predicted protein [Hordeum vulgare subsp. vulgare]	2.95388	0.99617	1.56815	0.0288158	0.36158	up
TRITD4Bv1G198640	receptor kinase-like protein XA21-like protein [Triticum aestivum]	1.52808	7.76124	-2.34456	0.000484989	0.0245912	down
TRITD4Bv1G199000	phosphoglucan phosphatase DSP4, amyloplastic [Aegilops tauschii subsp. tauschii]	21.7399	60.2348	-1.47026	0.0216231	0.305422	down
TRITD4Bv1G200230	hypothetical protein TRIUR3_16598 [Triticum urartu];F-box/LRR-repeat protein At1g55660-like [Aegilops tauschii subsp. tauschii]	11.0172	3.24916	1.76162	0.0123095	0.216564	up
TRITD4Bv1G200580	hypothetical protein TRIUR3_05611 [Triticum urartu]	6.93968	1.25131	2.47143	0.000605731	0.0290312	up
TRITD4Bv1G203570	chaperone protein ClpB2, chloroplastic [Aegilops tauschii subsp. tauschii]	494.398	51.6949	3.25758	7.01318e-06	0.00108712	up
TRITD4Bv1G207630	heat shock 70 kDa protein, mitochondrial-like [Aegilops tauschii subsp. tauschii]	10.7823	0.670601	4.00707	1.15625e-07	4.82546e-05	up
TRITD5Av1G000140	HIPL1 protein-like isoform X1 [Aegilops tauschii subsp. tauschii];HIPL1 protein [Triticum urartu]	6.32357	2.42666	1.38177	0.0496714	0.489977	up
TRITD5Av1G000170	cell division AAA ATPase family protein [Triticum aestivum];Cell Division Protein AAA ATPase family [Triticum aestivum];putative mitochondrial chaperone BCS1-B [Triticum urartu]	15.3581	114.143	-2.89378	2.54193e-05	0.00292182	down
TRITD5Av1G000450	probable ethylene response sensor 1 [Aegilops tauschii subsp. tauschii];Ethylene receptor 1 [Triticum urartu]	3.38483	8.55276	-1.33731	0.0357467	0.412113	down
TRITD5Av1G002430	protein NRT1/ PTR FAMILY 2.11-like [Aegilops tauschii subsp. tauschii]	58.0401	14.7684	1.97454	0.00478075	0.116941	up
TRITD5Av1G002500	Obtusifoliol 14-alpha demethylase [Triticum urartu]	39.409	158.5	-2.00788	0.00226083	0.0726653	down
TRITD5Av1G002510	obtusifoliol 14-alpha demethylase-like [Aegilops tauschii subsp. tauschii]	32.1474	115.653	-1.84703	0.00462545	0.114172	down
TRITD5Av1G002520	3beta-hydroxysteroid-dehydrogenase/decarboxylase isoform 1 [Triticum urartu]	3.5235	26.8237	-2.92843	2.30594e-05	0.00271971	down
TRITD5Av1G002550	cycloartenol synthase-like [Aegilops tauschii subsp. tauschii];hypothetical protein TRIUR3_02577 [Triticum urartu];Cycloartenol synthase [Triticum urartu]	8.06138	52.1862	-2.69457	7.58727e-05	0.00647232	down
TRITD5Av1G003910	serine/threonine-protein phosphatase 6 regulatory ankyrin repeat subunit B-like [Aegilops tauschii subsp. tauschii];Protein TANC2 [Triticum urartu]	2.5929	8.75484	-1.75552	0.0072593	0.153486	down
TRITD5Av1G004330	ankyrin-1-like [Aegilops tauschii subsp. tauschii];ankyrin-3 isoform X2 [Brachypodium distachyon];Ankyrin-1 [Triticum urartu]	40.1546	7.92047	2.34191	0.00090487	0.0395272	up
TRITD5Av1G004790	CSC1-like protein RXW8 [Aegilops tauschii subsp. tauschii];Uncharacterized membrane protein C2G11.09 [Triticum urartu];predicted protein [Hordeum vulgare subsp. vulgare]	20.8129	4.1292	2.33354	0.000950795	0.040746	up
TRITD5Av1G006580	PDR-type ABC transporter [Triticum aestivum];hypothetical protein TRIUR3_09748 [Triticum urartu];Pleiotropic drug resistance protein 5 [Triticum urartu]	2.7735	14.7223	-2.40822	0.000335442	0.0192345	down
TRITD5Av1G007170	hypothetical protein TRIUR3_03507 [Triticum urartu]	19.3182	88.6875	-2.19877	0.000938065	0.0405205	down
TRITD5Av1G009540	uncharacterized protein LOC109768266 [Aegilops tauschii subsp. tauschii];hypothetical protein TRIUR3_22034 [Triticum urartu]	3.02647	9.39052	-1.63357	0.0118563	0.211735	down
TRITD5Av1G010390	putative rhamnose biosynthetic enzyme 1 [Triticum urartu]	9.42841	3.35918	1.4889	0.0336036	0.397806	up
TRITD5Av1G011220	uncharacterized protein LOC109735286 [Aegilops tauschii subsp. tauschii]	4.42503	1.01491	2.12433	0.0030774	0.0883806	up
TRITD5Av1G011660	predicted protein [Hordeum vulgare subsp. vulgare];hypothetical protein TRIUR3_20883 [Triticum urartu]	1.94578	5.16397	-1.40814	0.0281563	0.356581	down
TRITD5Av1G012820	hypothetical protein TRIUR3_14013 [Triticum urartu]	3.78984	1.24446	1.60662	0.0252669	0.332573	up
TRITD5Av1G013660	predicted protein [Hordeum vulgare subsp. vulgare];hypothetical protein TRIUR3_27561 [Triticum urartu]	13.4006	3.02456	2.1475	0.00237368	0.0748731	up
TRITD5Av1G017640	guanosine nucleotide diphosphate dissociation inhibitor 2-like [Aegilops tauschii subsp. tauschii]	0.874317	3.03995	-1.79782	0.00743916	0.156214	down
TRITD5Av1G018890	Nuclear transcription factor Y subunit A-7 [Triticum urartu];CCAAT-binding transcription factor B [Triticum aestivum];nuclear transcription factor Y subunit A-7-like isoform X1 [Aegilops tauschii subsp. tauschii]	4.11587	10.8554	-1.39915	0.0293986	0.366159	down
TRITD5Av1G021830	NAC domain-containing protein 21/22-like isoform X1 [Aegilops tauschii subsp. tauschii];NAC domain-containing protein 21/22-like isoform X2 [Aegilops tauschii subsp. tauschii];NAC transcription factor 6C [Triticum aestivum];NAC transcription factor 6B [Triticum aestivum]	23.6593	3.99345	2.5667	0.000324152	0.0188697	up
TRITD5Av1G022670	L-type lectin-domain containing receptor kinase IX.1 [Triticum urartu]	6.73664	24.5054	-1.863	0.00436446	0.10922	down
TRITD5Av1G023220	probable glucan 1,3-beta-glucosidase A [Aegilops tauschii subsp. tauschii];putative glucan 1,3-beta-glucosidase A [Triticum urartu]	63.2668	172.412	-1.44634	0.0234175	0.319334	down
TRITD5Av1G023400	wall associated kinase [Triticum aestivum]	9.14649	28.6447	-1.64698	0.0108194	0.199813	down
TRITD5Av1G025370	ent-isokaurene C2-hydroxylase-like [Aegilops tauschii subsp. tauschii];Cytochrome P450 71D7 [Triticum urartu]	18.2933	4.78746	1.93398	0.00584341	0.132262	up
TRITD5Av1G028080	probable ureidoglycolate hydrolase [Aegilops tauschii subsp. tauschii]	26.3131	9.6188	1.45185	0.0379745	0.425851	up
TRITD5Av1G028090	cinnamoyl-CoA reductase 2-like [Aegilops tauschii subsp. tauschii];Dihydroflavonol-4-reductase [Triticum urartu]	51.8843	2.3224	4.48161	4.99738e-09	4.23637e-06	up
TRITD5Av1G028240	uncharacterized protein LOC109747932 isoform X1 [Aegilops tauschii subsp. tauschii]	19.9362	7.18871	1.47158	0.0354978	0.411	up
TRITD5Av1G031300	TB2/DP1 protein [Triticum aestivum]	55.9942	4.38134	3.67583	7.62012e-07	0.000193188	up
TRITD5Av1G032440	UDP-glycosyltransferase 74F2-like [Aegilops tauschii subsp. tauschii]	1.26299	3.84757	-1.60711	0.0146554	0.241447	down
TRITD5Av1G033980	adenine phosphoribosyltransferase 1 [Aegilops tauschii subsp. tauschii]	8.68757	24.1241	-1.47345	0.0222176	0.310348	down
TRITD5Av1G034950	hypothetical protein TRIUR3_17055 [Triticum urartu]	13.6994	3.86025	1.82734	0.00990768	0.189672	up
TRITD5Av1G037330	probable protein phosphatase 2C 78 [Aegilops tauschii subsp. tauschii]	6.08942	14.5023	-1.2519	0.0482018	0.482625	down
TRITD5Av1G038200	endoribonuclease Dicer homolog 2a isoform X1 [Aegilops tauschii subsp. tauschii];Endoribonuclease Dicer-like protein 2a [Triticum urartu];Endoribonuclease Dicer-like protein 2b [Triticum urartu];dicer-like protein [Triticum aestivum]	0.603273	1.69299	-1.48869	0.0217034	0.305844	down
TRITD5Av1G046200	uncharacterized protein LOC109758370 isoform X2 [Aegilops tauschii subsp. tauschii];30S ribosomal protein S6 [Triticum urartu]	42.9916	12.9872	1.72696	0.0134976	0.229274	up
TRITD5Av1G046920	psbP domain-containing protein 1, chloroplastic [Aegilops tauschii subsp. tauschii]	19.2418	6.71758	1.51823	0.0305122	0.374822	up
TRITD5Av1G049040	Pathogenesis-related protein STH-21 [Triticum urartu]	4.74691	205.313	-5.43469	4.21174e-12	1.26947e-08	down
TRITD5Av1G050790	nucleoside diphosphate kinase 2, chloroplastic-like [Aegilops tauschii subsp. tauschii];Nucleoside diphosphate kinase 2, chloroplastic [Triticum urartu]	28.1301	10.7535	1.38731	0.0477018	0.480086	up
TRITD5Av1G051880	acyl-CoA-binding domain-containing protein 4-like [Aegilops tauschii subsp. tauschii];Acyl-CoA-binding domain-containing protein 4 [Triticum urartu]	7.00512	16.9582	-1.2755	0.0440463	0.461508	down
TRITD5Av1G073320	fidgetin-like protein 1 isoform X1 [Aegilops tauschii subsp. tauschii];predicted protein [Hordeum vulgare subsp. vulgare];Fidgetin-like protein 1 [Triticum urartu]	13.2835	4.0688	1.70697	0.0148388	0.24281	up
TRITD5Av1G080200	amino acid permease 3-like [Aegilops tauschii subsp. tauschii]	13.418	4.20746	1.67315	0.0173668	0.268727	up
TRITD5Av1G091640	mitogen-activated protein kinase kinase 3-like isoform X1 [Aegilops tauschii subsp. tauschii];mitogen-activated protein kinase kinase 3-like isoform X2 [Aegilops tauschii subsp. tauschii];Dual specificity mitogen-activated protein kinase kinase 1 [Triticum urartu];hypothetical protein TRIUR3_10007 [Triticum urartu]	2.57374	0.752613	1.77389	0.0137982	0.232199	up
TRITD5Av1G098780	RING-H2 finger protein ATL67-like [Aegilops tauschii subsp. tauschii]	7.1848	2.38226	1.59262	0.025494	0.33391	up
TRITD5Av1G101320	uncharacterized protein LOC109782960 [Aegilops tauschii subsp. tauschii]	2.9453	0.55062	2.41928	0.000748757	0.0340798	up
TRITD5Av1G104510	probable calcium-binding protein CML49 [Aegilops tauschii subsp. tauschii]	21.2816	6.32066	1.75146	0.0124346	0.217237	up
TRITD5Av1G107010	protein sym-1 [Aegilops tauschii subsp. tauschii]	11.4801	3.92812	1.54722	0.0280463	0.356018	up
TRITD5Av1G108260	uncharacterized protein LOC109733348 [Aegilops tauschii subsp. tauschii]	21.4696	5.77466	1.89448	0.00698163	0.149362	up
TRITD5Av1G109360	putative glutathione S-transferase [Triticum urartu]	35.8263	96.6305	-1.43146	0.024861	0.328657	down
TRITD5Av1G109910	ethanolamine-phosphate cytidylyltransferase-like [Aegilops tauschii subsp. tauschii]	11.6559	1.52459	2.93457	5.0642e-05	0.00478664	up
TRITD5Av1G110670	Secologanin synthase [Triticum urartu]	8.22401	19.4952	-1.24521	0.0487329	0.485486	down
TRITD5Av1G111780	type 1 non-specific lipid transfer protein precursor [Triticum aestivum]	140.95	42.8259	1.71863	0.0138442	0.232828	up
TRITD5Av1G112430	CBL-interacting protein kinase 15 [Triticum aestivum]	14.6798	2.41476	2.60389	0.000266112	0.0164754	up
TRITD5Av1G113500	F-box/LRR-repeat protein 3 [Aegilops tauschii subsp. tauschii];hypothetical protein TRIUR3_21512 [Triticum urartu]	9.11912	2.76495	1.72164	0.0142045	0.236687	up
TRITD5Av1G113970	Ferritin-1, chloroplastic [Triticum urartu];ferritin [Triticum monococcum];Fer-5B [Triticum aestivum]	834.677	265.171	1.65429	0.017689	0.270643	up
TRITD5Av1G114980	asparagine synthetase [Triticum turgidum subsp. durum]	17.1473	1.29903	3.72248	5.94607e-07	0.000159702	up
TRITD5Av1G116150	pentatricopeptide repeat-containing protein At3g09650, chloroplastic [Aegilops tauschii subsp. tauschii];hypothetical protein TRIUR3_17702 [Triticum urartu]	3.94177	0.523283	2.91318	6.21785e-05	0.00549419	up
TRITD5Av1G118710	transcription factor MYB44-like [Aegilops tauschii subsp. tauschii]	4.29233	0.860873	2.31789	0.00131107	0.050667	up
TRITD5Av1G121210	PI-PLC X domain-containing protein At5g67130 [Aegilops tauschii subsp. tauschii]	12.1915	4.02759	1.59788	0.0227566	0.313519	up
TRITD5Av1G124340	WD repeat and HMG-box DNA-binding protein 1 [Triticum urartu];WD repeat and HMG-box DNA-binding protein 1 [Aegilops tauschii subsp. tauschii]	3.89447	1.40015	1.47585	0.0357034	0.411963	up
TRITD5Av1G125870	protein C2-DOMAIN ABA-RELATED 11 [Aegilops tauschii subsp. tauschii]	9.30382	23.2686	-1.32249	0.0384851	0.428259	down
TRITD5Av1G126650	sufE-like protein 1, chloroplastic/mitochondrial [Aegilops tauschii subsp. tauschii]	29.5101	8.73581	1.7562	0.0120784	0.213939	up
TRITD5Av1G126950	Spermine synthase [Triticum urartu]	43.1381	9.23345	2.22402	0.00157959	0.057439	up
TRITD5Av1G127570	30S ribosomal protein 2, chloroplastic-like [Aegilops tauschii subsp. tauschii]	88.0772	31.4309	1.48658	0.0332725	0.395176	up
TRITD5Av1G128130	protein FLUORESCENT IN BLUE LIGHT, chloroplastic-like isoform X1 [Aegilops tauschii subsp. tauschii];protein FLUORESCENT IN BLUE LIGHT, chloroplastic-like isoform X2 [Aegilops tauschii subsp. tauschii];Protein FLUORESCENT IN BLUE LIGHT, chloroplastic [Triticum urartu]	8.29383	2.85459	1.53875	0.0291107	0.364414	up
TRITD5Av1G129720	Ubiquitin-conjugating enzyme E2 28 [Triticum urartu]	2.9971	7.56685	-1.33613	0.0384875	0.428259	down
TRITD5Av1G131910	Putative disease resistance RPP13-like protein 1 [Triticum urartu];hypothetical protein TRIUR3_04948 [Triticum urartu];disease resistance protein RGA2-like [Aegilops tauschii subsp. tauschii]	0.935885	2.34777	-1.32689	0.038227	0.427622	down
TRITD5Av1G132300	phospoenolpyruvate carboxylase [Triticum aestivum];predicted protein [Hordeum vulgare subsp. vulgare]	54.9331	146.536	-1.4155	0.0262497	0.340514	down
TRITD5Av1G132890	pathogenesis-related protein 1-like [Aegilops tauschii subsp. tauschii]	159.039	619.114	-1.96083	0.00279541	0.083823	down
TRITD5Av1G133570	putative flavin-containing monooxygenase 1 [Triticum urartu]	2.0593	0.627	1.71562	0.0172289	0.26768	up
TRITD5Av1G134660	delta(8)-fatty-acid desaturase 2-like [Aegilops tauschii subsp. tauschii]	19.4643	4.64833	2.06605	0.00330624	0.0924624	up
TRITD5Av1G134920	uncharacterized protein LOC109737769 [Aegilops tauschii subsp. tauschii];hypothetical protein TRIUR3_13143 [Triticum urartu]	70.2902	15.0008	2.22829	0.0015352	0.0561201	up
TRITD5Av1G135050	LEMK1.1 [Triticum aestivum]	7.57245	24.8426	-1.71398	0.00819365	0.16712	down
TRITD5Av1G135600	Histone-lysine N-methyltransferase, H3 lysine-9 specific SUVH6 [Triticum urartu];uncharacterized protein LOC109741621 [Aegilops tauschii subsp. tauschii]	0.406386	1.19338	-1.55413	0.0197744	0.288398	down
TRITD5Av1G137430	ASC1-like protein 1 [Aegilops tauschii subsp. tauschii];ASC1-like protein 1 [Triticum urartu]	1.15008	2.95812	-1.36294	0.0360051	0.414387	down
TRITD5Av1G137630	Alcohol dehydrogenase 2 [Triticum urartu];alcohol dehydrogenase [Hordeum vulgare subsp. spontaneum]	7.03216	20.277	-1.5278	0.0175729	0.269751	down
TRITD5Av1G137970	Trehalose-phosphate phosphatase [Triticum urartu]	6.35462	16.9793	-1.4179	0.0267553	0.344866	down
TRITD5Av1G140470	predicted protein [Hordeum vulgare subsp. vulgare]	15.4651	4.46375	1.79269	0.010372	0.194849	up
TRITD5Av1G141000	AAA-ATPase At4g25835-like [Aegilops tauschii subsp. tauschii]	14.8548	4.68407	1.6651	0.0173756	0.268727	up
TRITD5Av1G141490	hypothetical protein TRIUR3_00475 [Triticum urartu]	7.72146	1.68999	2.19186	0.00243125	0.0763341	up
TRITD5Av1G141530	low molecular mass early light-inducible protein HV90, chloroplastic isoform X2 [Aegilops tauschii subsp. tauschii];hypothetical protein TRIUR3_10356 [Triticum urartu];predicted protein [Hordeum vulgare subsp. vulgare]	9.4452	0.843329	3.48542	2.67599e-06	0.000507634	up
TRITD5Av1G143220	predicted protein [Hordeum vulgare subsp. vulgare]	5.52487	0.848932	2.70222	0.000187098	0.0127844	up
TRITD5Av1G143500	CBL-interacting protein kinase 16 [Triticum urartu]	8.56065	2.57821	1.73135	0.0150528	0.244953	up
TRITD5Av1G144960	sulfate transporter 1.2-like [Aegilops tauschii subsp. tauschii];Sulfate transporter 1.2 [Triticum urartu];putative high-affinity sulfate transporter [Triticum turgidum subsp. durum]	19.1182	73.8745	-1.95013	0.00294571	0.0863498	down
TRITD5Av1G145160	vacuolar-processing enzyme-like [Aegilops tauschii subsp. tauschii]	4.25108	1.31644	1.69118	0.0175008	0.269435	up
TRITD5Av1G146750	putative potassium transporter 17 [Triticum urartu]	3.8229	9.91205	-1.37451	0.0320279	0.385184	down
TRITD5Av1G147010	hypothetical protein TRIUR3_18204 [Triticum urartu]	1.53057	0.511258	1.58194	0.0281972	0.356646	up
TRITD5Av1G147210	1-aminocyclopropane-1-carboxylate oxidase 1-like [Aegilops tauschii subsp. tauschii]	11.0061	3.95498	1.47656	0.0356295	0.411538	up
TRITD5Av1G147260	protein disulfide isomerase family protein 5-1 [Triticum aestivum];putative PDI-like protein [Triticum aestivum];hypothetical protein TRIUR3_13550 [Triticum urartu]	24.7455	63.8294	-1.36706	0.0315045	0.38034	down
TRITD5Av1G147560	Beta-1,3-galactosyltransferase 7 [Triticum urartu];beta-1,3-galactosyltransferase 7-like [Aegilops tauschii subsp. tauschii]	23.8524	8.89473	1.42311	0.042023	0.450426	up
TRITD5Av1G149830	Heat shock protein 81-2 [Triticum urartu]	0.602501	1.57692	-1.38807	0.035017	0.40821	down
TRITD5Av1G151660	GLABRA2 expression modulator-like [Aegilops tauschii subsp. tauschii];hypothetical protein TRIUR3_26481 [Triticum urartu]	3.20604	8.82128	-1.46019	0.0241721	0.323463	down
TRITD5Av1G153060	putative wall-associated receptor kinase-like 16 [Aegilops tauschii subsp. tauschii]	30.137	123.035	-2.02946	0.00204588	0.0684517	down
TRITD5Av1G153110	putative wall-associated receptor kinase-like 16 [Aegilops tauschii subsp. tauschii]	27.2255	73.6359	-1.43545	0.0244442	0.32466	down
TRITD5Av1G154160	Endoplasmin [Triticum urartu];predicted protein [Hordeum vulgare subsp. vulgare]	519.732	113.071	2.20054	0.00172486	0.061302	up
TRITD5Av1G154340	phosphatidylinositol 4-kinase gamma 5-like isoform X1 [Aegilops tauschii subsp. tauschii];phosphatidylinositol 4-kinase gamma 5-like isoform X2 [Aegilops tauschii subsp. tauschii]	6.13333	18.2288	-1.57147	0.0146788	0.241456	down
TRITD5Av1G154770	tropomyosin alpha-3 chain-like [Aegilops tauschii subsp. tauschii]	1.32125	3.40239	-1.36465	0.0379142	0.425851	down
TRITD5Av1G155090	Ribosomal RNA small subunit methyltransferase B [Triticum urartu];uncharacterized protein LOC109786299 [Aegilops tauschii subsp. tauschii];predicted protein [Hordeum vulgare subsp. vulgare]	4.04214	1.53632	1.39564	0.0490346	0.48617	up
TRITD5Av1G155130	cellulose synthase-like protein E6 [Aegilops tauschii subsp. tauschii];Cellulose synthase-like protein E6 [Triticum urartu]	75.8736	23.0398	1.71947	0.0137515	0.231619	up
TRITD5Av1G155450	serine/threonine-protein kinase D6PK-like [Aegilops tauschii subsp. tauschii]	12.6908	4.71962	1.42704	0.041694	0.448466	up
TRITD5Av1G156340	putative galacturonosyltransferase 4 [Triticum urartu]	6.93385	1.98976	1.80106	0.0104514	0.195761	up
TRITD5Av1G157030	small heat shock protein, chloroplastic-like [Aegilops tauschii subsp. tauschii];hypothetical protein TRIUR3_21060 [Triticum urartu]	575.382	38.9451	3.885	1.72826e-07	6.42227e-05	up
TRITD5Av1G158420	wall-associated receptor kinase 3-like [Aegilops tauschii subsp. tauschii]	43.5271	246.737	-2.50299	0.000203685	0.0135426	down
TRITD5Av1G159290	zinc finger A20 and AN1 domain-containing stress-associated protein 1 [Aegilops tauschii subsp. tauschii]	34.1557	12.166	1.48927	0.0337114	0.397889	up
TRITD5Av1G160650	sulfate transporter 1.2-like [Aegilops tauschii subsp. tauschii];Sulfate transporter 1.2 [Triticum urartu]	1.0404	4.08384	-1.97279	0.00345036	0.094927	down
TRITD5Av1G161020	3-hydroxy-3-methylglutaryl-coenzyme A reductase 3 [Triticum urartu]	18.2444	1.55245	3.55483	1.58804e-06	0.000336553	up
TRITD5Av1G163410	probable sarcosine oxidase [Aegilops tauschii subsp. tauschii]	1.77636	13.6546	-2.94239	2.35568e-05	0.00276634	down
TRITD5Av1G163440	probable sarcosine oxidase [Aegilops tauschii subsp. tauschii];putative sarcosine oxidase [Triticum urartu]	2.55742	7.86231	-1.62026	0.0130002	0.223419	down
TRITD5Av1G165580	predicted protein, partial [Hordeum vulgare subsp. vulgare];Putative quinone-oxidoreductase-like protein, chloroplastic [Triticum urartu]	9.75345	2.3523	2.05184	0.00370943	0.0991385	up
TRITD5Av1G166120	Subtilisin-chymotrypsin inhibitor-2A [Triticum urartu]	27.0685	9.53203	1.50576	0.033783	0.398157	up
TRITD5Av1G167570	fructokinase-1 [Aegilops tauschii subsp. tauschii]	5.75916	17.7658	-1.62517	0.0120822	0.213939	down
TRITD5Av1G170580	probable UDP-arabinose 4-epimerase 1 [Aegilops tauschii subsp. tauschii];putative UDP-arabinose 4-epimerase 1 [Triticum urartu]	8.57268	2.36658	1.85694	0.00838787	0.169425	up
TRITD5Av1G170690	acyltransferase-like protein At1g54570, chloroplastic [Aegilops tauschii subsp. tauschii];acyltransferase-like protein At1g54570, chloroplastic isoform X1 [Aegilops tauschii subsp. tauschii];acyltransferase-like protein At1g54570, chloroplastic isoform X2 [Aegilops tauschii subsp. tauschii]	5.90076	0.304624	4.2758	2.44134e-08	1.40907e-05	up
TRITD5Av1G171440	beta-glucosidase 31-like [Aegilops tauschii subsp. tauschii];Beta-glucosidase 31 [Triticum urartu]	57.7877	19.2841	1.58335	0.0232545	0.318143	up
TRITD5Av1G171490	putative NOT transcription complex subunit VIP2 [Triticum urartu]	2.32187	6.38658	-1.45976	0.0233217	0.318553	down
TRITD5Av1G173510	bifunctional L-3-cyanoalanine synthase/cysteine synthase, mitochondrial [Aegilops tauschii subsp. tauschii];Cysteine synthase, chloroplastic/chromoplastic [Triticum urartu]	95.8873	226.218	-1.2383	0.0493689	0.488414	down
TRITD5Av1G173710	predicted protein [Hordeum vulgare subsp. vulgare]	6.7168	2.30102	1.5455	0.0288443	0.36158	up
TRITD5Av1G174050	respiratory burst oxidase homolog protein B-like [Aegilops tauschii subsp. tauschii]	1.75866	0.357235	2.29953	0.00140877	0.0534485	up
TRITD5Av1G175210	disease resistance protein RPM1-like [Aegilops tauschii subsp. tauschii];Disease resistance protein RPP13 [Triticum urartu];Disease resistance protein RPM1 [Triticum urartu]	19.2541	6.72321	1.51795	0.0297389	0.368468	up
TRITD5Av1G177300	serine carboxypeptidase-like 2 [Aegilops tauschii subsp. tauschii];Serine carboxypeptidase-like 6 [Triticum urartu]	18.5859	4.98193	1.89943	0.006854	0.147527	up
TRITD5Av1G182260	protein STAY-GREEN, chloroplastic-like [Aegilops tauschii subsp. tauschii];hypothetical protein TRIUR3_24007 [Triticum urartu]	24.61	3.28247	2.90639	5.49951e-05	0.00509164	up
TRITD5Av1G182370	two-component response regulator-like PRR95 [Aegilops tauschii subsp. tauschii];Two-component response regulator-like PRR95 [Triticum urartu]	59.8973	164.969	-1.46164	0.0221038	0.309555	down
TRITD5Av1G182760	predicted protein [Hordeum vulgare subsp. vulgare];hypothetical protein TRIUR3_03961 [Triticum urartu]	2.58895	10.6878	-2.04553	0.00209133	0.069212	down
TRITD5Av1G182800	probable serine/threonine-protein kinase WNK9 [Aegilops tauschii subsp. tauschii];putative serine/threonine-protein kinase WNK9 [Triticum urartu]	8.49438	1.35073	2.65277	0.000231534	0.0148834	up
TRITD5Av1G183130	probable serine/threonine-protein kinase PBL19 [Aegilops tauschii subsp. tauschii]	26.6661	5.02178	2.40873	0.000665426	0.0312843	up
TRITD5Av1G184610	uncharacterized protein LOC109740675 [Aegilops tauschii subsp. tauschii]	1.43972	3.55799	-1.30528	0.0439662	0.461025	down
TRITD5Av1G184850	protein NUCLEAR FUSION DEFECTIVE 4-like [Aegilops tauschii subsp. tauschii]	3.10008	0.528317	2.55283	0.000432681	0.0228037	up
TRITD5Av1G186080	la-related protein 1B-like [Aegilops tauschii subsp. tauschii]	17.9892	4.88712	1.88007	0.00737573	0.155343	up
TRITD5Av1G186840	MDIS1-interacting receptor like kinase 2-like [Aegilops tauschii subsp. tauschii]	2.01125	8.01947	-1.99541	0.00254076	0.0784108	down
TRITD5Av1G189060	predicted protein [Hordeum vulgare subsp. vulgare];T-complex protein 1 subunit beta [Triticum urartu]	19.03	7.31117	1.3801	0.0485022	0.484076	up
TRITD5Av1G191510	chlorophyll a-b binding protein of LHCII type 1-like [Aegilops tauschii subsp. tauschii];light-harvesting complex I LH35 proteins-like [Solanum pennellii];Chlorophyll a-b binding protein 1, chloroplastic [Triticum urartu];chlorophyll a-b binding protein of LHCII type 1 [Brachypodium distachyon];Chlorophyll a-b binding protein 25, chloroplastic [Triticum urartu]	150.813	536.515	-1.83086	0.00494868	0.119327	down
TRITD5Av1G191650	LRR receptor-like serine/threonine-protein kinase GSO2 [Triticum urartu]	0.432208	1.25337	-1.53602	0.0203872	0.294329	down
TRITD5Av1G194140	probable protein phosphatase 2C 70 isoform X1 [Aegilops tauschii subsp. tauschii];probable protein phosphatase 2C 70 isoform X2 [Aegilops tauschii subsp. tauschii]	28.0911	6.89993	2.02546	0.0039486	0.103338	up
TRITD5Av1G194160	Hydrophobic protein OSR8 [Triticum urartu]	120.803	41.6015	1.53795	0.0279055	0.354895	up
TRITD5Av1G194430	cytochrome P450 reductase [Triticum aestivum];NADPH--cytochrome P450 reductase [Triticum urartu]	34.4112	11.5302	1.57746	0.0238433	0.321858	up
TRITD5Av1G195870	splicing factor U2af large subunit A-like isoform X2 [Aegilops tauschii subsp. tauschii];RecName: Full=Splicing factor U2af large subunit A; AltName: Full=U2 auxiliary factor 65 kDa subunit A; AltName: Full=U2 small nuclear ribonucleoprotein auxiliary factor large subunit A; Short=U2 snRNP auxiliary factor large subunit A;Splicing factor U2af large subunit A [Triticum urartu]	1.53031	0.550168	1.47588	0.0401867	0.43869	up
TRITD5Av1G197270	E3 ubiquitin-protein ligase RGLG1 [Triticum urartu]	19.6565	1.90397	3.36793	4.62481e-06	0.000769676	up
TRITD5Av1G197670	putative E3 ubiquitin-protein ligase BAH1-like 1 [Triticum urartu]	6.42802	0.951064	2.75676	0.000164958	0.0116532	up
TRITD5Av1G198990	ornithine aminotransferase, mitochondrial [Aegilops tauschii subsp. tauschii];putative ornithine aminotransferase [Triticum urartu]	98.8473	36.1051	1.453	0.0373949	0.423908	up
TRITD5Av1G199110	IQ domain-containing protein IQM2-like [Aegilops tauschii subsp. tauschii];hypothetical protein TRIUR3_06899 [Triticum urartu]	1.90729	0.554452	1.78239	0.0130422	0.223779	up
TRITD5Av1G200800	hypothetical protein TRIUR3_02696 [Triticum urartu]	48.7217	5.15639	3.24013	8.36974e-06	0.0012475	up
TRITD5Av1G201130	bHLH92 [Triticum aestivum];Transcription factor bHLH92 [Triticum urartu]	14.9911	3.8117	1.9756	0.00513535	0.121635	up
TRITD5Av1G201490	hypothetical protein BRADI_5g15057v3 [Brachypodium distachyon]	26.0887	1.39395	4.22617	3.40777e-08	1.8126e-05	up
TRITD5Av1G202060	calmodulin-like protein 4 [Aegilops tauschii subsp. tauschii];Calmodulin-like protein 4 [Triticum urartu]	87.9368	21.8737	2.00727	0.00417177	0.106461	up
TRITD5Av1G203830	probable LRR receptor-like serine/threonine-protein kinase At3g47570 [Aegilops tauschii subsp. tauschii]	23.6953	2.28295	3.37563	3.74358e-06	0.000668107	up
TRITD5Av1G203860	uncharacterized protein LOC109734275 isoform X2 [Aegilops tauschii subsp. tauschii];Lysosomal beta glucosidase [Triticum urartu];uncharacterized protein LOC109734276 [Aegilops tauschii subsp. tauschii]	5.06092	0.646057	2.96966	4.19259e-05	0.00413572	up
TRITD5Av1G204520	Calcium-activated outward-rectifying potassium channel 1 [Triticum urartu]	29.0461	10.6952	1.44137	0.039267	0.432654	up
TRITD5Av1G204560	senescence-specific cysteine protease SAG39-like [Aegilops tauschii subsp. tauschii]	2.1159	11.3259	-2.42028	0.000360728	0.0204289	down
TRITD5Av1G205610	UDP-glucose 6-dehydrogenase 4-like [Aegilops tauschii subsp. tauschii]	162.725	38.6884	2.07246	0.00309844	0.0886618	up
TRITD5Av1G205700	cyclic nucleotide-gated ion channel 2 [Aegilops tauschii subsp. tauschii];cyclic nucleotide-gated ion channel 2, partial [Hordeum vulgare subsp. vulgare]	11.2604	3.69827	1.60634	0.0217786	0.30662	up
TRITD5Av1G206190	uncharacterized protein LOC109779905 [Aegilops tauschii subsp. tauschii];uncharacterized protein LOC109744382, partial [Aegilops tauschii subsp. tauschii]	12.2525	2.92516	2.06649	0.00332361	0.0925067	up
TRITD5Av1G207410	predicted protein [Hordeum vulgare subsp. vulgare]	29.1938	9.29804	1.65066	0.0192553	0.284189	up
TRITD5Av1G207760	MYB-related protein [Triticum aestivum];hypothetical protein TRIUR3_23402 [Triticum urartu]	16.4393	2.70965	2.60097	0.000266624	0.0164754	up
TRITD5Av1G208030	CCG-binding protein 1 [Aegilops tauschii subsp. tauschii];hypothetical protein TRIUR3_01279 [Triticum urartu]	109.125	312.654	-1.51859	0.0177978	0.271883	down
TRITD5Av1G208140	uncharacterized protein LOC109779480 [Aegilops tauschii subsp. tauschii];hypothetical protein TRIUR3_15747 [Triticum urartu]	58.7883	22.3007	1.39844	0.0462221	0.47326	up
TRITD5Av1G208340	cold acclimation protein WCOR413-like protein beta form [Triticum aestivum];cold-regulated 413 plasma membrane protein 1-like [Aegilops tauschii subsp. tauschii];cold acclimation protein [Triticum aestivum];hypothetical protein TRIUR3_23376 [Triticum urartu]	45.4289	14.5841	1.63922	0.018968	0.282035	up
TRITD5Av1G208850	probable xyloglucan glycosyltransferase 9 [Aegilops tauschii subsp. tauschii];hypothetical protein TRIUR3_13071 [Triticum urartu]	7.34007	0.936676	2.97017	4.09425e-05	0.00409833	up
TRITD5Av1G209010	L-type lectin-domain containing receptor kinase IV.2 [Triticum urartu];predicted protein [Hordeum vulgare subsp. vulgare]	3.59203	12.3601	-1.78283	0.00628829	0.138735	down
TRITD5Av1G209240	probable LRR receptor-like serine/threonine-protein kinase At2g16250 [Aegilops tauschii subsp. tauschii]	6.57478	19.1464	-1.54206	0.0164195	0.260259	down
TRITD5Av1G209450	hypothetical protein TRIUR3_05435 [Triticum urartu];pectin acetylesterase 9-like isoform X2 [Aegilops tauschii subsp. tauschii];pectin acetylesterase 9-like isoform X1 [Aegilops tauschii subsp. tauschii]	3.08866	0.945927	1.70718	0.0168472	0.264629	up
TRITD5Av1G209620	predicted protein [Hordeum vulgare subsp. vulgare]	2.94869	8.11061	-1.45974	0.0248217	0.328297	down
TRITD5Av1G209720	Cullin-associated NEDD8-dissociated protein 1 [Triticum urartu]	2.56474	0.766836	1.74182	0.0138705	0.233054	up
TRITD5Av1G209770	protein NRT1/ PTR FAMILY 6.4 isoform X1 [Aegilops tauschii subsp. tauschii];protein NRT1/ PTR FAMILY 6.4 isoform X2 [Aegilops tauschii subsp. tauschii];disease resistance protein RGA2-like [Aegilops tauschii subsp. tauschii]	14.8356	3.68666	2.00868	0.00420759	0.106913	up
TRITD5Av1G211060	uncharacterized protein LOC109773227 isoform X2 [Aegilops tauschii subsp. tauschii];uncharacterized protein LOC109773227 isoform X1 [Aegilops tauschii subsp. tauschii];scarecrow-like protein 21 [Aegilops tauschii subsp. tauschii];hypothetical protein TRIUR3_24237 [Triticum urartu]	9.15759	2.15461	2.08754	0.00297646	0.0867085	up
TRITD5Av1G211170	uncharacterized protein LOC109759397 [Aegilops tauschii subsp. tauschii]	7.11883	2.39941	1.56896	0.0255507	0.334221	up
TRITD5Av1G213400	reticulon-like protein B8 [Aegilops tauschii subsp. tauschii];Reticulon-like protein B8 [Triticum urartu]	5.71165	13.5901	-1.25057	0.0489298	0.48602	down
TRITD5Av1G214880	transcription termination factor MTEF1, chloroplastic-like [Aegilops tauschii subsp. tauschii];predicted protein [Hordeum vulgare subsp. vulgare]	1.68404	4.46808	-1.40773	0.03109	0.377899	down
TRITD5Av1G214960	putative glutathione S-transferase GSTU1 [Triticum urartu]	295.906	29.5952	3.32171	4.91995e-06	0.000808869	up
TRITD5Av1G216250	glucan endo-1,3-beta-glucosidase 8-like [Aegilops tauschii subsp. tauschii];Glucan endo-1,3-beta-glucosidase 8 [Triticum urartu]	14.9107	0.808094	4.20568	3.47504e-08	1.81283e-05	up
TRITD5Av1G217100	type I inositol polyphosphate 5-phosphatase 4-like [Aegilops tauschii subsp. tauschii];Type I inositol-1,4,5-trisphosphate 5-phosphatase CVP2 [Triticum urartu]	1.41932	4.9449	-1.80075	0.00641481	0.140489	down
TRITD5Av1G217290	putative glutathione S-transferase GSTF1 [Triticum urartu]	8.78593	26.0636	-1.56877	0.015089	0.245248	down
TRITD5Av1G219300	pathogenesis-related protein 1-9 [Triticum aestivum]	3.39827	11.6361	-1.77573	0.00704358	0.150331	down
TRITD5Av1G219320	pathogenesis-related protein 1-19 [Triticum aestivum]	8.08003	36.7125	-2.18384	0.00106958	0.0439615	down
TRITD5Av1G220730	myosin-binding protein 2-like [Aegilops tauschii subsp. tauschii]	1.62374	4.63693	-1.51385	0.0195546	0.287044	down
TRITD5Av1G221130	predicted protein [Hordeum vulgare subsp. vulgare];Pleiotropic drug resistance protein 5 [Triticum urartu]	9.40469	52.6817	-2.48585	0.000223055	0.0144411	down
TRITD5Av1G221530	uncharacterized protein LOC109762144 [Aegilops tauschii subsp. tauschii];hypothetical protein TRIUR3_01875 [Triticum urartu]	2.51602	7.03415	-1.48324	0.0213563	0.303933	down
TRITD5Av1G222230	uncharacterized protein LOC109763458 [Aegilops tauschii subsp. tauschii];hypothetical protein TRIUR3_01312 [Triticum urartu]	10.5292	2.28211	2.20595	0.00194243	0.0668685	up
TRITD5Av1G223280	hydroxyproline O-galactosyltransferase GALT5-like [Aegilops tauschii subsp. tauschii];putative beta-1,3-galactosyltransferase 20 [Triticum urartu]	7.99868	2.02058	1.98499	0.00499778	0.120185	up
TRITD5Av1G224320	chlorophyll a-b binding protein of LHCII type 1-like [Aegilops tauschii subsp. tauschii];Chlorophyll a-b binding protein, chloroplastic [Triticum urartu]	0.954751	3.2261	-1.75659	0.00794763	0.163454	down
TRITD5Av1G224400	squalene synthase [Aegilops tauschii subsp. tauschii];Squalene synthase [Triticum urartu]	75.7424	18.6779	2.01977	0.00393474	0.103128	up
TRITD5Av1G224600	probable acyl-activating enzyme 18, peroxisomal isoform X2 [Aegilops tauschii subsp. tauschii];Acetyl-coenzyme A synthetase [Triticum urartu]	3.88612	14.906	-1.93949	0.00318126	0.0899606	down
TRITD5Av1G227050	GDSL esterase/lipase At5g55050-like [Aegilops tauschii subsp. tauschii]	29.1592	7.51902	1.95534	0.00528146	0.123829	up
TRITD5Av1G228040	L-type lectin-domain containing receptor kinase IV.1 [Triticum urartu]	9.9219	56.6879	-2.51435	0.000194107	0.0130501	down
TRITD5Av1G228050	L-type lectin-domain containing receptor kinase IV.2 [Triticum urartu]	6.65085	24.521	-1.88241	0.00401775	0.104178	down
TRITD5Av1G228510	Xanthoxin dehydrogenase [Triticum urartu]	9.81133	0.967549	3.34204	6.61826e-06	0.0010318	up
TRITD5Av1G230080	uncharacterized protein LOC109774929 [Aegilops tauschii subsp. tauschii];hypothetical protein TRIUR3_33094 [Triticum urartu]	0.583191	1.57762	-1.43571	0.0301229	0.371598	down
TRITD5Av1G230920	predicted protein [Hordeum vulgare subsp. vulgare];hypothetical protein TRIUR3_29276 [Triticum urartu]	3.47686	0.730736	2.25036	0.00180698	0.0634126	up
TRITD5Av1G231280	cinnamoyl-CoA reductase 1 [Aegilops tauschii subsp. tauschii]	23.2811	95.1302	-2.03075	0.0020496	0.0684517	down
TRITD5Av1G231940	protein synthesis inhibitor II-like [Aegilops tauschii subsp. tauschii]	7.65183	1.34704	2.50601	0.00050789	0.025514	up
TRITD5Av1G232700	actin-depolymerizing factor 3-like [Aegilops tauschii subsp. tauschii];Actin-depolymerizing factor 3 [Triticum urartu]	59.5812	13.29	2.16451	0.00209215	0.069212	up
TRITD5Av1G232950	heat shock cognate 70 kDa protein 2-like [Aegilops tauschii subsp. tauschii];Heat shock cognate 70 kDa protein 1 [Triticum urartu];hypothetical protein OsI_14101 [Oryza sativa Indica Group];Heat shock 70 kDa protein 3 [Zea mays]	180.607	562.468	-1.63891	0.0110326	0.202217	down
TRITD5Av1G234760	L-type lectin-domain containing receptor kinase IV.1-like [Aegilops tauschii subsp. tauschii]	0.47932	2.16299	-2.17396	0.00141863	0.053669	down
TRITD5Av1G236500	uncharacterized protein LOC109762935 [Aegilops tauschii subsp. tauschii];hypothetical protein TRIUR3_07129 [Triticum urartu]	4.9808	12.0639	-1.27625	0.0443021	0.461918	down
TRITD5Av1G236860	calcium-dependent protein kinase 7-like [Aegilops tauschii subsp. tauschii];Calcium-dependent protein kinase isoform 11 [Triticum urartu]	7.06772	1.52233	2.21497	0.00184607	0.064203	up
TRITD5Av1G238180	probable serine/threonine-protein kinase At1g01540 [Aegilops tauschii subsp. tauschii]	80.9536	18.3166	2.14394	0.00225547	0.0725789	up
TRITD5Av1G239030	benzoate--CoA ligase, peroxisomal-like [Aegilops tauschii subsp. tauschii]	1.72004	0.572385	1.58739	0.027565	0.35205	up
TRITD5Av1G239500	protein NLP1-like [Aegilops tauschii subsp. tauschii]	11.2315	4.28425	1.39043	0.0471412	0.47783	up
TRITD5Av1G240870	F-box/LRR-repeat protein 10 [Triticum urartu]	5.79608	15.5106	-1.42011	0.0262935	0.340623	down
TRITD5Av1G244710	putative LRR receptor-like serine/threonine-protein kinase [Dichanthelium oligosanthes]	21.5875	64.5676	-1.58061	0.0140553	0.235067	down
TRITD5Av1G244720	hypothetical protein TRIUR3_35365 [Triticum urartu]	5.12986	21.7049	-2.08103	0.00193684	0.0667607	down
TRITD5Av1G244830	Beta-amylase 1, chloroplastic [Triticum urartu]	20.2516	1.01764	4.31473	1.71094e-08	1.03139e-05	up
TRITD5Av1G247220	UDP-galactose/UDP-glucose transporter 2-like [Aegilops tauschii subsp. tauschii];Adenosine 3'-phospho 5'-phosphosulfate transporter 2 [Triticum urartu]	8.32538	25.5136	-1.61568	0.0123341	0.216674	down
TRITD5Av1G248580	uncharacterized protein LOC109748233 isoform X2 [Aegilops tauschii subsp. tauschii]	22.7354	8.09451	1.48992	0.0333608	0.395879	up
TRITD5Av1G251390	14 kDa proline-rich protein DC2.15 [Triticum urartu]	5.06161	15.136	-1.58031	0.0156437	0.251691	down
TRITD5Av1G251480	Cortical cell-delineating protein [Triticum urartu]	2.88085	19.6051	-2.76667	6.53899e-05	0.00570364	down
TRITD5Av1G251730	hypothetical protein TRIUR3_34618 [Triticum urartu]	0.869141	3.93312	-2.17801	0.00118241	0.0471003	down
TRITD5Av1G253890	hexose carrier protein HEX6-like [Aegilops tauschii subsp. tauschii];Hexose carrier protein HEX6 [Triticum urartu]	1.46082	4.85527	-1.73277	0.00812259	0.16617	down
TRITD5Av1G254630	uncharacterized protein LOC109758259 [Aegilops tauschii subsp. tauschii];uncharacterized protein LOC109742944 isoform X2 [Aegilops tauschii subsp. tauschii]	37.5523	112.694	-1.58544	0.0137381	0.231618	down
TRITD5Av1G254880	chaperone protein ClpB2, chloroplastic [Aegilops tauschii subsp. tauschii];Chaperone protein ClpB 2 [Triticum urartu]	612.724	46.6144	3.71639	4.77437e-07	0.000136331	up
TRITD5Av1G255350	receptor like protein 42 [Brachypodium distachyon]	12.9792	53.2117	-2.03554	0.00199666	0.0676327	down
TRITD5Av1G255390	unnamed protein product [Triticum aestivum]	7.74108	247.208	-4.99705	6.24709e-11	9.41471e-08	down
TRITD5Av1G255420	hypothetical protein TRIUR3_05584 [Triticum urartu]	53.2424	2.71049	4.29595	1.38559e-08	8.94924e-06	up
TRITD5Av1G256270	uncharacterized protein LOC109747399 [Aegilops tauschii subsp. tauschii]	4.73025	1.58577	1.57673	0.0265329	0.343233	up
TRITD5Av1G256460	L-type lectin-domain containing receptor kinase IX.2-like [Aegilops tauschii subsp. tauschii];putative L-type lectin-domain containing receptor kinase S.7 [Triticum urartu]	30.1504	99.6035	-1.72402	0.00780945	0.161469	down
TRITD5Bv1G000560	cell division AAA ATPase family protein [Triticum aestivum]	3.94791	23.0183	-2.54362	0.000174107	0.0121592	down
TRITD5Bv1G001230	protein NRT1/ PTR FAMILY 2.11-like [Aegilops tauschii subsp. tauschii]	77.2898	17.6923	2.12716	0.00242797	0.0763194	up
TRITD5Bv1G002510	G-type lectin S-receptor-like serine/threonine-protein kinase SD2-5 [Triticum urartu]	2.08414	7.32478	-1.81333	0.00560613	0.128552	down
TRITD5Bv1G003390	cell number regulator 2 [Sorghum bicolor]	12.6988	187.33	-3.88282	8.32028e-08	3.58261e-05	down
TRITD5Bv1G005700	uncharacterized protein LOC109748839 isoform X1 [Aegilops tauschii subsp. tauschii]	35.2289	262.794	-2.8991	2.47005e-05	0.00285128	down
TRITD5Bv1G006970	cysteine synthase [Aegilops tauschii subsp. tauschii];Cysteine synthase [Triticum urartu]	356.321	893.055	-1.32557	0.0363534	0.416981	down
TRITD5Bv1G016090	auxin response factor 25-like isoform X2 [Aegilops tauschii subsp. tauschii];auxin response factor 25-like isoform X1 [Aegilops tauschii subsp. tauschii];Auxin response factor 25 [Triticum urartu]	3.04589	0.989988	1.62138	0.0214137	0.304145	up
TRITD5Bv1G016340	bidirectional sugar transporter SWEET16-like [Aegilops tauschii subsp. tauschii]	7.43519	1.68987	2.13746	0.00268609	0.0812325	up
TRITD5Bv1G017180	leucine--tRNA ligase, cytoplasmic-like [Aegilops tauschii subsp. tauschii]	1.41678	5.05383	-1.83476	0.0056435	0.128864	down
TRITD5Bv1G017660	protein WIR1A-like [Aegilops tauschii subsp. tauschii]	4.61677	230.34	-5.64074	1.25568e-12	7.68109e-09	down
TRITD5Bv1G017990	RecName: Full=Protein WIR1A	29.6063	206.905	-2.80499	4.30909e-05	0.00421995	down
TRITD5Bv1G020860	importin subunit beta-1-like [Aegilops tauschii subsp. tauschii];Importin subunit beta-1 [Triticum urartu]	2.65143	0.371356	2.83589	0.00010315	0.00818169	up
TRITD5Bv1G022090	NAC transcription factor 6A [Triticum aestivum];NAC transcription factor 6C [Triticum aestivum]	14.3353	4.58478	1.64465	0.0193176	0.284729	up
TRITD5Bv1G022310	E3 ubiquitin-protein ligase RMA2-like [Aegilops tauschii subsp. tauschii]	3.45382	12.1887	-1.81928	0.0057107	0.129962	down
TRITD5Bv1G024760	ent-isokaurene C2-hydroxylase-like [Aegilops tauschii subsp. tauschii]	12.3179	2.92352	2.07497	0.00327641	0.0921027	up
TRITD5Bv1G026790	wall associated kinase [Triticum aestivum]	9.6594	46.5508	-2.2688	0.000668117	0.0313564	down
TRITD5Bv1G026880	hypothetical protein OsI_32811 [Oryza sativa Indica Group];wall associated kinase [Triticum aestivum]	10.4613	31.0112	-1.56772	0.0148975	0.243302	down
TRITD5Bv1G030180	predicted protein [Hordeum vulgare subsp. vulgare]	23.4753	2.98058	2.97748	4.3495e-05	0.00424421	up
TRITD5Bv1G032040	adenine phosphoribosyltransferase 1 [Aegilops tauschii subsp. tauschii]	10.488	27.8084	-1.40677	0.0278487	0.354506	down
TRITD5Bv1G032660	hypothetical protein TRIUR3_17055 [Triticum urartu];uncharacterized protein At4g22758-like [Aegilops tauschii subsp. tauschii]	17.9622	3.70628	2.27692	0.00144463	0.0539042	up
TRITD5Bv1G037250	uncharacterized protein LOC109768204 [Aegilops tauschii subsp. tauschii];hypothetical protein TRIUR3_23515 [Triticum urartu]	19.7469	7.28059	1.4395	0.0397137	0.435806	up
TRITD5Bv1G037810	hypothetical protein TRIUR3_23515 [Triticum urartu];uncharacterized protein LOC109768204 [Aegilops tauschii subsp. tauschii]	13.2946	4.44484	1.58064	0.0239141	0.321944	up
TRITD5Bv1G038010	protein NEN1-like [Aegilops tauschii subsp. tauschii]	8.35732	3.02276	1.46717	0.0371965	0.422365	up
TRITD5Bv1G042990	pentatricopeptide repeat-containing protein At2g31400, chloroplastic [Aegilops tauschii subsp. tauschii]	30.328	10.5544	1.5228	0.0292019	0.364883	up
TRITD5Bv1G043640	myb-related protein 340-like [Aegilops tauschii subsp. tauschii]	7.5924	1.94989	1.96117	0.00582757	0.132132	up
TRITD5Bv1G045970	putative polygalacturonase [Triticum urartu]	3.3206	1.23586	1.42592	0.0450507	0.465558	up
TRITD5Bv1G046100	uncharacterized protein LOC109737180 [Aegilops tauschii subsp. tauschii]	0.724391	2.21227	-1.61069	0.0148165	0.24281	down
TRITD5Bv1G046610	universal stress protein PHOS34-like [Aegilops tauschii subsp. tauschii]	186.188	32.3614	2.52441	0.00036568	0.0205805	up
TRITD5Bv1G049970	myosin-3-like [Aegilops tauschii subsp. tauschii]	21.6471	2.64353	3.03363	2.69556e-05	0.00304676	up
TRITD5Bv1G050240	auxin-binding protein [Triticum aestivum]	16.875	6.262	1.43019	0.0423355	0.451961	up
TRITD5Bv1G056690	fidgetin-like protein 1 isoform X1 [Aegilops tauschii subsp. tauschii]	7.94474	2.12171	1.90477	0.00673215	0.145516	up
TRITD5Bv1G060690	uncharacterized protein ycf45 isoform X1 [Aegilops tauschii subsp. tauschii];uncharacterized protein ycf45 isoform X3 [Aegilops tauschii subsp. tauschii]	43.9508	16.0585	1.45256	0.0379499	0.425851	up
TRITD5Bv1G060750	zinc finger CCCH domain-containing protein 65-like isoform X1 [Aegilops tauschii subsp. tauschii];zinc finger CCCH domain-containing protein 65-like isoform X2 [Aegilops tauschii subsp. tauschii];zinc finger CCCH domain-containing protein 65-like isoform X3 [Aegilops tauschii subsp. tauschii];zinc finger CCCH domain-containing protein 65-like isoform X4 [Aegilops tauschii subsp. tauschii];Zinc fi…	2.50477	7.25852	-1.535	0.0177372	0.271228	down
TRITD5Bv1G067830	amino acid permease 6-like [Aegilops tauschii subsp. tauschii];hypothetical protein TRIUR3_28783 [Triticum urartu]	1.04377	4.2089	-2.01163	0.00280364	0.0838383	down
TRITD5Bv1G068810	myb-related protein 308-like [Aegilops tauschii subsp. tauschii]	1.10358	4.20353	-1.92941	0.00439165	0.109698	down
TRITD5Bv1G075270	mitogen-activated protein kinase kinase 3-like isoform X2 [Aegilops tauschii subsp. tauschii];mitogen-activated protein kinase kinase 3-like isoform X1 [Aegilops tauschii subsp. tauschii]	2.67393	0.62561	2.09563	0.00366411	0.0985614	up
TRITD5Bv1G076220	SAB [Triticum aestivum]	3.83962	1.19428	1.68482	0.0195314	0.286953	up
TRITD5Bv1G080760	glutamate--tRNA ligase, cytoplasmic-like isoform X2 [Aegilops tauschii subsp. tauschii]	11.3792	2.66339	2.09506	0.00325714	0.0917512	up
TRITD5Bv1G083260	uncharacterized protein LOC109782960 [Aegilops tauschii subsp. tauschii]	4.893	0.750046	2.70567	0.000166781	0.0117513	up
TRITD5Bv1G084890	uncharacterized protein LOC109774111 isoform X3 [Aegilops tauschii subsp. tauschii];uncharacterized protein LOC109774111 isoform X4 [Aegilops tauschii subsp. tauschii];uncharacterized protein LOC109774111 isoform X1 [Aegilops tauschii subsp. tauschii];uncharacterized protein LOC109774111 isoform X2 [Aegilops tauschii subsp. tauschii]	2.96235	57.1165	-4.26909	7.84907e-09	5.75464e-06	down
TRITD5Bv1G085810	probable calcium-binding protein CML49 [Aegilops tauschii subsp. tauschii]	23.0109	6.82347	1.75374	0.0123974	0.217111	up
TRITD5Bv1G086540	U3 small nucleolar ribonucleoprotein protein MPP10 [Aegilops tauschii subsp. tauschii];hypothetical protein TRIUR3_19749 [Triticum urartu]	7.91472	2.88701	1.45496	0.0383074	0.428068	up
TRITD5Bv1G086660	probable protein S-acyltransferase 4 isoform X1 [Aegilops tauschii subsp. tauschii]	1.81557	4.56655	-1.33068	0.0375924	0.424727	down
TRITD5Bv1G086820	Protein ZINC INDUCED FACILITATOR-LIKE 1 [Triticum urartu];protein ZINC INDUCED FACILITATOR-LIKE 1 [Brachypodium distachyon];hypothetical protein PAHAL_8G020500 [Panicum hallii]	0.507047	2.55656	-2.33401	0.000676375	0.0315258	down
TRITD5Bv1G090160	predicted protein [Hordeum vulgare subsp. vulgare];uncharacterized protein LOC109733348 [Aegilops tauschii subsp. tauschii]	40.8422	6.62337	2.62442	0.000224985	0.0145085	up
TRITD5Bv1G090250	probable inactive serine/threonine-protein kinase bub1 [Aegilops tauschii subsp. tauschii];hypothetical protein TRIUR3_35091 [Triticum urartu]	2.00086	0.708956	1.49685	0.0362943	0.416482	up
TRITD5Bv1G090820	NAC domain transcription factor [Triticum aestivum]	7.71342	1.23436	2.64361	0.00025414	0.0158849	up
TRITD5Bv1G091740	ethanolamine-phosphate cytidylyltransferase-like [Aegilops tauschii subsp. tauschii]	16.3308	3.00895	2.44027	0.000587133	0.0286579	up
TRITD5Bv1G091990	hypothetical protein TRIUR3_28735 [Triticum urartu]	4.67952	1.5195	1.62276	0.023227	0.318143	up
TRITD5Bv1G092070	cytochrome P450 714C2-like isoform X1 [Aegilops tauschii subsp. tauschii];Secologanin synthase [Triticum urartu]	0.807164	1.96823	-1.28596	0.0478057	0.480748	down
TRITD5Bv1G094040	hypothetical protein TRIUR3_21512 [Triticum urartu];F-box/LRR-repeat protein 3 [Aegilops tauschii subsp. tauschii]	5.59422	1.80505	1.63189	0.0203344	0.293879	up
TRITD5Bv1G097460	glutamine-dependent asparagine synthetase [Triticum aestivum];asparagine synthetase [Triticum turgidum subsp. durum];glutamine-dependent asparagine synthetase 1 [Hordeum vulgare subsp. vulgare]	26.0697	1.2764	4.35222	1.20471e-08	8.37951e-06	up
TRITD5Bv1G097800	predicted protein [Hordeum vulgare subsp. vulgare]	2.06922	7.66837	-1.88983	0.00430061	0.108221	down
TRITD5Bv1G106010	uncharacterized protein LOC109767473 [Aegilops tauschii subsp. tauschii]	21.481	6.22125	1.78779	0.0113954	0.206495	up
TRITD5Bv1G106390	Spermine synthase [Triticum urartu]	35.8001	13.1377	1.44625	0.0386743	0.428607	up
TRITD5Bv1G107300	meiotic nuclear division protein 1 homolog [Aegilops tauschii subsp. tauschii];hypothetical protein TRIUR3_06065 [Triticum urartu]	2.4261	7.01002	-1.53078	0.0194489	0.286112	down
TRITD5Bv1G108490	oryzalexin E synthase-like [Aegilops tauschii subsp. tauschii]	3.594	12.5493	-1.80395	0.00583045	0.132132	down
TRITD5Bv1G111290	predicted protein [Hordeum vulgare subsp. vulgare];phosphoenolpyruvate carboxylase 2 [Aegilops tauschii subsp. tauschii]	45.3142	109.002	-1.26632	0.0448012	0.463863	down
TRITD5Bv1G112400	pathogenisis-related protein 1.1 [Triticum aestivum]	343.456	1017.48	-1.5668	0.0147215	0.241884	down
TRITD5Bv1G113110	probable LRR receptor-like serine/threonine-protein kinase At2g24230 [Aegilops tauschii subsp. tauschii]	3.07972	0.90759	1.76269	0.0124715	0.217237	up
TRITD5Bv1G113900	S276 [Triticum aestivum]	20.6908	6.24216	1.72887	0.0135137	0.229403	up
TRITD5Bv1G114130	probable LRR receptor-like serine/threonine-protein kinase At1g07650 isoform X1 [Aegilops tauschii subsp. tauschii];probable LRR receptor-like serine/threonine-protein kinase At1g07650 isoform X3 [Aegilops tauschii subsp. tauschii];LEMK1.1 [Triticum aestivum]	8.27478	19.5822	-1.24275	0.0488829	0.486	down
TRITD5Bv1G114990	Receptor-like serine/threonine-protein kinase SD1-8 [Triticum urartu]	3.64122	1.20477	1.59566	0.0258274	0.336513	up
TRITD5Bv1G119110	putative F-box protein At2g02030 [Aegilops tauschii subsp. tauschii]	2.81673	7.88321	-1.48476	0.0216108	0.305422	down
TRITD5Bv1G120500	probable endo-1,3(4)-beta-glucanase ARB_01444 [Aegilops tauschii subsp. tauschii];predicted protein [Hordeum vulgare subsp. vulgare]	9.06461	1.8266	2.31108	0.00109032	0.0444768	up
TRITD5Bv1G120790	nucleobase-ascorbate transporter 6-like [Aegilops tauschii subsp. tauschii]	47.5519	11.7134	2.02135	0.00392855	0.103128	up
TRITD5Bv1G121140	protein PLASTID REDOX INSENSITIVE 2 [Aegilops tauschii subsp. tauschii];hypothetical protein TRIUR3_24491 [Triticum urartu]	24.7173	9.16221	1.43176	0.0414535	0.447299	up
TRITD5Bv1G122750	probable plastidic glucose transporter 1 [Aegilops tauschii subsp. tauschii]	26.2024	9.02693	1.53739	0.0277888	0.354076	up
TRITD5Bv1G125410	putative receptor-like protein kinase At4g00960 isoform X2 [Aegilops tauschii subsp. tauschii];cysteine-rich receptor-like protein kinase 25 isoform X1 [Aegilops tauschii subsp. tauschii]	2.1535	0.612462	1.81399	0.0121792	0.214974	up
TRITD5Bv1G126070	putative receptor protein kinase ZmPK1 [Aegilops tauschii subsp. tauschii]	0.742853	9.45993	-3.67068	3.59951e-07	0.000114875	down
TRITD5Bv1G126930	cysteine endopeptidase EP gamma [Secale cereale x Triticum turgidum subsp. durum]	296.123	728.191	-1.29812	0.0400716	0.437786	down
TRITD5Bv1G127960	aldehyde dehydrogenase family 7 member A1 [Aegilops tauschii subsp. tauschii]	145.884	32.6224	2.16089	0.00208131	0.0691907	up
TRITD5Bv1G128310	protein TIFY 10c-like [Aegilops tauschii subsp. tauschii]	14.9901	3.91905	1.93543	0.00629056	0.138735	up
TRITD5Bv1G128360	20 kDa chaperonin, chloroplastic-like [Aegilops tauschii subsp. tauschii]	310.48	71.8624	2.11119	0.00260293	0.0796051	up
TRITD5Bv1G128490	hypersensitive-induced response protein 1-like [Aegilops tauschii subsp. tauschii];Hypersensitive-induced response protein 1 [Triticum urartu]	36.0279	192.195	-2.41538	0.000320574	0.0187015	down
TRITD5Bv1G128560	Hypersensitive-induced response protein 1 [Triticum urartu];hypersensitive induced reaction protein 3 [Triticum aestivum]	81.6451	279.89	-1.77742	0.0062273	0.138352	down
TRITD5Bv1G128600	uncharacterized protein LOC109741422 [Aegilops tauschii subsp. tauschii]	9.65071	2.67942	1.84871	0.00922225	0.18063	up
TRITD5Bv1G129620	ethylene responsive transcription factor 5b [Triticum aestivum];ethylene responsive transcription factor 5a [Triticum aestivum]	53.0541	131.039	-1.30446	0.0392847	0.432674	down
TRITD5Bv1G129760	putative alanine aminotransferase [Triticum aestivum]	18.6407	6.36233	1.55083	0.0267129	0.344575	up
TRITD5Bv1G130310	AAA-ATPase At4g25835-like [Aegilops tauschii subsp. tauschii]	3.54856	0.590769	2.58657	0.00037652	0.0211115	up
TRITD5Bv1G130590	glutamate receptor 2.7-like [Aegilops tauschii subsp. tauschii];Glutamate receptor 2.7 [Triticum urartu]	8.41427	2.84389	1.56497	0.0255045	0.33391	up
TRITD5Bv1G130630	glutamate receptor 2.9-like [Aegilops tauschii subsp. tauschii]	3.31737	1.26501	1.39089	0.0482382	0.482625	up
TRITD5Bv1G130790	low molecular mass early light-inducible protein HV90, chloroplastic isoform X2 [Aegilops tauschii subsp. tauschii]	35.677	5.71869	2.64124	0.000222735	0.0144411	up
TRITD5Bv1G130810	low molecular mass early light-inducible protein HV90, chloroplastic isoform X2 [Aegilops tauschii subsp. tauschii];predicted protein [Hordeum vulgare subsp. vulgare]	12.1923	2.00764	2.6024	0.0003368	0.0192345	up
TRITD5Bv1G133150	CBL-interacting protein kinase 27 [Triticum aestivum]	11.3041	3.38876	1.73801	0.013283	0.226544	up
TRITD5Bv1G135630	putative high-affinity sulfate transporter [Triticum turgidum subsp. durum];Sulfate transporter 1.2 [Triticum urartu]	15.6778	64.6545	-2.04403	0.00192473	0.0665121	down
TRITD5Bv1G136850	putative PDI-like protein [Triticum aestivum]	29.407	78.8759	-1.42342	0.0255734	0.334328	down
TRITD5Bv1G140160	uncharacterized protein LOC109747483 isoform X1 [Aegilops tauschii subsp. tauschii];uncharacterized protein LOC109747483 isoform X2 [Aegilops tauschii subsp. tauschii]	1.95332	0.553667	1.81884	0.0109091	0.20104	up
TRITD5Bv1G140860	GLABRA2 expression modulator-like [Aegilops tauschii subsp. tauschii];hypothetical protein TRIUR3_26481 [Triticum urartu]	4.26239	17.692	-2.05336	0.00201594	0.0679335	down
TRITD5Bv1G141990	ribosomal protein L32 (chloroplast) [Triticum aestivum]	17.6404	67.6892	-1.94004	0.00331727	0.0925067	down
TRITD5Bv1G142010	putative wall-associated receptor kinase-like 16 [Aegilops tauschii subsp. tauschii]	2.08227	6.00158	-1.52718	0.0208355	0.298444	down
TRITD5Bv1G142020	putative wall-associated receptor kinase-like 16 [Aegilops tauschii subsp. tauschii]	23.8086	99.0086	-2.05607	0.00181294	0.0635397	down
TRITD5Bv1G142670	heat shock protein 90-5, chloroplastic [Aegilops tauschii subsp. tauschii];Endoplasmin [Triticum urartu]	752.461	140.534	2.4207	0.000603953	0.0289972	up
TRITD5Bv1G145910	hypothetical protein TRIUR3_21060 [Triticum urartu]	285.044	19.4833	3.87088	1.89368e-07	6.94186e-05	up
TRITD5Bv1G150470	uncharacterized protein LOC109762777 [Aegilops tauschii subsp. tauschii]	5.37877	1.79041	1.58699	0.0271659	0.348401	up
TRITD5Bv1G151130	serine carboxypeptidase-like 2 isoform X1 [Aegilops tauschii subsp. tauschii];serine carboxypeptidase-like 18 isoform X2 [Aegilops tauschii subsp. tauschii]	17.0847	5.46665	1.64397	0.0189427	0.282035	up
TRITD5Bv1G151170	predicted protein [Hordeum vulgare subsp. vulgare]	45.2645	13.742	1.71979	0.0141394	0.235892	up
TRITD5Bv1G152380	cinnamoyl-CoA reductase 1-like [Aegilops tauschii subsp. tauschii];Bifunctional dihydroflavonol 4-reductase/flavanone 4-reductase [Triticum urartu]	1.39547	35.9169	-4.68584	6.18543e-10	7.29532e-07	down
TRITD5Bv1G152910	3-hydroxy-3-methylglutaryl-coenzyme A reductase 3 [Triticum urartu]	16.364	2.75465	2.57058	0.000332535	0.0191691	up
TRITD5Bv1G154670	uncharacterized protein LOC109774701 isoform X1 [Aegilops tauschii subsp. tauschii];uncharacterized protein LOC109774701 isoform X2 [Aegilops tauschii subsp. tauschii];predicted protein [Hordeum vulgare subsp. vulgare]	4.64332	1.26466	1.8764	0.00930253	0.181416	up
TRITD5Bv1G155160	calcium-transporting ATPase 9, plasma membrane-type-like [Aegilops tauschii subsp. tauschii];Calcium-transporting ATPase 8, plasma membrane-type [Triticum urartu]	0.896239	2.72489	-1.60424	0.0133266	0.226936	down
TRITD5Bv1G156330	putative quinone-oxidoreductase homolog, chloroplastic [Aegilops tauschii subsp. tauschii]	4.20386	1.48176	1.50441	0.0353644	0.410158	up
TRITD5Bv1G159060	receptor kinase-like protein Xa21 [Aegilops tauschii subsp. tauschii]	2.24781	11.0769	-2.30095	0.000588433	0.0286579	down
TRITD5Bv1G161740	acyltransferase-like protein At1g54570, chloroplastic isoform X2 [Aegilops tauschii subsp. tauschii];acyltransferase-like protein At1g54570, chloroplastic isoform X1 [Aegilops tauschii subsp. tauschii]	12.2617	3.75498	1.70728	0.0148803	0.243168	up
TRITD5Bv1G164050	mitochondrial uncoupling protein 5-like [Aegilops tauschii subsp. tauschii]	10.7143	3.01123	1.83111	0.00938876	0.182311	up
TRITD5Bv1G164220	hypothetical protein OsI_26279 [Oryza sativa Indica Group]	10.7593	64.4658	-2.58295	0.000137644	0.0101029	down
TRITD5Bv1G165770	disease resistance protein RPM1-like [Aegilops tauschii subsp. tauschii]	25.7896	8.80116	1.55102	0.026275	0.340546	up
TRITD5Bv1G166660	serine carboxypeptidase-like 15 [Aegilops tauschii subsp. tauschii]	29.5471	9.04783	1.70738	0.0145595	0.240456	up
TRITD5Bv1G169010	UDP-glucose 4-epimerase 3-like [Aegilops tauschii subsp. tauschii];UDP-glucose 4-epimerase [Triticum urartu]	18.3468	2.79462	2.7148	0.00015179	0.0108713	up
TRITD5Bv1G169050	uncharacterized protein LOC109748531 [Aegilops tauschii subsp. tauschii]	2.59448	6.36393	-1.29447	0.0441643	0.461675	down
TRITD5Bv1G171610	protein STAY-GREEN, chloroplastic-like [Aegilops tauschii subsp. tauschii];hypothetical protein TRIUR3_24007 [Triticum urartu]	11.067	2.12997	2.37736	0.000885408	0.038991	up
TRITD5Bv1G172360	probable serine/threonine-protein kinase PBL19 [Aegilops tauschii subsp. tauschii]	4.82973	1.79207	1.43032	0.0426666	0.454067	up
TRITD5Bv1G173540	disease resistance protein RPP13-like [Aegilops tauschii subsp. tauschii]	4.9173	11.8888	-1.27367	0.0442328	0.461857	down
TRITD5Bv1G174070	5'-3' exoribonuclease 3-like isoform X2 [Aegilops tauschii subsp. tauschii]	2.26076	6.25581	-1.46839	0.022401	0.31129	down
TRITD5Bv1G174220	LRR receptor-like serine/threonine-protein kinase FLS2 [Aegilops tauschii subsp. tauschii]	0.411139	1.19687	-1.54157	0.0201178	0.291838	down
TRITD5Bv1G174440	protein NUCLEAR FUSION DEFECTIVE 4-like [Aegilops tauschii subsp. tauschii];predicted protein [Hordeum vulgare subsp. vulgare]	3.4615	0.626973	2.46492	0.000637642	0.0302401	up
TRITD5Bv1G176000	la-related protein 1B-like [Aegilops tauschii subsp. tauschii]	8.32503	3.09961	1.42537	0.0430009	0.456371	up
TRITD5Bv1G176340	trafficking protein particle complex subunit 2-like protein [Aegilops tauschii subsp. tauschii]	7.58218	29.375	-1.9539	0.00312276	0.089048	down
TRITD5Bv1G177120	uncharacterized protein At1g76070-like [Aegilops tauschii subsp. tauschii]	5.93747	1.38163	2.10347	0.00332488	0.0925067	up
TRITD5Bv1G178410	hypothetical protein TRIUR3_04785 [Triticum urartu]	0.559297	4.86135	-3.11967	8.29106e-06	0.00124261	down
TRITD5Bv1G178590	rop guanine nucleotide exchange factor 1 [Aegilops tauschii subsp. tauschii]	4.38489	1.5254	1.52335	0.0314061	0.380336	up
TRITD5Bv1G182450	uncharacterized protein LOC109774824 [Aegilops tauschii subsp. tauschii]	7.63189	2.46169	1.63239	0.0204403	0.294782	up
TRITD5Bv1G182790	hypothetical protein BRADI_4g37170v3 [Brachypodium distachyon]	662.334	186.928	1.82508	0.00894891	0.176679	up
TRITD5Bv1G183550	chlorophyll a-b binding protein of LHCII type 1-like [Aegilops tauschii subsp. tauschii];Chlorophyll a-b binding protein 1, chloroplastic [Triticum urartu];Chlorophyll a-b binding protein 25, chloroplastic [Triticum urartu]	83.1197	239.635	-1.52757	0.0171795	0.26722	down
TRITD5Bv1G184140	HMG1/2-like protein [Aegilops tauschii subsp. tauschii]	2.44696	19.6975	-3.00894	1.93018e-05	0.0024129	down
TRITD5Bv1G184500	11S globulin seed storage protein 2-like [Aegilops tauschii subsp. tauschii];hypothetical protein TRIUR3_29263 [Triticum urartu]	30.4113	1.94509	3.96669	1.28682e-07	5.28902e-05	up
TRITD5Bv1G184880	protein PIN-LIKES 7-like isoform X2 [Aegilops tauschii subsp. tauschii];Uncharacterized transporter C5D6.04 [Triticum urartu]	38.4472	10.3001	1.90022	0.00663891	0.14396	up
TRITD5Bv1G186990	probable protein phosphatase 2C 70 isoform X1 [Aegilops tauschii subsp. tauschii]	71.8513	15.1493	2.24576	0.00142052	0.053669	up
TRITD5Bv1G189170	ervatamin-B-like [Aegilops tauschii subsp. tauschii]	17.2125	4.90649	1.81069	0.0099022	0.189672	up
TRITD5Bv1G192480	pyruvate dehydrogenase E1 component subunit beta-4, chloroplastic [Aegilops tauschii subsp. tauschii]	0.734784	2.9393	-2.00008	0.00312442	0.089048	down
TRITD5Bv1G192800	BTB/POZ domain-containing protein At1g30440 [Aegilops tauschii subsp. tauschii]	5.64802	1.84102	1.61724	0.0215655	0.305168	up
TRITD5Bv1G195620	uncharacterized protein LOC109782595 [Aegilops tauschii subsp. tauschii]	27.0573	5.89969	2.1973	0.00183455	0.0641156	up
TRITD5Bv1G196050	bHLH92 [Triticum aestivum]	9.54131	2.41099	1.98456	0.00521941	0.123103	up
TRITD5Bv1G197120	calmodulin-like protein 4 [Aegilops tauschii subsp. tauschii]	27.5355	8.38719	1.71503	0.0148385	0.24281	up
TRITD5Bv1G198820	dirigent protein 22-like [Aegilops tauschii subsp. tauschii]	2.19932	13.2638	-2.59236	0.000168868	0.0118676	down
TRITD5Bv1G199480	predicted protein [Hordeum vulgare subsp. vulgare]	2.4894	6.35924	-1.35305	0.0362946	0.416482	down
TRITD5Bv1G199550	probable LRR receptor-like serine/threonine-protein kinase At3g47570 [Aegilops tauschii subsp. tauschii]	13.0202	3.34994	1.95854	0.00519305	0.122818	up
TRITD5Bv1G199750	uncharacterized protein LOC109734275 isoform X2 [Aegilops tauschii subsp. tauschii]	21.5443	2.64792	3.02438	2.80213e-05	0.00314104	up
TRITD5Bv1G200170	oligopeptide transporter 3 [Aegilops tauschii subsp. tauschii]	5.87893	14.1291	-1.26505	0.0454777	0.468187	down
TRITD5Bv1G200400	Calcium-activated outward-rectifying potassium channel 1 [Triticum urartu]	26.4912	9.97206	1.40955	0.044125	0.461675	up
TRITD5Bv1G200450	senescence-specific cysteine protease SAG39-like [Aegilops tauschii subsp. tauschii]	1.20761	4.00702	-1.73038	0.00926969	0.18133	down
TRITD5Bv1G201310	uncharacterized protein LOC109785999 [Aegilops tauschii subsp. tauschii]	5.07765	1.54038	1.72088	0.0148065	0.24281	up
TRITD5Bv1G201700	UDP-glucose 6-dehydrogenase 4-like [Aegilops tauschii subsp. tauschii]	148.3	40.8992	1.85837	0.00780415	0.161469	up
TRITD5Bv1G202830	isoflavone 2'-hydroxylase-like [Aegilops tauschii subsp. tauschii];Isoflavone 2'-hydroxylase [Triticum urartu];predicted protein [Hordeum vulgare subsp. vulgare]	11.8671	1.37008	3.11464	1.8506e-05	0.00233494	up
TRITD5Bv1G202950	Serine/threonine-protein kinase CTR1 [Triticum urartu];serine/threonine-protein kinase CTR1-like [Aegilops tauschii subsp. tauschii]	0.516505	1.25274	-1.27823	0.0497709	0.490246	down
TRITD5Bv1G203320	uncharacterized protein LOC109780204 isoform X2 [Aegilops tauschii subsp. tauschii];uncharacterized protein LOC109780204 isoform X1 [Aegilops tauschii subsp. tauschii]	4.29197	1.56762	1.45306	0.0409376	0.444206	up
TRITD5Bv1G203470	predicted protein [Hordeum vulgare subsp. vulgare]	15.2461	3.72513	2.03308	0.00466178	0.114766	up
TRITD5Bv1G204070	uncharacterized protein LOC109785601 [Aegilops tauschii subsp. tauschii]	36.1823	7.26335	2.31658	0.00103652	0.0431251	up
TRITD5Bv1G204300	CCG-binding protein 1 [Aegilops tauschii subsp. tauschii]	86.1207	246.634	-1.51794	0.017856	0.272277	down
TRITD5Bv1G204570	cold-regulated 413 plasma membrane protein 1-like [Aegilops tauschii subsp. tauschii];hypothetical protein TRIUR3_23376 [Triticum urartu];cold acclimation protein WCOR413 [Triticum aestivum]	26.1411	8.78166	1.57376	0.024451	0.32466	up
TRITD5Bv1G205380	L-type lectin-domain containing receptor kinase IV.2 [Triticum urartu]	0.635842	3.33169	-2.38952	0.000499101	0.0251189	down
TRITD5Bv1G206330	protein NRT1/ PTR FAMILY 6.4 isoform X2 [Aegilops tauschii subsp. tauschii]	19.0475	3.41019	2.48168	0.000472154	0.0242119	up
[truncated: 759 more rows]

## Sheet: AuCH_G vs AuCC_G
Table S7 continued. Differentially expressed genes (DEGs) in response to the progeny heat stress treatment.
*Number of up-regulated genes: 177. Number of down-regulated genes: 86.
Gene ID	Description	FPKM.AuCH_G	FPKM.AuCC_G	Log2(fold-change)	p-value	q-value	Regulation pattern
TRITD1Av1G002590	(+)-delta-cadinene synthase isozyme XC14 [Triticum urartu]	0.578004	1.59014	-1.46	0.0279652	1	down
TRITD1Av1G016910	hypothetical protein TRIUR3_01532 [Triticum urartu]	2.81132	7.05325	-1.32704	0.0443763	1	down
TRITD1Av1G023780	WRKY transcription factor [Triticum aestivum];putative WRKY transcription factor 33 [Triticum urartu]	5.94847	2.0985	1.50316	0.0314112	1	up
TRITD1Av1G033050	Lysosomal alpha-mannosidase [Triticum urartu];alpha-mannosidase-like [Aegilops tauschii subsp. tauschii]	2.04904	5.38816	-1.39485	0.031109	1	down
TRITD1Av1G040730	probable mixed-linked glucan synthase 8 [Aegilops tauschii subsp. tauschii]	2.44362	7.55996	-1.62936	0.0125008	1	down
TRITD1Av1G062210	protein FAR1-RELATED SEQUENCE 6-like [Brachypodium distachyon]	1.9869	0.727802	1.4489	0.0397574	1	up
TRITD1Av1G106730	probable aquaporin TIP3-1 [Aegilops tauschii subsp. tauschii]	5.42181	1.99955	1.4391	0.0409513	1	up
TRITD1Av1G135190	predicted protein [Hordeum vulgare subsp. vulgare]	17.6635	6.83879	1.36896	0.0484634	1	up
TRITD1Av1G137050	linoleate 9S-lipoxygenase 6-like [Aegilops tauschii subsp. tauschii]	1.19565	0.417643	1.51746	0.0332868	1	up
TRITD1Av1G180370	heat shock 70 kDa protein, mitochondrial-like [Aegilops tauschii subsp. tauschii];Heat shock 70 kDa protein, mitochondrial [Triticum urartu]	72.8766	14.2429	2.35521	0.000784843	0.654146	up
TRITD1Av1G180520	uncharacterized protein LOC109752199 [Aegilops tauschii subsp. tauschii]	6.81309	1.96093	1.79677	0.0112866	1	up
TRITD1Av1G182820	hypothetical protein TRIUR3_05552 [Triticum urartu]	33.7667	12.1902	1.46988	0.0336958	1	up
TRITD1Av1G191460	hypothetical protein TRIUR3_12933 [Triticum urartu]	1.85291	6.57796	-1.82785	0.00615327	1	down
TRITD1Av1G202850	uncharacterized protein LOC109735679 [Aegilops tauschii subsp. tauschii]	16.5733	3.70432	2.16158	0.00251536	1	up
TRITD1Av1G212500	uncharacterized protein LOC109782570 [Aegilops tauschii subsp. tauschii];hypothetical protein TRIUR3_27252 [Triticum urartu]	12.1964	4.36822	1.48133	0.0329869	1	up
TRITD1Av1G215650	hypothetical protein TRIUR3_30355 [Triticum urartu]	15.2647	41.4692	-1.44184	0.0258997	1	down
TRITD1Av1G216940	65-kDa microtubule-associated protein 3-like [Aegilops tauschii subsp. tauschii];hypothetical protein TRIUR3_03672 [Triticum urartu]	1.1869	3.32546	-1.48635	0.0223455	1	down
TRITD1Av1G220000	pentatricopeptide repeat-containing protein At1g15510, chloroplastic [Aegilops tauschii subsp. tauschii]	0.984445	0.352054	1.48351	0.0384031	1	up
TRITD1Av1G221680	hypothetical protein TRIUR3_18459 [Triticum urartu]	4.3025	11.0132	-1.35598	0.0404191	1	down
TRITD1Bv1G008740	RecName: Full=Subtilisin-chymotrypsin inhibitor CI-1A	31.4512	11.8959	1.40265	0.0442723	1	up
TRITD1Bv1G010920	hypothetical protein OsI_14960 [Oryza sativa Indica Group]	3.7948	1.23633	1.61796	0.0214856	1	up
TRITD1Bv1G012150	imp biosynthesis protein (chloroplast) [Oryza sativa Indica Group]	47.7018	17.8087	1.42146	0.0414059	1	up
TRITD1Bv1G026890	uncharacterized protein LOC109734119 [Aegilops tauschii subsp. tauschii]	4.57345	15.9288	-1.80028	0.00603186	1	down
TRITD1Bv1G050120	putative glucan 1,3-beta-glucosidase A [Triticum urartu]	0.536422	1.55865	-1.53885	0.0198987	1	down
TRITD1Bv1G080310	Ras-related protein Rab11C [Triticum urartu]	25.2769	9.2022	1.45777	0.0371768	1	up
TRITD1Bv1G173520	somatic embryogenesis receptor kinase 2-like [Aegilops tauschii subsp. tauschii]	37.0216	9.95761	1.8945	0.00673067	1	up
TRITD1Bv1G178260	22.3 kDa class VI heat shock protein [Aegilops tauschii subsp. tauschii]	6.91247	2.13798	1.69295	0.0169633	1	up
TRITD1Bv1G179330	GDSL esterase/lipase EXL3-like [Aegilops tauschii subsp. tauschii]	2.45678	0.897609	1.45261	0.041745	1	up
TRITD1Bv1G180940	protein SULFUR DEFICIENCY-INDUCED 2-like [Aegilops tauschii subsp. tauschii]	3.83044	12.0707	-1.65593	0.0115414	1	down
TRITD1Bv1G194950	uncharacterized protein LOC109733809 isoform X2 [Aegilops tauschii subsp. tauschii];uncharacterized protein LOC109733809 isoform X1 [Aegilops tauschii subsp. tauschii]	5.34439	2.0108	1.41026	0.0449947	1	up
TRITD1Bv1G206700	hypothetical protein TRIUR3_30355 [Triticum urartu]	4.91877	18.1678	-1.88501	0.00483168	1	down
TRITD1Bv1G206770	hypothetical protein TRIUR3_30355 [Triticum urartu]	76.7792	218.93	-1.51168	0.0192718	1	down
TRITD1Bv1G213590	Type V Thionin [Triticum aestivum]	34.9755	6.07707	2.5249	0.000378313	0.352409	up
TRITD1Bv1G229600	DIMBOA UDP-glucosyltransferase BX8 [Dichanthelium oligosanthes]	7.79901	2.88974	1.43235	0.0397697	1	up
TRITD2Av1G016810	two-component response regulator ORR42-like [Aegilops tauschii subsp. tauschii]	2.82952	7.91263	-1.4836	0.0254702	1	down
TRITD2Av1G033100	unnamed protein product [Triticum aestivum];hypothetical protein TRIUR3_34127 [Triticum urartu]	3.03514	1.13923	1.4137	0.0484291	1	up
TRITD2Av1G050640	WRKY transcription factor, partial [Triticum aestivum];hypothetical protein TRIUR3_10593 [Triticum urartu]	3.14837	1.13562	1.47113	0.0396705	1	up
TRITD2Av1G069600	momilactone A synthase-like [Aegilops tauschii subsp. tauschii]	2.82026	1.02916	1.45436	0.0414181	1	up
TRITD2Av1G069870	hypothetical protein C2845_PM03G10790 [Panicum miliaceum]	23.5754	6.50799	1.85699	0.00864051	1	up
TRITD2Av1G070050	phenylalanine ammonia-lyase-like [Aegilops tauschii subsp. tauschii];Phenylalanine ammonia-lyase [Triticum urartu]	3.76635	1.31563	1.51742	0.0291185	1	up
TRITD2Av1G072130	uncharacterized protein LOC109751069 [Aegilops tauschii subsp. tauschii];uncharacterized protein LOC100842526 [Brachypodium distachyon]	5.35657	1.48254	1.85324	0.00982894	1	up
TRITD2Av1G151280	uncharacterized protein LOC109736017 [Aegilops tauschii subsp. tauschii]	5.27941	1.95024	1.43673	0.0430704	1	up
TRITD2Av1G158620	transcription factor bHLH35-like [Aegilops tauschii subsp. tauschii];bHLH27 [Triticum aestivum];unnamed protein product [Triticum aestivum]	7.84841	0.988727	2.98876	4.34146e-05	0.0687514	up
TRITD2Av1G167840	SWI/SNF complex component SNF12 homolog [Aegilops tauschii subsp. tauschii];SWI/SNF complex component SNF12-like protein [Triticum urartu]	1.64783	23.2471	-3.81841	1.49317e-07	0.000675597	down
TRITD2Av1G191220	23.2 kDa heat shock protein-like [Aegilops tauschii subsp. tauschii]	70.3013	2.27444	4.94997	2.47939e-10	1.96318e-06	up
TRITD2Av1G191250	hypothetical protein TRIUR3_31726 [Triticum urartu]	64.0344	23.4866	1.44701	0.0369872	1	up
TRITD2Av1G245160	oleosin 16 kDa [Aegilops tauschii subsp. tauschii]	46.3334	14.5632	1.66973	0.0161878	1	up
TRITD2Av1G259660	hypothetical protein TRIUR3_02614 [Triticum urartu]	9.93897	33.6199	-1.75815	0.00777009	1	down
TRITD2Av1G268680	hypothetical protein TRIUR3_13836 [Triticum urartu]	4.21941	1.26215	1.74116	0.0146619	1	up
TRITD2Av1G271330	hypothetical protein TRIUR3_09918 [Triticum urartu];uncharacterized protein LOC109777994 [Aegilops tauschii subsp. tauschii]	1.89261	0.688663	1.45851	0.0416769	1	up
TRITD2Av1G271350	unnamed protein product [Triticum aestivum];Farnesyl pyrophosphate synthase [Triticum urartu]	3.03027	0.970727	1.64231	0.0196884	1	up
TRITD2Av1G284960	unnamed protein product [Triticum aestivum]	4.40144	13.8711	-1.65603	0.0110285	1	down
TRITD2Bv1G001450	Disease resistance protein RGA2 [Triticum urartu]	0.246125	1.65917	-2.753	8.22085e-05	0.104148	down
TRITD2Bv1G013970	uncharacterized protein LOC109759562 [Aegilops tauschii subsp. tauschii];predicted protein [Hordeum vulgare subsp. vulgare]	3.0513	1.1367	1.42457	0.0419775	1	up
TRITD2Bv1G022230	unnamed protein product [Triticum aestivum]	20.9041	5.98393	1.80462	0.00964985	1	up
TRITD2Bv1G023960	IAA-amino acid hydrolase ILR1-like 8 [Aegilops tauschii subsp. tauschii]	3.09225	7.513	-1.28073	0.04644	1	down
TRITD2Bv1G033260	alpha-L-arabinofuranosidase 1-like [Aegilops tauschii subsp. tauschii]	5.4648	1.21675	2.16714	0.00211513	1	up
TRITD2Bv1G034080	unnamed protein product [Triticum aestivum]	2.5211	0.809329	1.63926	0.0197731	1	up
TRITD2Bv1G037800	peroxidase P7-like [Aegilops tauschii subsp. tauschii];Cationic peroxidase 1 [Triticum urartu]	4.07414	1.55634	1.38834	0.0499829	1	up
TRITD2Bv1G039620	F-box protein At5g07610-like [Aegilops tauschii subsp. tauschii]	5.34222	0.976707	2.45144	0.000593752	0.52237	up
TRITD2Bv1G039760	aspartyl protease family protein 2-like [Aegilops tauschii subsp. tauschii];unnamed protein product [Triticum aestivum]	22.8482	126.529	-2.46932	0.000258983	0.264597	down
TRITD2Bv1G045260	uncharacterized protein LOC109743166 [Aegilops tauschii subsp. tauschii]	3.04996	1.13257	1.42919	0.0448415	1	up
TRITD2Bv1G056060	10 kDa chaperonin, mitochondrial-like [Aegilops tauschii subsp. tauschii]	209.716	55.7881	1.91041	0.00600008	1	up
TRITD2Bv1G057480	RecName: Full=1-Cys peroxiredoxin PER1; AltName: Full=Rehydrin homolog; AltName: Full=Thioredoxin peroxidase	20.0698	3.70778	2.4364	0.000585613	0.52237	up
TRITD2Bv1G079700	phenylalanine ammonia-lyase-like [Aegilops tauschii subsp. tauschii]	1.4394	0.329442	2.12737	0.00268131	1	up
TRITD2Bv1G091120	probable glutathione S-transferase GSTU6 [Aegilops tauschii subsp. tauschii]	7.28386	1.89475	1.9427	0.00614609	1	up
TRITD2Bv1G095250	putative 5'-adenylylsulfate reductase 1, chloroplastic [Triticum urartu]	6.10718	16.4393	-1.42857	0.0267617	1	down
TRITD2Bv1G118960	fasciclin-like arabinogalactan protein 15 [Aegilops tauschii subsp. tauschii];unnamed protein product [Triticum aestivum]	19.0084	7.1439	1.41186	0.0418204	1	up
TRITD2Bv1G133680	bHLH27 [Triticum aestivum]	10.4425	1.41942	2.8791	7.07446e-05	0.101846	up
TRITD2Bv1G157320	uncharacterized protein LOC109733794 [Aegilops tauschii subsp. tauschii]	105.541	39.6525	1.41232	0.0415113	1	up
TRITD2Bv1G182460	caleosin [Triticum aestivum]	20.9985	7.60133	1.46596	0.0347764	1	up
TRITD2Bv1G187220	aquaporin [Hordeum vulgare];aquaporin PIP2-5 [Aegilops tauschii subsp. tauschii]	11.656	3.04843	1.93494	0.00584282	1	up
TRITD2Bv1G197390	copper chaperone for superoxide dismutase, chloroplastic [Aegilops tauschii subsp. tauschii];Copper chaperone for superoxide dismutase [Triticum urartu]	18.8016	6.72366	1.48353	0.0327447	1	up
TRITD2Bv1G203670	serine carboxypeptidase-like 18 isoform X1 [Aegilops tauschii subsp. tauschii];serine carboxypeptidase-like 19 isoform X2 [Aegilops tauschii subsp. tauschii];Serine carboxypeptidase-like 19 [Triticum urartu];serine carboxypeptidase-like 7 [Aegilops tauschii subsp. tauschii];unnamed protein product [Triticum aestivum];serine carboxypeptidase-like 19 isoform X1 [Aegilops tauschii subsp. tauschii]	1.00377	0.281534	1.83405	0.00928841	1	up
TRITD2Bv1G205050	probable isoaspartyl peptidase/L-asparaginase 3 isoform X1 [Aegilops tauschii subsp. tauschii];probable isoaspartyl peptidase/L-asparaginase 3 isoform X2 [Aegilops tauschii subsp. tauschii];probable isoaspartyl peptidase/L-asparaginase 3 isoform X3 [Aegilops tauschii subsp. tauschii];putative isoaspartyl peptidase/L-asparaginase 3 [Triticum urartu]	6.09983	14.785	-1.2773	0.0466043	1	down
TRITD2Bv1G212000	probable cation transporter HKT7 [Aegilops tauschii subsp. tauschii]	4.47262	1.70563	1.39082	0.0465166	1	up
TRITD2Bv1G215850	unnamed protein product [Triticum aestivum]	0.228158	0.578085	-1.34125	0.0399186	1	down
TRITD2Bv1G223930	predicted protein, partial [Hordeum vulgare subsp. vulgare]	5.04565	1.35925	1.89223	0.00792121	1	up
TRITD2Bv1G248090	cytosolic sulfotransferase 15-like [Aegilops tauschii subsp. tauschii]	2.64923	0.933811	1.50437	0.0360165	1	up
TRITD2Bv1G258870	receptor protein kinase TMK1-like [Aegilops tauschii subsp. tauschii]	17.7607	3.70617	2.26069	0.00125887	0.972464	up
TRITD3Av1G001250	pg1, putative, expressed [Triticum aestivum];glycine-rich domain-containing protein 1-like [Aegilops tauschii subsp. tauschii];hypothetical protein TRIUR3_01121 [Triticum urartu];conserved hypothetical protein, Hv-pg1 homolog,putative, expressed [Triticum aestivum]	1.0532	0.367317	1.51968	0.0313563	1	up
TRITD3Av1G009370	predicted protein [Hordeum vulgare subsp. vulgare]	6.47254	1.67415	1.9509	0.00563063	1	up
TRITD3Av1G017160	indole-2-monooxygenase-like [Aegilops tauschii subsp. tauschii]	12.0111	4.48855	1.42004	0.0408637	1	up
TRITD3Av1G021560	Premnaspirodiene oxygenase [Triticum urartu];premnaspirodiene oxygenase-like [Aegilops tauschii subsp. tauschii]	0.932777	3.58459	-1.9422	0.00396902	1	down
TRITD3Av1G027010	galactinol--sucrose galactosyltransferase [Aegilops tauschii subsp. tauschii]	2.22607	0.649471	1.77716	0.0117337	1	up
TRITD3Av1G036510	hypothetical protein TRIUR3_27054 [Triticum urartu]	1.11422	2.95575	-1.40749	0.0335951	1	down
TRITD3Av1G050560	hypothetical protein TRIUR3_16709 [Triticum urartu]	2.01293	6.02818	-1.58243	0.0152623	1	down
TRITD3Av1G062000	probable membrane-associated kinase regulator 2 [Aegilops tauschii subsp. tauschii];hypothetical protein TRIUR3_33249 [Triticum urartu]	3.62606	1.22242	1.56866	0.0261714	1	up
TRITD3Av1G065040	transcription factor bHLH68-like isoform X1 [Aegilops tauschii subsp. tauschii];transcription factor bHLH68-like isoform X2 [Aegilops tauschii subsp. tauschii];predicted protein [Hordeum vulgare subsp. vulgare];hypothetical protein TRIUR3_32113 [Triticum urartu]	0.649936	1.71833	-1.40264	0.0359848	1	down
TRITD3Av1G150030	unnamed protein product [Triticum aestivum]	5.18876	1.81731	1.51358	0.0303188	1	up
TRITD3Av1G183130	Proline-rich receptor-like protein kinase PERK13 [Triticum urartu];lysM domain receptor-like kinase 3 [Aegilops tauschii subsp. tauschii]	2.13945	0.709256	1.59286	0.0248193	1	up
TRITD3Av1G195390	Peroxidase 2 [Triticum urartu]	4.72369	1.19468	1.98329	0.00486734	1	up
TRITD3Av1G205080	probable E3 ubiquitin-protein ligase RHC1A [Aegilops tauschii subsp. tauschii];4-diphosphocytidyl-2-C-methyl-D-erythritol kinase, chloroplastic isoform X1 [Aegilops tauschii subsp. tauschii];4-diphosphocytidyl-2-C-methyl-D-erythritol kinase, chloroplastic/chromoplastic [Triticum urartu];4-diphosphocytidyl-2-C-methyl-D-erythritol kinase, chloroplastic isoform X2 [Aegilops tauschii subsp. tauschii]	12.5663	3.32358	1.91875	0.00592292	1	up
TRITD3Av1G218710	uncharacterized protein LOC109763316 [Aegilops tauschii subsp. tauschii]	5.41797	15.276	-1.49544	0.021129	1	down
TRITD3Av1G254930	uncharacterized protein LOC109765321 [Aegilops tauschii subsp. tauschii]	2.41944	6.36471	-1.39542	0.0316352	1	down
TRITD3Av1G264650	Cytokinin dehydrogenase 4 [Triticum urartu];unnamed protein product [Triticum aestivum]	2.91682	0.632203	2.20594	0.00198901	1	up
TRITD3Av1G269190	hypothetical protein TRIUR3_23691 [Triticum urartu]	4.0886	10.3113	-1.33455	0.038558	1	down
TRITD3Bv1G012590	unnamed protein product [Triticum aestivum];RecName: Full=16.9 kDa class I heat shock protein 1; AltName: Full=HSP 16.9; AltName: Full=Heat shock protein 16.9A; AltName: Full=Heat shock protein 17; AltName: Full=Low molecular weight heat shock protein	648.965	102.139	2.66761	0.000163044	0.178067	up
TRITD3Bv1G014400	RecName: Full=16.9 kDa class I heat shock protein 1; AltName: Full=HSP 16.9; AltName: Full=Heat shock protein 16.9A; AltName: Full=Heat shock protein 17; AltName: Full=Low molecular weight heat shock protein	45.0601	3.51695	3.67946	6.79218e-07	0.00268902	up
TRITD3Bv1G023550	hypothetical protein TRIUR3_01033 [Triticum urartu]	2.83181	1.04451	1.4389	0.0463108	1	up
TRITD3Bv1G030910	unnamed protein product [Triticum aestivum]	2.92198	19.8342	-2.76297	5.93058e-05	0.0894444	down
TRITD3Bv1G042850	unnamed protein product [Triticum aestivum]	10.1981	3.86104	1.40123	0.0440434	1	up
TRITD3Bv1G044370	unnamed protein product [Triticum aestivum]	5.31196	18.4765	-1.79838	0.00658151	1	down
TRITD3Bv1G056380	unnamed protein product [Triticum aestivum];Peroxidase 4 [Triticum urartu]	1.74729	4.6587	-1.41481	0.0306982	1	down
TRITD3Bv1G075950	NADH dehydrogenase subunit 4 (chloroplast) [Triticum aestivum]	2.70399	8.46726	-1.6468	0.0118456	1	down
TRITD3Bv1G096360	predicted protein [Hordeum vulgare subsp. vulgare];unnamed protein product [Triticum aestivum]	0.957101	2.58549	-1.4337	0.02895	1	down
TRITD3Bv1G143940	unnamed protein product [Triticum aestivum]	9.90839	2.58306	1.93957	0.00649604	1	up
TRITD3Bv1G144100	Choline/ethanolamine kinase [Triticum urartu];unnamed protein product [Triticum aestivum];probable choline kinase 2 isoform X1 [Aegilops tauschii subsp. tauschii]	3.13864	0.958675	1.71103	0.016737	1	up
TRITD3Bv1G164350	unnamed protein product [Triticum aestivum]	2.99162	0.842305	1.82851	0.0107214	1	up
TRITD3Bv1G171000	WRKY transcription factor, putative, expressed [Triticum aestivum]	5.41996	1.80322	1.5877	0.0243986	1	up
TRITD3Bv1G177440	unnamed protein product [Triticum aestivum]	3.92908	1.45548	1.4327	0.0426002	1	up
TRITD3Bv1G178500	unnamed protein product [Triticum aestivum]	5.51673	15.0182	-1.44483	0.0255188	1	down
TRITD3Bv1G222230	unnamed protein product [Triticum aestivum];hypothetical protein TRIUR3_25865 [Triticum urartu]	1.20329	0.442047	1.44472	0.0418542	1	up
TRITD3Bv1G244360	beta-glucosidase 5-like isoform X1 [Aegilops tauschii subsp. tauschii];Beta-glucosidase 5 [Triticum urartu];beta-glucosidase 5-like isoform X2 [Aegilops tauschii subsp. tauschii]	1.01994	2.89133	-1.50324	0.021838	1	down
TRITD3Bv1G259750	uncharacterized protein LOC109733492 [Aegilops tauschii subsp. tauschii];uncharacterized protein LOC109781016 [Aegilops tauschii subsp. tauschii]	13.5358	34.5039	-1.34998	0.0359161	1	down
TRITD3Bv1G264470	hypothetical protein TRIUR3_02313 [Triticum urartu]	2.40482	0.755354	1.67071	0.0181387	1	up
TRITD3Bv1G264740	unnamed protein product [Triticum aestivum]	0.258118	0.637414	-1.3042	0.0490549	1	down
TRITD3Bv1G282090	probable aquaporin TIP1-2 [Aegilops tauschii subsp. tauschii];unnamed protein product [Triticum aestivum]	9.65748	3.50207	1.46344	0.0367238	1	up
TRITD3Bv1G282680	hypothetical protein TRIUR3_34600 [Triticum urartu]	49.2211	124.698	-1.34109	0.0364596	1	down
TRITD4Av1G002040	protein TIFY 11b-like [Aegilops tauschii subsp. tauschii];hypothetical protein TRIUR3_06119 [Triticum urartu]	6.12783	1.65093	1.8921	0.00858647	1	up
TRITD4Av1G002700	uncharacterized protein LOC109753443 [Aegilops tauschii subsp. tauschii];hypothetical protein TRIUR3_34753 [Triticum urartu]	9.97898	1.68568	2.56556	0.00031709	0.311022	up
TRITD4Av1G003790	protein FAR-RED IMPAIRED RESPONSE 1-like isoform X1 [Aegilops tauschii subsp. tauschii];protein FAR-RED IMPAIRED RESPONSE 1-like isoform X2 [Aegilops tauschii subsp. tauschii]	0.670316	4.49174	-2.74436	8.01501e-05	0.104148	down
TRITD4Av1G011130	blue copper protein [Triticum aestivum]	7.6392	2.85577	1.41954	0.0445982	1	up
TRITD4Av1G023620	78 kDa glucose-regulated protein-like protein [Triticum urartu]	39.4305	12.4742	1.66037	0.01656	1	up
TRITD4Av1G024890	high molecular mass early light-inducible protein HV58, chloroplastic-like [Aegilops tauschii subsp. tauschii];hypothetical protein TRIUR3_31915 [Triticum urartu]	5.74402	1.97423	1.54077	0.0298978	1	up
TRITD4Av1G033110	26.4kDa heat-shock protein [Triticum dicoccoides]	269.931	4.73078	5.83437	6.04731e-13	9.57652e-09	up
TRITD4Av1G033200	26.5kDa heat-shock protein [Triticum turgidum subsp. durum];hypothetical protein TRIUR3_21332 [Triticum urartu]	83.4622	9.05738	3.20396	9.3464e-06	0.0233346	up
TRITD4Av1G041570	hypothetical protein TRIUR3_21260 [Triticum urartu];17.9 kDa class I heat shock protein-like [Aegilops tauschii subsp. tauschii]	144.181	7.65129	4.23604	1.91884e-08	0.000102682	up
TRITD4Av1G043180	uncharacterized protein LOC109743763 [Aegilops tauschii subsp. tauschii]	13.8945	1.66895	3.05751	2.44065e-05	0.0434447	up
TRITD4Av1G045040	heat shock cognate 70 kDa protein 2-like [Aegilops tauschii subsp. tauschii];Heat shock cognate 70 kDa protein [Triticum urartu];hypothetical protein DCAR_009243 [Daucus carota subsp. sativus];hypothetical protein OsI_10982 [Oryza sativa Indica Group]	4.17098	22.485	-2.43051	0.000324063	0.311022	down
TRITD4Av1G045640	Heat shock cognate 70 kDa protein [Triticum urartu]	36.2984	4.0313	3.17059	1.09985e-05	0.0233346	up
TRITD4Av1G168210	hypothetical protein TRIUR3_23889 [Triticum urartu]	9.24568	2.36766	1.96532	0.00534653	1	up
TRITD4Av1G208200		5.44443	2.08161	1.38708	0.0496004	1	up
TRITD4Av1G219830	predicted protein [Hordeum vulgare subsp. vulgare];G-type lectin S-receptor-like serine/threonine-protein kinase At1g34300 [Aegilops tauschii subsp. tauschii]	0.410815	2.78519	-2.76121	7.59584e-05	0.104148	down
TRITD4Av1G233360	early nodulin-93-like [Aegilops tauschii subsp. tauschii]	5.94582	16.6955	-1.48951	0.0226088	1	down
TRITD4Av1G243510	peroxidase 1 [Triticum aestivum]	1.15431	3.92461	-1.76552	0.00835648	1	down
TRITD4Av1G254330	aspartic proteinase Asp1-like [Aegilops tauschii subsp. tauschii]	1.19023	5.21352	-2.13101	0.00165563	1	down
TRITD4Av1G254860	avenin-like b1 [Aegilops tauschii subsp. tauschii]	7.61244	2.66795	1.51263	0.0327207	1	up
TRITD4Bv1G002110	histidine-containing phosphotransfer protein 2-like [Aegilops tauschii subsp. tauschii]	1.18519	3.49731	-1.56112	0.0194326	1	down
TRITD4Bv1G019410	probable zinc metalloprotease EGY3, chloroplastic [Aegilops tauschii subsp. tauschii]	26.9171	8.90353	1.59607	0.0212367	1	up
TRITD4Bv1G049640	vacuolar-sorting receptor 1-like [Aegilops tauschii subsp. tauschii];Vacuolar-sorting receptor 1 [Triticum urartu]	21.7511	5.04705	2.10758	0.00254545	1	up
TRITD4Bv1G051570	protein SCARECROW 2-like [Aegilops tauschii subsp. tauschii];hypothetical protein TRIUR3_27771 [Triticum urartu]	3.81542	1.41041	1.43573	0.0400534	1	up
TRITD4Bv1G062200	heat shock cognate 70 kDa protein 2 [Aegilops tauschii subsp. tauschii];hypothetical protein B296_00039151 [Ensete ventricosum];hypothetical protein DVH24_023107 [Malus domestica]	14.4262	89.3925	-2.63146	0.000112338	0.136845	down
TRITD4Bv1G107070	60S ribosomal protein L10-like [Aegilops tauschii subsp. tauschii]	27.6993	9.44656	1.55199	0.0256069	1	up
TRITD4Bv1G107490	2,3-bisphosphoglycerate-independent phosphoglycerate mutase-like [Aegilops tauschii subsp. tauschii];2,3-bisphosphoglycerate-independent phosphoglycerate mutase [Triticum urartu];predicted protein [Hordeum vulgare subsp. vulgare]	31.3554	0.575744	5.76714	1.51346e-12	1.59781e-08	up
TRITD4Bv1G113360	AP2-like ethylene-responsive transcription factor AIL7 [Aegilops tauschii subsp. tauschii]	1.52287	4.23309	-1.47492	0.0244335	1	down
TRITD4Bv1G120830	Heat shock cognate 70 kDa protein [Triticum urartu]	30.1003	10.5186	1.51683	0.0284692	1	up
TRITD4Bv1G124550	mitogen-activated protein kinase 5 [Aegilops tauschii subsp. tauschii]	4.28857	1.44161	1.57282	0.0249065	1	up
TRITD4Bv1G126530	heat shock cognate 70 kDa protein 2-like [Aegilops tauschii subsp. tauschii];hypothetical protein OsI_10982 [Oryza sativa Indica Group];hypothetical protein DCAR_009243 [Daucus carota subsp. sativus];Heat shock cognate 70 kDa protein [Triticum urartu]	5.77722	35.6015	-2.62349	0.0001199	0.140647	down
TRITD4Bv1G127800	uncharacterized protein LOC109743763 [Aegilops tauschii subsp. tauschii]	9.65475	3.13591	1.62235	0.0199156	1	up
TRITD4Bv1G135440	uncharacterized protein LOC109740349 [Aegilops tauschii subsp. tauschii]	8.12877	2.82539	1.52459	0.0287124	1	up
TRITD4Bv1G136930	heat shock protein HSP26 [Triticum aestivum]	84.2335	4.43843	4.24627	1.94524e-08	0.000102682	up
TRITD4Bv1G137660	thaumatin-like protein 1b [Aegilops tauschii subsp. tauschii]	6.30871	2.10683	1.58227	0.0248326	1	up
TRITD4Bv1G193500	Beta-amylase 1, chloroplastic [Triticum urartu]	2.55343	0.761291	1.74592	0.0147673	1	up
TRITD5Av1G001840	GTP-binding protein BRASSINAZOLE INSENSITIVE PALE GREEN 2, chloroplastic [Aegilops tauschii subsp. tauschii];obtusifoliol 14-alpha demethylase-like [Aegilops tauschii subsp. tauschii];Obtusifoliol 14-alpha demethylase [Triticum urartu]	3.76765	1.12565	1.7429	0.0124447	1	up
TRITD5Av1G004330	ankyrin-1-like [Aegilops tauschii subsp. tauschii];ankyrin-3 isoform X2 [Brachypodium distachyon];Ankyrin-1 [Triticum urartu]	10.52	2.43166	2.11312	0.00261673	1	up
TRITD5Av1G019880	hypothetical protein TRIUR3_01199 [Triticum urartu]	21.4604	8.17064	1.39316	0.047282	1	up
TRITD5Av1G027980	pathogenesis-related protein 1-13 [Triticum aestivum]	5.99195	16.1428	-1.42979	0.0277987	1	down
TRITD5Av1G064030	hypothetical protein TRIUR3_23675 [Triticum urartu]	3.77846	1.26064	1.58364	0.0244002	1	up
TRITD5Av1G131660	plasma membrane intrinsic protein 1B [Triticum aestivum];Aquaporin PIP1-5 [Triticum urartu]	3.76742	1.02283	1.88102	0.00880138	1	up
TRITD5Av1G201490	hypothetical protein BRADI_5g15057v3 [Brachypodium distachyon]	91.5322	24.859	1.88051	0.00678945	1	up
TRITD5Av1G235180	hypothetical protein TRIUR3_12152 [Triticum urartu]	1.13801	4.08087	-1.84236	0.00581481	1	down
TRITD5Av1G239870	thiol-disulfide oxidoreductase LTO1 isoform X2 [Aegilops tauschii subsp. tauschii];thiol-disulfide oxidoreductase LTO1 isoform X1 [Aegilops tauschii subsp. tauschii];hypothetical protein TRIUR3_08491 [Triticum urartu]	2.17172	0.718084	1.59661	0.0265872	1	up
TRITD5Av1G240670	probable acyl-activating enzyme 1, peroxisomal [Aegilops tauschii subsp. tauschii]	1.25754	0.466798	1.42974	0.0467	1	up
TRITD5Av1G243810	cytochrome P450 86B1-like [Aegilops tauschii subsp. tauschii];Cytochrome P450 86B1 [Triticum urartu]	21.9814	2.83474	2.95499	3.78892e-05	0.0631592	up
TRITD5Av1G246630	MADS-box transcription factor 51-like [Aegilops tauschii subsp. tauschii];MADS-box transcription factor 56 [Triticum urartu]	5.16266	1.39705	1.88573	0.00796381	1	up
TRITD5Bv1G003720	uncharacterized protein LOC109745324 [Aegilops tauschii subsp. tauschii];hypothetical protein TRIUR3_10642 [Triticum urartu]	2.41306	0.471962	2.35412	0.00101678	0.805087	up
TRITD5Bv1G018390	hypothetical protein TRIUR3_06756 [Triticum urartu]	19.6365	2.156	3.18711	1.17881e-05	0.0233346	up
TRITD5Bv1G046610	universal stress protein PHOS34-like [Aegilops tauschii subsp. tauschii]	64.1716	19.8342	1.69394	0.0147109	1	up
TRITD5Bv1G082900	disrupted meiotic cDNA 1 protein [Triticum aestivum];hypothetical protein BRADI_4g42957v3 [Brachypodium distachyon];Meiotic recombination protein DMC1-like protein [Triticum urartu];hypothetical protein OsJ_32955 [Oryza sativa Japonica Group]	3.51918	1.26221	1.47929	0.0356826	1	up
TRITD5Bv1G102480	uncharacterized protein LOC109762808 [Aegilops tauschii subsp. tauschii]	7.70804	20.636	-1.42073	0.0275856	1	down
TRITD5Bv1G122810	unnamed protein product [Triticum aestivum]	2.33939	8.05147	-1.78312	0.0070355	1	down
TRITD5Bv1G141210	16.9 kDa class I heat shock protein 1-like [Aegilops tauschii subsp. tauschii]	323.255	4.74777	6.08928	1.18821e-13	3.7633e-09	up
TRITD5Bv1G145910	hypothetical protein TRIUR3_21060 [Triticum urartu]	49.8268	13.2301	1.9131	0.00594321	1	up
TRITD5Bv1G149480	uncharacterized protein LOC109774626 [Aegilops tauschii subsp. tauschii]	3.16463	9.04677	-1.51537	0.0201511	1	down
TRITD5Bv1G151270	tonoplast dicarboxylate transporter-like [Aegilops tauschii subsp. tauschii]	0.732235	2.25549	-1.62307	0.0145808	1	down
TRITD5Bv1G154670	uncharacterized protein LOC109774701 isoform X2 [Aegilops tauschii subsp. tauschii];uncharacterized protein LOC109774701 isoform X1 [Aegilops tauschii subsp. tauschii];predicted protein [Hordeum vulgare subsp. vulgare]	10.6467	2.44965	2.11976	0.00261501	1	up
TRITD5Bv1G159140	ribulose-phosphate 3-epimerase, cytoplasmic isoform [Aegilops tauschii subsp. tauschii]	12.0522	3.5826	1.75022	0.0125604	1	up
TRITD5Bv1G184500	11S globulin seed storage protein 2-like [Aegilops tauschii subsp. tauschii];hypothetical protein TRIUR3_29263 [Triticum urartu]	2.31998	0.806181	1.52494	0.0334199	1	up
TRITD5Bv1G185360	peroxidase 2-like [Aegilops tauschii subsp. tauschii]	4.22609	1.3075	1.69251	0.0165781	1	up
TRITD5Bv1G193630	ATP-dependent zinc metalloprotease FTSH 5, mitochondrial-like [Aegilops tauschii subsp. tauschii]	1.2951	0.450225	1.52435	0.0325151	1	up
TRITD5Bv1G204480	uncharacterized protein LOC109779480 [Aegilops tauschii subsp. tauschii]	29.1765	73.6301	-1.33549	0.0377533	1	down
TRITD5Bv1G237480	calreticulin-like [Aegilops tauschii subsp. tauschii];Calreticulin [Triticum urartu]	10.5221	28.6834	-1.44679	0.024954	1	down
TRITD6Av1G006690	Histone H2A.1 [Triticum urartu]	4.73617	14.9063	-1.65413	0.0119116	1	down
TRITD6Av1G009360	alpha-gliadin [Triticum dicoccoides];alpha-gliadin, partial [Triticum macha];alpha-gliadin, partial [Triticum aestivum]	12.6286	4.822	1.38899	0.0466281	1	up
TRITD6Av1G052760	WRKY80 transcription factor [Triticum aestivum];hypothetical protein TRIUR3_27334 [Triticum urartu]	4.28113	1.22026	1.8108	0.010403	1	up
TRITD6Av1G135550	Glycine-rich RNA-binding protein GRP1A [Triticum urartu];glycine-rich RNA-binding protein-like [Aegilops tauschii subsp. tauschii]	5.17086	17.688	-1.77429	0.00727615	1	down
TRITD6Av1G193530	hypothetical protein TRIUR3_01193 [Triticum urartu];24.1 kDa heat shock protein, mitochondrial-like isoform X2 [Aegilops tauschii subsp. tauschii]	4.52723	14.5731	-1.68661	0.0100317	1	down
TRITD6Av1G193680	protein EXORDIUM-like [Aegilops tauschii subsp. tauschii]	3.65624	1.03354	1.82276	0.0109409	1	up
TRITD6Av1G194430	hypothetical protein TRIUR3_18793 [Triticum urartu]	18.1643	4.14218	2.13264	0.00249376	1	up
TRITD6Av1G207530	Dehydrin DHN3 [Triticum urartu];dehydrin DHN3 isoform X1 [Aegilops tauschii subsp. tauschii];dehydrin WZY2 [Triticum aestivum];dehydrin DHN3 isoform X2 [Aegilops tauschii subsp. tauschii]	11.5264	1.24531	3.21036	1.11854e-05	0.0233346	up
TRITD6Bv1G008930	Protein H2A.6 [Triticum urartu]	11.2104	27.7293	-1.30657	0.0421347	1	down
TRITD6Bv1G015710	uncharacterized protein LOC109786338 isoform X2 [Aegilops tauschii subsp. tauschii]	5.24909	1.82139	1.52703	0.0293917	1	up
TRITD6Bv1G020070	fructan 1-exohydrolase w3 precursor [Triticum aestivum]	12.4192	4.65125	1.41688	0.041352	1	up
TRITD6Bv1G020500	histone H2A.1-like [Aegilops tauschii subsp. tauschii];protein H2A.6 [Aegilops tauschii subsp. tauschii]	40.727	7.80278	2.38393	0.000731692	0.626328	up
TRITD6Bv1G020780	alpha-gliadin, partial [Triticum spelta];alpha-gliadin, partial [Triticum aestivum]	475.394	143.839	1.72467	0.0127483	1	up
TRITD6Bv1G025290	homeobox-leucine zipper protein HDG11-like isoform X2 [Cajanus cajan]	5.13574	16.4537	-1.67977	0.0114857	1	down
TRITD6Bv1G026100	F-box protein At5g03970-like isoform X1 [Aegilops tauschii subsp. tauschii]	2.18606	0.77879	1.48903	0.038293	1	up
TRITD6Bv1G026490	uncharacterized protein LOC109755112 [Aegilops tauschii subsp. tauschii];hypothetical protein TRIUR3_09325 [Triticum urartu]	3.79751	1.07135	1.82563	0.00954783	1	up
TRITD6Bv1G027980	uncharacterized protein LOC109731460 [Aegilops tauschii subsp. tauschii];hypothetical protein TRIUR3_20394 [Triticum urartu]	1.34498	4.2245	-1.6512	0.0123339	1	down
TRITD6Bv1G028100	uncharacterized protein LOC109781555 [Aegilops tauschii subsp. tauschii]	2.32951	8.53926	-1.87408	0.00499291	1	down
TRITD6Bv1G038690	aspartic proteinase Asp1-like [Aegilops tauschii subsp. tauschii];Aspartic proteinase Asp1 [Triticum urartu]	16.0168	1.38197	3.53479	1.64487e-06	0.0057885	up
TRITD6Bv1G053910	peroxisomal fatty acid beta-oxidation multifunctional protein-like [Aegilops tauschii subsp. tauschii]	7.6294	2.39916	1.66904	0.0165274	1	up
TRITD6Bv1G059030	GDSL esterase/lipase At2g27360-like [Aegilops tauschii subsp. tauschii]	14.0486	36.4544	-1.37567	0.0321299	1	down
TRITD6Bv1G066050	protein ECERIFERUM 3-like [Aegilops tauschii subsp. tauschii];Protein WAX2 [Triticum urartu]	2.631	0.84967	1.63064	0.0205412	1	up
TRITD6Bv1G068030	basic leucine zipper 63-like isoform X2 [Aegilops tauschii subsp. tauschii];basic leucine zipper 63-like isoform X4 [Aegilops tauschii subsp. tauschii];light-inducible protein CPRF2-like isoform X1 [Aegilops tauschii subsp. tauschii];Light-inducible protein CPRF2 [Triticum urartu]	9.86142	3.33506	1.56408	0.0254285	1	up
TRITD6Bv1G074270	lipoxygenase 2.3, chloroplastic [Aegilops tauschii subsp. tauschii]	11.4166	4.38221	1.3814	0.0468347	1	up
TRITD6Bv1G078770	unnamed protein product [Triticum aestivum]	2.98734	1.12303	1.41146	0.0461321	1	up
TRITD6Bv1G128630	glycine-rich RNA-binding protein-like [Aegilops tauschii subsp. tauschii]	2.41329	14.0378	-2.54025	0.000231131	0.244012	down
TRITD6Bv1G147730	amino acid transporter ANTL1-like [Aegilops tauschii subsp. tauschii];hypothetical protein TRIUR3_27862 [Triticum urartu]	3.08629	1.13329	1.44536	0.0402	1	up
TRITD6Bv1G169520	nuclear transcription factor Y subunit B-1-like [Aegilops tauschii subsp. tauschii]	5.11631	1.86215	1.45814	0.0423434	1	up
TRITD6Bv1G185560	small heat shock protein Hsp23.5 [Triticum aestivum]	13.1127	31.9164	-1.28333	0.0448599	1	down
TRITD6Bv1G186910	uncharacterized protein C6orf132 homolog [Aegilops tauschii subsp. tauschii]	11.0695	2.16568	2.3537	0.00100234	0.805087	up
TRITD6Bv1G207720	uncharacterized protein LOC109780089 [Aegilops tauschii subsp. tauschii]	3.86191	9.46054	-1.29261	0.0443912	1	down
TRITD6Bv1G209760	uncharacterized protein LOC109764789 [Aegilops tauschii subsp. tauschii];uncharacterized protein LOC109764790 [Aegilops tauschii subsp. tauschii];hypothetical protein TRIUR3_11235 [Triticum urartu]	0.80502	0.208732	1.94737	0.00632897	1	up
TRITD6Bv1G224710	putative disease resistance protein RGA3 isoform X2 [Aegilops tauschii subsp. tauschii]	0.215303	0.565019	-1.39193	0.0369122	1	down
TRITD7Av1G004300	predicted protein [Hordeum vulgare subsp. vulgare]	26.3086	5.49767	2.25864	0.00135785	1	up
TRITD7Av1G006140	hypothetical protein TRIUR3_07726 [Triticum urartu]	33.5091	97.5076	-1.54096	0.017284	1	down
TRITD7Av1G008200	ALP [Triticum dicoccoides];putative avenin-like a precursor [Aegilops markgrafii]	2275.46	515.074	2.14331	0.00211352	1	up
TRITD7Av1G013770	BTB/POZ and MATH domain-containing protein 1 [Triticum urartu]	4.30211	1.58739	1.43839	0.0409199	1	up
TRITD7Av1G026200	probable leucine-rich repeat receptor-like protein kinase At1g35710 [Aegilops tauschii subsp. tauschii]	0.671668	0.244469	1.4581	0.0425936	1	up
TRITD7Av1G027010	hypothetical protein TRIUR3_21694 [Triticum urartu]	5.93411	16.599	-1.48399	0.0238647	1	down
TRITD7Av1G027030	early nodulin-93-like [Aegilops tauschii subsp. tauschii]	2.90987	11.5842	-1.99312	0.00330834	1	down
TRITD7Av1G050140	putative ubiquitin-like-specific protease 1B [Aegilops tauschii subsp. tauschii]	0.999761	2.56111	-1.35711	0.0381318	1	down
TRITD7Av1G069250	16.0 kDa heat shock protein, peroxisomal-like [Aegilops tauschii subsp. tauschii]	43.494	12.464	1.80305	0.00966242	1	up
TRITD7Av1G116050	cytochrome P450 89A2-like [Aegilops tauschii subsp. tauschii]	3.37058	1.26282	1.41635	0.0445476	1	up
TRITD7Av1G190890	Heat stress transcription factor C-2b [Triticum urartu]	4.72479	1.49405	1.66102	0.0193328	1	up
TRITD7Av1G218710	aspartyl protease family protein At5g10770-like [Aegilops tauschii subsp. tauschii];hypothetical protein TRIUR3_31829 [Triticum urartu]	1.22947	3.10659	-1.3373	0.0406955	1	down
TRITD7Av1G247220	AUGMIN subunit 2-like [Aegilops tauschii subsp. tauschii];hypothetical protein TRIUR3_17281 [Triticum urartu];hypothetical protein TRIUR3_03896 [Triticum urartu]	3.5827	1.09368	1.71185	0.0167896	1	up
TRITD7Av1G251800	ROR1 [Triticum aestivum]	5.84396	1.81819	1.68444	0.0173356	1	up
TRITD7Av1G253900	serine carboxypeptidase-like 51 [Aegilops tauschii subsp. tauschii]	1.07104	3.68301	-1.78188	0.00741992	1	down
TRITD7Av1G261250	GDSL esterase/lipase At1g28600-like [Aegilops tauschii subsp. tauschii]	2.50027	0.838712	1.57584	0.0272265	1	up
TRITD7Av1G261390	protein ECERIFERUM 3-like [Aegilops tauschii subsp. tauschii];predicted protein, partial [Hordeum vulgare subsp. vulgare]	1.64896	0.619233	1.413	0.0455758	1	up
TRITD7Av1G270680	hypothetical protein TRIUR3_12849 [Triticum urartu];F-box protein PP2-B11-like [Aegilops tauschii subsp. tauschii]	3.34183	10.2601	-1.61833	0.0133936	1	down
TRITD7Av1G280070	putative disease resistance protein RGA3 [Aegilops tauschii subsp. tauschii];disease resistance RPP13-like protein 4 [Aegilops tauschii subsp. tauschii];Disease resistance RPP13-like protein 4 [Triticum urartu]	0.618829	0.169915	1.86473	0.00905895	1	up
TRITD7Bv1G002140	transcription elongation factor 1 homolog [Aegilops tauschii subsp. tauschii]	119.15	35.5818	1.74357	0.0120408	1	up
TRITD7Bv1G005560	hypothetical protein BRADI_5g15057v3 [Brachypodium distachyon]	19.1075	4.89024	1.96617	0.00502268	1	up
TRITD7Bv1G041450	putative xyloglucan endotransglucosylase/hydrolase protein 1 [Aegilops tauschii subsp. tauschii]	1.00869	4.58654	-2.18492	0.0014251	1	down
TRITD7Bv1G082460	uncharacterized protein LOC109735900 [Aegilops tauschii subsp. tauschii]	2.49398	0.916578	1.44412	0.0394219	1	up
TRITD7Bv1G138210	probable aquaporin TIP2-2 [Aegilops tauschii subsp. tauschii];delta tonoplast intrinsic protein TIP2;2 [Triticum aestivum]	10.3568	3.28109	1.65833	0.018004	1	up
TRITD7Bv1G162460	plant UBX domain-containing protein 4-like [Aegilops tauschii subsp. tauschii]	17.4725	6.11238	1.51528	0.0290714	1	up
TRITD7Bv1G184000	hypothetical protein TRIUR3_11524 [Triticum urartu];pentatricopeptide repeat-containing protein At2g01390-like isoform X1 [Aegilops tauschii subsp. tauschii]	9.02154	3.39968	1.40798	0.0425549	1	up
TRITD7Bv1G232230	tRNA dimethylallyltransferase 9 [Triticum urartu]	1.77096	0.644505	1.45826	0.0432555	1	up
TRITD0Uv1G002890	60S ribosomal protein L36-3-like [Aegilops tauschii subsp. tauschii];60S ribosomal protein L36-3 [Triticum urartu]	193.15	70.9995	1.44384	0.0369782	1	up
TRITD0Uv1G002920	Chlorophyll a-b binding protein 3C, chloroplastic [Triticum urartu];chlorophyll a-b binding protein of LHCII type 1 [Aegilops tauschii subsp. tauschii];Chlorophyll a-b binding protein 25, chloroplastic [Triticum urartu]	1.21963	12.1711	-3.31893	3.64602e-06	0.0115477	down
TRITD0Uv1G003080	NAD(P)H-quinone oxidoreductase subunit K, chloroplastic [Triticum urartu];NADH dehydrogenase subunit 3 (chloroplast) [Triticum aestivum]	0.844601	2.17401	-1.36401	0.0394636	1	down
TRITD0Uv1G023990	16.9 kDa class I heat shock protein 1-like [Aegilops tauschii subsp. tauschii];unnamed protein product [Triticum aestivum];cytosolic class I small heat shock protein [Elymus sibiricus];RecName: Full=16.9 kDa class I heat shock protein 1; AltName: Full=HSP 16.9; AltName: Full=Heat shock protein 16.9A; AltName: Full=Heat shock protein 17; AltName: Full=Low molecular weight heat shock protein	279.515	31.2488	3.16105	1.13289e-05	0.0233346	up
TRITD0Uv1G024000	unnamed protein product [Triticum aestivum]	55.6777	6.15978	3.17615	1.16473e-05	0.0233346	up
TRITD0Uv1G030550	hypothetical protein TRIUR3_04901 [Triticum urartu]	41.1697	13.7539	1.58174	0.0237757	1	up
TRITD0Uv1G032650	probable carboxylesterase 5 [Aegilops tauschii subsp. tauschii]	2.50849	0.748468	1.7448	0.0147071	1	up
TRITD0Uv1G033010	farinin protein [Brachypodium distachyon]	963.815	327.83	1.55581	0.0244637	1	up
TRITD0Uv1G033040	RecName: Full=Avenin-like a6; AltName: Full=LMW-gliadin 1058; Short=LMGli1058; Flags: Precursor	2424.57	726.582	1.73853	0.0120509	1	up
TRITD0Uv1G033050	RecName: Full=Avenin-like a4; Flags: Precursor	2948.81	742.279	1.9901	0.0041955	1	up
TRITD0Uv1G043630	protein TIFY 10c-like [Aegilops tauschii subsp. tauschii];hypothetical protein TRIUR3_32679 [Triticum urartu]	27.1915	8.88051	1.61444	0.020242	1	up
TRITD0Uv1G062250	Protein LHY [Triticum urartu];uncharacterized protein LOC109766617 isoform X2 [Aegilops tauschii subsp. tauschii];MYB-related protein [Triticum aestivum]	0.797934	2.61827	-1.71427	0.0101865	1	down
TRITD0Uv1G065880	GDSL esterase/lipase At4g28780-like [Aegilops tauschii subsp. tauschii]	2.1309	5.91639	-1.47325	0.0236958	1	down
TRITD0Uv1G067230	chloroplast hypothetical protein (mitochondrion) [Zea mays subsp. mays]	6.91334	2.43328	1.50648	0.0352804	1	up
TRITD0Uv1G094640	hypothetical protein TRIUR3_16939 [Triticum urartu]	2.63543	0.38969	2.75764	0.000148847	0.168368	up
TRITD0Uv1G097800	alpha-mannosidase I MNS5 [Aegilops tauschii subsp. tauschii]	1.50936	3.8768	-1.36093	0.0356751	1	down
TRITD0Uv1G098030	1-aminocyclopropane-1-carboxylate oxidase 3 [Triticum urartu]	15.3664	44.6165	-1.53779	0.0176381	1	down
TRITD0Uv1G101850	RecName: Full=16.9 kDa class I heat shock protein 1; AltName: Full=HSP 16.9; AltName: Full=Heat shock protein 16.9A; AltName: Full=Heat shock protein 17; AltName: Full=Low molecular weight heat shock protein	24.0936	2.9024	3.05333	2.46907e-05	0.0434447	up
TRITD0Uv1G108390	proline-rich protein 4-like [Aegilops tauschii subsp. tauschii];hypothetical protein TRIUR3_00672 [Triticum urartu]	2.35453	6.10395	-1.37431	0.0355499	1	down
TRITD0Uv1G115840	unnamed protein product, partial [Vitis vinifera];Histone H4 [Triticum urartu];LOW QUALITY PROTEIN: hypothetical protein SETIT_3G212100v2 [Setaria italica]	8.0755	31.7672	-1.97591	0.00303711	1	down

## Sheet: AuHH_L vs AuHC_L
Table S7 continued. Differentially expressed genes (DEGs) in response to the progeny heat stress treatment.
*Number of up-regulated genes: 1523. Number of down-regulated genes: 855.
Gene ID	Description	FPKM.AuHH_L	FPKM.AuHC_L	Log2(fold-change)	p-value	q-value	Regulation pattern
TRITD1Av1G001750	protein MEI2-like 3 [Aegilops tauschii subsp. tauschii]	26.6073	7.55669	1.816	0.0117184	0.244987	up
TRITD1Av1G001860	MDIS1-interacting receptor like kinase 2-like isoform X1 [Aegilops tauschii subsp. tauschii];MDIS1-interacting receptor like kinase 2-like [Aegilops tauschii subsp. tauschii]	2.54236	6.16823	-1.27869	0.0357136	0.479221	down
TRITD1Av1G003010	Wall-associated receptor kinase 3 [Triticum urartu]	0.790443	3.60956	-2.19109	0.000897377	0.0404926	down
TRITD1Av1G004570	resistance protein RGA2 [Triticum turgidum subsp. durum]	0.811277	2.26758	-1.48288	0.0181211	0.317113	down
TRITD1Av1G004680	Bowman-Birk type trypsin inhibitor [Triticum urartu]	185.047	3.64536	5.66569	4.20374e-12	5.48228e-09	up
TRITD1Av1G006990	obtusifoliol 14-alpha demethylase-like [Aegilops tauschii subsp. tauschii]	0.758043	2.68406	-1.82406	0.00491222	0.139122	down
TRITD1Av1G007170	cysteine-rich repeat secretory protein 55-like [Aegilops tauschii subsp. tauschii]	13.1402	2.42259	2.43937	0.000830034	0.0382053	up
TRITD1Av1G008040	phenylalanine ammonia-lyase-like [Aegilops tauschii subsp. tauschii];Phenylalanine ammonia-lyase [Triticum urartu]	14.4396	0.684677	4.39847	1.08792e-08	4.2564e-06	up
TRITD1Av1G008420	soluble inorganic pyrophosphatase 4-like [Aegilops tauschii subsp. tauschii];Soluble inorganic pyrophosphatase [Triticum urartu]	2.0587	6.47002	-1.65204	0.00978814	0.218474	down
TRITD1Av1G008530	uncharacterized protein LOC109787361 [Aegilops tauschii subsp. tauschii]	7.41257	1.5004	2.30462	0.00149251	0.0591541	up
TRITD1Av1G011960	UPF0769 protein C21orf59 homolog [Aegilops tauschii subsp. tauschii]	2.172	8.25946	-1.92702	0.00321264	0.103211	down
TRITD1Av1G012430	L-type lectin-domain containing receptor kinase IV.1 [Triticum urartu]	10.1507	3.32202	1.61144	0.0262011	0.400652	up
TRITD1Av1G013390	ABC transporter G family member 5-like [Aegilops tauschii subsp. tauschii];ABC transporter G family member 16 [Triticum urartu]	1.52396	0.450329	1.75877	0.0177706	0.314186	up
TRITD1Av1G016220	kinesin-like protein KIN-5A [Aegilops tauschii subsp. tauschii]	0.468856	2.00686	-2.09773	0.00136063	0.0552871	down
TRITD1Av1G016890	hypothetical protein TRIUR3_01530 [Triticum urartu]	26.612	90.5382	-1.76645	0.00531089	0.147067	down
TRITD1Av1G017070	hypothetical protein TRIUR3_01536 [Triticum urartu]	4.93798	12.9825	-1.39458	0.0257991	0.395896	down
TRITD1Av1G017620	starch negative regulator RSR1 [Triticum aestivum];target of EAT1-B1 [Triticum aestivum];Floral homeotic protein APETALA 2 [Triticum urartu];floral homeotic protein APETALA 2-like isoform X1 [Aegilops tauschii subsp. tauschii];hypothetical protein SETIT_3G044600v2 [Setaria italica]	3.67382	11.8615	-1.69093	0.007579	0.186828	down
TRITD1Av1G020310	probable glucuronosyltransferase Os05g0123100 [Aegilops tauschii subsp. tauschii];beta3-glucuronyltransferase, partial [Triticum aestivum]	15.7851	3.63355	2.11911	0.00343643	0.107886	up
TRITD1Av1G021250	LEC14B protein-like isoform X1 [Aegilops tauschii subsp. tauschii];LEC14B protein [Triticum urartu];LEC14B protein-like isoform X2 [Aegilops tauschii subsp. tauschii]	10.534	3.06103	1.78296	0.0141126	0.275036	up
TRITD1Av1G021870	isovaleryl-CoA dehydrogenase, mitochondrial [Aegilops tauschii subsp. tauschii]	165.241	40.5518	2.02673	0.00483002	0.137648	up
TRITD1Av1G024580	glutamate--cysteine ligase B, chloroplastic [Aegilops tauschii subsp. tauschii];Glutamate--cysteine ligase B, chloroplastic [Triticum urartu]	70.9716	17.2658	2.03932	0.00459171	0.133072	up
TRITD1Av1G024630	predicted protein [Hordeum vulgare subsp. vulgare];Acetylornithine aminotransferase, mitochondrial [Triticum urartu];acetylornithine aminotransferase, mitochondrial-like [Aegilops tauschii subsp. tauschii]	35.5566	9.13119	1.96124	0.00645218	0.167653	up
TRITD1Av1G028050	putative glutathione S-transferase GSTF1 [Triticum urartu]	357.875	47.1644	2.92368	6.07039e-05	0.00460526	up
TRITD1Av1G029870	predicted protein [Hordeum vulgare subsp. vulgare]	11.3781	2.33728	2.28335	0.0017889	0.0668386	up
TRITD1Av1G032340	uncharacterized protein LOC109746720 [Aegilops tauschii subsp. tauschii]	127.208	308.872	-1.27982	0.0352345	0.47519	down
TRITD1Av1G040520	uncharacterized protein LOC109755224 [Aegilops tauschii subsp. tauschii]	7.53405	23.0276	-1.61187	0.0102665	0.224374	down
TRITD1Av1G047280	6-phosphofructo-2-kinase/fructose-2,6-bisphosphatase-like isoform X2 [Aegilops tauschii subsp. tauschii];6-phosphofructo-2-kinase/fructose-2,6-bisphosphatase-like isoform X3 [Aegilops tauschii subsp. tauschii];6-phosphofructo-2-kinase/fructose-2,6-biphosphatase 1 [Triticum urartu];6-phosphofructo-2-kinase/fructose-2,6-bisphosphatase-like isoform X1 [Aegilops tauschii subsp. tauschii]	112.043	304.829	-1.44395	0.0191884	0.329009	down
TRITD1Av1G050960	methylmalonyl-CoA epimerase, mitochondrial-like [Aegilops tauschii subsp. tauschii]	34.5163	8.24874	2.06503	0.00427193	0.127382	up
TRITD1Av1G054750	uncharacterized protein LOC109742496 isoform X1 [Aegilops tauschii subsp. tauschii];uncharacterized protein LOC109742496 isoform X2 [Aegilops tauschii subsp. tauschii]	1.60583	7.25237	-2.17513	0.000951709	0.0421755	down
TRITD1Av1G056950	NADP-dependent malic enzyme, chloroplastic [Triticum urartu];NADP-dependent malic enzyme, chloroplastic-like isoform X2 [Aegilops tauschii subsp. tauschii];NADP-dependent malic enzyme, chloroplastic-like isoform X1 [Aegilops tauschii subsp. tauschii]	56.2404	18.6622	1.59149	0.0276496	0.413792	up
TRITD1Av1G059870	hypothetical protein TRIUR3_31101 [Triticum urartu];IQ domain-containing protein IQM1-like isoform X3 [Aegilops tauschii subsp. tauschii]	5.7794	1.84105	1.65039	0.0235622	0.373005	up
TRITD1Av1G071250	uncharacterized calcium-binding protein At1g02270 [Aegilops tauschii subsp. tauschii];predicted protein [Hordeum vulgare subsp. vulgare]	9.26396	21.5937	-1.22091	0.0441041	0.534696	down
TRITD1Av1G085690	probable serine/threonine-protein kinase PBL1 isoform X1 [Aegilops tauschii subsp. tauschii]	17.9236	1.04189	4.10459	7.85109e-08	2.12889e-05	up
TRITD1Av1G086410	uncharacterized protein LOC109763373 [Aegilops tauschii subsp. tauschii]	4.00038	10.7779	-1.42986	0.0221231	0.356822	down
TRITD1Av1G089270	chaperonin CPN60-1, mitochondrial [Aegilops tauschii subsp. tauschii];Chaperonin CPN60-2, mitochondrial [Triticum urartu]	86.0641	16.2806	2.40226	0.00086838	0.0393747	up
TRITD1Av1G089780	uncharacterized protein LOC109737618 [Aegilops tauschii subsp. tauschii]	182.679	32.2439	2.50221	0.000532252	0.026994	up
TRITD1Av1G090350	WD repeat-containing protein 26 isoform X1 [Aegilops tauschii subsp. tauschii];WD repeat-containing protein 26 [Triticum urartu];WD repeat-containing protein 26 isoform X2 [Aegilops tauschii subsp. tauschii]	4.81062	12.3833	-1.3641	0.0266325	0.404091	down
TRITD1Av1G091950	probable leucine-rich repeat receptor-like protein kinase At1g35710 [Aegilops tauschii subsp. tauschii]	9.7957	0.536124	4.19151	4.64849e-08	1.39899e-05	up
TRITD1Av1G098950	uncharacterized membrane protein At1g06890-like [Aegilops tauschii subsp. tauschii];hypothetical protein TRIUR3_33221 [Triticum urartu]	8.67099	0.957022	3.17957	2.02856e-05	0.00203503	up
TRITD1Av1G099260	protein ENHANCED DISEASE RESISTANCE 2-like [Aegilops tauschii subsp. tauschii]	3.89688	9.8152	-1.3327	0.0300212	0.435944	down
TRITD1Av1G100150	double-stranded RNA-binding protein 6-like [Aegilops tauschii subsp. tauschii];Double-stranded RNA-binding protein 6 [Triticum urartu]	8.62929	2.40281	1.84452	0.0108946	0.232556	up
TRITD1Av1G100950	uncharacterized protein LOC109772408 isoform X1 [Aegilops tauschii subsp. tauschii];hypothetical protein TRIUR3_34552 [Triticum urartu];E3 ubiquitin-protein ligase MARCH11-like isoform X3 [Aegilops tauschii subsp. tauschii]	4.22942	16.1766	-1.93537	0.00266228	0.0895722	down
TRITD1Av1G107070	hypothetical protein [Hordeum vulgare]	301.749	23.4489	3.68576	8.04925e-07	0.000148697	up
TRITD1Av1G107460	uncharacterized protein LOC109746693 [Aegilops tauschii subsp. tauschii]	138.607	11.9728	3.53316	2.02005e-06	0.000314336	up
TRITD1Av1G109450	CBS domain-containing protein CBSX5-like [Aegilops tauschii subsp. tauschii]	14.0553	3.77948	1.89485	0.00890624	0.205519	up
TRITD1Av1G112900	putative leucine-rich repeat-containing protein DDB_G0290503 isoform X1 [Aegilops tauschii subsp. tauschii];hypothetical protein TRIUR3_32347 [Triticum urartu]	0.349985	0.906288	-1.37268	0.0293577	0.42904	down
TRITD1Av1G116000	cytochrome P450 84A1-like [Aegilops tauschii subsp. tauschii];Cytochrome P450 84A1 [Triticum urartu]	4.83385	1.48232	1.70532	0.0193938	0.330296	up
TRITD1Av1G116830	auxin-responsive protein SAUR32-like [Aegilops tauschii subsp. tauschii]	29.7307	10.3532	1.52188	0.0373726	0.489724	up
TRITD1Av1G117450	predicted protein [Hordeum vulgare subsp. vulgare]	5.96232	18.7288	-1.65131	0.00890452	0.205519	down
TRITD1Av1G119750	probable trehalase [Aegilops tauschii subsp. tauschii];Trehalase [Triticum urartu]	7.47503	0.68294	3.45225	4.51465e-06	0.000606091	up
TRITD1Av1G120850	L-type lectin-domain containing receptor kinase S.4 [Oryza sativa Japonica Group]	0.656238	1.93006	-1.55636	0.0149796	0.28543	down
TRITD1Av1G122210	putative glutathione S-transferase GSTU6 [Triticum urartu]	9.18978	2.40276	1.93534	0.00786798	0.191708	up
TRITD1Av1G122240	probable glutathione S-transferase GSTU6 [Aegilops tauschii subsp. tauschii];putative glutathione S-transferase GSTU6 [Triticum urartu]	38.7859	5.08548	2.93108	6.24452e-05	0.00468479	up
TRITD1Av1G122280	putative glutathione S-transferase GSTU6 [Triticum urartu]	31.6842	7.24646	2.12841	0.0032121	0.103211	up
TRITD1Av1G125910	mitochondrial carnitine/acylcarnitine carrier-like protein [Aegilops tauschii subsp. tauschii];hypothetical protein TRIUR3_24131 [Triticum urartu]	4.60695	14.0743	-1.61118	0.0103217	0.22516	down
TRITD1Av1G127820	cinnamoyl-CoA reductase-like SNL6 [Aegilops tauschii subsp. tauschii];Dihydroflavonol-4-reductase [Triticum urartu]	22.4867	3.31589	2.76161	0.000158589	0.00991616	up
TRITD1Av1G129800	uncharacterized protein LOC109772394 [Aegilops tauschii subsp. tauschii]	62.8958	18.5965	1.75794	0.0147486	0.283055	up
TRITD1Av1G132090	seven trans-membrane protein [Triticum aestivum];MLO-like protein 9 [Aegilops tauschii subsp. tauschii]	1.16461	2.80078	-1.26599	0.0420017	0.521442	down
TRITD1Av1G132270	probable protein phosphatase 2C 47 isoform X1 [Aegilops tauschii subsp. tauschii];putative protein phosphatase 2C 27 [Triticum urartu]	64.0539	22.9939	1.47804	0.0416444	0.518888	up
TRITD1Av1G136140	predicted protein, partial [Hordeum vulgare subsp. vulgare];putative glucuronosyltransferase PGSIP8 [Aegilops tauschii subsp. tauschii];Glycogenin-1 [Triticum urartu]	20.0191	4.67383	2.0987	0.00364909	0.112924	up
TRITD1Av1G137350	dynamin-related protein 1E-like [Aegilops tauschii subsp. tauschii]	7.01785	16.1659	-1.20386	0.0466515	0.552413	down
TRITD1Av1G138370	protein FAR1-RELATED SEQUENCE 5-like [Brachypodium distachyon]	2.486	0.831309	1.58037	0.031569	0.449133	up
TRITD1Av1G139910	methionine sulfoxide reductase MSRA4.2 [Triticum aestivum x Thinopyrum elongatum]	397.663	123.866	1.68277	0.0195756	0.331963	up
TRITD1Av1G140610	ABC transporter E family member 2-like isoform X1 [Aegilops tauschii subsp. tauschii];ABC transporter E family member 2 [Triticum urartu]	9.53616	2.2876	2.05957	0.00441487	0.130291	up
TRITD1Av1G140730	serine hydroxymethyltransferase 4-like [Aegilops tauschii subsp. tauschii]	174.092	48.2781	1.8504	0.0100997	0.222562	up
TRITD1Av1G145250	lysophospholipid acyltransferase LPEAT1 [Aegilops tauschii subsp. tauschii]	26.6828	7.27188	1.87551	0.00929992	0.211191	up
TRITD1Av1G145400	Receptor-like protein kinase FERONIA [Triticum urartu]	36.3762	8.62538	2.07634	0.00390045	0.119045	up
TRITD1Av1G147280	UDP-glucuronic acid decarboxylase 2-like [Aegilops tauschii subsp. tauschii];UDP-D-glucuronate decarboxylase, partial [Hordeum vulgare];UDP-glucuronic acid decarboxylase 1 [Triticum urartu];UDP-glucuronic acid decarboxylase 2 [Brachypodium distachyon]	147.644	47.8835	1.62452	0.0244359	0.382633	up
TRITD1Av1G154500	uncharacterized protein LOC109753066 [Aegilops tauschii subsp. tauschii]	140.781	37.5083	1.90817	0.00798418	0.193507	up
TRITD1Av1G158230	peroxisomal adenine nucleotide carrier 1-like [Aegilops tauschii subsp. tauschii];hypothetical protein TRIUR3_07044 [Triticum urartu]	61.7706	13.1752	2.2291	0.00198344	0.07257	up
TRITD1Av1G158240	putative leucine-rich repeat receptor-like serine/threonine-protein kinase At2g14440 [Aegilops tauschii subsp. tauschii]	9.83391	3.47322	1.50149	0.0396714	0.505304	up
TRITD1Av1G158260	argininosuccinate synthase, chloroplastic [Aegilops tauschii subsp. tauschii]	79.6134	28.4275	1.48572	0.0404276	0.510651	up
TRITD1Av1G159570	peptide-N4-(N-acetyl-beta-glucosaminyl)asparagine amidase A-like [Aegilops tauschii subsp. tauschii]	4.13903	1.38359	1.58087	0.0304297	0.439082	up
TRITD1Av1G163360	AAA-ATPase ASD, mitochondrial-like [Aegilops tauschii subsp. tauschii]	7.68288	2.65795	1.53133	0.0356146	0.478153	up
TRITD1Av1G163370	uncharacterized protein LOC109767290 [Aegilops tauschii subsp. tauschii];glycosyltransferase [Triticum aestivum]	27.0754	7.95053	1.76786	0.0142334	0.276461	up
TRITD1Av1G163420	probable carboxylesterase 15 [Aegilops tauschii subsp. tauschii]	7.17017	1.3485	2.41066	0.00102159	0.0447621	up
TRITD1Av1G164320	predicted protein [Hordeum vulgare subsp. vulgare];Isopentenyl-diphosphate Delta-isomerase I [Triticum urartu]	28.0182	10.1208	1.46904	0.0433998	0.529886	up
TRITD1Av1G167030	probable receptor-like protein kinase At1g11050 [Aegilops tauschii subsp. tauschii]	8.23955	2.20615	1.90103	0.00861811	0.20173	up
TRITD1Av1G167110	amino acid permease 3-like [Aegilops tauschii subsp. tauschii]	2.75253	8.45383	-1.61885	0.0101824	0.22381	down
TRITD1Av1G167350	hypothetical protein TRIUR3_22762 [Triticum urartu]	9.34589	22.3018	-1.25475	0.0391599	0.503748	down
TRITD1Av1G167570	hypothetical protein TRIUR3_06540 [Triticum urartu]	1657.06	7.59016	7.77028	2.0672e-18	1.88714e-14	up
TRITD1Av1G168580	myb-related protein 308-like [Aegilops tauschii subsp. tauschii]	5.12981	1.61386	1.66839	0.0238841	0.376361	up
TRITD1Av1G169120	bifunctional aspartate aminotransferase and glutamate/aspartate-prephenate aminotransferase isoform X1 [Aegilops tauschii subsp. tauschii];predicted protein, partial [Hordeum vulgare subsp. vulgare]	42.0039	14.9959	1.48595	0.0405545	0.510651	up
TRITD1Av1G170240	cysteine-rich receptor-like protein kinase 10 [Aegilops tauschii subsp. tauschii]	11.3759	2.82064	2.01189	0.00538335	0.148295	up
TRITD1Av1G172030	Ferredoxin-6, chloroplastic [Triticum urartu]	41.0388	5.27778	2.95899	5.81533e-05	0.00447372	up
TRITD1Av1G172980	Alpha-amylase [Triticum urartu]	32.9901	6.69367	2.30117	0.00141428	0.0567931	up
TRITD1Av1G173050	uncharacterized acetyltransferase At3g50280-like [Aegilops tauschii subsp. tauschii]	6.68565	1.3849	2.27129	0.00180935	0.067327	up
TRITD1Av1G173430	predicted protein [Hordeum vulgare subsp. vulgare];probable anion transporter 2, chloroplastic [Aegilops tauschii subsp. tauschii]	6.90992	0.888743	2.95883	6.1133e-05	0.004625	up
TRITD1Av1G173840	predicted protein [Hordeum vulgare subsp. vulgare];hypothetical protein TRIUR3_08483 [Triticum urartu]	13.4457	1.66051	3.01745	4.08657e-05	0.00346498	up
TRITD1Av1G174530	uncharacterized protein LOC109770573 isoform X3 [Aegilops tauschii subsp. tauschii];uncharacterized protein LOC109770573 isoform X4 [Aegilops tauschii subsp. tauschii];uncharacterized protein LOC109770573 isoform X2 [Aegilops tauschii subsp. tauschii]	5.61543	82.011	-3.86835	7.59544e-08	2.08016e-05	down
TRITD1Av1G176050	uncharacterized protein LOC109732249 [Aegilops tauschii subsp. tauschii];Myb-related protein 3R-1 [Triticum urartu]	0.846175	3.30758	-1.96675	0.00257788	0.0875934	down
TRITD1Av1G176370	chitinase 1-like [Aegilops tauschii subsp. tauschii]	10.0864	3.10413	1.70015	0.0196403	0.332149	up
TRITD1Av1G177040	Histone H2A.1 [Triticum urartu];histone H2A-like [Aegilops tauschii subsp. tauschii]	18.8685	45.7676	-1.27835	0.0363016	0.48238	down
TRITD1Av1G177130	uncharacterized protein LOC109746577 [Aegilops tauschii subsp. tauschii]	37.6714	9.30037	2.01811	0.00551964	0.150168	up
TRITD1Av1G178720	hypothetical protein TRIUR3_21122 [Triticum urartu]	6.98032	52.1422	-2.90108	2.37888e-05	0.00231852	down
TRITD1Av1G180340	Ammonium transporter 2 member 1 [Triticum urartu];ammonium transporter 2 member 1 isoform X1 [Aegilops tauschii subsp. tauschii]	8.13921	2.84944	1.51421	0.0380685	0.495053	up
TRITD1Av1G180370	heat shock 70 kDa protein, mitochondrial-like [Aegilops tauschii subsp. tauschii];Heat shock 70 kDa protein, mitochondrial [Triticum urartu]	42.1525	1.67466	4.65368	2.1651e-09	1.11878e-06	up
TRITD1Av1G181920	alanine--glyoxylate aminotransferase 2 homolog 3, mitochondrial-like [Aegilops tauschii subsp. tauschii];Putative aminotransferase class III superfamily protein [Zea mays]	52.4312	13.5295	1.95432	0.00662414	0.170985	up
TRITD1Av1G182210	U-box domain-containing protein 16 [Triticum urartu]	11.0276	1.21572	3.18123	1.96674e-05	0.00198962	up
TRITD1Av1G183460	protein LURP-one-related 8-like [Aegilops tauschii subsp. tauschii]	7.653	2.74426	1.47961	0.0453362	0.541926	up
TRITD1Av1G183620	protein SCARECROW-like [Aegilops tauschii subsp. tauschii]	11.5677	1.74341	2.73012	0.000190164	0.0114967	up
TRITD1Av1G185970	cytochrome P450 [Triticum aestivum];Cytochrome P450 98A1 [Triticum urartu]	12.5306	4.30234	1.54227	0.0336995	0.464951	up
TRITD1Av1G186400	probable sugar phosphate/phosphate translocator At2g25520 [Aegilops tauschii subsp. tauschii]	20.1407	3.77715	2.41475	0.000891161	0.0403409	up
TRITD1Av1G187090	probable calcium-transporting ATPase 6, plasma membrane-type [Aegilops tauschii subsp. tauschii];putative calcium-transporting ATPase 6, plasma membrane-type [Triticum urartu]	8.12687	2.73994	1.56856	0.0304801	0.439578	up
TRITD1Av1G190920	hypothetical protein TRIUR3_07040 [Triticum urartu]	4.82345	1.32156	1.86782	0.0105382	0.227611	up
TRITD1Av1G191090	helicase and polymerase-containing protein TEBICHI [Aegilops tauschii subsp. tauschii]	0.256451	0.701752	-1.45228	0.0217478	0.354157	down
TRITD1Av1G193170	thioredoxin-like protein YLS8 [Aegilops tauschii subsp. tauschii];Thioredoxin-like protein 4A [Triticum urartu]	11.7929	37.7908	-1.68011	0.00773355	0.189333	down
TRITD1Av1G197970	putative receptor-like protein kinase At3g47110 [Aegilops tauschii subsp. tauschii]	2.08328	5.82329	-1.48298	0.0177129	0.314186	down
TRITD1Av1G197980	hypothetical protein C2845_PM11G17020 [Panicum miliaceum]	2.84549	8.60651	-1.59675	0.0111577	0.236614	down
TRITD1Av1G198060	heat shock protein 101 [Triticum turgidum subsp. durum]	16.1224	0.983996	4.03427	1.10858e-07	2.78539e-05	up
TRITD1Av1G198630	pseudo histidine-containing phosphotransfer protein 5 [Aegilops tauschii subsp. tauschii]	7.91901	32.8523	-2.0526	0.00155057	0.060406	down
TRITD1Av1G198930	receptor-like protein kinase HSL1 [Aegilops tauschii subsp. tauschii]	7.38106	2.62147	1.49345	0.0401139	0.508375	up
TRITD1Av1G200210	anthocyanidin 5,3-O-glucosyltransferase-like [Aegilops tauschii subsp. tauschii];Anthocyanidin 5,3-O-glucosyltransferase [Triticum urartu]	11.4772	2.5172	2.18888	0.00257675	0.0875934	up
TRITD1Av1G200220	anthocyanidin 5,3-O-glucosyltransferase-like [Aegilops tauschii subsp. tauschii]	13.6812	2.93767	2.21945	0.00216875	0.077338	up
[truncated: 2,264 more rows]

## Sheet: AuHH_G vs AuHC_G
Table S7 continued. Differentially expressed genes (DEGs) in response to the progeny heat stress treatment.
[truncated: 533 more rows]
