# Supplementary material for: Small RNA, Transcriptome and Degradome Analysis of the Transgenerational Heat Stress Response Network in Durum Wheat
Source: Int J Mol Sci. 2021 May 24;22(11):5532. doi: 10.3390/ijms22115532 (PMC8197280; doi:10.3390/ijms22115532)
Supplement: Supplementary file 1 [file ijms-22-05532-s001.zip › Table S8.xlsx]

## Sheet: AuHC_L vs AuCC_L
Table S8. Differentially expressed genes (DEGs) in response to the parental treatment factor.
*Number of up-regulated genes: 677. Number of down-regulated genes: 456.
Gene ID	Description	FPKM.AuHC_L	FPKM.AuCC_L	Log2(fold-change)	p-value	q-value	Regulation pattern
TRITD1Av1G003850	G-type lectin S-receptor-like serine/threonine-protein kinase At2g19130 [Aegilops tauschii subsp. tauschii]	1.53891	6.05258	-1.97564	0.00612393	0.590665	down
TRITD1Av1G004570	resistance protein RGA2 [Triticum turgidum subsp. durum]	2.26758	6.12175	-1.43279	0.048366	1	down
TRITD1Av1G006510	EGF domain-specific O-linked N-acetylglucosamine transferase-like [Aegilops tauschii subsp. tauschii]	12.9606	3.43504	1.91573	0.00288211	0.382911	up
TRITD1Av1G007170	cysteine-rich repeat secretory protein 55-like [Aegilops tauschii subsp. tauschii]	2.42259	7.25424	-1.58228	0.0308287	1	down
TRITD1Av1G008040	phenylalanine ammonia-lyase-like [Aegilops tauschii subsp. tauschii];Phenylalanine ammonia-lyase [Triticum urartu]	0.684677	2.11704	-1.62855	0.0243926	1	down
TRITD1Av1G008870	3-ketoacyl-CoA synthase 12-like [Aegilops tauschii subsp. tauschii];3-ketoacyl-CoA synthase 21 [Triticum urartu]	4.15779	13.6172	-1.71153	0.0177592	0.910634	down
TRITD1Av1G016220	kinesin-like protein KIN-5A [Aegilops tauschii subsp. tauschii]	2.00686	0.846404	1.24552	0.0463702	1	up
TRITD1Av1G017220	glutamyl-tRNA reductase 2 isoform X2 [Aegilops tauschii subsp. tauschii];Glutamyl-tRNA reductase 1, chloroplastic [Triticum urartu]	24.686	7.50874	1.71705	0.00661456	0.603617	up
TRITD1Av1G017960	Xylulose kinase [Triticum urartu]	13.3136	5.66119	1.23373	0.0433914	1	up
TRITD1Av1G022180	uncharacterized protein LOC109734121 [Aegilops tauschii subsp. tauschii]	4.46857	1.78031	1.32768	0.0324406	1	up
TRITD1Av1G027040	cytochrome P450 76C3-like [Aegilops tauschii subsp. tauschii]	3.51901	1.38138	1.34906	0.0303315	1	up
TRITD1Av1G037520	putative glucan 1,3-beta-glucosidase A [Triticum urartu]	0.82223	5.86308	-2.83404	0.000119878	0.0566621	down
TRITD1Av1G040800	uncharacterized protein LOC109755224 [Aegilops tauschii subsp. tauschii]	1.56667	35.7086	-4.5105	6.42799e-09	4.35545e-05	down
TRITD1Av1G041770	NBS-LRR disease resistance protein homologue [Hordeum vulgare]	5.21826	2.14887	1.27999	0.0376391	1	up
TRITD1Av1G046590	serine/threonine-protein kinase RIPK-like [Aegilops tauschii subsp. tauschii]	3.81089	1.21942	1.64394	0.00995754	0.728483	up
TRITD1Av1G054820	Heat shock 70 kDa protein 4L [Triticum urartu];heat shock 70 kDa protein 15-like [Aegilops tauschii subsp. tauschii]	27.5506	12.0539	1.19259	0.0490719	1	up
TRITD1Av1G072420	putative calcium-binding protein CML18 [Triticum urartu]	21.108	8.25647	1.3542	0.0288933	1	up
TRITD1Av1G092530	protein ECERIFERUM 1-like [Aegilops tauschii subsp. tauschii];Protein WAX2 [Triticum urartu];hypothetical protein TRIUR3_05201 [Triticum urartu]	10.9983	4.0319	1.44775	0.0197561	0.945819	up
TRITD1Av1G094190	Ribonuclease 1 [Triticum urartu]	3.8215	1.49092	1.35794	0.0314437	1	up
TRITD1Av1G095070	Long-chain-alcohol oxidase FAO2 [Triticum urartu];long-chain-alcohol oxidase FAO1-like [Aegilops tauschii subsp. tauschii]	0.637395	4.34656	-2.76961	0.00016759	0.0656422	down
TRITD1Av1G109450	CBS domain-containing protein CBSX5-like [Aegilops tauschii subsp. tauschii]	3.77948	1.40881	1.42371	0.0236956	1	up
TRITD1Av1G109520	uncharacterized protein LOC109765810 [Aegilops tauschii subsp. tauschii]	13.3984	5.07295	1.40117	0.0235479	1	up
TRITD1Av1G112900	putative leucine-rich repeat-containing protein DDB_G0290503 isoform X1 [Aegilops tauschii subsp. tauschii];hypothetical protein TRIUR3_32347 [Triticum urartu]	0.906288	3.15109	-1.79781	0.0135258	0.825399	down
TRITD1Av1G123390	uncharacterized protein LOC109780827 isoform X1 [Aegilops tauschii subsp. tauschii]	1.51131	0.490928	1.62222	0.0120957	0.793019	up
TRITD1Av1G123400	predicted protein [Hordeum vulgare subsp. vulgare];hypothetical protein TRIUR3_22053 [Triticum urartu]	2.4373	0.95966	1.34469	0.0348318	1	up
TRITD1Av1G124500	DAR GTPase 2, mitochondrial [Aegilops tauschii subsp. tauschii];Mitochondrial GTPase 1 [Triticum urartu]	1.63193	0.698705	1.22383	0.0499669	1	up
TRITD1Av1G125910	mitochondrial carnitine/acylcarnitine carrier-like protein [Aegilops tauschii subsp. tauschii];hypothetical protein TRIUR3_24131 [Triticum urartu]	14.0743	3.53844	1.99188	0.00206419	0.305957	up
TRITD1Av1G141360	hypothetical protein TRIUR3_29639 [Triticum urartu];uncharacterized protein LOC109741642 [Aegilops tauschii subsp. tauschii]	1.71488	0.720255	1.25153	0.0440366	1	up
TRITD1Av1G145400	Receptor-like protein kinase FERONIA [Triticum urartu]	8.62538	3.76905	1.19439	0.0493092	1	up
TRITD1Av1G150230	peptide chain release factor PrfB3, chloroplastic [Aegilops tauschii subsp. tauschii];Peptide chain release factor 2 [Triticum urartu]	5.70008	2.17129	1.39243	0.0254657	1	up
TRITD1Av1G154670	probable calcium-binding protein CML15 [Aegilops tauschii subsp. tauschii]	5.23978	1.84165	1.50851	0.0183181	0.919841	up
TRITD1Av1G157810	Protein RRP5-like protein [Triticum urartu]	2.65127	0.941745	1.49328	0.0203388	0.950416	up
TRITD1Av1G159830	hypothetical protein TRIUR3_18172 [Triticum urartu]	13.3832	2.69378	2.31273	0.00052339	0.137723	up
TRITD1Av1G167570	hypothetical protein TRIUR3_06540 [Triticum urartu]	7.59016	21.142	-1.47791	0.044368	1	down
TRITD1Av1G172820	uncharacterized protein LOC109784097 isoform X2 [Aegilops tauschii subsp. tauschii];Protein ROS1 [Triticum urartu];uncharacterized protein LOC109784097 isoform X1 [Aegilops tauschii subsp. tauschii]	1.61004	0.630809	1.35182	0.0295204	1	up
TRITD1Av1G173050	uncharacterized acetyltransferase At3g50280-like [Aegilops tauschii subsp. tauschii]	1.3849	4.0406	-1.54479	0.0348873	1	down
TRITD1Av1G174320	hypothetical protein TRIUR3_28048 [Triticum urartu];synaptojanin-1-like [Aegilops tauschii subsp. tauschii]	4.81308	1.05585	2.18856	0.000991153	0.198987	up
TRITD1Av1G176390	Heat shock cognate 70 kDa protein 4 [Triticum urartu];hypothetical protein OsI_20227 [Oryza sativa Indica Group]	50.7415	6.83635	2.89187	1.98511e-05	0.0144409	up
TRITD1Av1G178620	hypothetical protein TRIUR3_26517 [Triticum urartu]	5.64331	19.4263	-1.78339	0.0155899	0.874113	down
TRITD1Av1G178700	hypothetical protein TRIUR3_16688 [Triticum urartu]	13.0626	70.4497	-2.43115	0.000775237	0.179868	down
TRITD1Av1G178720	hypothetical protein TRIUR3_21122 [Triticum urartu]	52.1422	211.441	-2.01973	0.00492493	0.526916	down
TRITD1Av1G178780	hypothetical protein TRIUR3_27602 [Triticum urartu]	11.184	159.569	-3.83468	3.82364e-07	0.00115147	down
TRITD1Av1G179240	CTD nuclear envelope phosphatase 1 homolog [Aegilops tauschii subsp. tauschii]	5.12629	15.9422	-1.63686	0.0235192	1	down
TRITD1Av1G189580	uncharacterized protein LOC109759020 [Aegilops tauschii subsp. tauschii]	7.1463	2.42976	1.55638	0.0137819	0.825399	up
TRITD1Av1G191960	photosystem II reaction center W protein, chloroplastic-like [Aegilops tauschii subsp. tauschii]	6.45752	1.91956	1.75021	0.00658504	0.602954	up
TRITD1Av1G195020	cytochrome P450 71A1-like [Aegilops tauschii subsp. tauschii];Cytochrome P450 71A1 [Triticum urartu]	5.58263	1.09052	2.35593	0.00039106	0.110405	up
TRITD1Av1G197180	non-symbiotic hemoglobin-like isoform X2 [Aegilops tauschii subsp. tauschii];non-symbiotic hemoglobin-like isoform X1 [Aegilops tauschii subsp. tauschii];Non-symbiotic hemoglobin 1 [Triticum urartu]	8.08838	1.93116	2.06639	0.00183518	0.297838	up
TRITD1Av1G201450	heat shock factor A4c [Triticum aestivum]	15.797	45.6903	-1.53224	0.0337197	1	down
TRITD1Av1G203800	probable choline kinase 2 [Aegilops tauschii subsp. tauschii];Choline kinase alpha [Triticum urartu]	19.3563	63.3898	-1.71145	0.0172766	0.909261	down
TRITD1Av1G205200	probable homogentisate phytyltransferase 2, chloroplastic [Aegilops tauschii subsp. tauschii];Digeranylgeranylglyceryl phosphate synthase [Triticum urartu]	14.9648	6.47738	1.20809	0.0472973	1	up
TRITD1Av1G206530	Chlorophyll a-b binding protein 3C, chloroplastic [Triticum urartu];Chlorophyll a-b binding protein 25, chloroplastic [Triticum urartu];chlorophyll a-b binding protein of LHCII type 1 [Aegilops tauschii subsp. tauschii]	91.1445	16.0556	2.50508	0.000158366	0.0640624	up
TRITD1Av1G206570	phosphomethylethanolamine N-methyltransferase-like [Aegilops tauschii subsp. tauschii];heat responsive transcription factor protein, partial [Triticum aestivum]	62.0478	6.72156	3.20651	3.37793e-06	0.00416145	up
TRITD1Av1G207640	subtilisin-like protease SBT3.6 [Aegilops tauschii subsp. tauschii]	15.311	5.65789	1.43623	0.0204899	0.950417	up
TRITD1Av1G208020	GDSL esterase/lipase At4g10955 [Oryza sativa Japonica Group]	1.41004	5.00498	-1.82763	0.0124962	0.79709	down
TRITD1Av1G210180	uncharacterized protein LOC8063607 [Sorghum bicolor];uncharacterized protein ycf23-like [Aegilops tauschii subsp. tauschii]	22.4864	8.25246	1.44616	0.019626	0.945819	up
TRITD1Av1G211520	auxin response factor 15-like [Aegilops tauschii subsp. tauschii];ETTIN-like auxin response factor, partial [Triticum aestivum]	4.01902	1.17404	1.77536	0.00567102	0.562955	up
TRITD1Av1G212060	HSP40, partial [Triticum aestivum];DnaJ homolog subfamily B member 13 [Triticum urartu]	14.2709	3.18497	2.16373	0.00094492	0.196963	up
TRITD1Av1G217550	heat shock transcription factor A6e [Triticum aestivum];Heat stress transcription factor A-2c [Triticum urartu]	51.8453	2.36978	4.45139	1.86529e-09	2.4844e-05	up
TRITD1Av1G218480	AP2/ERF and B3 domain-containing protein Os05g0549800-like [Aegilops tauschii subsp. tauschii]	0.686526	2.18697	-1.67155	0.0241351	1	down
TRITD1Av1G222950	Cysteine-rich receptor-like protein kinase 8 [Triticum urartu]	4.63865	16.5688	-1.83669	0.0105864	0.749148	down
TRITD1Av1G222970	cysteine-rich receptor-like protein kinase 6 [Aegilops tauschii subsp. tauschii];Cysteine-rich receptor-like protein kinase 25 [Triticum urartu]	2.23309	13.8295	-2.63063	0.000293102	0.0934581	down
TRITD1Av1G223030	Cysteine-rich receptor-like protein kinase 25 [Triticum urartu];cysteine-rich receptor-like protein kinase 6 [Aegilops tauschii subsp. tauschii]	3.89471	16.9534	-2.12199	0.00318164	0.406754	down
TRITD1Av1G223040	glucan endo-1,3-beta-glucosidase 13-like [Aegilops tauschii subsp. tauschii];Glucan endo-1,3-beta-glucosidase 3 [Triticum urartu]	3.77228	36.838	-3.28768	8.2211e-06	0.00768333	down
TRITD1Av1G223200	peroxisomal biogenesis factor 6-like [Aegilops tauschii subsp. tauschii];Spastin [Triticum urartu];predicted protein [Hordeum vulgare subsp. vulgare]	4.86835	1.79005	1.44344	0.0207785	0.953652	up
TRITD1Av1G227430	Calmodulin-like protein 5 [Triticum urartu]	1.53291	5.42145	-1.82241	0.0133667	0.819921	down
TRITD1Av1G228820	hypothetical protein TRIUR3_17784 [Triticum urartu]	17.3451	6.90956	1.32786	0.0309005	1	up
TRITD1Av1G230740	uncharacterized protein LOC109754656 [Aegilops tauschii subsp. tauschii]	5.49138	1.61611	1.76464	0.00638407	0.596647	up
TRITD1Bv1G000600	hydroxycinnamoyltransferase 1-like [Aegilops tauschii subsp. tauschii]	2.04475	0.80221	1.34987	0.0320243	1	up
TRITD1Bv1G004990	putative disease resistance RPP13-like protein 3 [Brachypodium distachyon]	0.724677	2.07224	-1.51578	0.0392997	1	down
TRITD1Bv1G010410	phenylalanine ammonia-lyase-like [Aegilops tauschii subsp. tauschii];Phenylalanine ammonia-lyase [Triticum urartu]	0.447792	1.7933	-2.00172	0.00565934	0.562955	down
TRITD1Bv1G012090	3-ketoacyl-CoA synthase 12-like [Aegilops tauschii subsp. tauschii];3-ketoacyl-CoA synthase 21 [Triticum urartu]	13.573	38.2342	-1.49412	0.0386099	1	down
TRITD1Bv1G016290	L-type lectin-domain containing receptor kinase IV.1-like [Aegilops tauschii subsp. tauschii]	3.10011	8.38273	-1.4351	0.0484058	1	down
TRITD1Bv1G019920	hypothetical protein TRIUR3_01530 [Triticum urartu]	22.5119	3.87238	2.5394	0.000169537	0.0656422	up
TRITD1Bv1G021550	Xylulose kinase [Triticum urartu];predicted protein [Hordeum vulgare subsp. vulgare]	13.5248	4.41422	1.61538	0.0103778	0.746879	up
TRITD1Bv1G025160	dihydrolipoyl dehydrogenase 1, mitochondrial-like [Aegilops tauschii subsp. tauschii]	43.4205	9.22124	2.23534	0.000619423	0.155446	up
TRITD1Bv1G026920	uncharacterized protein LOC109734121 [Aegilops tauschii subsp. tauschii]	2.68606	0.798034	1.75097	0.0068794	0.613326	up
TRITD1Bv1G046830	peroxidase A2-like [Aegilops tauschii subsp. tauschii]	11.1404	50.1308	-2.1699	0.00252359	0.348964	down
TRITD1Bv1G048610	starch synthase III [Triticum aestivum];starch synthase III [Aegilops tauschii]	1.0768	0.3659	1.55723	0.0138871	0.825399	up
TRITD1Bv1G050120	putative glucan 1,3-beta-glucosidase A [Triticum urartu]	51.8329	139.705	-1.43045	0.0479044	1	down
TRITD1Bv1G050230	predicted protein [Hordeum vulgare subsp. vulgare]	4.70869	17.6908	-1.9096	0.00808946	0.654043	down
TRITD1Bv1G052020	probable ethylene response sensor 2 [Aegilops tauschii subsp. tauschii]	6.04646	22.0023	-1.8635	0.00949844	0.711149	down
TRITD1Bv1G055590	cytochrome P450 72A14-like [Aegilops tauschii subsp. tauschii]	1.39087	5.67075	-2.02755	0.00519126	0.534976	down
TRITD1Bv1G058540	tryptophan aminotransferase related 2 [Triticum aestivum]	4.23219	1.21794	1.79696	0.00534484	0.544591	up
TRITD1Bv1G059510	predicted protein [Hordeum vulgare subsp. vulgare];Phosphoenolpyruvate/phosphate translocator 3, chloroplastic [Triticum urartu]	51.2801	18.1311	1.49993	0.01593	0.880239	up
TRITD1Bv1G063700	predicted protein, partial [Hordeum vulgare subsp. vulgare];protein SLOW GREEN 1, chloroplastic-like [Aegilops tauschii subsp. tauschii]	10.3059	3.05714	1.75322	0.00608336	0.588848	up
TRITD1Bv1G098900	Ribonuclease 1 [Triticum urartu]	6.21417	1.99277	1.64079	0.0102654	0.743865	up
TRITD1Bv1G107040	predicted protein [Hordeum vulgare subsp. vulgare]	155.588	60.627	1.3597	0.0269406	1	up
TRITD1Bv1G112890	thylakoid lumenal 17.4 kDa protein, chloroplastic-like [Aegilops tauschii subsp. tauschii]	24.738	9.58007	1.36862	0.0267613	1	up
TRITD1Bv1G116260	uncharacterized protein LOC109780827 isoform X1 [Aegilops tauschii subsp. tauschii]	2.1325	0.859736	1.31058	0.0356478	1	up
TRITD1Bv1G121800	mitochondrial carnitine/acylcarnitine carrier-like protein [Aegilops tauschii subsp. tauschii]	13.4374	5.11464	1.39355	0.0247452	1	up
TRITD1Bv1G126600	Monosaccharide-sensing protein 2 [Triticum urartu];monosaccharide-sensing protein 2 [Brachypodium distachyon]	100.347	43.8735	1.19357	0.0486916	1	up
TRITD1Bv1G127530	chitinase 8-like [Aegilops tauschii subsp. tauschii]	3.64518	10.4202	-1.51532	0.0398638	1	down
TRITD1Bv1G128090	uncharacterized protein LOC109752553 isoform X1 [Aegilops tauschii subsp. tauschii]	11.3335	4.6942	1.27165	0.0399962	1	up
TRITD1Bv1G130880	bHLH-type transcription factor 1-B [Triticum aestivum]	37.7251	16.2241	1.21739	0.0452075	1	up
TRITD1Bv1G133990	ethylene-responsive transcription factor 5-like [Aegilops tauschii subsp. tauschii]	3.95686	1.54574	1.35606	0.0319944	1	up
TRITD1Bv1G134650	transcription factor GHD7-like [Aegilops tauschii subsp. tauschii]	4.20761	1.7067	1.30179	0.0369207	1	up
TRITD1Bv1G140910	lichenase-2 [Aegilops tauschii subsp. tauschii]	29.1667	4.64056	2.65195	7.83305e-05	0.0411252	up
TRITD1Bv1G142010	receptor-like serine/threonine-protein kinase SD1-8 [Aegilops tauschii subsp. tauschii]	2.54795	6.94168	-1.44595	0.0466691	1	down
TRITD1Bv1G145340	hypothetical protein TRIUR3_18172 [Triticum urartu]	13.7849	4.70176	1.55182	0.0139807	0.827335	up
TRITD1Bv1G146420	predicted protein [Hordeum vulgare subsp. vulgare]	10.1753	4.12969	1.30097	0.036406	1	up
TRITD1Bv1G146730	uncharacterized protein LOC109744843 [Aegilops tauschii subsp. tauschii]	1.28951	4.16222	-1.69053	0.019773	0.945819	down
TRITD1Bv1G148780	1-deoxy-D-xylulose-5-phosphate synthase 1, chloroplastic [Aegilops tauschii subsp. tauschii]	4.18807	1.56841	1.41698	0.0233997	1	up
TRITD1Bv1G157980	uncharacterized protein LOC109784097 isoform X2 [Aegilops tauschii subsp. tauschii];uncharacterized protein LOC109784097 isoform X1 [Aegilops tauschii subsp. tauschii]	1.01869	0.229843	2.14799	0.00116084	0.214029	up
TRITD1Bv1G158410	uncharacterized acetyltransferase At3g50280-like [Aegilops tauschii subsp. tauschii]	0.841802	2.34948	-1.48079	0.045356	1	down
TRITD1Bv1G159930	synaptojanin-1-like [Aegilops tauschii subsp. tauschii];hypothetical protein TRIUR3_28048 [Triticum urartu]	6.20155	2.25495	1.45953	0.020031	0.945819	up
TRITD1Bv1G161230	uncharacterized protein LOC109751176 [Aegilops tauschii subsp. tauschii]	4.9528	14.7092	-1.57041	0.0333173	1	down
TRITD1Bv1G162470	probable mediator of RNA polymerase II transcription subunit 37c [Aegilops tauschii subsp. tauschii];Heat shock cognate 70 kDa protein 4 [Triticum urartu]	89.9991	10.0949	3.15628	4.44158e-06	0.00477249	up
TRITD1Bv1G164920	coiled-coil domain-containing protein 115-like [Aegilops tauschii subsp. tauschii]	7.20866	74.6396	-3.37214	5.06977e-06	0.00501198	down
TRITD1Bv1G165190	nicotianamine aminotransferase 2 [Triticum aestivum]	33.5276	105.985	-1.66044	0.020893	0.954706	down
TRITD1Bv1G168110	zinc transporter 9-like [Aegilops tauschii subsp. tauschii]	3.28838	13.4465	-2.03178	0.00488459	0.526916	down
TRITD1Bv1G174500	aldehyde dehydrogenase family 2 member C4-like [Aegilops tauschii subsp. tauschii]	1.02258	2.98952	-1.54769	0.0355861	1	down
TRITD1Bv1G175700	probable calcium-transporting ATPase 6, plasma membrane-type [Aegilops tauschii subsp. tauschii]	1.84969	8.27403	-2.16131	0.00271585	0.366208	down
TRITD1Bv1G180960	uncharacterized protein LOC109756906 [Aegilops tauschii subsp. tauschii]	2.97341	1.15893	1.35932	0.0299089	1	up
TRITD1Bv1G186310	acetylserotonin O-methyltransferase 1-like isoform X1 [Aegilops tauschii subsp. tauschii]	15.5685	2.65878	2.54979	0.00013944	0.0572614	up
TRITD1Bv1G187540	heat shock protein 101 [Triticum turgidum subsp. durum]	2.27031	0.403503	2.49224	0.000215862	0.0759807	up
TRITD1Bv1G194640	probable polygalacturonase At1g80170 [Aegilops tauschii subsp. tauschii];predicted protein [Hordeum vulgare subsp. vulgare]	0.618373	1.84339	-1.57581	0.0337644	1	down
TRITD1Bv1G196100	chaperonin CPN60-like 2, mitochondrial [Aegilops tauschii subsp. tauschii]	8.32687	3.63027	1.1977	0.0492522	1	up
TRITD1Bv1G201580	histone H2B.2 [Aegilops tauschii subsp. tauschii];histone H2B.2-like [Aegilops tauschii subsp. tauschii]	6.33599	1.07328	2.56154	0.000174974	0.0667932	up
TRITD1Bv1G202230	phosphomethylethanolamine N-methyltransferase-like [Aegilops tauschii subsp. tauschii]	140.908	17.8345	2.98201	1.19287e-05	0.00979382	up
TRITD1Bv1G210710	pirin-like protein [Aegilops tauschii subsp. tauschii]	0.881935	7.65825	-3.11827	3.0106e-05	0.0203991	down
TRITD1Bv1G212010	dnaJ homolog subfamily B member 4-like [Aegilops tauschii subsp. tauschii];DnaJ homolog subfamily B member 13 [Triticum urartu];HSP40, partial [Triticum aestivum]	16.8549	5.25647	1.681	0.00787634	0.643117	up
TRITD1Bv1G215510	Chlorophyll a-b binding protein, chloroplastic [Triticum urartu]	9.13703	2.32786	1.97272	0.00241001	0.336694	up
TRITD1Bv1G216200	predicted protein [Hordeum vulgare subsp. vulgare]	2.69514	0.539873	2.31967	0.000533775	0.139105	up
TRITD1Bv1G219860	uncharacterized protein LOC109764229 [Aegilops tauschii subsp. tauschii]	9.34495	1.86256	2.3269	0.000466276	0.125124	up
TRITD1Bv1G219990	solanesyl-diphosphate synthase 2, chloroplastic [Aegilops tauschii subsp. tauschii]	100.761	40.5332	1.31376	0.0319352	1	up
TRITD1Bv1G220460	cysteine-rich receptor-like protein kinase 6 [Aegilops tauschii subsp. tauschii];Cysteine-rich receptor-like protein kinase 25 [Triticum urartu]	0.652642	5.91955	-3.18113	1.84829e-05	0.0139151	down
TRITD1Bv1G220520	putative receptor-like protein kinase At4g00960 [Aegilops tauschii subsp. tauschii]	1.48514	7.8741	-2.40651	0.000902683	0.191136	down
TRITD1Bv1G220530	glucan endo-1,3-beta-glucosidase 13-like isoform X2 [Aegilops tauschii subsp. tauschii]	1.30125	9.09905	-2.80582	0.000128859	0.0566621	down
TRITD1Bv1G220540	cysteine-rich receptor-like protein kinase 6 [Aegilops tauschii subsp. tauschii]	0.739545	5.61656	-2.92498	7.57264e-05	0.0411252	down
TRITD1Bv1G220620	S-type anion channel SLAH2-like [Aegilops tauschii subsp. tauschii]	14.5289	64.8193	-2.15749	0.00264864	0.358931	down
TRITD1Bv1G222220	disease resistance protein RPP13-like [Aegilops tauschii subsp. tauschii]	1.34612	4.20687	-1.64394	0.0230393	1	down
TRITD1Bv1G224330	L-type lectin-domain containing receptor kinase IX.1-like [Aegilops tauschii subsp. tauschii]	2.686	7.2573	-1.43398	0.0484656	1	down
TRITD1Bv1G224880	putative disease resistance protein RGA1 [Aegilops tauschii subsp. tauschii]	4.81478	13.0408	-1.43749	0.0469775	1	down
TRITD1Bv1G226840	uncharacterized protein LOC109782189 [Aegilops tauschii subsp. tauschii]	10.8796	3.6699	1.56781	0.01262	0.798999	up
TRITD2Av1G000110	unnamed protein product [Triticum aestivum]	12.2995	34.8554	-1.50279	0.0376892	1	down
TRITD2Av1G000170	ethylene receptor 2-like [Aegilops tauschii subsp. tauschii];Protein EIN4 [Triticum urartu];unnamed protein product [Triticum aestivum]	2.25011	7.27515	-1.69298	0.0192595	0.937148	down
TRITD2Av1G000430	Putative disease resistance protein RGA3 [Triticum urartu]	0.695423	0.281456	1.30498	0.0383869	1	up
TRITD2Av1G000540	unnamed protein product [Triticum aestivum]	10.253	3.12491	1.71416	0.00700854	0.615426	up
TRITD2Av1G003020	probable LRR receptor-like serine/threonine-protein kinase At3g47570 [Aegilops tauschii subsp. tauschii];receptor kinase-like protein Xa21 [Aegilops tauschii subsp. tauschii]	0.16816	0.732573	-2.12314	0.00378994	0.44467	down
TRITD2Av1G005080	disease resistance protein RGA2-like [Aegilops tauschii subsp. tauschii]	1.27321	4.16329	-1.70925	0.01914	0.936027	down
TRITD2Av1G005480	disease resistance protein RGA2-like [Aegilops tauschii subsp. tauschii]	1.98704	6.17868	-1.63668	0.0242321	1	down
TRITD2Av1G006230	cysteine-rich receptor-like protein kinase 40 isoform X1 [Aegilops tauschii subsp. tauschii];unnamed protein product [Triticum aestivum];cysteine-rich receptor-like protein kinase 40 isoform X2 [Aegilops tauschii subsp. tauschii]	10.7401	30.3137	-1.49697	0.0384818	1	down
TRITD2Av1G006620	unnamed protein product [Triticum aestivum];12-oxo-phytodienoic acid reductase [Triticum aestivum];putative 12-oxophytodienoate reductase 4 [Aegilops tauschii subsp. tauschii]	0.795271	3.47212	-2.1263	0.00357033	0.435013	down
TRITD2Av1G007700	Putative disease resistance RPP13-like protein 1 [Triticum urartu]	1.17814	3.49371	-1.56825	0.0305644	1	down
TRITD2Av1G010420	predicted protein [Hordeum vulgare subsp. vulgare];Cyclopropane-fatty-acyl-phospholipid synthase [Triticum urartu];uncharacterized protein LOC109759562 [Aegilops tauschii subsp. tauschii]	4.78818	0.772459	2.63195	9.18668e-05	0.0469786	up
TRITD2Av1G012210	receptor-like protein 2 [Aegilops tauschii subsp. tauschii];LRR receptor-like serine/threonine-protein kinase GSO2 [Triticum urartu]	4.54339	15.2999	-1.75168	0.0148204	0.852819	down
TRITD2Av1G015090	Ribulose bisphosphate carboxylase small chain PWS4.3, chloroplastic [Triticum urartu];Ribulose bisphosphate carboxylase small chain PW9, chloroplastic [Triticum urartu];ribulose bisphosphate carboxylase small chain PW9, chloroplastic-like [Aegilops tauschii subsp. tauschii];RecName: Full=Ribulose bisphosphate carboxylase small chain PW9, chloroplastic; Short=RuBisCO small subunit PW9; Flags: Prec…	317.88	82.5494	1.94515	0.00240051	0.336694	up
TRITD2Av1G015980	hypothetical protein TRIUR3_16589 [Triticum urartu]	123.789	377.683	-1.60929	0.0253246	1	down
TRITD2Av1G016040	unnamed protein product [Triticum aestivum]	29.2824	101.131	-1.78811	0.0126776	0.798999	down
TRITD2Av1G017790	IAA-amino acid hydrolase ILR1-like 8 [Aegilops tauschii subsp. tauschii]	20.6598	8.34885	1.30718	0.0330877	1	up
TRITD2Av1G019570	unnamed protein product [Triticum aestivum];predicted protein [Hordeum vulgare subsp. vulgare];MLO-like protein 1 [Triticum urartu];MLO-like protein 1 [Aegilops tauschii subsp. tauschii];seven trans-membrane protein [Triticum aestivum]	2.39013	14.4201	-2.59292	0.000344323	0.103691	down
TRITD2Av1G019870	omega-3 fatty acid desaturase, chloroplastic [Aegilops tauschii subsp. tauschii]	53.018	11.827	2.1644	0.000880884	0.190997	up
TRITD2Av1G024670	unnamed protein product [Triticum aestivum]	10.7053	3.82962	1.48305	0.0173782	0.910634	up
TRITD2Av1G026950	NAC transcription factor 29 [Triticum aestivum]	1.94583	5.39136	-1.47026	0.0456047	1	down
TRITD2Av1G027910	predicted protein [Hordeum vulgare subsp. vulgare]	0.654072	2.00605	-1.61684	0.0275427	1	down
TRITD2Av1G028060	unnamed protein product [Triticum aestivum];flocculation protein FLO11-like [Aegilops tauschii subsp. tauschii]	1.34421	0.456751	1.55728	0.015552	0.874113	up
TRITD2Av1G028830	probable potassium transporter 9 [Aegilops tauschii subsp. tauschii];putative potassium transporter 9 [Triticum urartu]	27.6567	11.0656	1.32154	0.0312107	1	up
TRITD2Av1G029010	peroxidase 1 [Triticum monococcum];root peroxidase [Triticum aestivum];Peroxidase 1 [Triticum urartu];Peroxidase [Triticum urartu]	2.06637	14.2137	-2.78211	0.000131709	0.0566621	down
TRITD2Av1G031220	unnamed protein product [Triticum aestivum];3-oxo-5-alpha-steroid 4-dehydrogenase 1 [Aegilops tauschii subsp. tauschii]	28.2296	10.4685	1.43115	0.021016	0.954997	up
TRITD2Av1G031400	hypothetical protein TRIUR3_30879 [Triticum urartu]	54.0329	23.4227	1.20593	0.0475713	1	up
TRITD2Av1G035070	4-alpha-glucanotransferase DPE2 [Aegilops tauschii subsp. tauschii];unnamed protein product [Triticum aestivum];4-alpha-glucanotransferase DPE2 [Triticum urartu]	27.4324	11.7124	1.22785	0.0433906	1	up
TRITD2Av1G035080	unnamed protein product [Triticum aestivum];uncharacterized protein LOC109768305 [Aegilops tauschii subsp. tauschii]	6.92988	2.47056	1.488	0.017804	0.910634	up
TRITD2Av1G038690	uncharacterized protein LOC109782149 [Aegilops tauschii subsp. tauschii]	2.35831	7.26044	-1.6223	0.0286853	1	down
TRITD2Av1G040370	probable carboxylesterase 18 [Aegilops tauschii subsp. tauschii];hypothetical protein TRIUR3_13270 [Triticum urartu]	2.33767	0.863562	1.4367	0.0250547	1	up
TRITD2Av1G047010	MYB transcription factor 24 [Triticum aestivum]	2.45264	1.0293	1.25268	0.046702	1	up
TRITD2Av1G047540	Subtilisin-chymotrypsin inhibitor-2B [Triticum urartu]	23.0123	76.8701	-1.74002	0.015854	0.878713	down
TRITD2Av1G050640	WRKY transcription factor, partial [Triticum aestivum];hypothetical protein TRIUR3_10593 [Triticum urartu]	15.0121	6.05755	1.30932	0.0335075	1	up
TRITD2Av1G050870	leucine-rich repeat extensin-like protein 6 [Aegilops tauschii subsp. tauschii]	3.58576	1.40737	1.34928	0.0312852	1	up
TRITD2Av1G051890	unnamed protein product [Triticum aestivum]	1.0893	3.05089	-1.48582	0.0450133	1	down
TRITD2Av1G058650	PI-PLC X domain-containing protein At5g67130-like [Aegilops tauschii subsp. tauschii]	2.77858	1.06198	1.38759	0.0282983	1	up
TRITD2Av1G059110	unnamed protein product [Triticum aestivum];Peptide transporter PTR2 [Triticum urartu];protein NRT1/ PTR FAMILY 8.3-like [Aegilops tauschii subsp. tauschii]	1.46525	3.97898	-1.44125	0.0489696	1	down
TRITD2Av1G060090	uncharacterized protein LOC109746488 isoform X1 [Aegilops tauschii subsp. tauschii]	6.89604	2.75825	1.32201	0.0333299	1	up
TRITD2Av1G064200	L-type lectin-domain containing receptor kinase IV.4 [Brachypodium distachyon];L-type lectin-domain containing receptor kinase IV.1 [Triticum urartu]	0.541128	2.25447	-2.05875	0.00503528	0.526916	down
TRITD2Av1G069160	pentatricopeptide repeat-containing protein At5g02860 [Aegilops tauschii subsp. tauschii];predicted protein [Hordeum vulgare subsp. vulgare]	1.00702	0.397874	1.3397	0.0353704	1	up
TRITD2Av1G078160	unnamed protein product [Triticum aestivum]	13.7527	46.1397	-1.74629	0.0151284	0.863208	down
TRITD2Av1G081370	G-type lectin S-receptor-like serine/threonine-protein kinase B120 [Aegilops tauschii subsp. tauschii];unnamed protein product [Triticum aestivum]	0.343828	1.61665	-2.23325	0.00257156	0.353792	down
TRITD2Av1G082170	phenylalanine ammonia-lyase-like [Aegilops tauschii subsp. tauschii];Phenylalanine ammonia-lyase [Triticum urartu]	1.22489	3.53413	-1.5287	0.035754	1	down
TRITD2Av1G083210	L-type lectin-domain containing receptor kinase IV.1-like [Aegilops tauschii subsp. tauschii]	1.32533	3.78668	-1.51459	0.0378697	1	down
TRITD2Av1G084350	cysteine-rich receptor-like protein kinase 10 isoform X2 [Aegilops tauschii subsp. tauschii];Cysteine-rich receptor-like protein kinase 10 [Triticum urartu]	0.515632	1.89327	-1.87647	0.0107042	0.752316	down
TRITD2Av1G084720	cysteine-rich receptor-like protein kinase 6 [Aegilops tauschii subsp. tauschii]	2.32377	0.864761	1.4261	0.0235328	1	up
TRITD2Av1G084910	Cysteine-rich receptor-like protein kinase 25 [Triticum urartu]	1.54214	6.5388	-2.08409	0.00390213	0.446851	down
TRITD2Av1G145480	uncharacterized protein LOC109740198 [Aegilops tauschii subsp. tauschii];hypothetical protein TRIUR3_13192 [Triticum urartu]	2.09617	0.571919	1.87388	0.00385142	0.44609	up
TRITD2Av1G154680	probable pyridoxal 5'-phosphate synthase subunit PDX1.1 [Aegilops tauschii subsp. tauschii];putative pyridoxal biosynthesis protein PDX1.1 [Triticum urartu]	30.0526	11.3598	1.40355	0.0231972	1	up
TRITD2Av1G164450	putative quinone-oxidoreductase homolog, chloroplastic [Aegilops tauschii subsp. tauschii];Putative quinone-oxidoreductase-like protein, chloroplastic [Triticum urartu];quinone reductase [Triticum monococcum]	23.2865	8.38957	1.47282	0.0180257	0.91489	up
TRITD2Av1G167010	violaxanthin de-epoxidase [Triticum aestivum];unnamed protein product [Triticum aestivum];Violaxanthin de-epoxidase, chloroplastic [Triticum urartu]	52.9131	16.9776	1.63999	0.00908553	0.695608	up
TRITD2Av1G176620	potassium transporter 1-like [Aegilops tauschii subsp. tauschii];high-affinity potassium transporter [Triticum aestivum]	10.0473	53.3881	-2.4097	0.000817935	0.184737	down
TRITD2Av1G177710	unnamed protein product [Triticum aestivum];hypothetical protein TRIUR3_33783 [Triticum urartu];heparan-alpha-glucosaminide N-acetyltransferase [Aegilops tauschii subsp. tauschii]	22.4033	6.62524	1.75767	0.00563002	0.562955	up
TRITD2Av1G178310	Arogenate dehydratase/prephenate dehydratase 6, chloroplastic [Triticum urartu]	1.18071	3.22715	-1.4506	0.0497846	1	down
TRITD2Av1G179290	protein BIC1-like [Aegilops tauschii subsp. tauschii]	10.5102	4.20918	1.32018	0.034159	1	up
TRITD2Av1G183430	hypothetical protein [Triticum aestivum];Abscisic stress-ripening protein 2 [Triticum urartu]	7.36507	2.67584	1.46071	0.0201427	0.947792	up
TRITD2Av1G186510	hypothetical protein TRIUR3_27716 [Triticum urartu]	5.2004	1.37001	1.92443	0.00320236	0.407481	up
TRITD2Av1G190230	MADS-box transcription factor 26-like [Aegilops tauschii subsp. tauschii];MADS-box transcription factor 26 [Triticum urartu]	3.45532	11.9917	-1.79515	0.0138016	0.825399	down
TRITD2Av1G190550	ruBisCO large subunit-binding protein subunit beta, chloroplastic-like [Aegilops tauschii subsp. tauschii];unnamed protein product [Triticum aestivum];RuBisCO large subunit-binding protein subunit beta, chloroplastic [Triticum urartu]	4.9041	1.72136	1.51044	0.0161954	0.884969	up
TRITD2Av1G197750	chlorophyll a-b binding protein CP24 10B, chloroplastic [Aegilops tauschii subsp. tauschii]	191.897	77.7155	1.30406	0.0330167	1	up
TRITD2Av1G197880	gamma-glutamyltranspeptidase 1-like [Aegilops tauschii subsp. tauschii]	3.75409	10.0944	-1.42702	0.0494759	1	down
TRITD2Av1G198230	unnamed protein product [Triticum aestivum];Aldose 1-epimerase [Triticum urartu]	1.67694	5.17046	-1.62446	0.0249408	1	down
TRITD2Av1G198830	glyceraldehyde-3-phosphate dehydrogenase A, chloroplastic [Aegilops tauschii subsp. tauschii];unnamed protein product [Triticum aestivum];unnamed protein product [Oryza sativa Japonica Group]	629.421	197.013	1.67574	0.00776329	0.639539	up
TRITD2Av1G201780	uncharacterized protein LOC109734201 isoform X2 [Aegilops tauschii subsp. tauschii]	1.97379	6.23934	-1.66042	0.0243062	1	down
TRITD2Av1G201840	predicted protein [Hordeum vulgare subsp. vulgare]	8.8317	25.9189	-1.55324	0.0320451	1	down
TRITD2Av1G208590	inactive LRR receptor-like serine/threonine-protein kinase BIR2 [Aegilops tauschii subsp. tauschii]	3.44785	9.94375	-1.52809	0.0367076	1	down
TRITD2Av1G210220	putative zinc finger protein [Triticum aestivum]	41.5691	17.7632	1.22662	0.0439998	1	up
TRITD2Av1G211350	chitinase 5-like [Aegilops tauschii subsp. tauschii];Chitinase 5 [Triticum urartu]	7.07595	19.3421	-1.45075	0.0458518	1	down
TRITD2Av1G211520	haloacid dehalogenase-like hydrolase domain-containing protein At4g39970 [Aegilops tauschii subsp. tauschii]	5.94525	1.59696	1.89641	0.0038473	0.44609	up
TRITD2Av1G218840	ammonium transporter 1 member 1 [Aegilops tauschii subsp. tauschii];Ammonium transporter 1 member 1 [Triticum urartu]	32.9332	12.6435	1.38114	0.0250582	1	up
TRITD2Av1G220310	unnamed protein product [Triticum aestivum];predicted protein [Hordeum vulgare subsp. vulgare]	2.03983	8.60424	-2.0766	0.00403131	0.457157	down
TRITD2Av1G222600	granule bunch starch synthase II, partial [Triticum aestivum];Granule-bound starch synthase 1b, chloroplastic/amyloplastic [Triticum urartu];granule-bound starch synthase GBSSII [Triticum aestivum]	12.6434	5.21499	1.27765	0.0369393	1	up
TRITD2Av1G223160	cytosolic sulfotransferase 8-like [Aegilops tauschii subsp. tauschii]	6.06676	1.88891	1.68337	0.00833913	0.66092	up
TRITD2Av1G223790	predicted protein [Hordeum vulgare subsp. vulgare]	2.02985	9.50128	-2.22675	0.00201012	0.305957	down
TRITD2Av1G224740	aquaporin PIP2-5-like [Aegilops tauschii subsp. tauschii];aquaporin [Hordeum vulgare];aquaporin PIP2-5 [Aegilops tauschii subsp. tauschii];plasma membrane intrinsic protein [Triticum aestivum];PIP aquaporin isoform [Hordeum vulgare];unnamed protein product [Triticum aestivum];Aquaporin PIP2-5 [Triticum urartu]	36.9394	14.3874	1.36035	0.0271386	1	up
TRITD2Av1G233390	Naringenin,2-oxoglutarate 3-dioxygenase [Triticum urartu]	98.1996	273.352	-1.47697	0.0407519	1	down
TRITD2Av1G234270	beta-carotene 3-hydroxylase, chloroplastic-like [Aegilops tauschii subsp. tauschii]	6.12036	1.36014	2.16987	0.00105071	0.207865	up
TRITD2Av1G242940	predicted protein [Hordeum vulgare subsp. vulgare];Glycogenin-1 [Triticum urartu]	1.04197	2.98773	-1.51974	0.0395998	1	down
TRITD2Av1G245460	probable LRR receptor-like serine/threonine-protein kinase At1g56130 [Aegilops tauschii subsp. tauschii];LRR receptor-like protein kinase 1 [Triticum aestivum];unnamed protein product [Triticum aestivum];LRR receptor-like protein kinase 2 [Triticum aestivum]	0.887373	2.54504	-1.52007	0.0363221	1	down
TRITD2Av1G247960	36.4 kDa proline-rich protein [Triticum urartu]	2.39462	9.19069	-1.94037	0.0072274	0.619887	down
TRITD2Av1G250500	uncharacterized membrane protein At1g16860-like isoform X1 [Aegilops tauschii subsp. tauschii];uncharacterized membrane protein At1g16860-like isoform X2 [Aegilops tauschii subsp. tauschii]	5.91085	2.21246	1.41771	0.0235742	1	up
TRITD2Av1G252420	thylakoid lumenal 29 kDa protein, chloroplastic [Aegilops tauschii subsp. tauschii];Thylakoid lumenal 29 kDa protein, chloroplastic [Triticum urartu]	58.4326	22.2694	1.39171	0.0240564	1	up
TRITD2Av1G261170	hypothetical protein TRIUR3_25892 [Triticum urartu]	5.20841	1.24183	2.06838	0.00171672	0.287212	up
TRITD2Av1G264750	Kinesin-1 [Triticum urartu];kinesin-like protein KIN-14H [Aegilops tauschii subsp. tauschii]	1.20058	0.38905	1.62571	0.0124569	0.79709	up
TRITD2Av1G266570	G-type lectin S-receptor-like serine/threonine-protein kinase B120 isoform X7 [Aegilops tauschii subsp. tauschii];G-type lectin S-receptor-like serine/threonine-protein kinase B120 [Aegilops tauschii subsp. tauschii]	2.86044	8.50469	-1.57202	0.0297502	1	down
TRITD2Av1G267980	unnamed protein product [Triticum aestivum];Cytochrome P450 84A1 [Triticum urartu]	1.40876	4.87992	-1.79243	0.0138301	0.825399	down
TRITD2Av1G268460	hypothetical protein TRIUR3_03138 [Triticum urartu]	5.09997	15.3453	-1.58924	0.028196	1	down
TRITD2Av1G270850	unnamed protein product [Triticum aestivum];hypothetical protein TRIUR3_10317 [Triticum urartu]	3.19391	1.18612	1.42907	0.0243062	1	up
TRITD2Av1G271220	GTPase activating protein 1 [Aegilops tauschii subsp. tauschii];ADP-ribosylation factor GTPase-activating protein AGD12 [Triticum urartu]	31.0918	13.3429	1.22046	0.0453602	1	up
TRITD2Av1G271330	uncharacterized protein LOC109777994 [Aegilops tauschii subsp. tauschii];hypothetical protein TRIUR3_09918 [Triticum urartu]	31.2489	11.8513	1.39876	0.0235227	1	up
TRITD2Av1G273070	G-type lectin S-receptor-like serine/threonine-protein kinase At2g19130 [Aegilops tauschii subsp. tauschii]	3.12724	10.0836	-1.68905	0.0191053	0.936027	down
TRITD2Av1G278960	phenolic glucoside malonyltransferase 2-like [Aegilops tauschii subsp. tauschii];Anthocyanin 5-aromatic acyltransferase [Triticum urartu]	3.02199	1.1037	1.45315	0.0206446	0.951582	up
TRITD2Av1G279070	probable serine/threonine-protein kinase PBL19 [Aegilops tauschii subsp. tauschii]	1.10436	3.11967	-1.49818	0.0428502	1	down
TRITD2Av1G280000	unnamed protein product [Triticum aestivum];Heterogeneous nuclear ribonucleoprotein U-like protein 1 [Triticum urartu]	1.06322	0.407584	1.38328	0.0307686	1	up
TRITD2Av1G282950	ATP synthase subunit alpha, chloroplastic [Triticum urartu];hypothetical protein SETIT_J019700v2 [Setaria italica]	11.8254	3.04754	1.95617	0.00245358	0.341023	up
TRITD2Av1G285580	Two-component response regulator ARR9 [Triticum urartu]	7.99518	23.8873	-1.57904	0.0293367	1	down
TRITD2Av1G287760	RecName: Full=Protochlorophyllide reductase A, chloroplastic; Short=PCR A; AltName: Full=NADPH-protochlorophyllide oxidoreductase A; Short=POR A; Flags: Precursor	4.27421	0.983896	2.11908	0.00130144	0.233596	up
TRITD2Av1G289460	receptor protein kinase TMK1-like [Aegilops tauschii subsp. tauschii];putative receptor protein kinase TMK1 [Triticum urartu]	1.59396	0.527526	1.5953	0.013157	0.814141	up
TRITD2Av1G289840	unnamed protein product [Triticum aestivum]	16.4143	5.15552	1.67076	0.00864837	0.669705	up
TRITD2Av1G293170	unnamed protein product [Triticum aestivum]	2.13152	7.70984	-1.85482	0.0112055	0.76708	down
TRITD2Av1G293290	Anti-H(O) lectin [Triticum urartu];L-type lectin-domain containing receptor kinase IX.1 [Triticum urartu]	4.07062	12.9157	-1.6658	0.0209451	0.954706	down
TRITD2Av1G294680	NAC domain-containing protein 7 [Triticum urartu]	4.73286	1.22413	1.95096	0.00296124	0.387722	up
TRITD2Av1G295210	mannose/glucose-specific lectin-like [Aegilops tauschii subsp. tauschii]	2.04625	9.04142	-2.14356	0.00325587	0.410437	down
TRITD2Bv1G001000	unnamed protein product [Triticum aestivum]	3.49814	10.722	-1.61591	0.0253289	1	down
TRITD2Bv1G002870	unnamed protein product [Triticum aestivum]	4.59564	1.44048	1.67371	0.00854691	0.669705	up
TRITD2Bv1G002890	unnamed protein product [Triticum aestivum];pentatricopeptide repeat-containing protein At3g57430, chloroplastic [Aegilops tauschii subsp. tauschii]	2.24853	0.862489	1.38241	0.0270939	1	up
TRITD2Bv1G003460	receptor kinase-like protein Xa21 [Aegilops tauschii subsp. tauschii]	0.321233	1.70976	-2.41211	0.00108394	0.208355	down
TRITD2Bv1G003550	probable LRR receptor-like serine/threonine-protein kinase At3g47570 [Aegilops tauschii subsp. tauschii]	1.87723	5.24473	-1.48226	0.0447522	1	down
TRITD2Bv1G003580	probable LRR receptor-like serine/threonine-protein kinase At3g47570 [Aegilops tauschii subsp. tauschii]	40.671	109.908	-1.43422	0.0473349	1	down
TRITD2Bv1G005880	probable LRR receptor-like serine/threonine-protein kinase At1g53440 isoform X3 [Aegilops tauschii subsp. tauschii]	10.1937	34.6539	-1.76535	0.0140199	0.827846	down
TRITD2Bv1G008500	unnamed protein product [Triticum aestivum];12-oxo-phytodienoic acid reductase [Triticum aestivum]	2.01945	8.00635	-1.98718	0.00624653	0.594012	down
TRITD2Bv1G008510	unnamed protein product [Triticum aestivum];predicted protein, partial [Hordeum vulgare subsp. vulgare]	0.73149	2.99975	-2.03593	0.00629013	0.594012	down
TRITD2Bv1G008670	UDP-glucosyltransferase [Triticum aestivum]	46.9194	132.71	-1.50003	0.0375729	1	down
TRITD2Bv1G008680	syn-copalyl diphosphate synthase-like [Aegilops tauschii subsp. tauschii];unnamed protein product [Triticum aestivum];Syn-copalyl diphosphate synthase [Triticum urartu]	0.700911	2.26661	-1.69323	0.0196627	0.945819	down
TRITD2Bv1G008820	hypothetical protein TRIUR3_03726 [Triticum urartu]	2.42531	0.974805	1.31498	0.0341907	1	up
TRITD2Bv1G013970	uncharacterized protein LOC109759562 [Aegilops tauschii subsp. tauschii];predicted protein [Hordeum vulgare subsp. vulgare]	12.1457	3.34231	1.86152	0.00357943	0.435013	up
TRITD2Bv1G014900	hypothetical protein TRIUR3_01448 [Triticum urartu]	2.14038	0.770958	1.47315	0.0201324	0.947792	up
TRITD2Bv1G016020	UDP-glucosyltransferase HvUGT13248 [Hordeum vulgare subsp. vulgare];crocetin glucosyltransferase 2-like isoform X1 [Aegilops tauschii subsp. tauschii];crocetin glucosyltransferase 2-like isoform X2 [Aegilops tauschii subsp. tauschii]	3.70041	0.825809	2.1638	0.00122929	0.222116	up
TRITD2Bv1G019880	ribulose-1,5-bisphosphate carboxylase/oxygenase small subunit [Triticum aestivum]	264.11	96.9486	1.44585	0.0195104	0.944827	up
TRITD2Bv1G019890	ribulose-1,5-bisphosphate carboxylase/oxygenase small subunit [Triticum aestivum];ribulose bisphosphate carboxylase small chain PW9, chloroplastic-like [Aegilops tauschii subsp. tauschii];chloroplast ribulose-1,5-bisphosphate carboxylase/oxygenase small subunit [Triticum aestivum];predicted protein [Hordeum vulgare subsp. vulgare];Ribulose bisphosphate carboxylase small chain PW9, chloroplastic […	258.226	74.4699	1.79391	0.0046975	0.513372	up
TRITD2Bv1G021490	unnamed protein product [Triticum aestivum]	0.550696	1.67434	-1.60426	0.02903	1	down
TRITD2Bv1G021840	probable flavin-containing monooxygenase 1 [Aegilops tauschii subsp. tauschii]	2.04026	0.794318	1.36097	0.0305029	1	up
TRITD2Bv1G025780	seven trans-membrane protein [Triticum aestivum];predicted protein [Hordeum vulgare subsp. vulgare];MLO-like protein 1 [Aegilops tauschii subsp. tauschii];MLO-like protein 1 [Triticum urartu]	7.02102	30.1698	-2.10335	0.00339067	0.421547	down
TRITD2Bv1G026770	omega-3 fatty acid desaturase, chloroplastic [Aegilops tauschii subsp. tauschii]	98.5121	22.1017	2.15615	0.000902202	0.191136	up
TRITD2Bv1G028430	isoflavone reductase homolog [Aegilops tauschii subsp. tauschii];isoflavone reductase homolog isoform X1 [Aegilops tauschii subsp. tauschii];isoflavone reductase homolog isoform X2 [Aegilops tauschii subsp. tauschii];unnamed protein product [Triticum aestivum];predicted protein [Hordeum vulgare subsp. vulgare]	1.1102	0.446806	1.3131	0.0420364	1	up
TRITD2Bv1G031950	unnamed protein product [Triticum aestivum]	11.1376	3.56889	1.64189	0.00933122	0.707503	up
TRITD2Bv1G035010	NAC domain-containing protein 29 [Triticum urartu]	1.0922	3.45546	-1.66164	0.0245122	1	down
TRITD2Bv1G035840	putative galacturonosyltransferase 7 [Triticum urartu]	3.26116	1.28821	1.34002	0.0339679	1	up
TRITD2Bv1G036190	probable inactive receptor kinase At5g58300 [Aegilops tauschii subsp. tauschii]	1.1368	5.36932	-2.23975	0.00206025	0.305957	down
TRITD2Bv1G036280	flocculation protein FLO11-like [Aegilops tauschii subsp. tauschii]	5.08633	1.61779	1.6526	0.00920995	0.703147	up
TRITD2Bv1G036450	WRKY49 transcriptional factor [Triticum aestivum]	9.51009	41.2056	-2.11531	0.00323434	0.409627	down
TRITD2Bv1G037620	CBL-interacting protein kinase 29-like [Aegilops tauschii subsp. tauschii];CBL-interacting protein kinase 29 [Triticum urartu]	2.97059	1.15395	1.36417	0.0304342	1	up
TRITD2Bv1G037910	class III peroxidase [Triticum aestivum]	1.43261	22.2052	-3.95418	2.05582e-07	0.000696485	down
TRITD2Bv1G037970	class III peroxidase [Triticum aestivum]	10.1205	65.7738	-2.70023	0.000200929	0.0716549	down
TRITD2Bv1G037980	root peroxidase [Triticum aestivum];peroxidase 2-like [Aegilops tauschii subsp. tauschii];peroxidase [Triticum aestivum];Peroxidase 1 [Triticum urartu]	0.373477	2.96891	-2.99084	5.74047e-05	0.0345742	down
TRITD2Bv1G045370	unnamed protein product [Triticum aestivum]	4.29185	12.443	-1.53566	0.0340468	1	down
TRITD2Bv1G046070	probable LRR receptor-like serine/threonine-protein kinase At3g47570 [Ananas comosus]	7.78992	28.1095	-1.85138	0.00987728	0.727457	down
TRITD2Bv1G047650	Protein TANC2 [Triticum urartu];predicted protein [Hordeum vulgare subsp. vulgare];unknown protein [Oryza sativa Japonica Group]	4.82863	2.03277	1.24817	0.0467	1	up
TRITD2Bv1G048650	uncharacterized protein LOC109773191 [Aegilops tauschii subsp. tauschii]	5.25729	1.86666	1.49386	0.0174218	0.910634	up
TRITD2Bv1G052220	uncharacterized protein LOC109782149 [Aegilops tauschii subsp. tauschii];uncharacterized protein LOC109782148 [Aegilops tauschii subsp. tauschii]	2.26086	0.94192	1.2632	0.0393012	1	up
TRITD2Bv1G061540	probable inactive receptor kinase At5g10020 [Aegilops tauschii subsp. tauschii];unnamed protein product [Triticum aestivum]	1.83234	0.74876	1.29111	0.0370159	1	up
TRITD2Bv1G062410	WRKY transcription factor WRKY1A [Triticum aestivum]	11.4447	3.58247	1.67565	0.00837766	0.66092	up
TRITD2Bv1G063260	uncharacterized protein LOC109776563 [Aegilops tauschii subsp. tauschii]	4.76532	1.88232	1.34006	0.0321237	1	up
TRITD2Bv1G064250	CDPK-related kinase 5 [Brachypodium distachyon];unnamed protein product [Triticum aestivum]	3.69634	1.218	1.60159	0.0116551	0.776136	up
TRITD2Bv1G066490	uncharacterized protein LOC109770045 [Aegilops tauschii subsp. tauschii];Transmembrane protein 87B [Triticum urartu]	1.32282	3.63933	-1.46006	0.0470063	1	down
TRITD2Bv1G066690	protein STRICTOSIDINE SYNTHASE-LIKE 4-like [Aegilops tauschii subsp. tauschii];Adipocyte plasma membrane-associated protein [Triticum urartu]	11.3608	31.1905	-1.45704	0.044472	1	down
TRITD2Bv1G076400	predicted protein [Hordeum vulgare subsp. vulgare]	4.48932	1.47083	1.60986	0.0113105	0.770224	up
TRITD2Bv1G078600	L-type lectin-domain containing receptor kinase IV.4 [Brachypodium distachyon];unnamed protein product [Triticum aestivum];L-type lectin-domain containing receptor kinase IV.1 [Triticum urartu]	0.511267	1.40684	-1.4603	0.0495194	1	down
TRITD2Bv1G087430	unnamed protein product [Triticum aestivum];G-type lectin S-receptor-like serine/threonine-protein kinase B120 [Aegilops tauschii subsp. tauschii]	0.781403	2.46824	-1.65934	0.0232114	1	down
TRITD2Bv1G087470	unnamed protein product [Triticum aestivum];Receptor-like serine/threonine-protein kinase SD1-7 [Triticum urartu]	3.70617	14.4746	-1.96552	0.00625935	0.594012	down
TRITD2Bv1G089890	predicted protein [Hordeum vulgare subsp. vulgare]	2.64422	17.2485	-2.70555	0.000195914	0.0707982	down
TRITD2Bv1G089940	putative receptor-like protein kinase At4g00960 [Aegilops tauschii subsp. tauschii];Cysteine-rich receptor-like protein kinase 29 [Triticum urartu]	4.12319	16.0717	-1.96269	0.00634485	0.59542	down
TRITD2Bv1G091120	probable glutathione S-transferase GSTU6 [Aegilops tauschii subsp. tauschii]	7.46711	23.1385	-1.63167	0.0241179	1	down
TRITD2Bv1G121200	U4/U6 small nuclear ribonucleoprotein Prp31 [Triticum urartu]	11.0112	3.72418	1.56397	0.0134477	0.822736	up
TRITD2Bv1G121890	unnamed protein product [Triticum aestivum];WPP domain-associated protein-like [Aegilops tauschii subsp. tauschii]	4.13802	1.35989	1.60545	0.011535	0.77566	up
TRITD2Bv1G129770	unnamed protein product [Triticum aestivum]	14.6653	47.8536	-1.70622	0.0176294	0.910634	down
TRITD2Bv1G130400	uncharacterized protein LOC109740198 [Aegilops tauschii subsp. tauschii];hypothetical protein TRIUR3_13192 [Triticum urartu]	2.17726	0.758914	1.5205	0.0164263	0.89219	up
TRITD2Bv1G130810	glutamate receptor 3.4-like [Aegilops tauschii subsp. tauschii];Glutamate receptor 3.4 [Triticum urartu]	5.13824	1.81466	1.50158	0.0165919	0.8958	up
TRITD2Bv1G130980	unnamed protein product [Triticum aestivum];uncharacterized protein LOC109740192 [Aegilops tauschii subsp. tauschii];hypothetical protein TRIUR3_16063 [Triticum urartu]	5.75411	2.20655	1.3828	0.0250819	1	up
TRITD2Bv1G131260	uncharacterized GPI-anchored protein At1g61900 isoform X1 [Aegilops tauschii subsp. tauschii]	1.6612	0.614499	1.43474	0.0261275	1	up
TRITD2Bv1G132150	probable pyridoxal 5'-phosphate synthase subunit PDX1.1 [Aegilops tauschii subsp. tauschii];putative pyridoxal biosynthesis protein PDX1.1 [Triticum urartu]	27.5251	5.35813	2.36095	0.000342878	0.103691	up
TRITD2Bv1G134720	cysteine proteinase 1-like [Aegilops tauschii subsp. tauschii];unnamed protein product [Triticum aestivum]	157.905	67.6391	1.22313	0.0439643	1	up
TRITD2Bv1G141670	recQ-mediated genome instability protein 1 isoform X2 [Aegilops tauschii subsp. tauschii];recQ-mediated genome instability protein 1 isoform X1 [Aegilops tauschii subsp. tauschii]	0.529486	1.55774	-1.55679	0.0376419	1	down
TRITD2Bv1G144910	high-affinity potassium transporter [Triticum aestivum]	3.53724	22.0782	-2.64193	0.000263342	0.0879639	down
TRITD2Bv1G145970	heparan-alpha-glucosaminide N-acetyltransferase [Aegilops tauschii subsp. tauschii];hypothetical protein TRIUR3_33783 [Triticum urartu]	7.15555	2.22783	1.68342	0.00832875	0.66092	up
TRITD2Bv1G147090	serine/threonine-protein kinase D6PK-like [Aegilops tauschii subsp. tauschii]	9.43142	3.49089	1.43388	0.0218726	0.975023	up
TRITD2Bv1G147940	alpha carbonic anhydrase 1, chloroplastic-like isoform X2 [Aegilops tauschii subsp. tauschii];hypothetical protein TRIUR3_33715 [Triticum urartu];alpha carbonic anhydrase 1, chloroplastic-like isoform X1 [Aegilops tauschii subsp. tauschii]	19.1877	7.40927	1.37278	0.0265522	1	up
TRITD2Bv1G151230	uncharacterized protein At4g26450-like [Aegilops tauschii subsp. tauschii]	11.3012	2.53741	2.15505	0.000952005	0.196963	up
TRITD2Bv1G156220	ruBisCO large subunit-binding protein subunit beta, chloroplastic-like [Aegilops tauschii subsp. tauschii];RuBisCO large subunit-binding protein subunit beta, chloroplastic [Triticum urartu];unnamed protein product [Triticum aestivum]	14.9872	6.20334	1.27262	0.0375103	1	up
TRITD2Bv1G158950	probable protein phosphatase 2C 40 isoform X1 [Aegilops tauschii subsp. tauschii];probable protein phosphatase 2C 40 isoform X2 [Aegilops tauschii subsp. tauschii];unnamed protein product [Triticum aestivum];putative protein phosphatase 2C 40 [Triticum urartu]	6.82816	18.7067	-1.45398	0.0448094	1	down
TRITD2Bv1G159530	RING-H2 finger protein ATL52-like [Aegilops tauschii subsp. tauschii]	0.885429	3.04595	-1.78244	0.0157252	0.877189	down
TRITD2Bv1G161910	aldose 1-epimerase-like [Aegilops tauschii subsp. tauschii];unnamed protein product [Triticum aestivum];Aldose 1-epimerase [Triticum urartu]	1.12542	3.63496	-1.69148	0.0195219	0.944827	down
TRITD2Bv1G162160	glyceraldehyde-3-phosphate dehydrogenase A, chloroplastic [Aegilops tauschii subsp. tauschii];Glyceraldehyde-3-phosphate dehydrogenase A, chloroplastic [Triticum urartu];unnamed protein product [Triticum aestivum];unnamed protein product [Oryza sativa Japonica Group];predicted protein [Hordeum vulgare subsp. vulgare]	694.777	274.516	1.33966	0.0289696	1	up
TRITD2Bv1G168560	unnamed protein product [Triticum aestivum]	7.85251	22.6611	-1.52899	0.0344774	1	down
TRITD2Bv1G170490	ent-isokaurene C2-hydroxylase-like [Aegilops tauschii subsp. tauschii];Premnaspirodiene oxygenase [Triticum urartu]	7.57022	23.1431	-1.61218	0.0253522	1	down
TRITD2Bv1G175400	chitinase 5-like [Aegilops tauschii subsp. tauschii];Chitinase 5 [Triticum urartu]	18.9415	55.2578	-1.54463	0.0322978	1	down
TRITD2Bv1G175490	unnamed protein product [Triticum aestivum]	62.5638	26.1945	1.25606	0.0393723	1	up
TRITD2Bv1G177980	predicted protein [Hordeum vulgare subsp. vulgare]	2.28231	0.784235	1.54114	0.0161586	0.884742	up
TRITD2Bv1G180900	predicted protein [Hordeum vulgare subsp. vulgare]	12.5282	5.24648	1.25576	0.0406028	1	up
TRITD2Bv1G185340	cytosolic sulfotransferase 8-like [Aegilops tauschii subsp. tauschii]	8.07716	2.227	1.85875	0.00390745	0.446851	up
TRITD2Bv1G186100	unnamed protein product [Triticum aestivum]	9.70394	27.3242	-1.49353	0.0387584	1	down
TRITD2Bv1G186300	UDP-glycosyltransferase 73C6-like [Aegilops tauschii subsp. tauschii]	1.94069	5.35695	-1.46484	0.0451938	1	down
TRITD2Bv1G186770	predicted protein [Hordeum vulgare subsp. vulgare];unnamed protein product [Triticum aestivum]	4.04456	11.6769	-1.5296	0.0371578	1	down
TRITD2Bv1G191820	homeobox-leucine zipper protein HOX22-like [Aegilops tauschii subsp. tauschii]	8.24395	1.79395	2.20019	0.000901009	0.191136	up
TRITD2Bv1G193620	predicted protein [Hordeum vulgare subsp. vulgare]	29.9593	12.8578	1.22036	0.0446597	1	up
TRITD2Bv1G195400	Naringenin,2-oxoglutarate 3-dioxygenase [Triticum urartu]	77.9228	209.012	-1.42347	0.0490748	1	down
TRITD2Bv1G196580	beta-carotene hydroxylase B1 [Triticum aestivum]	9.59555	3.14395	1.60979	0.0111825	0.76708	up
TRITD2Bv1G201750	plasma membrane intrinsic protein [Triticum aestivum];plasma membrane intrinsic protein1 [Zea mays]	80.9986	27.679	1.5491	0.0131143	0.813356	up
TRITD2Bv1G205050	probable isoaspartyl peptidase/L-asparaginase 3 isoform X1 [Aegilops tauschii subsp. tauschii];probable isoaspartyl peptidase/L-asparaginase 3 isoform X2 [Aegilops tauschii subsp. tauschii];probable isoaspartyl peptidase/L-asparaginase 3 isoform X3 [Aegilops tauschii subsp. tauschii];putative isoaspartyl peptidase/L-asparaginase 3 [Triticum urartu]	7.53157	2.94252	1.3559	0.029809	1	up
TRITD2Bv1G206930	LRR receptor-like protein kinase 1 [Triticum aestivum];probable LRR receptor-like serine/threonine-protein kinase At1g56130 [Aegilops tauschii subsp. tauschii]	2.99343	9.20362	-1.6204	0.0245286	1	down
TRITD2Bv1G210240	ent-kaurene synthase like 2 [Triticum aestivum]	18.0132	50.6526	-1.49158	0.0387981	1	down
TRITD2Bv1G210350	unnamed protein product [Triticum aestivum]	17.9579	59.2369	-1.72188	0.0165557	0.8958	down
TRITD2Bv1G213980	thylakoid lumenal 29 kDa protein, chloroplastic [Aegilops tauschii subsp. tauschii]	30.3069	6.97135	2.12013	0.00110088	0.208823	up
TRITD2Bv1G214460	ubiquinol oxidase 2, mitochondrial-like [Aegilops tauschii subsp. tauschii];Alternative oxidase 1a, mitochondrial [Triticum urartu];predicted protein [Hordeum vulgare subsp. vulgare]	5.33291	2.04542	1.38253	0.0262592	1	up
TRITD2Bv1G216250	uncharacterized protein LOC109737251 [Aegilops tauschii subsp. tauschii]	13.3044	4.92252	1.43443	0.0223261	0.988731	up
TRITD2Bv1G217940	uncharacterized protein LOC109749863 [Aegilops tauschii subsp. tauschii]	23.512	76.5993	-1.70393	0.0178075	0.910634	down
TRITD2Bv1G225350	chloroplastic lipocalin [Aegilops tauschii subsp. tauschii]	4.00547	1.67926	1.25414	0.0427521	1	up
TRITD2Bv1G227150	hypothetical protein SORBI_3005G018400 [Sorghum bicolor]	2.8688	8.12446	-1.50183	0.0380694	1	down
TRITD2Bv1G228350	uncharacterized protein LOC109745439 [Aegilops tauschii subsp. tauschii]	5.42813	1.32954	2.02953	0.00187358	0.300471	up
TRITD2Bv1G231960	predicted protein [Hordeum vulgare subsp. vulgare];Agmatine coumaroyltransferase-1 [Triticum urartu]	1.7137	8.93696	-2.38267	0.00106345	0.208355	down
TRITD2Bv1G234560	C2 domain-containing protein [Triticum aestivum]	58.091	13.4244	2.11346	0.00113068	0.210727	up
TRITD2Bv1G235810	unnamed protein product [Triticum aestivum];probable glutathione S-transferase GSTU6 [Aegilops tauschii subsp. tauschii]	18.8142	4.62608	2.02396	0.0018226	0.297838	up
TRITD2Bv1G236320	unnamed protein product [Triticum aestivum];G-type lectin S-receptor-like serine/threonine-protein kinase At2g19130 [Aegilops tauschii subsp. tauschii]	3.49279	10.7053	-1.61587	0.025099	1	down
TRITD2Bv1G237260	unnamed protein product [Triticum aestivum]	7.17896	23.5824	-1.71587	0.0179983	0.91489	down
TRITD2Bv1G245840	uncharacterized protein LOC109771595 [Aegilops tauschii subsp. tauschii]	5.81091	16.5605	-1.51091	0.038225	1	down
TRITD2Bv1G246440	Receptor-like serine/threonine-protein kinase SD1-8 [Triticum urartu];unnamed protein product [Triticum aestivum]	1.53004	8.48455	-2.47127	0.000642791	0.158378	down
TRITD2Bv1G246540	wall-associated receptor kinase 4-like [Aegilops tauschii subsp. tauschii]	3.32418	11.5328	-1.79466	0.0127158	0.798999	down
TRITD2Bv1G247020	unnamed protein product [Triticum aestivum];G-type lectin S-receptor-like serine/threonine-protein kinase B120 [Aegilops tauschii subsp. tauschii]	1.09516	3.25047	-1.5695	0.0316269	1	down
TRITD2Bv1G247400	putative disease resistance protein RGA3 [Aegilops tauschii subsp. tauschii];unnamed protein product [Triticum aestivum];uncharacterized protein LOC109751707 [Aegilops tauschii subsp. tauschii]	0.244169	0.742327	-1.60418	0.0293329	1	down
TRITD2Bv1G251630	predicted protein [Hordeum vulgare subsp. vulgare]	1.54092	0.594278	1.37458	0.0308523	1	up
TRITD2Bv1G251820	unnamed protein product [Triticum aestivum]	18.7181	50.2702	-1.42527	0.0490584	1	down
TRITD2Bv1G251860	receptor-like serine/threonine-protein kinase SD1-8 isoform X2 [Aegilops tauschii subsp. tauschii];unnamed protein product [Triticum aestivum];receptor-like serine/threonine-protein kinase SD1-8 isoform X1 [Aegilops tauschii subsp. tauschii];predicted protein [Hordeum vulgare subsp. vulgare];Receptor-like serine/threonine-protein kinase SD1-8 [Triticum urartu]	1.66583	5.21575	-1.64663	0.0236171	1	down
TRITD2Bv1G251990	receptor protein kinase TMK1-like [Aegilops tauschii subsp. tauschii]	4.56681	1.80333	1.34052	0.0316388	1	up
TRITD2Bv1G258870	receptor protein kinase TMK1-like [Aegilops tauschii subsp. tauschii]	1.05382	0.330923	1.67106	0.0104312	0.746879	up
TRITD2Bv1G264320	probable 1-deoxy-D-xylulose-5-phosphate synthase 2, chloroplastic [Aegilops tauschii subsp. tauschii]	3.45457	10.0487	-1.54043	0.0332053	1	down
TRITD2Bv1G265720	FT-interacting protein 1-like [Aegilops tauschii subsp. tauschii];Multiple C2 and transmembrane domain-containing protein 1 [Triticum urartu]	1.65369	0.312728	2.40271	0.00035466	0.104601	up
TRITD3Av1G001250	pg1, putative, expressed [Triticum aestivum];glycine-rich domain-containing protein 1-like [Aegilops tauschii subsp. tauschii];hypothetical protein TRIUR3_01121 [Triticum urartu];conserved hypothetical protein, Hv-pg1 homolog,putative, expressed [Triticum aestivum]	7.11551	2.61117	1.44627	0.0199481	0.945819	up
TRITD3Av1G001650	GDSL esterase/lipase At3g26430-like [Aegilops tauschii subsp. tauschii]	1.51717	4.82823	-1.67011	0.022573	0.992705	down
TRITD3Av1G003200	uncharacterized protein LOC109738498 [Aegilops tauschii subsp. tauschii]	13.5197	38.6414	-1.51509	0.0364836	1	down
TRITD3Av1G006240	LEAF RUST 10 DISEASE-RESISTANCE LOCUS RECEPTOR-LIKE PROTEIN KINASE-like 1.2 [Aegilops tauschii subsp. tauschii]	4.16613	11.779	-1.49944	0.0383081	1	down
TRITD3Av1G007600	putative pentatricopeptide repeat-containing protein At5g52630 [Aegilops tauschii subsp. tauschii]	2.91902	1.04816	1.47763	0.0189509	0.930481	up
TRITD3Av1G007960	short-chain type dehydrogenase/reductase-like [Aegilops tauschii subsp. tauschii]	1.38618	4.21077	-1.60297	0.0310506	1	down
TRITD3Av1G008890	disease resistance protein RGA2-like [Aegilops tauschii subsp. tauschii];hypothetical protein TRIUR3_03217 [Triticum urartu]	1.03215	4.33903	-2.07171	0.0045867	0.503293	down
TRITD3Av1G008980	cysteine-rich receptor-like protein kinase 10 [Aegilops tauschii subsp. tauschii];Putative cysteine-rich receptor-like protein kinase 20 [Triticum urartu]	3.37514	9.06483	-1.42533	0.0495554	1	down
TRITD3Av1G012190	LEAF RUST 10 DISEASE-RESISTANCE LOCUS RECEPTOR-LIKE PROTEIN KINASE-like 1.2 isoform X3 [Aegilops tauschii subsp. tauschii];uncharacterized protein LOC109738323 [Aegilops tauschii subsp. tauschii]	1.76296	7.19046	-2.02809	0.00516007	0.533791	down
TRITD3Av1G014730	sulfoquinovosyl transferase SQD2-like [Aegilops tauschii subsp. tauschii];GDP-mannose-dependent alpha-mannosyltransferase [Triticum urartu]	77.4425	28.4708	1.44364	0.019705	0.945819	up
TRITD3Av1G017160	indole-2-monooxygenase-like [Aegilops tauschii subsp. tauschii]	3.71814	39.569	-3.41172	4.14934e-06	0.00477249	down
TRITD3Av1G021050	Histone H2B.10 [Triticum urartu]	15.8393	6.2102	1.3508	0.0309089	1	up
TRITD3Av1G026220	obtusifoliol 14-alpha demethylase-like [Aegilops tauschii subsp. tauschii]	1.2023	6.0143	-2.3226	0.00154816	0.268092	down
TRITD3Av1G026390	G-type lectin S-receptor-like serine/threonine-protein kinase SD2-5 [Brachypodium distachyon]	2.56776	0.902024	1.50927	0.0165638	0.8958	up
TRITD3Av1G027910	probable leucine-rich repeat receptor-like protein kinase At5g49770 [Aegilops tauschii subsp. tauschii];unnamed protein product [Triticum aestivum]	0.822633	2.93934	-1.83717	0.0116383	0.776136	down
TRITD3Av1G031090	hexose carrier protein HEX6-like [Aegilops tauschii subsp. tauschii]	0.722535	2.29602	-1.668	0.0241351	1	down
TRITD3Av1G031730	unnamed protein product [Triticum aestivum]	0.954509	3.66695	-1.94175	0.0079875	0.648159	down
TRITD3Av1G035800	uncharacterized protein LOC109786863 [Aegilops tauschii subsp. tauschii];hypothetical protein TRIUR3_19692 [Triticum urartu]	4.92912	2.02811	1.28119	0.0408085	1	up
TRITD3Av1G038860	crocetin glucosyltransferase, chloroplastic-like [Aegilops tauschii subsp. tauschii]	1.60346	0.50475	1.66755	0.00940447	0.707503	up
TRITD3Av1G042370	transcriptional corepressor LEUNIG-like isoform X3 [Aegilops tauschii subsp. tauschii];transcriptional corepressor LEUNIG-like isoform X1 [Aegilops tauschii subsp. tauschii];unnamed protein product [Triticum aestivum];Transcriptional corepressor LEUNIG [Triticum urartu]	0.964301	0.331081	1.5423	0.0168859	0.899116	up
TRITD3Av1G043260	UDP-glycosyltransferase 73D1-like [Aegilops tauschii subsp. tauschii];UDP-glycosyltransferase 73C3-like [Aegilops tauschii subsp. tauschii];UDP-glycosyltransferase 73C1-like [Aegilops tauschii subsp. tauschii];unnamed protein product [Triticum aestivum];UDP-glycosyltransferase 73C7 [Triticum urartu]	12.4477	39.4844	-1.66541	0.0205532	0.950602	down
TRITD3Av1G045660	ABC subfamily C transporter [Triticum aestivum];unnamed protein product [Triticum aestivum];ABC transporter C family member 3 [Triticum urartu];ABC transporter C family member 3-like [Aegilops tauschii subsp. tauschii];ABCC3, partial [Triticum polonicum]	18.6249	62.0578	-1.73638	0.0155767	0.874113	down
TRITD3Av1G046230	uncharacterized protein LOC109786596 [Aegilops tauschii subsp. tauschii];hypothetical protein TRIUR3_12906 [Triticum urartu]	5.9624	16.3655	-1.4567	0.0457395	1	down
TRITD3Av1G047210	RecName: Full=Glutathione S-transferase 1; AltName: Full=GST class-phi;Glutathione S-transferase 1 [Triticum urartu];unnamed protein product [Triticum aestivum]	3.33738	12.7548	-1.93425	0.00755088	0.635564	down
TRITD3Av1G049190	unnamed protein product [Triticum aestivum];predicted protein [Hordeum vulgare subsp. vulgare];hypothetical protein TRIUR3_11636 [Triticum urartu]	2.60436	0.936945	1.47489	0.0183858	0.919841	up
TRITD3Av1G050560	hypothetical protein TRIUR3_16709 [Triticum urartu]	0.581011	2.0051	-1.78704	0.0152694	0.869427	down
TRITD3Av1G051620	hypothetical protein TRIUR3_18676 [Triticum urartu];uncharacterized protein LOC109775511 [Aegilops tauschii subsp. tauschii]	1.37749	0.484816	1.50654	0.0187117	0.927253	up
TRITD3Av1G070420	DnaJ homolog subfamily B member 4 [Triticum urartu]	26.5771	11.2084	1.24561	0.0410586	1	up
TRITD3Av1G073440	5'-nucleotidase domain-containing protein 4 [Aegilops tauschii subsp. tauschii];unnamed protein product [Triticum aestivum]	6.5734	2.74502	1.25983	0.0405525	1	up
TRITD3Av1G076490	hypothetical protein TRIUR3_24024 [Triticum urartu];ERI1 exoribonuclease 2-like [Aegilops tauschii subsp. tauschii]	3.95095	1.65202	1.25797	0.0442717	1	up
TRITD3Av1G089410	probable peptide/nitrate transporter At3g43790 [Aegilops tauschii subsp. tauschii]	10.0003	3.89207	1.36144	0.0277005	1	up
TRITD3Av1G091010	peroxidase 1-like [Aegilops tauschii subsp. tauschii]	6.25355	1.02925	2.60308	0.000126108	0.0566621	up
TRITD3Av1G127660	Peptide deformylase 1A, chloroplastic [Triticum urartu]	14.264	5.81149	1.2954	0.0354548	1	up
TRITD3Av1G133080	protein ANTAGONIST OF LIKE HETEROCHROMATIN PROTEIN 1-like [Aegilops tauschii subsp. tauschii]	7.10689	1.6159	2.13688	0.00107527	0.208355	up
TRITD3Av1G140680	transcription factor SRM1-like [Aegilops tauschii subsp. tauschii]	7.05251	1.51266	2.22105	0.000799654	0.182204	up
TRITD3Av1G141390	predicted protein [Hordeum vulgare subsp. vulgare];DnaJ homolog subfamily B member 8 [Triticum urartu]	18.0459	5.08199	1.82821	0.0043516	0.483367	up
TRITD3Av1G155560		13.4175	2.62159	2.3556	0.000420102	0.11386	up
TRITD3Av1G156050	GDSL esterase/lipase At1g28600-like isoform X1 [Aegilops tauschii subsp. tauschii];GDSL esterase/lipase At1g28600-like isoform X2 [Aegilops tauschii subsp. tauschii]	11.5817	1.92802	2.58665	0.000110624	0.0545136	up
TRITD3Av1G159740	Pyruvate kinase isozyme G, chloroplastic [Triticum urartu];plastidial pyruvate kinase 2 [Aegilops tauschii subsp. tauschii]	1.97674	0.746228	1.40544	0.0260205	1	up
TRITD3Av1G163380	tryptophan aminotransferase related 3 [Triticum aestivum]	6.46579	1.24977	2.37116	0.000368251	0.10656	up
TRITD3Av1G164850	Putative receptor protein kinase ZmPK1 [Triticum urartu]	0.852247	3.05284	-1.84081	0.0115761	0.77566	down
TRITD3Av1G167940	unnamed protein product [Triticum aestivum]	3.31198	1.09867	1.59194	0.0124631	0.79709	up
TRITD3Av1G169370	anoctamin-like protein Os01g0706700 [Aegilops tauschii subsp. tauschii]	1.17472	0.499198	1.23463	0.0482835	1	up
TRITD3Av1G171110	Bidirectional sugar transporter SWEET2b [Triticum urartu];bidirectional sugar transporter SWEET2b-like [Aegilops tauschii subsp. tauschii]	23.3906	9.06187	1.36805	0.0268711	1	up
TRITD3Av1G171720	unnamed protein product [Triticum aestivum];protein plastid transcriptionally active 16, chloroplastic [Aegilops tauschii subsp. tauschii]	102.807	43.2184	1.25022	0.0399913	1	up
TRITD3Av1G174450	predicted protein [Hordeum vulgare subsp. vulgare];LEAF RUST 10 DISEASE-RESISTANCE LOCUS RECEPTOR-LIKE PROTEIN KINASE-like 2.4 isoform X3 [Aegilops tauschii subsp. tauschii];LEAF RUST 10 DISEASE-RESISTANCE LOCUS RECEPTOR-LIKE PROTEIN KINASE-like 2.1 isoform X1 [Aegilops tauschii subsp. tauschii]	0.639817	2.43067	-1.92562	0.00768443	0.638697	down
TRITD3Av1G175410	hypothetical protein TRIUR3_03197 [Triticum urartu]	12.7921	5.26407	1.281	0.036433	1	up
TRITD3Av1G181000	unnamed protein product [Triticum aestivum]	5.80567	2.12542	1.44972	0.0204513	0.950417	up
TRITD3Av1G181910	heat shock protein 101 [Triticum turgidum subsp. durum]	13.1157	0.798314	4.03819	2.62443e-08	0.00014226	up
TRITD3Av1G183030	Auxin-responsive protein IAA6 [Triticum urartu];auxin-responsive protein IAA6-like isoform X1 [Aegilops tauschii subsp. tauschii]	2.76955	13.4765	-2.28272	0.00161462	0.273506	down
TRITD3Av1G184270	unnamed protein product [Triticum aestivum];Anthocyanidin 5,3-O-glucosyltransferase [Triticum urartu];anthocyanidin 5,3-O-glucosyltransferase-like [Aegilops tauschii subsp. tauschii];predicted protein [Hordeum vulgare subsp. vulgare];hypothetical protein TRIUR3_30744 [Triticum urartu]	8.05178	3.48844	1.20672	0.0472672	1	up
TRITD3Av1G186560	hexokinase-9-like [Aegilops tauschii subsp. tauschii];unnamed protein product [Triticum aestivum]	0.875743	2.50833	-1.51815	0.0427709	1	down
TRITD3Av1G187020	Serine carboxypeptidase-like 18 [Triticum urartu]	4.00161	1.33657	1.58205	0.0126497	0.798999	up
TRITD3Av1G187210	protein SODIUM POTASSIUM ROOT DEFECTIVE 2-like [Aegilops tauschii subsp. tauschii];hypothetical protein TRIUR3_20021 [Triticum urartu]	9.26446	3.63581	1.34943	0.031177	1	up
TRITD3Av1G187220	uncharacterized protein LOC109774247 isoform X1 [Aegilops tauschii subsp. tauschii];uncharacterized protein LOC109774247 isoform X2 [Aegilops tauschii subsp. tauschii]	1.73307	0.531611	1.70489	0.00826671	0.66092	up
TRITD3Av1G191600	CBL-interacting protein kinase 19 [Triticum aestivum]	6.46214	2.03118	1.66969	0.00863997	0.669705	up
TRITD3Av1G197580	pseudouridylate synthase 7 homolog isoform X1 [Aegilops tauschii subsp. tauschii];multisubstrate pseudouridine synthase 7-like isoform X2 [Aegilops tauschii subsp. tauschii];pseudouridylate synthase 7 homolog isoform X3 [Aegilops tauschii subsp. tauschii];pseudouridylate synthase 7 homolog isoform X6 [Aegilops tauschii subsp. tauschii];hypothetical protein TRIUR3_17451 [Triticum urartu]	3.44058	1.15707	1.57217	0.0128481	0.800512	up
TRITD3Av1G202040	G-type lectin S-receptor-like serine/threonine-protein kinase B120 [Aegilops tauschii subsp. tauschii];unnamed protein product [Triticum aestivum]	5.58629	14.9892	-1.42396	0.0496135	1	down
TRITD3Av1G207160	unnamed protein product [Triticum aestivum];leucine-rich repeat receptor-like serine/threonine-protein kinase At2g14510 isoform X1 [Aegilops tauschii subsp. tauschii]	0.934365	3.15409	-1.75516	0.0159541	0.880239	down
TRITD3Av1G207260	probable LRR receptor-like serine/threonine-protein kinase At1g51810 [Aegilops tauschii subsp. tauschii];probable LRR receptor-like serine/threonine-protein kinase At2g28960 [Aegilops tauschii subsp. tauschii];unnamed protein product [Triticum aestivum]	0.788847	2.32584	-1.55993	0.0322643	1	down
TRITD3Av1G212310	uncharacterized protein LOC109767691 [Aegilops tauschii subsp. tauschii];hypothetical protein TRIUR3_18531 [Triticum urartu]	235.93	58.2858	2.01714	0.00173411	0.288341	up
TRITD3Av1G219750	hypothetical protein TRIUR3_16923 [Triticum urartu]	78.9991	30.9798	1.35051	0.0281141	1	up
TRITD3Av1G223380	RecName: Full=Alpha-glucan phosphorylase, H isozyme; AltName: Full=Starch phosphorylase H;unnamed protein product [Triticum aestivum];Alpha-glucan phosphorylase, H isozyme [Triticum urartu]	44.9295	15.8765	1.50077	0.0157941	0.877189	up
TRITD3Av1G223550	Laccase-7 [Triticum urartu]	9.71005	3.96164	1.29338	0.0353081	1	up
TRITD3Av1G223730	uncharacterized protein At2g33490-like [Aegilops tauschii subsp. tauschii]	2.92122	11.5904	-1.98829	0.00573728	0.562955	down
TRITD3Av1G224650	unnamed protein product [Triticum aestivum]	40.9063	16.206	1.33579	0.0298757	1	up
TRITD3Av1G225750	ultraviolet-B receptor UVR8 isoform X2 [Aegilops tauschii subsp. tauschii];hypothetical protein TRIUR3_24050 [Triticum urartu];predicted protein [Hordeum vulgare subsp. vulgare];unnamed protein product [Triticum aestivum]	7.77033	2.25133	1.7872	0.00512626	0.532325	up
TRITD3Av1G226230	unnamed protein product [Triticum aestivum];Delta-1-pyrroline-5-carboxylate synthase [Triticum urartu]	8.67139	2.66784	1.70059	0.00720433	0.619887	up
TRITD3Av1G227280	hypothetical protein TRIUR3_13970 [Triticum urartu]	321.257	97.6994	1.71731	0.00652626	0.602954	up
TRITD3Av1G232410	unnamed protein product [Triticum aestivum];hypothetical protein TRIUR3_21137 [Triticum urartu]	25.0119	9.39107	1.41326	0.023123	1	up
TRITD3Av1G233530	unnamed protein product [Triticum aestivum]	1.0456	3.75676	-1.84516	0.012768	0.799194	down
TRITD3Av1G238100	BTB/POZ and TAZ domain-containing protein 2-like [Aegilops tauschii subsp. tauschii]	1.83114	10.4476	-2.51236	0.000576252	0.145964	down
TRITD3Av1G241160	Transcription factor bHLH49 [Triticum urartu];transcription factor bHLH77-like isoform X2 [Aegilops tauschii subsp. tauschii]	1.95565	0.814862	1.26302	0.043964	1	up
TRITD3Av1G241420	1-aminocyclopropane-1-carboxylate oxidase-like protein 1 [Triticum urartu]	5.99798	2.27644	1.3977	0.0250769	1	up
TRITD3Av1G247480	hypothetical protein TRIUR3_20930 [Triticum urartu]	16.6743	5.70533	1.54724	0.0143107	0.835914	up
TRITD3Av1G249940	hypothetical protein TRIUR3_15837 [Triticum urartu]	1.7172	5.42491	-1.65954	0.0244044	1	down
TRITD3Av1G250980	unnamed protein product [Triticum aestivum];hypothetical protein TRIUR3_00305 [Triticum urartu]	0.989292	3.10056	-1.64806	0.0260284	1	down
TRITD3Av1G251060	uncharacterized protein LOC109764075 [Aegilops tauschii subsp. tauschii];hypothetical protein TRIUR3_00297 [Triticum urartu]	2.35658	7.03779	-1.57842	0.0309431	1	down
TRITD3Av1G256800	imp biosynthesis protein (chloroplast) [Oryza sativa Indica Group]	15.0098	5.5617	1.43231	0.0240128	1	up
TRITD3Av1G259280	DIMBOA UDP-glucosyltransferase BX8-like [Aegilops tauschii subsp. tauschii]	2.33418	6.66852	-1.51445	0.0373869	1	down
TRITD3Av1G259700	CASP-like protein 5B3 [Aegilops tauschii subsp. tauschii];hypothetical protein TRIUR3_12397 [Triticum urartu];hypothetical protein TRIUR3_12398 [Triticum urartu]	2.37351	0.99963	1.24756	0.0439194	1	up
TRITD3Av1G263790	Somatic embryogenesis receptor kinase 2 [Triticum urartu];somatic embryogenesis receptor kinase 2-like [Aegilops tauschii subsp. tauschii];Somatic embryogenesis receptor kinase 1 [Triticum urartu]	17.1101	69.0516	-2.01283	0.00502974	0.526916	down
TRITD3Av1G264250	glucan endo-1,3-beta-glucosidase GII precursor,putative, expressed [Triticum aestivum]	26.832	83.6355	-1.64016	0.0225989	0.992705	down
TRITD3Av1G265850	putative amino acid permease [Triticum aestivum]	4.6244	12.7012	-1.45763	0.0444852	1	down
TRITD3Av1G266950	probable calcium-binding protein CML10 [Aegilops tauschii subsp. tauschii]	22.7108	9.5922	1.24344	0.0421365	1	up
TRITD3Av1G267270	probable calcium-binding protein CML10 [Aegilops tauschii subsp. tauschii];unnamed protein product [Triticum aestivum]	13.8751	5.57428	1.31564	0.0336456	1	up
TRITD3Av1G269880	Putative amidohydrolase ytcJ [Triticum urartu]	8.28226	3.27217	1.33978	0.0298318	1	up
TRITD3Av1G270000	transcription factor bHLH100-like [Aegilops tauschii subsp. tauschii];Transcription factor ORG2 [Triticum urartu]	2.59684	15.837	-2.60847	0.000355064	0.104601	down
TRITD3Av1G271190	cysteine-rich receptor-like protein kinase 10 isoform X1 [Aegilops tauschii subsp. tauschii]	20.331	65.5218	-1.68829	0.0187974	0.927253	down
TRITD3Av1G272060	probable NAD kinase 1 isoform X1 [Aegilops tauschii subsp. tauschii];putative NAD kinase 1 [Triticum urartu];NAD kinase 2 [Triticum aestivum]	2.12551	5.85047	-1.46075	0.0452215	1	down
TRITD3Av1G278770	photosystem II protein D2 [Festuca ovina];photosystem II 44 kDa protein (chloroplast) [Agrostis stolonifera];hypothetical protein BRADI_1g70724v3 [Brachypodium distachyon];photosystem II CP43 chlorophyll apoprotein (chloroplast) [Commiphora foliacea];photosystem II CP43 chlorophyll apoprotein (chloroplast) [Sorghum bicolor];hypothetical protein SETIT_J018300v2 [Setaria italica]	44.0333	8.22075	2.42125	0.000243632	0.0825396	up
TRITD3Av1G283430	unnamed protein product [Triticum aestivum]	113.071	37.2681	1.60121	0.0105627	0.749148	up
TRITD3Av1G286170	MYB13-1 [Triticum aestivum]	15.0341	6.28046	1.2593	0.0401892	1	up
TRITD3Av1G287400	zinc finger CCCH domain-containing protein 33-like [Aegilops tauschii subsp. tauschii]	39.9939	15.275	1.38861	0.0243565	1	up
TRITD3Bv1G002560	Putative serine/threonine-protein kinase-like protein CCR3 [Triticum urartu]	3.29926	9.30681	-1.49614	0.039325	1	down
TRITD3Bv1G002960	BTB-domain containing protein [Triticum turgidum subsp. durum]	6.70397	28.7664	-2.1013	0.00389653	0.446851	down
TRITD3Bv1G003470	O-acyltransferase WSD1 [Triticum urartu];unnamed protein product [Triticum aestivum]	0.592748	2.34349	-1.98317	0.00701987	0.615426	down
TRITD3Bv1G004480	unnamed protein product [Triticum aestivum]	2.12519	0.724154	1.55322	0.015598	0.874113	up
TRITD3Bv1G004690	putative pentatricopeptide repeat-containing protein At5g52630 [Aegilops tauschii subsp. tauschii]	4.16317	1.31346	1.66431	0.00882902	0.681746	up
TRITD3Bv1G008710	unnamed protein product [Triticum aestivum]	1.82788	0.7197	1.3447	0.0341471	1	up
TRITD3Bv1G009260	patatin-like protein 2 [Aegilops tauschii subsp. tauschii];Patatin group A-3 [Triticum urartu];unnamed protein product [Triticum aestivum]	1.27644	0.456464	1.48355	0.0204658	0.950417	up
TRITD3Bv1G009390	unnamed protein product [Triticum aestivum]	2.18171	0.875762	1.31685	0.0369854	1	up
TRITD3Bv1G014530	unnamed protein product [Triticum aestivum];LEAF RUST 10 DISEASE-RESISTANCE LOCUS RECEPTOR-LIKE PROTEIN KINASE-like 1.2 [Aegilops tauschii subsp. tauschii]	0.881407	3.79839	-2.10751	0.00360463	0.435013	down
TRITD3Bv1G014840	LEAF RUST 10 DISEASE-RESISTANCE LOCUS RECEPTOR-LIKE PROTEIN KINASE-like 2.4 isoform X2 [Aegilops tauschii subsp. tauschii];LEAF RUST 10 DISEASE-RESISTANCE LOCUS RECEPTOR-LIKE PROTEIN KINASE-like 2.4 [Aegilops tauschii subsp. tauschii];unnamed protein product [Triticum aestivum];predicted protein [Hordeum vulgare subsp. vulgare];LEAF RUST 10 DISEASE-RESISTANCE LOCUS RECEPTOR-LIKE PROTEIN KINASE-li…	2.58861	7.25782	-1.48736	0.0395962	1	down
TRITD3Bv1G030890	unnamed protein product [Triticum aestivum]	2.28556	0.938269	1.28448	0.0378065	1	up
TRITD3Bv1G032120	unnamed protein product [Triticum aestivum]	8.81046	28.52	-1.69468	0.0184287	0.919841	down
TRITD3Bv1G037780	unnamed protein product [Triticum aestivum]	2.87433	0.887952	1.69467	0.00838861	0.66092	up
TRITD3Bv1G047690	probable serine incorporator isoform X1 [Aegilops tauschii subsp. tauschii];unnamed protein product [Triticum aestivum];predicted protein [Hordeum vulgare subsp. vulgare]	12.3217	1.5263	3.01309	1.22861e-05	0.00979382	up
TRITD3Bv1G047820	unnamed protein product [Triticum aestivum]	1.23888	0.453555	1.44969	0.0224295	0.990343	up
TRITD3Bv1G048690	unnamed protein product [Triticum aestivum];putative acyl transferase 6 [Triticum aestivum]	3.2085	1.07891	1.57233	0.0137764	0.825399	up
TRITD3Bv1G049670	putative carboxylesterase 13 [Triticum urartu]	7.09384	2.81311	1.3344	0.0331332	1	up
TRITD3Bv1G051660	UDP-glucoronosyl/UDP-glucosyl transferase protein [Triticum aestivum];UDP-glycosyltransferase 73C3-like [Aegilops tauschii subsp. tauschii];unnamed protein product [Triticum aestivum];UDP-glycosyltransferase 73D1-like [Aegilops tauschii subsp. tauschii];UDP-glycosyltransferase 73C3-like isoform X2 [Aegilops tauschii subsp. tauschii];UDP-glycosyltransferase 73C7 [Triticum urartu];UDP-glucosyltrans…	0.848294	4.63094	-2.44867	0.00076084	0.179313	down
TRITD3Bv1G051800	unnamed protein product [Triticum aestivum];UDP-glycosyltransferase 73C7 [Triticum urartu]	4.56795	15.5489	-1.76719	0.0139677	0.827335	down
TRITD3Bv1G055380	unnamed protein product [Triticum aestivum];RecName: Full=Glutathione S-transferase 2; AltName: Full=GST class-phi;Glutathione S-transferase 1 [Triticum urartu];RecName: Full=Glutathione S-transferase 1; AltName: Full=GST class-phi	90.999	320.783	-1.81767	0.0112745	0.769702	down
TRITD3Bv1G055390	unnamed protein product [Triticum aestivum];Glutathione S-transferase 1 [Triticum urartu];RecName: Full=Glutathione S-transferase 1; AltName: Full=GST class-phi	80.4983	246.662	-1.6155	0.0247547	1	down
TRITD3Bv1G060930	GDSL esterase/lipase At5g45910-like [Aegilops tauschii subsp. tauschii]	0.792173	2.47404	-1.64298	0.0265028	1	down
TRITD3Bv1G066380	unnamed protein product [Triticum aestivum]	1.72675	0.701943	1.29863	0.0388312	1	up
TRITD3Bv1G069460	unnamed protein product [Triticum aestivum];pentatricopeptide repeat-containing protein At5g25630 [Brachypodium distachyon]	6.56704	2.19541	1.58076	0.01223	0.7968	up
TRITD3Bv1G074860	unnamed protein product [Triticum aestivum]	26.0032	6.66288	1.96447	0.00228181	0.326229	up
TRITD3Bv1G076350	photosystem I P700 chlorophyll a apoprotein A2 (chloroplast) [Triticum aestivum];photosystem I P700 apoprotein A1 (chloroplast) [Agrostis gigantea];photosystem I P700 apoprotein A2 (chloroplast) [Oryza sativa Japonica Group];PsaB (plastid) [Banisteriopsis caapi];unnamed protein product [Triticum aestivum];photosystem I P700 apoprotein A2 (chloroplast) [Hordeum vulgare subsp. vulgare];photosystem …	7.16334	2.13279	1.74789	0.00581578	0.566414	up
TRITD3Bv1G084380	uncharacterized protein LOC109741038 [Aegilops tauschii subsp. tauschii]	5.49783	2.342	1.23112	0.0439886	1	up
TRITD3Bv1G092570	uncharacterized protein LOC109737857 [Aegilops tauschii subsp. tauschii];Alpha-glucosidase yihQ [Triticum urartu]	0.65761	2.32545	-1.82221	0.012728	0.798999	down
TRITD3Bv1G122070	predicted protein [Hordeum vulgare subsp. vulgare]	5.02478	1.76704	1.50772	0.0167149	0.897075	up
TRITD3Bv1G127600	dnaJ homolog subfamily B member 7-like [Aegilops tauschii subsp. tauschii]	9.73825	3.77767	1.36617	0.0284173	1	up
TRITD3Bv1G128240	unnamed protein product [Triticum aestivum]	3.97817	1.47277	1.43357	0.0217473	0.974243	up
TRITD3Bv1G133110	kinesin-like protein KIN-13B isoform X1 [Aegilops tauschii subsp. tauschii];kinesin-like protein KIN-13B isoform X2 [Aegilops tauschii subsp. tauschii]	4.65823	1.8591	1.32518	0.0322153	1	up
TRITD3Bv1G133860	uncharacterized protein LOC109770081 [Aegilops tauschii subsp. tauschii];Siroheme synthase 2 [Triticum urartu];unnamed protein product [Triticum aestivum]	5.35419	1.94412	1.46155	0.0198289	0.945819	up
TRITD3Bv1G139400	unnamed protein product [Triticum aestivum];Acidic endochitinase [Triticum urartu]	3.90891	12.6411	-1.69328	0.0192324	0.937148	down
TRITD3Bv1G146080	unnamed protein product [Triticum aestivum]	7.97409	2.42595	1.71677	0.00706741	0.61591	up
TRITD3Bv1G147140	Oxalate oxidase 2 [Triticum urartu];germin-like protein 3 [Triticum aestivum];oxalate oxidase 2-like [Aegilops tauschii subsp. tauschii]	0.922878	2.91156	-1.65758	0.0247985	1	down
TRITD3Bv1G149640	unnamed protein product [Triticum aestivum]	30.0757	7.47227	2.00898	0.00188555	0.300613	up
TRITD3Bv1G154690	unnamed protein product [Triticum aestivum]	13.8778	5.41194	1.35856	0.0274373	1	up
TRITD3Bv1G156800	unnamed protein product [Triticum aestivum];DNA ligase 6 isoform X1 [Aegilops tauschii subsp. tauschii]	1.23534	0.475599	1.37709	0.0299429	1	up
TRITD3Bv1G161580	unnamed protein product [Triticum aestivum];Histidine-containing phosphotransfer protein 4 [Triticum urartu]	4.29545	12.7622	-1.57099	0.0310689	1	down
TRITD3Bv1G164350	unnamed protein product [Triticum aestivum]	3.00407	8.47019	-1.49548	0.0401994	1	down
TRITD3Bv1G166050	Anthocyanidin 5,3-O-glucosyltransferase [Triticum urartu]	3.37307	0.908371	1.89271	0.00375835	0.44467	up
TRITD3Bv1G166380	unnamed protein product [Triticum aestivum]	1.05976	0.352868	1.58654	0.0144984	0.837847	up
TRITD3Bv1G169600	disease resistance protein RGA2-like [Aegilops tauschii subsp. tauschii]	1.14995	3.15835	-1.4576	0.0488965	1	down
TRITD3Bv1G177450	unnamed protein product [Triticum aestivum];uncharacterized protein LOC109770509 [Aegilops tauschii subsp. tauschii]	1.61598	4.80844	-1.57316	0.0298024	1	down
TRITD3Bv1G178340	G-type lectin S-receptor-like serine/threonine-protein kinase B120 [Aegilops tauschii subsp. tauschii];unnamed protein product [Triticum aestivum]	2.18227	6.27243	-1.52319	0.0358064	1	down
TRITD3Bv1G182460	unnamed protein product [Triticum aestivum]	3.91481	1.54225	1.34391	0.0306699	1	up
TRITD3Bv1G185270	nucleotide pyrophosphatase/phosphodiesterase-like [Aegilops tauschii subsp. tauschii]	25.0976	6.43937	1.96256	0.00225324	0.324839	up
TRITD3Bv1G186340	unnamed protein product [Triticum aestivum]	15.743	6.26545	1.32922	0.0311595	1	up
TRITD3Bv1G187490	unnamed protein product [Triticum aestivum]	0.385843	1.55403	-2.00993	0.00627296	0.594012	down
TRITD3Bv1G195040	uncharacterized protein LOC109767691 [Aegilops tauschii subsp. tauschii];hypothetical protein TRIUR3_18531 [Triticum urartu]	196.705	48.7087	2.01379	0.00176628	0.2919	up
TRITD3Bv1G196550	uncharacterized protein LOC109780543 [Aegilops tauschii subsp. tauschii]	14.5466	5.04698	1.52719	0.0148585	0.853198	up
TRITD3Bv1G201050	predicted protein [Hordeum vulgare subsp. vulgare]	1.47341	4.41347	-1.58276	0.0322148	1	down
TRITD3Bv1G202470	heat shock cognate 70 kDa protein [Aegilops tauschii subsp. tauschii];putative mediator of RNA polymerase II transcription subunit 37c [Zea mays]	1.93551	0.317738	2.6068	0.000129816	0.0566621	up
TRITD3Bv1G202920	unnamed protein product [Triticum aestivum]	4.14913	16.1161	-1.95763	0.00649164	0.602544	down
TRITD3Bv1G204950	ultraviolet-B receptor UVR8 isoform X2 [Aegilops tauschii subsp. tauschii];unnamed protein product [Triticum aestivum];predicted protein [Hordeum vulgare subsp. vulgare]	7.41669	1.59948	2.21317	0.000776468	0.179868	up
TRITD3Bv1G205620	alpha-glucan phosphorylase, H isozyme,expressed [Triticum aestivum]	114.144	37.9338	1.5893	0.01108	0.76708	up
TRITD3Bv1G207870	nematode resistance protein-like HSPRO1 [Aegilops tauschii subsp. tauschii]	3.99945	1.39754	1.51692	0.0160767	0.882038	up
TRITD3Bv1G214090	unnamed protein product [Triticum aestivum]	326.645	110.681	1.56132	0.0124004	0.79709	up
TRITD3Bv1G219120	unnamed protein product [Triticum aestivum];transcription factor bHLH128-like [Aegilops tauschii subsp. tauschii]	3.55618	10.545	-1.56815	0.0306334	1	down
TRITD3Bv1G222110	RLP1.813 [Triticum aestivum]	30.1516	89.9035	-1.57615	0.0286913	1	down
TRITD3Bv1G230560	putative lipid-transfer protein [Triticum aestivum]	7.10472	20.4195	-1.52309	0.0377411	1	down
TRITD3Bv1G234170	hypothetical protein TRIUR3_13825 [Triticum urartu];unnamed protein product [Triticum aestivum]	2.3921	0.993773	1.26729	0.0462778	1	up
TRITD3Bv1G244060	unnamed protein product [Triticum aestivum];Potassium transporter 5 [Triticum urartu]	19.3781	53.864	-1.47489	0.041207	1	down
TRITD3Bv1G246880	unnamed protein product [Triticum aestivum]	0.731303	2.62748	-1.84514	0.0117997	0.780319	down
TRITD3Bv1G253390	Wall-associated receptor kinase 2 [Triticum urartu]	11.9736	1.88576	2.66663	7.89032e-05	0.0411252	up
TRITD3Bv1G254890	unnamed protein product [Triticum aestivum]	3.94101	1.53153	1.36359	0.0312273	1	up
TRITD3Bv1G255460	imp biosynthesis protein (chloroplast) [Oryza sativa Indica Group]	73.4036	14.1409	2.37597	0.000335787	0.103419	up
TRITD3Bv1G257950	somatic embryogenesis receptor kinase 2-like [Aegilops tauschii subsp. tauschii];Somatic embryogenesis receptor kinase 1 [Triticum urartu]	20.1555	60.6063	-1.5883	0.0276582	1	down
TRITD3Bv1G258800	glucan endo-1,3-beta-glucosidase GII precursor,putative, expressed [Triticum aestivum]	18.1924	62.8795	-1.78926	0.0127354	0.798999	down
TRITD3Bv1G258820	glucan endo-1,3-beta-glucosidase GII precursor,putative, expressed [Triticum aestivum]	9.60049	39.4117	-2.03744	0.00455985	0.50238	down
TRITD3Bv1G259240	glucan endo-1,3-beta-glucosidase GIII-like isoform X2 [Aegilops tauschii subsp. tauschii];glucan endo-1,3-beta-glucosidase GIII-like isoform X1 [Aegilops tauschii subsp. tauschii]	1.36463	18.5306	-3.76333	5.9964e-07	0.00129749	down
TRITD3Bv1G259730	glucan endo-1,3-beta-D-glucosidase [Triticum aestivum]	5.73706	19.0403	-1.73067	0.0164255	0.89219	down
TRITD3Bv1G260030	unnamed protein product [Triticum aestivum]	0.656758	3.68935	-2.48993	0.000709643	0.173274	down
TRITD3Bv1G260670	amino-acid permease BAT1 homolog [Aegilops tauschii subsp. tauschii];unnamed protein product [Triticum aestivum]	0.854752	3.82169	-2.16063	0.00295843	0.387722	down
TRITD3Bv1G261250	unnamed protein product [Triticum aestivum]	11.4908	4.28501	1.42311	0.024102	1	up
TRITD3Bv1G261740	unnamed protein product [Triticum aestivum]	8.65481	2.32528	1.8961	0.00355461	0.435013	up
TRITD3Bv1G264470	hypothetical protein TRIUR3_02313 [Triticum urartu]	0.500031	3.16202	-2.66076	0.000311871	0.0973739	down
TRITD3Bv1G264740	unnamed protein product [Triticum aestivum]	0.785965	3.69566	-2.23329	0.00205831	0.305957	down
TRITD3Bv1G268310	protein DETOXIFICATION 40-like [Aegilops tauschii subsp. tauschii];protein DETOXIFICATION 40-like isoform X2 [Aegilops tauschii subsp. tauschii]	3.9974	0.984681	2.02133	0.00193245	0.304507	up
TRITD3Bv1G274450	unnamed protein product [Triticum aestivum]	2.7936	13.5972	-2.28312	0.00158736	0.272293	down
TRITD3Bv1G277330	DEAD-box ATP-dependent RNA helicase 58, chloroplastic-like [Aegilops tauschii subsp. tauschii]	4.7765	1.84522	1.37216	0.0275422	1	up
TRITD3Bv1G277970	putative late blight resistance protein homolog R1B-16 [Aegilops tauschii subsp. tauschii];Disease resistance protein RPP13 [Triticum urartu]	5.42273	1.56111	1.79644	0.00495769	0.526916	up
TRITD3Bv1G279260	unnamed protein product [Triticum aestivum];4-hydroxyphenylacetaldehyde oxime monooxygenase-like [Aegilops tauschii subsp. tauschii]	3.78249	10.7532	-1.50736	0.0379252	1	down
TRITD3Bv1G279720	probable serine/threonine-protein kinase PBL11 [Aegilops tauschii subsp. tauschii]	2.2958	6.33747	-1.46491	0.0452025	1	down
TRITD3Bv1G279910	unnamed protein product [Triticum aestivum]	2.93759	44.5871	-3.92392	1.98364e-07	0.000696485	down
TRITD3Bv1G279980	unnamed protein product [Triticum aestivum]	0.507759	6.32945	-3.63986	1.55487e-06	0.00241144	down
TRITD3Bv1G281370	MYB protein [Triticum aestivum];MYB13-2 [Triticum aestivum]	18.1795	6.87215	1.40348	0.0236719	1	up
TRITD3Bv1G281600	hypothetical protein OsJ_33076 [Oryza sativa Japonica Group]	1.27808	3.50623	-1.45594	0.0475556	1	down
TRITD3Bv1G282090	probable aquaporin TIP1-2 [Aegilops tauschii subsp. tauschii];unnamed protein product [Triticum aestivum]	77.1671	26.6812	1.53216	0.0140549	0.828058	up
TRITD4Av1G000370	ethylene-responsive element binding protein 2 [Triticum aestivum]	8.46522	31.1337	-1.87885	0.0089717	0.688839	down
TRITD4Av1G000430	uncharacterized protein LOC109749056 [Aegilops tauschii subsp. tauschii]	5.00081	2.10211	1.25033	0.0455767	1	up
TRITD4Av1G002170	pentatricopeptide repeat-containing protein At1g09900-like [Aegilops tauschii subsp. tauschii];ATP binding protein [Panicum miliaceum];hypothetical protein SETIT_9G183700v2 [Setaria italica];Pentatricopeptide repeat-containing protein [Dichanthelium oligosanthes]	3.06988	0.600286	2.35446	0.00041733	0.11386	up
TRITD4Av1G002800	serine/threonine-protein kinase RIPK-like [Aegilops tauschii subsp. tauschii]	3.26332	9.86208	-1.59555	0.0277015	1	down
TRITD4Av1G003340	uncharacterized protein LOC109772137 [Aegilops tauschii subsp. tauschii];hypothetical protein TRIUR3_28791 [Triticum urartu]	16.54	7.20658	1.19857	0.0491503	1	up
TRITD4Av1G004940	hypothetical protein TRIUR3_12806 [Triticum urartu]	5.80536	2.01292	1.5281	0.016796	0.899116	up
TRITD4Av1G005220	cyclic dof factor 1-like [Aegilops tauschii subsp. tauschii];Dof zinc finger protein DOF5.5 [Triticum urartu]	88.6575	26.7647	1.72791	0.00626825	0.594012	up
TRITD4Av1G008900	heat shock factor HsfA2e [Triticum aestivum]	97.0423	8.5292	3.50813	5.68689e-07	0.00129749	up
TRITD4Av1G009550	sulfate transporter 3.1-like [Aegilops tauschii subsp. tauschii];predicted protein [Hordeum vulgare subsp. vulgare]	19.8922	7.75649	1.35873	0.0272696	1	up
TRITD4Av1G012410	hypothetical protein TRIUR3_28781 [Triticum urartu]	1.85546	0.716855	1.37202	0.0308523	1	up
TRITD4Av1G015480	Polyol transporter 5 [Triticum urartu]	1.88592	5.13826	-1.44601	0.0496992	1	down
TRITD4Av1G019170	probable beta-D-xylosidase 7 [Aegilops tauschii subsp. tauschii]	4.46538	0.979896	2.18808	0.000877413	0.190997	up
TRITD4Av1G024660	cytochrome P450 94B3-like [Aegilops tauschii subsp. tauschii]	6.39158	2.12009	1.59205	0.011822	0.780319	up
TRITD4Av1G025610	wall-associated receptor kinase-like 14 [Aegilops tauschii subsp. tauschii]	1.3392	9.29855	-2.79563	0.000129089	0.0566621	down
TRITD4Av1G027590	predicted protein, partial [Hordeum vulgare subsp. vulgare];leucine-rich repeat receptor-like serine/threonine-protein kinase BAM1 [Aegilops tauschii subsp. tauschii]	1.06384	0.414832	1.35867	0.0313643	1	up
TRITD4Av1G027970	uncharacterized protein At1g01500-like [Aegilops tauschii subsp. tauschii]	56.7829	20.9907	1.4357	0.0204259	0.950417	up
TRITD4Av1G031450	vegetative cell wall protein gp1-like [Aegilops tauschii subsp. tauschii]	34.5903	6.05683	2.51373	0.000161848	0.0645085	up
TRITD4Av1G032220	UDP-glycosyltransferase 83A1-like [Aegilops tauschii subsp. tauschii]	5.99834	16.4992	-1.45976	0.043775	1	down
TRITD4Av1G040860	Uncharacterized RNA-binding protein C25G10.01 [Triticum urartu];serine/arginine-rich splicing factor SR45a [Aegilops tauschii subsp. tauschii]	94.3867	18.9217	2.31854	0.000411638	0.11386	up
TRITD4Av1G041810	17.9 kDa class I heat shock protein-like [Aegilops tauschii subsp. tauschii];predicted protein [Hordeum vulgare subsp. vulgare]	20.2681	1.92949	3.39292	1.69049e-06	0.00241144	up
TRITD4Av1G043380	hypothetical protein TRIUR3_29768 [Triticum urartu]	14.9246	2.25506	2.72645	5.91537e-05	0.0348531	up
TRITD4Av1G045040	heat shock cognate 70 kDa protein 2-like [Aegilops tauschii subsp. tauschii];Heat shock cognate 70 kDa protein [Triticum urartu];hypothetical protein DCAR_009243 [Daucus carota subsp. sativus];hypothetical protein OsI_10982 [Oryza sativa Indica Group]	299.958	46.0241	2.7043	5.45644e-05	0.0343921	up
TRITD4Av1G045750	hypothetical protein TRIUR3_10430 [Triticum urartu];cysteine-rich repeat secretory protein 55-like [Aegilops tauschii subsp. tauschii]	23.7224	64.0611	-1.4332	0.0478003	1	down
TRITD4Av1G053480	probable protein phosphatase 2C 32 [Aegilops tauschii subsp. tauschii]	14.9164	4.62301	1.68999	0.00760826	0.636071	up
TRITD4Av1G055360	abscisic acid receptor PYL4-like [Aegilops tauschii subsp. tauschii]	1.35338	4.04431	-1.57933	0.0343582	1	down
TRITD4Av1G056210	probable xyloglucan 6-xylosyltransferase 1 [Aegilops tauschii subsp. tauschii];Putative glycosyltransferase 2 [Triticum urartu]	3.00305	0.664018	2.17713	0.00110178	0.208823	up
TRITD4Av1G056310	DnaJ homolog subfamily B member 6-A [Triticum urartu]	19.395	6.91376	1.48814	0.0173013	0.909261	up
TRITD4Av1G056670	COBRA-like protein 7 [Aegilops tauschii subsp. tauschii]	6.56167	2.48153	1.40283	0.0237872	1	up
TRITD4Av1G057300	PHD and RING finger domain-containing protein 1 [Triticum urartu]	15.468	5.53151	1.48354	0.0170573	0.902939	up
TRITD4Av1G064230	CBL-interacting protein kinase 31 [Aegilops tauschii subsp. tauschii];CBL-interacting protein kinase 31 [Triticum urartu]	8.12242	3.20603	1.34112	0.030727	1	up
TRITD4Av1G067470	NAC transcription factor NAM-B1-like [Aegilops tauschii subsp. tauschii];NAC domain-containing protein 29 [Triticum urartu];NAC domain-containing protein 34 [Triticum aestivum]	1.42284	5.14987	-1.85577	0.0115557	0.77566	down
TRITD4Av1G067700	uncharacterized protein At1g04910-like [Aegilops tauschii subsp. tauschii]	4.27968	1.83323	1.22312	0.0478223	1	up
TRITD4Av1G070770	probable WRKY transcription factor 64 [Aegilops tauschii subsp. tauschii]	6.10514	16.9051	-1.46937	0.0450343	1	down
TRITD4Av1G071140	pentatricopeptide repeat-containing protein At3g53700, chloroplastic-like [Aegilops tauschii subsp. tauschii]	6.22291	2.13918	1.54053	0.0144158	0.837452	up
TRITD4Av1G077270	predicted protein [Hordeum vulgare subsp. vulgare]	12.1854	4.70124	1.37404	0.0265107	1	up
TRITD4Av1G137660	zinc finger protein ZAT11-like [Aegilops tauschii subsp. tauschii]	8.3144	25.5227	-1.6181	0.0255176	1	down
TRITD4Av1G138550	protein MAIN-LIKE 2-like [Aegilops tauschii subsp. tauschii]	4.58543	1.76396	1.37824	0.0292785	1	up
TRITD4Av1G146960	protein ZINC INDUCED FACILITATOR-LIKE 1-like isoform X1 [Aegilops tauschii subsp. tauschii];Protein ZINC INDUCED FACILITATOR-LIKE 1 [Triticum urartu]	21.96	6.4831	1.76012	0.00556285	0.562955	up
TRITD4Av1G147580	GDP-L-galactose phosphorylase 2-like [Aegilops tauschii subsp. tauschii];hypothetical protein TRIUR3_28682 [Triticum urartu]	58.5127	20.1611	1.53718	0.0137232	0.825399	up
TRITD4Av1G148480	NDR1/HIN1-like protein 12 [Aegilops tauschii subsp. tauschii]	11.2077	4.33238	1.37126	0.0277333	1	up
TRITD4Av1G152620	stress response protein NST1-like isoform X1 [Aegilops tauschii subsp. tauschii];stress response protein NST1-like isoform X2 [Aegilops tauschii subsp. tauschii];hypothetical protein TRIUR3_10920 [Triticum urartu]	4.24251	1.76671	1.26385	0.0392985	1	up
TRITD4Av1G163770	putative monogalactosyldiacylglycerol synthase 2, chloroplastic [Triticum urartu]	6.90918	1.75629	1.97599	0.00233502	0.33134	up
TRITD4Av1G165740	DNA topoisomerase 2-binding protein 1-A isoform X1 [Aegilops tauschii subsp. tauschii];hypothetical protein TRIUR3_07812 [Triticum urartu]	1.31555	0.517743	1.34536	0.0316432	1	up
TRITD4Av1G167090	cysteine-rich receptor-like protein kinase 40 [Aegilops tauschii subsp. tauschii];cysteine-rich receptor-like protein kinase 37 [Aegilops tauschii subsp. tauschii];Cysteine-rich receptor-like protein kinase 40 [Triticum urartu]	7.17738	19.6366	-1.45202	0.0451067	1	down
TRITD4Av1G167490	probable sucrose-phosphate synthase 5 [Aegilops tauschii subsp. tauschii];hypothetical protein TRIUR3_20316 [Triticum urartu]	37.3786	13.085	1.5143	0.0149747	0.858056	up
TRITD4Av1G168980	uncharacterized protein LOC109752095 isoform X1 [Aegilops tauschii subsp. tauschii];3-hydroxybenzoate 6-hydroxylase 1 [Triticum urartu]	6.62164	2.39961	1.46439	0.0198647	0.945819	up
TRITD4Av1G172670	methylsterol monooxygenase 1-2-like [Aegilops tauschii subsp. tauschii]	7.03024	1.47607	2.25182	0.000738125	0.17862	up
TRITD4Av1G175370	tetrapyrrole-binding protein, chloroplastic [Aegilops tauschii subsp. tauschii]	22.0174	4.04586	2.44413	0.000231115	0.0803064	up
TRITD4Av1G177760	hypothetical protein TRIUR3_03908 [Triticum urartu];uncharacterized protein LOC109785362 [Aegilops tauschii subsp. tauschii]	1.97621	0.529758	1.89933	0.00397377	0.452526	up
TRITD4Av1G178860	hypothetical protein TRIUR3_27172 [Triticum urartu]	16.369	53.8408	-1.71774	0.0171033	0.903606	down
TRITD4Av1G183210	ATP synthase delta chain, chloroplastic-like [Aegilops tauschii subsp. tauschii];Syntaxin-related protein KNOLLE [Triticum urartu];syntaxin-related protein KNOLLE [Aegilops tauschii subsp. tauschii]	2.40843	0.957407	1.33089	0.0325506	1	up
TRITD4Av1G190880	predicted protein [Hordeum vulgare subsp. vulgare]	2.67704	0.989138	1.4364	0.0238921	1	up
TRITD4Av1G191510	receptor protein kinase TMK1-like [Aegilops tauschii subsp. tauschii]	10.0923	0.979558	3.36498	1.52449e-06	0.00241144	up
TRITD4Av1G193620	microsomal glutathione S-transferase 3-like [Aegilops tauschii subsp. tauschii];hypothetical protein TRIUR3_16900 [Triticum urartu]	4.79758	13.4259	-1.48464	0.0413783	1	down
TRITD4Av1G193720	DEAD-box ATP-dependent RNA helicase 21 [Aegilops tauschii subsp. tauschii]	8.10628	2.71479	1.5782	0.0121134	0.793019	up
TRITD4Av1G193910	predicted protein [Hordeum vulgare subsp. vulgare]	7.82462	3.19089	1.29406	0.0368942	1	up
TRITD4Av1G198910	uncharacterized protein LOC109745568 isoform X1 [Aegilops tauschii subsp. tauschii];protein tesmin/TSO1-like CXC 3 [Aegilops tauschii subsp. tauschii];Protein lin-54-like protein [Triticum urartu]	0.652129	0.248718	1.39065	0.0307562	1	up
TRITD4Av1G199120	uncharacterized protein LOC104582693 [Brachypodium distachyon]	6.88812	2.13137	1.69233	0.00835877	0.66092	up
TRITD4Av1G200170	phosphomethylpyrimidine synthase, chloroplastic [Aegilops tauschii subsp. tauschii];Phosphomethylpyrimidine synthase [Triticum urartu]	144.369	44.5239	1.69711	0.00711012	0.617646	up
TRITD4Av1G201210	uncharacterized protein LOC109776018 [Aegilops tauschii subsp. tauschii]	8.53433	2.68235	1.66978	0.0099378	0.728483	up
TRITD4Av1G201460	type IV inositol polyphosphate 5-phosphatase 7-like isoform X1 [Aegilops tauschii subsp. tauschii];type IV inositol polyphosphate 5-phosphatase 7-like isoform X2 [Aegilops tauschii subsp. tauschii];Type I inositol-1,4,5-trisphosphate 5-phosphatase CVP2 [Triticum urartu]	0.647291	2.25434	-1.80022	0.0145777	0.840636	down
TRITD4Av1G203380	GDSL esterase/lipase At5g03610-like [Aegilops tauschii subsp. tauschii]	3.22556	1.19313	1.4348	0.0230047	1	up
TRITD4Av1G203890	putative LRR receptor-like protein kinase [Triticum aestivum]	0.562068	1.69612	-1.59342	0.0294704	1	down
TRITD4Av1G205630	probable anion transporter 4, chloroplastic [Aegilops tauschii subsp. tauschii];putative anion transporter 4, chloroplastic [Triticum urartu]	64.4608	28.2197	1.19172	0.049046	1	up
TRITD4Av1G205740	spidroin-1-like [Aegilops tauschii subsp. tauschii]	1.22856	3.89377	-1.6642	0.0230255	1	down
TRITD4Av1G206190	LRR receptor-like serine/threonine-protein kinase EFR [Aegilops tauschii subsp. tauschii]	0.336875	1.41716	-2.07271	0.00481136	0.521609	down
TRITD4Av1G207340	predicted protein [Hordeum vulgare subsp. vulgare]	7.00802	21.179	-1.59556	0.0268685	1	down
TRITD4Av1G208180	AAA-ATPase At3g50940 [Brachypodium distachyon]	4.25832	11.6415	-1.45092	0.0459144	1	down
TRITD4Av1G209620	fructan exohydrolase [Triticum aestivum];Beta-fructofuranosidase, insoluble isoenzyme 4 [Triticum urartu]	7.54922	1.24435	2.60094	0.000109726	0.0545136	up
TRITD4Av1G210110	cysteine-rich receptor-like protein kinase 10 [Aegilops tauschii subsp. tauschii]	2.25095	25.5526	-3.50487	2.4136e-06	0.0032708	down
TRITD4Av1G210120	cysteine-rich receptor-like protein kinase 10 [Aegilops tauschii subsp. tauschii]	3.80966	20.2192	-2.40799	0.000859165	0.190134	down
TRITD4Av1G211810	ankyrin repeat domain-containing protein 2A-like [Aegilops tauschii subsp. tauschii]	65.9549	14.9478	2.14155	0.000973448	0.197123	up
TRITD4Av1G212700	PDR-type ABC transporter [Triticum aestivum];Pleiotropic drug resistance protein 5 [Triticum urartu]	3.66171	10.3175	-1.4945	0.0386566	1	down
TRITD4Av1G213360	random slug protein 5-like [Aegilops tauschii subsp. tauschii];hypothetical protein TRIUR3_00753 [Triticum urartu]	1.88834	0.800026	1.239	0.0487578	1	up
TRITD4Av1G219830	G-type lectin S-receptor-like serine/threonine-protein kinase At1g34300 [Aegilops tauschii subsp. tauschii];predicted protein [Hordeum vulgare subsp. vulgare]	0.559669	7.17551	-3.68043	1.05726e-06	0.00191033	down
TRITD4Av1G220280	photosystem II reaction center PSB28 protein, chloroplastic-like [Aegilops tauschii subsp. tauschii];Photosystem II reaction center PSB28 protein, chloroplastic [Triticum urartu]	5.69659	2.12496	1.42266	0.0233407	1	up
TRITD4Av1G227310	gamma-type tonoplast intrinsic protein [Triticum aestivum]	37.6387	15.7204	1.25958	0.0391517	1	up
TRITD4Av1G231730	thermospermine synthase ACAULIS5 isoform X1 [Aegilops tauschii subsp. tauschii]	19.3363	7.19062	1.42712	0.0213968	0.964919	up
TRITD4Av1G232630	single-stranded DNA-binding protein WHY1, chloroplastic-like [Aegilops tauschii subsp. tauschii]	20.9302	9.06617	1.20702	0.0473992	1	up
TRITD4Av1G236180	cytochrome P450 [Triticum aestivum]	36.732	98.2785	-1.41984	0.0497242	1	down
TRITD4Av1G236190	LR34 [Triticum aestivum]	17.8057	52.4115	-1.55754	0.0305836	1	down
TRITD4Av1G240180	geraniol 8-hydroxylase-like [Aegilops tauschii subsp. tauschii]	13.8153	5.25341	1.39494	0.0240626	1	up
TRITD4Av1G244300	magnesium protoporphyrin IX methyltransferase, chloroplastic [Aegilops tauschii subsp. tauschii]	5.14364	1.46088	1.81595	0.00501016	0.526916	up
TRITD4Av1G245180	LRR receptor-like serine/threonine-protein kinase ERL1 [Aegilops tauschii subsp. tauschii];erecta-like leucine-rich-repeat receptor-like kinase [Triticum aestivum]	2.50591	0.854396	1.55236	0.0138537	0.825399	up
TRITD4Av1G247800	Acid phosphatase 1 [Triticum urartu];stem 28 kDa glycoprotein-like [Aegilops tauschii subsp. tauschii]	1.39286	0.565034	1.30164	0.0395733	1	up
TRITD4Av1G253760	hypothetical protein BRADI_1g50407v3 [Brachypodium distachyon];Disease resistance protein RPM1 [Triticum urartu];predicted protein, partial [Hordeum vulgare subsp. vulgare];disease resistance protein RPM1-like [Aegilops tauschii subsp. tauschii];disease resistance protein RPM1-like isoform X1 [Aegilops tauschii subsp. tauschii];disease resistance protein RPM1-like isoform X2 [Aegilops tauschii su…	1.74381	4.74345	-1.44369	0.0458949	1	down
TRITD4Av1G253810	3-ketoacyl-CoA synthase 5-like [Aegilops tauschii subsp. tauschii]	3.60138	1.40814	1.35476	0.0300622	1	up
TRITD4Av1G255460	probable glutathione S-transferase GSTU6 [Aegilops tauschii subsp. tauschii];putative glutathione S-transferase GSTU6 [Triticum urartu]	94.3956	261.751	-1.4714	0.0416023	1	down
TRITD4Av1G261370	6-fructosyltransferase, partial [Leymus chinensis]	178.321	62.0335	1.52335	0.0144119	0.837452	up
TRITD4Av1G261410	sucrose:fructan 6-fructosyltransferase [Triticum aestivum]	73.9863	6.90784	3.42095	9.46124e-07	0.00183163	up
TRITD4Av1G263140	plastocyanin precursor [Hordeum vulgare]	423.684	179.993	1.23505	0.0421585	1	up
TRITD4Av1G264290	putative receptor-like protein kinase At4g00960 [Aegilops tauschii subsp. tauschii]	0.956479	5.92968	-2.63215	0.000373509	0.10656	down
TRITD4Bv1G001140	probable anion transporter 4, chloroplastic [Aegilops tauschii subsp. tauschii];putative anion transporter 4, chloroplastic [Triticum urartu]	27.8684	12.0248	1.21261	0.0459119	1	up
TRITD4Bv1G006530	phosphomethylpyrimidine synthase, chloroplastic [Aegilops tauschii subsp. tauschii];Phosphomethylpyrimidine synthase [Triticum urartu]	102.82	31.3746	1.71246	0.00667004	0.606638	up
TRITD4Bv1G006850	uncharacterized protein LOC109786052 [Aegilops tauschii subsp. tauschii]	4.70691	1.01233	2.2171	0.000829165	0.185726	up
TRITD4Bv1G008180	protein tesmin/TSO1-like CXC 3 [Aegilops tauschii subsp. tauschii];Protein lin-54-like protein [Triticum urartu]	2.40991	7.28295	-1.59554	0.0277471	1	down
TRITD4Bv1G011400	beta-glucosidase 8-like [Aegilops tauschii subsp. tauschii];Glyco_hydro_1 domain-containing protein [Triticum aestivum];Beta-glucosidase 8 [Triticum urartu]	1.43755	0.510972	1.4923	0.0199964	0.945819	up
TRITD4Bv1G012960	uncharacterized protein LOC109778831 [Aegilops tauschii subsp. tauschii]	3.63205	1.28409	1.50004	0.0184207	0.919841	up
TRITD4Bv1G014800	receptor protein kinase TMK1-like [Aegilops tauschii subsp. tauschii]	10.2538	0.66401	3.94881	4.75316e-08	0.000214708	up
TRITD4Bv1G015690	predicted protein [Hordeum vulgare subsp. vulgare]	5.27479	1.60773	1.71409	0.00739658	0.630407	up
TRITD4Bv1G017320	phosphatidylinositol transfer protein PDR17-like [Aegilops tauschii subsp. tauschii]	1.11731	3.47266	-1.63602	0.0278242	1	down
TRITD4Bv1G017350	phenolic glucoside malonyltransferase 2-like [Aegilops tauschii subsp. tauschii]	0.986273	3.44762	-1.80554	0.0138799	0.825399	down
TRITD4Bv1G019260	RecName: Full=Glutathione S-transferase 2; AltName: Full=GST class-phi;unnamed protein product [Triticum aestivum]	4.33997	11.8828	-1.45312	0.0460246	1	down
TRITD4Bv1G020650	BEL1-type homeodomain protein [Triticum aestivum]	9.33226	3.72598	1.3246	0.0313009	1	up
TRITD4Bv1G022610	ATP synthase delta chain, chloroplastic-like [Aegilops tauschii subsp. tauschii]	4.14477	1.40842	1.55722	0.015767	0.877189	up
TRITD4Bv1G025270	uncharacterized protein LOC109763290 [Aegilops tauschii subsp. tauschii]	12.01	48.7299	-2.02058	0.00502392	0.526916	down
TRITD4Bv1G025740	adenine/guanine permease AZG2 [Aegilops tauschii subsp. tauschii]	1.14796	3.18494	-1.4722	0.0456844	1	down
TRITD4Bv1G028090	uncharacterized protein LOC100832377 isoform X1 [Brachypodium distachyon]	2.38534	0.924741	1.36707	0.0318186	1	up
TRITD4Bv1G028460	tetrapyrrole-binding protein, chloroplastic [Aegilops tauschii subsp. tauschii]	17.1014	3.95319	2.11303	0.00122207	0.222116	up
TRITD4Bv1G032600	probable sucrose-phosphate synthase 5 [Aegilops tauschii subsp. tauschii];hypothetical protein TRIUR3_20316 [Triticum urartu]	51.6079	18.3284	1.49351	0.0162502	0.886178	up
TRITD4Bv1G039590	GDP-L-galactose phosphorylase 2-like [Aegilops tauschii subsp. tauschii]	65.3405	19.2083	1.76624	0.0053401	0.544591	up
TRITD4Bv1G056220	type I inositol polyphosphate 5-phosphatase 10-like [Aegilops tauschii subsp. tauschii];Type I inositol-1,4,5-trisphosphate 5-phosphatase CVP2 [Triticum urartu]	1.87337	0.555653	1.75338	0.00690198	0.613326	up
TRITD4Bv1G105850	pentatricopeptide repeat-containing protein At3g53700, chloroplastic-like [Aegilops tauschii subsp. tauschii]	5.21718	1.99329	1.38811	0.0259376	1	up
TRITD4Bv1G106550	photosystem II repair protein PSB27-H1, chloroplastic [Aegilops tauschii subsp. tauschii]	21.5468	7.01547	1.61886	0.0104992	0.746879	up
TRITD4Bv1G108220	uncharacterized protein At1g04910-like [Aegilops tauschii subsp. tauschii]	2.02239	0.627824	1.68763	0.00953675	0.712051	up
TRITD4Bv1G110750	WRKY transcription factor, partial [Triticum aestivum]	2.93989	8.60145	-1.54882	0.0345455	1	down
TRITD4Bv1G111470	alpha-L-arabinofuranosidase 1-like [Aegilops tauschii subsp. tauschii];Alpha-L-arabinofuranosidase 1 [Triticum urartu];hypothetical protein TRIUR3_07176 [Triticum urartu]	9.02365	31.3005	-1.7944	0.0125413	0.797904	down
TRITD4Bv1G111600	CBL-interacting protein kinase 31 [Triticum aestivum];CBL-interacting protein kinase 31 [Aegilops tauschii subsp. tauschii]	49.2913	15.3257	1.68538	0.00753058	0.635564	up
TRITD4Bv1G116420	uncharacterized protein LOC109776394 [Aegilops tauschii subsp. tauschii]	1.88705	0.662838	1.50941	0.0182588	0.919832	up
TRITD4Bv1G117170	COBRA-like protein 7 [Aegilops tauschii subsp. tauschii]	4.97952	1.75823	1.50188	0.0169521	0.899127	up
TRITD4Bv1G119780	probable protein phosphatase 2C 32 [Aegilops tauschii subsp. tauschii]	13.9892	3.84548	1.86308	0.00368627	0.440483	up
TRITD4Bv1G122210	uncharacterized protein LOC109787649 [Aegilops tauschii subsp. tauschii]	7.55968	29.2996	-1.95448	0.00730295	0.624391	down
TRITD4Bv1G126530	heat shock cognate 70 kDa protein 2-like [Aegilops tauschii subsp. tauschii];hypothetical protein OsI_10982 [Oryza sativa Indica Group];hypothetical protein DCAR_009243 [Daucus carota subsp. sativus];Heat shock cognate 70 kDa protein [Triticum urartu]	306.583	57.3168	2.41925	0.000243409	0.0825396	up
TRITD4Bv1G129640	17.9 kDa class I heat shock protein [Aegilops tauschii subsp. tauschii];hypothetical protein TRIUR3_16950 [Triticum urartu]	9.72919	2.10043	2.21163	0.000799995	0.182204	up
TRITD4Bv1G130250	serine/arginine-rich splicing factor SR45a [Brachypodium distachyon];serine/arginine-rich splicing factor SR45a [Aegilops tauschii subsp. tauschii]	90.5983	31.9271	1.5047	0.0155966	0.874113	up
TRITD4Bv1G136510	hypothetical protein TRIUR3_20794 [Triticum urartu]	30.7214	8.48612	1.85607	0.00377357	0.44467	up
TRITD4Bv1G137530	UDP-glycosyltransferase 83A1-like [Aegilops tauschii subsp. tauschii]	3.77691	12.2358	-1.69583	0.0188347	0.927253	down
TRITD4Bv1G141980	uncharacterized protein At1g01500-like [Aegilops tauschii subsp. tauschii]	44.6445	17.4143	1.35821	0.0273295	1	up
TRITD4Bv1G142190	leucine-rich repeat receptor-like serine/threonine-protein kinase BAM1 [Aegilops tauschii subsp. tauschii]	2.61202	0.945977	1.46529	0.0192954	0.937212	up
TRITD4Bv1G145980	G-type lectin S-receptor-like serine/threonine-protein kinase At2g19130 [Aegilops tauschii subsp. tauschii]	6.55854	17.9428	-1.45196	0.0447904	1	down
TRITD4Bv1G148700	ninja-family protein Os03g0214200-like isoform X1 [Aegilops tauschii subsp. tauschii]	6.49688	19.6772	-1.59871	0.0268208	1	down
TRITD4Bv1G152040	ABC transporter C family member 3-like [Aegilops tauschii subsp. tauschii];ABC transporter C family member 3 [Triticum urartu]	0.942946	2.70327	-1.51946	0.0380737	1	down
TRITD4Bv1G157730	aminotransferase ALD1 homolog [Aegilops tauschii subsp. tauschii]	22.1977	95.326	-2.10246	0.00338197	0.421547	down
TRITD4Bv1G162030	mavicyanin-like [Aegilops tauschii subsp. tauschii]	9.64162	31.3113	-1.69933	0.0186112	0.926195	down
TRITD4Bv1G165680	heat shock factor A6 [Triticum aestivum]	67.4504	5.81326	3.53641	5.012e-07	0.00129749	up
TRITD4Bv1G166890	pentatricopeptide repeat-containing protein At5g01110 [Aegilops tauschii subsp. tauschii]	1.23889	0.523955	1.24153	0.0489027	1	up
TRITD4Bv1G168280	cytochrome P450 704B1 [Aegilops tauschii subsp. tauschii];Cytochrome P450 86B1 [Triticum urartu]	2.56313	0.646845	1.98641	0.00260056	0.355975	up
TRITD4Bv1G171350	uncharacterized protein LOC109772137 [Aegilops tauschii subsp. tauschii]	8.66011	2.47019	1.80976	0.00493222	0.526916	up
TRITD4Bv1G172470	probable glutathione S-transferase GSTU6 [Aegilops tauschii subsp. tauschii]	4.33528	1.58213	1.45426	0.0220128	0.979659	up
TRITD4Bv1G172730	protein TIFY 11b-like [Aegilops tauschii subsp. tauschii]	11.08	4.24795	1.38312	0.0267236	1	up
TRITD4Bv1G173070	hypothetical protein SETIT_9G183700v2 [Setaria italica];ATP binding protein [Panicum miliaceum]	4.14635	1.40421	1.56209	0.0133714	0.819921	up
TRITD4Bv1G173810	ethylene-responsive element binding protein 2 [Triticum aestivum];Ethylene-responsive transcription factor 1 [Triticum urartu]	1.95587	11.0053	-2.49232	0.000638163	0.158378	down
TRITD4Bv1G176640	uncharacterized protein LOC109755303 [Aegilops tauschii subsp. tauschii]	4.01332	1.47157	1.44744	0.0211724	0.959592	up
TRITD4Bv1G179270	cytochrome P450 711A1-like [Aegilops tauschii subsp. tauschii]	1.8783	7.99722	-2.09007	0.00381968	0.44609	down
TRITD4Bv1G182280	uncharacterized protein LOC109772167 [Aegilops tauschii subsp. tauschii];DnaJ homolog subfamily B member 12 [Triticum urartu]	0.988233	3.57711	-1.85587	0.0106585	0.752284	down
TRITD4Bv1G182400	RNA exonuclease 4-like [Aegilops tauschii subsp. tauschii]	3.30374	0.966945	1.77259	0.00642672	0.598568	up
TRITD4Bv1G182450	heavy metal-associated isoprenylated plant protein 39-like [Aegilops tauschii subsp. tauschii]	7.93715	3.01458	1.39666	0.025535	1	up
TRITD4Bv1G183630	Glyceraldehyde-3-phosphate dehydrogenase B, chloroplastic [Triticum urartu];predicted protein [Hordeum vulgare subsp. vulgare];glyceraldehyde-3-phosphate dehydrogenase B, chloroplastic [Aegilops tauschii subsp. tauschii]	168.683	68.1129	1.30832	0.0325187	1	up
TRITD4Bv1G190640	protein REDUCED WALL ACETYLATION 3-like [Aegilops tauschii subsp. tauschii]	1.02407	7.16434	-2.80652	0.000133812	0.0566673	down
TRITD4Bv1G191460	protein NRT1/ PTR FAMILY 5.2-like [Aegilops tauschii subsp. tauschii];Peptide transporter PTR3-A [Triticum urartu]	1.5809	4.59238	-1.53849	0.0349177	1	down
TRITD4Bv1G194950	probable aquaporin TIP4-1 isoform X2 [Aegilops tauschii subsp. tauschii];tonoplast intrinsic protein [Hordeum vulgare subsp. vulgare]	2.66605	11.5457	-2.11458	0.00361133	0.435013	down
TRITD4Bv1G196680	UDP-galactose/UDP-glucose transporter 2-like [Aegilops tauschii subsp. tauschii]	17.6219	48.7244	-1.46728	0.0425056	1	down
TRITD4Bv1G197190	dihydrodipicolinate reductase-like protein CRR1, chloroplastic isoform X2 [Aegilops tauschii subsp. tauschii];predicted protein [Hordeum vulgare subsp. vulgare]	2.44575	0.99617	1.29581	0.0393435	1	up
TRITD4Bv1G200940	Cortical cell-delineating protein [Triticum urartu];pEARLI1-like lipid transfer protein 2 [Aegilops tauschii subsp. tauschii]	2.36139	10.0924	-2.09556	0.00439018	0.485662	down
TRITD5Av1G000170	cell division AAA ATPase family protein [Triticum aestivum];Cell Division Protein AAA ATPase family [Triticum aestivum];putative mitochondrial chaperone BCS1-B [Triticum urartu]	41.4592	114.143	-1.46108	0.0430589	1	down
TRITD5Av1G002490	obtusifoliol 14-alpha demethylase-like isoform X1 [Aegilops tauschii subsp. tauschii];Obtusifoliol 14-alpha demethylase [Triticum urartu]	1.01419	3.42015	-1.75373	0.016862	0.899116	down
TRITD5Av1G002500	Obtusifoliol 14-alpha demethylase [Triticum urartu]	42.5667	158.5	-1.89669	0.00815194	0.655614	down
TRITD5Av1G002510	obtusifoliol 14-alpha demethylase-like [Aegilops tauschii subsp. tauschii]	30.0734	115.653	-1.94324	0.00672031	0.609166	down
TRITD5Av1G002520	3beta-hydroxysteroid-dehydrogenase/decarboxylase isoform 1 [Triticum urartu]	7.15155	26.8237	-1.90718	0.0079583	0.647729	down
TRITD5Av1G002550	cycloartenol synthase-like [Aegilops tauschii subsp. tauschii];hypothetical protein TRIUR3_02577 [Triticum urartu];Cycloartenol synthase [Triticum urartu]	12.5019	52.1862	-2.06153	0.00405827	0.458296	down
TRITD5Av1G008310	phytoene synthase 2, chloroplastic-like [Aegilops tauschii subsp. tauschii]	90.253	37.4983	1.26715	0.0377845	1	up
TRITD5Av1G009640	glutathione S-transferase 4-like [Aegilops tauschii subsp. tauschii]	0.793663	2.69309	-1.76267	0.0173109	0.909261	down
TRITD5Av1G012840	nuclear transcription factor Y subunit A-2-like [Aegilops tauschii subsp. tauschii];predicted protein [Hordeum vulgare subsp. vulgare];Nuclear transcription factor Y subunit A-2 [Triticum urartu]	2.81055	0.766782	1.87396	0.00498262	0.526916	up
TRITD5Av1G013660	predicted protein [Hordeum vulgare subsp. vulgare];hypothetical protein TRIUR3_27561 [Triticum urartu]	17.949	3.02456	2.5691	0.000123313	0.0566621	up
TRITD5Av1G022320	predicted protein [Hordeum vulgare subsp. vulgare]	2.6838	0.928516	1.53128	0.0183849	0.919841	up
TRITD5Av1G022670	L-type lectin-domain containing receptor kinase IX.1 [Triticum urartu]	7.507	24.5054	-1.70679	0.0176692	0.910634	down
TRITD5Av1G040550	Rubredoxin [Triticum urartu]	59.6874	23.9351	1.3183	0.0316685	1	up
TRITD5Av1G046380	uncharacterized protein LOC109779420 [Aegilops tauschii subsp. tauschii];hypothetical protein TRIUR3_28272 [Triticum urartu]	3.60101	1.38485	1.37867	0.0298162	1	up
TRITD5Av1G046920	psbP domain-containing protein 1, chloroplastic [Aegilops tauschii subsp. tauschii]	22.6629	6.71758	1.75432	0.0058307	0.566414	up
TRITD5Av1G055120	myosin-3-like [Aegilops tauschii subsp. tauschii]	11.34	4.79206	1.2427	0.0418802	1	up
TRITD5Av1G069850	fructose-bisphosphate aldolase, chloroplastic-like [Aegilops tauschii subsp. tauschii]	784.32	260.727	1.5889	0.0110843	0.76708	up
TRITD5Av1G094830	putative HVA22-like protein g isoform X2 [Aegilops tauschii subsp. tauschii];putative HVA22-like protein g isoform X1 [Aegilops tauschii subsp. tauschii]	3.63261	13.4321	-1.88661	0.00934647	0.707503	down
TRITD5Av1G105240	putative phosphoglycerate mutase gpmB [Triticum urartu]	6.45054	2.50932	1.36212	0.0296848	1	up
TRITD5Av1G109360	putative glutathione S-transferase [Triticum urartu]	32.2406	96.6305	-1.5836	0.027941	1	down
TRITD5Av1G116150	pentatricopeptide repeat-containing protein At3g09650, chloroplastic [Aegilops tauschii subsp. tauschii];hypothetical protein TRIUR3_17702 [Triticum urartu]	1.60591	0.523283	1.61773	0.0118607	0.780319	up
TRITD5Av1G118710	transcription factor MYB44-like [Aegilops tauschii subsp. tauschii]	2.48583	0.860873	1.52986	0.0169188	0.899116	up
TRITD5Av1G120510	kinesin-like protein KIN-4A isoform X1 [Aegilops tauschii subsp. tauschii];Chromosome-associated kinesin KIF4A [Triticum urartu];kinesin-like protein KIN-4A isoform X2 [Aegilops tauschii subsp. tauschii]	14.0464	5.19134	1.43602	0.0205141	0.950417	up
TRITD5Av1G123750	ribulose bisphosphate carboxylase small chain clone 512 [Aegilops tauschii subsp. tauschii];Ribulose bisphosphate carboxylase small chain, chloroplastic [Triticum urartu]	4832.96	1925.8	1.32745	0.030269	1	up
TRITD5Av1G127090	Enoyl-[acyl-carrier-protein] reductase [NADH], chloroplastic [Triticum urartu]	4.0582	1.27239	1.6733	0.00894423	0.68868	up
TRITD5Av1G128130	protein FLUORESCENT IN BLUE LIGHT, chloroplastic-like isoform X1 [Aegilops tauschii subsp. tauschii];protein FLUORESCENT IN BLUE LIGHT, chloroplastic-like isoform X2 [Aegilops tauschii subsp. tauschii];Protein FLUORESCENT IN BLUE LIGHT, chloroplastic [Triticum urartu]	7.7618	2.85459	1.44311	0.0213477	0.964309	up
TRITD5Av1G132650	sugar transport protein 14 [Aegilops tauschii subsp. tauschii]	5.66495	16.8845	-1.57556	0.0290602	1	down
TRITD5Av1G141490	hypothetical protein TRIUR3_00475 [Triticum urartu]	3.97058	1.68999	1.23234	0.0494282	1	up
TRITD5Av1G141530	low molecular mass early light-inducible protein HV90, chloroplastic isoform X2 [Aegilops tauschii subsp. tauschii];hypothetical protein TRIUR3_10356 [Triticum urartu];predicted protein [Hordeum vulgare subsp. vulgare]	6.9759	0.843329	3.04821	1.15196e-05	0.00979382	up
TRITD5Av1G141680	protein ECERIFERUM 3-like [Aegilops tauschii subsp. tauschii];Protein WAX2 [Triticum urartu]	7.22173	2.86242	1.33511	0.030665	1	up
TRITD5Av1G142490	pentatricopeptide repeat-containing protein At4g30825, chloroplastic [Aegilops tauschii subsp. tauschii]	7.28594	2.22785	1.70946	0.0070108	0.615426	up
TRITD5Av1G143220	predicted protein [Hordeum vulgare subsp. vulgare]	2.47788	0.848932	1.54538	0.015481	0.874113	up
TRITD5Av1G147010	hypothetical protein TRIUR3_18204 [Triticum urartu]	1.35633	0.511258	1.40758	0.0269696	1	up
TRITD5Av1G155730	F-box protein At3g07870-like isoform X2 [Aegilops tauschii subsp. tauschii]	0.867824	2.53988	-1.54929	0.0371122	1	down
TRITD5Av1G156340	putative galacturonosyltransferase 4 [Triticum urartu]	5.51582	1.98976	1.47098	0.0187739	0.927253	up
TRITD5Av1G159290	zinc finger A20 and AN1 domain-containing stress-associated protein 1 [Aegilops tauschii subsp. tauschii]	30.3803	12.166	1.32028	0.0320567	1	up
TRITD5Av1G160370	Splicing factor U2af small subunit A [Triticum urartu];splicing factor U2af small subunit A-like isoform X2 [Aegilops tauschii subsp. tauschii]	36.8593	14.5096	1.34502	0.0287544	1	up
TRITD5Av1G171430	beta-glucosidase 31-like isoform X1 [Aegilops tauschii subsp. tauschii];Beta-glucosidase 31 [Triticum urartu]	8.46105	2.60668	1.69862	0.00751153	0.635564	up
TRITD5Av1G179640	heat stress transcription factor B-2c-like [Aegilops tauschii subsp. tauschii]	14.2813	4.68781	1.60714	0.0107145	0.752316	up
TRITD5Av1G180210	cytochrome P450 CYP78A16-A [Triticum aestivum]	3.33763	0.806124	2.04975	0.00183072	0.297838	up
TRITD5Av1G182760	predicted protein [Hordeum vulgare subsp. vulgare];hypothetical protein TRIUR3_03961 [Triticum urartu]	3.74311	10.6878	-1.51365	0.0371383	1	down
TRITD5Av1G183130	probable serine/threonine-protein kinase PBL19 [Aegilops tauschii subsp. tauschii]	17.4642	5.02178	1.79813	0.00475187	0.517229	up
TRITD5Av1G186110	plasma membrane intrinsic protein PIP2;7 [Hordeum vulgare]	48.7638	21.1763	1.20336	0.0473365	1	up
TRITD5Av1G197840	hypothetical protein TRIUR3_01986 [Triticum urartu]	25.4381	10.0961	1.3332	0.030648	1	up
TRITD5Av1G199120	homeobox-leucine zipper protein HOX32 [Aegilops tauschii subsp. tauschii]	1.10184	0.445052	1.30787	0.038079	1	up
TRITD5Av1G199810	pentatricopeptide repeat-containing protein At3g53700, chloroplastic [Aegilops tauschii subsp. tauschii]	4.73682	1.92034	1.30256	0.0346565	1	up
TRITD5Av1G201490	hypothetical protein BRADI_5g15057v3 [Brachypodium distachyon]	14.6996	1.39395	3.39852	1.64958e-06	0.00241144	up
TRITD5Av1G204560	senescence-specific cysteine protease SAG39-like [Aegilops tauschii subsp. tauschii]	35.7013	11.3259	1.65635	0.00857443	0.669705	up
TRITD5Av1G205270	uncharacterized protein LOC109785999 [Aegilops tauschii subsp. tauschii];predicted protein [Hordeum vulgare subsp. vulgare]	1.77708	4.90604	-1.46505	0.0439911	1	down
TRITD5Av1G206500	GDSL esterase/lipase At4g10955-like [Aegilops tauschii subsp. tauschii]	2.98374	8.13044	-1.44621	0.0474484	1	down
TRITD5Av1G208100	Cytochrome b6-f complex subunit 7 [Triticum urartu]	56.9477	21.1361	1.42993	0.0212241	0.960327	up
TRITD5Av1G209450	hypothetical protein TRIUR3_05435 [Triticum urartu];pectin acetylesterase 9-like isoform X2 [Aegilops tauschii subsp. tauschii];pectin acetylesterase 9-like isoform X1 [Aegilops tauschii subsp. tauschii]	2.64452	0.945927	1.48321	0.0198503	0.945819	up
TRITD5Av1G215560	dnaJ protein homolog [Aegilops tauschii subsp. tauschii];J-domain protein [Triticum aestivum];DnaJ protein-like protein [Triticum urartu]	280.197	100.988	1.47226	0.0175973	0.910634	up
TRITD5Av1G216250	glucan endo-1,3-beta-glucosidase 8-like [Aegilops tauschii subsp. tauschii];Glucan endo-1,3-beta-glucosidase 8 [Triticum urartu]	4.09467	0.808094	2.34115	0.000478327	0.127099	up
TRITD5Av1G220580	Histone H1 [Triticum urartu]	20.5029	5.58044	1.87738	0.00351691	0.435013	up
TRITD5Av1G220970	UDP-glycosyltransferase 73E1-like [Aegilops tauschii subsp. tauschii]	3.35051	0.744038	2.17093	0.00108036	0.208355	up
TRITD5Av1G221530	uncharacterized protein LOC109762144 [Aegilops tauschii subsp. tauschii];hypothetical protein TRIUR3_01875 [Triticum urartu]	2.30104	7.03415	-1.61209	0.0261243	1	down
TRITD5Av1G222300	AAA-ATPase At3g28510-like [Aegilops tauschii subsp. tauschii];putative mitochondrial chaperone BCS1-B [Triticum urartu]	1.72285	5.14347	-1.57795	0.0299054	1	down
TRITD5Av1G223840	lipid transfer protein [Triticum aestivum]	6.52078	2.76854	1.23592	0.0486145	1	up
TRITD5Av1G224100	germin-like protein 3-7 [Aegilops tauschii subsp. tauschii]	1.60306	4.41944	-1.46304	0.0487066	1	down
TRITD5Av1G224320	Chlorophyll a-b binding protein, chloroplastic [Triticum urartu];chlorophyll a-b binding protein of LHCII type 1-like [Aegilops tauschii subsp. tauschii]	13.4751	3.2261	2.06243	0.00148476	0.263017	up
TRITD5Av1G224480	putative lactoylglutathione lyase [Aegilops tauschii subsp. tauschii];putative glyoxalase I, partial [Triticum aestivum]	88.8643	35.7208	1.31484	0.0318427	1	up
TRITD5Av1G228040	L-type lectin-domain containing receptor kinase IV.1 [Triticum urartu]	18.117	56.6879	-1.64569	0.0221111	0.98242	down
TRITD5Av1G235540	calmodulin-binding receptor-like cytoplasmic kinase 2 isoform X1 [Aegilops tauschii subsp. tauschii];calmodulin-binding receptor-like cytoplasmic kinase 2 isoform X2 [Aegilops tauschii subsp. tauschii]	1.48244	4.49336	-1.59982	0.0293393	1	down
TRITD5Av1G237990	predicted protein [Hordeum vulgare subsp. vulgare]	7.35935	1.83783	2.00157	0.0021088	0.308945	up
TRITD5Av1G238640	Glyceraldehyde-3-phosphate dehydrogenase B, chloroplastic [Triticum urartu];predicted protein [Hordeum vulgare subsp. vulgare];glyceraldehyde-3-phosphate dehydrogenase B, chloroplastic [Aegilops tauschii subsp. tauschii]	343.861	143.069	1.26511	0.0379011	1	up
TRITD5Av1G244510	uncharacterized protein LOC109783216 [Aegilops tauschii subsp. tauschii];hypothetical protein TRIUR3_12884 [Triticum urartu]	2.81583	1.13599	1.30961	0.0376852	1	up
TRITD5Av1G244710	putative LRR receptor-like serine/threonine-protein kinase [Dichanthelium oligosanthes]	7.17539	64.5676	-3.16968	1.60087e-05	0.0123967	down
TRITD5Av1G244830	Beta-amylase 1, chloroplastic [Triticum urartu]	2.49468	1.01764	1.29362	0.0400337	1	up
TRITD5Av1G244930	probable polygalacturonase [Aegilops tauschii subsp. tauschii];putative polygalacturonase [Triticum urartu];predicted protein [Hordeum vulgare subsp. vulgare]	1.0313	2.88628	-1.48474	0.0445147	1	down
TRITD5Av1G246290	putative aquaporin TIP4-1 [Triticum urartu];predicted protein [Hordeum vulgare subsp. vulgare]	31.5447	84.4699	-1.42104	0.0497925	1	down
TRITD5Av1G247810	xyloglucan endotransglucosylase/hydrolase protein 31-like [Aegilops tauschii subsp. tauschii]	16.0153	6.82021	1.23156	0.0441261	1	up
TRITD5Av1G247940	Putative dihydrodipicolinate reductase 3, chloroplastic [Triticum urartu];dihydrodipicolinate reductase-like protein CRR1, chloroplastic isoform X2 [Aegilops tauschii subsp. tauschii]	11.8888	5.09923	1.22126	0.0454551	1	up
TRITD5Av1G249250	hypothetical protein TRIUR3_09044 [Triticum urartu];pentatricopeptide repeat-containing protein At3g53170 [Aegilops tauschii subsp. tauschii]	2.58252	0.928236	1.47622	0.0200112	0.945819	up
TRITD5Av1G250420	UPF0187 protein At3g61320, chloroplastic-like isoform X1 [Aegilops tauschii subsp. tauschii];hypothetical protein TRIUR3_04506 [Triticum urartu]	6.52871	2.51549	1.37596	0.0270106	1	up
TRITD5Av1G251390	14 kDa proline-rich protein DC2.15 [Triticum urartu]	2.77623	15.136	-2.44678	0.000862875	0.190134	down
TRITD5Av1G251480	Cortical cell-delineating protein [Triticum urartu]	7.14485	19.6051	-1.45626	0.0454044	1	down
TRITD5Av1G255350	receptor like protein 42 [Brachypodium distachyon]	17.4395	53.2117	-1.60938	0.0252954	1	down
TRITD5Av1G256170	protein WEAK CHLOROPLAST MOVEMENT UNDER BLUE LIGHT 1-like [Aegilops tauschii subsp. tauschii]	3.24512	1.10574	1.55326	0.0140846	0.828058	up
TRITD5Av1G257980	putative 2-oxoacid dependent dioxygenase [Triticum urartu]	10.8156	3.4858	1.63355	0.0102827	0.743865	up
TRITD5Bv1G003040	P450 [Triticum aestivum]	1.42562	0.585701	1.28335	0.0423134	1	up
TRITD5Bv1G005530	zingiberene synthase-like [Aegilops tauschii subsp. tauschii];(E)-beta-farnesene synthase [Triticum urartu]	3.39075	0.60109	2.49595	0.000194549	0.0707982	up
TRITD5Bv1G006680	phytoene synthase 2, chloroplastic-like [Aegilops tauschii subsp. tauschii]	3.74788	1.18116	1.66587	0.00938958	0.707503	up
TRITD5Bv1G006880	mannose/glucose-specific lectin isoform X1 [Oryza sativa Japonica Group]	8.9294	24.4717	-1.45448	0.0445217	1	down
TRITD5Bv1G007590	predicted protein [Hordeum vulgare subsp. vulgare];probable LRR receptor-like serine/threonine-protein kinase At4g36180 isoform X1 [Aegilops tauschii subsp. tauschii];probable LRR receptor-like serine/threonine-protein kinase At4g36180 [Aegilops tauschii subsp. tauschii]	0.285937	7.1726	-4.64872	2.74995e-09	2.4844e-05	down
TRITD5Bv1G007620	predicted protein [Hordeum vulgare subsp. vulgare];LRR receptor-like serine/threonine-protein kinase GSO2 [Triticum urartu]	0.789811	5.84121	-2.88669	7.77107e-05	0.0411252	down
TRITD5Bv1G009130	disease resistance protein RPM1 isoform X1 [Brachypodium distachyon]	0.812296	0.33731	1.26793	0.0435721	1	up
TRITD5Bv1G010540	tropinone reductase homolog At5g06060-like [Aegilops tauschii subsp. tauschii]	6.20983	2.53799	1.29086	0.0379669	1	up
TRITD5Bv1G010590	CCAAT-binding transcription factor B [Triticum aestivum]	3.89627	1.34894	1.53027	0.0177706	0.910634	up
TRITD5Bv1G017180	leucine--tRNA ligase, cytoplasmic-like [Aegilops tauschii subsp. tauschii]	1.70664	5.05383	-1.56622	0.0331786	1	down
TRITD5Bv1G017990	RecName: Full=Protein WIR1A	74.1465	206.905	-1.48052	0.0405401	1	down
TRITD5Bv1G019850	hypothetical protein TRIUR3_31249 [Triticum urartu]	6.03736	2.54724	1.24498	0.0423899	1	up
TRITD5Bv1G020860	importin subunit beta-1-like [Aegilops tauschii subsp. tauschii];Importin subunit beta-1 [Triticum urartu]	2.05389	0.371356	2.46749	0.000266134	0.0879639	up
TRITD5Bv1G027030	probable glucan 1,3-beta-glucosidase A [Aegilops tauschii subsp. tauschii]	0.741035	2.67952	-1.85436	0.0118618	0.780319	down
TRITD5Bv1G037670	uncharacterized protein LOC109770366 [Aegilops tauschii subsp. tauschii]	17.5596	7.20823	1.28454	0.0372044	1	up
TRITD5Bv1G040040	Rubredoxin [Triticum urartu]	38.5678	15.4052	1.32398	0.0312962	1	up
TRITD5Bv1G043450	uncharacterized protein LOC109779420 [Aegilops tauschii subsp. tauschii]	7.45934	2.39188	1.6409	0.0104769	0.746879	up
TRITD5Bv1G049970	myosin-3-like [Aegilops tauschii subsp. tauschii]	30.0318	2.64353	3.50595	6.22344e-07	0.00129749	up
TRITD5Bv1G052150	heat shock protein 90-6, mitochondrial [Aegilops tauschii subsp. tauschii];Heat shock protein 83 [Triticum urartu]	194.706	75.6755	1.3634	0.0265539	1	up
TRITD5Bv1G055070	calcium-dependent protein kinase [Hordeum vulgare]	1.54582	0.598628	1.36864	0.0308698	1	up
TRITD5Bv1G066260	fructose-1,6-bisphosphate aldolase 8 [Triticum aestivum];fructose-bisphosphate aldolase, chloroplastic-like [Aegilops tauschii subsp. tauschii]	628.648	210.421	1.57897	0.0115367	0.77566	up
TRITD5Bv1G077220	putative HVA22-like protein g isoform X2 [Aegilops tauschii subsp. tauschii];putative HVA22-like protein g isoform X1 [Aegilops tauschii subsp. tauschii]	3.10108	8.73808	-1.49454	0.0411934	1	down
TRITD5Bv1G084080	Protein AATF [Triticum urartu]	4.7906	2.05501	1.22106	0.0471321	1	up
TRITD5Bv1G091180	putative glutathione S-transferase [Triticum urartu];predicted protein [Hordeum vulgare subsp. vulgare]	20.1071	74.2953	-1.88556	0.0086073	0.669705	down
TRITD5Bv1G094040	hypothetical protein TRIUR3_21512 [Triticum urartu];F-box/LRR-repeat protein 3 [Aegilops tauschii subsp. tauschii]	0.634869	1.80505	-1.50751	0.0414749	1	down
TRITD5Bv1G094480	protein NUCLEAR FUSION DEFECTIVE 4-like [Aegilops tauschii subsp. tauschii];hypothetical protein TRIUR3_20952 [Triticum urartu]	19.3428	8.32959	1.21548	0.0455448	1	up
TRITD5Bv1G097800	predicted protein [Hordeum vulgare subsp. vulgare]	2.48701	7.66837	-1.62451	0.0261219	1	down
TRITD5Bv1G098410	transcription factor MYB44-like [Aegilops tauschii subsp. tauschii]	2.93703	1.06469	1.46393	0.0218694	0.975023	up
TRITD5Bv1G099680	kinesin-like protein KIN-4A isoform X1 [Aegilops tauschii subsp. tauschii];kinesin-like protein KIN-4A isoform X2 [Aegilops tauschii subsp. tauschii];Chromosome-associated kinesin KIF4A [Triticum urartu]	3.31471	0.970408	1.77222	0.00573106	0.562955	up
TRITD5Bv1G101570	predicted protein [Hordeum vulgare subsp. vulgare];ribulose bisphosphate carboxylase small chain clone 512 [Aegilops tauschii subsp. tauschii];Ribulose bisphosphate carboxylase small chain, chloroplastic [Triticum urartu]	3195.29	1154.9	1.46818	0.0178549	0.911337	up
TRITD5Bv1G101590	Ribulose bisphosphate carboxylase small chain, chloroplastic [Triticum urartu];ribulose bisphosphate carboxylase small chain clone 512 [Aegilops tauschii subsp. tauschii];predicted protein [Hordeum vulgare subsp. vulgare]	5470.75	2380.14	1.20069	0.0474091	1	up
TRITD5Bv1G114130	probable LRR receptor-like serine/threonine-protein kinase At1g07650 isoform X1 [Aegilops tauschii subsp. tauschii];probable LRR receptor-like serine/threonine-protein kinase At1g07650 isoform X3 [Aegilops tauschii subsp. tauschii];LEMK1.1 [Triticum aestivum]	6.0553	19.5822	-1.69327	0.0186244	0.926195	down
TRITD5Bv1G115500	hypersensitive induced reaction protein 2 [Triticum aestivum];Hypersensitive-induced response protein 1 [Triticum urartu];hypersensitive-induced reaction protein 2 [Hordeum vulgare subsp. vulgare]	24.0988	7.55178	1.67407	0.00810827	0.654043	up
TRITD5Bv1G118270	homeobox protein abdominal-A-like [Aegilops tauschii subsp. tauschii];hypothetical protein TRIUR3_31677 [Triticum urartu]	2.62952	1.05231	1.32124	0.0357726	1	up
TRITD5Bv1G119770	uncharacterized protein LOC109766199 [Aegilops tauschii subsp. tauschii];predicted protein [Hordeum vulgare subsp. vulgare]	32.638	8.93021	1.86979	0.00353711	0.435013	up
TRITD5Bv1G123710	alpha,alpha-trehalose-phosphate synthase [UDP-forming] 6-like [Aegilops tauschii subsp. tauschii]	5.3315	14.4181	-1.43527	0.0477991	1	down
TRITD5Bv1G126070	putative receptor protein kinase ZmPK1 [Aegilops tauschii subsp. tauschii]	2.71055	9.45993	-1.80325	0.0123766	0.79709	down
TRITD5Bv1G127000	serine/threonine-protein kinase RIPK-like [Aegilops tauschii subsp. tauschii]	2.45653	1.03928	1.24103	0.0461379	1	up
TRITD5Bv1G130790	low molecular mass early light-inducible protein HV90, chloroplastic isoform X2 [Aegilops tauschii subsp. tauschii]	16.9201	5.71869	1.56498	0.0132334	0.817004	up
TRITD5Bv1G130810	low molecular mass early light-inducible protein HV90, chloroplastic isoform X2 [Aegilops tauschii subsp. tauschii];predicted protein [Hordeum vulgare subsp. vulgare]	13.0747	2.00764	2.7032	7.72197e-05	0.0411252	up
TRITD5Bv1G131260	WAT1-related protein At4g30420-like [Aegilops tauschii subsp. tauschii];Auxin-induced protein 5NG4 [Triticum urartu]	8.28972	3.47587	1.25395	0.041902	1	up
TRITD5Bv1G131850	pentatricopeptide repeat-containing protein At4g30825, chloroplastic [Aegilops tauschii subsp. tauschii]	6.6847	2.07566	1.68729	0.00770594	0.638697	up
TRITD5Bv1G133500	WRKY transcription factor WRKY76-like isoform X2 [Aegilops tauschii subsp. tauschii];putative WRKY transcription factor 40 [Triticum urartu];WRKY transcription factor WRKY76-like isoform X3 [Aegilops tauschii subsp. tauschii]	16.9363	48.3337	-1.51291	0.0361967	1	down
TRITD5Bv1G135680	predicted protein [Hordeum vulgare subsp. vulgare]	4.43055	1.29713	1.77216	0.00657548	0.602954	up
TRITD5Bv1G138230	ABA 8'-hydroxylase [Triticum aestivum]	5.52364	2.19397	1.33207	0.0316157	1	up
TRITD5Bv1G140160	uncharacterized protein LOC109747483 isoform X1 [Aegilops tauschii subsp. tauschii];uncharacterized protein LOC109747483 isoform X2 [Aegilops tauschii subsp. tauschii]	2.16151	0.553667	1.96495	0.00276876	0.370579	up
TRITD5Bv1G142860	phosphatidylinositol 4-kinase gamma 5-like isoform X2 [Aegilops tauschii subsp. tauschii];phosphatidylinositol 4-kinase gamma 5-like isoform X1 [Aegilops tauschii subsp. tauschii]	2.82906	17.6322	-2.63982	0.000274968	0.0897885	down
TRITD5Bv1G145270	glycosyl transferase-like protein [Triticum aestivum]	6.20054	2.33295	1.41024	0.023273	1	up
TRITD5Bv1G152210	U2AF small subunit [Triticum aestivum]	19.3519	7.35684	1.39532	0.0240145	1	up
TRITD5Bv1G159430	probable inactive purple acid phosphatase 27 isoform X2 [Aegilops tauschii subsp. tauschii]	8.55509	26.2033	-1.61489	0.0250647	1	down
TRITD5Bv1G161740	acyltransferase-like protein At1g54570, chloroplastic isoform X1 [Aegilops tauschii subsp. tauschii];acyltransferase-like protein At1g54570, chloroplastic isoform X2 [Aegilops tauschii subsp. tauschii]	0.788691	3.75498	-2.25127	0.00200863	0.305957	down
TRITD5Bv1G164220	hypothetical protein OsI_26279 [Oryza sativa Indica Group]	13.8905	64.4658	-2.21443	0.00205776	0.305957	down
TRITD5Bv1G168340	protein HAPLESS 2 [Aegilops tauschii subsp. tauschii]	3.48351	1.44199	1.27248	0.0421387	1	up
TRITD5Bv1G168900	predicted protein [Hordeum vulgare subsp. vulgare]	7.50795	2.05987	1.86586	0.00370148	0.440483	up
TRITD5Bv1G169010	UDP-glucose 4-epimerase 3-like [Aegilops tauschii subsp. tauschii];UDP-glucose 4-epimerase [Triticum urartu]	7.93982	2.79462	1.50645	0.0166397	0.896594	up
TRITD5Bv1G176040	probable aquaporin PIP2-7 [Aegilops tauschii subsp. tauschii];predicted protein [Hordeum vulgare subsp. vulgare]	68.9706	28.6225	1.26883	0.037597	1	up
TRITD5Bv1G194900	predicted protein [Hordeum vulgare subsp. vulgare];guanine nucleotide-binding protein subunit gamma 1-like [Aegilops tauschii subsp. tauschii]	1.47374	0.552832	1.41457	0.0268166	1	up
TRITD5Bv1G199690	disease resistance protein Pik-2 [Oryza sativa Japonica Group]	1.54826	5.51873	-1.83368	0.0111848	0.76708	down
TRITD5Bv1G200580	MADS-box transcription factor 34-like [Aegilops tauschii subsp. tauschii]	10.0212	4.32591	1.21198	0.0483846	1	up
TRITD5Bv1G202740	GDSL esterase/lipase At4g10955-like [Aegilops tauschii subsp. tauschii]	0.907592	3.63396	-2.00143	0.00656112	0.602954	down
TRITD5Bv1G204300	CCG-binding protein 1 [Aegilops tauschii subsp. tauschii]	61.3363	246.634	-2.00756	0.00511406	0.532325	down
TRITD5Bv1G204420	uncharacterized protein LOC109779479 [Aegilops tauschii subsp. tauschii]	49.7427	12.9793	1.93828	0.00263443	0.358799	up
TRITD5Bv1G206330	protein NRT1/ PTR FAMILY 6.4 isoform X2 [Aegilops tauschii subsp. tauschii]	10.3087	3.41019	1.59595	0.0112078	0.76708	up
TRITD5Bv1G208690	pentatricopeptide repeat-containing protein At4g21300 isoform X2 [Aegilops tauschii subsp. tauschii];pentatricopeptide repeat-containing protein At4g21300 isoform X1 [Aegilops tauschii subsp. tauschii]	1.01757	0.390414	1.38205	0.0302045	1	up
TRITD5Bv1G211940	dnaJ protein homolog [Aegilops tauschii subsp. tauschii];DnaJ protein-like protein [Triticum urartu]	228.819	79.3753	1.52745	0.0141955	0.832773	up
TRITD5Bv1G214910	UDP-glucosyltransferase HvUGT14077 [Hordeum vulgare subsp. vulgare]	0.702808	2.32142	-1.72381	0.0196195	0.945819	down
TRITD5Bv1G216260	heat stress transcription factor A-2e-like [Aegilops tauschii subsp. tauschii];hypothetical protein TRIUR3_04679 [Triticum urartu]	11.6887	4.36182	1.42211	0.022454	0.990343	up
TRITD5Bv1G216850	uncharacterized protein LOC109765463 [Aegilops tauschii subsp. tauschii]	2.30134	0.639466	1.84754	0.00424331	0.473277	up
TRITD5Bv1G218390	Histone H1 [Triticum urartu];histone H1 WH1A.1 [Triticum aestivum]	100.877	37.1518	1.44109	0.0199384	0.945819	up
TRITD5Bv1G218750	predicted protein [Hordeum vulgare subsp. vulgare];Pleiotropic drug resistance protein 5 [Triticum urartu];ABC transporter G family member 48-like isoform X2 [Aegilops tauschii subsp. tauschii]	26.5053	72.4004	-1.44972	0.0448451	1	down
TRITD5Bv1G221060	wall-associated receptor kinase 2-like [Aegilops tauschii subsp. tauschii]	7.84725	26.5299	-1.75736	0.0144803	0.837847	down
TRITD5Bv1G221460	AAA-ATPase At3g28510-like [Aegilops tauschii subsp. tauschii]	2.52759	8.82915	-1.80451	0.0124528	0.79709	down
TRITD5Bv1G223760	predicted protein [Hordeum vulgare subsp. vulgare];chlorophyll a-b binding protein of LHCII type 1-like [Aegilops tauschii subsp. tauschii];Chlorophyll a-b binding protein 25, chloroplastic [Triticum urartu]	14.3962	4.68662	1.61906	0.00997185	0.728483	up
TRITD5Bv1G223830	hypothetical protein TRIUR3_33991 [Triticum urartu]	40.8926	154.084	-1.91381	0.00762731	0.636071	down
TRITD5Bv1G223850	hypothetical protein TRIUR3_33991 [Triticum urartu]	18.6819	86.8695	-2.21721	0.00203301	0.305957	down
TRITD5Bv1G235240		1.25598	4.19743	-1.74069	0.0182439	0.919832	down
TRITD5Bv1G239830	photosystem II reaction center PSB28 protein, chloroplastic-like [Aegilops tauschii subsp. tauschii]	13.1555	5.35096	1.29779	0.0350199	1	up
TRITD5Bv1G240850	ammonium transporter 3 member 2 [Aegilops tauschii subsp. tauschii]	9.20987	27.0553	-1.55466	0.0311764	1	down
TRITD5Bv1G242590	cysteine-rich receptor-like protein kinase 10 [Brachypodium distachyon]	8.03747	24.4709	-1.60626	0.0257765	1	down
TRITD5Bv1G244430	probable thiol methyltransferase 2 [Aegilops tauschii subsp. tauschii]	36.523	9.64961	1.92026	0.00277562	0.370579	up
TRITD5Bv1G248660	ankyrin repeat domain-containing protein 2A-like [Aegilops tauschii subsp. tauschii]	91.9203	24.8339	1.88807	0.00312504	0.401413	up
TRITD5Bv1G249850	cysteine-rich receptor-like protein kinase 10 [Aegilops tauschii subsp. tauschii]	2.80688	19.1634	-2.77131	0.000138982	0.0572614	down
TRITD5Bv1G251350	uncharacterized protein LOC109747419 [Aegilops tauschii subsp. tauschii];hypothetical protein TRIUR3_11523 [Triticum urartu]	20.542	8.85065	1.21472	0.0466173	1	up
TRITD5Bv1G251720	probable leucine-rich repeat receptor-like protein kinase At5g63930 [Aegilops tauschii subsp. tauschii]	0.829719	2.61036	-1.65355	0.0261081	1	down
TRITD5Bv1G252400	hypothetical protein TRIUR3_04815 [Triticum urartu]	81.3352	225.205	-1.46929	0.0418708	1	down
TRITD6Av1G000580	uncharacterized protein LOC109756736 [Aegilops tauschii subsp. tauschii]	11.2044	4.62052	1.27794	0.0372074	1	up
TRITD6Av1G002900	nitrate reductase [NADH] [Aegilops tauschii subsp. tauschii];Nitrate reductase [NADH] [Triticum urartu]	3.91025	0.810262	2.2708	0.000574961	0.145964	up
TRITD6Av1G004640	chloroplast stem-loop binding protein of 41 kDa a, chloroplastic [Aegilops tauschii subsp. tauschii]	75.7064	32.1448	1.23583	0.0421736	1	up
TRITD6Av1G005610	subtilisin-like protease SBT3.8 isoform X1 [Aegilops tauschii subsp. tauschii];Subtilisin-like protease [Triticum urartu]	0.39724	4.36501	-3.4579	4.57826e-06	0.00477249	down
TRITD6Av1G010550	LOW QUALITY PROTEIN: UNC93-like protein 1 [Setaria italica]	0.832719	8.00911	-3.26574	1.20457e-05	0.00979382	down
TRITD6Av1G012700	predicted protein [Hordeum vulgare subsp. vulgare]	11.5419	4.70504	1.2946	0.0349177	1	up
TRITD6Av1G016010	S-(+)-linalool synthase, chloroplastic-like [Aegilops tauschii subsp. tauschii]	71.4213	27.6038	1.37149	0.0258512	1	up
TRITD6Av1G016040	S-(+)-linalool synthase, chloroplastic-like [Aegilops tauschii subsp. tauschii]	1.32909	4.45404	-1.74468	0.0169026	0.899116	down
TRITD6Av1G025420	Chlorophyll a-b binding protein, chloroplastic [Triticum urartu];chlorophyll a/b-binding protein WCAB precursor [Triticum aestivum];chlorophyll a-b binding protein of LHCII type 1-like [Aegilops tauschii subsp. tauschii];predicted protein [Hordeum vulgare subsp. vulgare];Chlorophyll a-b binding protein 25, chloroplastic [Triticum urartu]	19.3736	8.08851	1.26014	0.0388863	1	up
TRITD6Av1G032390	Delta-aminolevulinic acid dehydratase, chloroplastic [Triticum urartu];delta-aminolevulinic acid dehydratase, chloroplastic-like [Aegilops tauschii subsp. tauschii]	1.6973	0.637379	1.41302	0.0272934	1	up
TRITD6Av1G037420	protein CHLOROPLAST IMPORT APPARATUS 2-like isoform X1 [Aegilops tauschii subsp. tauschii];protein CHLOROPLAST IMPORT APPARATUS 2-like isoform X2 [Aegilops tauschii subsp. tauschii];Protein CHLOROPLAST IMPORT APPARATUS 2 [Triticum urartu]	3.20803	0.977755	1.71414	0.00773979	0.639539	up
TRITD6Av1G041370	tyrosine-sulfated glycopeptide receptor 1-like [Aegilops tauschii subsp. tauschii]	1.02688	0.382566	1.42448	0.024735	1	up
TRITD6Av1G044600	uncharacterized protein LOC109767181 [Aegilops tauschii subsp. tauschii];hypothetical protein TRIUR3_24849 [Triticum urartu]	4.2495	1.14651	1.89004	0.00336334	0.421547	up
TRITD6Av1G044680	2-methylene-furan-3-one reductase [Aegilops tauschii subsp. tauschii]	63.1437	19.47	1.69739	0.0071437	0.618581	up
TRITD6Av1G053650	bidirectional sugar transporter SWEET2a [Aegilops tauschii subsp. tauschii]	1.96406	5.59321	-1.50983	0.0406355	1	down
TRITD6Av1G059270	basic leucine zipper 63-like isoform X2 [Aegilops tauschii subsp. tauschii];basic leucine zipper 63-like isoform X4 [Aegilops tauschii subsp. tauschii];light-inducible protein CPRF2-like isoform X1 [Aegilops tauschii subsp. tauschii];Light-inducible protein CPRF2 [Triticum urartu]	9.65119	3.75977	1.36006	0.0289485	1	up
TRITD6Av1G064700	subtilisin-like protease SBT5.3 [Aegilops tauschii subsp. tauschii]	13.638	5.72615	1.252	0.0402516	1	up
TRITD6Av1G072890	lycopene beta cyclase, chloroplastic [Aegilops tauschii subsp. tauschii]	13.8274	6.02914	1.19751	0.0489667	1	up
TRITD6Av1G082910	EIN3-binding F-box protein 1-like [Aegilops tauschii subsp. tauschii];hypothetical protein TRIUR3_29831 [Triticum urartu]	1.95951	12.9362	-2.72285	0.000183266	0.0689868	down
TRITD6Av1G089220	monosaccharide-sensing protein 2-like [Aegilops tauschii subsp. tauschii];predicted protein [Hordeum vulgare subsp. vulgare];Monosaccharide-sensing protein 2 [Triticum urartu]	15.3809	5.90648	1.38077	0.025282	1	up
TRITD6Av1G111690	eukaryotic translation initiation factor 4B3-like [Aegilops tauschii subsp. tauschii];hypothetical protein TRIUR3_15939 [Triticum urartu]	0.703487	7.58772	-3.43107	5.17786e-06	0.00501198	down
TRITD6Av1G123710	G-type lectin S-receptor-like serine/threonine-protein kinase LECRK2 [Aegilops tauschii subsp. tauschii];G-type lectin S-receptor-like serine/threonine-protein kinase RLK1 [Triticum urartu]	2.52729	7.25875	-1.52213	0.0357352	1	down
TRITD6Av1G136690	(+)-neomenthol dehydrogenase-like [Aegilops tauschii subsp. tauschii]	11.9227	4.79145	1.31518	0.033242	1	up
TRITD6Av1G137660	Bidirectional sugar transporter SWEET4 [Triticum urartu]	7.6584	3.10043	1.30458	0.0358497	1	up
TRITD6Av1G144390	Long-chain-alcohol oxidase FAO2 [Triticum urartu];type I inositol polyphosphate 5-phosphatase 4 [Brachypodium distachyon];Type I inositol-1,4,5-trisphosphate 5-phosphatase CVP2 [Triticum urartu]	0.412966	1.16559	-1.49696	0.0489764	1	down
TRITD6Av1G161330	uncharacterized protein LOC109781716 [Aegilops tauschii subsp. tauschii]	2.38969	11.1697	-2.2247	0.00210498	0.308945	down
TRITD6Av1G164840	SPX domain-containing membrane protein Os02g45520 [Aegilops tauschii subsp. tauschii]	15.749	6.22826	1.33836	0.0294176	1	up
TRITD6Av1G167770	probable purine permease 11 [Aegilops tauschii subsp. tauschii]	1.94987	6.01072	-1.62416	0.0261032	1	down
TRITD6Av1G167910	50S ribosomal protein L18 [Triticum urartu]	9.63907	3.16375	1.60726	0.011497	0.77566	up
TRITD6Av1G172020	soluble inorganic pyrophosphatase [Aegilops tauschii subsp. tauschii]	182.262	59.7889	1.60807	0.0102922	0.743865	up
TRITD6Av1G172120	pheophytinase, chloroplastic [Aegilops tauschii subsp. tauschii];hypothetical protein TRIUR3_08032 [Triticum urartu]	45.2825	15.8563	1.5139	0.0150664	0.861488	up
TRITD6Av1G173820	putative receptor-like protein kinase At4g00960 [Aegilops tauschii subsp. tauschii]	0.671311	2.02179	-1.59058	0.033914	1	down
TRITD6Av1G174050	uncharacterized protein At1g26090, chloroplastic [Aegilops tauschii subsp. tauschii];uncharacterized protein At1g26090, chloroplastic isoform X1 [Brachypodium distachyon];hypothetical protein TRIUR3_14937 [Triticum urartu];predicted protein [Hordeum vulgare subsp. vulgare]	4.41512	1.30949	1.75344	0.00634898	0.59542	up
TRITD6Av1G174710	probable L-type lectin-domain containing receptor kinase S.5 [Aegilops tauschii subsp. tauschii];putative L-type lectin-domain containing receptor kinase S.5 [Triticum urartu]	1.95809	5.58469	-1.51203	0.0373803	1	down
TRITD6Av1G180900	Dof1 [Triticum aestivum]	8.56546	2.13976	2.00108	0.00212045	0.308982	up
TRITD6Av1G181080	2'-deoxymugineic-acid 2'-dioxygenase-like [Aegilops tauschii subsp. tauschii]	3.88826	16.3232	-2.06973	0.00413588	0.463202	down
TRITD6Av1G183770	putative potassium transporter 16 [Triticum urartu];probable potassium transporter 16 [Aegilops tauschii subsp. tauschii]	0.539609	1.77837	-1.72057	0.0188509	0.927253	down
TRITD6Av1G187370	putative FKBP-type peptidyl-prolyl cis-trans isomerase 4, chloroplastic [Triticum urartu];photosynthetic NDH subunit of lumenal location 4, chloroplastic [Aegilops tauschii subsp. tauschii]	14.7584	6.05382	1.28562	0.0367126	1	up
TRITD6Av1G193300	E3 ubiquitin-protein ligase ATL31-like [Aegilops tauschii subsp. tauschii]	10.4795	3.22572	1.69987	0.00749714	0.635564	up
TRITD6Av1G199660	ferredoxin-nitrite reductase precursor [Triticum aestivum];Ferredoxin--nitrite reductase, chloroplastic [Triticum urartu]	6.90201	3.00122	1.20147	0.0489005	1	up
TRITD6Av1G202080	heat shock cognate 70 kDa protein 2-like [Aegilops tauschii subsp. tauschii];Heat shock cognate 70 kDa protein 1 [Triticum urartu];Heat shock 70 kDa protein 3 [Zea mays]	138.375	51.7542	1.41883	0.0216035	0.969401	up
TRITD6Av1G207630	receptor-like protein 12 [Aegilops tauschii subsp. tauschii]	2.64383	8.05172	-1.60667	0.0263266	1	down
TRITD6Av1G212600	hypothetical protein TRIUR3_03408 [Triticum urartu]	18.4048	65.0224	-1.82085	0.0111489	0.76708	down
TRITD6Av1G217060	cytochrome P450 72A15-like [Aegilops tauschii subsp. tauschii];Secologanin synthase [Triticum urartu]	3.29775	10.4103	-1.65846	0.0218291	0.975023	down
TRITD6Av1G217070	cysteine-rich receptor-like protein kinase 10 [Aegilops tauschii subsp. tauschii]	5.71254	17.1175	-1.58327	0.0281908	1	down
TRITD6Av1G220960	ethylene receptor 3-like isoform X1 [Aegilops tauschii subsp. tauschii];ethylene receptor 3-like isoform X2 [Aegilops tauschii subsp. tauschii];Ethylene receptor 2 [Triticum urartu]	1.60217	4.99081	-1.63925	0.0238465	1	down
TRITD6Av1G222590	probable LRR receptor-like serine/threonine-protein kinase At4g29180 isoform X2 [Brachypodium distachyon]	3.83874	13.9167	-1.85811	0.00982789	0.726418	down
TRITD6Av1G222860	zinc finger protein ZAT5-like [Aegilops tauschii subsp. tauschii]	3.19116	1.09017	1.54953	0.0156047	0.874113	up
TRITD6Av1G224800	putative L-ascorbate peroxidase 8, chloroplastic [Triticum urartu];probable L-ascorbate peroxidase 8, chloroplastic isoform X2 [Aegilops tauschii subsp. tauschii]	81.0168	27.092	1.58036	0.011518	0.77566	up
TRITD6Av1G224950	hypothetical protein TRIUR3_13415 [Triticum urartu]	9.64047	2.96868	1.69928	0.00855527	0.669705	up
TRITD6Bv1G000160	receptor kinase-like protein Xa21 [Aegilops tauschii subsp. tauschii];probable LRR receptor-like serine/threonine-protein kinase At3g47570 [Aegilops tauschii subsp. tauschii]	2.68904	7.72215	-1.52191	0.0353491	1	down
TRITD6Bv1G001950	thiosulfate sulfurtransferase 18-like [Aegilops tauschii subsp. tauschii]	13.9342	5.58177	1.31983	0.0336776	1	up
TRITD6Bv1G003570	MDIS1-interacting receptor like kinase 2-like [Aegilops tauschii subsp. tauschii]	2.07525	0.460776	2.17115	0.00097021	0.197123	up
TRITD6Bv1G004340	nitrate reductase [NADH] [Aegilops tauschii subsp. tauschii];Nitrate reductase [NADH] [Triticum urartu]	24.8051	9.21765	1.42817	0.0209589	0.954706	up
TRITD6Bv1G005920	Disease resistance protein RPM1 [Triticum urartu]	4.2003	1.1034	1.92854	0.00311046	0.401413	up
TRITD6Bv1G006760	wall-associated receptor kinase-like 6 [Aegilops tauschii subsp. tauschii]	42.6199	117.673	-1.46519	0.0426074	1	down
TRITD6Bv1G006770	wall-associated receptor kinase-like 6 [Aegilops tauschii subsp. tauschii]	48.4847	131.455	-1.43896	0.0465464	1	down
TRITD6Bv1G007990	subtilisin-like protease SBT3.8 isoform X1 [Aegilops tauschii subsp. tauschii]	10.7734	31.4156	-1.544	0.0322566	1	down
TRITD6Bv1G010280	putative receptor-like protein kinase At3g47110 [Aegilops tauschii subsp. tauschii]	0.548233	1.57184	-1.51959	0.0387135	1	down
TRITD6Bv1G013270	cysteine-rich receptor-like protein kinase 10 [Aegilops tauschii subsp. tauschii]	3.78428	11.0792	-1.54976	0.0333164	1	down
TRITD6Bv1G013810	peroxidase 6 [Triticum monococcum]	12.5177	131.616	-3.39429	4.33505e-06	0.00477249	down
TRITD6Bv1G013990	hypothetical protein TRIUR3_34909 [Triticum urartu]	14.0926	6.05486	1.21877	0.0462141	1	up
TRITD6Bv1G020070	fructan 1-exohydrolase w3 precursor [Triticum aestivum]	43.6439	19.0681	1.19462	0.0486318	1	up
TRITD6Bv1G022980	predicted protein [Hordeum vulgare subsp. vulgare]	95.629	21.5577	2.14924	0.000931222	0.19565	up
TRITD6Bv1G039040	chlorophyll a/b-binding protein WCAB precursor [Triticum aestivum];Chlorophyll a-b binding protein, chloroplastic [Triticum urartu]	5.31501	2.04742	1.37627	0.0260159	1	up
TRITD6Bv1G045940	predicted protein [Hordeum vulgare subsp. vulgare];IQ domain-containing protein IQM3-like [Aegilops tauschii subsp. tauschii]	0.642601	1.97764	-1.62178	0.028062	1	down
TRITD6Bv1G046730	achilleol B synthase-like [Aegilops tauschii subsp. tauschii];Cycloartenol synthase [Triticum urartu]	5.81877	2.43279	1.2581	0.0397918	1	up
TRITD6Bv1G050550	protein CHLOROPLAST IMPORT APPARATUS 2-like isoform X1 [Aegilops tauschii subsp. tauschii];protein CHLOROPLAST IMPORT APPARATUS 2-like isoform X2 [Aegilops tauschii subsp. tauschii]	9.37975	2.36566	1.98731	0.00216233	0.3134	up
TRITD6Bv1G057130	uncharacterized protein LOC109767181 [Aegilops tauschii subsp. tauschii];hypothetical protein TRIUR3_24849 [Triticum urartu]	14.1338	5.11028	1.46768	0.0182293	0.919832	up
TRITD6Bv1G057380	2-methylene-furan-3-one reductase [Aegilops tauschii subsp. tauschii]	75.6261	32.6099	1.21358	0.0455697	1	up
TRITD6Bv1G064280	chaperone protein ClpB3, mitochondrial [Aegilops tauschii subsp. tauschii]	6.15588	1.84363	1.73941	0.00619204	0.594012	up
TRITD6Bv1G082410	premnaspirodiene oxygenase-like [Aegilops tauschii subsp. tauschii]	1.15634	3.27185	-1.50054	0.0405949	1	down
TRITD6Bv1G085940	transcription factor HY5-like [Aegilops tauschii subsp. tauschii]	19.0955	7.65949	1.31792	0.0334353	1	up
TRITD6Bv1G096050	monosaccharide-sensing protein 2-like [Aegilops tauschii subsp. tauschii];Monosaccharide-sensing protein 2 [Triticum urartu];predicted protein [Hordeum vulgare subsp. vulgare]	36.2554	9.14035	1.98787	0.00199556	0.305957	up
TRITD6Bv1G118710	photosynthetic NDH subunit of lumenal location 2, chloroplastic-like [Aegilops tauschii subsp. tauschii]	59.6204	16.0047	1.89731	0.00304722	0.397062	up
TRITD6Bv1G133990	long-chain-alcohol oxidase FAO2-like [Aegilops tauschii subsp. tauschii];Long-chain-alcohol oxidase FAO2 [Triticum urartu]	3.46669	1.26041	1.45966	0.0202558	0.948174	up
TRITD6Bv1G134520	phosphoenolpyruvate carboxylase kinase 1-like [Aegilops tauschii subsp. tauschii];Phosphoenolpyruvate carboxylase kinase 1 [Triticum urartu]	9.18399	2.24558	2.03204	0.00190228	0.301506	up
TRITD6Bv1G136310	putative PAP-specific phosphatase, mitochondrial [Aegilops tauschii subsp. tauschii];predicted protein [Hordeum vulgare subsp. vulgare];Putative PAP-specific phosphatase, mitochondrial [Triticum urartu]	36.5907	9.24464	1.98479	0.00204294	0.305957	up
TRITD6Bv1G147550	uncharacterized protein LOC109781716 [Aegilops tauschii subsp. tauschii]	2.1802	7.67666	-1.81602	0.0123804	0.79709	down
TRITD6Bv1G147730	amino acid transporter ANTL1-like [Aegilops tauschii subsp. tauschii];hypothetical protein TRIUR3_27862 [Triticum urartu]	4.80616	0.889938	2.43311	0.000312568	0.0973739	up
TRITD6Bv1G150270	SPX domain-containing membrane protein Os02g45520 [Aegilops tauschii subsp. tauschii]	25.2	6.77592	1.89494	0.00306472	0.397431	up
TRITD6Bv1G150470	Rho GTPase-activating protein gacA [Triticum urartu];rho GTPase-activating protein 5-like [Aegilops tauschii subsp. tauschii]	4.73552	1.96266	1.27071	0.0401411	1	up
TRITD6Bv1G151800	hypothetical protein TRIUR3_17211 [Triticum urartu]	9.47778	3.78597	1.32389	0.033312	1	up
TRITD6Bv1G152580	pentatricopeptide repeat-containing protein At3g53360, mitochondrial-like [Aegilops tauschii subsp. tauschii]	2.63139	0.878035	1.58347	0.0124608	0.79709	up
TRITD6Bv1G153180	probable purine permease 11 [Aegilops tauschii subsp. tauschii]	0.758864	2.29989	-1.59965	0.0322892	1	down
TRITD6Bv1G154300	uncharacterized protein LOC109774667 [Aegilops tauschii subsp. tauschii];predicted protein [Hordeum vulgare subsp. vulgare]	2.64295	8.76896	-1.73026	0.0177997	0.910634	down
TRITD6Bv1G156020	pentatricopeptide repeat-containing protein At1g31920 [Aegilops tauschii subsp. tauschii];hypothetical protein TRIUR3_29486 [Triticum urartu]	4.96339	2.06405	1.26585	0.039957	1	up
TRITD6Bv1G156850	protein NRT1/ PTR FAMILY 8.3-like [Aegilops tauschii subsp. tauschii]	1.00095	3.31303	-1.72678	0.0181017	0.91703	down
TRITD6Bv1G158820	ABA 8'-hydroxylase [Triticum aestivum];Abscisic acid 8'-hydroxylase 1 [Triticum urartu];abscisic acid 8'-hydroxylase 1 [Aegilops tauschii subsp. tauschii]	9.98257	3.90645	1.35355	0.0282815	1	up
TRITD6Bv1G163030	probable L-type lectin-domain containing receptor kinase S.5 [Aegilops tauschii subsp. tauschii]	0.464815	1.62879	-1.80907	0.0142523	0.834296	down
TRITD6Bv1G164740	uncharacterized protein LOC109781989 [Aegilops tauschii subsp. tauschii]	8.64903	3.50075	1.30488	0.0372157	1	up
TRITD6Bv1G172710	uncharacterized protein LOC109784041 [Aegilops tauschii subsp. tauschii];predicted protein [Hordeum vulgare subsp. vulgare];hypothetical protein TRIUR3_15391 [Triticum urartu]	78.8063	33.8978	1.21712	0.0449651	1	up
TRITD6Bv1G176260	predicted protein, partial [Hordeum vulgare subsp. vulgare]	17.9961	5.97626	1.59037	0.0117202	0.778557	up
TRITD6Bv1G179730	serine/threonine-protein kinase EDR1-like [Aegilops tauschii subsp. tauschii];predicted protein [Hordeum vulgare subsp. vulgare]	4.73674	12.7623	-1.42992	0.0484584	1	down
TRITD6Bv1G182840	Glycine cleavage system H protein, mitochondrial [Triticum urartu];putative glycine decarboxylase subunit [Triticum aestivum]	478.866	176.944	1.43633	0.0202083	0.948174	up
TRITD6Bv1G185080	E3 ubiquitin-protein ligase ATL31-like [Aegilops tauschii subsp. tauschii]	7.84311	2.37328	1.72454	0.00695923	0.615426	up
TRITD6Bv1G185560	small heat shock protein Hsp23.5 [Triticum aestivum]	29.3234	9.9699	1.5564	0.0130346	0.810266	up
TRITD6Bv1G186330	predicted protein [Hordeum vulgare subsp. vulgare]	4.59969	12.8007	-1.47661	0.0428626	1	down
TRITD6Bv1G189300	uncharacterized protein LOC109756970 [Aegilops tauschii subsp. tauschii]	9.54223	2.78022	1.77913	0.00575355	0.562955	up
TRITD6Bv1G194980	ferredoxin--nitrite reductase, chloroplastic [Aegilops tauschii subsp. tauschii]	7.67079	2.96263	1.3725	0.0265435	1	up
TRITD6Bv1G196780	serine/threonine-protein kinase RIPK-like [Aegilops tauschii subsp. tauschii];predicted protein [Hordeum vulgare subsp. vulgare]	4.01242	1.20527	1.73512	0.00687644	0.613326	up
TRITD6Bv1G205750	protein TSS isoform X1 [Aegilops tauschii subsp. tauschii];protein TSS isoform X2 [Aegilops tauschii subsp. tauschii]	58.909	25.551	1.20511	0.0467497	1	up
TRITD6Bv1G209490	predicted protein, partial [Hordeum vulgare subsp. vulgare]	12.5645	36.8506	-1.55233	0.0312554	1	down
TRITD6Bv1G213860	GATA transcription factor 11-like [Aegilops tauschii subsp. tauschii];GATA transcription factor 11 [Triticum urartu]	6.86753	2.26202	1.60218	0.0115907	0.77566	up
TRITD6Bv1G213940	receptor kinase-like protein Xa21 [Aegilops tauschii subsp. tauschii]	0.318862	0.95266	-1.57903	0.033437	1	down
TRITD6Bv1G214580	wall-associated receptor kinase 1-like [Aegilops tauschii subsp. tauschii]	3.43955	28.1544	-3.03307	3.36555e-05	0.0222479	down
TRITD6Bv1G218520	hypothetical protein TRIUR3_15055 [Triticum urartu]	0.957133	0.373381	1.35807	0.0320714	1	up
TRITD6Bv1G218810	predicted protein [Hordeum vulgare subsp. vulgare]	6.48164	2.06306	1.65158	0.00978889	0.726418	up
TRITD6Bv1G220670	auxin-responsive protein IAA10-like isoform X2 [Aegilops tauschii subsp. tauschii];auxin-responsive protein IAA10-like isoform X1 [Aegilops tauschii subsp. tauschii]	18.2622	6.73336	1.43946	0.0207878	0.953652	up
TRITD6Bv1G222400	LRR receptor-like serine/threonine-protein kinase EFR [Triticum urartu]	0.944737	2.69111	-1.51022	0.0429257	1	down
TRITD6Bv1G223180	serine/threonine-protein phosphatase PP1-like [Aegilops tauschii subsp. tauschii]	7.24681	2.43793	1.57169	0.0128256	0.800512	up
TRITD6Bv1G223380	aquaporin PIP1-5 [Aegilops tauschii subsp. tauschii];Aquaporin PIP1-5 [Triticum urartu]	5.48423	2.20722	1.31306	0.0350849	1	up
TRITD6Bv1G224930	Sr13 [Triticum aestivum];Sr13 [Triticum turgidum subsp. durum]	27.7942	12.1675	1.19175	0.049064	1	up
TRITD6Bv1G225110	probable L-ascorbate peroxidase 8, chloroplastic isoform X2 [Aegilops tauschii subsp. tauschii];thylakoid bound ascorbate peroxidase [Triticum aestivum]	76.2895	25.3761	1.58801	0.011189	0.76708	up
TRITD6Bv1G225680	putative disease resistance RPP13-like protein 3 [Aegilops tauschii subsp. tauschii]	10.6885	1.11293	3.26363	2.77078e-06	0.00357602	up
TRITD6Bv1G226900	LysM receptor-like kinase [Hordeum vulgare subsp. vulgare];chitin elicitor receptor kinase 1-like [Aegilops tauschii subsp. tauschii];predicted protein [Hordeum vulgare subsp. vulgare]	2.82987	14.5183	-2.35906	0.00111329	0.209538	down
TRITD6Bv1G228570	phytoene synthase 7B [Triticum aestivum];phytoene synthase B1 [Triticum turgidum subsp. durum];Phytoene synthase, chloroplastic [Triticum urartu]	73.4537	26.5404	1.46864	0.0179156	0.912718	up
TRITD7Av1G000890	plastocyanin precursor [Hordeum vulgare]	331.155	113.954	1.53906	0.0135702	0.825399	up
TRITD7Av1G001560	sucrose:fructan 6-fructosyltransferase [Triticum urartu];sucrose:fructan 6-fructosyltransferase [Triticum aestivum]	58.2427	14.7651	1.97989	0.00206583	0.305957	up
TRITD7Av1G001650	sucrose:sucrose-1-fructosyltransferase [Triticum aestivum];Beta-fructofuranosidase 1 [Triticum urartu]	15.7864	0.643783	4.61597	7.93193e-10	2.14979e-05	up
TRITD7Av1G003640	Disease resistance protein RPH8A [Triticum urartu]	2.53938	7.03951	-1.471	0.0439632	1	down
TRITD7Av1G004830	flavonoid 3',5'-hydroxylase 1-like 1 [Triticum aestivum]	10.7438	4.63155	1.21393	0.0482249	1	up
TRITD7Av1G007710	probable glutathione S-transferase GSTU6 [Aegilops tauschii subsp. tauschii];putative glutathione S-transferase GSTU6 [Triticum urartu]	8.91965	74.2371	-3.05708	3.00442e-05	0.0203991	down
TRITD7Av1G010610	flavonoid O-methyltransferase-like protein Os11g0303600 [Aegilops tauschii subsp. tauschii];putative O-methyltransferase 2 [Triticum urartu]	17.002	6.32349	1.42691	0.0215434	0.969401	up
TRITD7Av1G013210	E3 ubiquitin ligase BIG BROTHER-like [Aegilops tauschii subsp. tauschii];E3 ubiquitin ligase BIG BROTHER [Triticum urartu]	14.2738	41.8968	-1.55347	0.0314101	1	down
TRITD7Av1G016260	SPX domain-containing membrane protein Os06g0129400 [Aegilops tauschii subsp. tauschii]	11.4418	32.5256	-1.50726	0.0368129	1	down
TRITD7Av1G016960	erecta-like leucine-rich-repeat receptor-like kinase [Triticum aestivum];LRR receptor-like serine/threonine-protein kinase ERL2 [Triticum urartu]	1.98301	0.667757	1.5703	0.0135932	0.825399	up
TRITD7Av1G018600	transketolase, chloroplastic [Aegilops tauschii subsp. tauschii];Transketolase, chloroplastic [Triticum urartu]	393.038	169.75	1.21126	0.0457295	1	up
TRITD7Av1G026810	wall-associated receptor kinase 2-like isoform X1 [Aegilops tauschii subsp. tauschii];Wall-associated receptor kinase 3 [Triticum urartu]	1.51241	5.64732	-1.90072	0.00830431	0.66092	down
TRITD7Av1G030560	Cysteine-rich receptor-like protein kinase 10 [Triticum urartu];cysteine-rich receptor-like protein kinase 10 [Aegilops tauschii subsp. tauschii]	19.4304	54.9164	-1.49892	0.0378571	1	down
TRITD7Av1G036100	hsp70-Hsp90 organizing protein 1-like [Aegilops tauschii subsp. tauschii];Heat shock protein STI [Triticum urartu]	3.68245	10.9007	-1.56568	0.0304186	1	down
TRITD7Av1G038750	protein DETOXIFICATION 27-like isoform X1 [Aegilops tauschii subsp. tauschii]	29.8188	12.5648	1.24684	0.0407424	1	up
TRITD7Av1G042790	LRR receptor-like serine/threonine-protein kinase GSO1 [Triticum urartu]	25.2187	74.7999	-1.56854	0.0293929	1	down
TRITD7Av1G051150	uncharacterized protein LOC109752742 [Aegilops tauschii subsp. tauschii];hypothetical protein TRIUR3_33620 [Triticum urartu]	20.5534	8.99488	1.1922	0.0498283	1	up
TRITD7Av1G051260	uncharacterized protein LOC109752731 isoform X1 [Aegilops tauschii subsp. tauschii];RecName: Full=Peroxiredoxin Q, chloroplastic; AltName: Full=Thioredoxin peroxidase; Flags: Precursor;Peroxiredoxin Q, chloroplastic [Triticum urartu]	33.5025	14.6062	1.19769	0.0483091	1	up
TRITD7Av1G051300	L-type lectin-domain containing receptor kinase IX.1-like [Aegilops tauschii subsp. tauschii];L-type lectin-domain containing receptor kinase IX.1 [Triticum urartu]	3.23022	10.2051	-1.65958	0.0215739	0.969401	down
TRITD7Av1G052380	serine/threonine-protein kinase RIPK-like [Aegilops tauschii subsp. tauschii]	3.30644	1.38695	1.25336	0.0429919	1	up
TRITD7Av1G056590	predicted protein [Hordeum vulgare subsp. vulgare];uncharacterized protein At1g04910-like isoform X1 [Aegilops tauschii subsp. tauschii];uncharacterized protein At1g04910-like isoform X2 [Aegilops tauschii subsp. tauschii];hypothetical protein TRIUR3_20101 [Triticum urartu]	5.79731	2.15476	1.42786	0.0222527	0.987096	up
TRITD7Av1G056670	23.5 kDa heat-shock protein [Triticum turgidum subsp. durum]	11.6127	2.1531	2.43121	0.000280627	0.0905457	up
TRITD7Av1G056730	23.5 kDa heat-shock protein [Triticum turgidum subsp. durum];small heat shock protein Hsp23.6 [Triticum aestivum]	12.0668	1.72997	2.80223	3.71277e-05	0.0239588	up
TRITD7Av1G062580	UDP-glycosyltransferase 73C5-like [Aegilops tauschii subsp. tauschii];hypothetical protein TRIUR3_32422 [Triticum urartu]	5.49614	0.638687	3.10524	8.71846e-06	0.00787654	up
TRITD7Av1G066880	hypothetical protein TRIUR3_16378 [Triticum urartu];TORTIFOLIA1-like protein 5 isoform X2 [Aegilops tauschii subsp. tauschii]	1.85992	0.707387	1.39467	0.0270044	1	up
TRITD7Av1G067280	Chlorophyll a-b binding protein, chloroplastic [Triticum urartu];Chlorophyll a-b binding protein 25, chloroplastic [Triticum urartu]	10.5981	2.70788	1.96858	0.00240335	0.336694	up
TRITD7Av1G071330	protein CURVATURE THYLAKOID 1A, chloroplastic-like isoform X2 [Aegilops tauschii subsp. tauschii];hypothetical protein TRIUR3_35285 [Triticum urartu];carbon catabolite repressor protein 4 homolog 3-like [Aegilops tauschii subsp. tauschii];protein CURVATURE THYLAKOID 1A, chloroplastic-like isoform X1 [Aegilops tauschii subsp. tauschii]	49.1017	20.6091	1.25249	0.039789	1	up
TRITD7Av1G072180	hypothetical protein TRIUR3_20464 [Triticum urartu]	0.497707	1.69953	-1.77177	0.0157552	0.877189	down
TRITD7Av1G075170	Telomerase reverse transcriptase [Triticum urartu];telomerase reverse transcriptase [Aegilops tauschii subsp. tauschii]	1.46	0.505455	1.53032	0.0156097	0.874113	up
TRITD7Av1G076500	hypothetical protein TRIUR3_26981 [Triticum urartu];uncharacterized protein LOC109753878 [Aegilops tauschii subsp. tauschii]	0.497183	1.57808	-1.66632	0.0224721	0.990343	down
TRITD7Av1G076730	hypothetical protein TRIUR3_20287 [Triticum urartu]	1.85711	6.78663	-1.86963	0.00942363	0.707503	down
TRITD7Av1G080520	anthranilate O-methyltransferase 2-like [Aegilops tauschii subsp. tauschii]	22.3281	5.20164	2.10182	0.00121906	0.222116	up
TRITD7Av1G086390	uncharacterized protein LOC109736466 isoform X1 [Aegilops tauschii subsp. tauschii];uncharacterized protein LOC109736466 isoform X2 [Aegilops tauschii subsp. tauschii]	3.20125	12.24	-1.9349	0.00720491	0.619887	down
TRITD7Av1G089150	heat shock protein 90 [Triticum aestivum];PREDICTED: heat shock protein 90-3-like [Camelina sativa]	274.73	60.1143	2.19224	0.000752862	0.179313	up
TRITD7Av1G092020	probable lipoxygenase 8, chloroplastic [Aegilops tauschii subsp. tauschii]	18.771	55.294	-1.55862	0.0305044	1	down
TRITD7Av1G095060	hypothetical protein TRIUR3_01970 [Triticum urartu]	0.88021	4.78349	-2.44214	0.000974596	0.197123	down
TRITD7Av1G104770	protein NUCLEAR FUSION DEFECTIVE 4-like [Aegilops tauschii subsp. tauschii]	4.15348	1.61177	1.36568	0.028538	1	up
TRITD7Av1G105440	glycerophosphodiester phosphodiesterase GDPD1, chloroplastic-like isoform X1 [Aegilops tauschii subsp. tauschii];Glycerophosphodiester phosphodiesterase GDE1 [Triticum urartu]	5.45677	1.67463	1.7042	0.00757804	0.635875	up
TRITD7Av1G110550	ABC transporter G family member 38 [Triticum urartu];ABC transporter G family member 45 [Aegilops tauschii subsp. tauschii]	0.80886	0.298649	1.43744	0.0239505	1	up
TRITD7Av1G116860	probable rhamnogalacturonate lyase B isoform X1 [Aegilops tauschii subsp. tauschii];probable rhamnogalacturonate lyase B isoform X2 [Aegilops tauschii subsp. tauschii];chlorophyll a-b binding protein of LHCII type 1-like [Aegilops tauschii subsp. tauschii];Chlorophyll a-b binding protein 25, chloroplastic [Triticum urartu];Chlorophyll a-b binding protein 3C, chloroplastic [Triticum urartu]	48.6697	11.7974	2.04455	0.00152863	0.267294	up
TRITD7Av1G157640	NAC transcription factor [Triticum aestivum]	15.5223	50.6776	-1.707	0.0176531	0.910634	down
TRITD7Av1G163130	lysine histidine transporter 2-like [Aegilops tauschii subsp. tauschii]	42.3342	123.679	-1.5467	0.0318442	1	down
TRITD7Av1G164850	AT-hook motif nuclear-localized protein 1-like [Aegilops tauschii subsp. tauschii]	1.43552	3.98095	-1.47154	0.0453945	1	down
TRITD7Av1G170400	auxin-responsive protein IAA25-like isoform X2 [Aegilops tauschii subsp. tauschii];auxin-responsive protein IAA25-like isoform X1 [Aegilops tauschii subsp. tauschii]	1.58042	8.25592	-2.38512	0.00113515	0.210727	down
TRITD7Av1G184490	predicted protein [Hordeum vulgare subsp. vulgare];hypothetical protein TRIUR3_19459 [Triticum urartu]	2.99507	0.991111	1.59547	0.0132712	0.817475	up
TRITD7Av1G185570	heavy metal-associated isoprenylated plant protein 28-like [Aegilops tauschii subsp. tauschii];hypothetical protein TRIUR3_15198 [Triticum urartu]	10.6153	38.147	-1.84543	0.0104992	0.746879	down
TRITD7Av1G188660	predicted protein [Hordeum vulgare subsp. vulgare]	10.8259	3.83272	1.49805	0.0166834	0.897075	up
TRITD7Av1G189340	predicted protein [Hordeum vulgare subsp. vulgare];peroxidase 70-like [Aegilops tauschii subsp. tauschii]	18.9365	2.86572	2.7242	5.64762e-05	0.0345742	up
TRITD7Av1G191520	ABC transporter G family member 42-like [Aegilops tauschii subsp. tauschii];Pleiotropic drug resistance protein 12 [Triticum urartu]	0.397282	1.22109	-1.61993	0.0265737	1	down
TRITD7Av1G197500	receptor kinase-like protein Xa21 [Aegilops tauschii subsp. tauschii]	19.5982	70.718	-1.85136	0.00983638	0.726418	down
TRITD7Av1G197690	protein NRT1/ PTR FAMILY 4.6-like [Aegilops tauschii subsp. tauschii]	1.38687	4.2273	-1.60791	0.0273028	1	down
TRITD7Av1G197990	receptor kinase-like protein Xa21 [Aegilops tauschii subsp. tauschii]	16.0809	44.6316	-1.47272	0.0414166	1	down
TRITD7Av1G198480	receptor kinase-like protein Xa21 [Aegilops tauschii subsp. tauschii]	0.753794	4.35585	-2.53071	0.000544405	0.140524	down
TRITD7Av1G198590	hypothetical protein TRIUR3_15866 [Triticum urartu]	4.04888	20.208	-2.31933	0.00131707	0.234845	down
TRITD7Av1G199680	predicted protein [Hordeum vulgare subsp. vulgare];Aldehyde dehydrogenase family 2 member C4 [Triticum urartu]	1.84519	0.642757	1.52142	0.0174926	0.910634	up
TRITD7Av1G203840	EIN3-binding F-box protein 1-like [Aegilops tauschii subsp. tauschii]	2.83081	11.2608	-1.99202	0.00567177	0.562955	down
TRITD7Av1G205220	fructose-bisphosphate aldolase 5, cytosolic-like [Aegilops tauschii subsp. tauschii];ABCB26, partial [Triticum polonicum];Fructose-bisphosphate aldolase, cytoplasmic isozyme 1 [Triticum urartu];protein transport protein SFT2-like [Aegilops tauschii subsp. tauschii];Fructose-bisphosphate aldolase 7 cytosolic [Zea mays]	110.002	37.3262	1.55927	0.0124991	0.79709	up
TRITD7Av1G207730	predicted protein [Hordeum vulgare subsp. vulgare];hypothetical protein TRIUR3_27833 [Triticum urartu]	16.8786	6.91172	1.28808	0.0357188	1	up
TRITD7Av1G210300	Pleiotropic drug resistance protein 4 [Triticum urartu];ABC transporter G family member 44-like [Aegilops tauschii subsp. tauschii]	0.693163	1.87619	-1.43654	0.0485943	1	down
TRITD7Av1G219520	uncharacterized protein LOC109778763 isoform X1 [Aegilops tauschii subsp. tauschii];hypothetical protein TRIUR3_07422 [Triticum urartu]	10.2798	3.4423	1.57837	0.0137826	0.825399	up
TRITD7Av1G219900	uncharacterized protein LOC109735005 [Aegilops tauschii subsp. tauschii]	19.1454	59.1595	-1.62761	0.0238704	1	down
TRITD7Av1G224830	MYB-related protein [Triticum aestivum];protein PHOSPHATE STARVATION RESPONSE 3-like [Aegilops tauschii subsp. tauschii]	16.4987	7.01843	1.23314	0.0431989	1	up
TRITD7Av1G229790	wall-associated receptor kinase 1-like [Aegilops tauschii subsp. tauschii]	6.1148	16.5247	-1.43425	0.0476277	1	down
TRITD7Av1G232130	acetylajmalan esterase-like [Aegilops tauschii subsp. tauschii]	4.19877	1.72224	1.28568	0.0387233	1	up
TRITD7Av1G242290	carbonic anhydrase, chloroplastic-like [Aegilops tauschii subsp. tauschii];Carbonic anhydrase, chloroplastic [Triticum urartu]	10.681	4.56048	1.22779	0.0448725	1	up
TRITD7Av1G251120	uncharacterized protein LOC109764049 [Aegilops tauschii subsp. tauschii]	1.88551	0.786469	1.26149	0.0477603	1	up
TRITD7Av1G251700	ROR1 [Triticum aestivum]	5.58912	2.26962	1.30017	0.0358056	1	up
TRITD7Av1G252320	ABC transporter G family member 41-like [Aegilops tauschii subsp. tauschii];Pleiotropic drug resistance protein 3 [Triticum urartu]	1.51354	5.54814	-1.87407	0.00932486	0.707503	down
TRITD7Av1G255830	aspartyl protease family protein At5g10770-like [Aegilops tauschii subsp. tauschii];aspartyl protease family protein At5g10770-like isoform X1 [Aegilops tauschii subsp. tauschii];Aspartic proteinase nepenthesin-2 [Triticum urartu];Aspartic proteinase nepenthesin-1 [Triticum urartu]	41.8952	117.455	-1.48725	0.0393088	1	down
TRITD7Av1G257650	wall-associated receptor kinase 4 isoform X2 [Oryza sativa Japonica Group]	2.44791	10.2499	-2.06599	0.00410784	0.46197	down
TRITD7Av1G262230	patatin-like protein 2 [Aegilops tauschii subsp. tauschii]	8.42491	23.5901	-1.48545	0.040186	1	down
TRITD7Av1G263030	predicted protein [Hordeum vulgare subsp. vulgare]	1.08037	3.05899	-1.50153	0.0404505	1	down
TRITD7Av1G263720	cytochrome b561, DM13 and DOMON domain-containing protein At5g54830-like [Aegilops tauschii subsp. tauschii]	0.902121	2.53726	-1.49188	0.0419084	1	down
TRITD7Av1G266000	hydroquinone glucosyltransferase-like [Aegilops tauschii subsp. tauschii]	2.44986	1.05036	1.22181	0.0491118	1	up
TRITD7Av1G268930	cytochrome P450 72A14-like [Aegilops tauschii subsp. tauschii]	4.28012	25.5647	-2.57843	0.000369773	0.10656	down
TRITD7Av1G270090	chaperone protein dnaJ 11, chloroplastic-like [Aegilops tauschii subsp. tauschii]	11.9237	4.60513	1.37252	0.0270259	1	up
TRITD7Av1G274820	dnaJ homolog subfamily C member 7 homolog [Aegilops tauschii subsp. tauschii]	16.7335	2.77877	2.59022	0.000125732	0.0566621	up
TRITD7Bv1G002980	taxadien-5-alpha-ol O-acetyltransferase-like [Aegilops tauschii subsp. tauschii]	2.65569	0.637286	2.05907	0.00186539	0.300471	up
TRITD7Bv1G005450	benzoxazinone:UDP-Glc glucosyltransferase [Triticum aestivum]	7.8876	1.88998	2.06121	0.00155298	0.268092	up
TRITD7Bv1G005560	hypothetical protein BRADI_5g15057v3 [Brachypodium distachyon]	22.7669	7.32367	1.6363	0.00962138	0.716396	up
TRITD7Bv1G006440	thiosulfate sulfurtransferase 16, chloroplastic-like isoform X2 [Aegilops tauschii subsp. tauschii];uncharacterized protein LOC109761339 isoform X1 [Aegilops tauschii subsp. tauschii]	17.298	6.97859	1.3096	0.0341247	1	up
TRITD7Bv1G015120	flavonol synthase/flavanone 3-hydroxylase-like [Aegilops tauschii subsp. tauschii]	0.994467	3.01448	-1.59991	0.0302693	1	down
TRITD7Bv1G025920	auxin response factor 16 [Aegilops tauschii subsp. tauschii];Auxin response factor 16 [Triticum urartu]	2.53427	1.01158	1.32496	0.0327053	1	up
TRITD7Bv1G028140	unnamed protein product [Triticum aestivum]	22.3951	66.4226	-1.56849	0.0295585	1	down
TRITD7Bv1G038440	uncharacterized protein LOC109754176 [Aegilops tauschii subsp. tauschii];putative F-box/LRR-repeat protein At3g28410 [Aegilops tauschii subsp. tauschii]	3.86486	1.51084	1.35507	0.030028	1	up
TRITD7Bv1G039240	UDP-glycosyltransferase 73C5-like [Aegilops tauschii subsp. tauschii];hypothetical protein TRIUR3_32422 [Triticum urartu]	15.5105	5.73035	1.43655	0.0206429	0.951582	up
TRITD7Bv1G042080	metalloendoproteinase 2-MMP [Aegilops tauschii subsp. tauschii]	3.11562	1.06841	1.54405	0.015979	0.880239	up
TRITD7Bv1G042790	chlorophyll a-b binding protein of LHCII type 1-like [Aegilops tauschii subsp. tauschii];Chlorophyll a-b binding protein 25, chloroplastic [Triticum urartu]	8.82105	1.97849	2.15655	0.000998575	0.199003	up
TRITD7Bv1G047330	protein CURVATURE THYLAKOID 1A, chloroplastic-like isoform X2 [Aegilops tauschii subsp. tauschii];protein CURVATURE THYLAKOID 1A, chloroplastic-like isoform X1 [Aegilops tauschii subsp. tauschii]	286.358	117.292	1.28771	0.0350538	1	up
TRITD7Bv1G051810	uncharacterized protein LOC109753877 [Aegilops tauschii subsp. tauschii]	2.36037	13.8203	-2.54971	0.000417558	0.11386	down
TRITD7Bv1G052190	uncharacterized protein LOC109745701 [Aegilops tauschii subsp. tauschii];uncharacterized protein LOC109738559 [Aegilops tauschii subsp. tauschii]	1.33973	4.24861	-1.66505	0.0207951	0.953652	down
TRITD7Bv1G062410	tricin synthase 1-like [Aegilops tauschii subsp. tauschii]	18.9498	72.7547	-1.94086	0.00684766	0.613326	down
TRITD7Bv1G071080	heat shock protein 90 [Triticum aestivum]	505.313	127.711	1.9843	0.00200699	0.305957	up
TRITD7Bv1G077740	protein NUCLEAR FUSION DEFECTIVE 4-like [Aegilops tauschii subsp. tauschii]	7.42561	2.93514	1.33908	0.0300164	1	up
TRITD7Bv1G081470	predicted protein [Hordeum vulgare subsp. vulgare]	31.2026	13.0716	1.25523	0.0407724	1	up
TRITD7Bv1G086740	light harvesting chlorophyll a/b-binding protein Lhcb1 [Hordeum vulgare subsp. vulgare];chlorophyll a-b binding protein 2 [Zea mays];Chlorophyll a-b binding protein 3C, chloroplastic [Triticum urartu];chlorophyll a-b binding protein of LHCII type 1-like [Aegilops tauschii subsp. tauschii]	7.57174	2.20226	1.78164	0.00574189	0.562955	up
TRITD7Bv1G118700	purine-uracil permease NCS1-like [Aegilops tauschii subsp. tauschii];putative allantoin permease [Triticum urartu]	1.94495	0.573745	1.76125	0.00689903	0.613326	up
TRITD7Bv1G120550	lysine histidine transporter 2-like [Aegilops tauschii subsp. tauschii]	22.1506	79.1101	-1.83652	0.0104897	0.746879	down
TRITD7Bv1G120640	lysine histidine transporter 1-like [Aegilops tauschii subsp. tauschii]	49.9974	158.925	-1.66842	0.0202477	0.948174	down
TRITD7Bv1G121590	photosystem II core complex proteins psbY, chloroplastic [Aegilops tauschii subsp. tauschii]	69.097	29.6647	1.21988	0.044783	1	up
TRITD7Bv1G137620	receptor-like protein kinase HERK 1 isoform X2 [Aegilops tauschii subsp. tauschii]	6.46561	1.77823	1.86235	0.0037055	0.440483	up
TRITD7Bv1G139850	anthocyanidin 5,3-O-glucosyltransferase-like [Aegilops tauschii subsp. tauschii]	0.772603	2.23023	-1.52939	0.0396195	1	down
TRITD7Bv1G140320	starch branching enzyme III [Triticum aestivum];1,4-alpha-glucan-branching enzyme 3, chloroplastic/amyloplastic [Aegilops tauschii subsp. tauschii]	7.20995	3.05465	1.23898	0.0426898	1	up
TRITD7Bv1G143870	probable gamma-aminobutyrate transaminase 4 [Oryza sativa Japonica Group];aminotransferase-like protein [Oryza sativa]	3.37096	10.7387	-1.67159	0.0208653	0.954706	down
TRITD7Bv1G143970	putative Cytochrome P450 [Oryza sativa Japonica Group]	0.597982	2.49911	-2.06324	0.00532339	0.544591	down
TRITD7Bv1G144570	uncharacterized protein LOC109733618 [Aegilops tauschii subsp. tauschii]	18.0546	7.29334	1.30772	0.0360177	1	up
TRITD7Bv1G147200	uncharacterized protein LOC109737470 [Aegilops tauschii subsp. tauschii]	11.9464	58.3449	-2.28803	0.00151415	0.266481	down
TRITD7Bv1G157280	EIN3-binding F-box protein 1-like [Aegilops tauschii subsp. tauschii]	5.35493	19.2522	-1.84608	0.0102107	0.743865	down
TRITD7Bv1G157610	predicted protein [Hordeum vulgare subsp. vulgare]	22.7838	9.68977	1.23348	0.0449795	1	up
TRITD7Bv1G158080	polyamine oxidase-like [Aegilops tauschii subsp. tauschii]	3.93624	1.68906	1.22059	0.0469647	1	up
TRITD7Bv1G159400	fructose-bisphosphate aldolase 5, cytosolic-like [Aegilops tauschii subsp. tauschii];Fructose-bisphosphate aldolase, cytoplasmic isozyme 1 [Triticum urartu]	328.692	109.097	1.59112	0.0109945	0.76708	up
TRITD7Bv1G166750	uncharacterized protein LOC109763014 [Aegilops tauschii subsp. tauschii]	13.8332	5.72034	1.27396	0.0373155	1	up
TRITD7Bv1G169800	arogenate dehydrogenase 2, chloroplastic-like [Aegilops tauschii subsp. tauschii]	4.23267	1.47026	1.5255	0.0160685	0.882038	up
TRITD7Bv1G174620	thylakoid lumenal 16.5 kDa protein, chloroplastic [Aegilops tauschii subsp. tauschii]	23.8905	7.3063	1.70923	0.00703915	0.615426	up
TRITD7Bv1G176660	probable carboxylesterase 15 [Aegilops tauschii subsp. tauschii];hypothetical protein TRIUR3_17438 [Triticum urartu]	6.45216	2.28985	1.49453	0.0175534	0.910634	up
TRITD7Bv1G182970	tyrosine-sulfated glycopeptide receptor 1-like [Aegilops tauschii subsp. tauschii];Tyrosine-sulfated glycopeptide receptor 1 [Triticum urartu]	0.989677	0.421862	1.23019	0.0480646	1	up
TRITD7Bv1G192040	G-type lectin S-receptor-like serine/threonine-protein kinase At2g19130 [Aegilops tauschii subsp. tauschii]	2.41026	7.53686	-1.64478	0.022847	1	down
TRITD7Bv1G199120	uncharacterized protein LOC109764049 [Aegilops tauschii subsp. tauschii]	4.33769	1.86259	1.21962	0.0475432	1	up
TRITD7Bv1G205770	aspartyl protease family protein At5g10770-like isoform X1 [Aegilops tauschii subsp. tauschii];Aspartic proteinase nepenthesin-2 [Triticum urartu]	12.5795	4.95815	1.3432	0.0292189	1	up
TRITD7Bv1G209740	D-3-phosphoglycerate dehydrogenase 3, chloroplastic-like [Aegilops tauschii subsp. tauschii]	2.82438	1.16984	1.27163	0.0396848	1	up
TRITD7Bv1G215210	Putative aldehyde oxidase-like protein [Triticum urartu];putative aldehyde oxidase-like protein isoform X1 [Aegilops tauschii subsp. tauschii];putative aldehyde oxidase-like protein isoform X2 [Aegilops tauschii subsp. tauschii]	0.977554	0.282801	1.78939	0.00568629	0.562955	up
TRITD7Bv1G217350	hydroquinone glucosyltransferase-like [Aegilops tauschii subsp. tauschii]	1.9311	0.77521	1.31676	0.0375242	1	up
TRITD7Bv1G219150	type I inorganic proton-pumping pyrophosphatase 2-B [Triticum aestivum];Pyrophosphate-energized vacuolar membrane proton pump 1 [Triticum urartu]	154.572	66.708	1.21234	0.0456078	1	up
TRITD7Bv1G220130	cytochrome P450 [Triticum aestivum]	0.542207	2.18616	-2.01148	0.00677694	0.612252	down
TRITD7Bv1G220700	E3 ubiquitin-protein ligase KEG [Triticum urartu]	1.75802	0.681699	1.36674	0.0301981	1	up
TRITD7Bv1G221080	cytochrome P450 72A14-like [Aegilops tauschii subsp. tauschii];Secologanin synthase [Triticum urartu];predicted protein [Hordeum vulgare subsp. vulgare]	13.576	41.8493	-1.62415	0.0240151	1	down
TRITD7Bv1G222470	chaperone protein dnaJ 11, chloroplastic-like [Aegilops tauschii subsp. tauschii]	37.4738	13.8729	1.43361	0.0210358	0.954997	up
TRITD7Bv1G222560	chaperone protein dnaJ 11, chloroplastic-like [Aegilops tauschii subsp. tauschii]	12.1469	4.90691	1.3077	0.036047	1	up
TRITD7Bv1G225330	serine/threonine protein kinase [Triticum aestivum]	40.8863	112.055	-1.45452	0.0442461	1	down
TRITD7Bv1G227310	putative receptor protein kinase ZmPK1 [Aegilops tauschii subsp. tauschii]	0.481037	1.96813	-2.03261	0.00560856	0.562955	down
TRITD7Bv1G230030	MYB-related protein [Triticum aestivum]	71.2697	28.1628	1.3395	0.0291382	1	up
TRITD7Bv1G232580	transmembrane protein 53 [Aegilops tauschii subsp. tauschii]	10.9644	4.3682	1.32772	0.0312658	1	up
TRITD7Bv1G233320	predicted protein [Hordeum vulgare subsp. vulgare];uncharacterized protein LOC109764198 [Aegilops tauschii subsp. tauschii]	9.26166	3.10724	1.57564	0.0121812	0.795538	up
TRITD0Uv1G004540	uncharacterized protein LOC109787361 [Aegilops tauschii subsp. tauschii]	4.88659	1.87916	1.37874	0.0267563	1	up
TRITD0Uv1G009510	unnamed protein product [Triticum aestivum];hypothetical protein TRIUR3_07792 [Triticum urartu];vacuolar amino acid transporter 1-like isoform X1 [Aegilops tauschii subsp. tauschii]	1.72479	0.677711	1.34768	0.0326608	1	up
TRITD0Uv1G010580	UDP-glycosyltransferase 74E1 [Triticum urartu]	12.4004	4.71548	1.39491	0.0252516	1	up
TRITD0Uv1G013230	indole-2-monooxygenase-like [Aegilops tauschii subsp. tauschii]	13.3545	2.02445	2.72173	6.13096e-05	0.0353548	up
TRITD0Uv1G013350	Cytochrome P450 71C1 [Triticum urartu];indole-2-monooxygenase-like [Aegilops tauschii subsp. tauschii]	12.9459	4.47514	1.53249	0.0144298	0.837452	up
TRITD0Uv1G018850	NF-YB3 [Triticum aestivum]	16.5877	5.9058	1.48991	0.0175595	0.910634	up
TRITD0Uv1G019590	uncharacterized protein LOC109769097 isoform X1 [Aegilops tauschii subsp. tauschii];uncharacterized protein LOC109769097 isoform X2 [Aegilops tauschii subsp. tauschii];predicted protein [Hordeum vulgare subsp. vulgare]	40.0005	16.8823	1.24451	0.0408725	1	up
TRITD0Uv1G023100	unnamed protein product [Triticum aestivum]	4.55155	12.7123	-1.48179	0.0421001	1	down
TRITD0Uv1G023310	unnamed protein product [Triticum aestivum]	7.65151	22.0303	-1.52567	0.0353668	1	down
TRITD0Uv1G027000	protein DETOXIFICATION 40-like isoform X2 [Aegilops tauschii subsp. tauschii]	31.3421	10.7753	1.54038	0.0136968	0.825399	up
TRITD0Uv1G027020	protein DETOXIFICATION 40-like isoform X2 [Aegilops tauschii subsp. tauschii];Protein TRANSPARENT TESTA 12 [Triticum urartu]	21.3067	7.76661	1.45595	0.0191674	0.936027	up
TRITD0Uv1G036180	RNA exonuclease 4-like [Aegilops tauschii subsp. tauschii]	3.23168	1.33206	1.27863	0.041201	1	up
TRITD0Uv1G039550	hypothetical protein TRIUR3_14095 [Triticum urartu]	1.82972	0.750149	1.28637	0.0385528	1	up
TRITD0Uv1G047690	CST complex subunit CTC1-like [Aegilops tauschii subsp. tauschii];hypothetical protein TRIUR3_04909 [Triticum urartu]	0.868799	0.222241	1.96689	0.00295266	0.387722	up
TRITD0Uv1G056020	disease resistance protein RGA2-like [Aegilops tauschii subsp. tauschii];hypothetical protein TRIUR3_03241 [Triticum urartu];hypothetical protein TRIUR3_13216 [Triticum urartu]	5.50001	1.34755	2.0291	0.00165437	0.278499	up
TRITD0Uv1G056990	imp biosynthesis protein (chloroplast) [Oryza sativa Indica Group]	25.1862	10.6513	1.2416	0.0438956	1	up
TRITD0Uv1G062430	phytoene synthase 7A [Triticum aestivum];Phytoene synthase, chloroplastic [Triticum urartu]	8.97711	3.63517	1.30423	0.0342571	1	up
TRITD0Uv1G066460	probable flavin-containing monooxygenase 1 [Aegilops tauschii subsp. tauschii]	2.04938	10.0294	-2.29098	0.00161176	0.273506	down
TRITD0Uv1G066600	predicted protein [Hordeum vulgare subsp. vulgare]	6.11316	1.54105	1.988	0.00228696	0.326229	up
TRITD0Uv1G066810	probable flavin-containing monooxygenase 1 [Aegilops tauschii subsp. tauschii]	0.576062	3.91031	-2.76299	0.00019083	0.0707982	down
TRITD0Uv1G082880	predicted protein [Hordeum vulgare subsp. vulgare]	12.5009	1.65139	2.92028	2.0247e-05	0.0144409	up
TRITD0Uv1G087270	unnamed protein product [Triticum aestivum]	2.9115	11.0077	-1.91868	0.00781467	0.641821	down
TRITD0Uv1G090180	Wall-associated receptor kinase 2 [Triticum urartu]	25.8206	71.3724	-1.46684	0.0424063	1	down
TRITD0Uv1G090380	hypothetical protein TRIUR3_22408 [Triticum urartu]	2.81885	1.17516	1.26225	0.0455018	1	up
TRITD0Uv1G093490	cysteine-rich receptor-like protein kinase 40 [Aegilops tauschii subsp. tauschii];Cysteine-rich receptor-like protein kinase 40 [Triticum urartu]	0.945285	3.47407	-1.8778	0.0108012	0.756445	down
TRITD0Uv1G099320	unnamed protein product [Triticum aestivum]	1.74693	6.66413	-1.93159	0.0078779	0.643117	down
TRITD0Uv1G102070	unnamed protein product [Triticum aestivum];Receptor-like serine/threonine-protein kinase SD1-7 [Triticum urartu]	5.47702	17.7734	-1.69826	0.0187592	0.927253	down
TRITD0Uv1G110430	uncharacterized protein LOC109786075 [Aegilops tauschii subsp. tauschii]	1.49619	8.23608	-2.46067	0.000757424	0.179313	down
TRITD0Uv1G110580	LRK19 [Triticum aestivum]	8.03077	23.2282	-1.53227	0.0362326	1	down
TRITD0Uv1G111290	hypothetical protein TRIUR3_03961 [Triticum urartu]	19.8205	54.8876	-1.46949	0.0421375	1	down

## Sheet: AuHC_G vs AuCC_G
Table S8 continued. Differentially expressed genes (DEGs) in response to the parental treatment factor.
*Number of up-regulated genes: 64. Number of down-regulated genes: 139.
Gene ID	Description	FPKM.AuHC_G	FPKM.AuCC_G	Log2(fold-change)	p-value	q-value	Regulation pattern
TRITD1Av1G002070	gamma-gliadin [Triticum monococcum]	21.2058	50.8092	-1.26063	0.0424372	1	down
TRITD1Av1G002120	gamma-gliadin [Triticum aestivum];gamma prolamin [Taeniatherum caput-medusae]	644.008	2334.55	-1.858	0.00393698	1	down
TRITD1Av1G002200	gamma-gliadin [Triticum aestivum];gamma-gliadin [Triticum turgidum];gamma gliadin [Triticum monococcum]	323.832	1128.85	-1.80154	0.00503386	1	down
TRITD1Av1G002230	Avenin-3 [Triticum urartu]	890.234	3355.3	-1.91419	0.00306986	1	down
TRITD1Av1G002790	low molecular weight glutenin subunit, partial [Triticum turgidum subsp. durum];low molecular weight glutenin subunit [Triticum monococcum subsp. monococcum]	936.96	2546.26	-1.44232	0.0215929	1	down
TRITD1Av1G021620	12S seed storage globulin 1 [Triticum urartu]	101.429	353.473	-1.80113	0.00504748	1	down
TRITD1Av1G032320	serine carboxypeptidase 2 [Aegilops tauschii subsp. tauschii];Serine carboxypeptidase 2 [Triticum urartu]	0.986435	4.37471	-2.14889	0.00127204	1	down
TRITD1Av1G091750	cellulose synthase A catalytic subunit 7 [UDP-forming] [Aegilops tauschii subsp. tauschii];cellulose synthase [Hordeum vulgare subsp. vulgare]	1.35547	0.457494	1.56697	0.0302263	1	up
TRITD1Av1G162120	LEC14B protein [Triticum urartu];predicted protein, partial [Hordeum vulgare subsp. vulgare]	1.38423	3.9973	-1.52994	0.017658	1	down
TRITD1Av1G181590	hypothetical protein TRIUR3_13589 [Triticum urartu]	0.867062	2.75288	-1.66674	0.0102674	1	down
TRITD1Av1G207440	predicted protein [Hordeum vulgare subsp. vulgare]	30.7386	116.39	-1.92084	0.00303312	1	down
TRITD1Av1G211850	beta-fructofuranosidase, insoluble isoenzyme 1-like [Aegilops tauschii subsp. tauschii]	1.98439	0.705538	1.4919	0.0405853	1	up
TRITD1Av1G217550	heat shock transcription factor A6e [Triticum aestivum];Heat stress transcription factor A-2c [Triticum urartu]	13.6679	4.42329	1.6276	0.0225699	1	up
TRITD1Bv1G001870	gamma-gliadin [Triticum aestivum];gamma-gliadin [Triticum dicoccoides];gamma-gliadin 9 [Triticum aestivum]	463.26	1676.21	-1.8553	0.00398306	1	down
TRITD1Bv1G001950	Avenin-3 [Triticum urartu]	152.737	814.505	-2.41488	0.000281119	0.557919	down
TRITD1Bv1G008290	low-molecular-weight glutenin subunit [Triticum aestivum]	406.504	1431.97	-1.81666	0.00471907	1	down
TRITD1Bv1G024840	triticin [Triticum aestivum]	2.99479	8.14646	-1.44372	0.0231735	1	down
TRITD1Bv1G026890	uncharacterized protein LOC109734119 [Aegilops tauschii subsp. tauschii]	5.39492	15.9288	-1.56196	0.0137019	1	down
TRITD1Bv1G041340	serine carboxypeptidase 2 [Aegilops tauschii subsp. tauschii]	1.98152	9.35522	-2.23917	0.000749392	0.980455	down
TRITD1Bv1G058280	tryptophan aminotransferase related 2 [Triticum aestivum]	1.20893	4.17928	-1.78952	0.00609149	1	down
TRITD1Bv1G080310	Ras-related protein Rab11C [Triticum urartu]	27.4935	9.2022	1.57904	0.0275648	1	up
TRITD1Bv1G096580	cellulose synthase A catalytic subunit 7 [UDP-forming] [Aegilops tauschii subsp. tauschii];cellulose synthase [Hordeum vulgare subsp. vulgare]	1.92129	0.596809	1.68674	0.0187848	1	up
TRITD1Bv1G119760	trihelix transcription factor GTL1-like isoform X1 [Aegilops tauschii subsp. tauschii];trihelix transcription factor GTL1-like isoform X2 [Aegilops tauschii subsp. tauschii]	4.92746	21.626	-2.13385	0.00113968	1	down
TRITD1Bv1G168120	zinc transporter 5-like [Aegilops tauschii subsp. tauschii]	1.35398	4.13069	-1.60917	0.0127709	1	down
TRITD1Bv1G177800	globulin 1 [Triticum aestivum]	34.377	96.8551	-1.49438	0.0178359	1	down
TRITD1Bv1G178000	class III peroxidase [Triticum aestivum]	1.79178	0.615505	1.54155	0.0361459	1	up
TRITD1Bv1G183200	Regulatory protein opaque-2 [Triticum urartu]	1.62751	4.87089	-1.58152	0.0139403	1	down
TRITD1Bv1G213600	alpha purothionin [Triticum aestivum]	1647.64	3873.73	-1.23333	0.0460082	1	down
TRITD1Bv1G222160	uncharacterized protein LOC109785425 [Aegilops tauschii subsp. tauschii]	3.0192	0.499201	2.59647	0.00037587	0.606731	up
TRITD2Av1G053010	uncharacterized protein LOC109744627 [Aegilops tauschii subsp. tauschii];hypothetical protein TRIUR3_09860 [Triticum urartu]	1.86197	5.15144	-1.46814	0.0242346	1	down
TRITD2Av1G137440	unnamed protein product [Triticum aestivum];uncharacterized protein LOC109787414 [Aegilops tauschii subsp. tauschii];CBL-interacting protein kinase 23 [Triticum urartu]	8.15679	22.3513	-1.45429	0.0208753	1	down
TRITD2Av1G191220	23.2 kDa heat shock protein-like [Aegilops tauschii subsp. tauschii]	6.37404	2.27444	1.4867	0.0401477	1	up
TRITD2Av1G225290	uncharacterized membrane protein At1g06890-like [Aegilops tauschii subsp. tauschii];hypothetical protein TRIUR3_23696 [Triticum urartu];predicted protein [Hordeum vulgare subsp. vulgare]	2.31818	0.837129	1.46947	0.0463166	1	up
TRITD2Av1G227850	hypothetical protein TRIUR3_12951 [Triticum urartu]	10.116	24.6443	-1.28461	0.0395459	1	down
TRITD2Av1G270630	hypothetical protein TRIUR3_11796 [Triticum urartu]	4.70896	1.56693	1.58747	0.0266483	1	up
TRITD2Av1G279810	unnamed protein product [Triticum aestivum];chalcone synthase [Triticum aestivum];chalcone synthase, partial [Triticum aestivum]	2.85161	0.816848	1.80364	0.0130154	1	up
TRITD2Av1G279890	antimicrobial peptides-like [Aegilops tauschii subsp. tauschii]	16.5787	75.6245	-2.18952	0.000872395	1	down
TRITD2Av1G280980		11.128	31.0017	-1.47815	0.0200604	1	down
TRITD2Av1G290370	hypothetical protein TRIUR3_20494 [Triticum urartu]	8.36623	166.228	-4.31245	5.13974e-09	8.06939e-05	down
TRITD2Bv1G039760	aspartyl protease family protein 2-like [Aegilops tauschii subsp. tauschii];unnamed protein product [Triticum aestivum]	50.9314	126.529	-1.31284	0.0348241	1	down
TRITD2Bv1G042060	predicted protein [Hordeum vulgare subsp. vulgare];hypothetical protein TRIUR3_29563 [Triticum urartu]	5.32542	15.1694	-1.51019	0.017338	1	down
TRITD2Bv1G056060	10 kDa chaperonin, mitochondrial-like [Aegilops tauschii subsp. tauschii]	179.325	55.7881	1.68455	0.0175408	1	up
TRITD2Bv1G085390	vacuolar protein 8 [Aegilops tauschii subsp. tauschii]	2.00634	0.629454	1.67239	0.0213433	1	up
TRITD2Bv1G189460	TPA_inf: caleosin [Triticum aestivum]	7.72139	20.335	-1.39703	0.0262917	1	down
TRITD2Bv1G201500	unnamed protein product [Triticum aestivum];prolyl endopeptidase-like [Aegilops tauschii subsp. tauschii]	2.83546	13.4787	-2.24902	0.000674845	0.921311	down
TRITD2Bv1G243130	uncharacterized protein LOC109764316 [Aegilops tauschii subsp. tauschii];uncharacterized protein LOC109754942 [Aegilops tauschii subsp. tauschii]	14.4738	48.1068	-1.7328	0.00686207	1	down
TRITD2Bv1G245310	unnamed protein product [Triticum aestivum]	3.34716	1.18124	1.50263	0.0377962	1	up
TRITD2Bv1G249160	GA3ox-B3 [Triticum aestivum]	2.74338	7.05735	-1.36317	0.0305726	1	down
TRITD2Bv1G258580	RecName: Full=4-hydroxy-7-methoxy-3-oxo-3,4-dihydro-2H-1,4-benzoxazin-2-yl glucoside beta-D-glucosidase 1a, chloroplastic; AltName: Full=Beta-glucosidase 1a; Short=TaGlu1a; Flags: Precursor	3.38168	1.20968	1.48311	0.0400982	1	up
TRITD2Bv1G258870	receptor protein kinase TMK1-like [Aegilops tauschii subsp. tauschii]	15.4823	3.70617	2.06262	0.0036988	1	up
TRITD3Av1G001250	pg1, putative, expressed [Triticum aestivum];glycine-rich domain-containing protein 1-like [Aegilops tauschii subsp. tauschii];hypothetical protein TRIUR3_01121 [Triticum urartu];conserved hypothetical protein, Hv-pg1 homolog,putative, expressed [Triticum aestivum]	1.40442	0.367317	1.93487	0.00717693	1	up
TRITD3Av1G003290	Mother of FT and TFL1 [Triticum aestivum]	4.08711	10.0716	-1.30114	0.0399628	1	down
TRITD3Av1G028060	dimeric alpha-amylase inhibitor [Triticum dicoccoides]	6.1836	17.8333	-1.52806	0.0166673	1	down
TRITD3Av1G161850	Aspartic proteinase oryzasin-1 [Triticum urartu]	21.0317	52.7299	-1.32605	0.0334407	1	down
TRITD3Av1G187820	unnamed protein product [Triticum aestivum];cellulose synthase, expressed [Triticum aestivum];cellulose synthase A catalytic subunit 4 [UDP-forming] [Aegilops tauschii subsp. tauschii]	2.94925	0.758454	1.95921	0.00605787	1	up
TRITD3Av1G235830	S-norcoclaurine synthase 1-like [Aegilops tauschii subsp. tauschii]	1.61658	5.22278	-1.69187	0.00900926	1	down
TRITD3Bv1G013220	unnamed protein product [Triticum aestivum]	0.518382	1.3839	-1.41665	0.0275803	1	down
TRITD3Bv1G014400	RecName: Full=16.9 kDa class I heat shock protein 1; AltName: Full=HSP 16.9; AltName: Full=Heat shock protein 16.9A; AltName: Full=Heat shock protein 17; AltName: Full=Low molecular weight heat shock protein	10.3187	3.51695	1.55286	0.0310171	1	up
TRITD3Bv1G016440	type 1 non specific lipid transfer protein precursor [Triticum aestivum]	25.8364	6.72414	1.94198	0.00645205	1	up
TRITD3Bv1G016470	type 1 non specific lipid transfer protein precursor [Triticum aestivum]	2.80904	7.69135	-1.45316	0.0239037	1	down
TRITD3Bv1G030910	unnamed protein product [Triticum aestivum]	3.09929	19.8342	-2.67798	7.65612e-05	0.218547	down
TRITD3Bv1G032400	unnamed protein product [Triticum aestivum]	220.574	625.717	-1.50425	0.0170434	1	down
TRITD3Bv1G045990	uncharacterized protein LOC109776782 [Aegilops tauschii subsp. tauschii]	2.12616	0.673478	1.65855	0.0211712	1	up
TRITD3Bv1G071680	unnamed protein product [Triticum aestivum]	0.883956	2.39169	-1.43599	0.0253642	1	down
TRITD3Bv1G171120	unnamed protein product [Triticum aestivum];cellulose synthase A catalytic subunit 4 [UDP-forming] [Aegilops tauschii subsp. tauschii];cellulose synthase, expressed [Triticum aestivum]	3.30921	1.24038	1.41571	0.0482226	1	up
TRITD3Bv1G178500	unnamed protein product [Triticum aestivum]	5.80097	15.0182	-1.37235	0.0289962	1	down
TRITD3Bv1G180240	unnamed protein product [Triticum aestivum];inositol hexakisphosphate and diphosphoinositol-pentakisphosphate kinase 2-like isoform X1 [Aegilops tauschii subsp. tauschii];hypothetical protein TRIUR3_03754 [Triticum urartu]	2.079	0.754914	1.46151	0.0433928	1	up
TRITD3Bv1G221690	unnamed protein product [Triticum aestivum]	0.869938	2.50834	-1.52775	0.0192891	1	down
TRITD3Bv1G222230	unnamed protein product [Triticum aestivum];hypothetical protein TRIUR3_25865 [Triticum urartu]	1.27145	0.442047	1.52421	0.0369828	1	up
TRITD3Bv1G280930	unnamed protein product [Triticum aestivum]	1.60941	3.84751	-1.25739	0.0449543	1	down
TRITD3Bv1G282680	hypothetical protein TRIUR3_34600 [Triticum urartu]	36.3127	124.698	-1.77989	0.00565997	1	down
TRITD4Av1G003790	protein FAR-RED IMPAIRED RESPONSE 1-like isoform X1 [Aegilops tauschii subsp. tauschii];protein FAR-RED IMPAIRED RESPONSE 1-like isoform X2 [Aegilops tauschii subsp. tauschii]	0.879113	4.49174	-2.35316	0.000454294	0.679278	down
TRITD4Av1G004520	hypothetical protein TRIUR3_07014 [Triticum urartu]	14.0439	4.32414	1.69946	0.0195382	1	up
TRITD4Av1G004530	uncharacterized protein LOC109772825 [Aegilops tauschii subsp. tauschii]	14.3686	3.81034	1.91493	0.00851052	1	up
TRITD4Av1G008900	heat shock factor HsfA2e [Triticum aestivum]	4.15207	1.05847	1.97185	0.00655494	1	up
TRITD4Av1G020340	Trypsin/alpha-amylase inhibitor CMX1/CMX3 [Triticum urartu]	540.401	1264.16	-1.22608	0.0471956	1	down
TRITD4Av1G041570	hypothetical protein TRIUR3_21260 [Triticum urartu];17.9 kDa class I heat shock protein-like [Aegilops tauschii subsp. tauschii]	20.6888	7.65129	1.43508	0.0443184	1	up
TRITD4Av1G043380	hypothetical protein TRIUR3_29768 [Triticum urartu]	4.87906	1.40671	1.79428	0.0134644	1	up
TRITD4Av1G054470	hypothetical protein TRIUR3_28410 [Triticum urartu]	22.4924	76.2208	-1.76075	0.00609961	1	down
TRITD4Av1G145980	scarecrow-like protein 3 [Aegilops tauschii subsp. tauschii];predicted protein, partial [Hordeum vulgare subsp. vulgare]	1.08259	2.59776	-1.26278	0.0474759	1	down
TRITD4Av1G149180	UDP-glucose 6-dehydrogenase 4-like [Aegilops tauschii subsp. tauschii];UDP-glucose 6-dehydrogenase [Triticum urartu]	9.34205	70.582	-2.91749	1.96796e-05	0.0772423	down
TRITD4Av1G156820	alcohol dehydrogenase ADH2A [Triticum aestivum]	6.89514	1.84361	1.90305	0.007977	1	up
TRITD4Av1G163940	hypothetical protein TRIUR3_13108 [Triticum urartu]	12.9119	32.9452	-1.35137	0.0305802	1	down
TRITD4Av1G168210	hypothetical protein TRIUR3_23889 [Triticum urartu]	6.74788	2.36766	1.51097	0.036052	1	up
TRITD4Av1G178500	vignain-like [Aegilops tauschii subsp. tauschii]	1.02227	4.18359	-2.03297	0.00236369	1	down
TRITD4Av1G193720	DEAD-box ATP-dependent RNA helicase 21 [Aegilops tauschii subsp. tauschii]	2.14593	14.0278	-2.70861	6.5319e-05	0.205102	down
TRITD4Av1G201430	globulin-3A [Triticum aestivum]	8.23314	42.1185	-2.35494	0.000386453	0.606731	down
TRITD4Av1G201440	globulin-3A [Triticum aestivum]	9.15968	47.2759	-2.36774	0.000361683	0.606731	down
TRITD4Av1G211980	predicted protein [Hordeum vulgare subsp. vulgare]	1.53434	4.39849	-1.51939	0.017106	1	down
TRITD4Av1G223300	uncharacterized protein LOC109744800 [Aegilops tauschii subsp. tauschii]	1.08759	3.14068	-1.52994	0.0190735	1	down
TRITD4Av1G243510	peroxidase 1 [Triticum aestivum]	1.46711	3.92461	-1.41957	0.0267603	1	down
TRITD4Av1G250500	bisdemethoxycurcumin synthase-like [Aegilops tauschii subsp. tauschii]	0.84081	2.74105	-1.70488	0.00963846	1	down
TRITD4Bv1G009200	unnamed protein product [Triticum aestivum]	6.04346	2.20334	1.45568	0.0422832	1	up
TRITD4Bv1G022500	trypsin inhibitor CMe-like [Aegilops tauschii subsp. tauschii]	4.64693	11.5036	-1.30773	0.0387413	1	down
TRITD4Bv1G025700	cysteine endopeptidase EP8 [Secale cereale x Triticum turgidum subsp. durum]	1.59629	8.63484	-2.43544	0.000302058	0.557919	down
TRITD4Bv1G040430	alcohol dehydrogenase ADH2B [Triticum aestivum];alcohol dehydrogenase ADH2 [Aegilops tauschii]	2.93603	1.04692	1.48771	0.041688	1	up
TRITD4Bv1G118070	SCAR-like protein 1 isoform X1 [Aegilops tauschii subsp. tauschii]	0.881163	0.305215	1.52958	0.0369084	1	up
TRITD4Bv1G118260	Laccase-3 [Triticum urartu]	0.503217	1.33076	-1.403	0.0311515	1	down
TRITD4Bv1G136930	heat shock protein HSP26 [Triticum aestivum]	12.0982	4.43843	1.44667	0.0437599	1	up
TRITD4Bv1G150270	trypsin/alpha-amylase inhibitor CMX1/CMX3 [Aegilops tauschii subsp. tauschii]	461.908	1247.76	-1.43366	0.0223287	1	down
TRITD4Bv1G151020	pentatricopeptide repeat-containing protein At3g29290-like [Aegilops tauschii subsp. tauschii]	1.18756	3.28501	-1.4679	0.0224028	1	down
TRITD4Bv1G151370	uncharacterized protein At5g39570-like [Aegilops tauschii subsp. tauschii]	9.97468	27.3546	-1.45544	0.0208535	1	down
TRITD4Bv1G168230	hypothetical protein TRIUR3_05046 [Triticum urartu];pentatricopeptide repeat-containing protein At5g15280 isoform X2 [Aegilops tauschii subsp. tauschii];pentatricopeptide repeat-containing protein At5g15280 isoform X1 [Aegilops tauschii subsp. tauschii]	0.382121	0.934985	-1.29091	0.0443754	1	down
TRITD4Bv1G183570	protein PIN-LIKES 5-like [Aegilops tauschii subsp. tauschii]	4.16325	10.7111	-1.36333	0.0302888	1	down
TRITD4Bv1G184350	proteinase inhibitor Rgpi9, partial [Triticum aestivum]	14.8415	37.3789	-1.33259	0.0338402	1	down
TRITD4Bv1G186120	RecName: Full=Alpha-amylase/trypsin inhibitor CM16; AltName: Full=Chloroform/methanol-soluble protein CM16; Flags: Precursor	2444.15	5889.39	-1.26878	0.0406629	1	down
TRITD4Bv1G186130	RecName: Full=Alpha-amylase/trypsin inhibitor CM3; AltName: Full=Chloroform/methanol-soluble protein CM3; Flags: Precursor	1624.87	4456.68	-1.45564	0.0205292	1	down
TRITD4Bv1G206310	beta-amylase [Aegilops tauschii subsp. tauschii];Beta-amylase [Triticum urartu]	371.269	941.136	-1.34194	0.0313271	1	down
TRITD5Av1G000200	grain softness protein 1 [Triticum aestivum]	775.628	1917.27	-1.30562	0.0357042	1	down
TRITD5Av1G038160	disease resistance protein RPM1-like isoform X2 [Aegilops tauschii subsp. tauschii];disease resistance protein RPM1-like isoform X1 [Aegilops tauschii subsp. tauschii]	0.250408	0.671175	-1.42241	0.0290505	1	down
TRITD5Av1G116250	prolamin binding factor [Triticum urartu]	39.6079	1.33419	4.89175	4.78036e-10	1.50103e-05	up
TRITD5Av1G159310	serine carboxypeptidase-like 2 isoform X1 [Aegilops tauschii subsp. tauschii];serine carboxypeptidase-like 18 isoform X2 [Aegilops tauschii subsp. tauschii]	4.30901	1.317	1.7101	0.0176349	1	up
TRITD5Av1G166470	protein SRG1-like [Aegilops tauschii subsp. tauschii];Protein SRG1 [Triticum urartu]	40.5115	97.0581	-1.26052	0.0419905	1	down
TRITD5Av1G179490	protein FAR1-RELATED SEQUENCE 5-like [Aegilops tauschii subsp. tauschii]	1.24903	3.6229	-1.53634	0.0175484	1	down
TRITD5Av1G194060	RecName: Full=Serpin-Z1C; AltName: Full=TriaeZ1c; AltName: Full=WSZ1c	3.53399	8.81145	-1.31808	0.0353311	1	down
TRITD5Av1G224580	hypothetical protein TRIUR3_30720 [Triticum urartu]	33.8755	11.3248	1.58076	0.026932	1	up
TRITD5Av1G243810	cytochrome P450 86B1-like [Aegilops tauschii subsp. tauschii];Cytochrome P450 86B1 [Triticum urartu]	23.5362	2.83474	3.05359	2.69575e-05	0.0940518	up
TRITD5Av1G257530	Beta-amylase [Triticum urartu]	304.151	818.891	-1.42889	0.0227201	1	down
TRITD5Bv1G003120	ankyrin-1-like [Aegilops tauschii subsp. tauschii];Ankyrin-1 [Triticum urartu]	3.39285	0.960848	1.82012	0.01218	1	up
TRITD5Bv1G004300	uncharacterized protein At1g76660-like isoform X1 [Aegilops tauschii subsp. tauschii];uncharacterized protein At1g76660-like isoform X2 [Aegilops tauschii subsp. tauschii]	2.3942	6.36145	-1.40981	0.0259834	1	down
TRITD5Bv1G007800	glutathione transferase F4 [Triticum aestivum]	2.0617	4.90886	-1.25156	0.0475278	1	down
TRITD5Bv1G008040	plant cysteine oxidase 2-like isoform X2 [Aegilops tauschii subsp. tauschii]	4.09471	1.28565	1.67127	0.0214596	1	up
TRITD5Bv1G020260	hypothetical protein TRIUR3_24082 [Triticum urartu]	214.043	579.102	-1.43591	0.0222056	1	down
TRITD5Bv1G043170	hypothetical protein TRIUR3_24549 [Triticum urartu]	5.29305	1.95343	1.43809	0.0474879	1	up
TRITD5Bv1G092850	unnamed protein product [Triticum aestivum]	3.18027	1.00318	1.66457	0.0222364	1	up
TRITD5Bv1G115600	Alcohol dehydrogenase 2 [Triticum urartu];alcohol dehydrogenase ADH2H [Triticum aestivum]	1.1762	3.51921	-1.58112	0.0146322	1	down
TRITD5Bv1G161480	uncharacterized protein LOC109770732 [Aegilops tauschii subsp. tauschii]	1.07315	0.39699	1.43467	0.0480052	1	up
TRITD5Bv1G177790	uncharacterized protein LOC109784833 [Aegilops tauschii subsp. tauschii]	1.47724	3.70009	-1.32465	0.0348459	1	down
TRITD5Bv1G186950	RecName: Full=Serpin-Z1A; AltName: Full=TriaeZ1a; AltName: Full=WSZ1a; Short=WSZ1; AltName: Full=WSZCI	9.19903	26.2062	-1.51036	0.0168169	1	down
TRITD5Bv1G201860	Early nodulin-like protein 1 [Triticum urartu]	15.2841	43.2426	-1.50042	0.0176549	1	down
TRITD5Bv1G209030	RecName: Full=Serpin-Z2A; AltName: Full=TriaeZ2a; AltName: Full=WSZ2a	2.17462	8.45379	-1.95884	0.0027342	1	down
TRITD5Bv1G249210	YUC10.1 [Triticum aestivum];probable indole-3-pyruvate monooxygenase YUCCA10 isoform X2 [Aegilops tauschii subsp. tauschii];YUC10.3 [Triticum aestivum]	1.02736	3.41949	-1.73484	0.00734738	1	down
TRITD5Bv1G250990	11-beta-hydroxysteroid dehydrogenase-like protein [Triticum aestivum]	1.02633	3.33863	-1.70176	0.00938806	1	down
TRITD6Av1G004360	hypothetical protein TRIUR3_34960 [Triticum urartu]	10.8221	3.58872	1.59243	0.0284679	1	up
TRITD6Av1G005860	Peroxidase 45 [Triticum urartu];peroxidase 45-like [Aegilops tauschii subsp. tauschii]	0.914426	2.47679	-1.43753	0.0242168	1	down
TRITD6Av1G006390	vignain-like [Aegilops tauschii subsp. tauschii]	3.28156	7.93649	-1.27412	0.0420569	1	down
TRITD6Av1G009340	alpha-gliadin [Triticum turgidum subsp. durum];alpha-gliadin storage protein, partial [Triticum spelta]	5.37555	13.6059	-1.33974	0.0328819	1	down
TRITD6Av1G009400	Alpha/beta-gliadin [Triticum urartu];alpha-gliadin, partial [Triticum turgidum subsp. durum]	333.942	1179.96	-1.82107	0.00462754	1	down
TRITD6Av1G009660	alpha-gliadin storage protein, partial [Triticum spelta];alpha-gliadin, partial [Triticum macha];alpha-gliadin, partial [Triticum turgidum subsp. durum];omega-gliadin [Triticum timopheevii];alpha-gliadin, partial [Triticum dicoccon]	238.065	778.736	-1.70978	0.00743361	1	down
TRITD6Av1G009670	alpha gliadin [Triticum urartu]	33.0481	87.4039	-1.40313	0.0251847	1	down
TRITD6Av1G009830	omega-gliadin [Triticum timopheevii]	283.972	918.389	-1.69336	0.0079646	1	down
TRITD6Av1G009860	omega-gliadin [Triticum timopheevii];alpha-gliadin storage protein, partial [Triticum spelta]	123.668	734.076	-2.56946	0.000126667	0.284096	down
TRITD6Av1G009880	RecName: Full=Alpha/beta-gliadin; AltName: Full=Prolamin; Flags: Precursor	73.6106	209.19	-1.50683	0.0169066	1	down
TRITD6Av1G025160	endoglucanase 11-like [Aegilops tauschii subsp. tauschii]	63.0338	194.909	-1.62861	0.010413	1	down
TRITD6Av1G142980	Phosphoenolpyruvate carboxylase kinase 1 [Triticum urartu];phosphoenolpyruvate carboxylase kinase 1-like [Aegilops tauschii subsp. tauschii]	9.53456	3.04597	1.64626	0.0217883	1	up
TRITD6Av1G160570	hippocampus abundant transcript 1 protein-like [Aegilops tauschii subsp. tauschii]	2.32587	0.630494	1.88322	0.00963277	1	up
TRITD6Av1G196830	probable tyrosine-protein phosphatase At1g05000 [Aegilops tauschii subsp. tauschii]	1.9403	4.66563	-1.26579	0.0473061	1	down
TRITD6Av1G209420	hypothetical protein TRIUR3_15959 [Triticum urartu]	2.15331	5.45413	-1.3408	0.0331893	1	down
TRITD6Av1G214650	aspartic proteinase oryzasin-1-like isoform X2 [Aegilops tauschii subsp. tauschii];aspartic proteinase oryzasin-1-like isoform X1 [Aegilops tauschii subsp. tauschii]	32.2696	75.0872	-1.21839	0.0485655	1	down
TRITD6Bv1G000060	monomeric alpha-amylase inhibitor [Triticum dicoccoides]	580.065	1462.35	-1.334	0.0322515	1	down
TRITD6Bv1G002730	putative disease resistance RPP13-like protein 3 [Aegilops tauschii subsp. tauschii]	0.354805	0.121308	1.54835	0.0347672	1	up
TRITD6Bv1G008330	Peroxidase 45 [Triticum urartu];peroxidase 45-like [Aegilops tauschii subsp. tauschii]	3.0608	7.9813	-1.38271	0.0281559	1	down
TRITD6Bv1G009200	2'-deoxymugineic-acid 2'-dioxygenase-like [Aegilops tauschii subsp. tauschii]	2.637	7.00049	-1.40856	0.0261799	1	down
TRITD6Bv1G014610	alpha-gliadin, partial [Triticum spelta];alpha-gliadin Gli2-LM2-12 [Triticum aestivum];alpha-gliadin storage protein, partial [Triticum spelta];alpha-gliadin [Triticum aestivum];alpha-gliadin [Aegilops tauschii];alpha gliadin [Triticum urartu];alpha gliadin [Aegilops markgrafii];alpha-gliadin, partial [Aegilops searsii];RecName: Full=Alpha/beta-gliadin A-III; AltName: Full=Prolamin; Flags: Precur…	235.871	763.405	-1.69445	0.00792498	1	down
TRITD6Bv1G014670	alpha/beta-gliadin [Triticum aestivum];alpha-gliadin [Triticum aestivum]	10.2349	29.9608	-1.54958	0.0143515	1	down
TRITD6Bv1G038630	endoglucanase 11-like [Aegilops tauschii subsp. tauschii]	9.1512	37.6018	-2.03877	0.00176739	1	down
TRITD6Bv1G066050	protein ECERIFERUM 3-like [Aegilops tauschii subsp. tauschii];Protein WAX2 [Triticum urartu]	2.37753	0.84967	1.48449	0.0404982	1	up
TRITD6Bv1G138860	hypothetical protein TRIUR3_02968 [Triticum urartu]	1.533	3.69599	-1.26961	0.0498061	1	down
TRITD6Bv1G199700	18.6 kDa class III heat shock protein-like [Aegilops tauschii subsp. tauschii]	6.68921	2.27772	1.55424	0.0326382	1	up
TRITD6Bv1G206600	BAG-associated GRAM protein 1-like isoform X1 [Aegilops tauschii subsp. tauschii];BAG-associated GRAM protein 1-like isoform X4 [Aegilops tauschii subsp. tauschii]	0.948236	7.88003	-3.05488	1.13371e-05	0.0508548	down
TRITD7Av1G000670	serine carboxypeptidase-like 8 [Aegilops tauschii subsp. tauschii]	0.770696	1.87666	-1.28394	0.0456715	1	down
TRITD7Av1G008680	avenin-like b1 [Aegilops tauschii subsp. tauschii]	13.4637	39.7487	-1.56183	0.0141044	1	down
TRITD7Av1G010380	disease resistance protein RPM1-like [Aegilops tauschii subsp. tauschii]	5.40832	1.92704	1.48879	0.037099	1	up
TRITD7Av1G013470	7-deoxyloganetin glucosyltransferase-like [Aegilops tauschii subsp. tauschii];UDP-glycosyltransferase 85A2 [Triticum urartu]	3.49801	8.70153	-1.31474	0.0358813	1	down
TRITD7Av1G047310	uncharacterized protein LOC109753358 [Aegilops tauschii subsp. tauschii];hypothetical protein TRIUR3_26754 [Triticum urartu]	7.45255	1.67027	2.15765	0.00240742	1	up
TRITD7Av1G050140	putative ubiquitin-like-specific protease 1B [Aegilops tauschii subsp. tauschii]	0.689322	2.56111	-1.89352	0.00422696	1	down
TRITD7Av1G051530	auxin response factor 16 [Aegilops tauschii subsp. tauschii];Auxin response factor 16 [Triticum urartu]	4.7272	1.54189	1.61629	0.0235451	1	up
TRITD7Av1G053820	homeobox-leucine zipper protein ROC8-like [Aegilops tauschii subsp. tauschii]	2.5882	26.1826	-3.33859	2.28202e-06	0.012207	down
TRITD7Av1G111540	predicted protein, partial [Hordeum vulgare subsp. vulgare];hypothetical protein TRIUR3_33832 [Triticum urartu]	1.68045	4.78079	-1.5084	0.0189909	1	down
TRITD7Av1G111820	heat-responsive transcription factor [Triticum aestivum]	3.71289	0.834899	2.15287	0.00313059	1	up
TRITD7Av1G188360	hypothetical protein TRIUR3_18714 [Triticum urartu]	14.164	34.5758	-1.28753	0.0386808	1	down
TRITD7Av1G232610	Adagio-like protein 1 [Triticum urartu];adagio-like protein 1 [Aegilops tauschii subsp. tauschii];predicted protein, partial [Hordeum vulgare subsp. vulgare]	0.920225	10.7587	-3.54737	6.74229e-07	0.0052927	down
TRITD7Av1G240480	putative FBD-associated F-box protein At3g50710 [Aegilops tauschii subsp. tauschii];hypothetical protein TRIUR3_14261 [Triticum urartu]	0.727827	4.60099	-2.66028	0.000112942	0.272797	down
TRITD7Av1G251800	ROR1 [Triticum aestivum]	5.48345	1.81819	1.59258	0.0287803	1	up
TRITD7Av1G270470	F-box protein PP2-B11-like [Aegilops tauschii subsp. tauschii];hypothetical protein TRIUR3_01652 [Triticum urartu]	1.28105	16.8387	-3.71639	3.3368e-07	0.00349252	down
TRITD7Av1G270680	hypothetical protein TRIUR3_12849 [Triticum urartu];F-box protein PP2-B11-like [Aegilops tauschii subsp. tauschii]	1.00191	10.2601	-3.35623	2.33254e-06	0.012207	down
TRITD7Bv1G005940	dehydration-responsive element-binding protein 2E-like [Aegilops tauschii subsp. tauschii]	5.28043	18.3512	-1.79714	0.00543871	1	down
TRITD7Bv1G024250	putative ubiquitin-like-specific protease 1B [Aegilops tauschii subsp. tauschii]	0.571577	1.65853	-1.53688	0.0189441	1	down
TRITD7Bv1G028510	RecName: Full=Alpha-amylase/trypsin inhibitor CM2; AltName: Full=Chloroform/methanol-soluble protein CM2; Flags: Precursor	1092.36	2954.54	-1.43549	0.0221626	1	down
TRITD7Bv1G030450	serpin 2 [Triticum aestivum];Serpin-Z7 [Triticum urartu]	1.70641	5.1447	-1.59212	0.0137531	1	down
TRITD7Bv1G054530	aspartyl protease family protein At5g10770-like [Aegilops tauschii subsp. tauschii]	2.3029	6.39191	-1.47279	0.0207902	1	down
TRITD7Bv1G054860	uncharacterized protein LOC109784334 [Aegilops tauschii subsp. tauschii];Epoxide hydrolase 2 [Triticum urartu]	3.90958	10.4574	-1.41943	0.0242355	1	down
TRITD7Bv1G081670	heat-responsive transcription factor [Triticum aestivum]	5.29217	1.80271	1.55369	0.0304248	1	up
TRITD7Bv1G150140	zinc transporter 10-like isoform X1 [Aegilops tauschii subsp. tauschii]	4.41259	11.3964	-1.36888	0.0294549	1	down
TRITD7Bv1G188630	unnamed protein product [Triticum aestivum]	47.7341	16.3494	1.54579	0.0298061	1	up
TRITD7Bv1G204600	BAG family molecular chaperone regulator 6 isoform X4 [Aegilops tauschii subsp. tauschii];BAG family molecular chaperone regulator 6 isoform X6 [Aegilops tauschii subsp. tauschii];BAG family molecular chaperone regulator 6 isoform X5 [Aegilops tauschii subsp. tauschii];BAG family molecular chaperone regulator 6 isoform X1 [Aegilops tauschii subsp. tauschii];BAG family molecular chaperone regulato…	7.14553	2.67586	1.41704	0.0467806	1	up
TRITD7Bv1G218460	puroindoline b-2 variant 3 [Triticum aestivum]	58.1275	156.086	-1.42505	0.0231857	1	down
TRITD0Uv1G003600	LMW-m1 glutenin subunit [Triticum dicoccoides]	820.377	3420.27	-2.05975	0.00158032	1	down
TRITD0Uv1G003650	low molecular weight glutenin subunit [Triticum aestivum];low molecular weight glutenin subunit [Triticum turgidum];low molecular weight glutenin [Triticum aestivum];low-molecular-weight glutenin subunit group 3 type II, partial [Triticum aestivum]	983.166	3630.9	-1.88482	0.0034973	1	down
TRITD0Uv1G031220	peroxidase 1 [Triticum aestivum]	2.68352	8.10566	-1.5948	0.0128509	1	down
TRITD0Uv1G032690	bisdemethoxycurcumin synthase-like [Aegilops tauschii subsp. tauschii]	0.571796	1.78586	-1.64305	0.0121119	1	down
TRITD0Uv1G033010	farinin protein [Brachypodium distachyon]	134.05	327.83	-1.29018	0.0377603	1	down
TRITD0Uv1G048660	uncharacterized protein LOC109780425 [Aegilops tauschii subsp. tauschii]	33.5228	11.5035	1.54308	0.0297587	1	up
TRITD0Uv1G059130	uncharacterized protein LOC109733895 [Aegilops tauschii subsp. tauschii]	81.536	29.2339	1.47979	0.0373266	1	up
TRITD0Uv1G059330	hypothetical protein GQ55_6G083700 [Panicum hallii var. hallii]	17.3619	84.4556	-2.28227	0.000572034	0.816448	down
TRITD0Uv1G078340	alpha-gliadin storage protein, partial [Triticum spelta];omega-gliadin [Triticum timopheevii]	47.2042	134.047	-1.50575	0.0170424	1	down
TRITD0Uv1G094640	hypothetical protein TRIUR3_16939 [Triticum urartu]	2.87758	0.38969	2.88446	9.0488e-05	0.236777	up
TRITD0Uv1G108590	alpha/beta-gliadin [Triticum aestivum]	1.97666	6.14441	-1.63621	0.0117917	1	down
TRITD0Uv1G111460	probable serine/threonine-protein kinase abkC [Aegilops tauschii subsp. tauschii];unnamed protein product [Triticum aestivum];hypothetical protein TRIUR3_11796 [Triticum urartu]	1.73055	0.579963	1.5772	0.0303851	1	up
TRITD0Uv1G112900	non-specific lipid transfer protein 1 precursor [Triticum aestivum]	14.2304	3.3156	2.10163	0.00369782	1	up
TRITD0Uv1G114050	alpha-gliadin storage protein, partial [Triticum spelta]	37.6484	200.192	-2.41072	0.000288763	0.557919	down
TRITD0Uv1G123660	hypothetical protein TRIUR3_00672 [Triticum urartu];proline-rich protein 4-like [Aegilops tauschii subsp. tauschii]	13.2366	4.48753	1.56054	0.0294008	1	up
TRITD0Uv1G130960	alpha/beta-gliadin [Triticum aestivum];alpha prolamin [Thinopyrum bessarabicum];alpha-gliadin [Triticum aestivum]	120.848	515.483	-2.09273	0.00135651	1	down

## Sheet: AuHH_L vs AuCH_L
Table S8 continued. Differentially expressed genes (DEGs) in response to the parental treatment factor.
*Number of up-regulated genes: 871. Number of down-regulated genes: 834.
Gene ID	Description	FPKM.AuHH_L	FPKM.AuCH_L	Log2(fold-change)	p-value	q-value	Regulation pattern
TRITD1Av1G001560	MDIS1-interacting receptor like kinase 2-like isoform X1 [Aegilops tauschii subsp. tauschii]	1.72127	5.23093	-1.60359	0.0193733	0.508919	down
TRITD1Av1G001860	MDIS1-interacting receptor like kinase 2-like isoform X1 [Aegilops tauschii subsp. tauschii];MDIS1-interacting receptor like kinase 2-like [Aegilops tauschii subsp. tauschii]	2.54236	6.45116	-1.34339	0.0424154	0.767814	down
TRITD1Av1G002860	2'-deoxymugineic-acid 2'-dioxygenase-like [Aegilops tauschii subsp. tauschii]	7.08387	2.33875	1.5988	0.0190832	0.506205	up
TRITD1Av1G003010	Wall-associated receptor kinase 3 [Triticum urartu]	0.790443	3.53084	-2.15928	0.00175121	0.120125	down
TRITD1Av1G004600	putative chromosome condensation factor [Triticum monococcum];putative E3 ubiquitin-protein ligase HERC2 [Triticum urartu]	1.92145	4.84631	-1.33469	0.0445507	0.786859	down
TRITD1Av1G004680	Bowman-Birk type trypsin inhibitor [Triticum urartu]	185.047	31.9675	2.53322	0.000265228	0.0346264	up
TRITD1Av1G004710	mechanosensitive ion channel protein 5-like [Aegilops tauschii subsp. tauschii]	1.11011	3.03694	-1.45191	0.0305635	0.655958	down
TRITD1Av1G006510	EGF domain-specific O-linked N-acetylglucosamine transferase-like [Aegilops tauschii subsp. tauschii]	23.1164	8.61296	1.42433	0.034001	0.684125	up
TRITD1Av1G007170	cysteine-rich repeat secretory protein 55-like [Aegilops tauschii subsp. tauschii]	13.1402	3.56295	1.88285	0.00601412	0.267134	up
TRITD1Av1G008040	phenylalanine ammonia-lyase-like [Aegilops tauschii subsp. tauschii];Phenylalanine ammonia-lyase [Triticum urartu]	14.4396	2.03871	2.82431	5.71695e-05	0.0121774	up
TRITD1Av1G008070	Phenylalanine ammonia-lyase [Triticum urartu];phenylalanine ammonia-lyase-like [Aegilops tauschii subsp. tauschii]	7.06809	0.803748	3.13651	1.2378e-05	0.00381162	up
TRITD1Av1G011820	protein trichome birefringence-like 10 isoform X1 [Aegilops tauschii subsp. tauschii];protein trichome birefringence-like 11 isoform X2 [Aegilops tauschii subsp. tauschii];hypothetical protein TRIUR3_30641 [Triticum urartu]	10.8506	30.7471	-1.50267	0.0239205	0.578038	down
TRITD1Av1G016940	probable uridine nucleosidase 2 isoform X1 [Aegilops tauschii subsp. tauschii];hypothetical protein TRIUR3_01534 [Triticum urartu]	14.5414	5.01661	1.53539	0.0232297	0.567326	up
TRITD1Av1G017620	starch negative regulator RSR1 [Triticum aestivum];target of EAT1-B1 [Triticum aestivum];Floral homeotic protein APETALA 2 [Triticum urartu];floral homeotic protein APETALA 2-like isoform X1 [Aegilops tauschii subsp. tauschii];hypothetical protein SETIT_3G044600v2 [Setaria italica]	3.67382	54.2299	-3.88374	1.21707e-07	0.000104484	down
TRITD1Av1G019210	tetraspanin-3 [Aegilops tauschii subsp. tauschii]	18.564	65.6988	-1.82336	0.0066395	0.281161	down
TRITD1Av1G024250	7-deoxyloganetin glucosyltransferase-like [Aegilops tauschii subsp. tauschii]	5.48848	17.8726	-1.70327	0.0111817	0.372241	down
TRITD1Av1G024260	hypothetical protein TRIUR3_16557 [Triticum urartu]	3.55192	12.6257	-1.82969	0.00725164	0.295596	down
TRITD1Av1G028050	putative glutathione S-transferase GSTF1 [Triticum urartu]	357.875	132.453	1.43397	0.0324541	0.671868	up
TRITD1Av1G028970	CBL-interacting protein kinase 17 [Triticum aestivum];CBL-interacting protein kinase 17-like [Aegilops tauschii subsp. tauschii];CBL-interacting protein kinase 17 [Triticum urartu]	8.68477	35.8323	-2.0447	0.00251805	0.151136	down
TRITD1Av1G029130	CBL-interacting protein kinase 17 [Hordeum vulgare subsp. spontaneum]	61.1395	192.968	-1.65818	0.0129324	0.407084	down
TRITD1Av1G029870	predicted protein [Hordeum vulgare subsp. vulgare]	11.3781	3.98871	1.51226	0.026094	0.602419	up
TRITD1Av1G031600	hypothetical protein TRIUR3_11356 [Triticum urartu]	10.855	30.801	-1.50461	0.0250646	0.589844	down
TRITD1Av1G036850	indole-2-monooxygenase-like [Aegilops tauschii subsp. tauschii]	16.1249	4.02648	2.0017	0.00341441	0.182855	up
TRITD1Av1G038660	predicted protein [Hordeum vulgare subsp. vulgare]	6.41722	1.53874	2.0602	0.00331775	0.180791	up
TRITD1Av1G038670	phenylalanine ammonia-lyase 5 [Triticum aestivum];phenylalanine ammonia-lyase, partial [Hordeum vulgare subsp. vulgare]	3.7346	1.16048	1.68623	0.0141439	0.428099	up
TRITD1Av1G040520	uncharacterized protein LOC109755224 [Aegilops tauschii subsp. tauschii]	7.53405	2.70141	1.47971	0.0298037	0.647996	up
TRITD1Av1G040530	hypothetical protein OsI_06880 [Oryza sativa Indica Group]	1.33546	4.34471	-1.70192	0.0130465	0.408314	down
TRITD1Av1G042270	probable glutathione S-transferase GSTF1 [Aegilops tauschii subsp. tauschii];Glutathione S-transferase 4 [Triticum urartu]	7.52562	2.60285	1.53172	0.0248767	0.588278	up
TRITD1Av1G043710	GDSL esterase/lipase At1g09390-like [Aegilops tauschii subsp. tauschii]	2.27045	10.8805	-2.2607	0.00100719	0.0817163	down
TRITD1Av1G046310	GDSL esterase/lipase At1g28600-like [Aegilops tauschii subsp. tauschii]	3.05589	9.25904	-1.59927	0.0182565	0.489779	down
TRITD1Av1G046590	serine/threonine-protein kinase RIPK-like [Aegilops tauschii subsp. tauschii]	6.21121	2.3001	1.43318	0.0347139	0.69483	up
TRITD1Av1G054750	uncharacterized protein LOC109742496 isoform X1 [Aegilops tauschii subsp. tauschii];uncharacterized protein LOC109742496 isoform X2 [Aegilops tauschii subsp. tauschii]	1.60583	8.89199	-2.46919	0.000393505	0.0458462	down
TRITD1Av1G056020	serine/threonine-protein kinase 38-like isoform X1 [Aegilops tauschii subsp. tauschii]	6.06201	30.4193	-2.32712	0.00067777	0.0637915	down
TRITD1Av1G056150	protein ALP1-like [Aegilops tauschii subsp. tauschii]	1.71015	5.97182	-1.80405	0.00791448	0.30546	down
TRITD1Av1G059870	hypothetical protein TRIUR3_31101 [Triticum urartu];IQ domain-containing protein IQM1-like isoform X3 [Aegilops tauschii subsp. tauschii]	5.7794	1.72364	1.74546	0.0106165	0.359766	up
TRITD1Av1G076690	hypothetical protein TRIUR3_15689 [Triticum urartu]	0.409821	1.4497	-1.82269	0.00914312	0.331496	down
TRITD1Av1G085690	probable serine/threonine-protein kinase PBL1 isoform X1 [Aegilops tauschii subsp. tauschii]	17.9236	5.89598	1.60406	0.0175121	0.482604	up
TRITD1Av1G085860	chitinase 2-like [Aegilops tauschii subsp. tauschii];Chitinase 1 [Triticum urartu]	3.49827	0.984994	1.82846	0.00930871	0.335457	up
TRITD1Av1G086410	uncharacterized protein LOC109763373 [Aegilops tauschii subsp. tauschii]	4.00038	20.62	-2.36584	0.000637208	0.0615859	down
TRITD1Av1G087750	ras-related protein RABC2a-like [Aegilops tauschii subsp. tauschii]	6.66266	18.3155	-1.45889	0.0311851	0.662405	down
TRITD1Av1G087990	E3 ubiquitin-protein ligase MIEL1-like [Aegilops tauschii subsp. tauschii];CHY zinc finger family protein, expressed [Oryza sativa Japonica Group];CHY-type zinc finger protein [Triticum aestivum];RING finger and CHY zinc finger domain-containing protein 1 [Triticum urartu]	9.04083	40.3672	-2.15866	0.00151929	0.110174	down
TRITD1Av1G090350	WD repeat-containing protein 26 isoform X1 [Aegilops tauschii subsp. tauschii];WD repeat-containing protein 26 [Triticum urartu];WD repeat-containing protein 26 isoform X2 [Aegilops tauschii subsp. tauschii]	4.81062	11.9579	-1.31367	0.0476873	0.812815	down
TRITD1Av1G098950	uncharacterized membrane protein At1g06890-like [Aegilops tauschii subsp. tauschii];hypothetical protein TRIUR3_33221 [Triticum urartu]	8.67099	2.55211	1.76451	0.00985874	0.345239	up
TRITD1Av1G106590	alpha-galactosidase-like [Aegilops tauschii subsp. tauschii];Alpha-galactosidase [Triticum urartu]	16.2445	55.4893	-1.77226	0.0081911	0.31232	down
TRITD1Av1G107070	hypothetical protein [Hordeum vulgare]	301.749	108.011	1.48217	0.0272189	0.613943	up
TRITD1Av1G112620	remorin-like [Aegilops tauschii subsp. tauschii]	71.8928	188.827	-1.39315	0.0353539	0.699632	down
TRITD1Av1G112900	hypothetical protein TRIUR3_32347 [Triticum urartu];putative leucine-rich repeat-containing protein DDB_G0290503 isoform X1 [Aegilops tauschii subsp. tauschii]	0.349985	3.25883	-3.21899	8.3176e-06	0.00283901	down
TRITD1Av1G116630	CDPK-related kinase 3-like [Aegilops tauschii subsp. tauschii];CDPK-related protein kinase [Triticum urartu]	0.856146	2.4922	-1.54149	0.023548	0.573616	down
TRITD1Av1G122220	putative glutathione S-transferase GSTU6 [Triticum urartu];probable glutathione S-transferase GSTU6 [Aegilops tauschii subsp. tauschii]	33.5138	8.02844	2.06157	0.00255597	0.152443	up
TRITD1Av1G122240	probable glutathione S-transferase GSTU6 [Aegilops tauschii subsp. tauschii];putative glutathione S-transferase GSTU6 [Triticum urartu]	38.7859	7.45408	2.37943	0.00058651	0.0589214	up
TRITD1Av1G122280	putative glutathione S-transferase GSTU6 [Triticum urartu]	31.6842	4.48025	2.82211	6.35909e-05	0.0125236	up
TRITD1Av1G125910	mitochondrial carnitine/acylcarnitine carrier-like protein [Aegilops tauschii subsp. tauschii];hypothetical protein TRIUR3_24131 [Triticum urartu]	4.60695	1.68057	1.45486	0.0334948	0.681196	up
TRITD1Av1G127820	cinnamoyl-CoA reductase-like SNL6 [Aegilops tauschii subsp. tauschii];Dihydroflavonol-4-reductase [Triticum urartu]	22.4867	8.97536	1.32503	0.0485156	0.817835	up
TRITD1Av1G128630	predicted protein, partial [Hordeum vulgare subsp. vulgare];lysine-specific demethylase JMJ706-like [Aegilops tauschii subsp. tauschii];Lysine-specific demethylase 5A [Triticum urartu]	39.7077	13.62	1.54369	0.0217195	0.544979	up
TRITD1Av1G132960	chitinase 8-like [Aegilops tauschii subsp. tauschii];24.8 kDa class II endochitinase-antifreeze protein precursor [Secale cereale];Chitinase 8 [Triticum urartu]	89.5916	33.6286	1.41367	0.0350063	0.696439	up
TRITD1Av1G135600	probable trehalose-phosphate phosphatase 2 isoform X1 [Aegilops tauschii subsp. tauschii]	8.24188	22.1	-1.423	0.03215	0.670205	down
TRITD1Av1G135770	predicted protein [Hordeum vulgare subsp. vulgare];oxysterol-binding protein-related protein 1B-like [Aegilops tauschii subsp. tauschii];hypothetical protein TRIUR3_30704 [Triticum urartu]	1.59437	5.69972	-1.83791	0.00672758	0.281941	down
TRITD1Av1G140190	ethylene-responsive transcription factor 5-like [Aegilops tauschii subsp. tauschii]	9.46411	2.95306	1.68026	0.0142438	0.428957	up
TRITD1Av1G141360	hypothetical protein TRIUR3_29639 [Triticum urartu];uncharacterized protein LOC109741642 [Aegilops tauschii subsp. tauschii]	1.59504	4.84863	-1.60399	0.0169627	0.474388	down
TRITD1Av1G141440	CO-like protein [Triticum aestivum];Zinc finger protein CONSTANS-LIKE 4 [Triticum urartu]	3.67301	1.12826	1.70287	0.0141592	0.428099	up
TRITD1Av1G151290	diacylglycerol kinase 1-like [Aegilops tauschii subsp. tauschii];Diacylglycerol kinase 1 [Triticum urartu]	1.32595	4.435	-1.74191	0.0102116	0.35194	down
TRITD1Av1G152830	protein BONZAI 3-like isoform X1 [Aegilops tauschii subsp. tauschii];protein BONZAI 3-like isoform X2 [Aegilops tauschii subsp. tauschii];Protein BONZAI 3 [Triticum urartu]	13.3416	44.3397	-1.73266	0.00967847	0.341458	down
TRITD1Av1G154670	probable calcium-binding protein CML15 [Aegilops tauschii subsp. tauschii]	3.48176	10.9884	-1.65809	0.0143999	0.430781	down
TRITD1Av1G156270	late embryogenesis abundant protein, group 3-like [Aegilops tauschii subsp. tauschii]	4.29062	17.233	-2.00591	0.00332159	0.180791	down
TRITD1Av1G158260	argininosuccinate synthase, chloroplastic [Aegilops tauschii subsp. tauschii]	79.6134	20.4688	1.95958	0.00396027	0.20399	up
TRITD1Av1G166340	KH domain-containing protein At1g09660/At1g09670-like [Aegilops tauschii subsp. tauschii]	10.5082	28.4313	-1.43597	0.0307195	0.656803	down
TRITD1Av1G167570	hypothetical protein TRIUR3_06540 [Triticum urartu]	1657.06	151.54	3.45086	1.64241e-06	0.000802235	up
TRITD1Av1G167600	hypothetical protein TRIUR3_06537 [Triticum urartu]	61.4607	17.2467	1.83335	0.00714937	0.292268	up
TRITD1Av1G169340	Serine/threonine-protein kinase SAPK4 [Triticum urartu]	16.535	96.8084	-2.54961	0.000219105	0.0301323	down
TRITD1Av1G171400	serine/threonine-protein kinase Nek4-like [Aegilops tauschii subsp. tauschii];Serine/threonine-protein kinase Nek4 [Triticum urartu]	0.714375	2.10796	-1.56109	0.0216312	0.544979	down
TRITD1Av1G172030	Ferredoxin-6, chloroplastic [Triticum urartu]	41.0388	15.5689	1.39832	0.0378043	0.726099	up
TRITD1Av1G174380	hypothetical protein TRIUR3_28549 [Triticum urartu]	8.89137	74.4398	-3.0656	1.43602e-05	0.00437447	down
TRITD1Av1G174530	uncharacterized protein LOC109770573 isoform X3 [Aegilops tauschii subsp. tauschii];uncharacterized protein LOC109770573 isoform X4 [Aegilops tauschii subsp. tauschii];uncharacterized protein LOC109770573 isoform X2 [Aegilops tauschii subsp. tauschii]	5.61543	40.6198	-2.85471	5.23746e-05	0.0113265	down
TRITD1Av1G176050	uncharacterized protein LOC109732249 [Aegilops tauschii subsp. tauschii];Myb-related protein 3R-1 [Triticum urartu]	0.846175	3.15007	-1.89636	0.00582346	0.262551	down
TRITD1Av1G176370	chitinase 1-like [Aegilops tauschii subsp. tauschii]	10.0864	3.94108	1.35575	0.0444592	0.785733	up
TRITD1Av1G176390	Heat shock cognate 70 kDa protein 4 [Triticum urartu];hypothetical protein OsI_20227 [Oryza sativa Indica Group]	120.112	33.1514	1.85724	0.00613645	0.270367	up
TRITD1Av1G178720	hypothetical protein TRIUR3_21122 [Triticum urartu]	6.98032	90.0823	-3.68988	4.95657e-07	0.000334333	down
TRITD1Av1G178780	hypothetical protein TRIUR3_27602 [Triticum urartu]	8.40424	25.5453	-1.60387	0.0185487	0.495741	down
TRITD1Av1G181740	putative WRKY transcription factor 33 [Triticum urartu];WRKY transcription factor WRKY24-like [Aegilops tauschii subsp. tauschii]	8.08739	0.629968	3.68232	6.43241e-07	0.000389492	up
TRITD1Av1G182210	U-box domain-containing protein 16 [Triticum urartu]	11.0276	2.10237	2.39102	0.00062595	0.0609387	up
TRITD1Av1G182820	hypothetical protein TRIUR3_05552 [Triticum urartu]	5.08769	13.4936	-1.4072	0.0338593	0.684089	down
TRITD1Av1G183030	probable LRR receptor-like serine/threonine-protein kinase At1g06840 isoform X2 [Aegilops tauschii subsp. tauschii];probable LRR receptor-like serine/threonine-protein kinase At1g06840 isoform X1 [Aegilops tauschii subsp. tauschii]	27.2205	69.5887	-1.35416	0.0405221	0.750227	down
TRITD1Av1G187230	putative glucan endo-1,3-beta-glucosidase GVI isoform X2 [Aegilops tauschii subsp. tauschii];putative glucan endo-1,3-beta-glucosidase GVI isoform X1 [Aegilops tauschii subsp. tauschii];Putative glucan endo-1,3-beta-glucosidase GVI [Triticum urartu]	5.96082	19.2891	-1.6942	0.0116158	0.38257	down
TRITD1Av1G187690	Metacaspase-5 [Triticum urartu];metacaspase-6-like [Brachypodium distachyon]	2.44921	0.885905	1.46709	0.0323471	0.671868	up
TRITD1Av1G190860	uncharacterized protein LOC109743553 [Aegilops tauschii subsp. tauschii];uncharacterized protein LOC109745494 [Aegilops tauschii subsp. tauschii]	1.03899	2.78426	-1.42211	0.0334026	0.681196	down
TRITD1Av1G191920	hypothetical protein TRIUR3_01014 [Triticum urartu]	1.41761	4.17586	-1.55861	0.0219762	0.547935	down
TRITD1Av1G194910	cytochrome P450 71A1-like [Aegilops tauschii subsp. tauschii]	0.746777	2.64022	-1.82191	0.00834631	0.315268	down
TRITD1Av1G199120	auxin-responsive protein IAA18-like isoform X1 [Aegilops tauschii subsp. tauschii];auxin-responsive protein IAA18-like isoform X2 [Aegilops tauschii subsp. tauschii]	7.61859	23.2649	-1.61056	0.016082	0.459241	down
TRITD1Av1G200210	anthocyanidin 5,3-O-glucosyltransferase-like [Aegilops tauschii subsp. tauschii];Anthocyanidin 5,3-O-glucosyltransferase [Triticum urartu]	11.4772	3.98309	1.52681	0.023954	0.578038	up
TRITD1Av1G200220	anthocyanidin 5,3-O-glucosyltransferase-like [Aegilops tauschii subsp. tauschii]	13.6812	4.80385	1.50993	0.0251732	0.591102	up
TRITD1Av1G200340	respiratory burst oxidase homolog protein A-like [Aegilops tauschii subsp. tauschii];Respiratory burst oxidase-like protein F [Triticum urartu];respiratory burst oxidase homologue A [Hordeum vulgare subsp. vulgare]	5.41598	17.1015	-1.65883	0.0131282	0.409606	down
TRITD1Av1G200920	Malate dehydrogenase, chloroplastic [Triticum urartu]	34.866	13.8716	1.32969	0.0472162	0.806777	up
TRITD1Av1G201260	predicted protein [Hordeum vulgare subsp. vulgare];Protein tumorous imaginal discs, mitochondrial [Triticum urartu]	17.1614	2.07888	3.04529	1.94065e-05	0.0055534	up
TRITD1Av1G202120	uncharacterized protein LOC109770863 [Aegilops tauschii subsp. tauschii];putative glycosyltransferase AGO61 [Triticum urartu]	7.6585	35.8993	-2.22882	0.00107737	0.0862198	down
TRITD1Av1G202550	disease resistance protein RGA2-like [Aegilops tauschii subsp. tauschii]	3.62382	1.42545	1.34609	0.0482817	0.817519	up
TRITD1Av1G202570	disease resistance protein RGA2-like [Aegilops tauschii subsp. tauschii]	3.88152	1.12045	1.79254	0.00927774	0.335253	up
TRITD1Av1G203800	probable choline kinase 2 [Aegilops tauschii subsp. tauschii];Choline kinase alpha [Triticum urartu]	2.67793	9.04944	-1.75671	0.00965361	0.341006	down
TRITD1Av1G204510	ADP/ATP translocase 2 [Triticum urartu]	8.50956	22.5521	-1.40611	0.0344048	0.691735	down
TRITD1Av1G205700	Farnesyl pyrophosphate synthase [Triticum urartu]	35.105	12.9081	1.4434	0.0316687	0.666979	up
TRITD1Av1G207640	subtilisin-like protease SBT3.6 [Aegilops tauschii subsp. tauschii]	14.4382	3.87147	1.89894	0.00527094	0.246819	up
TRITD1Av1G211830	putative calcium-binding protein CML45 [Triticum urartu]	4.97956	26.6103	-2.41789	0.000459161	0.0504188	down
TRITD1Av1G213000	pirin-like protein [Aegilops tauschii subsp. tauschii]	0.846822	6.22191	-2.87723	5.75989e-05	0.0121774	down
TRITD1Av1G213520	putative disease resistance protein RGA1 isoform X1 [Aegilops tauschii subsp. tauschii];predicted protein [Hordeum vulgare subsp. vulgare]	0.37161	0.965819	-1.37796	0.0462624	0.801109	down
TRITD1Av1G214800	MACPF domain-containing protein NSL1-like [Aegilops tauschii subsp. tauschii];hypothetical protein TRIUR3_20323 [Triticum urartu]	13.4443	4.07284	1.72289	0.0110438	0.369825	up
TRITD1Av1G219080	CTP synthase-like [Aegilops tauschii subsp. tauschii];CTP synthase 1 [Triticum urartu]	21.1021	54.1388	-1.35927	0.0398268	0.745941	down
TRITD1Av1G219920	3-ketoacyl-CoA synthase 11-like [Aegilops tauschii subsp. tauschii];3-ketoacyl-CoA synthase 11 [Triticum urartu]	3.05159	1.06481	1.51897	0.0264121	0.605156	up
TRITD1Av1G221140	uncharacterized protein LOC109740203 [Aegilops tauschii subsp. tauschii]	12.4156	4.19832	1.56427	0.0223016	0.552683	up
TRITD1Av1G223820	berberine bridge enzyme-like 18 [Aegilops tauschii subsp. tauschii]	68.1924	9.23003	2.8852	4.09852e-05	0.0095173	up
TRITD1Av1G224070	uncharacterized protein LOC109762106 [Aegilops tauschii subsp. tauschii]	53.3872	20.1973	1.40233	0.0379948	0.727564	up
TRITD1Av1G226130	pathogen-related protein [Aegilops tauschii subsp. tauschii];hypothetical protein TRIUR3_07764 [Triticum urartu]	32.8064	1.50223	4.4488	5.39738e-09	1.39007e-05	up
TRITD1Av1G226790	RNA polymerase sigma factor rpoD [Triticum urartu]	6.07303	18.1029	-1.57573	0.0181634	0.488724	down
TRITD1Av1G227440	calmodulin-like protein 3 [Aegilops tauschii subsp. tauschii]	3.08831	10.7414	-1.7983	0.0082703	0.313783	down
TRITD1Av1G230600	UDP-glucose 4-epimerase 1 [Aegilops tauschii subsp. tauschii]	166.097	515.082	-1.63277	0.0142803	0.428957	down
TRITD1Bv1G001590	uncharacterized protein LOC109750484 [Aegilops tauschii subsp. tauschii];hypothetical protein TRIUR3_14554 [Triticum urartu]	3.10107	8.49299	-1.45351	0.0321459	0.670205	down
TRITD1Bv1G004700	malonyl-coenzyme A:anthocyanin 3-O-glucoside-6''-O-malonyltransferase-like [Aegilops tauschii subsp. tauschii]	1.12429	3.53814	-1.65397	0.0153403	0.446191	down
TRITD1Bv1G008380	predicted protein [Hordeum vulgare subsp. vulgare]	0.403122	1.07122	-1.40997	0.0408964	0.752419	down
TRITD1Bv1G010410	phenylalanine ammonia-lyase-like [Aegilops tauschii subsp. tauschii];Phenylalanine ammonia-lyase [Triticum urartu]	11.0062	1.42549	2.94879	2.91928e-05	0.00772926	up
TRITD1Bv1G010600	soluble inorganic pyrophosphatase 4-like [Aegilops tauschii subsp. tauschii];Soluble inorganic pyrophosphatase [Triticum urartu]	0.995628	3.7143	-1.89941	0.00602109	0.267134	down
TRITD1Bv1G012090	3-ketoacyl-CoA synthase 12-like [Aegilops tauschii subsp. tauschii];3-ketoacyl-CoA synthase 21 [Triticum urartu]	3.56021	8.8508	-1.31384	0.0480413	0.814976	down
TRITD1Bv1G012280	hypothetical chloroplast RF68 (chloroplast) [Triticum monococcum]	2.45778	12.2884	-2.32187	0.000920472	0.0760261	down
TRITD1Bv1G013990	laccase-25-like isoform X2 [Aegilops tauschii subsp. tauschii]	5.97865	1.86739	1.67879	0.0136552	0.418669	up
TRITD1Bv1G020100	heavy metal-associated isoprenylated plant protein 47-like [Aegilops tauschii subsp. tauschii]	9.40816	3.40124	1.46785	0.0335982	0.68232	up
TRITD1Bv1G020840	target of EAT1-B1 [Triticum aestivum];Floral homeotic protein APETALA 2 [Triticum urartu];ethylene-responsive transcription factor RAP2-7-like isoform X2 [Aegilops tauschii subsp. tauschii]	6.48818	72.7768	-3.48759	1.22051e-06	0.000606615	down
TRITD1Bv1G030980	putative serine/threonine-protein kinase-like protein CCR3 [Aegilops tauschii subsp. tauschii]	3.7185	1.21034	1.61931	0.0181071	0.488546	up
TRITD1Bv1G035350	uncharacterized protein LOC109774794 [Aegilops tauschii subsp. tauschii]	13.2352	33.1165	-1.32317	0.0457329	0.794368	down
TRITD1Bv1G036980	glutathione-S-transferase 19E50 [Triticum aestivum]	70.7576	19.5881	1.85291	0.00637722	0.275407	up
TRITD1Bv1G038220	CBL-interacting protein kinase 17-like [Aegilops tauschii subsp. tauschii]	39.3611	121.67	-1.62813	0.0145964	0.435281	down
TRITD1Bv1G039630	uncharacterized protein LOC109774415 [Aegilops tauschii subsp. tauschii];hypothetical protein TRIUR3_24239 [Triticum urartu]	1.27239	3.63091	-1.51279	0.0274204	0.616525	down
TRITD1Bv1G042800	tryptamine hydroxycinnamoyltransferase 2-like [Aegilops tauschii subsp. tauschii];Agmatine coumaroyltransferase-1 [Triticum urartu]	2.56467	0.949202	1.43398	0.0367114	0.715405	up
TRITD1Bv1G044190	receptor-like serine/threonine-protein kinase SD1-7 [Aegilops tauschii subsp. tauschii]	5.35666	2.10767	1.34568	0.0456625	0.794176	up
TRITD1Bv1G050120	putative glucan 1,3-beta-glucosidase A [Triticum urartu]	11.0787	74.1208	-2.74209	8.08742e-05	0.0151733	down
TRITD1Bv1G050230	predicted protein [Hordeum vulgare subsp. vulgare]	10.163	3.90032	1.38167	0.040871	0.752419	up
TRITD1Bv1G058540	tryptophan aminotransferase related 2 [Triticum aestivum]	7.06798	1.80358	1.97043	0.00428926	0.21469	up
TRITD1Bv1G059510	predicted protein [Hordeum vulgare subsp. vulgare];Phosphoenolpyruvate/phosphate translocator 3, chloroplastic [Triticum urartu]	51.7392	15.3125	1.75655	0.00941265	0.338402	up
TRITD1Bv1G059850	methylmalonyl-CoA epimerase, mitochondrial-like [Aegilops tauschii subsp. tauschii]	36.8548	10.7939	1.77163	0.00912651	0.331496	up
TRITD1Bv1G061050	UDP-glycosyltransferase 73E1-like [Aegilops tauschii subsp. tauschii]	5.18833	1.02341	2.34189	0.00081284	0.0704213	up
TRITD1Bv1G062900	uncharacterized protein LOC109742496 isoform X2 [Aegilops tauschii subsp. tauschii]	1.66387	8.01304	-2.2678	0.00104985	0.084495	down
TRITD1Bv1G064430	serine/threonine-protein kinase 38-like isoform X1 [Aegilops tauschii subsp. tauschii]	8.57422	41.8155	-2.28596	0.000822856	0.0708556	down
TRITD1Bv1G087580	ras-related protein RABC2a-like [Aegilops tauschii subsp. tauschii]	5.37881	20.7376	-1.94689	0.00448156	0.218901	down
TRITD1Bv1G088230	putative transporter arsB [Aegilops tauschii subsp. tauschii]	5.18283	1.85914	1.47911	0.0289346	0.635932	up
TRITD1Bv1G088600	uncharacterized protein LOC109763373 [Aegilops tauschii subsp. tauschii];predicted protein [Hordeum vulgare subsp. vulgare]	3.57086	11.4038	-1.67517	0.0132908	0.412859	down
TRITD1Bv1G088740	E3 ubiquitin-protein ligase MIEL1-like [Aegilops tauschii subsp. tauschii];E3 ubiquitin-protein ligase RZFP34 isoform X1 [Oryza sativa Japonica Group];RING finger and CHY zinc finger domain-containing protein 1 [Triticum urartu]	7.49553	45.3118	-2.59578	0.000182395	0.0260972	down
TRITD1Bv1G093340	Hypersensitive-induced response protein 1 [Triticum urartu]	16.465	6.20094	1.40884	0.0366963	0.715405	up
TRITD1Bv1G096920	Peptide transporter PTR3-A [Triticum urartu];protein NRT1/ PTR FAMILY 5.2-like [Aegilops tauschii subsp. tauschii]	48.0964	17.5335	1.45582	0.0300963	0.651857	up
TRITD1Bv1G101480	hypothetical protein TRIUR3_18970 [Triticum urartu];probable cytokinin riboside 5'-monophosphate phosphoribohydrolase LOGL10 isoform X1 [Aegilops tauschii subsp. tauschii]	1.21444	4.17682	-1.78211	0.0108355	0.365007	down
TRITD1Bv1G106830	alpha-galactosidase-like [Aegilops tauschii subsp. tauschii]	42.1913	133.333	-1.66001	0.0128668	0.405928	down
TRITD1Bv1G107860	serine carboxypeptidase-like 51 [Aegilops tauschii subsp. tauschii]	28.2376	75.4316	-1.41755	0.0323935	0.671868	down
TRITD1Bv1G111950	putative leucine-rich repeat-containing protein DDB_G0290503 isoform X1 [Aegilops tauschii subsp. tauschii];hypothetical protein TRIUR3_32347 [Triticum urartu]	0.574115	2.19827	-1.93696	0.00459568	0.222177	down
TRITD1Bv1G115240	glutathione S-transferase U17-like [Aegilops tauschii subsp. tauschii]	90.4249	19.7552	2.19449	0.00137577	0.102184	up
TRITD1Bv1G116260	uncharacterized protein LOC109780827 isoform X1 [Aegilops tauschii subsp. tauschii]	2.82357	1.05882	1.41506	0.0384199	0.732954	up
TRITD1Bv1G116660	probable E3 ubiquitin-protein ligase XBOS33 [Aegilops tauschii subsp. tauschii]	13.5507	38.5988	-1.51019	0.0231434	0.566195	down
TRITD1Bv1G119070	cytochrome P450 84A1-like [Aegilops tauschii subsp. tauschii];Cytochrome P450 84A1 [Triticum urartu]	6.86331	2.51573	1.44793	0.0324413	0.671868	up
TRITD1Bv1G119300	predicted protein [Hordeum vulgare subsp. vulgare];Cytochrome P450 89A2 [Triticum urartu]	6.80508	2.50076	1.44425	0.0329629	0.677185	up
TRITD1Bv1G123860	lysine-specific demethylase JMJ706-like [Aegilops tauschii subsp. tauschii];predicted protein, partial [Hordeum vulgare subsp. vulgare];Lysine-specific demethylase 5A [Triticum urartu]	34.8541	10.0034	1.80084	0.00782079	0.303511	up
TRITD1Bv1G130050	protein NRT1/ PTR FAMILY 6.3-like [Aegilops tauschii subsp. tauschii]	5.46977	15.709	-1.52204	0.022417	0.552719	down
TRITD1Bv1G132890	SNF1-type serine-threonine protein kinase [Triticum polonicum];serine/threonine-protein kinase SAPK3 [Aegilops tauschii subsp. tauschii];Serine/threonine-protein kinase SAPK3 [Triticum urartu]	2.76739	9.99689	-1.85295	0.00651697	0.27954	down
TRITD1Bv1G138120	UDP-D-glucuronate decarboxylase, partial [Hordeum vulgare];UDP-glucuronic acid decarboxylase 2-like [Aegilops tauschii subsp. tauschii];UDP-glucuronic acid decarboxylase 2 [Brachypodium distachyon]	75.29	191.977	-1.3504	0.0410037	0.753303	down
TRITD1Bv1G138820	NRR repressor homolog 1-like [Aegilops tauschii subsp. tauschii]	28.2925	3.90986	2.85523	5.83518e-05	0.0122088	up
TRITD1Bv1G140050	protein BONZAI 3-like isoform X1 [Aegilops tauschii subsp. tauschii];protein BONZAI 3-like isoform X2 [Aegilops tauschii subsp. tauschii];Protein BONZAI 3 [Triticum urartu]	1.53782	4.17749	-1.44175	0.03205	0.669599	down
TRITD1Bv1G140380	Diacylglycerol kinase 1 [Triticum urartu];diacylglycerol kinase 1-like [Aegilops tauschii subsp. tauschii]	2.46485	6.14074	-1.31691	0.0479605	0.814582	down
TRITD1Bv1G141350	uncharacterized protein LOC109753066 [Aegilops tauschii subsp. tauschii]	48.5539	15.5314	1.6444	0.0148555	0.439308	up
TRITD1Bv1G141430	probable calcium-binding protein CML15 [Aegilops tauschii subsp. tauschii]	1.68051	8.98065	-2.41792	0.000555956	0.0574826	down
TRITD1Bv1G144290	argininosuccinate synthase, chloroplastic [Aegilops tauschii subsp. tauschii];Argininosuccinate synthase, chloroplastic [Triticum urartu]	69.7038	21.7735	1.67866	0.0128727	0.405928	up
TRITD1Bv1G151220	seven trans-membrane protein [Triticum aestivum];MLO-like protein 1 [Triticum urartu]	17.4625	51.505	-1.56045	0.0190734	0.506205	down
TRITD1Bv1G153310	hypothetical protein TRIUR3_06540 [Triticum urartu]	264.422	21.273	3.63574	5.8572e-07	0.000368743	up
TRITD1Bv1G153340	wali6 [Triticum aestivum]	25.6597	9.20124	1.4796	0.0295152	0.644956	up
TRITD1Bv1G154920	bifunctional aspartate aminotransferase and glutamate/aspartate-prephenate aminotransferase isoform X1 [Aegilops tauschii subsp. tauschii]	48.3647	9.28235	2.38139	0.000560985	0.0575384	up
TRITD1Bv1G155040	serine/threonine-protein kinase SAPK4-like [Aegilops tauschii subsp. tauschii]	9.3457	40.3187	-2.10908	0.0019033	0.125689	down
TRITD1Bv1G156750	hypothetical protein TRIUR3_12334 [Triticum urartu];predicted protein [Hordeum vulgare subsp. vulgare]	26.133	65.0275	-1.31517	0.0465938	0.80341	down
TRITD1Bv1G159930	synaptojanin-1-like [Aegilops tauschii subsp. tauschii];hypothetical protein TRIUR3_28048 [Triticum urartu]	10.2053	3.25497	1.64861	0.0155207	0.448728	up
TRITD1Bv1G161200	aldo-keto reductase family 4 member C10-like [Aegilops tauschii subsp. tauschii];Aldo-keto reductase family 4 member C10 [Triticum urartu]	7.03593	1.80119	1.96579	0.00451974	0.21963	up
TRITD1Bv1G164920	coiled-coil domain-containing protein 115-like [Aegilops tauschii subsp. tauschii]	3.14124	16.1467	-2.36183	0.000613163	0.060107	down
TRITD1Bv1G168460	hypothetical protein TRIUR3_13589 [Triticum urartu]	1.07981	3.8125	-1.81997	0.00813159	0.310888	down
TRITD1Bv1G168480	WRKY transcription factor WRKY24-like [Aegilops tauschii subsp. tauschii];putative WRKY transcription factor 33 [Triticum urartu]	7.65669	0.70477	3.4415	2.62821e-06	0.0011455	up
TRITD1Bv1G168760	alanine--glyoxylate aminotransferase 2 homolog 3, mitochondrial-like [Aegilops tauschii subsp. tauschii];Putative aminotransferase class III superfamily protein [Zea mays]	226.588	90.1465	1.32973	0.0468531	0.80436	up
TRITD1Bv1G170960	Secologanin synthase [Triticum urartu]	2.50368	0.819993	1.61037	0.0211741	0.535591	up
TRITD1Bv1G173990	uncharacterized protein LOC109752097 [Aegilops tauschii subsp. tauschii]	4.21238	16.0475	-1.92964	0.00443207	0.218366	down
TRITD1Bv1G174500	aldehyde dehydrogenase family 2 member C4-like [Aegilops tauschii subsp. tauschii]	2.36138	5.91811	-1.32551	0.047179	0.806777	down
TRITD1Bv1G175760	probable glycerol-3-phosphate dehydrogenase [NAD(+)] 3, cytosolic [Aegilops tauschii subsp. tauschii]	0.77153	1.99946	-1.37382	0.0470805	0.806371	down
TRITD1Bv1G175960	putative glucan endo-1,3-beta-glucosidase GVI isoform X2 [Aegilops tauschii subsp. tauschii];putative glucan endo-1,3-beta-glucosidase GVI isoform X1 [Aegilops tauschii subsp. tauschii];Putative glucan endo-1,3-beta-glucosidase GVI [Triticum urartu]	6.39929	17.7561	-1.47233	0.0270643	0.612111	down
TRITD1Bv1G181110		5.97931	18.0439	-1.59346	0.0184694	0.494554	down
TRITD1Bv1G185210	putative calcium-transporting ATPase 13, plasma membrane-type [Aegilops tauschii subsp. tauschii]	0.515045	1.57352	-1.61123	0.0169583	0.474388	down
TRITD1Bv1G186310	acetylserotonin O-methyltransferase 1-like isoform X1 [Aegilops tauschii subsp. tauschii]	8.88198	2.05838	2.10937	0.00230169	0.141141	up
TRITD1Bv1G186950	VQ motif-containing protein 4-like [Aegilops tauschii subsp. tauschii]	8.28053	1.53507	2.43142	0.000566858	0.0575782	up
TRITD1Bv1G187540	heat shock protein 101 [Triticum turgidum subsp. durum]	41.247	16.4888	1.3228	0.0480741	0.815045	up
TRITD1Bv1G188910	auxin-responsive protein IAA18-like isoform X1 [Aegilops tauschii subsp. tauschii];auxin-responsive protein IAA18-like isoform X2 [Aegilops tauschii subsp. tauschii]	1.00544	4.12779	-2.03754	0.00342821	0.182903	down
TRITD1Bv1G190690	kinesin-like protein KIN-14O isoform X1 [Aegilops tauschii subsp. tauschii];kinesin-like protein KIN-14O isoform X2 [Aegilops tauschii subsp. tauschii]	0.821698	2.4378	-1.5689	0.0210313	0.533885	down
TRITD1Bv1G191500	Respiratory burst oxidase-like protein F [Triticum urartu];respiratory burst oxidase homolog protein A-like [Aegilops tauschii subsp. tauschii]	7.98609	23.6072	-1.56367	0.0189444	0.504412	down
TRITD1Bv1G191880	cytochrome P450 [Triticum aestivum]	3.89918	0.780168	2.32132	0.00100956	0.0817163	up
TRITD1Bv1G192230	predicted protein [Hordeum vulgare subsp. vulgare]	39.3769	9.05015	2.12134	0.00194982	0.127285	up
TRITD1Bv1G194110	putative glycosyl transferase [Triticum aestivum]	8.85284	30.6859	-1.79336	0.00755149	0.300469	down
TRITD1Bv1G194200	calcineurin B-like protein 4 [Hordeum brevisubulatum]	13.6925	4.04649	1.75864	0.00996856	0.347795	up
TRITD1Bv1G195100	G-type lectin S-receptor-like serine/threonine-protein kinase At2g19130 [Aegilops tauschii subsp. tauschii]	3.2814	1.13783	1.52802	0.0246203	0.585526	up
TRITD1Bv1G207880	probable 1-deoxy-D-xylulose-5-phosphate synthase 2, chloroplastic [Aegilops tauschii subsp. tauschii]	7.41674	35.2617	-2.24925	0.000972989	0.0794345	down
TRITD1Bv1G209080	MACPF domain-containing protein NSL1-like [Aegilops tauschii subsp. tauschii];hypothetical protein TRIUR3_20323 [Triticum urartu]	12.1668	4.68518	1.37677	0.0407702	0.751966	up
TRITD1Bv1G210710	pirin-like protein [Aegilops tauschii subsp. tauschii]	0.88903	15.7072	-4.14305	3.68097e-08	4.53399e-05	down
TRITD1Bv1G211620	probable calcium-binding protein CML30 [Aegilops tauschii subsp. tauschii]	12.4898	49.0434	-1.97331	0.00354425	0.187679	down
TRITD1Bv1G214990	mitogen-activated protein kinase 7-like [Aegilops tauschii subsp. tauschii];mitogen activated protein kinase 20-5 [Triticum aestivum]	3.32386	13.6979	-2.04302	0.00263238	0.155563	down
TRITD1Bv1G215660	uncharacterized protein LOC109761983 [Aegilops tauschii subsp. tauschii]	45.5648	14.5978	1.64217	0.0155225	0.448728	up
TRITD1Bv1G216200	predicted protein [Hordeum vulgare subsp. vulgare]	3.49248	0.846072	2.0454	0.0033608	0.181701	up
TRITD1Bv1G216430	50S ribosomal protein L12, chloroplastic-like [Aegilops tauschii subsp. tauschii]	11.228	4.02715	1.47928	0.0299292	0.64923	up
TRITD1Bv1G216580	short-chain dehydrogenase/reductase 2b-like [Aegilops tauschii subsp. tauschii]	70.2013	18.9533	1.88905	0.00541138	0.250907	up
TRITD1Bv1G216670	disease resistance protein RPP13-like [Aegilops tauschii subsp. tauschii];predicted protein [Hordeum vulgare subsp. vulgare]	1.76102	5.74314	-1.70543	0.0110944	0.371078	down
TRITD1Bv1G216750	protein timeless homolog isoform X1 [Aegilops tauschii subsp. tauschii];hypothetical protein TRIUR3_18342 [Triticum urartu]	0.591898	1.68674	-1.51082	0.0245521	0.585526	down
TRITD1Bv1G216770	common plant regulatory factor 1-like [Aegilops tauschii subsp. tauschii];GBF1 [Triticum aestivum]	1.77417	6.34342	-1.83812	0.00687467	0.284727	down
TRITD1Bv1G219860	uncharacterized protein LOC109764229 [Aegilops tauschii subsp. tauschii]	6.33126	1.68372	1.91085	0.00570516	0.259851	up
TRITD1Bv1G220830	predicted protein [Hordeum vulgare subsp. vulgare]	143.972	393.219	-1.44954	0.0287324	0.634441	down
TRITD1Bv1G222320	putative polyol transporter 1 [Aegilops tauschii subsp. tauschii];Putative polyol transporter 2 [Triticum urartu]	0.691087	1.93446	-1.48499	0.0302045	0.652205	down
TRITD1Bv1G224230	RNA polymerase sigma factor rpoD [Triticum urartu]	7.22057	20.9529	-1.53697	0.0211093	0.535387	down
TRITD1Bv1G225280	hypothetical protein TRIUR3_17235 [Triticum urartu];predicted protein [Hordeum vulgare subsp. vulgare]	6.59504	16.4625	-1.31973	0.0471071	0.806371	down
TRITD2Av1G001830	uncharacterized protein LOC109777834 isoform X2 [Aegilops tauschii subsp. tauschii];uncharacterized protein LOC109777834 isoform X1 [Aegilops tauschii subsp. tauschii]	0.785649	2.0427	-1.37852	0.0434371	0.777526	down
TRITD2Av1G002160	Putative disease resistance protein RGA3 [Triticum urartu]	4.4811	1.49734	1.58145	0.0205073	0.524817	up
TRITD2Av1G003020	probable LRR receptor-like serine/threonine-protein kinase At3g47570 [Aegilops tauschii subsp. tauschii];receptor kinase-like protein Xa21 [Aegilops tauschii subsp. tauschii]	2.73842	0.89598	1.6118	0.0172629	0.481226	up
TRITD2Av1G003180	Cytochrome P450 85A1 [Triticum urartu];cytochrome P450 85A1-like [Aegilops tauschii subsp. tauschii]	0.704889	1.78203	-1.33806	0.0474879	0.810634	down
TRITD2Av1G005480	disease resistance protein RGA2-like [Aegilops tauschii subsp. tauschii]	3.36685	0.907755	1.89102	0.00635497	0.275285	up
TRITD2Av1G006640	1-aminocyclopropane-1-carboxylate oxidase homolog 1-like [Aegilops tauschii subsp. tauschii];unnamed protein product [Triticum aestivum];1-aminocyclopropane-1-carboxylate oxidase-like protein 1 [Triticum urartu]	4.15999	0.928457	2.16367	0.0022338	0.13894	up
TRITD2Av1G006750	unnamed protein product [Triticum aestivum]	4.0868	1.39087	1.55499	0.0227401	0.559224	up
TRITD2Av1G006950	UDP-glycosyltransferase 85A2 [Triticum urartu];predicted protein [Hordeum vulgare subsp. vulgare]	83.1265	28.1878	1.56023	0.0203954	0.522976	up
TRITD2Av1G007700	Putative disease resistance RPP13-like protein 1 [Triticum urartu]	1.42156	6.21016	-2.12716	0.00181034	0.122466	down
TRITD2Av1G008890	hypothetical protein TRIUR3_13967 [Triticum urartu]	5.07492	19.6431	-1.95257	0.00453212	0.219854	down
TRITD2Av1G010420	predicted protein [Hordeum vulgare subsp. vulgare];Cyclopropane-fatty-acyl-phospholipid synthase [Triticum urartu];uncharacterized protein LOC109759562 [Aegilops tauschii subsp. tauschii]	8.93559	2.60931	1.77589	0.00904444	0.329884	up
TRITD2Av1G011430	unnamed protein product [Triticum aestivum]	16.7068	4.39738	1.92572	0.00475644	0.22839	up
TRITD2Av1G012210	receptor-like protein 2 [Aegilops tauschii subsp. tauschii];LRR receptor-like serine/threonine-protein kinase GSO2 [Triticum urartu]	6.01096	2.1999	1.45016	0.0316975	0.666979	up
TRITD2Av1G014210	putative amidase C869.01 [Aegilops tauschii subsp. tauschii]	6.41283	2.28475	1.48893	0.0287866	0.634808	up
TRITD2Av1G014520	heavy metal-associated isoprenylated protein 1 [Triticum aestivum]	16.029	87.9466	-2.45594	0.000362035	0.0430944	down
TRITD2Av1G015010	probable cinnamyl alcohol dehydrogenase 6 [Aegilops tauschii subsp. tauschii];putative cinnamyl alcohol dehydrogenase 6 [Triticum urartu]	5.88133	23.5938	-2.00419	0.00310299	0.173731	down
TRITD2Av1G015020	probable cinnamyl alcohol dehydrogenase 6 [Aegilops tauschii subsp. tauschii];putative cinnamyl alcohol dehydrogenase 6 [Triticum urartu]	5.91883	24.0681	-2.02374	0.00283493	0.164091	down
TRITD2Av1G016570	putative L-ascorbate peroxidase 3 [Triticum urartu]	1.42525	8.27206	-2.53703	0.000329656	0.0406051	down
TRITD2Av1G017010	unnamed protein product [Triticum aestivum];Putative SWI/SNF-related matrix-associated actin-dependent regulator of chromatin subfamily A member 3-like 3 [Triticum urartu];putative SWI/SNF-related matrix-associated actin-dependent regulator of chromatin subfamily A member 3-like 3 [Aegilops tauschii subsp. tauschii]	1.12887	0.27536	2.03549	0.00365014	0.192209	up
TRITD2Av1G024070	serine/threonine-protein kinase TIO [Aegilops tauschii subsp. tauschii];Serine/threonine-protein kinase 36 [Triticum urartu]	0.246739	0.732833	-1.5705	0.023937	0.578038	down
TRITD2Av1G025030	galactinol synthase [Triticum aestivum]	16.7076	49.2423	-1.55939	0.0192117	0.507012	down
TRITD2Av1G028400	uncharacterized protein LOC109784586 [Aegilops tauschii subsp. tauschii]	14.7755	77.0978	-2.38348	0.000536197	0.0564701	down
TRITD2Av1G029010	peroxidase 1 [Triticum monococcum];root peroxidase [Triticum aestivum];Peroxidase [Triticum urartu];Peroxidase 1 [Triticum urartu]	16.4886	6.48688	1.34588	0.0447836	0.789496	up
TRITD2Av1G034610	unnamed protein product [Triticum aestivum]	1.13756	2.91824	-1.35916	0.0478722	0.813569	down
TRITD2Av1G035800	protein EARLY RESPONSIVE TO DEHYDRATION 15-like [Aegilops tauschii subsp. tauschii]	92.3418	256.308	-1.47283	0.0264407	0.605156	down
TRITD2Av1G036870	haloacid dehalogenase-like hydrolase domain-containing protein 3 isoform X3 [Aegilops tauschii subsp. tauschii]	29.2012	79.3465	-1.44214	0.0296457	0.646164	down
TRITD2Av1G037340	uncharacterized protein LOC109742570 [Aegilops tauschii subsp. tauschii]	13.0933	41.7985	-1.67462	0.0123643	0.398498	down
TRITD2Av1G041500	predicted protein [Hordeum vulgare subsp. vulgare];putative 4-coumarate--CoA ligase 5 [Triticum urartu]	21.9266	2.05359	3.41646	2.23417e-06	0.00100467	up
TRITD2Av1G045090	Secologanin synthase [Triticum urartu];cytochrome P450 CYP709C1 [Triticum aestivum]	5.29429	1.02204	2.37299	0.000661404	0.0626675	up
TRITD2Av1G045300	pectin acetylesterase 2-like [Aegilops tauschii subsp. tauschii];predicted protein, partial [Hordeum vulgare subsp. vulgare];hypothetical protein TRIUR3_35256 [Triticum urartu]	2.64201	7.84047	-1.5693	0.019749	0.514265	down
TRITD2Av1G045440	Uncharacterized protein C24B11.05 [Triticum urartu]	0.972082	2.83307	-1.54322	0.0247723	0.587039	down
TRITD2Av1G046120	serine/threonine-protein kinase STY17 [Aegilops tauschii subsp. tauschii];Dual specificity protein kinase pyk1 [Triticum urartu]	14.4173	46.4014	-1.68637	0.0116623	0.38257	down
TRITD2Av1G047540	Subtilisin-chymotrypsin inhibitor-2B [Triticum urartu]	427.387	140.989	1.59996	0.0174951	0.482604	up
TRITD2Av1G050570	UMP-CMP kinase 3 isoform X2 [Aegilops tauschii subsp. tauschii];Uridylate kinase [Triticum urartu];UMP-CMP kinase 3 isoform X1 [Aegilops tauschii subsp. tauschii]	37.5243	135.231	-1.84953	0.00592362	0.265953	down
TRITD2Av1G050640	WRKY transcription factor, partial [Triticum aestivum];hypothetical protein TRIUR3_10593 [Triticum urartu]	7.82275	1.39386	2.48859	0.000404044	0.0459701	up
TRITD2Av1G053040	protein STRUBBELIG-RECEPTOR FAMILY 7-like [Aegilops tauschii subsp. tauschii]	0.509511	2.43612	-2.2574	0.00122058	0.0942206	down
TRITD2Av1G055120	SPX domain-containing protein 6-like [Aegilops tauschii subsp. tauschii];hypothetical protein TRIUR3_16388 [Triticum urartu]	18.7805	6.92327	1.43971	0.0329533	0.677185	up
TRITD2Av1G055480	unnamed protein product [Triticum aestivum];inter-alpha-trypsin inhibitor heavy chain H1-like isoform X1 [Aegilops tauschii subsp. tauschii]	8.00186	45.0577	-2.49337	0.000292455	0.036624	down
TRITD2Av1G058010	nuclear transcription factor Y subunit B-10-like [Aegilops tauschii subsp. tauschii]	1.82527	5.60014	-1.61735	0.0180214	0.48741	down
TRITD2Av1G058650	PI-PLC X domain-containing protein At5g67130-like [Aegilops tauschii subsp. tauschii]	3.69718	1.35635	1.44669	0.0353644	0.699632	up
TRITD2Av1G059110	Peptide transporter PTR2 [Triticum urartu];unnamed protein product [Triticum aestivum];protein NRT1/ PTR FAMILY 8.3-like [Aegilops tauschii subsp. tauschii]	14.1012	4.90472	1.52358	0.0238946	0.578038	up
TRITD2Av1G062130	WRKY-like protein [Triticum turgidum];putative WRKY transcription factor 3 [Triticum urartu]	10.4965	27.5843	-1.39394	0.0356301	0.703906	down
TRITD2Av1G064200	L-type lectin-domain containing receptor kinase IV.4 [Brachypodium distachyon];L-type lectin-domain containing receptor kinase IV.1 [Triticum urartu]	1.47731	0.552811	1.41812	0.0411581	0.75421	up
TRITD2Av1G066120	Putative polyol transporter 1 [Triticum urartu]	33.8593	10.3828	1.70535	0.0117075	0.382899	up
TRITD2Av1G068660	interferon-related developmental regulator 2-like [Aegilops tauschii subsp. tauschii]	18.2349	46.2907	-1.34402	0.0421492	0.764949	down
TRITD2Av1G070050	phenylalanine ammonia-lyase-like [Aegilops tauschii subsp. tauschii];Phenylalanine ammonia-lyase [Triticum urartu]	40.4477	7.46347	2.43814	0.000419245	0.0473195	up
TRITD2Av1G076140	hypothetical protein TRIUR3_33557 [Triticum urartu];heat stress transcription factor A-3-like [Aegilops tauschii subsp. tauschii]	0.73378	2.04781	-1.48066	0.0301523	0.651931	down
TRITD2Av1G081200	G-type lectin S-receptor-like serine/threonine-protein kinase B120 isoform X2 [Aegilops tauschii subsp. tauschii];G-type lectin S-receptor-like serine/threonine-protein kinase B120 isoform X4 [Aegilops tauschii subsp. tauschii];G-type lectin S-receptor-like serine/threonine-protein kinase B120 isoform X1 [Aegilops tauschii subsp. tauschii];G-type lectin S-receptor-like serine/threonine-protein ki…	1.51927	4.98088	-1.71303	0.0116708	0.38257	down
TRITD2Av1G081370	unnamed protein product [Triticum aestivum];G-type lectin S-receptor-like serine/threonine-protein kinase B120 [Aegilops tauschii subsp. tauschii]	4.59031	0.829999	2.46741	0.000456545	0.0503266	up
TRITD2Av1G082170	phenylalanine ammonia-lyase-like [Aegilops tauschii subsp. tauschii];Phenylalanine ammonia-lyase [Triticum urartu]	35.8399	5.2608	2.76821	7.7216e-05	0.0146814	up
TRITD2Av1G084330	unnamed protein product [Triticum aestivum]	1.4806	0.562683	1.39579	0.0439598	0.781784	up
TRITD2Av1G084350	cysteine-rich receptor-like protein kinase 10 isoform X2 [Aegilops tauschii subsp. tauschii];Cysteine-rich receptor-like protein kinase 10 [Triticum urartu]	1.80525	0.55061	1.7131	0.0143271	0.42951	up
TRITD2Av1G084800	putative cysteine-rich receptor-like protein kinase 20 [Aegilops tauschii subsp. tauschii];unnamed protein product [Triticum aestivum]	2.50894	0.819882	1.61359	0.0190468	0.506187	up
TRITD2Av1G085250	predicted protein [Hordeum vulgare subsp. vulgare]	6.66504	2.05468	1.6977	0.0130038	0.408314	up
TRITD2Av1G087810	AAA-ATPase At3g50940-like [Aegilops tauschii subsp. tauschii]	4.77661	17.4601	-1.87	0.00559385	0.256374	down
TRITD2Av1G122180	pentatricopeptide repeat-containing protein At2g41720 isoform X1 [Aegilops tauschii subsp. tauschii];hypothetical protein PAHAL_2G091800 [Panicum hallii];pentatricopeptide repeat-containing protein At2g41720 isoform X2 [Aegilops tauschii subsp. tauschii];unnamed protein product [Triticum aestivum]	7.28792	2.89674	1.33107	0.048563	0.817835	up
TRITD2Av1G132290	myb-like protein X [Aegilops tauschii subsp. tauschii];hypothetical protein TRIUR3_26550 [Triticum urartu]	17.587	55.5097	-1.65824	0.0130159	0.408314	down
TRITD2Av1G137450	CBL-interacting protein kinase 23 [Hordeum vulgare subsp. spontaneum]	44.6052	119.192	-1.418	0.0322494	0.671784	down
TRITD2Av1G145480	uncharacterized protein LOC109740198 [Aegilops tauschii subsp. tauschii];hypothetical protein TRIUR3_13192 [Triticum urartu]	3.34111	1.19916	1.47831	0.0305458	0.655958	up
TRITD2Av1G152190	glycine-rich cell wall structural protein-like [Aegilops tauschii subsp. tauschii];hypothetical protein TRIUR3_21167 [Triticum urartu]	2.49972	7.26027	-1.53826	0.0244082	0.583619	down
TRITD2Av1G158620	bHLH27 [Triticum aestivum];transcription factor bHLH35-like [Aegilops tauschii subsp. tauschii];unnamed protein product [Triticum aestivum]	3.10937	10.4586	-1.75	0.00975262	0.34195	down
TRITD2Av1G161150	putative aldo-keto reductase 2 [Dichanthelium oligosanthes];PREDICTED: probable aldo-keto reductase 2 [Oryza brachyantha]	331.923	104.594	1.66605	0.0134553	0.415523	up
TRITD2Av1G162320	kinesin-like protein KIN-12A isoform X1 [Aegilops tauschii subsp. tauschii];Kinesin-like protein KIF15 [Triticum urartu];kinesin-like protein KIN-12A isoform X2 [Aegilops tauschii subsp. tauschii]	0.26887	0.76891	-1.51591	0.028433	0.631275	down
TRITD2Av1G167270	uncharacterized protein At3g27210-like [Aegilops tauschii subsp. tauschii];unnamed protein product [Triticum aestivum]	1.57308	5.62003	-1.83699	0.00792102	0.30546	down
TRITD2Av1G167840	SWI/SNF complex component SNF12 homolog [Aegilops tauschii subsp. tauschii];SWI/SNF complex component SNF12-like protein [Triticum urartu]	9.07606	0.835991	3.44051	2.53146e-06	0.00112057	up
TRITD2Av1G168270	F-box protein At5g50450-like [Aegilops tauschii subsp. tauschii]	4.50562	0.949486	2.24651	0.00143686	0.10573	up
TRITD2Av1G171220	ACT domain-containing protein ACR6-like [Aegilops tauschii subsp. tauschii];[Protein-PII] uridylyltransferase [Triticum urartu]	1.96737	5.04359	-1.35819	0.0428099	0.772487	down
TRITD2Av1G176360	hypothetical protein TRIUR3_30783 [Triticum urartu]	3.08647	1.03075	1.58226	0.0230815	0.565167	up
TRITD2Av1G179290	protein BIC1-like [Aegilops tauschii subsp. tauschii]	18.3044	6.213	1.55883	0.0218834	0.547383	up
TRITD2Av1G180930	transcription factor E2FA-like isoform X1 [Aegilops tauschii subsp. tauschii];transcription factor E2FA-like isoform X2 [Aegilops tauschii subsp. tauschii]	1.46739	4.00081	-1.44704	0.031539	0.665302	down
TRITD2Av1G185690	hypothetical protein TRIUR3_26928 [Triticum urartu];cytosolic invertase 1-like [Aegilops tauschii subsp. tauschii]	0.971659	3.7688	-1.95558	0.00439415	0.217633	down
TRITD2Av1G186790	predicted protein [Hordeum vulgare subsp. vulgare];putative L-ascorbate peroxidase 7, chloroplastic [Triticum urartu];probable L-ascorbate peroxidase 7, chloroplastic isoform X1 [Brachypodium distachyon];probable L-ascorbate peroxidase 7, chloroplastic isoform X2 [Brachypodium distachyon]	13.2526	5.1133	1.37395	0.0416053	0.759458	up
TRITD2Av1G187060	amino-acid permease BAT1-like [Aegilops tauschii subsp. tauschii]	5.49673	1.65937	1.72794	0.0112895	0.373636	up
TRITD2Av1G187690	Mitogen-activated protein kinase kinase kinase 2 [Triticum urartu];mitogen-activated protein kinase kinase kinase 3-like isoform X1 [Aegilops tauschii subsp. tauschii];mitogen-activated protein kinase kinase kinase 3-like isoform X2 [Aegilops tauschii subsp. tauschii];predicted protein [Hordeum vulgare subsp. vulgare];mitogen-activated protein kinase [Triticum aestivum]	19.7049	59.1192	-1.58508	0.0173206	0.481501	down
TRITD2Av1G190240	12-oxophytodienoate reductase 1 [Triticum urartu]	356.066	65.2805	2.44742	0.0003981	0.0458462	up
TRITD2Av1G192860	predicted protein [Hordeum vulgare subsp. vulgare];unnamed protein product [Triticum aestivum];NAD(P)H-dependent 6'-deoxychalcone synthase [Triticum urartu]	45.1983	11.2938	2.00074	0.00331427	0.180791	up
TRITD2Av1G193290	hypothetical protein TRIUR3_07456 [Triticum urartu]	2.67635	1.04981	1.35014	0.049142	0.82357	up
TRITD2Av1G193860	hypothetical protein TRIUR3_18331 [Triticum urartu]	24.1813	7.86805	1.61981	0.0167636	0.471145	up
TRITD2Av1G194050	7-deoxyloganetin glucosyltransferase-like [Aegilops tauschii subsp. tauschii];unnamed protein product [Triticum aestivum];UDP-glycosyltransferase 85A2 [Triticum urartu]	4.90209	1.46502	1.74248	0.0112479	0.373131	up
TRITD2Av1G201960	heavy metal-associated isoprenylated plant protein 47-like [Aegilops tauschii subsp. tauschii]	31.3964	11.5079	1.44798	0.0327827	0.675934	up
TRITD2Av1G201970	hypothetical protein TRIUR3_01189 [Triticum urartu]	278.056	83.2996	1.73899	0.0100876	0.349366	up
TRITD2Av1G202510	unnamed protein product [Triticum aestivum]	6.03935	34.374	-2.50885	0.000272599	0.0354253	down
TRITD2Av1G204420	hypothetical protein TRIUR3_35082 [Triticum urartu]	7.51435	1.98123	1.92325	0.0059997	0.267134	up
TRITD2Av1G205260	beta-1,4-mannosyl-glycoprotein 4-beta-N-acetylglucosaminyltransferase-like [Aegilops tauschii subsp. tauschii]	79.61	206.105	-1.37236	0.0379215	0.727564	down
TRITD2Av1G206010	cytochrome P450 71A9-like [Aegilops tauschii subsp. tauschii]	2.61987	0.579689	2.17614	0.00206434	0.132761	up
TRITD2Av1G208590	inactive LRR receptor-like serine/threonine-protein kinase BIR2 [Aegilops tauschii subsp. tauschii]	6.74046	1.5371	2.13264	0.00237924	0.145267	up
TRITD2Av1G209890	CMP-sialic acid transporter 4 [Aegilops tauschii subsp. tauschii];putative UDP-sugar transporter protein SLC35A4 [Triticum urartu]	9.4613	33.9187	-1.84197	0.00619502	0.271816	down
TRITD2Av1G214030	predicted protein [Hordeum vulgare subsp. vulgare]	0.609122	6.00415	-3.30116	5.59905e-06	0.00211495	down
TRITD2Av1G215440	Calcium uptake protein 1, mitochondrial [Triticum urartu]	6.17118	15.7106	-1.34812	0.0430774	0.774355	down
TRITD2Av1G220680	remorin [Brachypodium distachyon];hypothetical protein TRIUR3_02968 [Triticum urartu];predicted protein [Hordeum vulgare subsp. vulgare];putative remorin 1 protein, partial [Oryza sativa]	112.788	324.596	-1.52503	0.0217108	0.544979	down
TRITD2Av1G221430	L-type lectin-domain containing receptor kinase IV.1-like [Aegilops tauschii subsp. tauschii]	5.32458	1.79387	1.56959	0.0207827	0.528997	up
TRITD2Av1G221700	elicitor responsive gene 3 [Triticum aestivum];unnamed protein product [Triticum aestivum];Elicitor-responsive protein 3 [Triticum urartu]	52.8934	146.22	-1.46698	0.0270863	0.612111	down
TRITD2Av1G222060	E3 ubiquitin-protein ligase RMA1H1-like [Aegilops tauschii subsp. tauschii]	5.36478	17.3883	-1.69652	0.011681	0.38257	down
TRITD2Av1G223940	UDP-glycosyltransferase 73C6 [Triticum urartu]	16.703	2.79763	2.57783	0.000220948	0.0302389	up
TRITD2Av1G224080	UDP-glycosyltransferase 73D1 [Triticum urartu]	25.4312	7.64505	1.734	0.0104118	0.355444	up
TRITD2Av1G226970	Disease resistance protein RPS2 [Triticum urartu]	15.4732	39.7402	-1.36082	0.0396322	0.745733	down
TRITD2Av1G228310	unnamed protein product [Triticum aestivum];vacuolar-processing enzyme beta-isozyme 1-like [Aegilops tauschii subsp. tauschii];VPE1 [Triticum aestivum]	0.44705	1.36715	-1.61267	0.0198698	0.515014	down
TRITD2Av1G230970	glutamate dehydrogenase 2, mitochondrial [Aegilops tauschii subsp. tauschii]	77.4695	29.2713	1.40414	0.0362533	0.709025	up
TRITD2Av1G234270	beta-carotene 3-hydroxylase, chloroplastic-like [Aegilops tauschii subsp. tauschii]	33.3047	11.7094	1.50806	0.0250678	0.589844	up
TRITD2Av1G234510	unnamed protein product [Triticum aestivum]	23.4378	6.25211	1.90642	0.00508733	0.242225	up
TRITD2Av1G236110	F-box protein PP2-A13-like [Aegilops tauschii subsp. tauschii]	0.950585	4.61921	-2.28076	0.00117795	0.0914281	down
TRITD2Av1G236510	RHOMBOID-like protein 2 [Aegilops tauschii subsp. tauschii]	2.6113	9.88703	-1.92077	0.00471643	0.226853	down
TRITD2Av1G238660	uncharacterized protein LOC109731495 [Aegilops tauschii subsp. tauschii]	1.74297	9.7092	-2.4778	0.000331402	0.0406424	down
TRITD2Av1G238950	Niemann-Pick C1 protein-like [Aegilops tauschii subsp. tauschii]	6.49955	20.823	-1.67977	0.0120069	0.389641	down
TRITD2Av1G241750	putative cis-zeatin O-glucosyltransferase [Aegilops tauschii subsp. tauschii]	4.40349	1.69311	1.37898	0.041784	0.761249	up
TRITD2Av1G244840	nudix hydrolase 8-like isoform X2 [Aegilops tauschii subsp. tauschii]	10.9733	33.8166	-1.62374	0.0150725	0.443278	down
TRITD2Av1G245460	LRR receptor-like protein kinase 1 [Triticum aestivum];probable LRR receptor-like serine/threonine-protein kinase At1g56130 [Aegilops tauschii subsp. tauschii];unnamed protein product [Triticum aestivum];LRR receptor-like protein kinase 2 [Triticum aestivum]	3.67263	9.29509	-1.33966	0.042838	0.772502	down
TRITD2Av1G245470	probable LRR receptor-like serine/threonine-protein kinase At1g56130 isoform X2 [Aegilops tauschii subsp. tauschii]	2.07202	0.547905	1.91904	0.00552412	0.254797	up
TRITD2Av1G247960	36.4 kDa proline-rich protein [Triticum urartu]	1.28005	22.5364	-4.13798	2.96725e-08	3.82101e-05	down
TRITD2Av1G250990	calcium-transporting ATPase 8, plasma membrane-type-like [Aegilops tauschii subsp. tauschii];Calcium-transporting ATPase 8, plasma membrane-type [Triticum urartu];unnamed protein product [Triticum aestivum]	10.604	37.9106	-1.838	0.00622132	0.271816	down
TRITD2Av1G255570	uncharacterized protein LOC109749863 [Aegilops tauschii subsp. tauschii]	13.0526	33.5973	-1.36401	0.0396973	0.745733	down
TRITD2Av1G257420	hypothetical protein TRIUR3_14353 [Triticum urartu]	3.46184	9.33907	-1.43174	0.0317449	0.666979	down
TRITD2Av1G258190	calcium-dependent protein kinase [Triticum aestivum];Calcium-dependent protein kinase 13 [Zea mays];calcium-dependent protein kinase 13 [Aegilops tauschii subsp. tauschii]	43.7416	107.834	-1.30173	0.0485621	0.817835	down
TRITD2Av1G258530	protein REVEILLE 7-like [Aegilops tauschii subsp. tauschii]	0.866904	3.16047	-1.8662	0.00703344	0.289618	down
TRITD2Av1G261120	probable polyamine oxidase 2 [Aegilops tauschii subsp. tauschii]	41.4687	183.128	-2.14276	0.00158915	0.111714	down
TRITD2Av1G261200	peroxisomal (S)-2-hydroxy-acid oxidase GLO3 [Aegilops tauschii subsp. tauschii];Peroxisomal (S)-2-hydroxy-acid oxidase GLO5 [Triticum urartu]	18.8141	4.56982	2.0416	0.00287304	0.165005	up
TRITD2Av1G261390	copper-containing polyphenol oxidase [Triticum aestivum]	20.0653	2.98706	2.74791	9.0503e-05	0.0163457	up
TRITD2Av1G262080	benzyl alcohol O-benzoyltransferase-like [Aegilops tauschii subsp. tauschii]	2.06531	0.699582	1.56179	0.0252986	0.592321	up
TRITD2Av1G266900	receptor-like serine/threonine-protein kinase SD1-8 [Aegilops tauschii subsp. tauschii]	1.23728	0.473684	1.38518	0.0453451	0.792565	up
TRITD2Av1G267190	kinesin-like protein KIN-14I [Aegilops tauschii subsp. tauschii];Kinesin-like calmodulin-binding protein-like protein [Triticum urartu]	1.18272	4.84102	-2.03321	0.00280345	0.163084	down
TRITD2Av1G268240	Agmatine coumaroyltransferase-1 [Triticum urartu]	18.7591	0.973729	4.26793	1.67684e-08	2.63917e-05	up
TRITD2Av1G268480	hypothetical protein TRIUR3_03137 [Triticum urartu]	5.18716	1.19382	2.11937	0.00245172	0.148097	up
TRITD2Av1G268680	hypothetical protein TRIUR3_13836 [Triticum urartu]	1.90359	10.0749	-2.40396	0.00055867	0.0575384	down
TRITD2Av1G270510	predicted protein [Hordeum vulgare subsp. vulgare];Serine/threonine-protein kinase sepA [Triticum urartu];unnamed protein product [Triticum aestivum]	8.46721	27.1067	-1.67869	0.0119871	0.389444	down
TRITD2Av1G272500	G-type lectin S-receptor-like serine/threonine-protein kinase SD2-5 [Triticum urartu]	12.6703	4.49171	1.49612	0.0266649	0.608084	up
TRITD2Av1G274050	D-3-phosphoglycerate dehydrogenase 1, chloroplastic-like [Aegilops tauschii subsp. tauschii];D-3-phosphoglycerate dehydrogenase, chloroplastic [Triticum urartu]	73.726	7.27833	3.34049	3.17584e-06	0.00134286	up
TRITD2Av1G278730	unnamed protein product [Triticum aestivum]	52.5679	19.7602	1.41159	0.0356708	0.704218	up
TRITD2Av1G281150	isoflavone 2'-hydroxylase-like [Aegilops tauschii subsp. tauschii]	41.8859	2.6904	3.96057	8.3617e-08	8.16783e-05	up
TRITD2Av1G281800	G-type lectin S-receptor-like serine/threonine-protein kinase B120 isoform X4 [Aegilops tauschii subsp. tauschii];G-type lectin S-receptor-like serine/threonine-protein kinase B120 isoform X3 [Aegilops tauschii subsp. tauschii]	2.58943	0.981816	1.39911	0.0430142	0.773814	up
TRITD2Av1G282480	exocyst complex component EXO70B1-like isoform X1 [Aegilops tauschii subsp. tauschii]	1.52217	0.562836	1.43534	0.0404047	0.749617	up
TRITD2Av1G282710	Blue copper protein [Triticum urartu]	25.1452	3.20534	2.97173	3.0272e-05	0.00790914	up
TRITD2Av1G283410	Calreticulin [Triticum urartu];calreticulin-like protein [Triticum aestivum]	484.396	187.57	1.36876	0.0408724	0.752419	up
TRITD2Av1G284280	receptor-like serine/threonine-protein kinase SD1-8 isoform X2 [Aegilops tauschii subsp. tauschii];receptor-like serine/threonine-protein kinase SD1-8 isoform X1 [Aegilops tauschii subsp. tauschii]	2.05684	0.595215	1.78895	0.0100674	0.349366	up
TRITD2Av1G284430	unnamed protein product [Triticum aestivum];probable polyamine oxidase 4 [Aegilops tauschii subsp. tauschii]	95.3054	273.512	-1.52097	0.0220009	0.547935	down
TRITD2Av1G285580	Two-component response regulator ARR9 [Triticum urartu]	22.551	6.25878	1.84923	0.00679732	0.283168	up
TRITD2Av1G286230	predicted protein [Hordeum vulgare subsp. vulgare];probable acyl-activating enzyme 5, peroxisomal [Aegilops tauschii subsp. tauschii]	9.55462	3.20118	1.5776	0.01982	0.514667	up
TRITD2Av1G288250	RecName: Full=Fructan 6-exohydrolase; Flags: Precursor;fructan 6-exohydrolase [Aegilops tauschii subsp. tauschii];hypothetical protein TRIUR3_07535 [Triticum urartu];unnamed protein product [Triticum aestivum]	0.77608	0.27925	1.47465	0.0314396	0.664194	up
TRITD2Av1G288660	unnamed protein product [Triticum aestivum]	13.8801	53.1354	-1.93666	0.00411016	0.20905	down
TRITD2Av1G288670	probable LRR receptor-like serine/threonine-protein kinase At3g47570 [Aegilops tauschii subsp. tauschii]	11.4908	40.0303	-1.80062	0.00727213	0.296005	down
TRITD2Av1G289550	hypothetical protein TRIUR3_08614 [Triticum urartu]	7.84903	1.50594	2.38185	0.000641746	0.0616294	up
TRITD2Av1G290950	Putative disease resistance RPP13-like protein 1 [Triticum urartu]	0.83332	3.74133	-2.16661	0.00165794	0.115218	down
TRITD2Av1G292450	Galactoside 2-alpha-L-fucosyltransferase [Triticum urartu]	5.0992	1.9863	1.36019	0.0449073	0.791184	up
TRITD2Av1G294680	NAC domain-containing protein 7 [Triticum urartu]	4.6038	1.14604	2.00616	0.00415654	0.209528	up
TRITD2Bv1G001360	unnamed protein product [Triticum aestivum];acyl transferase 15-like [Aegilops tauschii subsp. tauschii]	3.60642	1.1702	1.62381	0.0187127	0.499651	up
TRITD2Bv1G003460	receptor kinase-like protein Xa21 [Aegilops tauschii subsp. tauschii]	2.55959	7.25454	-1.50297	0.0242386	0.580946	down
TRITD2Bv1G006100	obtusifoliol 14-alpha demethylase-like [Aegilops tauschii subsp. tauschii]	11.56	0.919683	3.65186	6.80882e-07	0.000392669	up
TRITD2Bv1G007390	Cysteine-rich receptor-like protein kinase 41 [Triticum urartu];putative receptor-like protein kinase At4g00960 [Aegilops tauschii subsp. tauschii];Putative cysteine-rich receptor-like protein kinase 23 [Triticum urartu]	2.2444	12.0255	-2.42169	0.000431089	0.0481607	down
TRITD2Bv1G008530	1-aminocyclopropane-1-carboxylate oxidase homolog 1-like [Aegilops tauschii subsp. tauschii];1-aminocyclopropane-1-carboxylate oxidase-like protein 1 [Triticum urartu]	4.48587	0.874467	2.35891	0.000761787	0.0682375	up
TRITD2Bv1G008670	UDP-glucosyltransferase [Triticum aestivum]	71.7944	13.7786	2.38144	0.000554497	0.0574826	up
TRITD2Bv1G009580	Putative disease resistance RPP13-like protein 1 [Triticum urartu]	1.91895	8.30319	-2.11335	0.00188704	0.124975	down
TRITD2Bv1G012070	beta-glucosidase 16-like isoform X2 [Aegilops tauschii subsp. tauschii];beta-glucosidase 16-like isoform X1 [Aegilops tauschii subsp. tauschii];Beta-glucosidase 16 [Triticum urartu]	0.559578	3.01364	-2.4291	0.000636421	0.0615859	down
TRITD2Bv1G014900	hypothetical protein TRIUR3_01448 [Triticum urartu]	2.24475	0.714441	1.65167	0.0166924	0.469607	up
TRITD2Bv1G016020	UDP-glucosyltransferase HvUGT13248 [Hordeum vulgare subsp. vulgare];crocetin glucosyltransferase 2-like isoform X1 [Aegilops tauschii subsp. tauschii];crocetin glucosyltransferase 2-like isoform X2 [Aegilops tauschii subsp. tauschii]	4.37985	1.62624	1.42934	0.0375221	0.722638	up
TRITD2Bv1G019110	heavy metal-associated isoprenylated plant protein 27-like [Aegilops tauschii subsp. tauschii]	30.9993	102.93	-1.73136	0.009722	0.34195	down
TRITD2Bv1G019830	probable cinnamyl alcohol dehydrogenase 6 [Aegilops tauschii subsp. tauschii];putative cinnamyl alcohol dehydrogenase 6 [Triticum urartu]	2.25531	9.15507	-2.02124	0.00316633	0.176927	down
TRITD2Bv1G020100	probable LRR receptor-like serine/threonine-protein kinase At3g47570 isoform X2 [Aegilops tauschii subsp. tauschii]	3.5972	0.970862	1.88954	0.00574776	0.260952	up
TRITD2Bv1G020140	unnamed protein product [Triticum aestivum]	7.37685	2.60456	1.50196	0.0261676	0.603197	up
TRITD2Bv1G020470	unnamed protein product [Triticum aestivum];probable LRR receptor-like serine/threonine-protein kinase At3g47570 [Aegilops tauschii subsp. tauschii]	2.62436	7.55565	-1.52559	0.022415	0.552719	down
TRITD2Bv1G020500	probable LRR receptor-like serine/threonine-protein kinase At3g47570 [Aegilops tauschii subsp. tauschii];probable LRR receptor-like serine/threonine-protein kinase At3g47570 isoform X1 [Aegilops tauschii subsp. tauschii];unnamed protein product [Triticum aestivum]	2.78939	8.59295	-1.62321	0.0152406	0.44604	down
TRITD2Bv1G022230	unnamed protein product [Triticum aestivum]	10.3087	27.0282	-1.3906	0.0362442	0.709025	down
TRITD2Bv1G028060	probable protein phosphatase 2C 32 [Aegilops tauschii subsp. tauschii]	25.8181	6.33364	2.02728	0.00302708	0.171676	up
TRITD2Bv1G029340	unnamed protein product [Triticum aestivum]	7.72718	19.1137	-1.30659	0.0483643	0.817519	down
TRITD2Bv1G030910	Glycogenin-2 [Triticum urartu];galactinol synthase 2-like [Aegilops tauschii subsp. tauschii]	3.1538	8.18775	-1.37638	0.0385261	0.73391	down
TRITD2Bv1G032440	galactinol synthase [Triticum aestivum]	3.87526	25.6049	-2.72406	9.6579e-05	0.0167858	down
TRITD2Bv1G033390	predicted protein [Hordeum vulgare subsp. vulgare]	1.15506	3.25872	-1.49633	0.0274749	0.616654	down
TRITD2Bv1G036280	flocculation protein FLO11-like [Aegilops tauschii subsp. tauschii]	7.65243	1.43147	2.41842	0.00050416	0.0534938	up
TRITD2Bv1G037200	uncharacterized protein LOC109784586 [Aegilops tauschii subsp. tauschii]	76.5216	248.544	-1.69956	0.0110139	0.369447	down
TRITD2Bv1G037970	class III peroxidase [Triticum aestivum]	100.88	7.49604	3.75036	3.04183e-07	0.000232906	up
TRITD2Bv1G037980	root peroxidase [Triticum aestivum];peroxidase 2-like [Aegilops tauschii subsp. tauschii];peroxidase [Triticum aestivum];Peroxidase 1 [Triticum urartu]	11.7361	4.29633	1.44978	0.0313127	0.663248	up
TRITD2Bv1G039410	putative disease resistance protein RGA4 isoform X2 [Aegilops tauschii subsp. tauschii];unnamed protein product [Triticum aestivum];hypothetical protein TRIUR3_04611 [Triticum urartu];Putative disease resistance protein RGA4 [Triticum urartu];disease resistance protein RGA2-like isoform X3 [Aegilops tauschii subsp. tauschii]	0.304149	1.53439	-2.33481	0.000763195	0.0682375	down
TRITD2Bv1G045740	protein EARLY RESPONSIVE TO DEHYDRATION 15-like [Aegilops tauschii subsp. tauschii]	54.97	140.57	-1.35457	0.04057	0.750227	down
TRITD2Bv1G046110	uncharacterized protein LOC109732055 isoform X6 [Aegilops tauschii subsp. tauschii]	7.64441	18.9864	-1.31249	0.0494689	0.824831	down
TRITD2Bv1G046820	NBS-LRR disease resistance protein homologue [Hordeum vulgare]	1.46554	4.25764	-1.53862	0.0217376	0.544979	down
TRITD2Bv1G048430	unnamed protein product [Triticum aestivum];uncharacterized protein LOC109742570 [Aegilops tauschii subsp. tauschii]	23.3145	60.6523	-1.37933	0.0373399	0.7206	down
TRITD2Bv1G057530	uncharacterized protein LOC109757957 [Aegilops tauschii subsp. tauschii];predicted protein [Hordeum vulgare subsp. vulgare]	17.1871	4.52856	1.9242	0.00471506	0.226853	up
TRITD2Bv1G058930	predicted protein [Hordeum vulgare subsp. vulgare]	8.47815	1.15083	2.88107	5.00847e-05	0.0109146	up
TRITD2Bv1G060770	phloretin 2'-O-glucosyltransferase-like [Aegilops tauschii subsp. tauschii]	2.47441	0.732951	1.7553	0.0117183	0.382899	up
TRITD2Bv1G060910	Subtilisin-chymotrypsin inhibitor-2B [Triticum urartu]	122.007	21.1939	2.52525	0.000286987	0.0362961	up
TRITD2Bv1G062270	UMP-CMP kinase 3 isoform X2 [Aegilops tauschii subsp. tauschii];UMP-CMP kinase 3 isoform X1 [Aegilops tauschii subsp. tauschii];Uridylate kinase [Triticum urartu]	82.5732	290.591	-1.81524	0.00680683	0.283168	down
TRITD2Bv1G063310	phospho-2-dehydro-3-deoxyheptonate aldolase 2, chloroplastic [Aegilops tauschii subsp. tauschii]	155.102	40.1639	1.94925	0.00414457	0.209528	up
TRITD2Bv1G064720	protein STRUBBELIG-RECEPTOR FAMILY 7-like [Aegilops tauschii subsp. tauschii]	0.646822	10.4716	-4.01698	6.56042e-08	6.63774e-05	down
TRITD2Bv1G067250	stress-response A/B barrel domain-containing protein DABB1-like [Aegilops tauschii subsp. tauschii]	13.3554	5.0256	1.41006	0.0367172	0.715405	up
TRITD2Bv1G069510	unnamed protein product [Triticum aestivum];protein NRT1/ PTR FAMILY 8.3-like [Aegilops tauschii subsp. tauschii]	3.94194	1.36826	1.52656	0.0249608	0.58859	up
TRITD2Bv1G073070	WRKY-like protein [Triticum turgidum]	2.75788	9.8838	-1.84151	0.00658568	0.281141	down
TRITD2Bv1G076400	predicted protein [Hordeum vulgare subsp. vulgare]	11.6524	4.58311	1.34623	0.0453856	0.792565	up
TRITD2Bv1G077200	putative polyol transporter 1 [Aegilops tauschii subsp. tauschii];Putative polyol transporter 1 [Triticum urartu]	72.2548	26.7789	1.43199	0.0327444	0.675636	up
TRITD2Bv1G078450	unnamed protein product [Triticum aestivum]	1.97249	0.671982	1.55352	0.0254817	0.594154	up
TRITD2Bv1G078600	L-type lectin-domain containing receptor kinase IV.4 [Brachypodium distachyon];unnamed protein product [Triticum aestivum];L-type lectin-domain containing receptor kinase IV.1 [Triticum urartu]	1.40254	0.432909	1.6959	0.0134792	0.415523	up
TRITD2Bv1G079700	phenylalanine ammonia-lyase-like [Aegilops tauschii subsp. tauschii]	24.8223	6.73065	1.88282	0.00553124	0.254797	up
TRITD2Bv1G084940	heat stress transcription factor A-3-like [Aegilops tauschii subsp. tauschii];hypothetical protein TRIUR3_33557 [Triticum urartu]	0.713782	3.92443	-2.45893	0.000493345	0.0525431	down
TRITD2Bv1G086310	unnamed protein product [Triticum aestivum]	6.34993	19.1037	-1.58904	0.0173223	0.481501	down
TRITD2Bv1G087470	unnamed protein product [Triticum aestivum];Receptor-like serine/threonine-protein kinase SD1-7 [Triticum urartu]	14.6159	2.80169	2.38316	0.000572121	0.0576804	up
TRITD2Bv1G089490	cysteine-rich receptor kinase [Triticum aestivum];unnamed protein product [Triticum aestivum]	3.8378	0.988516	1.95694	0.00450313	0.219199	up
TRITD2Bv1G090000	cysteine-rich receptor-like protein kinase 6 [Aegilops tauschii subsp. tauschii];Cysteine-rich receptor-like protein kinase 25 [Triticum urartu]	3.99448	1.57151	1.34585	0.0458393	0.795322	up
TRITD2Bv1G091150	Protein translation factor SUI1-like protein [Triticum urartu];unnamed protein product [Triticum aestivum];protein translation factor SUI1 homolog [Aegilops tauschii subsp. tauschii]	119.685	302.155	-1.33605	0.0431876	0.775351	down
TRITD2Bv1G091290	unnamed protein product [Triticum aestivum];predicted protein, partial [Hordeum vulgare subsp. vulgare]	0.481439	1.39638	-1.53626	0.0239109	0.578038	down
TRITD2Bv1G091850	glucose-6-phosphate/phosphate translocator 2, chloroplastic-like, partial [Aegilops tauschii subsp. tauschii]	31.4424	12.4181	1.34027	0.0456885	0.794176	up
TRITD2Bv1G092680	AAA-ATPase At3g50940-like [Aegilops tauschii subsp. tauschii]	1.86589	5.35609	-1.52132	0.0240306	0.578409	down
TRITD2Bv1G122110	CSC1-like protein ERD4 [Aegilops tauschii subsp. tauschii];unnamed protein product [Triticum aestivum]	41.3837	123.721	-1.57995	0.0175882	0.482615	down
TRITD2Bv1G122190	CBL-interacting protein kinase 23 [Triticum aestivum];CBL-interacting protein kinase 23 [Hordeum vulgare subsp. spontaneum]	56.3305	151.665	-1.4289	0.0309815	0.659929	down
TRITD2Bv1G122860	uncharacterized protein LOC109757737 [Aegilops tauschii subsp. tauschii]	8.39645	2.27755	1.8823	0.00671813	0.281941	up
TRITD2Bv1G123760	probable inactive leucine-rich repeat receptor-like protein kinase At3g03770 isoform X2 [Aegilops tauschii subsp. tauschii];probable inactive leucine-rich repeat receptor-like protein kinase At3g03770 isoform X1 [Aegilops tauschii subsp. tauschii];unnamed protein product [Triticum aestivum]	4.64591	1.51313	1.61843	0.0173871	0.481501	up
TRITD2Bv1G128060	isoflavone 2'-hydroxylase-like [Aegilops tauschii subsp. tauschii];Cytochrome P450 81D1 [Triticum urartu]	25.0961	5.83567	2.10449	0.002111	0.134428	up
TRITD2Bv1G130400	uncharacterized protein LOC109740198 [Aegilops tauschii subsp. tauschii];hypothetical protein TRIUR3_13192 [Triticum urartu]	2.28026	0.827145	1.46299	0.0326958	0.675125	up
TRITD2Bv1G130980	unnamed protein product [Triticum aestivum];uncharacterized protein LOC109740192 [Aegilops tauschii subsp. tauschii];hypothetical protein TRIUR3_16063 [Triticum urartu]	6.078	1.78474	1.76788	0.00915037	0.331496	up
TRITD2Bv1G132150	probable pyridoxal 5'-phosphate synthase subunit PDX1.1 [Aegilops tauschii subsp. tauschii];putative pyridoxal biosynthesis protein PDX1.1 [Triticum urartu]	31.9034	11.8297	1.4313	0.0330682	0.678173	up
TRITD2Bv1G133680	bHLH27 [Triticum aestivum]	3.50525	12.4007	-1.82284	0.00707977	0.29026	down
TRITD2Bv1G135560	probable aldo-keto reductase 2 [Aegilops tauschii subsp. tauschii]	25.0304	9.90586	1.33733	0.0463155	0.801394	up
TRITD2Bv1G135670	putative aldo-keto reductase 2 [Dichanthelium oligosanthes]	12.9172	5.02473	1.36218	0.0436259	0.778079	up
TRITD2Bv1G139360	uncharacterized protein At3g27210-like [Aegilops tauschii subsp. tauschii];unnamed protein product [Triticum aestivum]	2.71268	16.2225	-2.58021	0.000246723	0.0329701	down
TRITD2Bv1G140040	F-box protein At5g50450-like [Aegilops tauschii subsp. tauschii]	13.1361	3.18353	2.04483	0.00287643	0.165005	up
TRITD2Bv1G141840	ACT domain-containing protein ACR6-like [Aegilops tauschii subsp. tauschii];unnamed protein product [Triticum aestivum];[Protein-PII] uridylyltransferase [Triticum urartu]	1.96729	6.73902	-1.77633	0.00875938	0.325234	down
TRITD2Bv1G147820	protein BIC1-like [Aegilops tauschii subsp. tauschii]	16.3639	4.4554	1.87689	0.00631277	0.274181	up
TRITD2Bv1G151230	uncharacterized protein At4g26450-like [Aegilops tauschii subsp. tauschii]	15.3216	2.84751	2.42779	0.000464033	0.0507569	up
TRITD2Bv1G152650	predicted protein [Hordeum vulgare subsp. vulgare];probable L-ascorbate peroxidase 7, chloroplastic isoform X1 [Brachypodium distachyon];putative L-ascorbate peroxidase 7, chloroplastic [Triticum urartu];probable L-ascorbate peroxidase 7, chloroplastic isoform X2 [Brachypodium distachyon]	24.8041	5.65	2.13426	0.00188809	0.124975	up
TRITD2Bv1G152970	uncharacterized protein LOC109750735 [Aegilops tauschii subsp. tauschii]	17.8324	6.80651	1.38952	0.0399004	0.745941	up
TRITD2Bv1G157230	23.2 kDa heat shock protein-like [Aegilops tauschii subsp. tauschii]	35.4111	12.8992	1.45691	0.0304782	0.65512	up
TRITD2Bv1G158440	predicted protein [Hordeum vulgare subsp. vulgare];NAD(P)H-dependent 6'-deoxychalcone synthase [Triticum urartu];LOW QUALITY PROTEIN: probable NAD(P)H-dependent oxidoreductase 1 [Brachypodium distachyon]	118.236	25.8612	2.19281	0.00136979	0.102122	up
TRITD2Bv1G163380	predicted protein [Hordeum vulgare subsp. vulgare]	1.62028	0.544531	1.57316	0.0237298	0.576142	up
TRITD2Bv1G163530	predicted protein [Hordeum vulgare subsp. vulgare];anthranilate synthase beta subunit 1, chloroplastic-like [Aegilops tauschii subsp. tauschii]	81.7733	18.6263	2.13429	0.00181981	0.122751	up
TRITD2Bv1G164850	heavy metal-associated isoprenylated plant protein 47-like [Aegilops tauschii subsp. tauschii]	4.14167	11.2106	-1.43658	0.0347549	0.69483	down
TRITD2Bv1G170490	ent-isokaurene C2-hydroxylase-like [Aegilops tauschii subsp. tauschii];Premnaspirodiene oxygenase [Triticum urartu]	4.9661	17.1198	-1.78548	0.007934	0.30546	down
TRITD2Bv1G176860	uncharacterized protein LOC109775261 [Aegilops tauschii subsp. tauschii]	9.03295	2.96797	1.60572	0.0176963	0.482984	up
TRITD2Bv1G183560	L-type lectin-domain containing receptor kinase IV.1-like [Aegilops tauschii subsp. tauschii];L-type lectin-domain containing receptor kinase IV.1 [Triticum urartu]	1.64914	0.606809	1.4424	0.0363904	0.710993	up
TRITD2Bv1G184170	E3 ubiquitin-protein ligase RMA1H1-like [Aegilops tauschii subsp. tauschii]	8.13165	25.6152	-1.65538	0.0136191	0.418016	down
TRITD2Bv1G186100	unnamed protein product [Triticum aestivum]	4.78711	19.8583	-2.05252	0.0024621	0.148407	down
TRITD2Bv1G186300	UDP-glycosyltransferase 73C6-like [Aegilops tauschii subsp. tauschii]	23.9272	3.72774	2.68228	0.00012671	0.0200541	up
TRITD2Bv1G186380	UDP-glycosyltransferase 73D1-like [Aegilops tauschii subsp. tauschii]	2.45924	0.844329	1.54234	0.024973	0.58859	up
TRITD2Bv1G186440	cytokinin dehydrogenase 8-like [Aegilops tauschii subsp. tauschii];unnamed protein product [Triticum aestivum]	3.59143	0.809752	2.14901	0.00211576	0.134428	up
TRITD2Bv1G187810	phenylalanine ammonia-lyase-like [Aegilops tauschii subsp. tauschii];Phenylalanine ammonia-lyase [Triticum urartu]	72.0193	21.0572	1.77407	0.00870454	0.324473	up
TRITD2Bv1G187850	phenylalanine ammonia-lyase-like [Aegilops tauschii subsp. tauschii];predicted protein [Hordeum vulgare subsp. vulgare];phenylalanine ammonia-lyase 1 [Triticum aestivum];Phenylalanine ammonia-lyase [Triticum urartu];unnamed protein product [Triticum aestivum]	27.5554	10.283	1.42207	0.0339289	0.684089	up
TRITD2Bv1G189110	disease resistance protein RPS2-like [Aegilops tauschii subsp. tauschii]	10.8939	33.5405	-1.62238	0.0149644	0.441145	down
TRITD2Bv1G193400	glutamate dehydrogenase 2, mitochondrial [Aegilops tauschii subsp. tauschii];unnamed protein product [Triticum aestivum]	18.4141	4.93788	1.89885	0.00532122	0.247944	up
TRITD2Bv1G194470	uncharacterized protein LOC109748010 [Aegilops tauschii subsp. tauschii]	3.49528	16.3285	-2.22392	0.00127524	0.0968565	down
TRITD2Bv1G196580	beta-carotene hydroxylase B1 [Triticum aestivum]	41.4773	14.1322	1.55334	0.0211585	0.535591	up
TRITD2Bv1G196680	unnamed protein product [Triticum aestivum];1-aminocyclopropane-1-carboxylate synthase [Triticum urartu]	17.5141	3.48662	2.32862	0.000765956	0.0682375	up
TRITD2Bv1G198010	F-box protein PP2-A13-like [Aegilops tauschii subsp. tauschii]	2.17576	13.0411	-2.58348	0.000215373	0.0298449	down
TRITD2Bv1G198020	E3 ubiquitin ligase BIG BROTHER-related-like isoform X2 [Aegilops tauschii subsp. tauschii];E3 ubiquitin ligase BIG BROTHER-related-like isoform X1 [Aegilops tauschii subsp. tauschii];E3 ubiquitin ligase BIG BROTHER [Triticum urartu]	1.90024	7.01915	-1.88511	0.00613453	0.270367	down
TRITD2Bv1G200230	uncharacterized protein LOC109731495 [Aegilops tauschii subsp. tauschii]	7.16974	21.1263	-1.55904	0.0192189	0.507012	down
TRITD2Bv1G200500	Niemann-Pick C1 protein-like [Aegilops tauschii subsp. tauschii];unnamed protein product [Triticum aestivum]	2.40646	21.24	-3.1418	9.25315e-06	0.00308402	down
TRITD2Bv1G201800	branched-chain-amino-acid aminotransferase 3, chloroplastic-like [Aegilops tauschii subsp. tauschii]	7.77458	1.50462	2.36937	0.000702944	0.0646956	up
TRITD2Bv1G202760	glutathione peroxidase 1 [Secale cereale x Triticum turgidum subsp. durum]	123.741	340.92	-1.4621	0.0274445	0.616575	down
TRITD2Bv1G205700	nudix hydrolase 8-like isoform X2 [Aegilops tauschii subsp. tauschii]	1.12976	20.3349	-4.16987	2.67531e-08	3.62578e-05	down
TRITD2Bv1G206090	ethylene-responsive transcription factor 2-like [Aegilops tauschii subsp. tauschii]	2.93953	8.2289	-1.48512	0.0270525	0.612111	down
TRITD2Bv1G206930	LRR receptor-like protein kinase 1 [Triticum aestivum];probable LRR receptor-like serine/threonine-protein kinase At1g56130 [Aegilops tauschii subsp. tauschii]	6.10881	25.9507	-2.08681	0.00206663	0.132761	down
TRITD2Bv1G210100	ent-kaurene synthase like 2 [Triticum aestivum];ent-kaur-16-ene synthase, chloroplastic-like [Aegilops tauschii subsp. tauschii]	1.4821	0.358726	2.04669	0.00371702	0.193952	up
TRITD2Bv1G210240	ent-kaurene synthase like 2 [Triticum aestivum]	12.008	2.75371	2.12455	0.00195244	0.127285	up
TRITD2Bv1G210250	KO2 protein [Aegilops speltoides]	112.02	24.8318	2.1735	0.0014989	0.109161	up
TRITD2Bv1G210330	ent-copalyl diphosphate synthase [Triticum aestivum]	11.5729	2.40661	2.26567	0.00101391	0.0818347	up
TRITD2Bv1G210350	unnamed protein product [Triticum aestivum]	40.6491	9.24867	2.13591	0.00181127	0.122466	up
TRITD2Bv1G210370	acyclic sesquiterpene synthase-like isoform X1 [Aegilops tauschii subsp. tauschii];acyclic sesquiterpene synthase-like isoform X2 [Aegilops tauschii subsp. tauschii];unnamed protein product [Triticum aestivum]	0.876945	6.78601	-2.952	3.37194e-05	0.00816471	down
TRITD2Bv1G210420	vacuolar-sorting receptor 7-like [Aegilops tauschii subsp. tauschii];unnamed protein product [Triticum aestivum]	13.2131	4.64973	1.50675	0.0253746	0.593611	up
TRITD2Bv1G212000	probable cation transporter HKT7 [Aegilops tauschii subsp. tauschii]	5.25976	17.527	-1.73651	0.00964806	0.341006	down
TRITD2Bv1G212010	high affinity potassium transporter, partial [Hordeum vulgare]	8.50487	24.6121	-1.53301	0.0212739	0.537635	down
TRITD2Bv1G213460	unnamed protein product [Triticum aestivum];E3 ubiquitin-protein ligase RLIM-like [Aegilops tauschii subsp. tauschii]	12.1013	63.752	-2.39731	0.000475572	0.0515977	down
TRITD2Bv1G217940	uncharacterized protein LOC109749863 [Aegilops tauschii subsp. tauschii]	8.98447	30.1401	-1.74618	0.00942979	0.338588	down
TRITD2Bv1G219490	unnamed protein product [Triticum aestivum]	3.97847	17.7812	-2.16007	0.00156572	0.110892	down
TRITD2Bv1G222460	unnamed protein product [Triticum aestivum]	0.287287	2.14973	-2.90359	4.75193e-05	0.0106002	down
TRITD2Bv1G223790	probable polyamine oxidase 2 [Aegilops tauschii subsp. tauschii]	41.4914	206.472	-2.31506	0.000699556	0.0646956	down
TRITD2Bv1G224020	peroxisomal (S)-2-hydroxy-acid oxidase GLO3 [Aegilops tauschii subsp. tauschii];Peroxisomal (S)-2-hydroxy-acid oxidase GLO5 [Triticum urartu]	18.5888	7.11598	1.3853	0.0393218	0.74365	up
TRITD2Bv1G228350	uncharacterized protein LOC109745439 [Aegilops tauschii subsp. tauschii]	6.76117	2.6352	1.35936	0.044093	0.782817	up
TRITD2Bv1G229870	G-type lectin S-receptor-like serine/threonine-protein kinase At4g27290 [Aegilops tauschii subsp. tauschii];unnamed protein product [Triticum aestivum]	0.522311	0.18716	1.48064	0.0337834	0.683718	up
TRITD2Bv1G230570	Kinesin-like calmodulin-binding protein-like protein [Triticum urartu];kinesin-like protein KIN-14I [Aegilops tauschii subsp. tauschii];unnamed protein product [Triticum aestivum]	1.46716	3.96486	-1.43424	0.031822	0.667093	down
TRITD2Bv1G231960	predicted protein [Hordeum vulgare subsp. vulgare];Agmatine coumaroyltransferase-1 [Triticum urartu]	52.7462	4.32859	3.6071	6.93027e-07	0.000392669	up
TRITD2Bv1G232320	uncharacterized protein LOC109765372 [Aegilops tauschii subsp. tauschii]	5.44595	27.2761	-2.32438	0.000739921	0.0667578	down
TRITD2Bv1G232450	uncharacterized protein LOC109770770 [Aegilops tauschii subsp. tauschii]	103.277	40.4903	1.35087	0.0436865	0.77839	up
TRITD2Bv1G232610	Serine hydroxymethyltransferase 1 [Triticum urartu]	98.2113	38.8594	1.33763	0.0456765	0.794176	up
TRITD2Bv1G233690	predicted protein [Hordeum vulgare subsp. vulgare];MAP3K epsilon protein kinase 1-like isoform X2 [Aegilops tauschii subsp. tauschii];MAP3K epsilon protein kinase 1-like isoform X1 [Aegilops tauschii subsp. tauschii];Serine/threonine-protein kinase sepA [Triticum urartu];unnamed protein product [Triticum aestivum]	6.44826	18.2505	-1.50095	0.023975	0.578052	down
TRITD2Bv1G235680	G-type lectin S-receptor-like serine/threonine-protein kinase SD2-5 [Aegilops tauschii subsp. tauschii];G-type lectin S-receptor-like serine/threonine-protein kinase SD2-5 [Triticum urartu]	6.00341	1.6801	1.83723	0.00737526	0.296568	up
TRITD2Bv1G236430	zinc transporter 8-like [Aegilops tauschii subsp. tauschii];Zinc transporter 8 [Triticum urartu];unnamed protein product [Triticum aestivum]	39.2095	15.2035	1.3668	0.0415744	0.759382	up
TRITD2Bv1G236780	unnamed protein product [Triticum aestivum]	30.4229	80.8035	-1.40926	0.0335224	0.681269	down
TRITD2Bv1G237290	putative wall-associated receptor kinase-like 11 [Aegilops tauschii subsp. tauschii];Putative wall-associated receptor kinase-like 11 [Triticum urartu]	3.02311	0.820001	1.88234	0.0061925	0.271816	up
TRITD2Bv1G237970	wall-associated receptor kinase-like 8 isoform X1 [Aegilops tauschii subsp. tauschii];hypothetical protein TRIUR3_01788 [Triticum urartu];wall-associated receptor kinase-like 8 isoform X2 [Aegilops tauschii subsp. tauschii]	7.57175	2.47246	1.61468	0.0169444	0.474388	up
TRITD2Bv1G242520	unnamed protein product [Triticum aestivum];ABCB14, partial [Triticum polonicum]	0.615779	3.94371	-2.67907	0.000131186	0.0204203	down
TRITD2Bv1G247580	unnamed protein product [Triticum aestivum]	23.9674	58.8714	-1.29649	0.049447	0.824831	down
TRITD2Bv1G248430	heavy metal-associated isoprenylated plant protein 39-like [Aegilops tauschii subsp. tauschii]	13.5473	3.73232	1.85985	0.0073583	0.296568	up
TRITD2Bv1G248440	heavy metal-associated isoprenylated plant protein 39-like [Aegilops tauschii subsp. tauschii]	27.6443	8.77786	1.65504	0.0148367	0.439308	up
TRITD2Bv1G248520	hypothetical protein TRIUR3_32617 [Triticum urartu]	19.9241	5.96021	1.74108	0.0106694	0.361092	up
TRITD2Bv1G249560	mavicyanin-like [Aegilops tauschii subsp. tauschii];Blue copper protein [Triticum urartu]	11.4808	4.40914	1.38066	0.0410288	0.753303	up
TRITD2Bv1G249570	mavicyanin-like [Aegilops tauschii subsp. tauschii];hypothetical protein TRIUR3_28655 [Triticum urartu]	15.4251	4.59065	1.74851	0.0101662	0.350803	up
TRITD2Bv1G251130	calreticulin-like protein [Triticum aestivum]	585.102	226.316	1.37035	0.0406366	0.750475	up
TRITD2Bv1G251620	geraniol 8-hydroxylase-like [Aegilops tauschii subsp. tauschii];cysteine protease 1-like [Aegilops tauschii subsp. tauschii];unnamed protein product [Triticum aestivum];Cytochrome P450 76C2 [Triticum urartu];Cysteine protease 1 [Triticum urartu]	3.10201	8.33917	-1.4267	0.0318358	0.667093	down
TRITD2Bv1G252180	unnamed protein product [Triticum aestivum]	84.1076	210.41	-1.3229	0.0450641	0.792439	down
TRITD2Bv1G253090	barwin-like [Aegilops tauschii subsp. tauschii]	1.22526	4.59091	-1.90569	0.00582933	0.262551	down
TRITD2Bv1G253930	chromatin structure-remodeling complex protein SYD-like [Aegilops tauschii subsp. tauschii]	4.88819	14.5075	-1.56943	0.0208341	0.529354	down
TRITD2Bv1G254580	unnamed protein product [Triticum aestivum]	0.360384	1.00084	-1.47361	0.0317679	0.666979	down
TRITD2Bv1G256100	NDR1/HIN1-like protein 13 [Aegilops tauschii subsp. tauschii]	8.35533	3.25254	1.36113	0.0456479	0.794176	up
TRITD2Bv1G257420	probable LRR receptor-like serine/threonine-protein kinase At3g47570 [Aegilops tauschii subsp. tauschii]	0.472943	1.33039	-1.49211	0.0287938	0.634808	down
TRITD2Bv1G257480	stem-specific protein TSJT1-like [Aegilops tauschii subsp. tauschii];hypothetical protein TRIUR3_04424 [Triticum urartu]	4.57103	13.533	-1.5659	0.0198486	0.514937	down
TRITD2Bv1G259820	AT-hook motif nuclear-localized protein 9-like [Aegilops tauschii subsp. tauschii]	12.1206	31.1382	-1.36123	0.039917	0.745941	down
TRITD2Bv1G264170	NAC domain-containing protein 30-like [Aegilops tauschii subsp. tauschii];NAC domain-containing protein 7 [Triticum urartu];unnamed protein product [Triticum aestivum]	2.46022	0.914324	1.42801	0.0377636	0.726099	up
TRITD2Bv1G264320	probable 1-deoxy-D-xylulose-5-phosphate synthase 2, chloroplastic [Aegilops tauschii subsp. tauschii]	2.42406	0.493755	2.29556	0.00110688	0.0878372	up
TRITD2Bv1G265560	Disease resistance protein RPM1 [Triticum urartu]	23.3598	63.4666	-1.44197	0.0295604	0.645182	down
TRITD3Av1G000520	unnamed protein product [Triticum aestivum]	4.6157	1.66337	1.47244	0.0345857	0.693428	up
TRITD3Av1G001650	GDSL esterase/lipase At3g26430-like [Aegilops tauschii subsp. tauschii]	32.0255	10.5533	1.60153	0.0175755	0.482615	up
TRITD3Av1G001940	O-acyltransferase WSD1-like isoform X2 [Aegilops tauschii subsp. tauschii];unnamed protein product [Triticum aestivum];O-acyltransferase WSD1 [Triticum urartu]	0.948371	2.51617	-1.40771	0.0359588	0.707931	down
TRITD3Av1G002690	U-box domain-containing protein 4 [Aegilops tauschii subsp. tauschii]	5.75171	14.2886	-1.3128	0.0478529	0.813569	down
TRITD3Av1G006240	LEAF RUST 10 DISEASE-RESISTANCE LOCUS RECEPTOR-LIKE PROTEIN KINASE-like 1.2 [Aegilops tauschii subsp. tauschii]	13.4312	5.02068	1.41964	0.0346756	0.694738	up
TRITD3Av1G008730	calmodulin-binding protein 60 B-like [Aegilops tauschii subsp. tauschii];hypothetical protein TRIUR3_22931 [Triticum urartu]	2.78519	12.345	-2.14809	0.0017067	0.117847	down
TRITD3Av1G008800	putative calcium-binding protein CML16 [Triticum urartu]	7.64869	47.1383	-2.62362	0.000159704	0.0235647	down
TRITD3Av1G009140	predicted protein, partial [Hordeum vulgare subsp. vulgare]	14.0262	64.2938	-2.19655	0.00130973	0.0986827	down
TRITD3Av1G009370	predicted protein [Hordeum vulgare subsp. vulgare]	208.26	59.4124	1.80955	0.0075074	0.299134	up
TRITD3Av1G011310	patatin-like protein 2 [Aegilops tauschii subsp. tauschii];Patatin group A-3 [Triticum urartu];unnamed protein product [Triticum aestivum]	15.4316	3.1057	2.31289	0.00081553	0.0704389	up
TRITD3Av1G014730	sulfoquinovosyl transferase SQD2-like [Aegilops tauschii subsp. tauschii];GDP-mannose-dependent alpha-mannosyltransferase [Triticum urartu]	73.5692	17.1588	2.10016	0.0021163	0.134428	up
TRITD3Av1G017520	G-type lectin S-receptor-like serine/threonine-protein kinase SD2-5 [Aegilops tauschii subsp. tauschii]	3.9741	1.55709	1.35177	0.045844	0.795322	up
TRITD3Av1G023320	Charged multivesicular body protein 5 [Triticum urartu];unnamed protein product [Triticum aestivum]	2.32848	10.9808	-2.23752	0.00123547	0.0948532	down
TRITD3Av1G025310	putative NADP-dependent oxidoreductase P1 [Triticum urartu]	4.83758	13.5861	-1.48978	0.0258292	0.598806	down
TRITD3Av1G028010	RING finger and transmembrane domain-containing protein 2-like [Aegilops tauschii subsp. tauschii];RING finger and transmembrane domain-containing protein 2 [Triticum urartu]	1.98994	6.37593	-1.67991	0.013058	0.408314	down
TRITD3Av1G029290	probable staphylococcal-like nuclease CAN1 [Aegilops tauschii subsp. tauschii];putative 38.1 kDa protein [Triticum urartu]	1.35139	10.1567	-2.90992	4.15489e-05	0.00956977	down
TRITD3Av1G030870	unnamed protein product [Triticum aestivum]	3.81097	0.927807	2.03826	0.00319281	0.177498	up
TRITD3Av1G031090	hexose carrier protein HEX6-like [Aegilops tauschii subsp. tauschii]	2.53751	0.968036	1.39028	0.0429268	0.773119	up
TRITD3Av1G031480	Cytochrome P450 90D2 [Triticum urartu];cytochrome P450 90D2-like [Aegilops tauschii subsp. tauschii];unnamed protein product [Triticum aestivum]	1.95409	6.15396	-1.65502	0.0145821	0.435281	down
TRITD3Av1G031550	Ectonucleotide pyrophosphatase/phosphodiesterase family member 3 [Triticum urartu]	7.62034	18.7554	-1.29937	0.0496685	0.826738	down
TRITD3Av1G038860	crocetin glucosyltransferase, chloroplastic-like [Aegilops tauschii subsp. tauschii]	25.4253	7.81414	1.7021	0.0117515	0.382899	up
TRITD3Av1G039870	putative acyl transferase 6 [Triticum aestivum]	3.2977	0.873279	1.91694	0.00590873	0.265705	up
TRITD3Av1G042320	ABC transporter C family member 8-like isoform X1 [Aegilops tauschii subsp. tauschii];ABC transporter C family member 8-like isoform X2 [Aegilops tauschii subsp. tauschii];ABC transporter C family member 8 [Triticum urartu];predicted protein [Hordeum vulgare subsp. vulgare]	6.99277	2.5103	1.47801	0.0282566	0.627851	up
TRITD3Av1G043340	chloride channel protein CLC-c-like [Aegilops tauschii subsp. tauschii];Chloride channel protein CLC-c [Triticum urartu]	11.863	67.0013	-2.49772	0.000284655	0.0361627	down
TRITD3Av1G044200	uncharacterized acetyltransferase At3g50280-like [Aegilops tauschii subsp. tauschii]	13.9359	1.08297	3.68574	5.26736e-07	0.000347033	up
TRITD3Av1G045230	photosystem I P700 chlorophyll a apoprotein A2 (chloroplast) [Triticum aestivum]	0.411093	8.65281	-4.39563	7.2663e-09	1.52505e-05	down
TRITD3Av1G047210	RecName: Full=Glutathione S-transferase 1; AltName: Full=GST class-phi;Glutathione S-transferase 1 [Triticum urartu];unnamed protein product [Triticum aestivum]	18.42	3.48621	2.40154	0.000567042	0.0575782	up
TRITD3Av1G052010	trans-cinnamate 4-monooxygenase-like [Aegilops tauschii subsp. tauschii];unnamed protein product [Triticum aestivum]	45.8158	6.55051	2.80616	6.3657e-05	0.0125236	up
TRITD3Av1G052250	CBL-interacting protein kinase 5 [Triticum urartu]	15.8409	5.77867	1.45484	0.030795	0.656944	up
TRITD3Av1G054270	unnamed protein product [Triticum aestivum]	33.4875	196.372	-2.5519	0.000214205	0.0298449	down
TRITD3Av1G055030	unnamed protein product [Triticum aestivum]	7.0524	2.67467	1.39876	0.0400214	0.746083	up
TRITD3Av1G055320	predicted protein [Hordeum vulgare subsp. vulgare]	7.28575	2.89383	1.3321	0.0489215	0.821186	up
TRITD3Av1G058380	hypothetical protein TRIUR3_07708 [Triticum urartu]	9.59211	39.037	-2.02492	0.00307267	0.173458	down
TRITD3Av1G065290	casein kinase 1-like protein 3 isoform X1 [Aegilops tauschii subsp. tauschii];unnamed protein product [Triticum aestivum];casein kinase 1-like protein 3 isoform X2 [Aegilops tauschii subsp. tauschii];Casein kinase I isoform delta-like protein [Triticum urartu]	7.24189	25.1125	-1.79397	0.00765777	0.302573	down
TRITD3Av1G072830	PAPhy_b3 [Triticum aestivum];Purple acid phosphatase 15 [Triticum urartu]	1.45836	0.555864	1.39154	0.0443097	0.784511	up
TRITD3Av1G089410	probable peptide/nitrate transporter At3g43790 [Aegilops tauschii subsp. tauschii]	2.28841	6.40985	-1.48594	0.0265138	0.606243	down
TRITD3Av1G091010	peroxidase 1-like [Aegilops tauschii subsp. tauschii]	46.6525	15.1876	1.61906	0.0163941	0.464287	up
TRITD3Av1G112220	bifunctional 3-dehydroquinate dehydratase/shikimate dehydrogenase, chloroplastic-like isoform X1 [Aegilops tauschii subsp. tauschii];Bifunctional 3-dehydroquinate dehydratase/shikimate dehydrogenase, chloroplastic [Triticum urartu];bifunctional 3-dehydroquinate dehydratase/shikimate dehydrogenase, chloroplastic-like isoform X2 [Aegilops tauschii subsp. tauschii]	8.65301	2.94896	1.553	0.0218914	0.547383	up
TRITD3Av1G128880	vacuolar-processing enzyme-like [Aegilops tauschii subsp. tauschii];Vacuolar-processing enzyme [Triticum urartu]	22.4924	58.6277	-1.38214	0.0368424	0.717207	down
TRITD3Av1G137400	leucine-rich repeat extensin-like protein 6 [Aegilops tauschii subsp. tauschii]	0.654677	2.29584	-1.81017	0.00893311	0.327797	down
TRITD3Av1G140140	Inorganic pyrophosphatase 3 [Triticum urartu]	13.7624	4.82717	1.51148	0.0254702	0.594154	up
TRITD3Av1G142640	unnamed protein product [Triticum aestivum];ABC transporter G family member 39 [Triticum urartu]	4.40116	1.50541	1.54773	0.0220296	0.547935	up
TRITD3Av1G149490	S-type anion channel SLAH3 [Triticum urartu]	6.39669	1.58328	2.01441	0.00334594	0.181591	up
TRITD3Av1G151650	unnamed protein product [Triticum aestivum]	1.19771	3.79513	-1.66387	0.0141151	0.428099	down
TRITD3Av1G152380	cinnamoyl-CoA reductase-like SNL6 [Aegilops tauschii subsp. tauschii]	6.60892	2.62953	1.32961	0.049647	0.826738	up
TRITD3Av1G153940	plastidic ATP/ADP-transporter-like [Aegilops tauschii subsp. tauschii]	55.8498	18.4981	1.59418	0.0179009	0.486519	up
TRITD3Av1G156050	GDSL esterase/lipase At1g28600-like isoform X1 [Aegilops tauschii subsp. tauschii];GDSL esterase/lipase At1g28600-like isoform X2 [Aegilops tauschii subsp. tauschii]	11.6347	2.65225	2.13314	0.00191588	0.126225	up
TRITD3Av1G158170	WRKY50 transcriptional factor [Triticum aestivum]	66.3883	25.8363	1.36153	0.0422525	0.765354	up
TRITD3Av1G160450	AMSH-like ubiquitin thioesterase 2 [Aegilops tauschii subsp. tauschii]	6.25536	18.8239	-1.5894	0.0176536	0.482615	down
TRITD3Av1G163260	Type I inositol-1,4,5-trisphosphate 5-phosphatase 1 [Triticum urartu];unnamed protein product [Triticum aestivum]	16.3673	83.0814	-2.34371	0.000609342	0.0599398	down
TRITD3Av1G163300	probable choline kinase 2 isoform X1 [Aegilops tauschii subsp. tauschii];probable choline kinase 2 isoform X2 [Aegilops tauschii subsp. tauschii]	31.9016	135.245	-2.08387	0.00209458	0.134252	down
TRITD3Av1G169370	anoctamin-like protein Os01g0706700 [Aegilops tauschii subsp. tauschii]	0.837624	2.11283	-1.3348	0.0494697	0.824831	down
TRITD3Av1G169980	F-box/kelch-repeat protein At1g23390-like [Aegilops tauschii subsp. tauschii]	2.3282	11.7588	-2.33645	0.000694175	0.0646956	down
TRITD3Av1G172090	ABC transporter B family member 4-like [Aegilops tauschii subsp. tauschii];ABC transporter B family member 4 [Triticum urartu]	3.95321	1.01542	1.96094	0.00422169	0.212434	up
TRITD3Av1G173680	chitinase 3 [Triticum aestivum];endochitinase [Triticum aestivum];class I chitinase [Triticum aestivum]	27.3526	7.41248	1.88365	0.00555605	0.255258	up
TRITD3Av1G177110	NADH-dependent glutamate synthase [Triticum turgidum]	29.5084	10.5665	1.48163	0.0272941	0.615148	up
TRITD3Av1G178610	metal ion binding protein, putative, expressed [Triticum aestivum];hypothetical protein TRIUR3_10051 [Triticum urartu]	3.69207	1.4355	1.36287	0.0493899	0.824831	up
TRITD3Av1G183980	Anthocyanidin 5,3-O-glucosyltransferase [Triticum urartu]	2.12795	0.652946	1.70443	0.013902	0.423031	up
TRITD3Av1G184270	unnamed protein product [Triticum aestivum];Anthocyanidin 5,3-O-glucosyltransferase [Triticum urartu];anthocyanidin 5,3-O-glucosyltransferase-like [Aegilops tauschii subsp. tauschii];predicted protein [Hordeum vulgare subsp. vulgare];hypothetical protein TRIUR3_30744 [Triticum urartu]	21.208	6.86844	1.62655	0.0158461	0.455295	up
TRITD3Av1G185120	unnamed protein product [Triticum aestivum];hypothetical protein TRIUR3_18361 [Triticum urartu]	11.7358	29.4083	-1.32531	0.0451082	0.792439	down
TRITD3Av1G186250	ribose-phosphate pyrophosphokinase 3, chloroplastic-like [Aegilops tauschii subsp. tauschii];Ribose-phosphate pyrophosphokinase 3, chloroplastic [Triticum urartu];unnamed protein product [Triticum aestivum]	17.476	2.70826	2.68993	0.000125467	0.0200541	up
TRITD3Av1G186790	disease resistance protein RGA2-like [Aegilops tauschii subsp. tauschii]	0.921498	3.28188	-1.83247	0.0077523	0.303507	down
TRITD3Av1G187350	probable sulfate transporter 3.5 isoform X1 [Aegilops tauschii subsp. tauschii];probable sulfate transporter 3.5 isoform X3 [Aegilops tauschii subsp. tauschii];probable sulfate transporter 3.5 isoform X2 [Aegilops tauschii subsp. tauschii]	12.7495	1.91013	2.7387	9.65317e-05	0.0167858	up
TRITD3Av1G188420	3-hydroxyisobutyryl-CoA hydrolase-like protein 5 isoform X2 [Aegilops tauschii subsp. tauschii];3-hydroxyisobutyryl-CoA hydrolase-like protein 5 [Triticum urartu]	41.1384	13.0428	1.65723	0.0141557	0.428099	up
TRITD3Av1G190000	gibberellin 2-oxidase [Triticum aestivum]	3.00278	8.20548	-1.45029	0.0306739	0.656616	down
TRITD3Av1G193460	glutathione transferase F1 [Triticum aestivum]	547.215	133.08	2.03982	0.00275767	0.161305	up
TRITD3Av1G201300	Rp1-like protein [Brachypodium distachyon];NBS-LRR-like protein, partial [Hordeum vulgare subsp. vulgare]	1.13952	2.9335	-1.36419	0.0400203	0.746083	down
TRITD3Av1G201770	Diacylglycerol kinase iota [Triticum urartu]	4.02873	20.4135	-2.34112	0.000650467	0.0620462	down
TRITD3Av1G201950	Calcium-binding protein KIC [Triticum urartu]	3.4062	14.0523	-2.04457	0.00321189	0.17772	down
TRITD3Av1G202650	salicylic acid-binding protein 2-like [Aegilops tauschii subsp. tauschii];hypothetical protein TRIUR3_27782 [Triticum urartu]	5.20258	2.03805	1.35204	0.0464779	0.802877	up
TRITD3Av1G202680	salicylic acid-binding protein 2-like [Aegilops tauschii subsp. tauschii];hypothetical protein TRIUR3_30681 [Triticum urartu]	12.6928	4.75473	1.41657	0.0361678	0.709025	up
TRITD3Av1G203400	Subtilisin-like protease [Triticum urartu]	67.6353	179.114	-1.40503	0.0337348	0.683718	down
TRITD3Av1G204520	protein MICRORCHIDIA 6-like [Aegilops tauschii subsp. tauschii];MORC family CW-type zinc finger protein 3 [Triticum urartu]	1.04387	3.07894	-1.56049	0.0203962	0.522976	down
TRITD3Av1G208170	unnamed protein product [Triticum aestivum]	10.7604	3.82679	1.49152	0.0276318	0.618331	up
TRITD3Av1G208860	unnamed protein product [Triticum aestivum]	3.17626	10.4018	-1.71143	0.0117586	0.382899	down
TRITD3Av1G210470	uncharacterized protein LOC109771716 [Aegilops tauschii subsp. tauschii];hypothetical protein TRIUR3_29180 [Triticum urartu]	4.03901	1.5121	1.41745	0.0372724	0.7206	up
TRITD3Av1G210690	trans-cinnamate 4-monooxygenase [Aegilops tauschii subsp. tauschii];Trans-cinnamate 4-monooxygenase [Triticum urartu]	111.018	32.3061	1.78092	0.00846534	0.319176	up
TRITD3Av1G211690	ribosomal protein S14 (chloroplast) [Aegilops searsii]	7.30299	25.3823	-1.79727	0.0082204	0.312596	down
TRITD3Av1G213210	putative WRKY transcription factor 33 [Triticum urartu]	28.6036	9.31144	1.61912	0.0164171	0.464287	up
TRITD3Av1G213290	unnamed protein product [Triticum aestivum]	1.52865	4.33279	-1.50304	0.0267016	0.608084	down
TRITD3Av1G215920	unnamed protein product [Triticum aestivum]	5.5952	23.0539	-2.04275	0.00302993	0.171676	down
TRITD3Av1G216430	AAA-ATPase At3g28540-like [Aegilops tauschii subsp. tauschii];putative mitochondrial chaperone bcs1 [Triticum urartu]	5.67701	1.75285	1.69543	0.0128814	0.405928	up
TRITD3Av1G219080	protein EARLY RESPONSIVE TO DEHYDRATION 15-like [Aegilops tauschii subsp. tauschii]	22.3181	85.4195	-1.93635	0.00412116	0.209234	down
TRITD3Av1G219310	Putative syntaxin-24 [Triticum urartu]	2.19486	6.94516	-1.66188	0.0150356	0.442784	down
TRITD3Av1G219870	Reticuline oxidase [Triticum urartu]	27.9487	5.34385	2.38683	0.000552555	0.0574826	up
TRITD3Av1G220000	glucan endo-1,3-beta-glucosidase 14-like isoform X2 [Aegilops tauschii subsp. tauschii];glucan endo-1,3-beta-glucosidase 14-like isoform X1 [Aegilops tauschii subsp. tauschii]	7.56057	22.9942	-1.6047	0.0163103	0.463375	down
TRITD3Av1G223570	uncharacterized protein LOC109739237 [Aegilops tauschii subsp. tauschii]	1.51191	5.06012	-1.7428	0.0112857	0.373636	down
TRITD3Av1G223580	predicted protein [Hordeum vulgare subsp. vulgare];hypothetical protein TRIUR3_08316 [Triticum urartu];hypothetical protein GQ55_5G091000 [Panicum hallii var. hallii]	18.2408	48.5719	-1.41295	0.0330828	0.678173	down
TRITD3Av1G226330	unnamed protein product [Triticum aestivum];Ras-related protein Rab11C [Triticum urartu]	1.21708	3.95086	-1.69875	0.0142758	0.428957	down
TRITD3Av1G226400	hypothetical protein TRIUR3_20661 [Triticum urartu];uncharacterized protein LOC109759277 [Aegilops tauschii subsp. tauschii]	8.61658	21.5804	-1.32454	0.04681	0.80436	down
TRITD3Av1G227410	SNF1-type serine-threonine protein kinase [Triticum aestivum];Serine/threonine-protein kinase SAPK4 [Triticum urartu];SNF1-type serine-threonine protein kinase [Hordeum vulgare subsp. vulgare]	42.7906	116.93	-1.45028	0.0287289	0.634441	down
TRITD3Av1G229190	patellin-3-like [Aegilops tauschii subsp. tauschii]	2.24785	8.38996	-1.90012	0.0050971	0.242283	down
TRITD3Av1G229250	1-phosphatidylinositol-3-phosphate 5-kinase FAB1B-like isoform X1 [Aegilops tauschii subsp. tauschii];1-phosphatidylinositol-3-phosphate 5-kinase FAB1B-like isoform X2 [Aegilops tauschii subsp. tauschii];1-phosphatidylinositol-3-phosphate 5-kinase FAB1B-like isoform X3 [Aegilops tauschii subsp. tauschii]	0.551748	1.46379	-1.40763	0.0390788	0.741032	down
TRITD3Av1G230490	predicted protein [Hordeum vulgare subsp. vulgare];Splicing factor 3B subunit 4 [Triticum urartu]	6.8242	2.64398	1.36795	0.0469328	0.80436	up
TRITD3Av1G233560	putative NADP-dependent oxidoreductase P1 [Triticum urartu]	3.13638	1.07527	1.5444	0.0254433	0.594154	up
TRITD3Av1G235170	unnamed protein product [Triticum aestivum];probable methyltransferase PMT26 [Aegilops tauschii subsp. tauschii];putative methyltransferase PMT26 [Triticum urartu]	1.1378	7.16642	-2.65501	0.0001461	0.022016	down
TRITD3Av1G239010	uncharacterized protein LOC109740790 [Aegilops tauschii subsp. tauschii]	9.67796	1.76969	2.45121	0.00048401	0.0519395	up
TRITD3Av1G240400	male-cone protein 1-like [Aegilops tauschii subsp. tauschii];hypothetical protein TRIUR3_10223 [Triticum urartu]	36.8424	7.39709	2.31634	0.000812201	0.0704213	up
TRITD3Av1G243450	probable sucrose-phosphate synthase 1 [Aegilops tauschii subsp. tauschii]	0.575943	3.43296	-2.57546	0.000230348	0.0312237	down
TRITD3Av1G244740	unnamed protein product [Triticum aestivum]	10.747	41.4052	-1.94588	0.00399227	0.204893	down
TRITD3Av1G248730	unnamed protein product [Triticum aestivum]	8.38906	1.52745	2.45739	0.00052198	0.055178	up
TRITD3Av1G250010	acyl transferase 4-like [Aegilops tauschii subsp. tauschii];3'-N-debenzoyl-2'-deoxytaxol N-benzoyltransferase [Triticum urartu]	6.91423	2.46616	1.4873	0.0281714	0.627433	up
TRITD3Av1G251410	F-box/kelch-repeat protein At1g67480-like [Aegilops tauschii subsp. tauschii]	25.8602	65.7668	-1.34663	0.0417198	0.761058	down
TRITD3Av1G251870	Beta-glucosidase 5 [Triticum urartu];beta-glucosidase 5-like isoform X1 [Aegilops tauschii subsp. tauschii]	58.1005	254.848	-2.13302	0.00165934	0.115218	down
TRITD3Av1G252600	uncharacterized protein LOC109783784 [Aegilops tauschii subsp. tauschii]	2.46977	6.45962	-1.38707	0.0377892	0.726099	down
TRITD3Av1G253570	hypothetical protein TRIUR3_04811 [Triticum urartu]	0.507659	4.61787	-3.1853	1.05203e-05	0.00334878	down
TRITD3Av1G253680	putative disease resistance protein RGA4 isoform X3 [Brachypodium distachyon]	1.37685	4.05808	-1.55943	0.0200952	0.518013	down
TRITD3Av1G256810	hypothetical protein GQ55_4G162600 [Panicum hallii var. hallii]	110.687	42.2499	1.38947	0.0383988	0.732954	up
TRITD3Av1G260650	xylanase inhibitor TAXI-III [Triticum aestivum]	3.02648	0.821444	1.88141	0.00677013	0.282888	up
TRITD3Av1G263790	somatic embryogenesis receptor kinase 2-like [Aegilops tauschii subsp. tauschii];Somatic embryogenesis receptor kinase 2 [Triticum urartu];Somatic embryogenesis receptor kinase 1 [Triticum urartu]	24.9389	1.50069	4.05471	5.45555e-08	5.94445e-05	up
TRITD3Av1G263930	CNL2 [Triticum monococcum subsp. monococcum];Disease resistance RPP13-like protein 4 [Triticum urartu];Disease resistance protein RPP13 [Triticum urartu];unnamed protein product [Triticum aestivum];CNL4 [Triticum monococcum subsp. monococcum];putative inactive disease susceptibility protein LOV1 isoform X2 [Aegilops tauschii subsp. tauschii];putative disease resistance RPP13-like protein 3 [Aegil…	0.129701	0.691449	-2.41443	0.000647728	0.0619937	down
TRITD3Av1G265150	probable inactive purple acid phosphatase 16 [Aegilops tauschii subsp. tauschii]	8.08249	1.68541	2.2617	0.00116746	0.090863	up
TRITD3Av1G265430	glucan endo-1,3-beta-glucosidase GII-like [Aegilops tauschii subsp. tauschii];beta-1,3-glucanase [Triticum aestivum];Glucan endo-1,3-beta-glucosidase GII [Triticum urartu]	56.1009	20.1429	1.47775	0.0277188	0.619301	up
TRITD3Av1G266880	glutathione S-transferase U8-like [Aegilops tauschii subsp. tauschii]	20.7526	7.86513	1.39975	0.0380057	0.727564	up
TRITD3Av1G266950	probable calcium-binding protein CML10 [Aegilops tauschii subsp. tauschii]	48.5549	18.9551	1.35703	0.0432767	0.775968	up
TRITD3Av1G269490	Uridine 5'-monophosphate synthase [Triticum urartu]	22.0955	8.19377	1.43115	0.0332509	0.680196	up
TRITD3Av1G271800	uncharacterized protein LOC109781395 [Aegilops tauschii subsp. tauschii];hypothetical protein TRIUR3_33900 [Triticum urartu]	2.12974	0.816678	1.38284	0.0443624	0.784511	up
TRITD3Av1G272060	probable NAD kinase 1 isoform X1 [Aegilops tauschii subsp. tauschii];putative NAD kinase 1 [Triticum urartu];NAD kinase 2 [Triticum aestivum]	16.5932	4.69431	1.82161	0.00738018	0.296568	up
TRITD3Av1G276080	3-oxo-Delta(4,5)-steroid 5-beta-reductase-like [Aegilops tauschii subsp. tauschii]	6.65105	1.4081	2.23983	0.00129094	0.0977871	up
TRITD3Av1G277100	hypothetical protein TRIUR3_03279 [Triticum urartu]	8.5214	1.29552	2.71756	0.000140811	0.0216803	up
TRITD3Av1G277110	3-oxo-Delta(4,5)-steroid 5-beta-reductase-like [Aegilops tauschii subsp. tauschii]	12.59	1.94966	2.69098	0.000143507	0.0219155	up
TRITD3Av1G277290	water deficit inducible LP3-like protein, partial [Pseudotsuga menziesii var. menziesii]	3.25441	38.6391	-3.56959	1.12801e-06	0.000580084	down
TRITD3Av1G277300		4.54178	58.514	-3.68745	4.83188e-07	0.000333871	down
TRITD3Av1G277350		19.5052	279.003	-3.83835	1.54703e-07	0.000128904	down
TRITD3Av1G277710	Transcription factor MYB1R1 [Triticum urartu]	23.5476	77.2679	-1.71429	0.0107669	0.363561	down
TRITD3Av1G278950	uncharacterized protein LOC109786572 [Aegilops tauschii subsp. tauschii]	6.85283	2.57798	1.41046	0.0402368	0.747971	up
TRITD3Av1G279150	RecName: Full=Wheatwin-1; AltName: Full=Pathogenesis-related protein 4a; AltName: Full=Protein 0.14; AltName: Full=RNase; Flags: Precursor	412.69	67.0211	2.62237	0.000163833	0.0240234	up
TRITD3Av1G283580	anthocyanidin 5,3-O-glucosyltransferase-like [Aegilops tauschii subsp. tauschii];Anthocyanidin 5,3-O-glucosyltransferase [Triticum urartu]	3.64934	0.920643	1.98692	0.00437844	0.217235	up
TRITD3Av1G286030	soluble inorganic pyrophosphatase 1-like [Aegilops tauschii subsp. tauschii];unnamed protein product [Triticum aestivum]	4.2509	13.8572	-1.70479	0.0113435	0.374983	down
TRITD3Av1G286070	unnamed protein product [Triticum aestivum];soluble inorganic pyrophosphatase 4-like [Aegilops tauschii subsp. tauschii];Soluble inorganic pyrophosphatase [Triticum urartu]	5.84613	20.4247	-1.80476	0.00759718	0.301377	down
TRITD3Bv1G000320	unnamed protein product [Triticum aestivum];subtilisin-like protease SBT3.10 [Aegilops tauschii subsp. tauschii]	15.1567	37.9143	-1.32278	0.0452826	0.792565	down
TRITD3Bv1G000360	unnamed protein product [Triticum aestivum]	0.456167	1.86529	-2.03177	0.0034478	0.183602	down
TRITD3Bv1G003250	receptor kinase, putative, expressed [Triticum aestivum];rust resistance kinase Lr10-like [Aegilops tauschii subsp. tauschii]	3.66362	1.04574	1.80875	0.0086705	0.324473	up
TRITD3Bv1G003470	unnamed protein product [Triticum aestivum];O-acyltransferase WSD1 [Triticum urartu]	0.935695	2.96011	-1.66154	0.0152978	0.446181	down
TRITD3Bv1G005270	GDSL esterase/lipase At3g26430-like [Aegilops tauschii subsp. tauschii]	36.2597	4.44893	3.02684	1.97779e-05	0.00560307	up
TRITD3Bv1G005970	unnamed protein product [Triticum aestivum]	4.88936	1.22704	1.99446	0.00446828	0.218629	up
TRITD3Bv1G006820	unnamed protein product [Triticum aestivum]	4.52447	1.72682	1.38963	0.0403802	0.749617	up
TRITD3Bv1G008710	unnamed protein product [Triticum aestivum]	3.24793	9.18383	-1.49957	0.0249522	0.58859	down
TRITD3Bv1G009260	patatin-like protein 2 [Aegilops tauschii subsp. tauschii];Patatin group A-3 [Triticum urartu];unnamed protein product [Triticum aestivum]	3.60448	0.594975	2.59889	0.000252073	0.0335268	up
TRITD3Bv1G009930	mannose-6-phosphate isomerase 1-like [Aegilops tauschii subsp. tauschii];putative mannose-6-phosphate isomerase [Triticum urartu]	1.08972	3.70027	-1.76368	0.0095835	0.339851	down
TRITD3Bv1G011150	basic 7S globulin-like [Aegilops tauschii subsp. tauschii]	10.3185	1.58003	2.70721	0.000126475	0.0200541	up
TRITD3Bv1G011780	unnamed protein product [Triticum aestivum]	9.46979	43.4566	-2.19817	0.00129646	0.0979429	down
TRITD3Bv1G012430	unnamed protein product [Triticum aestivum]	23.9705	3.60457	2.73336	0.00011526	0.0188746	up
TRITD3Bv1G013740	unnamed protein product [Triticum aestivum];LEAF RUST 10 DISEASE-RESISTANCE LOCUS RECEPTOR-LIKE PROTEIN KINASE-like 1.2 isoform X3 [Aegilops tauschii subsp. tauschii]	1.20938	0.426423	1.50391	0.0306869	0.656616	up
TRITD3Bv1G016470	type 1 non specific lipid transfer protein precursor [Triticum aestivum]	6.42434	2.23869	1.52089	0.028212	0.627844	up
TRITD3Bv1G020270	indole-2-monooxygenase-like [Aegilops tauschii subsp. tauschii]	18.467	4.55898	2.01816	0.00318851	0.177498	up
TRITD3Bv1G020330	unnamed protein product [Triticum aestivum]	7.66058	2.45905	1.63935	0.015732	0.453858	up
TRITD3Bv1G021330	predicted protein [Hordeum vulgare subsp. vulgare]	3.13458	0.757601	2.04876	0.00320161	0.177498	up
TRITD3Bv1G027400	Charged multivesicular body protein 5 [Triticum urartu];charged multivesicular body protein 5-like [Aegilops tauschii subsp. tauschii]	8.64349	31.7178	-1.87561	0.00535163	0.248952	down
TRITD3Bv1G027410	unnamed protein product [Triticum aestivum];Serine/threonine-protein phosphatase PP1 isozyme 1 [Triticum urartu]	1.91373	8.47418	-2.14669	0.00185108	0.123974	down
TRITD3Bv1G028930	unnamed protein product [Triticum aestivum]	3.73773	10.9221	-1.54701	0.0205586	0.525653	down
TRITD3Bv1G032270	RING finger and transmembrane domain-containing protein 2-like [Aegilops tauschii subsp. tauschii];RING finger and transmembrane domain-containing protein 2 [Triticum urartu]	4.72924	18.0065	-1.92884	0.0044951	0.219184	down
TRITD3Bv1G033470	unnamed protein product [Triticum aestivum];putative 38.1 kDa protein [Triticum urartu]	4.84571	33.8299	-2.80352	6.06633e-05	0.012354	down
TRITD3Bv1G037040	unnamed protein product [Triticum aestivum]	0.937343	5.70443	-2.60543	0.000199037	0.0281936	down
TRITD3Bv1G037100	unnamed protein product [Triticum aestivum]	3.6884	11.349	-1.6215	0.0158965	0.455816	down
TRITD3Bv1G039650	unnamed protein product [Triticum aestivum];uncharacterized protein LOC109757310 [Aegilops tauschii subsp. tauschii]	2.68443	0.510132	2.39568	0.000719715	0.0657673	up
TRITD3Bv1G043610	nudix hydrolase 11-like [Aegilops tauschii subsp. tauschii]	11.0624	3.39137	1.70572	0.0124835	0.400441	up
TRITD3Bv1G048690	unnamed protein product [Triticum aestivum];putative acyl transferase 6 [Triticum aestivum]	10.3859	3.18911	1.70339	0.012262	0.395952	up
TRITD3Bv1G051800	unnamed protein product [Triticum aestivum];UDP-glycosyltransferase 73C7 [Triticum urartu]	67.0731	19.3488	1.79349	0.00803787	0.308137	up
TRITD3Bv1G052060	unnamed protein product [Triticum aestivum];Boron transporter 4 [Triticum urartu];boron transporter 4-like [Aegilops tauschii subsp. tauschii]	8.53666	28.0136	-1.71438	0.0104667	0.356396	down
TRITD3Bv1G054200	unnamed protein product [Triticum aestivum]	9.91551	35.296	-1.83174	0.00661645	0.281141	down
TRITD3Bv1G056300	cytochrome P450 [Triticum aestivum];unnamed protein product [Triticum aestivum]	29.0727	3.33565	3.12363	1.15422e-05	0.00359331	up
TRITD3Bv1G060990	GDSL esterase/lipase At5g45910-like [Aegilops tauschii subsp. tauschii]	7.9407	2.85093	1.47783	0.0292389	0.640634	up
TRITD3Bv1G062060	unnamed protein product [Triticum aestivum]	25.3793	143.349	-2.49781	0.000283373	0.0361627	down
TRITD3Bv1G065680	unnamed protein product [Triticum aestivum]	8.12692	62.6342	-2.94617	3.12207e-05	0.00790914	down
TRITD3Bv1G076350	photosystem I P700 chlorophyll a apoprotein A2 (chloroplast) [Triticum aestivum];photosystem I P700 apoprotein A1 (chloroplast) [Agrostis gigantea];photosystem I P700 apoprotein A2 (chloroplast) [Oryza sativa Japonica Group];PsaB (plastid) [Banisteriopsis caapi];unnamed protein product [Triticum aestivum];photosystem I P700 apoprotein A2 (chloroplast) [Hordeum vulgare subsp. vulgare];photosystem …	1.73827	11.2578	-2.6952	0.000105626	0.0177064	down
TRITD3Bv1G081310	unnamed protein product [Triticum aestivum];C2 domain-containing protein At1g53590-like [Aegilops tauschii subsp. tauschii]	43.2328	118.111	-1.44995	0.0286909	0.634441	down
TRITD3Bv1G081550	ERI1 exoribonuclease 2-like [Aegilops tauschii subsp. tauschii]	3.46165	12.3399	-1.83379	0.00680681	0.283168	down
TRITD3Bv1G082920	pathogen-related protein-like [Aegilops tauschii subsp. tauschii]	9.44326	3.12894	1.59361	0.020711	0.527818	up
TRITD3Bv1G092250	putative aconitate hydratase, cytoplasmic isoform X1 [Aegilops tauschii subsp. tauschii];putative aconitate hydratase, cytoplasmic isoform X2 [Aegilops tauschii subsp. tauschii]	14.5134	37.5895	-1.37295	0.0379948	0.727564	down
TRITD3Bv1G125280	leucine-rich repeat extensin-like protein 6 [Aegilops tauschii subsp. tauschii]	1.76409	6.332	-1.84374	0.00650506	0.27954	down
TRITD3Bv1G132860	S-type anion channel SLAH2-like [Aegilops tauschii subsp. tauschii]	3.90967	1.50733	1.37505	0.0431728	0.775351	up
TRITD3Bv1G134450	uncharacterized protein LOC109757642 [Aegilops tauschii subsp. tauschii];Auxilin-related protein 1 [Triticum urartu]	4.56066	12.8192	-1.491	0.0248663	0.588278	down
TRITD3Bv1G135360	unnamed protein product [Triticum aestivum]	3.16386	1.07681	1.55492	0.0237331	0.576142	up
TRITD3Bv1G136520	plastidic ATP/ADP-transporter-like [Aegilops tauschii subsp. tauschii]	38.3109	9.60187	1.99637	0.00338145	0.182123	up
TRITD3Bv1G137630	uncharacterized protein LOC109782176 isoform X4 [Aegilops tauschii subsp. tauschii];uncharacterized protein LOC109782176 isoform X3 [Aegilops tauschii subsp. tauschii]	0.913896	0.340611	1.42391	0.0415391	0.759227	up
TRITD3Bv1G141230	lipid phosphate phosphatase 2-like [Aegilops tauschii subsp. tauschii];unnamed protein product [Triticum aestivum]	4.38439	12.8311	-1.54919	0.0208281	0.529354	down
TRITD3Bv1G143940	unnamed protein product [Triticum aestivum]	11.6095	4.05501	1.51753	0.0269722	0.611614	up
TRITD3Bv1G144100	probable choline kinase 2 isoform X1 [Aegilops tauschii subsp. tauschii];Choline/ethanolamine kinase [Triticum urartu];unnamed protein product [Triticum aestivum]	19.9236	92.3083	-2.21198	0.00116207	0.090693	down
TRITD3Bv1G144120	unnamed protein product [Triticum aestivum]	11.5859	42.7853	-1.88474	0.00510794	0.242392	down
TRITD3Bv1G147140	Oxalate oxidase 2 [Triticum urartu];germin-like protein 3 [Triticum aestivum];oxalate oxidase 2-like [Aegilops tauschii subsp. tauschii]	13.0687	2.25749	2.53332	0.000289524	0.0364542	up
TRITD3Bv1G147220	unnamed protein product [Triticum aestivum]	8.43295	2.50587	1.75073	0.011556	0.381118	up
TRITD3Bv1G149640	unnamed protein product [Triticum aestivum]	108.841	32.9994	1.72171	0.0108509	0.365089	up
TRITD3Bv1G153510	uncharacterized protein LOC109755055 [Aegilops tauschii subsp. tauschii]	3.27329	11.7645	-1.84563	0.00641478	0.276607	down
TRITD3Bv1G153670	unnamed protein product [Triticum aestivum]	1.24913	0.403938	1.62872	0.019028	0.506164	up
TRITD3Bv1G154510	unnamed protein product [Triticum aestivum]	59.9284	16.544	1.85693	0.00622178	0.271816	up
TRITD3Bv1G154770	unnamed protein product [Triticum aestivum]	39.5564	12.8144	1.62615	0.0160624	0.459179	up
TRITD3Bv1G157650	NADH-dependent glutamate synthase [Triticum turgidum]	18.7081	4.17254	2.16467	0.00156542	0.110892	up
TRITD3Bv1G158490	unnamed protein product [Triticum aestivum];MATE efflux family protein DTX1 [Triticum urartu]	11.4786	3.64759	1.65393	0.0146669	0.436465	up
TRITD3Bv1G163160	unnamed protein product [Triticum aestivum]	0.540343	1.51027	-1.48286	0.0294901	0.644956	down
TRITD3Bv1G163520	ABC transporter G family member 32-like [Aegilops tauschii subsp. tauschii];Pleiotropic drug resistance protein 4 [Triticum urartu];unnamed protein product [Triticum aestivum]	2.74297	0.815357	1.75024	0.0104136	0.355444	up
TRITD3Bv1G165450	unnamed protein product [Triticum aestivum];Bifunctional polynucleotide phosphatase/kinase [Triticum urartu]	1.10663	3.23183	-1.54617	0.0228042	0.560143	down
TRITD3Bv1G165960	unnamed protein product [Triticum aestivum]	18.8519	5.50185	1.77672	0.00885154	0.326762	up
TRITD3Bv1G166370	anthocyanidin 5,3-O-glucosyltransferase-like [Aegilops tauschii subsp. tauschii]	3.09551	0.808319	1.93718	0.00560168	0.256374	up
TRITD3Bv1G167180	unnamed protein product [Triticum aestivum]	2.72046	0.789798	1.78429	0.0100152	0.348564	up
TRITD3Bv1G169010	ribose-phosphate pyrophosphokinase 3, chloroplastic-like [Aegilops tauschii subsp. tauschii];unnamed protein product [Triticum aestivum]	16.1116	2.08662	2.94886	3.36318e-05	0.00816471	up
TRITD3Bv1G169760	unnamed protein product [Triticum aestivum];Inorganic pyrophosphatase 1 [Triticum urartu]	8.26993	2.99032	1.46758	0.0306852	0.656616	up
TRITD3Bv1G170350	unnamed protein product [Triticum aestivum];probable sulfate transporter 3.5 isoform X3 [Aegilops tauschii subsp. tauschii]	20.5832	2.89861	2.82804	5.86089e-05	0.0122088	up
TRITD3Bv1G171600	unnamed protein product [Triticum aestivum]	23.1952	7.62477	1.60506	0.0174709	0.482604	up
TRITD3Bv1G172960	gibberellin 2-oxidase 3 isozyme B1 [Triticum aestivum];Gibberellin 2-beta-dioxygenase [Triticum urartu];gibberellin 2-beta-dioxygenase [Aegilops tauschii subsp. tauschii]	2.66118	9.35589	-1.81381	0.00764815	0.302573	down
TRITD3Bv1G174620	unnamed protein product [Triticum aestivum]	5.75144	15.3194	-1.41336	0.0344477	0.691735	down
TRITD3Bv1G175700	glutathione transferase F1 [Triticum aestivum];unnamed protein product [Triticum aestivum]	309.883	102.838	1.59135	0.0180478	0.48741	up
TRITD3Bv1G176440	unnamed protein product [Triticum aestivum]	0.683813	5.89752	-3.10844	1.45508e-05	0.00438536	down
TRITD3Bv1G178370	Calcium-binding protein KIC [Triticum urartu]	3.69251	17.3576	-2.23289	0.00132687	0.0994447	down
TRITD3Bv1G178500	unnamed protein product [Triticum aestivum]	5.26407	16.0835	-1.61133	0.0164213	0.464287	down
TRITD3Bv1G178550	Diacylglycerol kinase iota [Triticum urartu];diacylglycerol kinase 5-like [Aegilops tauschii subsp. tauschii]	1.62265	11.1788	-2.78434	7.5529e-05	0.0146251	down
TRITD3Bv1G178950	Rp1-like protein [Brachypodium distachyon]	1.82003	4.54112	-1.31909	0.0485851	0.817835	down
TRITD3Bv1G180360	unnamed protein product [Triticum aestivum];Exonuclease 1 [Triticum urartu]	0.367886	1.66657	-2.17955	0.00184998	0.123974	down
TRITD3Bv1G181640	unnamed protein product [Triticum aestivum]	5.24482	13.9202	-1.40822	0.03393	0.684089	down
TRITD3Bv1G183490	unnamed protein product [Triticum aestivum]	14.7364	37.3303	-1.34096	0.0426486	0.770067	down
TRITD3Bv1G183520	unnamed protein product [Triticum aestivum]	38.6626	163.583	-2.08101	0.00210982	0.134428	down
TRITD3Bv1G185480	unnamed protein product [Triticum aestivum]	1.47238	3.81711	-1.37433	0.0440851	0.782817	down
TRITD3Bv1G186150	unnamed protein product [Triticum aestivum]	7.7031	0.675207	3.51204	1.7876e-06	0.000844047	up
TRITD3Bv1G186730	RecName: Full=Tubulin beta chain; AltName: Full=Beta-tubulin;Tubulin beta-5 chain [Dichanthelium oligosanthes]	3.42145	12.3381	-1.85044	0.00625113	0.272191	down
TRITD3Bv1G186760	unnamed protein product [Triticum aestivum]	2.42637	9.50472	-1.96984	0.0038609	0.200328	down
TRITD3Bv1G188540	unnamed protein product [Triticum aestivum];beta-glucosidase 5-like [Aegilops tauschii subsp. tauschii];beta-glucosidase 2-like [Aegilops tauschii subsp. tauschii]	0.906326	2.49546	-1.4612	0.0289091	0.635866	down
TRITD3Bv1G189210	unnamed protein product [Triticum aestivum]	1.97462	6.38084	-1.69217	0.0135626	0.41764	down
TRITD3Bv1G192040	trans-cinnamate 4-monooxygenase [Aegilops tauschii subsp. tauschii]	126.664	17.0208	2.89563	3.84598e-05	0.00903203	up
TRITD3Bv1G194470	unnamed protein product [Triticum aestivum]	16.7903	6.69005	1.32754	0.0478064	0.813569	up
TRITD3Bv1G195790	WRKY27 transcription factor [Triticum aestivum]	28.6033	9.8694	1.53515	0.0225785	0.555733	up
TRITD3Bv1G196080	unnamed protein product [Triticum aestivum]	10.2029	26.55	-1.37974	0.0373025	0.7206	down
TRITD3Bv1G199090	unnamed protein product [Triticum aestivum];Calcium-dependent protein kinase 13 [Triticum urartu]	1.27244	3.25016	-1.35292	0.0438384	0.780115	down
TRITD3Bv1G200360	predicted protein [Hordeum vulgare subsp. vulgare];respiratory burst oxidase-like protein J [Hordeum vulgare subsp. vulgare];putative respiratory burst oxidase homolog protein H [Aegilops tauschii subsp. tauschii];predicted protein, partial [Hordeum vulgare subsp. vulgare]	0.772888	2.01539	-1.38273	0.0406477	0.750475	down
TRITD3Bv1G201050	predicted protein [Hordeum vulgare subsp. vulgare]	12.8806	3.82484	1.75173	0.0101383	0.350693	up
TRITD3Bv1G202470	heat shock cognate 70 kDa protein [Aegilops tauschii subsp. tauschii];putative mediator of RNA polymerase II transcription subunit 37c [Zea mays]	13.2849	4.4719	1.57083	0.0198024	0.514667	up
TRITD3Bv1G203270	unnamed protein product [Triticum aestivum]	11.9985	1.93244	2.63436	0.000215962	0.0298449	up
TRITD3Bv1G205940	predicted protein [Hordeum vulgare subsp. vulgare];hypothetical protein GQ55_5G091000 [Panicum hallii var. hallii]	17.395	64.5412	-1.89155	0.00494964	0.236547	down
TRITD3Bv1G206370	unnamed protein product [Triticum aestivum];Ras-related protein Rab11C [Triticum urartu];hypothetical protein BRADI_2g54950v3 [Brachypodium distachyon]	4.9608	14.466	-1.54402	0.0217012	0.544979	down
TRITD3Bv1G208880	unnamed protein product [Triticum aestivum]	5.05387	1.90332	1.40887	0.0374927	0.722563	up
TRITD3Bv1G211320	unnamed protein product [Triticum aestivum];serine/threonine-protein kinase Nek5-like isoform X1 [Aegilops tauschii subsp. tauschii]	0.532414	1.6281	-1.61257	0.0176163	0.482615	down
TRITD3Bv1G211690	protein EARLY RESPONSIVE TO DEHYDRATION 15-like [Aegilops tauschii subsp. tauschii]	16.708	86.0832	-2.3652	0.000569516	0.0576228	down
TRITD3Bv1G214050	unnamed protein product [Triticum aestivum];SNF1-type serine-threonine protein kinase [Hordeum vulgare subsp. vulgare];Serine/threonine-protein kinase SAPK4 [Triticum urartu]	25.3056	108.267	-2.09707	0.00197311	0.128115	down
TRITD3Bv1G215320	1-phosphatidylinositol-3-phosphate 5-kinase FAB1B-like isoform X1 [Aegilops tauschii subsp. tauschii];1-phosphatidylinositol-3-phosphate 5-kinase FAB1B-like isoform X3 [Aegilops tauschii subsp. tauschii];1-phosphatidylinositol-3-phosphate 5-kinase FAB1B-like isoform X2 [Aegilops tauschii subsp. tauschii]	0.283657	1.00008	-1.8179	0.00821223	0.312596	down
TRITD3Bv1G217330	RING-finger domain containing protein [Triticum aestivum]	8.71749	33.5858	-1.94587	0.00403435	0.206305	down
TRITD3Bv1G219120	unnamed protein product [Triticum aestivum];transcription factor bHLH128-like [Aegilops tauschii subsp. tauschii]	4.20047	12.1568	-1.53314	0.0223539	0.552719	down
TRITD3Bv1G219920	unnamed protein product [Triticum aestivum]	2.7986	11.9821	-2.0981	0.00222399	0.13894	down
TRITD3Bv1G219930	unnamed protein product [Triticum aestivum]	3.54863	17.6711	-2.31606	0.000831122	0.0713506	down
TRITD3Bv1G222110	RLP1.813 [Triticum aestivum]	42.9608	12.8853	1.7373	0.0102995	0.353922	up
TRITD3Bv1G222350	tropinone reductase homolog At5g06060-like isoform X3 [Aegilops tauschii subsp. tauschii];tropinone reductase homolog At2g29150-like isoform X4 [Aegilops tauschii subsp. tauschii]	16.195	3.19542	2.34147	0.000812747	0.0704213	up
TRITD3Bv1G224000	unnamed protein product [Triticum aestivum]	0.585332	4.06793	-2.79697	9.21324e-05	0.0164158	down
TRITD3Bv1G227700	unnamed protein product [Triticum aestivum]	0.934924	3.68552	-1.97895	0.00427374	0.214292	down
TRITD3Bv1G227740	unnamed protein product [Triticum aestivum]	1.01683	3.15362	-1.63293	0.018036	0.48741	down
TRITD3Bv1G227890	unnamed protein product [Triticum aestivum]	15.9833	4.98041	1.68223	0.0134656	0.415523	up
TRITD3Bv1G229040	unnamed protein product [Triticum aestivum]	3.28813	1.12226	1.55086	0.0261126	0.602419	up
TRITD3Bv1G229460	unnamed protein product [Triticum aestivum]	5.255	1.93987	1.43773	0.0332775	0.680196	up
TRITD3Bv1G236560	unnamed protein product [Triticum aestivum]	3.23442	1.00149	1.69136	0.0151198	0.443692	up
TRITD3Bv1G240200	unnamed protein product [Triticum aestivum]	7.05747	1.79667	1.97382	0.00459011	0.222177	up
TRITD3Bv1G240700	unnamed protein product [Triticum aestivum]	5.66504	2.08147	1.44448	0.03526	0.699031	up
TRITD3Bv1G241480	glycosyltransferase 47 [Triticum aestivum];putative glycosyltransferase family 47 [Triticum aestivum]	23.8712	8.00522	1.57626	0.0194918	0.510354	up
TRITD3Bv1G241510	unnamed protein product [Triticum aestivum]	2.83035	0.922829	1.61685	0.0194177	0.508923	up
TRITD3Bv1G241610	histone-lysine N-methyltransferase, H3 lysine-9 specific SUVH4-like [Aegilops tauschii subsp. tauschii];hypothetical protein TRIUR3_02328 [Triticum urartu];unnamed protein product [Triticum aestivum]	4.92903	12.2925	-1.3184	0.0465652	0.803405	down
TRITD3Bv1G243080	predicted protein [Hordeum vulgare subsp. vulgare]	2.90645	0.64504	2.1718	0.00193575	0.127239	up
TRITD3Bv1G243920	serine carboxypeptidase 1 [Aegilops tauschii subsp. tauschii];unnamed protein product [Triticum aestivum]	5.14641	15.4366	-1.58472	0.0178059	0.485506	down
TRITD3Bv1G243950	unnamed protein product [Triticum aestivum]	13.9195	35.3651	-1.34522	0.0421937	0.764988	down
TRITD3Bv1G244360	beta-glucosidase 5-like isoform X1 [Aegilops tauschii subsp. tauschii];beta-glucosidase 5-like isoform X2 [Aegilops tauschii subsp. tauschii];Beta-glucosidase 5 [Triticum urartu]	44	230.822	-2.3912	0.000481367	0.0518522	down
TRITD3Bv1G244890	unnamed protein product [Triticum aestivum];thiamine pyrophosphokinase 1-like [Aegilops tauschii subsp. tauschii];Thiamin pyrophosphokinase 1 [Triticum urartu]	7.91031	2.06086	1.94049	0.00508417	0.242225	up
TRITD3Bv1G250550	unnamed protein product [Triticum aestivum]	3.5392	0.69505	2.34824	0.00083818	0.0715629	up
TRITD3Bv1G253390	Wall-associated receptor kinase 2 [Triticum urartu]	24.3229	6.29798	1.94935	0.00426999	0.214292	up
TRITD3Bv1G255460	imp biosynthesis protein (chloroplast) [Oryza sativa Indica Group]	51.2505	163.212	-1.67111	0.0124952	0.400441	down
TRITD3Bv1G255510	hypothetical protein TRIUR3_06013 [Triticum urartu]	14.8227	4.95005	1.58229	0.019745	0.514265	up
TRITD3Bv1G257400	protein SRG1-like [Aegilops tauschii subsp. tauschii]	19.12	3.32071	2.52552	0.000293457	0.036624	up
TRITD3Bv1G257950	somatic embryogenesis receptor kinase 2-like [Aegilops tauschii subsp. tauschii];Somatic embryogenesis receptor kinase 1 [Triticum urartu]	34.5122	1.89309	4.18829	2.68766e-08	3.62578e-05	up
TRITD3Bv1G258620	Hexokinase-3 [Triticum urartu];hexokinase-3-like [Aegilops tauschii subsp. tauschii]	0.762057	3.13691	-2.04137	0.00309664	0.173719	down
TRITD3Bv1G258630	cytokinin dehydrogenase 4-like [Aegilops tauschii subsp. tauschii];unnamed protein product [Triticum aestivum]	2.38573	0.918052	1.37778	0.0452792	0.792565	up
TRITD3Bv1G258670	hypothetical protein TRIUR3_13925 [Triticum urartu]	6.70566	19.8236	-1.56377	0.0196638	0.513806	down
TRITD3Bv1G259530	endo-beta-1,3-glucanase [Triticum aestivum]	3.46481	10.1053	-1.54426	0.0217019	0.544979	down
TRITD3Bv1G259680	glucan endo-1,3-beta-glucosidase GII-like [Aegilops tauschii subsp. tauschii];Glucan endo-1,3-beta-glucosidase GII [Triticum urartu]	26.7052	2.03603	3.71329	4.09365e-07	0.000297367	up
TRITD3Bv1G259730	glucan endo-1,3-beta-D-glucosidase [Triticum aestivum]	15.1801	2.73379	2.47321	0.000390443	0.0458462	up
TRITD3Bv1G260000	uncharacterized protein LOC109785349 isoform X2 [Aegilops tauschii subsp. tauschii]	4.81455	11.9211	-1.30805	0.0499001	0.829618	down
TRITD3Bv1G260270	putative glucan endo-1,3-beta-D-glucosidase, partial [Triticum aestivum]	1.1302	9.07691	-3.00562	2.70992e-05	0.00731163	down
TRITD3Bv1G261220	glutathione S-transferase U8-like [Aegilops tauschii subsp. tauschii]	351.656	52.4332	2.74561	8.58571e-05	0.0160022	up
TRITD3Bv1G261250	unnamed protein product [Triticum aestivum]	32.9764	12.1695	1.43816	0.0334452	0.681196	up
TRITD3Bv1G261740	unnamed protein product [Triticum aestivum]	18.1296	4.80446	1.9159	0.00522778	0.246018	up
TRITD3Bv1G264450	unnamed protein product [Triticum aestivum]	29.4048	9.40461	1.64461	0.0151291	0.443692	up
TRITD3Bv1G264740	unnamed protein product [Triticum aestivum]	48.7462	5.50095	3.14754	9.57599e-06	0.00313273	up
TRITD3Bv1G266170	probable calcium-binding protein CML31 [Aegilops tauschii subsp. tauschii]	6.0847	31.8985	-2.39023	0.000546552	0.0573474	down
TRITD3Bv1G266910	probable NAD kinase 1 isoform X1 [Aegilops tauschii subsp. tauschii];putative NAD kinase 1 [Triticum urartu]	37.293	11.1061	1.74755	0.00975277	0.34195	up
TRITD3Bv1G268880	unnamed protein product [Triticum aestivum]	4.45373	1.46013	1.60891	0.019221	0.507012	up
TRITD3Bv1G274920	unnamed protein product [Triticum aestivum]	6.42909	2.49998	1.3627	0.047199	0.806777	up
TRITD3Bv1G275040	unnamed protein product [Triticum aestivum]	123.632	21.5811	2.51821	0.00028453	0.0361627	up
TRITD3Bv1G279260	unnamed protein product [Triticum aestivum];4-hydroxyphenylacetaldehyde oxime monooxygenase-like [Aegilops tauschii subsp. tauschii]	16.4095	43.2071	-1.39674	0.0349502	0.69606	down
TRITD3Bv1G279420	unnamed protein product [Triticum aestivum]	2.79762	17.7964	-2.66932	0.000129072	0.0203145	down
TRITD3Bv1G279480	unnamed protein product [Triticum aestivum]	25.0838	5.13902	2.28719	0.000906148	0.0758979	up
TRITD3Bv1G279910	unnamed protein product [Triticum aestivum]	13.7147	2.48616	2.46374	0.000396283	0.0458462	up
TRITD3Bv1G281220	unnamed protein product [Triticum aestivum];soluble inorganic pyrophosphatase 4-like [Aegilops tauschii subsp. tauschii]	6.66307	22.3816	-1.74806	0.00958339	0.339851	down
TRITD3Bv1G281250	soluble inorganic pyrophosphatase 1-like [Aegilops tauschii subsp. tauschii];Soluble inorganic pyrophosphatase [Triticum urartu];unnamed protein product [Triticum aestivum]	18.0563	49.4264	-1.45278	0.0288272	0.634983	down
TRITD3Bv1G282090	probable aquaporin TIP1-2 [Aegilops tauschii subsp. tauschii];unnamed protein product [Triticum aestivum]	119.425	37.182	1.68342	0.012618	0.402553	up
TRITD3Bv1G283150	unnamed protein product [Triticum aestivum];probable LRR receptor-like serine/threonine-protein kinase At1g67720 [Aegilops tauschii subsp. tauschii]	4.86752	1.20089	2.01908	0.00309337	0.173719	up
TRITD3Bv1G283340	hypothetical protein TRIUR3_06977 [Triticum urartu]	4.41199	1.61978	1.44563	0.033048	0.678173	up
TRITD4Av1G000370	ethylene-responsive element binding protein 2 [Triticum aestivum]	1.34116	8.38583	-2.64447	0.000176971	0.0254497	down
TRITD4Av1G000430	uncharacterized protein LOC109749056 [Aegilops tauschii subsp. tauschii]	1.98313	8.57528	-2.1124	0.00252449	0.151203	down
TRITD4Av1G001230	uncharacterized protein LOC109738552 [Aegilops tauschii subsp. tauschii]	6.88228	2.39509	1.52281	0.0265996	0.607716	up
TRITD4Av1G003590	dirigent protein 1-like isoform X2 [Aegilops tauschii subsp. tauschii]	5.71127	40.152	-2.81359	6.14863e-05	0.012354	down
TRITD4Av1G003620	cytochrome P450 716B1-like [Aegilops tauschii subsp. tauschii]	1.4376	6.62762	-2.20483	0.00139103	0.102893	down
TRITD4Av1G003790	protein FAR-RED IMPAIRED RESPONSE 1-like isoform X1 [Aegilops tauschii subsp. tauschii];protein FAR-RED IMPAIRED RESPONSE 1-like isoform X2 [Aegilops tauschii subsp. tauschii]	3.29922	0.479768	2.78172	9.95855e-05	0.0172028	up
TRITD4Av1G005220	cyclic dof factor 1-like [Aegilops tauschii subsp. tauschii];Dof zinc finger protein DOF5.5 [Triticum urartu]	9.63501	37.8625	-1.97441	0.0034699	0.184432	down
TRITD4Av1G007150	BEL1-like homeodomain protein 7 [Aegilops tauschii subsp. tauschii];BEL1-like homeodomain protein 6 [Triticum urartu]	4.87186	15.717	-1.68978	0.0116639	0.38257	down
TRITD4Av1G007570	probable carboxylesterase 15 [Aegilops tauschii subsp. tauschii]	1.20432	10.0888	-3.06646	1.80386e-05	0.00521464	down
TRITD4Av1G010610	phosphoserine aminotransferase 1, chloroplastic-like [Aegilops tauschii subsp. tauschii]	15.919	3.32595	2.25892	0.00112706	0.0889408	up
TRITD4Av1G011490	uncharacterized protein LOC109747337 [Aegilops tauschii subsp. tauschii];3-hydroxybenzoate 6-hydroxylase 1 [Triticum urartu]	23.0456	4.24242	2.44153	0.000431797	0.0481607	up
TRITD4Av1G015890	Sulfate transporter 1.3 [Triticum urartu];sulfate transporter 1.2-like [Aegilops tauschii subsp. tauschii];putative high affinity sulfate transporter [Aegilops tauschii];sulphate transporter [Triticum aestivum];sulphate transporter [Triticum urartu];sulphate transporter [Aegilops speltoides];High affinity sulfate transporter 2 [Triticum urartu]	0.977211	0.370704	1.3984	0.0420187	0.763882	up
TRITD4Av1G015940	aminotransferase ALD1 homolog [Aegilops tauschii subsp. tauschii]	79.7954	15.9387	2.32377	0.00073929	0.0667578	up
TRITD4Av1G017100	Calcium-transporting ATPase 1, plasma membrane-type [Triticum urartu]	48.9432	119.951	-1.29327	0.0499499	0.82996	down
TRITD4Av1G019170	probable beta-D-xylosidase 7 [Aegilops tauschii subsp. tauschii]	7.49234	2.86109	1.38885	0.0391595	0.742066	up
TRITD4Av1G019760	glucan endo-1,3-beta-glucosidase 1-like [Aegilops tauschii subsp. tauschii];hypothetical protein TRIUR3_07105 [Triticum urartu]	0.618232	1.84514	-1.57751	0.0236163	0.574785	down
TRITD4Av1G021580	hypothetical protein TRIUR3_11675 [Triticum urartu]	15.2414	5.09686	1.58032	0.0195431	0.511225	up
TRITD4Av1G023600	4A hexose transporter [Triticum aestivum]	33.1317	12.9989	1.34982	0.0456711	0.794176	up
TRITD4Av1G024340	uncharacterized protein LOC109778404 [Aegilops tauschii subsp. tauschii];Nischarin [Triticum urartu];predicted protein [Hordeum vulgare subsp. vulgare]	7.59224	20.3099	-1.41958	0.0324388	0.671868	down
TRITD4Av1G026820	Branched-chain-amino-acid aminotransferase 3, chloroplastic [Triticum urartu]	11.9678	4.52592	1.40288	0.0371988	0.7206	up
TRITD4Av1G030930	proline-rich receptor-like protein kinase PERK1 isoform X2 [Aegilops tauschii subsp. tauschii];proline-rich receptor-like protein kinase PERK1 isoform X1 [Aegilops tauschii subsp. tauschii]	3.76227	1.2207	1.62389	0.0172021	0.480134	up
TRITD4Av1G031210	protein EARLY-RESPONSIVE TO DEHYDRATION 7, chloroplastic-like [Aegilops tauschii subsp. tauschii];hypothetical protein TRIUR3_32479 [Triticum urartu]	7.10758	35.1723	-2.30701	0.000738362	0.0667578	down
TRITD4Av1G032160	thaumatin-like protein 1b [Aegilops tauschii subsp. tauschii];hypothetical protein TRIUR3_12323 [Triticum urartu]	1.08574	3.82178	-1.81557	0.00899496	0.329234	down
TRITD4Av1G033340	filament-like plant protein 4 [Aegilops tauschii subsp. tauschii];hypothetical protein TRIUR3_35080 [Triticum urartu]	1.44544	6.42284	-2.1517	0.00161851	0.113216	down
TRITD4Av1G036340	chorismate synthase 2, chloroplastic [Aegilops tauschii subsp. tauschii];chorismate synthase [Hordeum vulgare subsp. vulgare]	97.6682	38.7571	1.33343	0.0463381	0.801394	up
TRITD4Av1G036560	beta-galactosidase 6 isoform X2 [Aegilops tauschii subsp. tauschii]	2.03233	7.43511	-1.87122	0.00572539	0.260354	down
TRITD4Av1G036910	predicted protein [Hordeum vulgare subsp. vulgare]	4.25762	1.63906	1.37718	0.0474992	0.810634	up
TRITD4Av1G040170	anthranilate synthase alpha subunit 2, chloroplastic [Aegilops tauschii subsp. tauschii];Anthranilate synthase component I-1, chloroplastic [Triticum urartu]	65.1462	24.7896	1.39395	0.0375623	0.722921	up
TRITD4Av1G040860	Uncharacterized RNA-binding protein C25G10.01 [Triticum urartu];serine/arginine-rich splicing factor SR45a [Aegilops tauschii subsp. tauschii]	80.6724	22.0439	1.8717	0.00582867	0.262551	up
TRITD4Av1G043380	hypothetical protein TRIUR3_29768 [Triticum urartu]	1.55971	10.9578	-2.81261	7.68868e-05	0.0146814	down
TRITD4Av1G045720	NAD(P)H dehydrogenase (quinone) FQR1-like [Aegilops tauschii subsp. tauschii];hypothetical protein TRIUR3_07125 [Triticum urartu];hypothetical protein TRIUR3_23656 [Triticum urartu]	1.42319	4.87713	-1.7769	0.0103377	0.354561	down
TRITD4Av1G045750	cysteine-rich repeat secretory protein 55-like [Aegilops tauschii subsp. tauschii];hypothetical protein TRIUR3_10430 [Triticum urartu]	23.7873	6.3463	1.9062	0.00518993	0.245051	up
TRITD4Av1G045800	putative rhamnose biosynthetic enzyme 1 [Triticum urartu];trifunctional UDP-glucose 4,6-dehydratase/UDP-4-keto-6-deoxy-D-glucose 3,5-epimerase/UDP-4-keto-L-rhamnose-reductase RHM1-like [Aegilops tauschii subsp. tauschii];predicted protein [Hordeum vulgare subsp. vulgare]	59.2319	148.764	-1.32858	0.0442067	0.784205	down
TRITD4Av1G048450	Protein IN2-1 [Triticum urartu]	12.2565	1.53716	2.99521	3.11843e-05	0.00790914	up
TRITD4Av1G050600	GT43_2A [Triticum aestivum]	0.97081	4.26792	-2.13627	0.00222153	0.13894	down
TRITD4Av1G053550	hypothetical protein TRIUR3_28260 [Triticum urartu]	15.0512	5.82452	1.36967	0.04302	0.773814	up
TRITD4Av1G056270	Pathogenesis-related protein 1 [Triticum urartu]	6.90042	2.09802	1.71765	0.0133907	0.414599	up
TRITD4Av1G061020	UPF0481 protein At3g47200-like [Aegilops tauschii subsp. tauschii];hypothetical protein TRIUR3_21214 [Triticum urartu]	2.71711	0.887126	1.61486	0.019678	0.513806	up
TRITD4Av1G072180	CBL-interacting protein kinase 10 [Triticum urartu]	3.87198	28.8606	-2.89796	3.69426e-05	0.00879482	down
TRITD4Av1G087710	nicotianamine aminotransferase A-like [Aegilops tauschii subsp. tauschii]	12.4489	4.89228	1.34744	0.0456939	0.794176	up
TRITD4Av1G087720	paramyosin-like [Aegilops tauschii subsp. tauschii]	34.0859	11.3777	1.58297	0.0187588	0.500412	up
TRITD4Av1G118320	FKF1 protein [Triticum aestivum];Adagio-like protein 3 [Triticum urartu]	1.60987	9.30052	-2.53037	0.000263608	0.0345741	down
TRITD4Av1G138530	heat shock cognate 70 kDa protein 2 [Aegilops tauschii subsp. tauschii]	3.96271	1.12677	1.81429	0.00834559	0.315268	up
TRITD4Av1G138550	protein MAIN-LIKE 2-like [Aegilops tauschii subsp. tauschii]	4.1593	1.17492	1.82378	0.00929612	0.335457	up
TRITD4Av1G141340	probable proline transporter 2 [Aegilops tauschii subsp. tauschii]	14.5059	40.1808	-1.46987	0.0268647	0.610817	down
TRITD4Av1G142800	Putative calcium-binding protein CML19 [Triticum urartu]	2.50091	19.5578	-2.96722	3.24227e-05	0.00805076	down
TRITD4Av1G146250	Putative receptor protein kinase ZmPK1 [Triticum urartu]	2.27795	0.74147	1.61928	0.0184328	0.494041	up
TRITD4Av1G146260	Putative receptor protein kinase ZmPK1 [Triticum urartu];putative receptor protein kinase ZmPK1 [Aegilops tauschii subsp. tauschii]	1.797	0.473268	1.92486	0.00660566	0.281141	up
TRITD4Av1G147150	NDR1/HIN1-like protein 13 [Aegilops tauschii subsp. tauschii]	4.81235	1.55467	1.63014	0.0182528	0.489779	up
TRITD4Av1G148190	two-component response regulator-like APRR3 isoform X1 [Aegilops tauschii subsp. tauschii]	12.3958	61.5435	-2.31176	0.000715224	0.0655738	down
TRITD4Av1G149180	UDP-glucose 6-dehydrogenase 4-like [Aegilops tauschii subsp. tauschii];UDP-glucose 6-dehydrogenase [Triticum urartu]	24.7002	82.2031	-1.73467	0.00953105	0.339851	down
TRITD4Av1G152140	peroxidase 4-like [Aegilops tauschii subsp. tauschii]	56.342	5.21018	3.4348	1.96047e-06	0.000910493	up
TRITD4Av1G152750	CBL-interacting protein kinase 14 [Triticum urartu];CBL-interacting protein kinase 15-like [Aegilops tauschii subsp. tauschii]	15.6431	44.0099	-1.4923	0.0246963	0.58646	down
TRITD4Av1G154880	probable serine/threonine-protein kinase PBL8 [Aegilops tauschii subsp. tauschii]	2.02757	5.63737	-1.47527	0.0287161	0.634441	down
TRITD4Av1G161270	hypothetical protein TRIUR3_30611 [Triticum urartu]	3.4079	8.64748	-1.3434	0.0451184	0.792439	down
TRITD4Av1G164110	NAC domain-containing protein 71-like [Aegilops tauschii subsp. tauschii];NAC domain-containing protein 71 [Triticum urartu]	36.6494	10.9655	1.74082	0.0101571	0.350803	up
TRITD4Av1G166820	probable alkaline/neutral invertase F [Aegilops tauschii subsp. tauschii]	10.454	28.0738	-1.42518	0.0317353	0.666979	down
TRITD4Av1G166940	cysteine-rich receptor-like protein kinase 25 [Aegilops tauschii subsp. tauschii]	15.2012	45.3419	-1.57666	0.0179716	0.48741	down
TRITD4Av1G167080	putative disease resistance protein RXW24L [Triticum urartu];probable disease resistance protein RXW24L [Aegilops tauschii subsp. tauschii];predicted protein [Hordeum vulgare subsp. vulgare]	5.20772	13.1483	-1.33615	0.0435253	0.777963	down
TRITD4Av1G167200	hypothetical protein TRIUR3_35445 [Triticum urartu]	181.678	454.088	-1.32159	0.0454053	0.792565	down
TRITD4Av1G167650	PHD finger protein At1g33420-like [Aegilops tauschii subsp. tauschii]	3.00453	8.18815	-1.4464	0.0299666	0.649545	down
TRITD4Av1G168050	serine carboxypeptidase-like 19 [Aegilops tauschii subsp. tauschii];Serine carboxypeptidase-like 19 [Triticum urartu]	0.984404	4.41105	-2.1638	0.00177186	0.120666	down
TRITD4Av1G168210	hypothetical protein TRIUR3_23889 [Triticum urartu]	22.8842	8.76039	1.38528	0.0397057	0.745733	up
TRITD4Av1G169200	Aspartic proteinase nepenthesin-2 [Triticum urartu]	5.05363	1.987	1.34673	0.0466507	0.803902	up
TRITD4Av1G169470	protein BPS1, chloroplastic-like [Aegilops tauschii subsp. tauschii]	3.94887	0.880433	2.16515	0.00224619	0.13894	up
TRITD4Av1G173170	F-box/kelch-repeat protein At2g44130-like [Aegilops tauschii subsp. tauschii]	5.72823	18.313	-1.67671	0.0135866	0.417925	down
TRITD4Av1G174330	hypothetical protein TRIUR3_18766 [Triticum urartu];uncharacterized protein LOC109744700 isoform X3 [Aegilops tauschii subsp. tauschii]	2.16315	8.33409	-1.94589	0.00406323	0.207408	down
TRITD4Av1G175370	tetrapyrrole-binding protein, chloroplastic [Aegilops tauschii subsp. tauschii]	14.112	5.04576	1.48378	0.027986	0.624287	up
TRITD4Av1G177790	subtilisin-like protease SBT1.7 [Aegilops tauschii subsp. tauschii];Subtilisin-like protease [Triticum urartu]	1.90278	7.00182	-1.87962	0.00545741	0.252628	down
TRITD4Av1G178860	hypothetical protein TRIUR3_27172 [Triticum urartu]	12.0702	52.3566	-2.11692	0.00187365	0.124602	down
TRITD4Av1G181520	Type I inositol-1,4,5-trisphosphate 5-phosphatase 11 [Triticum urartu]	39.7104	13.0889	1.60118	0.0176086	0.482615	up
TRITD4Av1G181640	dormancy-associated protein 1-like [Aegilops tauschii subsp. tauschii];hypothetical protein TRIUR3_28221 [Triticum urartu]	19.5338	147.909	-2.92067	3.1268e-05	0.00790914	down
TRITD4Av1G188350	inositol-tetrakisphosphate 1-kinase 3 isoform X1 [Aegilops tauschii subsp. tauschii];Inositol-tetrakisphosphate 1-kinase 2 [Triticum urartu]	13.8444	53.3577	-1.9464	0.003931	0.202851	down
TRITD4Av1G189430	BTB/POZ domain-containing protein At1g63850-like [Aegilops tauschii subsp. tauschii];hypothetical protein TRIUR3_19712 [Triticum urartu]	1.22967	4.61026	-1.90657	0.0059934	0.267134	down
TRITD4Av1G191510	receptor protein kinase TMK1-like [Aegilops tauschii subsp. tauschii]	20.9217	7.33926	1.5113	0.0246249	0.585526	up
TRITD4Av1G192750	uncharacterized protein LOC109741913 [Aegilops tauschii subsp. tauschii]	30.4294	128.926	-2.083	0.00212301	0.134553	down
TRITD4Av1G193620	microsomal glutathione S-transferase 3-like [Aegilops tauschii subsp. tauschii];hypothetical protein TRIUR3_16900 [Triticum urartu]	18.1764	5.35301	1.76364	0.00974838	0.34195	up
TRITD4Av1G193630	hypothetical protein TRIUR3_16899 [Triticum urartu]	170.107	51.4454	1.72532	0.0106811	0.361092	up
TRITD4Av1G193720	DEAD-box ATP-dependent RNA helicase 21 [Aegilops tauschii subsp. tauschii]	1.95244	11.0834	-2.50506	0.000295661	0.0367372	down
TRITD4Av1G198910	uncharacterized protein LOC109745568 isoform X1 [Aegilops tauschii subsp. tauschii];protein tesmin/TSO1-like CXC 3 [Aegilops tauschii subsp. tauschii];Protein lin-54-like protein [Triticum urartu]	0.682789	0.259644	1.3949	0.0452204	0.792565	up
TRITD4Av1G200170	phosphomethylpyrimidine synthase, chloroplastic [Aegilops tauschii subsp. tauschii];Phosphomethylpyrimidine synthase [Triticum urartu]	6.01572	18.2897	-1.60422	0.0163314	0.463375	down
TRITD4Av1G200750	glycine-rich RNA-binding protein [Triticum aestivum]	52.6651	235.251	-2.15928	0.00148017	0.108171	down
TRITD4Av1G201730	uncharacterized protein LOC109747832 [Aegilops tauschii subsp. tauschii]	7.86817	2.03964	1.94771	0.00548241	0.253372	up
TRITD4Av1G202030	5-methyltetrahydropteroyltriglutamate--homocysteine methyltransferase 1 [Aegilops tauschii subsp. tauschii];5-methyltetrahydropteroyltriglutamate--homocysteine methyltransferase [Triticum urartu]	27.2524	9.39026	1.53715	0.0222697	0.552451	up
TRITD4Av1G202060	Calcium-activated outward-rectifying potassium channel 1 [Triticum urartu]	8.13615	2.66215	1.61176	0.0179053	0.486519	up
TRITD4Av1G205240	unnamed protein product [Triticum aestivum]	4.2922	20.0743	-2.22556	0.00113814	0.0893171	down
TRITD4Av1G205250	wall-associated receptor kinase 5-like [Aegilops tauschii subsp. tauschii];wall-associated receptor kinase 2-like [Aegilops tauschii subsp. tauschii]	2.0523	0.57311	1.84036	0.00865864	0.32447	up
TRITD4Av1G205740	spidroin-1-like [Aegilops tauschii subsp. tauschii]	9.646	2.83068	1.76878	0.00945988	0.339238	up
TRITD4Av1G207350	uncharacterized protein LOC109744240 isoform X1 [Aegilops tauschii subsp. tauschii];uncharacterized protein LOC109744240 isoform X2 [Aegilops tauschii subsp. tauschii]	1.60646	4.57812	-1.51087	0.0257406	0.597731	down
TRITD4Av1G208150	probable leucine-rich repeat receptor-like protein kinase At5g63930 [Aegilops tauschii subsp. tauschii]	2.7063	10.0236	-1.889	0.00512275	0.242688	down
TRITD4Av1G209620	fructan exohydrolase [Triticum aestivum];Beta-fructofuranosidase, insoluble isoenzyme 4 [Triticum urartu]	2.07212	0.728478	1.50815	0.0280249	0.624663	up
TRITD4Av1G211570	hypothetical protein TRIUR3_04815 [Triticum urartu]	2.27347	0.740556	1.61821	0.0193733	0.508919	up
TRITD4Av1G211980	predicted protein [Hordeum vulgare subsp. vulgare]	1.89639	6.66105	-1.81249	0.00722145	0.294789	down
TRITD4Av1G212230	26S proteasome non-ATPase regulatory subunit 12 [Triticum urartu]	12.13	43.2385	-1.83374	0.00636482	0.275291	down
TRITD4Av1G215240	pirin-like protein isoform X1 [Aegilops tauschii subsp. tauschii];pirin-like protein isoform X2 [Aegilops tauschii subsp. tauschii];pirin-like protein [Aegilops tauschii subsp. tauschii];hypothetical protein TRIUR3_08541 [Triticum urartu]	2.22244	6.2968	-1.50247	0.0242173	0.580946	down
TRITD4Av1G215860	predicted protein [Hordeum vulgare subsp. vulgare]	8.16028	2.81793	1.53398	0.0252205	0.591471	up
TRITD4Av1G217320	DNA damage-repair/toleration protein DRT100-like [Aegilops tauschii subsp. tauschii];ice recrystallization inhibition protein 1 [Hordeum vulgare subsp. vulgare]	1.84338	11.4277	-2.63211	0.000164509	0.0240234	down
TRITD4Av1G218260	probable aldo-keto reductase 2 [Aegilops tauschii subsp. tauschii]	100.552	24.5343	2.03507	0.00283815	0.164091	up
TRITD4Av1G219770	G-type lectin S-receptor-like serine/threonine-protein kinase At1g34300 [Aegilops tauschii subsp. tauschii]	3.58983	0.992261	1.85513	0.00732425	0.296568	up
TRITD4Av1G220310	predicted protein [Hordeum vulgare subsp. vulgare];glycine-rich RNA-binding protein RZ1A-like [Aegilops tauschii subsp. tauschii]	19.6466	57.9768	-1.5612	0.0191644	0.507012	down
TRITD4Av1G220550	ferredoxin-3, chloroplastic-like [Aegilops tauschii subsp. tauschii]	51.6679	15.155	1.76948	0.00903603	0.329884	up
TRITD4Av1G224980	uncharacterized protein LOC109775380 [Aegilops tauschii subsp. tauschii]	17.4196	6.84985	1.34657	0.0452965	0.792565	up
TRITD4Av1G229710		7.5451	22.9036	-1.60196	0.017374	0.481501	down
TRITD4Av1G230530	predicted protein [Hordeum vulgare subsp. vulgare];Disease resistance protein RGA2 [Triticum urartu]	7.17162	2.47125	1.53706	0.0225664	0.555733	up
TRITD4Av1G235190	dormancy-associated protein homolog 3-like [Aegilops tauschii subsp. tauschii]	11.6045	30.0595	-1.37314	0.0395341	0.745733	down
TRITD4Av1G236250	hexose carrier, partial [Triticum aestivum]	11.1307	3.62599	1.61809	0.0168522	0.472697	up
TRITD4Av1G243340	5-enolpyruvylshikimate 3-phosphate synthase [Triticum aestivum];chloroplast 5-enolpyruvylshikimate-3-phosphate synthase [Triticum aestivum];chloroplast 5-enolpyruvylshikimate-3-phosphate synthase, partial [Triticum aestivum]	18.9613	5.69356	1.73566	0.0103066	0.353922	up
TRITD4Av1G243920	arginine decarboxylase [Triticum aestivum];predicted protein [Hordeum vulgare subsp. vulgare];arginine decarboxylase 1 [Aegilops tauschii subsp. tauschii]	32.6379	7.6768	2.08797	0.00224086	0.13894	up
TRITD4Av1G245210	protein TPX2-like [Aegilops tauschii subsp. tauschii]	1.36446	9.25604	-2.76207	9.05775e-05	0.0163457	down
TRITD4Av1G247800	Acid phosphatase 1 [Triticum urartu];stem 28 kDa glycoprotein-like [Aegilops tauschii subsp. tauschii]	0.645727	2.04413	-1.66249	0.0158222	0.455295	down
TRITD4Av1G251210	ankyrin repeat-containing protein At5g02620-like isoform X2 [Aegilops tauschii subsp. tauschii]	0.825035	3.08639	-1.90339	0.00622693	0.271816	down
TRITD4Av1G252620	uncharacterized membrane protein At1g75140-like [Aegilops tauschii subsp. tauschii]	0.516886	1.48338	-1.52097	0.0264373	0.605156	down
TRITD4Av1G253500	receptor kinase-like protein Xa21 isoform X1 [Brachypodium distachyon]	10.5573	26.4251	-1.32367	0.0453217	0.792565	down
TRITD4Av1G253810	3-ketoacyl-CoA synthase 5-like [Aegilops tauschii subsp. tauschii]	3.18525	1.09592	1.53927	0.0256866	0.597227	up
TRITD4Av1G255520	probable LRR receptor-like serine/threonine-protein kinase At1g34110 [Aegilops tauschii subsp. tauschii]	2.73449	7.55075	-1.46535	0.0282549	0.627851	down
TRITD4Av1G256120	hypothetical protein TRIUR3_11535 [Triticum urartu]	0.364079	1.68521	-2.21061	0.00145952	0.107119	down
TRITD4Av1G256780	callose synthase 10 [Aegilops tauschii subsp. tauschii];hypothetical protein SORBI_3001G542450 [Sorghum bicolor];Callose synthase 10 [Triticum urartu]	23.1071	71.8648	-1.63695	0.0140741	0.427353	down
TRITD4Av1G260590	receptor-like protein 2 [Aegilops tauschii subsp. tauschii];probable leucine-rich repeat receptor-like protein kinase At1g35710 [Aegilops tauschii subsp. tauschii]	11.4987	1.82878	2.65252	0.000144078	0.0219155	up
TRITD4Av1G261170	mannose/glucose-specific lectin-like [Oryza sativa Japonica Group];putative receptor-like protein kinase At4g00960 isoform X1 [Oryza sativa Japonica Group]	24.5557	80.4335	-1.71174	0.0104641	0.356396	down
TRITD4Av1G261180	uncharacterized protein LOC109743202 isoform X1 [Aegilops tauschii subsp. tauschii];PREDICTED: serine/threonine-protein kinase TAO2-like [Oryza brachyantha]	25.2256	78.4341	-1.63659	0.0142375	0.428957	down
TRITD4Av1G261410	sucrose:fructan 6-fructosyltransferase [Triticum aestivum]	18.3175	1.49472	3.61528	7.26321e-07	0.000403464	up
TRITD4Av1G261500	monocopper oxidase-like protein SKU5 [Aegilops tauschii subsp. tauschii];predicted protein [Hordeum vulgare subsp. vulgare]	1.14352	5.97805	-2.38619	0.000604112	0.0598409	down
TRITD4Av1G261870	uncharacterized acetyltransferase At3g50280-like [Aegilops tauschii subsp. tauschii]	12.075	1.80196	2.74438	0.000100902	0.0172202	up
TRITD4Av1G261940	AML1 [Aegilops speltoides];predicted protein [Hordeum vulgare subsp. vulgare]	14.2395	48.9385	-1.78107	0.00787633	0.304831	down
TRITD4Bv1G001250	uncharacterized protein At1g76660-like [Aegilops tauschii subsp. tauschii]	5.112	1.92726	1.40734	0.038859	0.738347	up
TRITD4Bv1G001260	GSK1 transcription factor 1 [Triticum aestivum]	2.54795	10.5265	-2.04661	0.00287725	0.165005	down
TRITD4Bv1G002020	alcohol-forming fatty acyl-coenzyme A reductase [Triticum aestivum];putative fatty acyl-CoA reductase 5 [Triticum urartu];fatty acyl coA reductase [Triticum aestivum]	2.68082	10.0381	-1.90474	0.00489284	0.234542	down
TRITD4Bv1G002550	LRR receptor-like serine/threonine-protein kinase FLS2 [Aegilops tauschii subsp. tauschii]	0.342717	0.921952	-1.42768	0.0385477	0.73391	down
TRITD4Bv1G003720	5-methyltetrahydropteroyltriglutamate--homocysteine methyltransferase 1 [Aegilops tauschii subsp. tauschii];5-methyltetrahydropteroyltriglutamate--homocysteine methyltransferase [Triticum urartu]	104.28	24.5515	2.08658	0.00223861	0.13894	up
TRITD4Bv1G006080	CSC1-like protein RXW8 isoform X1 [Aegilops tauschii subsp. tauschii];CSC1-like protein RXW8 isoform X2 [Aegilops tauschii subsp. tauschii]	5.2286	1.79148	1.54527	0.0228374	0.560143	up
TRITD4Bv1G006530	phosphomethylpyrimidine synthase, chloroplastic [Aegilops tauschii subsp. tauschii];Phosphomethylpyrimidine synthase [Triticum urartu]	5.17373	12.8923	-1.31723	0.0467235	0.804152	down
TRITD4Bv1G011000	elongation of fatty acids protein 3-like [Aegilops tauschii subsp. tauschii]	3.97847	1.22686	1.69724	0.0147202	0.437374	up
TRITD4Bv1G011090	Phosphatidylinositol-4-phosphate 5-kinase 1 [Triticum urartu];phosphatidylinositol 4-phosphate 5-kinase 1-like [Aegilops tauschii subsp. tauschii]	6.02383	19.0467	-1.66079	0.0129723	0.407884	down
TRITD4Bv1G011470	L-type lectin-domain containing receptor kinase IX.1-like [Aegilops tauschii subsp. tauschii];L-type lectin-domain containing receptor kinase IX.1 [Triticum urartu]	2.2491	0.43424	2.37278	0.00076943	0.0683309	up
TRITD4Bv1G012800	microsomal glutathione S-transferase 3-like [Aegilops tauschii subsp. tauschii];hypothetical protein TRIUR3_16900 [Triticum urartu]	5.25548	1.41918	1.88877	0.0066291	0.281141	up
TRITD4Bv1G014010	threonine dehydratase biosynthetic, chloroplastic [Aegilops tauschii subsp. tauschii]	13.0726	79.2159	-2.59925	0.000169503	0.0245672	down
TRITD4Bv1G014800	receptor protein kinase TMK1-like [Aegilops tauschii subsp. tauschii]	25.5347	6.60407	1.95103	0.00413481	0.209528	up
TRITD4Bv1G017020	BTB/POZ domain-containing protein At1g63850-like [Aegilops tauschii subsp. tauschii]	1.84908	10.378	-2.48865	0.000337595	0.0409394	down
TRITD4Bv1G017310	phosphatidylinositol transfer protein PDR17-like [Aegilops tauschii subsp. tauschii]	83.2145	31.9781	1.37975	0.0395095	0.745733	up
TRITD4Bv1G023670	dormancy-associated protein 1-like [Aegilops tauschii subsp. tauschii];hypothetical protein TRIUR3_28221 [Triticum urartu]	31.9271	160.498	-2.3297	0.000666289	0.0629199	down
TRITD4Bv1G023760	type IV inositol polyphosphate 5-phosphatase 11 isoform X1 [Aegilops tauschii subsp. tauschii];type IV inositol polyphosphate 5-phosphatase 11 isoform X2 [Aegilops tauschii subsp. tauschii]	68.7051	10.0449	2.77395	7.58876e-05	0.0146251	up
TRITD4Bv1G023790	probable E3 ubiquitin-protein ligase ARI1, partial [Aegilops tauschii subsp. tauschii];probable E3 ubiquitin-protein ligase ARI1 [Aegilops tauschii subsp. tauschii]	5.23445	16.5391	-1.65977	0.0131895	0.411067	down
TRITD4Bv1G025270	uncharacterized protein LOC109763290 [Aegilops tauschii subsp. tauschii]	8.92185	26.9332	-1.59397	0.0175331	0.482615	down
TRITD4Bv1G025740	adenine/guanine permease AZG2 [Aegilops tauschii subsp. tauschii]	1.01831	2.62579	-1.36657	0.0425598	0.769445	down
TRITD4Bv1G026210	subtilisin-like protease SBT1.7 [Aegilops tauschii subsp. tauschii]	2.73111	1.04078	1.39183	0.0411197	0.753995	up
TRITD4Bv1G027930	predicted protein [Hordeum vulgare subsp. vulgare]	16.6333	43.5753	-1.38944	0.0361764	0.709025	down
TRITD4Bv1G029490	PREDICTED: subtilisin-like protease SBT3.9 [Oryza brachyantha]	4.25004	1.16415	1.8682	0.00685661	0.284404	up
TRITD4Bv1G030380	F-box/kelch-repeat protein At2g44130-like [Aegilops tauschii subsp. tauschii];F-box/kelch-repeat protein [Dichanthelium oligosanthes]	4.55025	15.9516	-1.80968	0.00728369	0.29605	down
TRITD4Bv1G033030	cysteine-rich receptor-like protein kinase 40 [Aegilops tauschii subsp. tauschii];Cysteine-rich receptor-like protein kinase 40 [Triticum urartu];cysteine-rich receptor-like protein kinase 37 [Aegilops tauschii subsp. tauschii]	40.5646	107.674	-1.40838	0.0333724	0.681196	down
TRITD4Bv1G033140	cysteine-rich receptor-like protein kinase 37 [Aegilops tauschii subsp. tauschii]	35.1055	93.0454	-1.40624	0.0337153	0.683718	down
TRITD4Bv1G033160	cysteine-rich receptor-like protein kinase 25 [Aegilops tauschii subsp. tauschii]	49.8987	130.394	-1.3858	0.0362044	0.709025	down
TRITD4Bv1G035000	uncharacterized protein LOC109759212 [Aegilops tauschii subsp. tauschii];ATP-dependent DNA helicase MPH1 [Triticum urartu]	0.290128	1.21092	-2.06134	0.00288907	0.165348	down
TRITD4Bv1G035480	methylsterol monooxygenase 1-2-like [Aegilops tauschii subsp. tauschii]	2.69674	7.75324	-1.52358	0.0233756	0.569906	down
TRITD4Bv1G036430	NAC domain-containing protein 71-like [Aegilops tauschii subsp. tauschii];predicted protein [Hordeum vulgare subsp. vulgare];NAC domain-containing protein 71 [Triticum urartu]	30.0233	9.67914	1.63313	0.0155851	0.450077	up
TRITD4Bv1G046140	two-component response regulator-like APRR3 isoform X1 [Aegilops tauschii subsp. tauschii]	10.6363	68.3306	-2.68354	0.000109121	0.0179733	down
TRITD4Bv1G053080	probable methyltransferase PMT2 [Aegilops tauschii subsp. tauschii]	3.47951	1.19848	1.53768	0.0239968	0.578085	up
TRITD4Bv1G057680	putative receptor protein kinase ZmPK1 [Aegilops tauschii subsp. tauschii]	3.30386	0.831809	1.98983	0.003841	0.199661	up
TRITD4Bv1G060790	probable proline transporter 2 [Aegilops tauschii subsp. tauschii]	21.3536	56.1794	-1.39556	0.0350938	0.6972	down
TRITD4Bv1G068080		2.91102	7.61169	-1.38669	0.0415391	0.759227	down
TRITD4Bv1G109100	phospholipid-transporting ATPase 1-like isoform X1 [Aegilops tauschii subsp. tauschii];phospholipid-transporting ATPase 1-like isoform X2 [Aegilops tauschii subsp. tauschii];Phospholipid-transporting ATPase 1 [Triticum urartu]	3.74729	1.28365	1.5456	0.022131	0.549492	up
TRITD4Bv1G110590	uncharacterized protein LOC109760054 isoform X2 [Aegilops tauschii subsp. tauschii]	9.57513	2.76983	1.7895	0.0102709	0.353553	up
TRITD4Bv1G112530	galactinol synthase 2-like [Aegilops tauschii subsp. tauschii];predicted protein [Hordeum vulgare subsp. vulgare]	141.489	38.6825	1.87094	0.00580437	0.262551	up
TRITD4Bv1G115320	calmodulin [Aegilops tauschii subsp. tauschii]	27.4353	6.38803	2.10259	0.00225688	0.139109	up
TRITD4Bv1G116420	uncharacterized protein LOC109776394 [Aegilops tauschii subsp. tauschii]	5.82984	1.37899	2.07984	0.00261195	0.155129	up
TRITD4Bv1G116920	hypothetical protein TRIUR3_19887 [Triticum urartu];anaphase-promoting complex subunit 11 [Aegilops tauschii subsp. tauschii]	7.13935	1.92352	1.89204	0.00625472	0.272191	up
TRITD4Bv1G120290	omega-3 fatty acid desaturase, endoplasmic reticulum-like [Aegilops tauschii subsp. tauschii]	12.2676	39.0304	-1.66975	0.0125191	0.400753	down
TRITD4Bv1G121180	putative rhamnose biosynthetic enzyme 1 [Triticum urartu];trifunctional UDP-glucose 4,6-dehydratase/UDP-4-keto-6-deoxy-D-glucose 3,5-epimerase/UDP-4-keto-L-rhamnose-reductase RHM1-like [Aegilops tauschii subsp. tauschii];predicted protein [Hordeum vulgare subsp. vulgare]	120.777	339.173	-1.48968	0.024727	0.586697	down
TRITD4Bv1G123890	protein IN2-1-like isoform X2 [Aegilops tauschii subsp. tauschii];Protein IN2-1 [Triticum urartu]	36.2786	3.32492	3.44773	1.99583e-06	0.000911968	up
TRITD4Bv1G126530	heat shock cognate 70 kDa protein 2-like [Aegilops tauschii subsp. tauschii];hypothetical protein OsI_10982 [Oryza sativa Indica Group];hypothetical protein DCAR_009243 [Daucus carota subsp. sativus];Heat shock cognate 70 kDa protein [Triticum urartu]	59.7416	21.9554	1.44416	0.031348	0.663248	up
TRITD4Bv1G127680	protein FAR-RED ELONGATED HYPOCOTYL 1-like isoform X2 [Aegilops tauschii subsp. tauschii]	4.99339	13.1606	-1.39813	0.036519	0.713013	down
TRITD4Bv1G129640	17.9 kDa class I heat shock protein [Aegilops tauschii subsp. tauschii];hypothetical protein TRIUR3_16950 [Triticum urartu]	318.091	48.8191	2.70392	0.000106874	0.0178102	up
TRITD4Bv1G130250	serine/arginine-rich splicing factor SR45a [Brachypodium distachyon];serine/arginine-rich splicing factor SR45a [Aegilops tauschii subsp. tauschii]	125.75	36.0807	1.80126	0.00780484	0.303511	up
TRITD4Bv1G130850	ASC1-like protein 3 [Aegilops tauschii subsp. tauschii]	2.23249	5.60519	-1.32811	0.0491584	0.82357	down
TRITD4Bv1G132900	solute carrier family 40 member 3, chloroplastic-like [Aegilops tauschii subsp. tauschii]	1.89023	0.680963	1.47291	0.0334565	0.681196	up
TRITD4Bv1G133910	chorismate synthase 2, chloroplastic [Aegilops tauschii subsp. tauschii]	107.511	34.4062	1.64375	0.0147284	0.437374	up
TRITD4Bv1G136670	filament-like plant protein 4 [Aegilops tauschii subsp. tauschii]	2.07268	8.69046	-2.06793	0.00237804	0.145267	down
TRITD4Bv1G138310	protein EARLY-RESPONSIVE TO DEHYDRATION 7, chloroplastic-like [Aegilops tauschii subsp. tauschii]	7.49512	24.5813	-1.71354	0.0111093	0.371139	down
TRITD4Bv1G140320	glutamate decarboxylase 1-like [Aegilops tauschii subsp. tauschii]	1.92568	10.4256	-2.43669	0.000439849	0.0488642	down
TRITD4Bv1G141980	uncharacterized protein At1g01500-like [Aegilops tauschii subsp. tauschii]	30.0227	11.9053	1.33445	0.0467504	0.804152	up
TRITD4Bv1G145940	uncharacterized protein LOC109778404 [Aegilops tauschii subsp. tauschii]	6.85089	17.0368	-1.31429	0.0468558	0.80436	down
TRITD4Bv1G145980	G-type lectin S-receptor-like serine/threonine-protein kinase At2g19130 [Aegilops tauschii subsp. tauschii]	4.61061	12.1733	-1.40069	0.0348274	0.69483	down
TRITD4Bv1G147850	microtubule-associated protein 70-4-like [Aegilops tauschii subsp. tauschii];hypothetical protein TRIUR3_10457 [Triticum urartu]	4.1129	13.6504	-1.73071	0.00999691	0.348355	down
TRITD4Bv1G148380	hypothetical protein TRIUR3_11675 [Triticum urartu]	9.27725	2.95735	1.64939	0.0154356	0.448043	up
TRITD4Bv1G148940	probable inactive purple acid phosphatase 1 [Aegilops tauschii subsp. tauschii]	15.8112	6.10292	1.37338	0.040901	0.752419	up
TRITD4Bv1G151190	glucan endo-1,3-beta-glucosidase 1-like [Aegilops tauschii subsp. tauschii];hypothetical protein TRIUR3_07105 [Triticum urartu]	1.24312	5.62457	-2.17777	0.00161108	0.112975	down
TRITD4Bv1G151370	uncharacterized protein At5g39570-like [Aegilops tauschii subsp. tauschii]	9.04869	38.8487	-2.10208	0.00195443	0.127285	down
TRITD4Bv1G151510	probable beta-D-xylosidase 7 [Aegilops tauschii subsp. tauschii]	1.42666	0.462153	1.62619	0.01919	0.507012	up
TRITD4Bv1G152040	ABC transporter C family member 3-like [Aegilops tauschii subsp. tauschii];ABC transporter C family member 3 [Triticum urartu]	1.21296	3.32595	-1.45523	0.0302975	0.653219	down
TRITD4Bv1G157730	aminotransferase ALD1 homolog [Aegilops tauschii subsp. tauschii]	285.871	58.2419	2.29524	0.000838647	0.0715629	up
TRITD4Bv1G162030	mavicyanin-like [Aegilops tauschii subsp. tauschii]	146.298	51.9944	1.49248	0.0263035	0.605156	up
TRITD4Bv1G168890	patatin-like protein 2 [Aegilops tauschii subsp. tauschii]	29.5363	8.37065	1.81908	0.00734661	0.296568	up
TRITD4Bv1G171740	serine/threonine-protein kinase RIPK-like [Aegilops tauschii subsp. tauschii]	3.67918	1.00595	1.87083	0.00707243	0.29026	up
TRITD4Bv1G173880	uncharacterized protein LOC109749056 [Aegilops tauschii subsp. tauschii]	6.62817	29.7098	-2.16426	0.00155712	0.110892	down
TRITD4Bv1G174710	tryptamine benzoyltransferase 1-like [Aegilops tauschii subsp. tauschii]	19.2091	2.86607	2.74464	9.44092e-05	0.0166301	up
TRITD4Bv1G177750	uncharacterized protein LOC109755735 [Aegilops tauschii subsp. tauschii]	4.65586	13.0156	-1.48313	0.0256978	0.597227	down
TRITD4Bv1G179270	cytochrome P450 711A1-like [Aegilops tauschii subsp. tauschii]	6.08972	1.00469	2.59962	0.000223513	0.0304429	up
TRITD4Bv1G180030	7-deoxyloganetin glucosyltransferase-like [Aegilops tauschii subsp. tauschii]	7.89215	0.847263	3.21954	8.43441e-06	0.0028446	up
TRITD4Bv1G182260	anthranilate phosphoribosyltransferase, chloroplastic [Aegilops tauschii subsp. tauschii]	95.8351	8.04234	3.57487	8.06615e-07	0.000431159	up
TRITD4Bv1G185720	expansin-like A1 isoform X2 [Aegilops tauschii subsp. tauschii]	2.60007	6.89957	-1.40795	0.0370923	0.719674	down
TRITD4Bv1G185860	expansin-like A1 [Aegilops tauschii subsp. tauschii]	0.74893	2.41089	-1.68666	0.0137381	0.420304	down
TRITD4Bv1G186310	L-type lectin-domain containing receptor kinase IX.1-like [Aegilops tauschii subsp. tauschii]	9.03402	3.52361	1.35831	0.043633	0.778079	up
TRITD4Bv1G186510	Putative NAC domain-containing protein 94 [Triticum urartu]	7.17289	0.821069	3.12698	1.67407e-05	0.00488931	up
TRITD4Bv1G187750	cold responsive protein [Aegilops speltoides]	36.665	275.168	-2.90784	3.26805e-05	0.00805076	down
TRITD4Bv1G187760	group3 late embryogenesis abundant protein [Triticum aestivum]	34.1322	465.513	-3.76962	2.21291e-07	0.000174144	down
TRITD4Bv1G189140	putative aconitate hydratase, cytoplasmic [Aegilops tauschii subsp. tauschii];Putative aconitate hydratase, cytoplasmic [Triticum urartu]	193.79	70.8464	1.45172	0.0303997	0.653929	up
TRITD4Bv1G189210	predicted protein [Hordeum vulgare subsp. vulgare];S-norcoclaurine synthase 1-like [Aegilops tauschii subsp. tauschii]	2.09126	8.72411	-2.06064	0.00264575	0.15583	down
TRITD4Bv1G192960	uncharacterized protein LOC109783216 [Aegilops tauschii subsp. tauschii];hypothetical protein Zm00014a_037516 [Zea mays]	9.13552	2.14649	2.08951	0.00253834	0.151711	up
TRITD4Bv1G194950	probable aquaporin TIP4-1 isoform X2 [Aegilops tauschii subsp. tauschii];tonoplast intrinsic protein [Hordeum vulgare subsp. vulgare]	2.85455	21.9873	-2.94533	3.19352e-05	0.00800642	down
TRITD4Bv1G197700	uncharacterized protein LOC109748233 isoform X2 [Aegilops tauschii subsp. tauschii];uncharacterized protein LOC109748233 isoform X1 [Aegilops tauschii subsp. tauschii]	19.393	7.25034	1.41941	0.0349627	0.69606	up
TRITD4Bv1G198640	receptor kinase-like protein XA21-like protein [Triticum aestivum]	4.16149	1.52808	1.44538	0.0324669	0.671868	up
TRITD4Bv1G200230	hypothetical protein TRIUR3_16598 [Triticum urartu];F-box/LRR-repeat protein At1g55660-like [Aegilops tauschii subsp. tauschii]	2.40852	11.0172	-2.19354	0.00137784	0.102184	down
TRITD4Bv1G203430	ribose-phosphate pyrophosphokinase 1-like [Aegilops tauschii subsp. tauschii];protein NRT1/ PTR FAMILY 7.3-like [Aegilops tauschii subsp. tauschii];Nitrate transporter 1.5 [Triticum urartu]	2.60457	0.987989	1.39848	0.0395863	0.745733	up
TRITD4Bv1G205050	protein WEAK CHLOROPLAST MOVEMENT UNDER BLUE LIGHT 1-like [Aegilops tauschii subsp. tauschii]	2.50045	0.83316	1.58552	0.0207177	0.527818	up
TRITD5Av1G000170	cell division AAA ATPase family protein [Triticum aestivum];Cell Division Protein AAA ATPase family [Triticum aestivum];putative mitochondrial chaperone BCS1-B [Triticum urartu]	45.3659	15.3581	1.56261	0.0201468	0.518873	up
TRITD5Av1G002490	obtusifoliol 14-alpha demethylase-like isoform X1 [Aegilops tauschii subsp. tauschii];Obtusifoliol 14-alpha demethylase [Triticum urartu]	122.743	3.60731	5.08858	6.10507e-11	4.32391e-07	up
TRITD5Av1G002500	Obtusifoliol 14-alpha demethylase [Triticum urartu]	162.152	39.409	2.04075	0.00275172	0.161305	up
TRITD5Av1G002510	obtusifoliol 14-alpha demethylase-like [Aegilops tauschii subsp. tauschii]	205.497	32.1474	2.67635	0.000123367	0.0199367	up
TRITD5Av1G002520	3beta-hydroxysteroid-dehydrogenase/decarboxylase isoform 1 [Triticum urartu]	59.1862	3.5235	4.07018	4.29148e-08	4.96788e-05	up
TRITD5Av1G002550	cycloartenol synthase-like [Aegilops tauschii subsp. tauschii];hypothetical protein TRIUR3_02577 [Triticum urartu];Cycloartenol synthase [Triticum urartu]	98.2977	8.06138	3.60806	6.54409e-07	0.000389492	up
TRITD5Av1G006580	PDR-type ABC transporter [Triticum aestivum];hypothetical protein TRIUR3_09748 [Triticum urartu];Pleiotropic drug resistance protein 5 [Triticum urartu]	10.6385	2.7735	1.93952	0.00436711	0.217231	up
TRITD5Av1G007170	hypothetical protein TRIUR3_03507 [Triticum urartu]	105.66	19.3182	2.4514	0.000395273	0.0458462	up
TRITD5Av1G007470	predicted protein [Hordeum vulgare subsp. vulgare];hypothetical protein TRIUR3_31513 [Triticum urartu]	1.82	5.3763	-1.56268	0.0228565	0.560143	down
TRITD5Av1G008780	GATA zinc finger domain-containing protein 10-like [Aegilops tauschii subsp. tauschii]	2.44907	7.3997	-1.59523	0.0181654	0.488724	down
TRITD5Av1G009640	glutathione S-transferase 4-like [Aegilops tauschii subsp. tauschii]	11.6775	2.14228	2.44651	0.000441554	0.0488642	up
TRITD5Av1G016510	protein NRT1/ PTR FAMILY 2.11-like [Aegilops tauschii subsp. tauschii]	4.42245	11.4729	-1.37532	0.0384712	0.733437	down
TRITD5Av1G021830	NAC domain-containing protein 21/22-like isoform X1 [Aegilops tauschii subsp. tauschii];NAC domain-containing protein 21/22-like isoform X2 [Aegilops tauschii subsp. tauschii];NAC transcription factor 6C [Triticum aestivum];NAC transcription factor 6B [Triticum aestivum]	5.57307	23.6593	-2.08587	0.00223108	0.13894	down
TRITD5Av1G021980	transcription factor PIF4-like [Aegilops tauschii subsp. tauschii]	176.67	52.5105	1.75038	0.00959691	0.339851	up
TRITD5Av1G022320	predicted protein [Hordeum vulgare subsp. vulgare]	3.07002	1.13217	1.43915	0.0382932	0.731521	up
TRITD5Av1G022610	LEAF RUST 10 DISEASE-RESISTANCE LOCUS RECEPTOR-LIKE PROTEIN KINASE-like 2.4 [Brachypodium distachyon]	0.637779	3.07708	-2.27043	0.00110269	0.0877506	down
TRITD5Av1G026500	CBL-interacting protein kinase 4-like [Aegilops tauschii subsp. tauschii]	2.03643	7.87052	-1.95042	0.00415049	0.209528	down
TRITD5Av1G026510	Light-inducible protein CPRF2 [Triticum urartu]	96.2875	301.172	-1.64517	0.0136172	0.418016	down
TRITD5Av1G031300	TB2/DP1 protein [Triticum aestivum]	18.088	55.9942	-1.63025	0.0148452	0.439308	down
TRITD5Av1G048390	calmodulin-binding protein 60 D-like isoform X1 [Aegilops tauschii subsp. tauschii];calmodulin-binding protein 60 D-like isoform X2 [Aegilops tauschii subsp. tauschii]	39.7606	106.85	-1.42618	0.0313283	0.663248	down
TRITD5Av1G049040	Pathogenesis-related protein STH-21 [Triticum urartu]	22.8538	4.74691	2.26737	0.00108958	0.0869518	up
TRITD5Av1G063860	ureide permease 1-like [Aegilops tauschii subsp. tauschii];hypothetical protein TRIUR3_30937 [Triticum urartu]	34.0501	89.408	-1.39274	0.0353513	0.699632	down
TRITD5Av1G097390	pentatricopeptide repeat-containing protein At1g22960, mitochondrial-like isoform X1 [Aegilops tauschii subsp. tauschii];pentatricopeptide repeat-containing protein At1g22960, mitochondrial isoform X2 [Brachypodium distachyon]	2.2051	0.591995	1.89718	0.0061224	0.270367	up
TRITD5Av1G098640	cytochrome P450 94C1-like [Aegilops tauschii subsp. tauschii];Cytochrome P450 [Triticum urartu]	10.8373	1.38818	2.96474	3.09695e-05	0.00790914	up
TRITD5Av1G100390	Two-component response regulator ARR8 [Triticum urartu]	95.8766	37.8662	1.34027	0.0453677	0.792565	up
TRITD5Av1G101410	crocetin glucosyltransferase, chloroplastic-like [Aegilops tauschii subsp. tauschii]	37.0891	7.18983	2.36696	0.000599749	0.0596172	up
TRITD5Av1G105930	Putative receptor protein kinase ZmPK1 [Triticum urartu]	8.76864	3.20032	1.45413	0.0308922	0.658522	up
TRITD5Av1G109910	ethanolamine-phosphate cytidylyltransferase-like [Aegilops tauschii subsp. tauschii]	4.59701	11.6559	-1.34229	0.0437657	0.77931	down
TRITD5Av1G112690	uncharacterized protein LOC109760899 [Aegilops tauschii subsp. tauschii]	4.66777	19.068	-2.03034	0.00330846	0.180791	down
TRITD5Av1G115550	putative 2-oxoglutarate/Fe(II)-dependent dioxygenase [Triticum urartu]	21.4476	2.68358	2.99859	2.53659e-05	0.00697685	up
TRITD5Av1G116930	Phototropin-1A [Triticum urartu];phototropin-1A isoform X1 [Aegilops tauschii subsp. tauschii];phototropin-1A isoform X2 [Aegilops tauschii subsp. tauschii]	12.7074	37.1656	-1.5483	0.0200264	0.517181	down
TRITD5Av1G118710	transcription factor MYB44-like [Aegilops tauschii subsp. tauschii]	15.0887	4.29233	1.81364	0.00774849	0.303507	up
TRITD5Av1G122550	cinnamoyl-CoA reductase [Triticum aestivum]	13.3866	3.69694	1.85639	0.00646765	0.278463	up
TRITD5Av1G124050	F-box protein At1g78280-like [Aegilops tauschii subsp. tauschii]	6.81658	18.3461	-1.42835	0.0314833	0.664621	down
TRITD5Av1G125870	protein C2-DOMAIN ABA-RELATED 11 [Aegilops tauschii subsp. tauschii]	58.1105	9.30382	2.64291	0.000156887	0.0232702	up
TRITD5Av1G132300	phospoenolpyruvate carboxylase [Triticum aestivum];predicted protein [Hordeum vulgare subsp. vulgare]	173.783	54.9331	1.66154	0.0136865	0.419178	up
TRITD5Av1G132890	pathogenesis-related protein 1-like [Aegilops tauschii subsp. tauschii]	753.289	159.039	2.24383	0.00107378	0.0861761	up
TRITD5Av1G134090	ABC transporter G family member 53 [Aegilops tauschii subsp. tauschii];Pleiotropic drug resistance protein 4 [Triticum urartu]	20.2148	4.90163	2.04407	0.00274392	0.161276	up
TRITD5Av1G134350	WRKY transcription factor 6-like [Aegilops tauschii subsp. tauschii];putative WRKY transcription factor 46 [Triticum urartu]	4.84245	13.1814	-1.4447	0.0303321	0.653243	down
TRITD5Av1G134660	delta(8)-fatty-acid desaturase 2-like [Aegilops tauschii subsp. tauschii]	3.82698	19.4643	-2.34656	0.000639119	0.0615859	down
TRITD5Av1G139540	enolase 1, chloroplastic [Aegilops tauschii subsp. tauschii]	4.84436	1.41918	1.77124	0.0103891	0.355444	up
TRITD5Av1G140120	U-box domain-containing protein 19-like [Aegilops tauschii subsp. tauschii];U-box domain-containing protein 19 [Triticum urartu]	4.24594	1.20097	1.82189	0.00775203	0.303507	up
TRITD5Av1G141710	WAT1-related protein At4g28040-like [Aegilops tauschii subsp. tauschii];Auxin-induced protein 5NG4 [Triticum urartu]	3.29785	1.01398	1.7015	0.0132484	0.411994	up
TRITD5Av1G143960	uncharacterized protein LOC109731876 [Aegilops tauschii subsp. tauschii]	19.7168	3.59192	2.4566	0.000408865	0.0463326	up
TRITD5Av1G146750	putative potassium transporter 17 [Triticum urartu]	12.7955	3.8229	1.74289	0.0103673	0.355145	up
TRITD5Av1G147210	1-aminocyclopropane-1-carboxylate oxidase 1-like [Aegilops tauschii subsp. tauschii]	1.8814	11.0061	-2.54842	0.000259127	0.0341446	down
TRITD5Av1G147230	1-aminocyclopropane-1-carboxylate oxidase 1-like [Aegilops tauschii subsp. tauschii]	1.33	4.93315	-1.89108	0.0056611	0.258302	down
TRITD5Av1G147560	Beta-1,3-galactosyltransferase 7 [Triticum urartu];beta-1,3-galactosyltransferase 7-like [Aegilops tauschii subsp. tauschii]	6.30107	23.8524	-1.92046	0.00445473	0.218547	down
TRITD5Av1G147860	mitochondrial phosphate carrier protein 3, mitochondrial-like [Aegilops tauschii subsp. tauschii]	50.4228	14.7671	1.77169	0.00889644	0.327105	up
TRITD5Av1G152760	homeobox-leucine zipper protein HOX4-like [Aegilops tauschii subsp. tauschii];Homeobox-leucine zipper protein HOX4 [Triticum urartu]	9.55196	3.53126	1.43561	0.0339836	0.684125	up
TRITD5Av1G152910	peroxidase 7 [Triticum monococcum]	24.2801	7.08209	1.77753	0.00880867	0.325783	up
TRITD5Av1G153370	ABC transporter G family member 11-like isoform X1 [Aegilops tauschii subsp. tauschii];ABC transporter G family member 11 [Triticum urartu];ABC transporter G family member 11-like isoform X2 [Aegilops tauschii subsp. tauschii]	3.03363	0.961721	1.65735	0.0153242	0.446181	up
TRITD5Av1G155730	F-box protein At3g07870-like isoform X2 [Aegilops tauschii subsp. tauschii]	0.795871	2.9135	-1.87214	0.00707708	0.29026	down
TRITD5Av1G163440	probable sarcosine oxidase [Aegilops tauschii subsp. tauschii];putative sarcosine oxidase [Triticum urartu]	8.33666	2.55742	1.70478	0.0125579	0.401311	up
TRITD5Av1G166120	Subtilisin-chymotrypsin inhibitor-2A [Triticum urartu]	435.757	27.0685	4.00884	6.14775e-08	6.45058e-05	up
TRITD5Av1G166520	hypothetical protein TRIUR3_06550 [Triticum urartu];uncharacterized protein LOC109763242 [Aegilops tauschii subsp. tauschii];uncharacterized protein LOC109763243 [Aegilops tauschii subsp. tauschii]	1.74583	0.67246	1.37639	0.0493755	0.824831	up
TRITD5Av1G170690	acyltransferase-like protein At1g54570, chloroplastic isoform X1 [Aegilops tauschii subsp. tauschii];acyltransferase-like protein At1g54570, chloroplastic isoform X2 [Aegilops tauschii subsp. tauschii];acyltransferase-like protein At1g54570, chloroplastic [Aegilops tauschii subsp. tauschii]	1.44549	5.90076	-2.02934	0.00281473	0.163404	down
TRITD5Av1G174050	respiratory burst oxidase homolog protein B-like [Aegilops tauschii subsp. tauschii]	6.29537	1.75866	1.83981	0.00689166	0.284727	up
TRITD5Av1G177300	serine carboxypeptidase-like 2 [Aegilops tauschii subsp. tauschii];Serine carboxypeptidase-like 6 [Triticum urartu]	50.293	18.5859	1.43615	0.0323434	0.671868	up
TRITD5Av1G177450	serine carboxypeptidase-like 15 [Aegilops tauschii subsp. tauschii];Serine carboxypeptidase-like 18 [Triticum urartu]	2.05618	6.6493	-1.69323	0.0121882	0.394618	down
TRITD5Av1G182800	probable serine/threonine-protein kinase WNK9 [Aegilops tauschii subsp. tauschii];putative serine/threonine-protein kinase WNK9 [Triticum urartu]	1.66982	8.49438	-2.34682	0.000695818	0.0646956	down
TRITD5Av1G184610	uncharacterized protein LOC109740675 [Aegilops tauschii subsp. tauschii]	5.06491	1.43972	1.81475	0.00877142	0.325254	up
TRITD5Av1G185810	3-dehydroquinate synthase, chloroplastic [Aegilops tauschii subsp. tauschii]	100.17	35.2576	1.50644	0.0249374	0.58859	up
TRITD5Av1G187550	ornithine decarboxylase-like [Aegilops tauschii subsp. tauschii];Ornithine decarboxylase [Triticum urartu]	5.39101	1.08498	2.31289	0.000936099	0.0769164	up
TRITD5Av1G187950	unnamed protein product [Triticum aestivum]	2.95154	7.69119	-1.38174	0.0401884	0.747562	down
TRITD5Av1G190190	predicted protein [Hordeum vulgare subsp. vulgare];probable flavin-containing monooxygenase 1 [Aegilops tauschii subsp. tauschii]	3.07801	38.0162	-3.62654	5.64899e-07	0.000363718	down
TRITD5Av1G190220	probable flavin-containing monooxygenase 1 [Aegilops tauschii subsp. tauschii]	4.2538	65.0743	-3.93526	1.02143e-07	9.05578e-05	down
TRITD5Av1G191650	LRR receptor-like serine/threonine-protein kinase GSO2 [Triticum urartu]	1.13812	0.432208	1.39685	0.0443435	0.784511	up
TRITD5Av1G192290	11S globulin seed storage protein 2-like [Aegilops tauschii subsp. tauschii];hypothetical protein TRIUR3_29263 [Triticum urartu]	9.84674	1.9493	2.33669	0.0007781	0.0686716	up
TRITD5Av1G192640	Uncharacterized transporter C5D6.04 [Triticum urartu];protein PIN-LIKES 7-like isoform X2 [Aegilops tauschii subsp. tauschii]	69.9696	23.7075	1.56139	0.020279	0.521802	up
TRITD5Av1G194140	probable protein phosphatase 2C 70 isoform X1 [Aegilops tauschii subsp. tauschii];probable protein phosphatase 2C 70 isoform X2 [Aegilops tauschii subsp. tauschii]	8.82032	28.0911	-1.67121	0.0125649	0.401311	down
TRITD5Av1G194160	Hydrophobic protein OSR8 [Triticum urartu]	44.6396	120.803	-1.43626	0.030742	0.656803	down
TRITD5Av1G194210	predicted protein [Hordeum vulgare subsp. vulgare]	7.65447	2.09068	1.87233	0.00662026	0.281141	up
TRITD5Av1G195790	predicted protein [Hordeum vulgare subsp. vulgare];Wall-associated receptor kinase 3 [Triticum urartu]	2.28587	0.610048	1.90575	0.00601313	0.267134	up
TRITD5Av1G197270	E3 ubiquitin-protein ligase RGLG1 [Triticum urartu]	5.8689	19.6565	-1.74385	0.00958523	0.339851	down
TRITD5Av1G199430	transcription factor PIF1-like [Aegilops tauschii subsp. tauschii];hypothetical protein TRIUR3_29371 [Triticum urartu]	4.61486	13.3482	-1.53229	0.021983	0.547935	down
TRITD5Av1G200800	hypothetical protein TRIUR3_02696 [Triticum urartu]	15.0237	48.7217	-1.69732	0.0112152	0.372917	down
TRITD5Av1G202210	protein SPIRRIG [Aegilops tauschii subsp. tauschii];WD repeat and FYVE domain-containing protein 3 [Triticum urartu]	5.62679	15.2777	-1.44105	0.0296738	0.646164	down
TRITD5Av1G203140	hypothetical protein TRIUR3_05227 [Triticum urartu];dirigent protein 22-like [Aegilops tauschii subsp. tauschii];predicted protein [Hordeum vulgare subsp. vulgare]	10.9238	3.65086	1.58117	0.0193831	0.508919	up
TRITD5Av1G203830	probable LRR receptor-like serine/threonine-protein kinase At3g47570 [Aegilops tauschii subsp. tauschii]	7.38366	23.6953	-1.68219	0.0118217	0.38451	down
TRITD5Av1G204560	senescence-specific cysteine protease SAG39-like [Aegilops tauschii subsp. tauschii]	15.8499	2.1159	2.90513	4.29834e-05	0.00974177	up
TRITD5Av1G204770	MADS-box transcriptional factor [Triticum monococcum]	9.53323	27.1465	-1.50973	0.023638	0.574819	down
TRITD5Av1G204820	COBRA-like protein 3 [Aegilops tauschii subsp. tauschii];hypothetical protein TRIUR3_14619 [Triticum urartu]	3.7058	10.04	-1.4379	0.0310991	0.661937	down
TRITD5Av1G206580	isoflavone 2'-hydroxylase-like [Aegilops tauschii subsp. tauschii];Isoflavone 2'-hydroxylase [Triticum urartu]	7.64384	2.93946	1.37874	0.0413169	0.756141	up
TRITD5Av1G206590	isoflavone 2'-hydroxylase-like [Aegilops tauschii subsp. tauschii]	29.3737	5.98099	2.29607	0.000857138	0.0724857	up
TRITD5Av1G206690	uncharacterized protein LOC109743487 [Aegilops tauschii subsp. tauschii]	4.42867	1.29266	1.77653	0.0099459	0.347795	up
TRITD5Av1G207320	uncharacterized protein LOC109780204 isoform X1 [Aegilops tauschii subsp. tauschii];uncharacterized protein LOC109780204 isoform X2 [Aegilops tauschii subsp. tauschii]	1.13055	3.94993	-1.8048	0.00869687	0.324473	down
TRITD5Av1G208030	CCG-binding protein 1 [Aegilops tauschii subsp. tauschii];hypothetical protein TRIUR3_01279 [Triticum urartu]	22.3182	109.125	-2.28969	0.000802491	0.0703857	down
TRITD5Av1G208180	allene oxide synthase 1, chloroplastic [Aegilops tauschii subsp. tauschii]	5.34009	1.46524	1.86573	0.00669226	0.281941	up
TRITD5Av1G209640	probable methyltransferase PMT28 [Aegilops tauschii subsp. tauschii];predicted protein [Hordeum vulgare subsp. vulgare]	1.59421	0.546439	1.54471	0.0256705	0.597227	up
TRITD5Av1G218910	stem-specific protein TSJT1-like [Aegilops tauschii subsp. tauschii]	3.11961	8.38442	-1.42634	0.0339384	0.684089	down
TRITD5Av1G219300	pathogenesis-related protein 1-9 [Triticum aestivum]	23.2238	3.39827	2.77273	8.71772e-05	0.016142	up
TRITD5Av1G219320	pathogenesis-related protein 1-19 [Triticum aestivum]	20.3186	8.08003	1.33037	0.0487718	0.820164	up
TRITD5Av1G221130	predicted protein [Hordeum vulgare subsp. vulgare];Pleiotropic drug resistance protein 5 [Triticum urartu]	24.653	9.40469	1.39031	0.038009	0.727564	up
[truncated: 606 more rows]

## Sheet: AuHH_G vs AuCH_G
Table S8 continued. Differentially expressed genes (DEGs) in response to the parental treatment factor.
[truncated: 81 more rows]
