# Supplementary material for: Small RNA, Transcriptome and Degradome Analysis of the Transgenerational Heat Stress Response Network in Durum Wheat
Source: Int J Mol Sci. 2021 May 24;22(11):5532. doi: 10.3390/ijms22115532 (PMC8197280; doi:10.3390/ijms22115532)
Supplement: Supplementary file 1 [file ijms-22-05532-s001.zip › Table S9.xlsx]

## Sheet: AuCC_L vs AuCC_G
Table S9. Differentially expressed genes (DEGs) between two tissue types.
*Number of up-regulated genes: 5010. Number of down-regulated genes: 4145.
Gene ID	Description	FPKM.AuCC_L	FPKM.AuCC_G	Log2(fold-change)	p-value	q-value	Regulation pattern
TRITD1Av1G000500	uncharacterized protein At4g37920, chloroplastic [Aegilops tauschii subsp. tauschii];hypothetical protein TRIUR3_00703 [Triticum urartu]	22.6818	1.75776	3.68972	2.11293e-07	4.41059e-06	up
TRITD1Av1G001530	F-box/LRR-repeat protein 14-like [Aegilops tauschii subsp. tauschii];F-box/LRR-repeat protein 14 [Triticum urartu]	0.65503	1.91452	-1.54735	0.0355941	0.102527	down
TRITD1Av1G001650	uncharacterized protein LOC109750484 [Aegilops tauschii subsp. tauschii];hypothetical protein TRIUR3_14554 [Triticum urartu]	4.36111	12.328	-1.49917	0.041747	0.115494	down
TRITD1Av1G001740	E3 ubiquitin-protein ligase ORTHRUS 2-like [Aegilops tauschii subsp. tauschii]	1.52101	61.2313	-5.33117	2.78225e-11	2.08933e-09	down
TRITD1Av1G001850	charged multivesicular body protein 5-like [Aegilops tauschii subsp. tauschii];Charged multivesicular body protein 5 [Triticum urartu];predicted protein [Hordeum vulgare subsp. vulgare]	43.6342	17.6508	1.30573	0.0323143	0.0951385	up
TRITD1Av1G002120	gamma-gliadin [Triticum aestivum];gamma prolamin [Taeniatherum caput-medusae]	2.24746	2334.55	-10.0206	3.7249e-25	7.52864e-22	down
TRITD1Av1G002200	gamma-gliadin [Triticum turgidum];gamma-gliadin [Triticum aestivum];gamma gliadin [Triticum monococcum]	2.00724	1128.85	-9.13543	1.57505e-22	1.8191e-19	down
TRITD1Av1G002230	Avenin-3 [Triticum urartu]	2.48149	3355.3	-10.401	2.96597e-26	7.99295e-23	down
TRITD1Av1G002240	hypothetical protein TRIUR3_03662 [Triticum urartu]	69.3373	5.70661	3.60292	4.13361e-07	7.83867e-06	up
TRITD1Av1G002360	LMW-glutenin [Triticum turgidum subsp. durum];LMW-GS [Triticum aestivum];low molecular weight glutenin subunit [Aegilops speltoides]	2.62677	1116.09	-8.73095	2.55931e-21	2.48294e-18	down
TRITD1Av1G002790	low molecular weight glutenin subunit, partial [Triticum turgidum subsp. durum];low molecular weight glutenin subunit [Triticum monococcum subsp. monococcum]	1.74783	2546.26	-10.5086	1.33032e-26	5.33497e-23	down
TRITD1Av1G003150	putative F-box protein At1g50870 [Brachypodium distachyon]	1.30604	3.65369	-1.48415	0.0446752	0.121488	down
TRITD1Av1G003480	methionine S-methyltransferase isoform X1 [Aegilops tauschii subsp. tauschii];Methionine S-methyltransferase [Triticum urartu];methionine S-methyltransferase isoform X2 [Aegilops tauschii subsp. tauschii];hypothetical protein TRIUR3_01074 [Triticum urartu]	116.834	1.8524	5.97892	6.53944e-14	1.13291e-11	up
TRITD1Av1G003700	protein EMBRYO SAC DEVELOPMENT ARREST 3, chloroplastic [Aegilops tauschii subsp. tauschii]	136.109	3.53555	5.26668	1.00507e-11	8.64432e-10	up
TRITD1Av1G003710	tubulin-folding cofactor E isoform X2 [Aegilops tauschii subsp. tauschii];tubulin-folding cofactor E isoform X1 [Aegilops tauschii subsp. tauschii];Tubulin-specific chaperone E [Triticum urartu]	1.6734	8.65961	-2.37152	0.00111968	0.00639067	down
TRITD1Av1G003820	stress-induced receptor-like kinase A1du [Triticum turgidum subsp. durum];G-type lectin S-receptor-like serine/threonine-protein kinase At2g19130 [Aegilops tauschii subsp. tauschii]	7.1457	0.265744	4.74897	3.05348e-10	1.5961e-08	up
TRITD1Av1G004310	putative disease resistance protein [Triticum aestivum]	6.70629	1.92675	1.79935	0.00466651	0.0204262	up
TRITD1Av1G004570	resistance protein RGA2 [Triticum turgidum subsp. durum]	6.12175	1.90627	1.68319	0.00754033	0.0301787	up
TRITD1Av1G004600	putative chromosome condensation factor [Triticum monococcum];putative E3 ubiquitin-protein ligase HERC2 [Triticum urartu]	1.87873	5.78977	-1.62375	0.0254045	0.0791067	down
TRITD1Av1G004760	Bowman-Birk type trypsin inhibitor [Triticum urartu]	27.0091	3.29388	3.03559	1.24526e-05	0.000141332	up
TRITD1Av1G004870	probable LRR receptor-like serine/threonine-protein kinase At3g47570 [Aegilops tauschii subsp. tauschii]	0.840255	0.277478	1.59845	0.0127315	0.045801	up
TRITD1Av1G005420	putative translation elongation factor family protein [Zea mays]	0.356212	5.87773	-4.04445	1.5017e-07	3.29176e-06	down
TRITD1Av1G005470	hypothetical protein TRIUR3_10792 [Triticum urartu];hypothetical protein TRIUR3_10793 [Triticum urartu]	0.514673	4.94036	-3.26289	1.3235e-05	0.000148543	down
TRITD1Av1G005570	hypothetical protein TRIUR3_00721 [Triticum urartu]	23.1644	2.20766	3.39132	1.29777e-06	2.08728e-05	up
TRITD1Av1G005590	hypothetical protein TRIUR3_00723 [Triticum urartu];kinetochore protein spc25-like [Aegilops tauschii subsp. tauschii]	2.56503	10.9064	-2.08812	0.00395975	0.0179112	down
TRITD1Av1G005870	CSC1-like protein At3g21620 [Aegilops tauschii subsp. tauschii]	37.836	4.89658	2.94991	1.40505e-05	0.000156465	up
TRITD1Av1G005910	Pumilio-like protein 3 [Triticum urartu];Pumilio homolog 3 [Zea mays];Pumilio 2 [Zea mays];BPM [Hordeum vulgare subsp. vulgare];pumilio homolog 1-like [Aegilops tauschii subsp. tauschii]	0.892294	4.74495	-2.4108	0.000955748	0.0055965	down
TRITD1Av1G006670	hypothetical protein TRIUR3_09068 [Triticum urartu];outer envelope pore protein 16, chloroplastic-like [Aegilops tauschii subsp. tauschii]	13.7581	154.93	-3.49327	2.63894e-06	3.78727e-05	down
TRITD1Av1G006740	Putative disease resistance protein RGA3 [Triticum urartu]	6.16695	1.11357	2.46937	0.000200078	0.00150238	up
TRITD1Av1G007690	hypothetical protein TRIUR3_30023 [Triticum urartu];ACT domain-containing protein ACR9 isoform X2 [Aegilops tauschii subsp. tauschii];ACT domain-containing protein ACR9 isoform X1 [Aegilops tauschii subsp. tauschii]	22.2598	6.36639	1.8059	0.00443554	0.0196385	up
TRITD1Av1G007700	fatty-acid-binding protein 3, chloroplastic-like [Aegilops tauschii subsp. tauschii];Chalcone--flavonone isomerase 1B-1 [Triticum urartu]	72.3257	6.3303	3.51416	5.50181e-07	9.92126e-06	up
TRITD1Av1G008040	phenylalanine ammonia-lyase-like [Aegilops tauschii subsp. tauschii];Phenylalanine ammonia-lyase [Triticum urartu]	2.11704	0.515597	2.03773	0.00165758	0.00882417	up
TRITD1Av1G008370	hypothetical protein TRIUR3_07714 [Triticum urartu]	122.569	32.3703	1.92086	0.00261977	0.012833	up
TRITD1Av1G008420	soluble inorganic pyrophosphatase 4-like [Aegilops tauschii subsp. tauschii];Soluble inorganic pyrophosphatase [Triticum urartu]	2.94992	37.5769	-3.6711	1.02465e-06	1.6906e-05	down
TRITD1Av1G008430	poly [ADP-ribose] polymerase 1 isoform X1 [Aegilops tauschii subsp. tauschii];poly [ADP-ribose] polymerase 1 isoform X2 [Aegilops tauschii subsp. tauschii]	2.10195	10.7495	-2.35447	0.00112795	0.00643401	down
TRITD1Av1G008530	uncharacterized protein LOC109787361 [Aegilops tauschii subsp. tauschii]	0.988899	7.19427	-2.86295	9.94413e-05	0.000833973	down
TRITD1Av1G008870	3-ketoacyl-CoA synthase 12-like [Aegilops tauschii subsp. tauschii];3-ketoacyl-CoA synthase 21 [Triticum urartu]	13.6172	1.93866	2.81229	3.27795e-05	0.000323053	up
TRITD1Av1G009060	uncharacterized protein LOC109787357 [Aegilops tauschii subsp. tauschii]	3.4419	21.4589	-2.6403	0.000345053	0.0023641	down
TRITD1Av1G009480	hypothetical protein TRIUR3_30035 [Triticum urartu];uncharacterized protein LOC109783165 [Aegilops tauschii subsp. tauschii]	3.4223	14.3533	-2.06834	0.00423973	0.0188818	down
TRITD1Av1G009570	myb-related protein MYBAS2-like [Aegilops tauschii subsp. tauschii]	18.066	4.48564	2.00989	0.00187751	0.00976146	up
TRITD1Av1G011220	MAP kinase phosphatase [Triticum turgidum subsp. durum]	27.6957	9.16541	1.59539	0.0105887	0.0395713	up
TRITD1Av1G011410	glutathione S-transferase DHAR2-like [Aegilops tauschii subsp. tauschii];Glutathione S-transferase DHAR2 [Triticum urartu]	84.2864	239.914	-1.50915	0.0373119	0.106304	down
TRITD1Av1G014380	hypothetical protein TRIUR3_16980 [Triticum urartu];UPF0014 membrane protein STAR2 [Aegilops tauschii subsp. tauschii]	1.63671	5.19597	-1.66659	0.0233706	0.0741245	down
TRITD1Av1G016220	kinesin-like protein KIN-5A [Aegilops tauschii subsp. tauschii]	0.846404	7.15653	-3.07984	3.25227e-05	0.000321305	down
TRITD1Av1G016430	thylakoid membrane protein TERC, chloroplastic [Aegilops tauschii subsp. tauschii]	13.3191	2.11694	2.65345	7.99768e-05	0.000693514	up
TRITD1Av1G016450	hypothetical protein TRIUR3_16970 [Triticum urartu]	38.0304	11.9328	1.67222	0.0078195	0.03104	up
TRITD1Av1G016610	ribonuclease II, chloroplastic/mitochondrial [Aegilops tauschii subsp. tauschii]	17.2774	3.28507	2.39489	0.000272823	0.00195424	up
TRITD1Av1G016940	probable uridine nucleosidase 2 isoform X1 [Aegilops tauschii subsp. tauschii];hypothetical protein TRIUR3_01534 [Triticum urartu]	15.6073	1.09833	3.82884	1.10866e-07	2.52247e-06	up
TRITD1Av1G017620	starch negative regulator RSR1 [Triticum aestivum];Floral homeotic protein APETALA 2 [Triticum urartu];target of EAT1-B1 [Triticum aestivum];floral homeotic protein APETALA 2-like isoform X1 [Aegilops tauschii subsp. tauschii];hypothetical protein SETIT_3G044600v2 [Setaria italica]	20.7302	2.51381	3.04379	8.91794e-06	0.00010655	up
TRITD1Av1G017850	hypothetical protein TRIUR3_21415 [Triticum urartu]	3.51626	10.4942	-1.57748	0.0295276	0.0887989	down
TRITD1Av1G017960	Xylulose kinase [Triticum urartu]	5.66119	1.46163	1.95353	0.00262949	0.0128684	up
TRITD1Av1G018560	putative GPI-anchor transamidase [Aegilops tauschii subsp. tauschii];GPI-anchor transamidase [Triticum urartu]	1.22021	10.2532	-3.07087	3.24659e-05	0.000320876	down
TRITD1Av1G019970	uncharacterized protein LOC109762700 isoform X1 [Aegilops tauschii subsp. tauschii];uncharacterized protein LOC109762700 isoform X2 [Aegilops tauschii subsp. tauschii]	1.23238	5.11205	-2.05245	0.00489812	0.0212521	down
TRITD1Av1G020310	probable glucuronosyltransferase Os05g0123100 [Aegilops tauschii subsp. tauschii];beta3-glucuronyltransferase, partial [Triticum aestivum]	3.45946	18.1032	-2.38762	0.0010045	0.00583267	down
TRITD1Av1G020520	Protein IQ-DOMAIN 1 [Triticum urartu]	4.94061	20.2789	-2.03721	0.00475409	0.0207389	down
TRITD1Av1G021000	uncharacterized protein LOC109766190 [Aegilops tauschii subsp. tauschii]	1.75994	8.94031	-2.3448	0.00128752	0.00719359	down
TRITD1Av1G021360	nuclear pore complex protein NUP98A-like isoform X2 [Aegilops tauschii subsp. tauschii]	1.34169	5.00765	-1.90008	0.00898005	0.0347095	down
TRITD1Av1G021430	Importin subunit beta-1 [Triticum urartu]	3.06561	1.03738	1.56323	0.0130419	0.0466752	up
TRITD1Av1G021850	probable serine/threonine-protein kinase PBL25 [Aegilops tauschii subsp. tauschii]	6.23866	1.60905	1.95503	0.00249261	0.0123354	up
TRITD1Av1G021870	isovaleryl-CoA dehydrogenase, mitochondrial [Aegilops tauschii subsp. tauschii]	74.7696	28.7345	1.37967	0.0244482	0.0767295	up
TRITD1Av1G021930	uncharacterized protein ycf45 [Aegilops tauschii subsp. tauschii];Uncharacterized protein ycf45 [Triticum urartu]	132.674	4.10407	5.01469	3.88297e-11	2.7268e-09	up
TRITD1Av1G022120	uncharacterized protein LOC109734122 [Aegilops tauschii subsp. tauschii]	10.7791	32.2902	-1.58285	0.0293865	0.0884952	down
TRITD1Av1G023330	zinc finger CCCH domain-containing protein 33-like [Aegilops tauschii subsp. tauschii]	9.65177	1.59571	2.5966	0.00010655	0.000884414	up
TRITD1Av1G023430	RRP15-like protein isoform X2 [Aegilops tauschii subsp. tauschii];RRP15-like protein isoform X1 [Aegilops tauschii subsp. tauschii]	4.27494	12.2776	-1.52206	0.037109	0.105844	down
TRITD1Av1G023490	uncharacterized protein LOC109763764 [Aegilops tauschii subsp. tauschii]	8.94028	2.781	1.68471	0.00857763	0.0334311	up
TRITD1Av1G023780	WRKY transcription factor [Triticum aestivum];putative WRKY transcription factor 33 [Triticum urartu]	39.2557	2.0985	4.22547	7.36093e-09	2.43563e-07	up
TRITD1Av1G024080	uncharacterized protein LOC109736609 [Aegilops tauschii subsp. tauschii]	1.49229	5.41603	-1.85971	0.0107006	0.0399115	down
TRITD1Av1G024250	7-deoxyloganetin glucosyltransferase-like [Aegilops tauschii subsp. tauschii]	18.3461	1.55536	3.56015	4.76242e-07	8.80394e-06	up
TRITD1Av1G024310	prolycopene isomerase, chloroplastic [Aegilops tauschii subsp. tauschii]	21.6276	2.11382	3.35495	1.46861e-06	2.30697e-05	up
TRITD1Av1G024610	Endoglucanase 14 [Triticum urartu]	0.874012	5.11242	-2.54828	0.000537502	0.0034352	down
TRITD1Av1G025480	beta-carotene isomerase D27, chloroplastic isoform X4 [Aegilops tauschii subsp. tauschii];hypothetical protein TRIUR3_05963 [Triticum urartu];beta-carotene isomerase D27, chloroplastic isoform X3 [Aegilops tauschii subsp. tauschii]	8.66254	1.31334	2.72155	6.76016e-05	0.00059926	up
TRITD1Av1G025510	cysteine-rich receptor-like protein kinase 2 [Aegilops tauschii subsp. tauschii]	5.84556	0.600796	3.28239	2.79733e-06	3.96995e-05	up
TRITD1Av1G025630	beta-carotene isomerase D27, chloroplastic isoform X4 [Aegilops tauschii subsp. tauschii];uncharacterized protein LOC109763864 [Aegilops tauschii subsp. tauschii];beta-carotene isomerase D27, chloroplastic isoform X3 [Aegilops tauschii subsp. tauschii];hypothetical protein TRIUR3_05963 [Triticum urartu]	3.34898	0.58442	2.51864	0.000183405	0.00139489	up
TRITD1Av1G026200	long chain acyl-CoA synthetase 1 [Aegilops tauschii subsp. tauschii];Long chain acyl-CoA synthetase 1 [Triticum urartu]	2.66973	42.8587	-4.00482	1.28169e-07	2.86029e-06	down
TRITD1Av1G026240	DUF724 domain-containing protein 3-like isoform X2 [Aegilops tauschii subsp. tauschii];DUF724 domain-containing protein 3-like isoform X1 [Aegilops tauschii subsp. tauschii];hypothetical protein TRIUR3_15613 [Triticum urartu]	2.89606	8.78876	-1.60157	0.0275374	0.0842023	down
TRITD1Av1G026730	triose phosphate/phosphate translocator, chloroplastic-like isoform X2 [Aegilops tauschii subsp. tauschii];triose phosphate/phosphate translocator, chloroplastic-like isoform X1 [Aegilops tauschii subsp. tauschii];Triose phosphate/phosphate translocator TPT, chloroplastic [Triticum urartu]	16.3588	4.62322	1.8231	0.00416082	0.0186331	up
TRITD1Av1G026740	B3 domain-containing protein Os01g0234100-like isoform X3 [Aegilops tauschii subsp. tauschii];B3 domain-containing protein Os01g0234100-like isoform X1 [Aegilops tauschii subsp. tauschii];B3 domain-containing protein Os01g0234100-like isoform X2 [Aegilops tauschii subsp. tauschii]	1.7495	6.93129	-1.98618	0.00615788	0.0255654	down
TRITD1Av1G026770	uncharacterized protein At1g04910 [Aegilops tauschii subsp. tauschii];predicted protein [Hordeum vulgare subsp. vulgare];hypothetical protein TRIUR3_13475 [Triticum urartu]	2.47675	10.9107	-2.13923	0.00310576	0.0146808	down
TRITD1Av1G026810	nitrogen regulatory protein P-II homolog [Aegilops tauschii subsp. tauschii];Nitrogen regulatory protein P-II-like protein [Triticum urartu]	18.1007	7.65474	1.24162	0.0412509	0.114526	up
TRITD1Av1G027040	cytochrome P450 76C3-like [Aegilops tauschii subsp. tauschii]	1.38138	31.2856	-4.50132	6.46261e-09	2.17797e-07	down
TRITD1Av1G027140	hypothetical protein TRIUR3_30853 [Triticum urartu]	33.3535	5.63596	2.56511	0.000116087	0.000951852	up
TRITD1Av1G027510	peroxidase 2-like [Aegilops tauschii subsp. tauschii]	1.4499	6.22105	-2.1012	0.00417168	0.018661	down
TRITD1Av1G028050	putative glutathione S-transferase GSTF1 [Triticum urartu]	40.3573	126.756	-1.65115	0.0223025	0.071334	down
TRITD1Av1G028560	tropomyosin-like [Aegilops tauschii subsp. tauschii]	20.2145	4.85141	2.05891	0.00145747	0.00795621	up
TRITD1Av1G028970	CBL-interacting protein kinase 17 [Triticum aestivum];CBL-interacting protein kinase 17-like [Aegilops tauschii subsp. tauschii];CBL-interacting protein kinase 17 [Triticum urartu]	9.92127	2.72605	1.86371	0.00349758	0.0161612	up
TRITD1Av1G029130	CBL-interacting protein kinase 17 [Hordeum vulgare subsp. spontaneum]	59.3022	19.4486	1.60842	0.0100161	0.0378811	up
TRITD1Av1G029450	ABCB1, partial [Triticum polonicum];ABC transporter B family member 11 [Triticum urartu]	49.9051	14.4345	1.78966	0.00466139	0.0204111	up
TRITD1Av1G029490	hypothetical protein TRIUR3_25925 [Triticum urartu]	95.3137	21.3217	2.16036	0.000855065	0.00509426	up
TRITD1Av1G029890	Aspartic proteinase [Triticum urartu]	151.107	20.1784	2.90469	1.76599e-05	0.000190113	up
TRITD1Av1G030500	RNA-binding protein 8A [Aegilops tauschii subsp. tauschii]	17.2179	46.9787	-1.4481	0.0468288	0.125961	down
TRITD1Av1G030510	uncharacterized protein LOC109774413 isoform X1 [Aegilops tauschii subsp. tauschii]	16.0916	2.48549	2.6947	6.44323e-05	0.00057496	up
TRITD1Av1G031300	transcription termination factor MTEF1, chloroplastic-like [Aegilops tauschii subsp. tauschii]	3.35604	0.984088	1.7699	0.00658388	0.0270526	up
TRITD1Av1G031780	uncharacterized protein LOC109733070 [Aegilops tauschii subsp. tauschii];hypothetical protein TRIUR3_22371 [Triticum urartu]	9.03776	2.96485	1.608	0.0108995	0.0404399	up
TRITD1Av1G031790	alanine aminotransferase 2 isoform X2 [Aegilops tauschii subsp. tauschii];alanine aminotransferase 2 isoform X1 [Aegilops tauschii subsp. tauschii]	90.2865	312.072	-1.7893	0.0129731	0.0464839	down
TRITD1Av1G032320	serine carboxypeptidase 2 [Aegilops tauschii subsp. tauschii];Serine carboxypeptidase 2 [Triticum urartu]	17.4882	4.37471	1.99913	0.00187205	0.00973933	up
TRITD1Av1G032340	uncharacterized protein LOC109746720 [Aegilops tauschii subsp. tauschii]	192.817	9.82583	4.29451	4.14744e-09	1.49913e-07	up
TRITD1Av1G032590	LEC14B homolog [Aegilops tauschii subsp. tauschii];LEC14B protein [Triticum urartu]	24.334	10.569	1.20313	0.0463884	0.125025	up
TRITD1Av1G033050	Lysosomal alpha-mannosidase [Triticum urartu];alpha-mannosidase-like [Aegilops tauschii subsp. tauschii]	13.6144	5.38816	1.33727	0.0288703	0.0872342	up
TRITD1Av1G035040	uncharacterized protein LOC109768733 [Aegilops tauschii subsp. tauschii];hypothetical protein TRIUR3_31406 [Triticum urartu];uncharacterized protein LOC109768729 [Aegilops tauschii subsp. tauschii]	0.935702	3.37426	-1.85045	0.0121868	0.0442151	down
TRITD1Av1G035120	1-aminocyclopropane-1-carboxylate oxidase-like [Aegilops tauschii subsp. tauschii];hypothetical protein TRIUR3_19025 [Triticum urartu]	201.959	1.69273	6.89856	1.57735e-16	5.31348e-14	up
TRITD1Av1G035170	predicted protein [Hordeum vulgare subsp. vulgare]	192.034	1.43607	7.06309	5.35396e-17	1.9675e-14	up
TRITD1Av1G035880	proline synthase co-transcribed bacterial homolog protein-like [Aegilops tauschii subsp. tauschii]	68.2354	26.126	1.38503	0.0240917	0.0758859	up
TRITD1Av1G036370	Double-stranded RNA-binding protein 2 [Triticum urartu]	4.71578	14.058	-1.57582	0.0299525	0.0896654	down
TRITD1Av1G036620	transport inhibitor response 1-like protein Os05g0150500 [Aegilops tauschii subsp. tauschii];hypothetical protein TRIUR3_32567 [Triticum urartu]	8.33105	26.3804	-1.66289	0.0214649	0.0693962	down
TRITD1Av1G036990	predicted protein [Hordeum vulgare subsp. vulgare];Histidyl-tRNA synthetase [Triticum urartu]	7.00238	20.3808	-1.54129	0.0334836	0.0977151	down
TRITD1Av1G037210	40S ribosomal protein S4 [Aegilops tauschii subsp. tauschii]	240.673	1057.94	-2.13612	0.00298433	0.0142176	down
TRITD1Av1G037730	hypothetical protein TRIUR3_26221 [Triticum urartu]	195.872	82.0503	1.25533	0.0383355	0.108396	up
TRITD1Av1G038920	serine/threonine-protein phosphatase PP1-like [Aegilops tauschii subsp. tauschii];hypothetical protein TRIUR3_21453 [Triticum urartu]	29.8264	10.8554	1.45817	0.0184176	0.0616392	up
TRITD1Av1G039110	mediator of RNA polymerase II transcription subunit 28 [Panicum miliaceum]	6.27795	23.9581	-1.93215	0.00783921	0.0310979	down
TRITD1Av1G039450	60S ribosomal protein L18-2-like [Aegilops tauschii subsp. tauschii]	85.0911	409.081	-2.2653	0.0016634	0.00884349	down
TRITD1Av1G039640	NAD(P)H-quinone oxidoreductase subunit S, chloroplastic [Aegilops tauschii subsp. tauschii]	58.7199	2.23778	4.71371	3.61678e-10	1.81995e-08	up
TRITD1Av1G039670	DNA-directed RNA polymerase III subunit RPC4 [Aegilops tauschii subsp. tauschii];hypothetical protein TRIUR3_08966 [Triticum urartu]	2.06238	8.15843	-1.98398	0.00645701	0.026616	down
TRITD1Av1G039700	GATA transcription factor 23 [Triticum urartu]	2.32197	6.92995	-1.57749	0.0348282	0.100706	down
TRITD1Av1G039930	uncharacterized protein LOC109774971 isoform X1 [Aegilops tauschii subsp. tauschii]	2.36327	10.1731	-2.1059	0.00384448	0.017485	down
TRITD1Av1G040520	uncharacterized protein LOC109755224 [Aegilops tauschii subsp. tauschii]	29.0758	1.34806	4.43087	2.36453e-09	9.10308e-08	up
TRITD1Av1G040630	predicted protein [Hordeum vulgare subsp. vulgare]	330.318	18.1625	4.18483	8.20563e-09	2.66425e-07	up
TRITD1Av1G040800	uncharacterized protein LOC109755224 [Aegilops tauschii subsp. tauschii]	35.7086	1.34836	4.727	3.50505e-10	1.77477e-08	up
TRITD1Av1G040850	predicted protein [Hordeum vulgare subsp. vulgare];DnaJ homolog subfamily B member 2 [Triticum urartu];DnaJ homolog subfamily B member 11 [Triticum urartu]	104.554	39.5098	1.40396	0.022278	0.071293	up
TRITD1Av1G040890	tubulin gamma-2 chain [Aegilops tauschii subsp. tauschii];Tubulin gamma-2 chain [Triticum urartu]	2.27318	14.1735	-2.64041	0.000301388	0.00211607	down
TRITD1Av1G040900	predicted protein [Hordeum vulgare subsp. vulgare];Dihydrolipoyl dehydrogenase [Triticum urartu]	18.8454	58.888	-1.64376	0.0228901	0.0728446	down
TRITD1Av1G041130	receptor-like serine/threonine-protein kinase SD1-7 [Aegilops tauschii subsp. tauschii];predicted protein [Hordeum vulgare subsp. vulgare];Receptor-like serine/threonine-protein kinase SD1-8 [Triticum urartu]	5.43171	1.74668	1.63679	0.00913661	0.0351845	up
TRITD1Av1G041160	protease Do-like 2, chloroplastic [Aegilops tauschii subsp. tauschii];Protease Do-like 2, chloroplastic [Triticum urartu]	21.4476	7.03993	1.60718	0.0101453	0.0382683	up
TRITD1Av1G041770	NBS-LRR disease resistance protein homologue [Hordeum vulgare]	2.14887	6.5391	-1.60551	0.0276006	0.0843422	down
TRITD1Av1G042000	Na+/H+ antiporter [Triticum aestivum];Sodium/hydrogen exchanger 1 [Triticum urartu]	12.724	5.39793	1.23707	0.0413929	0.114802	up
TRITD1Av1G042200	probable 4-hydroxy-tetrahydrodipicolinate reductase 1, chloroplastic [Aegilops tauschii subsp. tauschii];putative dihydrodipicolinate reductase 1, chloroplastic [Triticum urartu]	9.57396	31.9462	-1.73846	0.0160962	0.0551331	down
TRITD1Av1G043220	probable GTP diphosphokinase CRSH1, chloroplastic [Aegilops tauschii subsp. tauschii];GTP pyrophosphokinase [Triticum urartu]	10.373	1.37381	2.91658	1.90385e-05	0.000203418	up
TRITD1Av1G043240	ubiquitin-40S ribosomal protein S27a-2 [Setaria italica]	41.9719	348.188	-3.05237	3.0524e-05	0.000303912	down
TRITD1Av1G043470	leghemoglobin reductase-like [Aegilops tauschii subsp. tauschii]	31.158	85.7102	-1.45987	0.0444603	0.121012	down
TRITD1Av1G043630	uncharacterized protein LOC109779760 [Aegilops tauschii subsp. tauschii];hypothetical protein TRIUR3_29992 [Triticum urartu]	2.46513	9.00537	-1.86912	0.00978324	0.03718	down
TRITD1Av1G043710	GDSL esterase/lipase At1g09390-like [Aegilops tauschii subsp. tauschii]	1.08862	49.8901	-5.51818	9.57226e-12	8.33068e-10	down
TRITD1Av1G044200	predicted protein, partial [Hordeum vulgare subsp. vulgare];uncharacterized protein LOC100835715 isoform X2 [Brachypodium distachyon];hypothetical protein TRIUR3_10625 [Triticum urartu]	9.41248	3.51868	1.41954	0.0217948	0.0702286	up
TRITD1Av1G045460	Receptor-like protein kinase HERK 1 [Triticum urartu]	1.58652	17.9491	-3.49998	2.63824e-06	3.78727e-05	down
TRITD1Av1G046060	CRM-domain containing factor CFM3, chloroplastic/mitochondrial [Aegilops tauschii subsp. tauschii]	1.13567	5.50359	-2.27683	0.00178847	0.00937893	down
TRITD1Av1G046430	pentatricopeptide repeat-containing protein At4g35850, mitochondrial [Aegilops tauschii subsp. tauschii];hypothetical protein TRIUR3_18906 [Triticum urartu]	3.96146	22.6204	-2.51352	0.000534242	0.00341707	down
TRITD1Av1G046860	PHD finger protein ALFIN-LIKE 1 [Aegilops tauschii subsp. tauschii]	3.98725	20.1303	-2.33591	0.00141412	0.00775973	down
TRITD1Av1G047280	6-phosphofructo-2-kinase/fructose-2,6-bisphosphatase-like isoform X2 [Aegilops tauschii subsp. tauschii];6-phosphofructo-2-kinase/fructose-2,6-biphosphatase 1 [Triticum urartu];6-phosphofructo-2-kinase/fructose-2,6-bisphosphatase-like isoform X3 [Aegilops tauschii subsp. tauschii];6-phosphofructo-2-kinase/fructose-2,6-bisphosphatase-like isoform X1 [Aegilops tauschii subsp. tauschii]	178.152	8.94113	4.31651	3.58446e-09	1.31325e-07	up
TRITD1Av1G047740	Kelch-like protein 5 [Triticum urartu]	1.48717	21.7932	-3.87324	2.8822e-07	5.75824e-06	down
TRITD1Av1G048260	uncharacterized protein LOC109753034 [Aegilops tauschii subsp. tauschii];hypothetical protein TRIUR3_31456 [Triticum urartu]	147.513	8.90384	4.05028	1.93328e-08	5.64923e-07	up
TRITD1Av1G048360	uncharacterized membrane protein At1g06890-like [Aegilops tauschii subsp. tauschii]	1.36723	19.0017	-3.7968	5.27892e-07	9.59064e-06	down
TRITD1Av1G048860	autophagy-related protein 18d [Triticum aestivum]	15.6921	1.93859	3.01697	1.10103e-05	0.000127346	up
TRITD1Av1G049140	Glycerophosphoryl diester phosphodiesterase [Triticum urartu];predicted protein [Hordeum vulgare subsp. vulgare]	61.3083	2.29988	4.73645	2.80174e-10	1.4837e-08	up
TRITD1Av1G049500	pollen-specific leucine-rich repeat extensin-like protein 2 [Aegilops tauschii subsp. tauschii];Tryptophan aminotransferase 1 [Triticum urartu]	1.23946	9.54001	-2.94427	6.02033e-05	0.000543433	down
TRITD1Av1G050350	uncharacterized protein LOC109734685 [Aegilops tauschii subsp. tauschii];Protein ApaG [Triticum urartu]	136.114	10.3353	3.71917	1.5168e-07	3.31427e-06	up
TRITD1Av1G050610	predicted protein [Hordeum vulgare subsp. vulgare];Phosphoenolpyruvate/phosphate translocator 3, chloroplastic [Triticum urartu]	37.6015	4.92459	2.93271	1.5929e-05	0.000174264	up
TRITD1Av1G051160	metallothionein-like protein 1 [Aegilops tauschii subsp. tauschii]	1797.84	126.868	3.82486	7.77107e-08	1.85877e-06	up
TRITD1Av1G051430	probable cellulose synthase A catalytic subunit 1 [UDP-forming] [Aegilops tauschii subsp. tauschii];putative cellulose synthase catalytic subunit [Hordeum vulgare];predicted protein [Hordeum vulgare subsp. vulgare]	0.857052	42.9313	-5.6465	3.57705e-12	3.43099e-10	down
TRITD1Av1G051840	mitochondrial ATPase complex subunit ATP10 [Aegilops tauschii subsp. tauschii];hypothetical protein TRIUR3_22535 [Triticum urartu]	3.12406	11.4032	-1.86794	0.0104102	0.0390546	down
TRITD1Av1G053070		9.99647	3.62385	1.46389	0.0204807	0.0669013	up
TRITD1Av1G053170	Serine/threonine protein phosphatase 2A 57 kDa regulatory subunit B' iota isoform [Triticum urartu]	1.44686	7.37751	-2.35021	0.00127386	0.0071288	down
TRITD1Av1G054200	hypothetical protein TRIUR3_26789 [Triticum urartu]	55.69	6.9233	3.00789	1.04072e-05	0.000121705	up
TRITD1Av1G054820	Heat shock 70 kDa protein 4L [Triticum urartu];heat shock 70 kDa protein 15-like [Aegilops tauschii subsp. tauschii]	12.0539	34.2202	-1.50535	0.0380638	0.107775	down
TRITD1Av1G055030	predicted protein, partial [Hordeum vulgare subsp. vulgare]	14.2913	3.90339	1.87234	0.00339715	0.0157844	up
TRITD1Av1G055430	pentatricopeptide repeat-containing protein At5g65560-like [Aegilops tauschii subsp. tauschii]	1.51679	5.07307	-1.74184	0.0164427	0.0560901	down
TRITD1Av1G057370	hexokinase-7 [Aegilops tauschii subsp. tauschii]	22.131	1.42494	3.95709	4.26144e-08	1.11017e-06	up
TRITD1Av1G057960	predicted protein [Hordeum vulgare subsp. vulgare]	5.19486	317.555	-5.93378	6.82775e-13	8.80852e-11	down
TRITD1Av1G059480	mitochondrial dicarboxylate/tricarboxylate transporter DTC-like [Aegilops tauschii subsp. tauschii];hypothetical protein TRIUR3_24084 [Triticum urartu]	34.2161	161.42	-2.23807	0.00189133	0.00982064	down
TRITD1Av1G059740	60S ribosomal protein L11 [Triticum urartu]	104.117	295.403	-1.50448	0.0380045	0.107677	down
TRITD1Av1G059820	diacylglycerol O-acyltransferase 1-like isoform X2 [Aegilops tauschii subsp. tauschii];hypothetical protein TRIUR3_35139 [Triticum urartu];diacylglycerol O-acyltransferase 1-like isoform X1 [Aegilops tauschii subsp. tauschii]	9.47868	3.18197	1.57477	0.0118641	0.0432513	up
TRITD1Av1G059880	zinc transporter 7-like [Aegilops tauschii subsp. tauschii]	20.417	8.42567	1.27691	0.0360188	0.103507	up
TRITD1Av1G059910	NDR1/HIN1-like protein 13 [Aegilops tauschii subsp. tauschii]	1.33349	15.748	-3.56189	2.38767e-06	3.4781e-05	down
TRITD1Av1G060010	MIKC-type MADS-box transcription factor WM2 [Triticum aestivum];MADS-box transcription factor 58-like isoform X1 [Aegilops tauschii subsp. tauschii]	1.61065	167.402	-6.69953	3.28907e-15	8.14012e-13	down
TRITD1Av1G060900	abscisic acid receptor PYL9-like [Aegilops tauschii subsp. tauschii]	61.7152	9.91307	2.63822	7.94353e-05	0.000689311	up
TRITD1Av1G063510	40S ribosomal protein S7 [Aegilops tauschii subsp. tauschii];40S ribosomal protein S7 [Triticum urartu]	50.7177	192.916	-1.92741	0.00741724	0.0297789	down
TRITD1Av1G063980	R1R2R3-MYB protein [Triticum aestivum]	1.09044	3.37744	-1.63102	0.0271211	0.0832126	down
TRITD1Av1G065420	DNA polymerase epsilon catalytic subunit A-like [Aegilops tauschii subsp. tauschii];DNA polymerase epsilon catalytic subunit A [Triticum urartu]	0.184374	4.26943	-4.53334	6.8676e-09	2.29747e-07	down
TRITD1Av1G065600		8.94295	2.4507	1.86756	0.00399643	0.0180401	up
TRITD1Av1G068360	pentatricopeptide repeat-containing protein MRL1, chloroplastic isoform X1 [Aegilops tauschii subsp. tauschii];pentatricopeptide repeat-containing protein MRL1, chloroplastic isoform X2 [Aegilops tauschii subsp. tauschii];Pentatricopeptide repeat-containing protein MRL1, chloroplastic [Zea mays];hypothetical protein TRIUR3_27440 [Triticum urartu]	45.6851	4.17567	3.45164	7.57366e-07	1.3037e-05	up
TRITD1Av1G070310	hypothetical protein TRIUR3_27713 [Triticum urartu]	25.7807	6.92188	1.89705	0.00307158	0.0145353	up
TRITD1Av1G071250	uncharacterized calcium-binding protein At1g02270 [Aegilops tauschii subsp. tauschii];predicted protein [Hordeum vulgare subsp. vulgare]	16.4899	6.20623	1.4098	0.0221764	0.0711217	up
TRITD1Av1G076820	putative ion channel POLLUX-like 2 isoform X1 [Aegilops tauschii subsp. tauschii];hypothetical protein TRIUR3_28047 [Triticum urartu];putative ion channel POLLUX-like 2 isoform X2 [Aegilops tauschii subsp. tauschii]	12.5724	2.09348	2.58628	0.000106683	0.000885213	up
TRITD1Av1G076990	predicted protein [Hordeum vulgare subsp. vulgare];ferrochelatase-2, chloroplastic [Aegilops tauschii subsp. tauschii]	66.6364	7.92959	3.07099	7.01938e-06	8.66402e-05	up
TRITD1Av1G079040	uncharacterized aarF domain-containing protein kinase At1g79600, chloroplastic [Aegilops tauschii subsp. tauschii]	64.2684	7.72696	3.05614	7.62058e-06	9.28325e-05	up
TRITD1Av1G079790	protein RRP6-like 2 [Aegilops tauschii subsp. tauschii];Exosome component 10 [Triticum urartu]	4.18891	16.9433	-2.01607	0.00518731	0.0222718	down
TRITD1Av1G083790	predicted protein [Hordeum vulgare subsp. vulgare]	110.798	306.081	-1.46599	0.0434138	0.119005	down
TRITD1Av1G084420	uncharacterized protein LOC109758129 [Aegilops tauschii subsp. tauschii];hypothetical protein TRIUR3_34620 [Triticum urartu]	4.55424	14.5085	-1.67161	0.0209105	0.0680824	down
TRITD1Av1G085120	hypothetical protein TRIUR3_27281 [Triticum urartu]	278.574	20.5219	3.76282	1.14326e-07	2.58663e-06	up
TRITD1Av1G085470	ras-related protein RABF1-like [Aegilops tauschii subsp. tauschii]	43.3056	2.53731	4.09318	1.83925e-08	5.42031e-07	up
TRITD1Av1G086200	uncharacterized protein LOC109778885 [Aegilops tauschii subsp. tauschii]	1.18037	7.5815	-2.68325	0.000270358	0.00194002	down
TRITD1Av1G086240	protein GDAP2 homolog isoform X1 [Aegilops tauschii subsp. tauschii];protein GDAP2 homolog isoform X2 [Aegilops tauschii subsp. tauschii]	0.823787	15.4793	-4.23193	4.00997e-08	1.05371e-06	down
TRITD1Av1G086410	uncharacterized protein LOC109763373 [Aegilops tauschii subsp. tauschii]	25.0553	5.49324	2.18939	0.000795648	0.00479088	up
TRITD1Av1G088870	uncharacterized protein LOC109741811 [Aegilops tauschii subsp. tauschii];predicted protein [Hordeum vulgare subsp. vulgare]	3.03336	20.5408	-2.75951	0.000160898	0.00124797	down
TRITD1Av1G089150	uncharacterized protein LOC109750839 [Aegilops tauschii subsp. tauschii]	9.76038	0.954524	3.35408	1.60884e-06	2.49312e-05	up
TRITD1Av1G089270	chaperonin CPN60-1, mitochondrial [Aegilops tauschii subsp. tauschii];Chaperonin CPN60-2, mitochondrial [Triticum urartu]	13.1618	82.5316	-2.64859	0.000259117	0.00187321	down
TRITD1Av1G090070	bifunctional riboflavin kinase/FMN phosphatase [Aegilops tauschii subsp. tauschii];Riboflavin kinase [Triticum urartu]	31.0829	10.3287	1.58946	0.0108742	0.0403707	up
TRITD1Av1G090350	WD repeat-containing protein 26 isoform X1 [Aegilops tauschii subsp. tauschii];WD repeat-containing protein 26 [Triticum urartu];WD repeat-containing protein 26 isoform X2 [Aegilops tauschii subsp. tauschii]	14.9276	2.20101	2.76174	4.23105e-05	0.000401643	up
TRITD1Av1G090460	60S ribosomal protein L21-1 [Aegilops tauschii subsp. tauschii]	94.7423	505.239	-2.41489	0.000818216	0.00490961	down
TRITD1Av1G091450	ribosomal Pr 117, partial [Triticum aestivum]	65.997	219.516	-1.73385	0.0162242	0.0554695	down
TRITD1Av1G091740	initiation factor (iso)4F p28 subunit [Triticum aestivum]	30.912	85.2798	-1.46404	0.0439747	0.120122	down
TRITD1Av1G092060	Receptor-like protein 12 [Triticum urartu]	45.7188	1.70498	4.74496	2.6407e-10	1.41698e-08	up
TRITD1Av1G092530	protein ECERIFERUM 1-like [Aegilops tauschii subsp. tauschii];Protein WAX2 [Triticum urartu];hypothetical protein TRIUR3_05201 [Triticum urartu]	4.0319	26.906	-2.7384	0.00016732	0.00129196	down
TRITD1Av1G093330	uncharacterized protein KIAA0754-like [Aegilops tauschii subsp. tauschii]	1.16755	6.37735	-2.44947	0.000846278	0.00504936	down
TRITD1Av1G094190	Ribonuclease 1 [Triticum urartu]	1.49092	5.69175	-1.93267	0.00856511	0.0333984	down
TRITD1Av1G095450	vacuolar protein sorting-associated protein 2 homolog 3 [Aegilops tauschii subsp. tauschii]	62.9253	23.939	1.39427	0.0233022	0.0739617	up
TRITD1Av1G096200	predicted protein [Hordeum vulgare subsp. vulgare];putative methyltransferase PMT8 [Triticum urartu]	13.8507	37.4022	-1.43317	0.0488612	0.130243	down
TRITD1Av1G098900	Mitochondrial import inner membrane translocase subunit tim16 [Triticum urartu]	22.6699	7.59914	1.57687	0.0122491	0.044375	up
TRITD1Av1G099460	auxin response factor 22-like [Aegilops tauschii subsp. tauschii];predicted protein, partial [Hordeum vulgare subsp. vulgare]	6.38198	37.605	-2.55885	0.000409745	0.00272796	down
TRITD1Av1G100150	double-stranded RNA-binding protein 6-like [Aegilops tauschii subsp. tauschii];Double-stranded RNA-binding protein 6 [Triticum urartu]	2.04063	21.7811	-3.41599	4.44511e-06	5.88171e-05	down
TRITD1Av1G100950	uncharacterized protein LOC109772408 isoform X1 [Aegilops tauschii subsp. tauschii];hypothetical protein TRIUR3_34552 [Triticum urartu];E3 ubiquitin-protein ligase MARCH11-like isoform X3 [Aegilops tauschii subsp. tauschii]	28.2023	8.09191	1.80126	0.00455951	0.0200483	up
TRITD1Av1G101140	uncharacterized protein LOC109772405 [Aegilops tauschii subsp. tauschii];hypothetical protein TRIUR3_18664 [Triticum urartu]	7.70594	23.3997	-1.60245	0.0269498	0.082802	down
TRITD1Av1G101150	uncharacterized protein LOC109772407 [Aegilops tauschii subsp. tauschii];hypothetical protein TRIUR3_18665 [Triticum urartu]	162.168	15.9456	3.34627	1.40921e-06	2.22955e-05	up
TRITD1Av1G101600	probable Xaa-Pro aminopeptidase P [Aegilops tauschii subsp. tauschii];Xaa-Pro aminopeptidase 1 [Triticum urartu]	10.5716	3.81362	1.47096	0.0175555	0.0592693	up
TRITD1Av1G101850	40S ribosomal protein S17-4 [Triticum urartu]	58.7281	401.957	-2.77492	0.000134557	0.00107601	down
TRITD1Av1G102680	uncharacterized protein LOC109746019 [Aegilops tauschii subsp. tauschii]	11.1334	69.5862	-2.64391	0.000272929	0.00195442	down
TRITD1Av1G103040	Aminotransferase YbdL [Triticum urartu];uncharacterized protein LOC109741839 [Aegilops tauschii subsp. tauschii]	3.34464	0.808477	2.04857	0.00198589	0.0101981	up
TRITD1Av1G103060	pentatricopeptide repeat-containing protein At1g61870, mitochondrial-like [Aegilops tauschii subsp. tauschii]	2.59777	7.59321	-1.54744	0.0348535	0.100743	down
TRITD1Av1G103350	protein EXECUTER 1, chloroplastic [Aegilops tauschii subsp. tauschii];hypothetical protein TRIUR3_15831 [Triticum urartu]	18.8755	6.00575	1.6521	0.00850525	0.0332237	up
TRITD1Av1G103840	uncharacterized protein LOC109744037 isoform X2 [Aegilops tauschii subsp. tauschii];uncharacterized protein LOC109744037 isoform X1 [Aegilops tauschii subsp. tauschii]	18.9981	55.7132	-1.55217	0.0322559	0.095001	down
TRITD1Av1G104720	myosin-1-like [Aegilops tauschii subsp. tauschii];myosin1 [Zea mays]	27.9362	8.54057	1.70973	0.00659535	0.027085	up
TRITD1Av1G105460	uncharacterized protein LOC109740951 [Aegilops tauschii subsp. tauschii]	15.0189	138.112	-3.20098	1.34493e-05	0.000150669	down
TRITD1Av1G106020	katanin p80 WD40 repeat-containing subunit B1 homolog isoform X1 [Aegilops tauschii subsp. tauschii];katanin p80 WD40 repeat-containing subunit B1 homolog isoform X2 [Aegilops tauschii subsp. tauschii]	4.20773	0.953995	2.14099	0.00106988	0.00615192	up
TRITD1Av1G106470	uncharacterized protein LOC109740946 [Aegilops tauschii subsp. tauschii]	17.2471	6.74252	1.35499	0.0274065	0.0838865	up
TRITD1Av1G106550	WAT1-related protein At3g02690, chloroplastic [Aegilops tauschii subsp. tauschii]	12.2208	4.21371	1.53618	0.0139852	0.049355	up
TRITD1Av1G106590	alpha-galactosidase-like [Aegilops tauschii subsp. tauschii];Alpha-galactosidase [Triticum urartu]	13.6308	101.385	-2.8949	7.14054e-05	0.000627488	down
TRITD1Av1G106600	alpha-galactosidase-like [Aegilops tauschii subsp. tauschii];Alpha-galactosidase [Triticum urartu]	40.2329	1.37856	4.86714	1.2797e-10	7.72083e-09	up
TRITD1Av1G107020	predicted protein [Hordeum vulgare subsp. vulgare];hypothetical protein TRIUR3_05353 [Triticum urartu]	78.6511	4.84082	4.02215	2.40285e-08	6.80032e-07	up
TRITD1Av1G107050	unknown [Triticum aestivum]	774.881	4.90442	7.30375	8.26141e-18	3.92887e-15	up
TRITD1Av1G107460	uncharacterized protein LOC109746693 [Aegilops tauschii subsp. tauschii]	29.4677	1.64064	4.1668	1.29851e-08	4.0429e-07	up
TRITD1Av1G107570	Myosin-J heavy chain [Triticum urartu];myosin-8-like isoform X1 [Aegilops tauschii subsp. tauschii];hypothetical protein TRIUR3_14855 [Triticum urartu]	9.18664	3.37058	1.44654	0.0192737	0.0638175	up
TRITD1Av1G107750	hypothetical protein TRIUR3_10211 [Triticum urartu]	16.8055	63.22	-1.91145	0.00833296	0.0327035	down
TRITD1Av1G107770	CDT1-like protein a, chloroplastic [Aegilops tauschii subsp. tauschii];hypothetical protein TRIUR3_10209 [Triticum urartu]	3.05875	11.8904	-1.95878	0.00680384	0.0277625	down
TRITD1Av1G108100	serine carboxypeptidase-like 51 [Aegilops tauschii subsp. tauschii];Serine carboxypeptidase-like 51 [Triticum urartu]	31.6544	1.59123	4.31419	4.15421e-09	1.49935e-07	up
TRITD1Av1G108230	predicted protein [Hordeum vulgare subsp. vulgare];uncharacterized protein LOC109773674 [Aegilops tauschii subsp. tauschii];hypothetical protein BRADI_3g30127v3 [Brachypodium distachyon]	7.54746	1.5956	2.24189	0.000692987	0.00427282	up
TRITD1Av1G108300	pentatricopeptide repeat-containing protein At2g20710, mitochondrial-like [Aegilops tauschii subsp. tauschii]	1.25941	3.57773	-1.5063	0.0421976	0.116413	down
TRITD1Av1G108430	uncharacterized protein LOC109773679 [Aegilops tauschii subsp. tauschii];hypothetical protein TRIUR3_21594 [Triticum urartu];30S ribosomal protein S18 [Triticum urartu]	10.8087	51.6077	-2.25539	0.00176566	0.0092854	down
TRITD1Av1G108690	protein NEOXANTHIN-DEFICIENT 1 [Aegilops tauschii subsp. tauschii]	4.23177	1.11763	1.92082	0.00330464	0.0154493	up
TRITD1Av1G109450	CBS domain-containing protein CBSX5-like [Aegilops tauschii subsp. tauschii]	1.40881	4.62547	-1.71512	0.0195193	0.0644431	down
TRITD1Av1G109520	uncharacterized protein LOC109765810 [Aegilops tauschii subsp. tauschii]	5.07295	21.7419	-2.09958	0.003595	0.0165241	down
TRITD1Av1G109900	uncharacterized protein LOC109744361 [Aegilops tauschii subsp. tauschii];AB hydrolase superfamily protein yfhM [Triticum urartu]	78.2955	14.8415	2.39929	0.000264018	0.00190184	up
TRITD1Av1G110330	uncharacterized protein LOC109770889 [Aegilops tauschii subsp. tauschii];hypothetical protein TRIUR3_33229 [Triticum urartu]	1.47252	5.35245	-1.86192	0.0119451	0.043488	down
TRITD1Av1G110770	DNA ligase 1 isoform X2 [Aegilops tauschii subsp. tauschii];DNA ligase 1 [Triticum urartu]	3.08803	9.56805	-1.63154	0.0244366	0.0767132	down
TRITD1Av1G111280	thylakoid lumenal 17.4 kDa protein, chloroplastic-like [Aegilops tauschii subsp. tauschii]	31.6682	7.50734	2.07666	0.00133366	0.00740875	up
TRITD1Av1G111900	folylpolyglutamate synthase-like isoform X1 [Aegilops tauschii subsp. tauschii]	9.37004	1.01145	3.21164	3.7488e-06	5.0966e-05	up
TRITD1Av1G112110	NAD-dependent malic enzyme 59 kDa isoform, mitochondrial [Aegilops tauschii subsp. tauschii];NAD-dependent malic enzyme 59 kDa isoform, mitochondrial [Triticum urartu]	42.8015	16.1658	1.40471	0.0222835	0.0713013	up
TRITD1Av1G112500	tetraspanin-10 [Aegilops tauschii subsp. tauschii];predicted protein [Hordeum vulgare subsp. vulgare]	1.2645	15.3154	-3.59835	1.95946e-06	2.9592e-05	down
TRITD1Av1G112900	hypothetical protein TRIUR3_32347 [Triticum urartu];putative leucine-rich repeat-containing protein DDB_G0290503 isoform X1 [Aegilops tauschii subsp. tauschii]	3.15109	12.4227	-1.97905	0.00603016	0.0251082	down
TRITD1Av1G113280	hypothetical protein TRIUR3_21393 [Triticum urartu]	1.92405	6.5915	-1.77646	0.0160858	0.0551281	down
TRITD1Av1G113360	predicted protein [Hordeum vulgare subsp. vulgare];Valyl-tRNA synthetase [Triticum urartu]	3.598	0.7462	2.26956	0.000572529	0.00361429	up
TRITD1Av1G115360	cytochrome P450 89A2-like [Aegilops tauschii subsp. tauschii];Cytochrome P450 89A2 [Triticum urartu]	5.35546	1.07603	2.31529	0.000440076	0.00289969	up
TRITD1Av1G115730	kinesin-like protein KIN-7K, chloroplastic [Aegilops tauschii subsp. tauschii];Centromere-associated protein E [Triticum urartu]	3.21939	15.6216	-2.27868	0.00159457	0.00855447	down
TRITD1Av1G115850	SH3 domain-containing protein 2-like [Aegilops tauschii subsp. tauschii]	10.4727	31.7818	-1.60157	0.0270584	0.0830832	down
TRITD1Av1G115860	uncharacterized protein LOC109746193 [Aegilops tauschii subsp. tauschii]	31.4333	6.94791	2.17765	0.000824237	0.00493728	up
TRITD1Av1G116630	CDPK-related kinase 3-like [Aegilops tauschii subsp. tauschii];CDPK-related protein kinase [Triticum urartu]	0.423672	6.07166	-3.84107	5.01842e-07	9.20701e-06	down
TRITD1Av1G116830	auxin-responsive protein SAUR32-like [Aegilops tauschii subsp. tauschii]	8.99354	3.71102	1.27707	0.0397326	0.111395	up
TRITD1Av1G117040	actin [Alopecurus aequalis];actin-2 [Aegilops tauschii subsp. tauschii];Actin-7 [Dichanthelium oligosanthes];actin-2 [Sorghum bicolor];hypothetical protein SETIT_9G195200v2 [Setaria italica]	25.318	74.1846	-1.55096	0.0322772	0.0950408	down
TRITD1Av1G117450	predicted protein [Hordeum vulgare subsp. vulgare]	10.4006	1.86375	2.48039	0.000217067	0.00160854	up
TRITD1Av1G117460	uncharacterized protein LOC109732825 isoform X1 [Aegilops tauschii subsp. tauschii]	224.293	11.0435	4.34412	3.15677e-09	1.16359e-07	up
TRITD1Av1G117540	uncharacterized protein LOC109764159 isoform X1 [Aegilops tauschii subsp. tauschii];MutS2 protein [Triticum urartu];DNA mismatch repair protein MutS type 2 [Zea mays]	10.936	1.27592	3.09948	6.56967e-06	8.18391e-05	up
TRITD1Av1G118410	pyridoxal reductase, chloroplastic [Aegilops tauschii subsp. tauschii]	8.29643	1.94523	2.09255	0.00135622	0.00750826	up
TRITD1Av1G118670	hypothetical protein TRIUR3_17845 [Triticum urartu];uncharacterized protein LOC109778028 [Aegilops tauschii subsp. tauschii]	12.6405	1.56741	3.0116	1.13001e-05	0.000130448	up
TRITD1Av1G119000	Pectinesterase 31 [Triticum urartu];pectinesterase 31 [Aegilops tauschii subsp. tauschii]	18.3902	7.53382	1.28748	0.0347577	0.100526	up
TRITD1Av1G119500	molybdate-anion transporter [Aegilops tauschii subsp. tauschii];hypothetical protein TRIUR3_28243 [Triticum urartu]	4.98894	56.1684	-3.49295	2.58213e-06	3.72558e-05	down
TRITD1Av1G119670	37S ribosomal protein S22, mitochondrial [Aegilops tauschii subsp. tauschii];Rsm22-cox11 tandem protein 2, mitochondrial [Triticum urartu]	12.8332	5.04808	1.34607	0.0283142	0.0860462	up
TRITD1Av1G119750	probable trehalase [Aegilops tauschii subsp. tauschii];Trehalase [Triticum urartu]	0.657388	5.06743	-2.94644	7.26843e-05	0.000638033	down
TRITD1Av1G120320	homeobox protein BEL1 homolog [Aegilops tauschii subsp. tauschii];predicted protein [Hordeum vulgare subsp. vulgare]	4.07513	1.23006	1.72812	0.00675119	0.0275802	up
TRITD1Av1G120630	uncharacterized GPI-anchored protein At1g61900 [Aegilops tauschii subsp. tauschii];predicted protein [Hordeum vulgare subsp. vulgare]	4.05058	16.3066	-2.00926	0.00544096	0.0231072	down
TRITD1Av1G120860	predicted protein [Hordeum vulgare subsp. vulgare]	54.0693	21.5	1.33048	0.0293519	0.0884019	up
TRITD1Av1G121110	peptidyl-prolyl cis-trans isomerase PASTICCINO1 [Aegilops tauschii subsp. tauschii];Peptidyl-prolyl isomerase PASTICCINO1 [Triticum urartu]	20.3628	8.30671	1.29358	0.0337119	0.0982882	up
TRITD1Av1G121360	hypothetical protein TRIUR3_22605 [Triticum urartu]	1.28094	4.05476	-1.66241	0.0233524	0.0740862	down
TRITD1Av1G122240	probable glutathione S-transferase GSTU6 [Aegilops tauschii subsp. tauschii];putative glutathione S-transferase GSTU6 [Triticum urartu]	9.41376	2.22729	2.07948	0.00142017	0.00778944	up
TRITD1Av1G122290	probable glutathione S-transferase GSTU6 [Aegilops tauschii subsp. tauschii]	139.415	12.5989	3.46801	6.9298e-07	1.20744e-05	up
TRITD1Av1G122780	uncharacterized protein LOC109761482 [Aegilops tauschii subsp. tauschii]	8.16157	53.0272	-2.69981	0.000201519	0.00151227	down
TRITD1Av1G123390	uncharacterized protein LOC109780827 isoform X1 [Aegilops tauschii subsp. tauschii]	0.490928	5.35789	-3.44808	4.85153e-06	6.33992e-05	down
TRITD1Av1G124120	probable E3 ubiquitin-protein ligase XBOS33 [Aegilops tauschii subsp. tauschii]	23.7987	8.15429	1.54525	0.0130342	0.0466614	up
TRITD1Av1G124740	plant intracellular Ras-group-related LRR protein 5-like [Aegilops tauschii subsp. tauschii];Leucine-rich repeat-containing protein 40 [Triticum urartu]	20.3312	4.88172	2.05823	0.00142332	0.00780494	up
TRITD1Av1G125140	3-hydroxyisobutyryl-CoA hydrolase 1 [Triticum urartu];3-hydroxyisobutyryl-CoA hydrolase 1-like [Aegilops tauschii subsp. tauschii]	40.1865	16.8865	1.25084	0.0392232	0.110311	up
TRITD1Av1G125190	predicted protein [Hordeum vulgare subsp. vulgare];hypothetical protein TRIUR3_28332 [Triticum urartu];AT-hook motif nuclear-localized protein 10-like [Aegilops tauschii subsp. tauschii]	1.37001	12.936	-3.23913	1.29608e-05	0.000146141	down
TRITD1Av1G126420	putative ADP-ribosylation factor GTPase-activating protein AGD8 [Triticum urartu]	19.3666	68.1647	-1.81546	0.0117563	0.042923	down
TRITD1Av1G126850	dnaJ homolog subfamily C GRV2 [Aegilops tauschii subsp. tauschii];DnaJ homolog subfamily C member 13 [Triticum urartu]	20.2508	8.76608	1.20797	0.0452398	0.122611	up
TRITD1Av1G127150	probable plastid-lipid-associated protein 3, chloroplastic [Aegilops tauschii subsp. tauschii];putative plastid-lipid-associated protein 3, chloroplastic [Triticum urartu]	128.648	17.8287	2.85115	2.38194e-05	0.000247416	up
TRITD1Av1G127420	NADH dehydrogenase [ubiquinone] 1 beta subcomplex subunit 10-B-like [Aegilops tauschii subsp. tauschii];hypothetical protein TRIUR3_14766 [Triticum urartu]	37.3796	118.156	-1.66037	0.0215477	0.0695617	down
TRITD1Av1G128090	glycerol-3-phosphate acyltransferase, chloroplastic isoform X1 [Aegilops tauschii subsp. tauschii];glycerol-3-phosphate acyltransferase, chloroplastic isoform X2 [Aegilops tauschii subsp. tauschii]	28.4627	5.95374	2.2572	0.000548326	0.00349149	up
TRITD1Av1G128630	lysine-specific demethylase JMJ706-like [Aegilops tauschii subsp. tauschii];predicted protein, partial [Hordeum vulgare subsp. vulgare];Lysine-specific demethylase 5A [Triticum urartu]	15.6422	2.02452	2.94979	1.45154e-05	0.000161051	up
TRITD1Av1G128760	cellulose synthase-like protein D1 [Aegilops tauschii subsp. tauschii]	1.73091	0.268858	2.68661	8.1482e-05	0.000704049	up
TRITD1Av1G128930	plastidal glycolate/glycerate translocator 1, chloroplastic [Aegilops tauschii subsp. tauschii];Uncharacterized protein ywbG [Triticum urartu]	13.3502	4.50458	1.56739	0.0120776	0.0439044	up
TRITD1Av1G128960	Uncharacterized membrane protein C2G11.09 [Triticum urartu]	2.36683	35.518	-3.90752	2.25328e-07	4.66305e-06	down
TRITD1Av1G129110	D-xylose-proton symporter-like 2 [Triticum urartu]	41.2471	15.0799	1.45166	0.018678	0.0623218	up
TRITD1Av1G129440	ADP-ribosylation factor-like [Aegilops tauschii subsp. tauschii];ADP-ribosylation factor [Triticum urartu]	20.3322	62.0308	-1.60921	0.0262547	0.0810465	down
TRITD1Av1G129480	uncharacterized protein LOC109744566 isoform X1 [Aegilops tauschii subsp. tauschii];uncharacterized protein LOC109744566 isoform X2 [Aegilops tauschii subsp. tauschii]	6.69046	20.6426	-1.62545	0.0248457	0.0777349	down
TRITD1Av1G130620	MADS-box transcription factor 56 [Triticum urartu];MADS-box transcription factor TaAGL7 [Triticum aestivum]	49.3039	10.4895	2.23276	0.000621546	0.0038813	up
TRITD1Av1G130880	protein CURVATURE THYLAKOID 1B, chloroplastic-like [Aegilops tauschii subsp. tauschii]	130.328	18.5965	2.80904	3.04021e-05	0.000302822	up
TRITD1Av1G131520	uncharacterized protein LOC109742350 [Aegilops tauschii subsp. tauschii];hypothetical protein TRIUR3_30958 [Triticum urartu]	5.77491	2.27476	1.34409	0.0282663	0.0859582	up
TRITD1Av1G131750	hypothetical protein EUGRSUZ_J02062, partial [Eucalyptus grandis];Histone H4 [Triticum urartu];LOW QUALITY PROTEIN: hypothetical protein SETIT_3G212100v2 [Setaria italica];unnamed protein product, partial [Vitis vinifera]	5.18722	148.864	-4.84289	7.41846e-10	3.42719e-08	down
TRITD1Av1G131780	protein PLASTID MOVEMENT IMPAIRED 1-like [Aegilops tauschii subsp. tauschii]	5.13979	0.737525	2.80094	3.68377e-05	0.000358101	up
TRITD1Av1G132090	seven trans-membrane protein [Triticum aestivum];MLO-like protein 9 [Aegilops tauschii subsp. tauschii]	2.34015	18.8951	-3.01334	4.08749e-05	0.000389637	down
TRITD1Av1G132760	pentatricopeptide repeat-containing protein At3g02330 [Aegilops tauschii subsp. tauschii]	1.3801	0.46505	1.56931	0.0135367	0.0481123	up
TRITD1Av1G132960	chitinase 8-like [Aegilops tauschii subsp. tauschii];24.8 kDa class II endochitinase-antifreeze protein precursor [Secale cereale];Chitinase 8 [Triticum urartu]	74.2932	1.23181	5.91437	1.34921e-13	2.15288e-11	up
TRITD1Av1G134020	uncharacterized protein LOC109752553 isoform X1 [Aegilops tauschii subsp. tauschii]	22.1417	5.39559	2.03691	0.00167656	0.0088979	up
TRITD1Av1G134470	carotene epsilon-monooxygenase, chloroplastic [Aegilops tauschii subsp. tauschii];Cytochrome P450 97B2, chloroplastic [Triticum urartu]	30.1823	12.5082	1.27083	0.0365999	0.104808	up
TRITD1Av1G134800	predicted protein [Hordeum vulgare subsp. vulgare]	1.60532	9.25241	-2.52696	0.000499866	0.00322956	down
TRITD1Av1G134900	uncharacterized protein LOC109766555 [Aegilops tauschii subsp. tauschii];UDP-N-acetylmuramoyl-L-alanyl-D-glutamate--2, 6-diaminopimelate ligase [Triticum urartu]	8.2743	1.87199	2.14406	0.000965648	0.00564902	up
TRITD1Av1G135190	predicted protein [Hordeum vulgare subsp. vulgare]	1.82198	6.83879	-1.90824	0.00881425	0.034194	down
TRITD1Av1G135760	flavin-containing monooxygenase FMO GS-OX-like 5 isoform X2 [Aegilops tauschii subsp. tauschii];Flavin-containing monooxygenase FMO GS-OX-like 5 [Triticum urartu];flavin-containing monooxygenase FMO GS-OX-like 5 isoform X1 [Aegilops tauschii subsp. tauschii]	16.119	5.67932	1.50497	0.0155391	0.0536645	up
TRITD1Av1G137050	linoleate 9S-lipoxygenase 6-like [Aegilops tauschii subsp. tauschii]	5.96926	0.417643	3.83721	1.07347e-07	2.4632e-06	up
TRITD1Av1G137220	probable methyltransferase PMT2 [Aegilops tauschii subsp. tauschii];putative methyltransferase PMT2 [Triticum urartu]	64.0174	10.5445	2.60198	9.19391e-05	0.000780501	up
TRITD1Av1G137260	predicted protein [Hordeum vulgare subsp. vulgare]	24.4141	5.39361	2.17839	0.000828754	0.00495983	up
TRITD1Av1G137350	dynamin-related protein 1E-like [Aegilops tauschii subsp. tauschii]	13.8876	3.73762	1.8936	0.00307677	0.0145551	up
TRITD1Av1G137480	fluoride export protein 1 isoform X1 [Aegilops tauschii subsp. tauschii];predicted protein [Hordeum vulgare subsp. vulgare]	18.4748	1.24985	3.88573	7.04435e-08	1.71885e-06	up
TRITD1Av1G139180	predicted protein [Hordeum vulgare subsp. vulgare];phospho-2-dehydro-3-deoxyheptonate aldolase 2, chloroplastic-like [Aegilops tauschii subsp. tauschii]	15.4975	3.79591	2.02952	0.0016409	0.00875309	up
TRITD1Av1G139200	trihelix transcription factor ASIL1-like [Aegilops tauschii subsp. tauschii]	1.33013	4.45645	-1.74433	0.0184023	0.0616137	down
TRITD1Av1G139890	nucleoside diphosphate kinase 1 [Oryza sativa Indica Group]	63.1486	377.632	-2.58016	0.000367324	0.00248926	down
TRITD1Av1G139910	methionine sulfoxide reductase MSRA4.2 [Triticum aestivum x Thinopyrum elongatum]	96.3956	29.808	1.69327	0.00705325	0.0286213	up
TRITD1Av1G139990	WD repeat-containing protein WRAP73 [Aegilops tauschii subsp. tauschii]	1.81961	7.07628	-1.95936	0.00699071	0.0284389	down
TRITD1Av1G140330	uncharacterized protein LOC109758341 [Aegilops tauschii subsp. tauschii];predicted protein [Hordeum vulgare subsp. vulgare]	0.705626	9.63179	-3.77083	6.1161e-07	1.08833e-05	down
TRITD1Av1G141030	Transcription factor MYB1R1 [Triticum urartu];transcription factor MybS3 [Hordeum vulgare subsp. vulgare]	42.9426	12.3035	1.80334	0.00444871	0.0196718	up
TRITD1Av1G141240	8-amino-7-oxononanoate synthase [Aegilops tauschii subsp. tauschii];predicted protein [Hordeum vulgare subsp. vulgare];Putative 8-amino-7-oxononanoate synthase/2-amino-3-ketobutyrate coenzyme A ligase [Triticum urartu]	0.933845	9.74127	-3.38285	6.28727e-06	7.90111e-05	down
TRITD1Av1G141250	Leucyl-tRNA synthetase, cytoplasmic [Triticum urartu]	1.75749	0.497733	1.82007	0.00473587	0.0206775	up
TRITD1Av1G141560	cell number regulator 6-like [Aegilops tauschii subsp. tauschii]	4.10724	34.1265	-3.05465	3.34956e-05	0.000329177	down
TRITD1Av1G141580	hypothetical protein TRIUR3_07752 [Triticum urartu]	1.83266	11.6679	-2.67054	0.000290198	0.00205743	down
TRITD1Av1G142900	importin subunit beta-1-like [Aegilops tauschii subsp. tauschii]	13.4301	41.2357	-1.61843	0.0251805	0.0785629	down
TRITD1Av1G143560	hypothetical protein [Triticum turgidum subsp. durum];hypothetical protein TRIUR3_19453 [Triticum urartu]	20.3547	8.21907	1.30831	0.0318441	0.0940168	up
TRITD1Av1G143790	chlorophyll synthase, chloroplastic [Aegilops tauschii subsp. tauschii]	49.7806	13.1858	1.9166	0.00269397	0.0131231	up
TRITD1Av1G144040	Ran-specific GTPase-activating protein 2 [Triticum urartu]	15.6047	48.1996	-1.62704	0.0244411	0.0767172	down
TRITD1Av1G144180	probable AMP deaminase isoform X1 [Aegilops tauschii subsp. tauschii]	8.36225	23.1131	-1.46675	0.043776	0.119701	down
TRITD1Av1G144190	anaphase-promoting complex subunit 1 [Aegilops tauschii subsp. tauschii]	0.372046	2.35105	-2.65975	0.000283164	0.00201758	down
TRITD1Av1G144750	pentatricopeptide repeat-containing protein At1g80880, mitochondrial [Aegilops tauschii subsp. tauschii];hypothetical protein TRIUR3_07372 [Triticum urartu]	0.958835	4.14877	-2.11333	0.00393364	0.017826	down
TRITD1Av1G145400	Receptor-like protein kinase FERONIA [Triticum urartu]	3.76905	17.2002	-2.19015	0.00239332	0.0119121	down
TRITD1Av1G145930	Phospholipase D p1 [Triticum urartu];phospholipase D zeta 1 isoform X3 [Aegilops tauschii subsp. tauschii];phospholipase D zeta 1 isoform X1 [Aegilops tauschii subsp. tauschii];phospholipase D zeta 1 isoform X2 [Aegilops tauschii subsp. tauschii]	10.8401	3.03751	1.83542	0.0039525	0.0178951	up
TRITD1Av1G146430	uncharacterized protein LOC109738286 [Aegilops tauschii subsp. tauschii]	4.59258	13.5605	-1.56204	0.0325094	0.0955275	down
TRITD1Av1G146750	uncharacterized protein LOC109771501 isoform X2 [Aegilops tauschii subsp. tauschii];hypothetical protein TRIUR3_31788 [Triticum urartu]	0.687134	7.578	-3.46315	4.44182e-06	5.88157e-05	down
TRITD1Av1G147570	hypothetical protein TRIUR3_17301 [Triticum urartu]	15.7386	92.8562	-2.56069	0.000410238	0.00273007	down
TRITD1Av1G147600	glyoxysomal fatty acid beta-oxidation multifunctional protein MFP-a-like [Aegilops tauschii subsp. tauschii];Glyoxysomal fatty acid beta-oxidation multifunctional protein MFP-a [Triticum urartu]	6.02176	18.0232	-1.5816	0.0291228	0.087832	down
TRITD1Av1G149230	signal peptidase complex catalytic subunit SEC11A-like [Aegilops tauschii subsp. tauschii]	61.043	169.744	-1.47546	0.0421689	0.116394	down
TRITD1Av1G149720	Tryptophan aminotransferase 1 [Triticum urartu]	32.6536	109.673	-1.74789	0.0155067	0.0535756	down
TRITD1Av1G150980	nascent polypeptide-associated complex subunit alpha-like protein 1 [Aegilops tauschii subsp. tauschii]	52.3702	244.45	-2.22272	0.00202581	0.010368	down
TRITD1Av1G153170	uncharacterized protein LOC109757877 [Aegilops tauschii subsp. tauschii]	3.42527	1.21555	1.49461	0.0189063	0.0628759	up
TRITD1Av1G154010	hypothetical protein TRIUR3_20594 [Triticum urartu]	27.639	7.82948	1.81971	0.0042067	0.0187628	up
TRITD1Av1G154500	uncharacterized protein LOC109753066 [Aegilops tauschii subsp. tauschii]	48.095	8.93702	2.42802	0.000229753	0.00169015	up
TRITD1Av1G154860	atherin [Aegilops tauschii subsp. tauschii];hypothetical protein TRIUR3_29959 [Triticum urartu]	40.4357	4.76811	3.08414	6.70689e-06	8.32492e-05	up
TRITD1Av1G155180	Annexin D4 [Triticum urartu]	6.8514	1.1697	2.55025	0.000159568	0.00124043	up
TRITD1Av1G155190	annexin D3-like [Aegilops tauschii subsp. tauschii]	7.0496	2.36413	1.57623	0.0121925	0.0442227	up
TRITD1Av1G155410	receptor protein kinase-like protein ZAR1 [Aegilops tauschii subsp. tauschii]	0.580236	3.40988	-2.55501	0.000515643	0.00331823	down
TRITD1Av1G155680	7-hydroxymethyl chlorophyll a reductase, chloroplastic isoform X2 [Aegilops tauschii subsp. tauschii];hypothetical protein TRIUR3_14417 [Triticum urartu]	101.349	6.83729	3.88977	5.32631e-08	1.35413e-06	up
TRITD1Av1G156160	UDP-sulfoquinovose synthase, chloroplastic [Triticum urartu]	63.57	6.53631	3.2818	2.0825e-06	3.11784e-05	up
TRITD1Av1G156360	NAD kinase 1 [Triticum aestivum];Putative NAD kinase 3 [Triticum urartu]	3.15244	20.4702	-2.69899	0.000213916	0.00159053	down
TRITD1Av1G156370	50S ribosomal protein L1, chloroplastic [Triticum urartu]	63.7946	12.3438	2.36964	0.000319072	0.00221297	up
TRITD1Av1G156380	protein RETICULATA-RELATED 4, chloroplastic-like [Aegilops tauschii subsp. tauschii];hypothetical protein TRIUR3_07434 [Triticum urartu]	38.6884	6.70389	2.52883	0.00013569	0.00108293	up
TRITD1Av1G156450	hypothetical protein TRIUR3_18640 [Triticum urartu]	1.40276	5.27283	-1.91031	0.00892056	0.0345291	down
TRITD1Av1G156790	Uncharacterized protein in xynA 3'region [Triticum urartu];probable transmembrane GTPase FZO-like, chloroplastic [Aegilops tauschii subsp. tauschii]	12.0596	3.57421	1.75448	0.00552084	0.0233687	up
TRITD1Av1G156960	probable glycosyltransferase STELLO2 [Aegilops tauschii subsp. tauschii];hypothetical protein TRIUR3_35326 [Triticum urartu]	2.32153	21.2648	-3.19532	1.54358e-05	0.000170173	down
TRITD1Av1G157020	mannosylglycoprotein endo-beta-mannosidase [Aegilops tauschii subsp. tauschii]	1.98857	7.86003	-1.9828	0.00611227	0.0253978	down
TRITD1Av1G158260	argininosuccinate synthase, chloroplastic [Aegilops tauschii subsp. tauschii]	48.7159	134.384	-1.4639	0.0437502	0.119657	down
TRITD1Av1G158660	protein PALE CRESS, chloroplastic-like [Aegilops tauschii subsp. tauschii]	16.5136	6.53272	1.3379	0.0291783	0.0879555	up
TRITD1Av1G159000	isoamylase 2, chloroplastic [Aegilops tauschii subsp. tauschii]	2.48926	30.5834	-3.61896	1.28753e-06	2.07218e-05	down
TRITD1Av1G159510	hypothetical protein TRIUR3_35102 [Triticum urartu]	1.65153	4.88473	-1.56448	0.0366013	0.104808	down
TRITD1Av1G159840	probable E3 ubiquitin-protein ligase LUL4 [Aegilops tauschii subsp. tauschii]	21.3855	8.81991	1.2778	0.0360264	0.103517	up
TRITD1Av1G160090	hypothetical protein TRIUR3_34329 [Triticum urartu]	15.6738	1.01436	3.94971	4.09296e-08	1.07088e-06	up
TRITD1Av1G160170	predicted protein [Hordeum vulgare subsp. vulgare];uncharacterized protein LOC109778334 [Aegilops tauschii subsp. tauschii]	7.03692	1.62679	2.11292	0.00127526	0.00713333	up
TRITD1Av1G160500	endo-1,3;1,4-beta-D-glucanase-like [Aegilops tauschii subsp. tauschii]	13.7802	2.33607	2.56045	0.000132919	0.00106474	up
TRITD1Av1G161290	uncharacterized protein LOC109774063 [Aegilops tauschii subsp. tauschii]	28.786	2.52076	3.51343	6.38435e-07	1.12957e-05	up
TRITD1Av1G161350	methyl-CpG-binding domain-containing protein 4-like [Aegilops tauschii subsp. tauschii]	10.0649	50.2651	-2.32023	0.00134949	0.00747953	down
TRITD1Av1G161470	pyruvate, phosphate dikinase 2 [Aegilops tauschii subsp. tauschii];Pyruvate, phosphate dikinase 1, chloroplastic [Triticum urartu]	15.2325	205.205	-3.75184	5.42268e-07	9.82497e-06	down
TRITD1Av1G161710	predicted protein [Hordeum vulgare subsp. vulgare];Secologanin synthase [Triticum urartu]	31.8134	1.2116	4.71465	3.34454e-10	1.72226e-08	up
TRITD1Av1G161720	Secologanin synthase [Triticum urartu]	18.3658	2.50294	2.87533	2.28898e-05	0.000238372	up
TRITD1Av1G161760	cytochrome P450 734A1-like [Aegilops tauschii subsp. tauschii];Secologanin synthase [Triticum urartu]	8.97412	2.23194	2.00747	0.00189741	0.00984172	up
TRITD1Av1G161800	uncharacterized protein At4g15545 [Aegilops tauschii subsp. tauschii]	87.9204	8.58482	3.35634	1.34699e-06	2.15075e-05	up
TRITD1Av1G161920	uncharacterized protein LOC109765672 isoform X2 [Aegilops tauschii subsp. tauschii]	4.99089	0.49025	3.34771	1.98506e-06	2.99227e-05	up
TRITD1Av1G162120	LEC14B protein [Triticum urartu];predicted protein, partial [Hordeum vulgare subsp. vulgare]	17.5579	3.9973	2.13502	0.0010152	0.00588495	up
TRITD1Av1G163200	65-kDa microtubule-associated protein 5-like [Aegilops tauschii subsp. tauschii];predicted protein [Hordeum vulgare subsp. vulgare];hypothetical protein TRIUR3_20200 [Triticum urartu]	1.81433	11.1303	-2.61699	0.00033201	0.00228377	down
TRITD1Av1G163360	AAA-ATPase ASD, mitochondrial-like [Aegilops tauschii subsp. tauschii]	5.01291	15.9911	-1.67355	0.02081	0.0678212	down
TRITD1Av1G164280	tubulin beta-1 chain [Aegilops tauschii subsp. tauschii];RecName: Full=Tubulin beta-1 chain; AltName: Full=Beta-1-tubulin;uncharacterized protein LOC100272336 isoform X1 [Zea mays];beta tubulin 6 [Hordeum vulgare subsp. vulgare]	0.931335	62.7912	-6.07512	2.50414e-13	3.7261e-11	down
TRITD1Av1G164370	F-box/FBD/LRR-repeat protein At1g13570-like [Aegilops tauschii subsp. tauschii]	4.66888	1.49818	1.63986	0.0100101	0.0378699	up
TRITD1Av1G164390	F-box/FBD/LRR-repeat protein At1g13570-like [Aegilops tauschii subsp. tauschii]	10.9253	2.74951	1.99042	0.00204485	0.010439	up
TRITD1Av1G164440	putative disease resistance protein RGA4 [Aegilops tauschii subsp. tauschii]	8.00717	0.956052	3.06613	7.95553e-06	9.6767e-05	up
TRITD1Av1G164450	probably inactive leucine-rich repeat receptor-like protein kinase At5g48380 [Aegilops tauschii subsp. tauschii]	76.9201	9.02149	3.09192	6.17769e-06	7.76743e-05	up
TRITD1Av1G165060	hypothetical protein TRIUR3_11097 [Triticum urartu]	6.92068	2.65131	1.38421	0.0261057	0.0807201	up
TRITD1Av1G165070	hypothetical protein TRIUR3_11096 [Triticum urartu]	7.74702	1.71039	2.17932	0.00104493	0.0060328	up
TRITD1Av1G165700	MLO-like protein 1 [Aegilops tauschii subsp. tauschii];MLO-like protein 1 [Triticum urartu]	94.6545	11.1911	3.08032	6.5901e-06	8.20094e-05	up
TRITD1Av1G165980	predicted protein, partial [Hordeum vulgare subsp. vulgare];uncharacterized protein LOC109762701 [Aegilops tauschii subsp. tauschii]	33.311	4.36834	2.93084	1.65726e-05	0.000180167	up
TRITD1Av1G166280	cold shock protein-1 [Triticum aestivum];Glycine-rich protein 2 [Triticum urartu]	47.1058	155.206	-1.72021	0.0170777	0.0579444	down
TRITD1Av1G166470	uncharacterized protein LOC109735042 [Aegilops tauschii subsp. tauschii];hypothetical protein TRIUR3_34854 [Triticum urartu]	53.5857	10.7026	2.32388	0.000389438	0.00260923	up
TRITD1Av1G166500	serine/arginine repetitive matrix protein 1-like isoform X2 [Aegilops tauschii subsp. tauschii];hypothetical protein TRIUR3_20040 [Triticum urartu]	1.56523	9.17672	-2.5516	0.000466126	0.00304893	down
TRITD1Av1G166580	uncharacterized protein At5g08430-like isoform X4 [Aegilops tauschii subsp. tauschii];zinc finger CCCH domain-containing protein 44-like isoform X5 [Aegilops tauschii subsp. tauschii]	0.628423	7.18477	-3.51514	2.68016e-06	3.83411e-05	down
TRITD1Av1G167020	MADS-box transcription factor 4-like [Aegilops tauschii subsp. tauschii];MADS-box transcription factor 2 [Triticum urartu]	3.29932	42.0168	-3.67073	1.10826e-06	1.80886e-05	down
TRITD1Av1G167350	hypothetical protein TRIUR3_22762 [Triticum urartu]	23.7238	3.90511	2.6029	9.66616e-05	0.000814038	up
TRITD1Av1G167400	dual specificity protein phosphatase PHS1-like isoform X2 [Aegilops tauschii subsp. tauschii];MAP kinase phosphatase with leucine-rich repeats protein 1 [Triticum urartu]	0.355772	9.44477	-4.73049	1.93118e-09	7.71644e-08	down
TRITD1Av1G167570	hypothetical protein TRIUR3_06540 [Triticum urartu]	21.142	59.5844	-1.49482	0.0403367	0.11262	down
TRITD1Av1G167800	UDP-glucuronate:xylan alpha-glucuronosyltransferase 1-like [Aegilops tauschii subsp. tauschii]	1.47441	15.0168	-3.34838	6.62275e-06	8.23734e-05	down
TRITD1Av1G168420	patellin-3-like isoform X1 [Aegilops tauschii subsp. tauschii]	5.36038	22.2409	-2.05281	0.00440254	0.019528	down
TRITD1Av1G168770	DAR GTPase 3, chloroplastic [Aegilops tauschii subsp. tauschii]	36.1325	8.22551	2.13512	0.000981543	0.00572405	up
TRITD1Av1G168890	protein NRT1/ PTR FAMILY 5.10-like [Aegilops tauschii subsp. tauschii];protein NRT1/ PTR FAMILY 5.10-like isoform X1 [Aegilops tauschii subsp. tauschii];protein NRT1/ PTR FAMILY 5.10-like isoform X2 [Aegilops tauschii subsp. tauschii]	3.36675	1.23655	1.44504	0.0197945	0.065142	up
TRITD1Av1G169310	embryogenesis-associated protein EMB8-like isoform X1 [Aegilops tauschii subsp. tauschii];embryogenesis-associated protein EMB8-like isoform X2 [Aegilops tauschii subsp. tauschii];hypothetical protein TRIUR3_02211 [Triticum urartu]	19.4028	6.60328	1.55501	0.0125719	0.0453546	up
TRITD1Av1G169360	formin-like protein 18 isoform X1 [Aegilops tauschii subsp. tauschii]	223.792	9.03482	4.63052	4.97687e-10	2.40936e-08	up
TRITD1Av1G169660	protein S-acyltransferase 8-like [Aegilops tauschii subsp. tauschii]	5.18586	15.7235	-1.60027	0.0277134	0.0845698	down
TRITD1Av1G170230	soluble inorganic pyrophosphatase-like [Aegilops tauschii subsp. tauschii];Soluble inorganic pyrophosphatase [Triticum urartu]	4.36067	12.2465	-1.48975	0.0414093	0.114821	down
TRITD1Av1G170240	cysteine-rich receptor-like protein kinase 10 [Aegilops tauschii subsp. tauschii]	3.14309	0.997678	1.65554	0.00926611	0.0355545	up
TRITD1Av1G170350	fructose-1,6-bisphosphatase, cytosolic-like [Aegilops tauschii subsp. tauschii]	86.5869	2.61002	5.05202	3.54262e-11	2.54963e-09	up
TRITD1Av1G170890	actin-7 [Aegilops tauschii subsp. tauschii]	13.4511	172.429	-3.6802	8.43137e-07	1.43003e-05	down
TRITD1Av1G172030	Ferredoxin-6, chloroplastic [Triticum urartu]	8.9145	37.6658	-2.07903	0.00408511	0.018372	down
TRITD1Av1G172050	Cell division protein ftsZ-like protein 2-1, chloroplastic [Triticum urartu]	1.24397	12.005	-3.27061	1.10344e-05	0.000127563	down
TRITD1Av1G172820	uncharacterized protein LOC109784097 isoform X2 [Aegilops tauschii subsp. tauschii];Protein ROS1 [Triticum urartu];uncharacterized protein LOC109784097 isoform X1 [Aegilops tauschii subsp. tauschii]	0.630809	15.9762	-4.66257	2.17327e-09	8.488e-08	down
TRITD1Av1G172980	Alpha-amylase [Triticum urartu]	5.75573	58.4767	-3.34479	6.04312e-06	7.6259e-05	down
TRITD1Av1G173030	uncharacterized protein LOC109740307 [Aegilops tauschii subsp. tauschii]	5.68324	2.27148	1.32308	0.0314295	0.0931555	up
TRITD1Av1G173430	predicted protein [Hordeum vulgare subsp. vulgare];probable anion transporter 2, chloroplastic [Aegilops tauschii subsp. tauschii]	1.14024	4.10797	-1.84909	0.0111799	0.0412468	down
TRITD1Av1G173720	protein LSD1 [Aegilops tauschii subsp. tauschii];protein LSD1 isoform X2 [Brachypodium distachyon]	16.9935	4.53246	1.90662	0.00305625	0.0144749	up
TRITD1Av1G173770	ataxin-3 homolog [Aegilops tauschii subsp. tauschii]	1.1557	3.75528	-1.70015	0.0222019	0.0711809	down
TRITD1Av1G174320	hypothetical protein TRIUR3_28048 [Triticum urartu];synaptojanin-1-like [Aegilops tauschii subsp. tauschii]	1.05585	6.42336	-2.60493	0.000413071	0.00274483	down
TRITD1Av1G174530	uncharacterized protein LOC109770573 isoform X4 [Aegilops tauschii subsp. tauschii];uncharacterized protein LOC109770573 isoform X2 [Aegilops tauschii subsp. tauschii];uncharacterized protein LOC109770573 isoform X3 [Aegilops tauschii subsp. tauschii]	84.2607	2.36718	5.15362	2.48789e-11	1.88567e-09	up
TRITD1Av1G174950	transcription factor ILR3-like [Aegilops tauschii subsp. tauschii]	42.8599	16.3079	1.39405	0.0233746	0.0741276	up
TRITD1Av1G175290	aldo-keto reductase family 4 member C10-like [Aegilops tauschii subsp. tauschii]	1.77773	32.367	-4.18641	4.85413e-08	1.24848e-06	down
TRITD1Av1G176370	chitinase 1-like [Aegilops tauschii subsp. tauschii]	7.35344	20.0928	-1.45019	0.047196	0.126751	down
TRITD1Av1G176390	Heat shock cognate 70 kDa protein 4 [Triticum urartu];hypothetical protein OsI_20227 [Oryza sativa Indica Group]	6.83635	207.715	-4.92524	3.46032e-10	1.76025e-08	down
TRITD1Av1G176530	Riboflavin biosynthesis protein ribBA, chloroplastic [Triticum urartu]	19.3047	1.50508	3.68105	2.26557e-07	4.67652e-06	up
TRITD1Av1G176560	very-long-chain (3R)-3-hydroxyacyl-CoA dehydratase 2 [Aegilops tauschii subsp. tauschii]	18.1329	3.24268	2.48335	0.000196416	0.00147626	up
TRITD1Av1G176730	uncharacterized protein LOC102577793 [Solanum tuberosum]	48.9317	284.817	-2.54119	0.000444607	0.00292712	down
TRITD1Av1G178040	nuclear transcription factor Y subunit B2, partial [Triticum monococcum];CCAAT-binding transcription factor A [Triticum aestivum];predicted protein [Hordeum vulgare subsp. vulgare]	2.71121	26.9689	-3.31429	9.34525e-06	0.000110999	down
TRITD1Av1G178300	hypothetical protein OsJ_03983 [Oryza sativa Japonica Group];40S ribosomal protein S23 [Triticum urartu]	53.9272	248.636	-2.20495	0.00219936	0.0111063	down
TRITD1Av1G178720	hypothetical protein TRIUR3_21122 [Triticum urartu]	211.441	5.29467	5.31957	7.65959e-12	6.90616e-10	up
TRITD1Av1G178830	ecotropic viral integration site 5 protein homolog [Aegilops tauschii subsp. tauschii];TBC1 domain family member 8B [Triticum urartu]	3.79613	15.4808	-2.02788	0.00493508	0.0213805	down
TRITD1Av1G179260	calcium-dependent protein kinase 16 isoform X2 [Aegilops tauschii subsp. tauschii];uncharacterized protein LOC100273840 [Zea mays];MAP3K epsilon protein kinase 1 isoform X3 [Aegilops tauschii subsp. tauschii]	3.57344	1.2478	1.51793	0.0163279	0.0557536	up
TRITD1Av1G180260	hypothetical protein TRIUR3_23522 [Triticum urartu];UTP--glucose-1-phosphate uridylyltransferase 3, chloroplastic [Aegilops tauschii subsp. tauschii]	12.1539	0.607847	4.32156	4.93747e-09	1.73054e-07	up
TRITD1Av1G180370	heat shock 70 kDa protein, mitochondrial-like [Aegilops tauschii subsp. tauschii];Heat shock 70 kDa protein, mitochondrial [Triticum urartu]	1.16636	14.2429	-3.61016	1.451e-06	2.28969e-05	down
TRITD1Av1G180670	uncharacterized protein LOC109752171 [Aegilops tauschii subsp. tauschii];RING finger protein 5 [Triticum urartu]	2.57933	14.0616	-2.4467	0.000764371	0.00463014	down
TRITD1Av1G180680	sorting and assembly machinery component 50 homolog A-like [Aegilops tauschii subsp. tauschii];Sorting and assembly machinery component 50-like protein A [Triticum urartu]	4.08058	13.0171	-1.67356	0.0209769	0.0682223	down
TRITD1Av1G180710	protein MALE DISCOVERER 1-like [Aegilops tauschii subsp. tauschii]	10.7501	2.02541	2.40807	0.000271452	0.00194556	up
TRITD1Av1G181850	uncharacterized protein LOC109784437 [Aegilops tauschii subsp. tauschii];predicted protein [Hordeum vulgare subsp. vulgare]	170.651	23.0994	2.88512	1.98246e-05	0.000210243	up
TRITD1Av1G181870	TOM1-like protein 1 [Aegilops tauschii subsp. tauschii]	48.2871	5.73938	3.07267	6.94309e-06	8.57859e-05	up
TRITD1Av1G182620	serine/threonine-protein kinase STN8, chloroplastic [Aegilops tauschii subsp. tauschii];Serine/threonine-protein kinase STN8, chloroplastic [Triticum urartu]	17.0017	2.77772	2.61371	9.13059e-05	0.00077594	up
TRITD1Av1G182820	hypothetical protein TRIUR3_05552 [Triticum urartu]	4.12809	12.1902	-1.56217	0.0313937	0.0931273	down
TRITD1Av1G182960	predicted protein [Hordeum vulgare subsp. vulgare]	2.79843	0.704905	1.98912	0.00250465	0.0123849	up
TRITD1Av1G183020	serotonin N-acetyltransferase 1, chloroplastic [Aegilops tauschii subsp. tauschii];putative acetyltransferase NSI [Triticum urartu]	16.6792	3.70117	2.172	0.0008755	0.00519305	up
TRITD1Av1G183030	probable LRR receptor-like serine/threonine-protein kinase At1g06840 isoform X2 [Aegilops tauschii subsp. tauschii];probable LRR receptor-like serine/threonine-protein kinase At1g06840 isoform X1 [Aegilops tauschii subsp. tauschii]	55.5433	1.79465	4.95184	6.39282e-11	4.16805e-09	up
TRITD1Av1G183730	probable leucine-rich repeat receptor-like protein kinase At5g49770 [Aegilops tauschii subsp. tauschii]	26.7505	0.579943	5.52751	1.6865e-12	1.86777e-10	up
TRITD1Av1G183790	probable NOT transcription complex subunit VIP2 isoform X1 [Aegilops tauschii subsp. tauschii];probable NOT transcription complex subunit VIP2 isoform X2 [Aegilops tauschii subsp. tauschii];probable NOT transcription complex subunit VIP2 isoform X3 [Aegilops tauschii subsp. tauschii];probable NOT transcription complex subunit VIP2 isoform X4 [Aegilops tauschii subsp. tauschii]	11.7014	47.2636	-2.01404	0.00516669	0.0222147	down
TRITD1Av1G183860	BRCA1-associated RING domain protein 1-like [Aegilops tauschii subsp. tauschii]	0.584694	4.23016	-2.85496	0.000105211	0.000875397	down
TRITD1Av1G184120	E3 ubiquitin-protein ligase RING1-like protein [Triticum urartu]	30.417	13.176	1.20697	0.045734	0.123591	up
TRITD1Av1G184160	Type I inositol-1,4,5-trisphosphate 5-phosphatase CVP2 [Triticum urartu];predicted protein [Hordeum vulgare subsp. vulgare];probable prolyl 4-hydroxylase 4 isoform X2 [Aegilops tauschii subsp. tauschii];type I inositol polyphosphate 5-phosphatase 10-like isoform X1 [Aegilops tauschii subsp. tauschii];type I inositol polyphosphate 5-phosphatase 10-like isoform X3 [Aegilops tauschii subsp. tauschii]	10.5361	2.54671	2.04864	0.00148924	0.00809045	up
TRITD1Av1G184430	FD-like 2 protein, partial [Triticum aestivum];ABSCISIC ACID-INSENSITIVE 5-like protein 2 [Triticum urartu]	1.55279	5.01649	-1.69182	0.0220896	0.0709523	down
TRITD1Av1G184740	calcium-dependent protein kinase 2-like [Aegilops tauschii subsp. tauschii]	6.1854	17.9902	-1.54027	0.0336979	0.0982697	down
TRITD1Av1G184750	60S ribosomal protein L30 [Aegilops tauschii subsp. tauschii]	110.027	380.054	-1.78834	0.0130748	0.0467793	down
TRITD1Av1G185090	Proteasome subunit alpha type-3 [Triticum urartu]	10.4484	34.7242	-1.73266	0.0165829	0.0564811	down
TRITD1Av1G185690	tubulin beta-5 chain [Aegilops tauschii subsp. tauschii];beta-tubulin 2, partial [Hordeum vulgare subsp. vulgare];Tubulin beta-5 chain [Dichanthelium oligosanthes]	0.865054	166.624	-7.58959	8.90791e-18	4.15486e-15	down
TRITD1Av1G185970	cytochrome P450 [Triticum aestivum];Cytochrome P450 98A1 [Triticum urartu]	5.27791	15.4821	-1.55256	0.0324071	0.0953337	down
TRITD1Av1G186400	probable sugar phosphate/phosphate translocator At2g25520 [Aegilops tauschii subsp. tauschii]	6.42608	19.9836	-1.63681	0.0244848	0.0768247	down
TRITD1Av1G186790	hypothetical protein TRIUR3_18392 [Triticum urartu]	4.73128	14.3974	-1.6055	0.0271862	0.0833281	down
TRITD1Av1G186810	predicted protein [Hordeum vulgare subsp. vulgare];uncharacterized protein LOC109774150 [Aegilops tauschii subsp. tauschii]	15.0466	1.35924	3.46856	1.05212e-06	1.73007e-05	up
TRITD1Av1G187090	probable calcium-transporting ATPase 6, plasma membrane-type [Aegilops tauschii subsp. tauschii];putative calcium-transporting ATPase 6, plasma membrane-type [Triticum urartu]	7.05389	0.494337	3.83485	9.26573e-08	2.16296e-06	up
TRITD1Av1G187100	probable glycerol-3-phosphate dehydrogenase [NAD(+)] 3, cytosolic [Aegilops tauschii subsp. tauschii]	1.06949	11.9617	-3.48343	3.40625e-06	4.70206e-05	down
TRITD1Av1G187530	RecName: Full=Phosphoglycerate kinase, chloroplastic; Flags: Precursor	295.752	108.466	1.44714	0.0188742	0.0628295	up
TRITD1Av1G188040	Transcription factor TFIIIB component B'' [Triticum urartu]	5.16345	1.27479	2.01807	0.00186034	0.0097034	up
TRITD1Av1G188160	trifunctional UDP-glucose 4,6-dehydratase/UDP-4-keto-6-deoxy-D-glucose 3,5-epimerase/UDP-4-keto-L-rhamnose-reductase RHM1-like [Aegilops tauschii subsp. tauschii]	7.09932	1.24555	2.51089	0.000185932	0.00141101	up
TRITD1Av1G188260	uncharacterized protein LOC109747452 [Aegilops tauschii subsp. tauschii]	8.80322	2.97994	1.56275	0.0127008	0.0457108	up
TRITD1Av1G189070	hypothetical protein TRIUR3_22556 [Triticum urartu]	2.48709	11.1016	-2.15824	0.00298989	0.0142357	down
TRITD1Av1G189310	receptor kinase [Triticum urartu]	1.49649	0.465332	1.68525	0.00831075	0.0326269	up
TRITD1Av1G189550	traB domain-containing protein-like [Aegilops tauschii subsp. tauschii]	4.39644	21.6955	-2.30299	0.00148456	0.0080696	down
TRITD1Av1G190470	uncharacterized protein LOC109763459 [Aegilops tauschii subsp. tauschii];hypothetical protein TRIUR3_09016 [Triticum urartu]	12.2577	2.77028	2.14558	0.00102211	0.00591791	up
TRITD1Av1G190490	acylamino-acid-releasing enzyme 1 isoform X2 [Aegilops tauschii subsp. tauschii];acylamino-acid-releasing enzyme 1 isoform X3 [Aegilops tauschii subsp. tauschii];acylamino-acid-releasing enzyme 1 isoform X1 [Aegilops tauschii subsp. tauschii];Acylamino-acid-releasing enzyme [Triticum urartu]	39.5653	17.0861	1.21141	0.0447643	0.121648	up
TRITD1Av1G190850	H/ACA ribonucleoprotein complex non-core subunit NAF1 [Triticum urartu]	1.40037	4.87686	-1.80015	0.0133006	0.047433	down
TRITD1Av1G190990	secretory carrier membrane protein [Triticum aestivum];Secretory carrier-associated membrane protein 3 [Triticum urartu]	13.7246	73.7278	-2.42544	0.000788922	0.00475746	down
TRITD1Av1G191220	putative disease resistance protein At1g50180 isoform X1 [Aegilops tauschii subsp. tauschii]	23.5035	1.06452	4.4646	1.64437e-09	6.69172e-08	up
TRITD1Av1G191350	rac-like GTP-binding protein 5 [Aegilops tauschii subsp. tauschii];rac-type small GTP-binding protein [Triticum aestivum];Rac-like GTP-binding protein 7 [Triticum urartu]	28.0709	7.59124	1.88667	0.0031921	0.0150157	up
TRITD1Av1G191880	predicted protein [Hordeum vulgare subsp. vulgare]	7.44581	0.680067	3.45268	1.00412e-06	1.66012e-05	up
TRITD1Av1G191970	uncharacterized protein LOC109741892 isoform X1 [Aegilops tauschii subsp. tauschii]	3.04457	0.889157	1.77573	0.00577376	0.0242236	up
TRITD1Av1G192010	NADH dehydrogenase [ubiquinone] flavoprotein 2, mitochondrial [Aegilops tauschii subsp. tauschii];NADH-ubiquinone oxidoreductase 24 kDa subunit, mitochondrial [Triticum urartu]	34.4414	106.66	-1.63081	0.0240709	0.0758302	down
TRITD1Av1G192020	multisubstrate pseudouridine synthase 7 [Aegilops tauschii subsp. tauschii];Multisubstrate pseudouridine synthase 7 [Triticum urartu];predicted protein [Hordeum vulgare subsp. vulgare]	1.93144	5.74527	-1.5727	0.0315567	0.0934525	down
TRITD1Av1G192040	protein tesmin/TSO1-like CXC 3 [Aegilops tauschii subsp. tauschii]	2.18292	22.7888	-3.38399	5.29074e-06	6.80858e-05	down
TRITD1Av1G192410	hypothetical protein TRIUR3_27961 [Triticum urartu];coilin [Aegilops tauschii subsp. tauschii]	2.83805	10.8267	-1.93163	0.00750249	0.030067	down
TRITD1Av1G193510	carnosine N-methyltransferase-like [Aegilops tauschii subsp. tauschii];hypothetical protein TRIUR3_27033 [Triticum urartu]	27.1586	10.6725	1.34752	0.0277127	0.0845698	up
TRITD1Av1G194050	transmembrane protein 56-like [Aegilops tauschii subsp. tauschii]	24.6733	4.42558	2.47901	0.000188014	0.00142414	up
TRITD1Av1G194120	probable xyloglucan glycosyltransferase 7 [Aegilops tauschii subsp. tauschii];hypothetical protein TRIUR3_24805 [Triticum urartu];hypothetical protein TRIUR3_20362 [Triticum urartu]	0.718141	4.96486	-2.78941	0.00016066	0.00124693	down
TRITD1Av1G194200	hypothetical protein TRIUR3_05938 [Triticum urartu]	30.8856	3.36677	3.1975	3.7029e-06	5.05119e-05	up
TRITD1Av1G194670	CBL-interacting protein kinase 19-like [Aegilops tauschii subsp. tauschii];CBL-interacting serine/threonine-protein kinase 12 [Triticum urartu]	2.62039	0.775119	1.75729	0.00641904	0.0264955	up
TRITD1Av1G194680	tubby-like F-box protein 9 [Aegilops tauschii subsp. tauschii];hypothetical protein TRIUR3_14724 [Triticum urartu]	38.5037	10.8652	1.82528	0.00401965	0.0181314	up
TRITD1Av1G195030	auxin response factor 14-like [Aegilops tauschii subsp. tauschii]	1.10753	4.50993	-2.02576	0.0054058	0.0229918	down
TRITD1Av1G197770	uncharacterized protein LOC109741058 isoform X1 [Aegilops tauschii subsp. tauschii];uncharacterized protein LOC109741058 isoform X2 [Aegilops tauschii subsp. tauschii]	1.99859	6.01097	-1.58861	0.0288556	0.0872214	down
TRITD1Av1G197990	mitogen-activated protein kinase kinase kinase 10-like [Aegilops tauschii subsp. tauschii]	12.9925	4.25263	1.61125	0.0101357	0.0382438	up
TRITD1Av1G198020	uncharacterized protein LOC109741063 [Aegilops tauschii subsp. tauschii];hypothetical protein TRIUR3_08737 [Triticum urartu];predicted protein [Hordeum vulgare subsp. vulgare]	3.32543	10.5657	-1.66777	0.0214057	0.0692694	down
TRITD1Av1G198150	hypothetical protein TRIUR3_25380 [Triticum urartu]	21.8307	8.43152	1.37249	0.0254811	0.0792739	up
TRITD1Av1G198930	receptor-like protein kinase HSL1 [Aegilops tauschii subsp. tauschii]	4.17853	1.29158	1.69386	0.00752444	0.0301301	up
TRITD1Av1G199060	ABCA3, partial [Triticum polonicum]	52.6593	3.15456	4.06118	1.81266e-08	5.36803e-07	up
TRITD1Av1G200080	uncharacterized protein LOC109751072 [Aegilops tauschii subsp. tauschii];predicted protein [Hordeum vulgare subsp. vulgare]	10.9997	3.69029	1.57566	0.012224	0.0443038	up
TRITD1Av1G200920	Malate dehydrogenase, chloroplastic [Triticum urartu]	8.42316	33.5506	-1.99391	0.00568844	0.0239278	down
TRITD1Av1G201340	uncharacterized protein LOC109744306 [Aegilops tauschii subsp. tauschii];hypothetical protein TRIUR3_25598 [Triticum urartu]	19.1223	1.55041	3.62454	3.01788e-07	5.98493e-06	up
TRITD1Av1G201370	tubulin alpha chain [Aegilops tauschii subsp. tauschii];RecName: Full=Tubulin alpha chain;alpha tubulin1 [Zea mays];RecName: Full=Tubulin alpha-2 chain;hypothetical protein SORBI_3001G107100 [Sorghum bicolor]	246.788	1021.9	-2.0499	0.00436543	0.0193918	down
TRITD1Av1G201420	hypothetical protein TRIUR3_21592 [Triticum urartu]	1.86457	21.5509	-3.53083	2.70753e-06	3.86119e-05	down
TRITD1Av1G201790	freezing-induced protein 2 [Leymus chinensis]	7.16413	31.0814	-2.11719	0.00339373	0.0157715	down
TRITD1Av1G202110	putative pentatricopeptide repeat-containing protein At3g25970 [Aegilops tauschii subsp. tauschii];hypothetical protein TRIUR3_24412 [Triticum urartu]	0.306327	1.14117	-1.89737	0.010078	0.0380676	down
TRITD1Av1G202120	uncharacterized protein LOC109770863 [Aegilops tauschii subsp. tauschii];putative glycosyltransferase AGO61 [Triticum urartu]	5.63976	18.717	-1.73064	0.0166365	0.0566317	down
TRITD1Av1G202280	uncharacterized protein LOC109787540 [Aegilops tauschii subsp. tauschii]	4.94811	24.5551	-2.31107	0.00151745	0.00821521	down
TRITD1Av1G202430	Glycogen synthase [Triticum urartu];starch synthase isoform IV [Triticum aestivum]	13.7607	4.87846	1.49606	0.0157867	0.0543416	up
TRITD1Av1G202540	disease resistance protein RGA2-like [Aegilops tauschii subsp. tauschii]	15.3006	0.359749	5.41045	4.46036e-12	4.09779e-10	up
TRITD1Av1G202710	60S ribosomal protein L4-1-like [Aegilops tauschii subsp. tauschii];60S ribosomal protein L4-1 [Triticum urartu]	9.79028	32.5189	-1.73186	0.0165542	0.0564029	down
TRITD1Av1G202770	uncharacterized protein LOC109735675 isoform X1 [Aegilops tauschii subsp. tauschii];hypothetical protein TRIUR3_26333 [Triticum urartu]	14.01	3.41152	2.03797	0.00163564	0.00873231	up
TRITD1Av1G202950	hexokinase-2 [Aegilops tauschii subsp. tauschii];Hexokinase-2 [Triticum urartu]	37.4887	11.9963	1.64387	0.00870492	0.0338294	up
TRITD1Av1G203310	hypothetical protein TRIUR3_30667 [Triticum urartu]	1.4391	4.84382	-1.75098	0.0162187	0.0554587	down
TRITD1Av1G203800	probable choline kinase 2 [Aegilops tauschii subsp. tauschii];Choline kinase alpha [Triticum urartu]	63.3898	4.98097	3.66975	2.1648e-07	4.49914e-06	up
TRITD1Av1G203880	6-phosphogluconate dehydrogenase, decarboxylating 2, chloroplastic [Aegilops tauschii subsp. tauschii]	2.37067	15.2592	-2.68631	0.000230601	0.00169485	down
TRITD1Av1G203910	type I inositol polyphosphate 5-phosphatase 1-like isoform X1 [Aegilops tauschii subsp. tauschii];type I inositol polyphosphate 5-phosphatase 1-like isoform X3 [Aegilops tauschii subsp. tauschii];Type I inositol-1,4,5-trisphosphate 5-phosphatase 1 [Triticum urartu];type I inositol polyphosphate 5-phosphatase 1-like isoform X2 [Aegilops tauschii subsp. tauschii]	3.09069	1.18089	1.38805	0.0256017	0.0795672	up
TRITD1Av1G203930	uncharacterized protein LOC109756479 [Aegilops tauschii subsp. tauschii];30S ribosomal protein S1, chloroplastic [Triticum urartu]	4.00379	0.675095	2.5682	0.000151598	0.00118724	up
TRITD1Av1G203950	Mitochondrial outer membrane protein porin [Triticum urartu];mitochondrial outer membrane protein porin 2-like [Aegilops tauschii subsp. tauschii];protein IQ-DOMAIN 31-like isoform X2 [Aegilops tauschii subsp. tauschii];protein IQ-DOMAIN 31-like isoform X1 [Aegilops tauschii subsp. tauschii]	19.7161	56.5658	-1.52055	0.0359055	0.103218	down
TRITD1Av1G204010	ras-related protein Rab7-like [Aegilops tauschii subsp. tauschii]	10.9017	1.59169	2.77592	4.83989e-05	0.000452531	up
TRITD1Av1G204690	glycosyltransferase family protein 64 protein C5-like [Aegilops tauschii subsp. tauschii]	31.1313	11.7407	1.40685	0.0221334	0.0710365	up
TRITD1Av1G204730	chaperonin CPN60-like 2, mitochondrial [Aegilops tauschii subsp. tauschii]	2.82183	30.8095	-3.44867	3.45808e-06	4.76276e-05	down
TRITD1Av1G204980	histone-lysine N-methyltransferase SETD1A-like [Aegilops tauschii subsp. tauschii]	4.35632	1.57711	1.46583	0.0200625	0.0658541	up
TRITD1Av1G205390	60S ribosomal protein L28-1 [Triticum urartu];unnamed protein product [Triticum aestivum]	61.404	262.138	-2.09392	0.00362077	0.0166196	down
TRITD1Av1G205400	uncharacterized protein LOC109733809 isoform X2 [Aegilops tauschii subsp. tauschii];uncharacterized protein LOC109733809 isoform X1 [Aegilops tauschii subsp. tauschii];hypothetical protein TRIUR3_05235 [Triticum urartu]	12.3735	2.94312	2.07183	0.00142941	0.00783126	up
TRITD1Av1G205500	uncharacterized protein LOC109786766 [Aegilops tauschii subsp. tauschii];hypothetical protein TRIUR3_11092 [Triticum urartu]	53.4147	18.0457	1.56558	0.0119135	0.0433923	up
TRITD1Av1G205660	predicted protein [Hordeum vulgare subsp. vulgare];AP-1 complex subunit mu-2 [Brachypodium distachyon]	11.2052	39.5801	-1.82061	0.0115887	0.0423876	down
TRITD1Av1G205700	Farnesyl pyrophosphate synthase [Triticum urartu]	15.6817	45.5917	-1.53969	0.0337359	0.0983214	down
TRITD1Av1G205900	SEC14 cytosolic factor [Triticum urartu];phosphatidylinositol/phosphatidylcholine transfer protein SFH8-like isoform X1 [Aegilops tauschii subsp. tauschii];phosphatidylinositol/phosphatidylcholine transfer protein SFH8-like isoform X2 [Aegilops tauschii subsp. tauschii]	48.2824	8.85612	2.44675	0.000207322	0.00154719	up
TRITD1Av1G205920	putative E3 ubiquitin-protein ligase HERC1 [Triticum urartu]	3.54516	1.03448	1.77695	0.00540621	0.0229918	up
TRITD1Av1G206570	phosphomethylethanolamine N-methyltransferase-like [Aegilops tauschii subsp. tauschii];heat responsive transcription factor protein, partial [Triticum aestivum]	6.72156	23.31	-1.79408	0.012984	0.0465162	down
TRITD1Av1G206600	serine/threonine-protein kinase STN7, chloroplastic [Aegilops tauschii subsp. tauschii]	243.778	11.7056	4.3803	2.37279e-09	9.12038e-08	up
TRITD1Av1G206790	F-box protein At5g07610-like [Aegilops tauschii subsp. tauschii]	3.07435	13.1629	-2.09812	0.00376812	0.0172113	down
TRITD1Av1G206900	F-box/FBD/LRR-repeat protein At3g26920-like [Aegilops tauschii subsp. tauschii]	2.49197	0.81143	1.61875	0.0119302	0.0434466	up
TRITD1Av1G206910	disease resistance protein RPP13-like [Aegilops tauschii subsp. tauschii]	0.280824	1.83276	-2.70628	0.000297618	0.00209412	down
TRITD1Av1G207060	GBF1 [Triticum aestivum];G-box-binding factor 3 [Triticum urartu]	1.18932	3.4377	-1.5313	0.038805	0.109439	down
TRITD1Av1G207070	Putative glucose-6-phosphate 1-epimerase [Triticum urartu]	2.37455	29.8776	-3.65334	1.19452e-06	1.93792e-05	down
TRITD1Av1G207270	protein ROOT PRIMORDIUM DEFECTIVE 1-like [Aegilops tauschii subsp. tauschii]	14.1144	4.47794	1.65626	0.00843299	0.0330176	up
TRITD1Av1G207420	uncharacterized protein LOC109782507 isoform X2 [Aegilops tauschii subsp. tauschii];predicted protein [Hordeum vulgare subsp. vulgare];uncharacterized protein LOC109782507 isoform X1 [Aegilops tauschii subsp. tauschii]	7.52394	2.2443	1.74522	0.00681964	0.0278176	up
TRITD1Av1G207510	hypothetical protein TRIUR3_29962 [Triticum urartu]	10.896	73.5543	-2.75501	0.000164054	0.00126921	down
TRITD1Av1G207570	aspartic proteinase [Triticum aestivum]	112.584	719.55	-2.67609	0.000222414	0.00164064	down
TRITD1Av1G207640	subtilisin-like protease SBT3.6 [Aegilops tauschii subsp. tauschii]	5.65789	0.508006	3.47735	9.27966e-07	1.55327e-05	up
TRITD1Av1G207800	chlorophyll a-b binding protein of LHCII type 1-like [Aegilops tauschii subsp. tauschii];Chlorophyll a-b binding protein, chloroplastic [Triticum urartu];hypothetical protein BRADI_3g42627v3 [Brachypodium distachyon]	510.97	65.2591	2.96899	1.22298e-05	0.000139194	up
TRITD1Av1G207840	mediator of RNA polymerase II transcription subunit 15a-like isoform X2 [Aegilops tauschii subsp. tauschii];mediator of RNA polymerase II transcription subunit 15a-like isoform X1 [Aegilops tauschii subsp. tauschii]	2.04486	15.3091	-2.90431	7.30619e-05	0.000640558	down
TRITD1Av1G207960	cold acclimation WCOR413-like protein gamma form [Hordeum vulgare subsp. vulgare];hypothetical protein BRADI_2g16300v3 [Brachypodium distachyon]	3.08032	13.5935	-2.14176	0.00315193	0.0148527	down
TRITD1Av1G208510	prolycopene isomerase, chloroplastic [Aegilops tauschii subsp. tauschii];hypothetical protein TRIUR3_05726 [Triticum urartu]	32.0851	2.09611	3.93612	4.34276e-08	1.12652e-06	up
TRITD1Av1G208760	sugar transporter ERD6-like 4 [Aegilops tauschii subsp. tauschii];Sugar transporter ERD6-like 4 [Triticum urartu]	1.132	6.12417	-2.43564	0.000862671	0.00513831	down
TRITD1Av1G208860	sugar transporter ERD6-like 4 [Aegilops tauschii subsp. tauschii];predicted protein [Hordeum vulgare subsp. vulgare];Sugar transporter ERD6-like 6 [Triticum urartu]	6.89663	1.32013	2.38521	0.000319499	0.00221467	up
TRITD1Av1G208960	predicted protein [Hordeum vulgare subsp. vulgare]	1.43571	4.6252	-1.68775	0.0209781	0.0682223	down
TRITD1Av1G209160	uncharacterized protein LOC109784134 [Aegilops tauschii subsp. tauschii]	5.83215	2.47965	1.23389	0.0425323	0.117114	up
TRITD1Av1G209190	mitogen activated protein kinase 20-5 [Triticum aestivum]	3.86475	21.5486	-2.47915	0.000624125	0.00389339	down
TRITD1Av1G210290	urease accessory protein G [Triticum aestivum]	22.1453	9.00416	1.29833	0.0333018	0.0972667	up
TRITD1Av1G210460	60S ribosomal protein L18a-like [Aegilops tauschii subsp. tauschii]	110.117	333.247	-1.59755	0.0271077	0.0831821	down
TRITD1Av1G210710	ras-related protein RABA1f-like [Aegilops tauschii subsp. tauschii]	2.91879	19.0363	-2.70531	0.000228817	0.00168377	down
TRITD1Av1G210720	E3 ubiquitin ligase BIG BROTHER-related protein [Triticum urartu];E3 ubiquitin-protein ligase MBR2-like isoform X2 [Aegilops tauschii subsp. tauschii]	3.31942	85.1512	-4.68102	1.79528e-09	7.24505e-08	down
TRITD1Av1G210730	beta purothionin [Triticum monococcum subsp. aegilopoides]	2.86022	4787.21	-10.7088	3.77381e-27	5.33497e-23	down
TRITD1Av1G210960	ubiquitin-40S ribosomal protein S27a-like [Aegilops tauschii subsp. tauschii]	73.2543	358.791	-2.29216	0.00147085	0.00800766	down
TRITD1Av1G211520	auxin response factor 15-like [Aegilops tauschii subsp. tauschii];ETTIN-like auxin response factor, partial [Triticum aestivum]	1.17404	4.06052	-1.79018	0.0141568	0.0497911	down
TRITD1Av1G211650	endotransglucosylase/hydrolase XTH2 [Triticum aestivum];Xyloglucan endotransglycosylase/hydrolase protein 8 [Triticum urartu]	10.0929	3.56506	1.50135	0.016099	0.0551348	up
TRITD1Av1G212000	cytochrome P450 71D7-like [Aegilops tauschii subsp. tauschii];predicted protein [Hordeum vulgare subsp. vulgare]	2.66798	1.03451	1.3668	0.0284399	0.0863197	up
TRITD1Av1G212050	protein DEHYDRATION-INDUCED 19-like [Aegilops tauschii subsp. tauschii];hypothetical protein TRIUR3_13495 [Triticum urartu]	139.147	24.8464	2.4855	0.000169043	0.00130157	up
TRITD1Av1G212060	HSP40, partial [Triticum aestivum];DnaJ homolog subfamily B member 13 [Triticum urartu]	3.18497	9.13267	-1.51976	0.0374997	0.106701	down
TRITD1Av1G212500	uncharacterized protein LOC109782570 [Aegilops tauschii subsp. tauschii];hypothetical protein TRIUR3_27252 [Triticum urartu]	36.1665	4.36822	3.04954	8.21801e-06	9.95893e-05	up
TRITD1Av1G212940	photosystem I reaction center subunit VI, chloroplastic [Aegilops tauschii subsp. tauschii]	110.683	45.2038	1.29191	0.0339774	0.0988233	up
TRITD1Av1G213470	UV-B-induced protein At3g17800, chloroplastic-like [Aegilops tauschii subsp. tauschii]	60.1536	4.01686	3.90451	5.13881e-08	1.31335e-06	up
TRITD1Av1G213510	auxin-responsive protein IAA19-like [Aegilops tauschii subsp. tauschii];Auxin-responsive protein IAA19 [Triticum urartu]	4.36864	1.38754	1.65466	0.0102713	0.0386354	up
TRITD1Av1G214250	ribosomal L1 domain-containing protein 1-like [Aegilops tauschii subsp. tauschii]	5.86363	17.8011	-1.6021	0.0270655	0.0830891	down
TRITD1Av1G214290	uncharacterized oxidoreductase At4g09670 [Aegilops tauschii subsp. tauschii]	7.47907	1.72756	2.11412	0.00124117	0.00697485	up
TRITD1Av1G214460	50S ribosomal protein L21, mitochondrial [Aegilops tauschii subsp. tauschii]	2.53624	10.5461	-2.05595	0.00476496	0.0207763	down
TRITD1Av1G214470	putative ubiquitin-conjugating enzyme E2 24 [Triticum urartu];probable ubiquitin-conjugating enzyme E2 24 isoform X1 [Aegilops tauschii subsp. tauschii]	11.9499	2.43082	2.29749	0.000452964	0.00297326	up
TRITD1Av1G214800	MACPF domain-containing protein NSL1-like [Aegilops tauschii subsp. tauschii];hypothetical protein TRIUR3_20323 [Triticum urartu]	6.61654	0.845909	2.9675	1.53604e-05	0.000169565	up
TRITD1Av1G215230	60S ribosomal protein L37a-1 isoform X1 [Aegilops tauschii subsp. tauschii]	28.9556	100.468	-1.79481	0.0128713	0.0462146	down
TRITD1Av1G215560	photosynthetic NDH subunit of subcomplex B 3, chloroplastic [Aegilops tauschii subsp. tauschii];hypothetical protein TRIUR3_01768 [Triticum urartu]	13.484	3.27726	2.04068	0.00176608	0.0092854	up
TRITD1Av1G215640	asparagine synthetase [Secale cereale x Triticum turgidum subsp. durum];predicted protein [Hordeum vulgare subsp. vulgare];asparagine synthetase-3 [Triticum aestivum]	4.37228	25.065	-2.51922	0.000502515	0.00324235	down
TRITD1Av1G215920	hypothetical protein TRIUR3_17552 [Triticum urartu]	0.862079	2.45431	-1.50943	0.0438167	0.119798	down
TRITD1Av1G216970	BTB/POZ and MATH domain-containing protein 2 [Triticum urartu]	1.94544	6.28711	-1.6923	0.0214093	0.0692718	down
TRITD1Av1G217000	uncharacterized protein LOC109761597 [Aegilops tauschii subsp. tauschii];uncharacterized protein LOC109783191, partial [Aegilops tauschii subsp. tauschii]	2.68417	1.131	1.24688	0.0443626	0.120873	up
TRITD1Av1G217100	guanine nucleotide-binding protein subunit beta-like protein A [Aegilops tauschii subsp. tauschii]	7.94728	88.3723	-3.47506	2.85593e-06	4.04365e-05	down
TRITD1Av1G217320	CRM-domain containing factor CFM3, chloroplastic/mitochondrial [Aegilops tauschii subsp. tauschii];predicted protein, partial [Hordeum vulgare subsp. vulgare]	30.8142	7.42201	2.05371	0.00142567	0.00781426	up
TRITD1Av1G217520	1,2-dihydroxy-3-keto-5-methylthiopentene dioxygenase 4-like [Aegilops tauschii subsp. tauschii];1,2-dihydroxy-3-keto-5-methylthiopentene dioxygenase 4 [Triticum urartu]	215.807	10.2412	4.39729	2.16411e-09	8.46588e-08	up
TRITD1Av1G218140	lipid phosphate phosphatase 2-like [Aegilops tauschii subsp. tauschii];Putative lipid phosphate phosphatase 3, chloroplastic [Triticum urartu]	18.7102	4.10822	2.18724	0.000795872	0.00479103	up
TRITD1Av1G218410	Lactation elevated protein 1 [Triticum urartu]	50.1622	8.67534	2.53161	0.00013552	0.00108193	up
TRITD1Av1G218520	peptidyl-tRNA hydrolase, mitochondrial-like [Aegilops tauschii subsp. tauschii]	6.08594	2.3374	1.38057	0.0265806	0.0818546	up
TRITD1Av1G218580	predicted protein [Hordeum vulgare subsp. vulgare];probable protein phosphatase 2C 71 [Aegilops tauschii subsp. tauschii]	41.608	3.45932	3.5883	3.56346e-07	6.87029e-06	up
TRITD1Av1G218650	hypothetical protein BRADI_3g44280v3 [Brachypodium distachyon]	1.88418	7.99126	-2.08448	0.00420002	0.0187481	down
TRITD1Av1G219130	ketol-acid reductoisomerase, chloroplastic [Aegilops tauschii subsp. tauschii]	73.951	292.754	-1.98505	0.00578983	0.0242742	down
TRITD1Av1G219770	GTP-binding nuclear protein Ran-2 [Aegilops tauschii subsp. tauschii];GTP-binding nuclear protein Ran3A-1a [Musa AB Group]	366.977	1032.25	-1.49203	0.0395816	0.1111	down
TRITD1Av1G219880	uncharacterized protein LOC109764809 [Aegilops tauschii subsp. tauschii]	27.485	2.14651	3.67858	2.45826e-07	5.03144e-06	up
TRITD1Av1G220000	pentatricopeptide repeat-containing protein At1g15510, chloroplastic [Aegilops tauschii subsp. tauschii]	2.2308	0.352054	2.66369	9.21299e-05	0.000780754	up
TRITD1Av1G220020	predicted protein [Hordeum vulgare subsp. vulgare];fatty acid amide hydrolase-like [Aegilops tauschii subsp. tauschii];Glutamyl-tRNA(Gln) amidotransferase subunit A [Triticum urartu]	2.04178	39.5492	-4.27575	2.43752e-08	6.87436e-07	down
TRITD1Av1G220730	protein CHUP1, chloroplastic [Aegilops tauschii subsp. tauschii];hypothetical protein TRIUR3_01863 [Triticum urartu]	165.197	1.49582	6.78711	2.84009e-16	8.94592e-14	up
TRITD1Av1G221600	sugar transporter ERD6-like 4 [Aegilops tauschii subsp. tauschii]	10.1766	31.7086	-1.63962	0.023304	0.0739617	down
TRITD1Av1G221680	hypothetical protein TRIUR3_18459 [Triticum urartu]	543.474	11.0132	5.62491	7.93397e-13	9.97049e-11	up
TRITD1Av1G222050	ADP-glucose pyrophosphorylase large subunit [Triticum monococcum]	1.38823	259.042	-7.54379	9.78597e-18	4.47828e-15	down
TRITD1Av1G222570	solanesyl-diphosphate synthase 2, chloroplastic [Aegilops tauschii subsp. tauschii]	50.999	4.32752	3.55885	4.27144e-07	8.0685e-06	up
TRITD1Av1G222870	asparagine synthetase [glutamine-hydrolyzing] 2-like [Aegilops tauschii subsp. tauschii]	0.525538	8.6427	-4.03961	1.45088e-07	3.21073e-06	down
TRITD1Av1G223430	Late embryogenesis abundant protein Lea14-A [Triticum urartu]	283.176	38.1119	2.89339	1.88716e-05	0.000201724	up
TRITD1Av1G223730	calcium-dependent protein kinase 15 [Aegilops tauschii subsp. tauschii]	36.8083	14.0525	1.3892	0.0237764	0.0750778	up
TRITD1Av1G224830	RNA polymerase sigma factor sigE, chloroplastic/mitochondrial-like [Aegilops tauschii subsp. tauschii]	17.396	0.810129	4.42446	2.58975e-09	9.81435e-08	up
TRITD1Av1G224880	pentatricopeptide repeat-containing protein At4g01030, mitochondrial-like [Aegilops tauschii subsp. tauschii];predicted protein [Hordeum vulgare subsp. vulgare]	2.3038	0.601185	1.93813	0.0028049	0.0135383	up
TRITD1Av1G224920	CTP synthase-like isoform X2 [Aegilops tauschii subsp. tauschii];CTP synthase [Triticum urartu]	4.53074	15.5419	-1.77834	0.0138046	0.0489142	down
TRITD1Av1G224930	protein PLASTID TRANSCRIPTIONALLY ACTIVE 14 [Aegilops tauschii subsp. tauschii];putative ribulose-1,5 bisphosphate carboxylase/oxygenase large subunit N-methyltransferase, chloroplastic [Triticum urartu]	6.67256	2.46621	1.43594	0.0210184	0.0683078	up
TRITD1Av1G225260	putative F-box/kelch-repeat protein At1g15680 [Aegilops tauschii subsp. tauschii]	3.12901	1.26145	1.31062	0.0378783	0.107425	up
TRITD1Av1G226410	predicted protein [Hordeum vulgare subsp. vulgare];RGG repeats nuclear RNA binding protein A-like [Aegilops tauschii subsp. tauschii]	3.84138	45.1128	-3.55384	1.8941e-06	2.87661e-05	down
TRITD1Av1G226770	hypothetical protein TRIUR3_31800 [Triticum urartu]	1.6442	4.48196	-1.44675	0.0493166	0.131068	down
TRITD1Av1G226790	RNA polymerase sigma factor rpoD [Triticum urartu]	18.3374	1.59083	3.52694	5.52544e-07	9.95176e-06	up
TRITD1Av1G227390	hypothetical protein TRIUR3_17235 [Triticum urartu]	13.9877	3.14712	2.15206	0.000972065	0.00568125	up
TRITD1Av1G227520	uncharacterized protein LOC109769027 [Aegilops tauschii subsp. tauschii];hypothetical protein TRIUR3_28507 [Triticum urartu]	1.37617	10.8542	-2.97953	6.34658e-05	0.000568637	down
TRITD1Av1G227700	Disease resistance protein RPP13 [Triticum urartu];Putative disease resistance RPP13-like protein 3 [Triticum urartu];putative disease resistance RPP13-like protein 3 [Aegilops tauschii subsp. tauschii]	1.94291	0.56283	1.78745	0.00509098	0.0219514	up
TRITD1Av1G227800	Disease resistance protein RPP13 [Triticum urartu]	4.23665	1.51853	1.48024	0.0189213	0.0629048	up
TRITD1Av1G227830	predicted protein [Hordeum vulgare subsp. vulgare];ATP-dependent Clp protease proteolytic subunit-related protein 1, chloroplastic [Triticum urartu]	38.938	12.2957	1.66302	0.00801681	0.0316729	up
TRITD1Av1G227890	2-aminoethanethiol dioxygenase [Triticum urartu]	2.57909	39.6733	-3.94323	2.15374e-07	4.47999e-06	down
TRITD1Av1G228810	hypothetical protein TRIUR3_17784 [Triticum urartu]	3.52116	13.2995	-1.91725	0.00864504	0.0336344	down
TRITD1Av1G228820	hypothetical protein TRIUR3_17784 [Triticum urartu]	6.90956	1.63866	2.07608	0.00140495	0.00772341	up
TRITD1Av1G228830	hypothetical protein TRIUR3_17783 [Triticum urartu]	9.24612	3.92697	1.23543	0.0427678	0.117553	up
TRITD1Av1G230120	uncharacterized protein LOC109749044 [Aegilops tauschii subsp. tauschii]	18.4863	2.34969	2.97591	1.71729e-05	0.000185777	up
TRITD1Av1G230600	UDP-glucose 4-epimerase 1 [Aegilops tauschii subsp. tauschii]	107.39	4.72701	4.50579	1.12096e-09	4.83769e-08	up
TRITD1Av1G230740	uncharacterized protein LOC109754656 [Aegilops tauschii subsp. tauschii]	1.61611	54.1372	-5.06602	1.91002e-10	1.09776e-08	down
TRITD1Av1G231330	Histone deacetylase HDT1 [Triticum urartu];histone deacetylase HDT2-like [Aegilops tauschii subsp. tauschii];histone deacetylase HDAC2 [Triticum aestivum]	48.2678	285.394	-2.56382	0.000394451	0.00263772	down
TRITD1Av1G231340	rho GDP-dissociation inhibitor 1-like [Aegilops tauschii subsp. tauschii];Rho GDP-dissociation inhibitor 1 [Triticum urartu]	1.71967	12.1937	-2.82594	0.000126542	0.00102135	down
TRITD1Av1G231450	hypothetical protein TRIUR3_30242 [Triticum urartu]	1.04196	4.08166	-1.96986	0.0070295	0.0285584	down
TRITD1Bv1G000820	glycosyltransferase-like At2g41451 [Aegilops tauschii subsp. tauschii];hypothetical protein TRIUR3_27631 [Triticum urartu]	1.31314	9.1251	-2.79682	0.000143688	0.00113518	down
TRITD1Bv1G000940	uncharacterized protein At4g28440-like [Aegilops tauschii subsp. tauschii]	76.9454	238.689	-1.63322	0.0238125	0.0751526	down
TRITD1Bv1G000980	predicted protein [Hordeum vulgare subsp. vulgare];hypothetical protein TRIUR3_00699 [Triticum urartu]	37.1099	15.5165	1.258	0.038167	0.107994	up
TRITD1Bv1G001590	uncharacterized protein LOC109750484 [Aegilops tauschii subsp. tauschii];hypothetical protein TRIUR3_14554 [Triticum urartu]	5.40875	16.2455	-1.58667	0.029962	0.0896771	down
TRITD1Bv1G001640	E3 ubiquitin-protein ligase ORTHRUS 2-like [Aegilops tauschii subsp. tauschii]	0.849263	39.4923	-5.53922	8.06928e-12	7.24861e-10	down
TRITD1Bv1G001650	protein MEI2-like 3 [Aegilops tauschii subsp. tauschii]	5.3365	34.8902	-2.70886	0.000191767	0.00144444	down
TRITD1Bv1G001690	charged multivesicular body protein 5-like [Aegilops tauschii subsp. tauschii];Charged multivesicular body protein 5 [Triticum urartu];predicted protein [Hordeum vulgare subsp. vulgare]	38.3693	16.3419	1.23138	0.0421995	0.116413	up
TRITD1Bv1G001870	gamma-gliadin [Triticum aestivum];gamma-gliadin 9 [Triticum aestivum];gamma-gliadin [Triticum dicoccoides]	1.54797	1676.21	-10.0806	2.19673e-25	4.84359e-22	down
TRITD1Bv1G003160	methionine S-methyltransferase isoform X2 [Aegilops tauschii subsp. tauschii];hypothetical protein TRIUR3_01074 [Triticum urartu];methionine S-methyltransferase isoform X1 [Aegilops tauschii subsp. tauschii]	109.767	5.97272	4.19991	7.5233e-09	2.4725e-07	up
TRITD1Bv1G003410	protein EMBRYO SAC DEVELOPMENT ARREST 3, chloroplastic [Aegilops tauschii subsp. tauschii]	74.3133	2.98703	4.63684	6.9563e-10	3.25711e-08	up
TRITD1Bv1G003680	disease resistance protein RPM1-like [Aegilops tauschii subsp. tauschii];predicted protein [Hordeum vulgare subsp. vulgare]	0.389068	1.43207	-1.88001	0.00999947	0.0378416	down
TRITD1Bv1G004000	LEAF RUST 10 DISEASE-RESISTANCE LOCUS RECEPTOR-LIKE PROTEIN KINASE-like 2.4 isoform X1 [Aegilops tauschii subsp. tauschii];TAK14 [Triticum aestivum];predicted protein [Hordeum vulgare subsp. vulgare];rust resistance kinase Lr10-like isoform X2 [Aegilops tauschii subsp. tauschii];rust resistance kinase Lr10-like isoform X1 [Aegilops tauschii subsp. tauschii];LEAF RUST 10 DISEASE-RESISTANCE LOCUS R…	92.792	0.480096	7.59453	1.21203e-18	6.83644e-16	up
TRITD1Bv1G004100	unnamed protein product [Triticum aestivum]	37.8822	2.36841	3.99953	3.08945e-08	8.37223e-07	up
TRITD1Bv1G004110	LRR14 [Triticum aestivum]	12.513	0.687731	4.18544	1.02783e-08	3.26295e-07	up
TRITD1Bv1G004440	serine carboxypeptidase-like 17 isoform X1 [Brachypodium distachyon];serine carboxypeptidase-like 3 isoform X2 [Brachypodium distachyon];PREDICTED: serine carboxypeptidase-like 18 isoform X1 [Oryza brachyantha]	4.14334	1.11343	1.89578	0.00334167	0.0155774	up
TRITD1Bv1G004700	malonyl-coenzyme A:anthocyanin 3-O-glucoside-6''-O-malonyltransferase-like [Aegilops tauschii subsp. tauschii]	2.87085	0.75823	1.92077	0.00329561	0.01541	up
TRITD1Bv1G006220	Disease resistance protein RPP13 [Triticum urartu];putative disease resistance RPP13-like protein 3 [Aegilops tauschii subsp. tauschii];RGA1-G [Secale cereale];hypothetical protein TRIUR3_07791 [Triticum urartu];RGH1 [Hordeum vulgare subsp. spontaneum];Mla1 [Triticum monococcum];RGA1d [Aegilops tauschii];putative disease resistance RPP13-like protein 3 isoform X1 [Aegilops tauschii subsp. tauschi…	12.9432	0.34334	5.23641	9.96764e-12	8.60839e-10	up
TRITD1Bv1G006440	pumilio homolog 1-like [Aegilops tauschii subsp. tauschii];Pumilio homolog 3 [Zea mays]	0.626877	5.45468	-3.12124	2.65234e-05	0.000270407	down
TRITD1Bv1G006450	CSC1-like protein At3g21620 [Aegilops tauschii subsp. tauschii]	38.9481	7.47374	2.38165	0.000288858	0.00205033	up
TRITD1Bv1G006890	DEAD-box ATP-dependent RNA helicase 17 [Aegilops tauschii subsp. tauschii];DEAD-box ATP-dependent RNA helicase 17 [Triticum urartu]	2.99124	8.99084	-1.58771	0.0290736	0.0877186	down
TRITD1Bv1G006990	predicted protein [Hordeum vulgare subsp. vulgare]	2.40182	15.6785	-2.70659	0.000215305	0.00159743	down
TRITD1Bv1G007000	PGR5-like protein 1A, chloroplastic [Aegilops tauschii subsp. tauschii]	17.504	7.35367	1.25115	0.0397715	0.111463	up
TRITD1Bv1G007800	putative F-box/LRR-repeat protein 23 [Aegilops tauschii subsp. tauschii]	5.35457	15.1664	-1.50204	0.0395671	0.111085	down
TRITD1Bv1G007900	EGF domain-specific O-linked N-acetylglucosamine transferase-like [Aegilops tauschii subsp. tauschii]	3.41906	0.912047	1.90642	0.00327491	0.0153339	up
TRITD1Bv1G008230	predicted protein [Hordeum vulgare subsp. vulgare]	4.89197	81.8504	-4.0645	9.88766e-08	2.29708e-06	down
TRITD1Bv1G008680	hypothetical protein TRIUR3_10793 [Triticum urartu];hypothetical protein TRIUR3_10792 [Triticum urartu]	3.07219	40.8852	-3.73424	6.74021e-07	1.18119e-05	down
TRITD1Bv1G008700	hypothetical protein TRIUR3_10792 [Triticum urartu];hypothetical protein TRIUR3_10793 [Triticum urartu]	1.09001	8.62584	-2.98432	5.00661e-05	0.000465607	down
TRITD1Bv1G008870	Putative disease resistance protein RGA3 [Triticum urartu]	22.4353	1.01497	4.46626	1.55708e-09	6.3793e-08	up
TRITD1Bv1G009010	uncharacterized protein LOC4324008 isoform X2 [Oryza sativa Japonica Group]	2.73577	9.50602	-1.79689	0.013631	0.048412	down
TRITD1Bv1G009160	E3 ubiquitin-protein ligase XB3 [Aegilops tauschii subsp. tauschii]	1.99134	12.8017	-2.68452	0.000241038	0.0017593	down
TRITD1Bv1G010410	phenylalanine ammonia-lyase-like [Aegilops tauschii subsp. tauschii];Phenylalanine ammonia-lyase [Triticum urartu]	1.7933	0.315258	2.50802	0.000169477	0.00130368	up
TRITD1Bv1G010550	uncharacterized protein LOC109758782 [Aegilops tauschii subsp. tauschii]	22.3931	6.81106	1.7171	0.00664149	0.0272191	up
TRITD1Bv1G010610	poly [ADP-ribose] polymerase 1 isoform X1 [Aegilops tauschii subsp. tauschii];poly [ADP-ribose] polymerase 1 isoform X2 [Aegilops tauschii subsp. tauschii];Poly [ADP-ribose] polymerase 1 [Triticum urartu]	1.22501	7.45704	-2.60581	0.000349723	0.00238934	down
TRITD1Bv1G011090	ACT domain-containing protein ACR9 isoform X1 [Aegilops tauschii subsp. tauschii];ACT domain-containing protein ACR9 isoform X2 [Aegilops tauschii subsp. tauschii];hypothetical protein TRIUR3_30023 [Triticum urartu]	30.7903	9.46222	1.70222	0.0068478	0.0279184	up
TRITD1Bv1G011100	fatty-acid-binding protein 3, chloroplastic-like [Aegilops tauschii subsp. tauschii]	7.00537	1.85377	1.918	0.0031694	0.0149263	up
TRITD1Bv1G012150	imp biosynthesis protein (chloroplast) [Oryza sativa Indica Group]	79.9767	17.8087	2.16699	0.000876161	0.0051957	up
TRITD1Bv1G012270	unnamed protein product [Triticum aestivum]	37.8506	5.049	2.90625	2.48979e-05	0.000255446	up
TRITD1Bv1G012590	myosin-12-like isoform X3 [Aegilops tauschii subsp. tauschii]	85.806	0.668606	7.00378	7.63156e-17	2.722e-14	up
TRITD1Bv1G012930	hypothetical protein TRIUR3_30035 [Triticum urartu];uncharacterized protein LOC109783165 [Aegilops tauschii subsp. tauschii];uncharacterized protein LOC109759774 [Aegilops tauschii subsp. tauschii]	1.34208	6.29755	-2.23031	0.00208086	0.010585	down
TRITD1Bv1G012950	hypothetical protein TRIUR3_30035 [Triticum urartu];uncharacterized protein LOC109783165 [Aegilops tauschii subsp. tauschii]	0.683918	4.39996	-2.68559	0.000290113	0.00205743	down
TRITD1Bv1G013050	myb-related protein MYBAS2-like [Aegilops tauschii subsp. tauschii]	29.8794	1.81157	4.04383	2.62788e-08	7.30925e-07	up
TRITD1Bv1G014040	protein transport protein SEC13 homolog B-like [Aegilops tauschii subsp. tauschii]	3.38016	11.4281	-1.75742	0.0156899	0.0540774	down
TRITD1Bv1G015340	uncharacterized protein LOC4351072 isoform X1 [Oryza sativa Japonica Group];calmodulin-binding protein 60 A [Sorghum bicolor]	24.4534	1.37384	4.15375	1.14737e-08	3.61407e-07	up
TRITD1Bv1G015370	calcium-transporting ATPase 4, endoplasmic reticulum-type-like [Aegilops tauschii subsp. tauschii];Calcium-transporting ATPase 4, endoplasmic reticulum-type [Triticum urartu]	46.1795	14.1464	1.70681	0.00663379	0.0272052	up
TRITD1Bv1G015710	putative potassium transporter 12 isoform X1 [Aegilops tauschii subsp. tauschii]	2.21054	6.74775	-1.61	0.0274233	0.0839274	down
TRITD1Bv1G017150	nuclear pore complex protein NUP107 [Aegilops tauschii subsp. tauschii]	1.92414	9.19304	-2.25633	0.00181104	0.00949319	down
TRITD1Bv1G017530	Alcohol dehydrogenase-like 3 [Triticum urartu];alcohol dehydrogenase-like 4 [Aegilops tauschii subsp. tauschii];predicted protein [Hordeum vulgare subsp. vulgare]	5.68694	1.99339	1.51242	0.0157075	0.0541228	up
TRITD1Bv1G017710	defensin Tm-AMP-D1.2-like [Aegilops tauschii subsp. tauschii]	19.8017	438.946	-4.47035	7.03236e-09	2.3429e-07	down
TRITD1Bv1G018400	hypothetical protein TRIUR3_16980 [Triticum urartu];UPF0014 membrane protein STAR2 [Aegilops tauschii subsp. tauschii]	1.97392	5.8896	-1.57711	0.0313267	0.0929832	down
TRITD1Bv1G018600	GDSL esterase/lipase LIP-4-like [Aegilops tauschii subsp. tauschii];GDSL esterase/lipase LIP-4 [Triticum urartu];GDSL esterase/lipase At1g09390-like isoform X2 [Aegilops tauschii subsp. tauschii]	0.654477	6.76517	-3.36971	6.35107e-06	7.96067e-05	down
TRITD1Bv1G019480	thylakoid membrane protein TERC, chloroplastic [Aegilops tauschii subsp. tauschii]	16.3711	1.71314	3.25643	2.90334e-06	4.09643e-05	up
TRITD1Bv1G019590	ribonuclease II, chloroplastic/mitochondrial [Aegilops tauschii subsp. tauschii]	19.6514	3.60828	2.44525	0.00021252	0.00158209	up
TRITD1Bv1G020600	receptor like protein kinase S.2-like [Aegilops tauschii subsp. tauschii];receptor-like serine/threonine-protein kinase SD1-7 [Aegilops tauschii subsp. tauschii];predicted protein [Hordeum vulgare subsp. vulgare];putative cysteine-rich receptor-like protein kinase [Triticum turgidum]	12.8278	0.343872	5.22127	1.26543e-11	1.03737e-09	up
TRITD1Bv1G020730	disease resistance protein RPM1-like [Aegilops tauschii subsp. tauschii];predicted protein [Hordeum vulgare subsp. vulgare]	5.42666	1.60393	1.75846	0.0056079	0.0236876	up
TRITD1Bv1G020840	target of EAT1-B1 [Triticum aestivum];Floral homeotic protein APETALA 2 [Triticum urartu];ethylene-responsive transcription factor RAP2-7-like isoform X2 [Aegilops tauschii subsp. tauschii]	22.6205	3.52039	2.68382	6.36539e-05	0.000569901	up
TRITD1Bv1G021050	hypothetical protein TRIUR3_32493 [Triticum urartu]	0.786378	5.43163	-2.78809	0.000188826	0.00142844	down
TRITD1Bv1G021670	hypothetical protein TRIUR3_21415 [Triticum urartu]	0.448013	8.84574	-4.30337	2.66173e-08	7.38646e-07	down
TRITD1Bv1G022350	ribosome biogenesis regulatory protein homolog [Aegilops tauschii subsp. tauschii];interactor of constitutive active ROPs 2, chloroplastic isoform X1 [Aegilops tauschii subsp. tauschii];Ribosome biogenesis regulatory protein-like protein [Triticum urartu]	4.36688	23.3377	-2.41798	0.000818404	0.00490961	down
TRITD1Bv1G022770	UDP-glycosyltransferase 86A1 isoform X1 [Aegilops tauschii subsp. tauschii];UDP-glycosyltransferase 86A1 isoform X2 [Aegilops tauschii subsp. tauschii];predicted protein [Hordeum vulgare subsp. vulgare]	13.602	2.09296	2.70021	5.8395e-05	0.0005306	up
TRITD1Bv1G022910	predicted protein [Hordeum vulgare subsp. vulgare];uncharacterized protein LOC109760192 isoform X1 [Aegilops tauschii subsp. tauschii];uncharacterized protein LOC109760192 isoform X3 [Aegilops tauschii subsp. tauschii]	1.05284	3.59896	-1.77329	0.0171734	0.0582062	down
TRITD1Bv1G022920	endosperm transfer cell specific PR60 precursor [Triticum aestivum];uncharacterized protein LOC109760193 [Aegilops tauschii subsp. tauschii]	1.14337	1082.02	-9.88622	1.19216e-24	2.04707e-21	down
TRITD1Bv1G022990	uncharacterized protein LOC109762700 isoform X1 [Aegilops tauschii subsp. tauschii];uncharacterized protein LOC109762700 isoform X2 [Aegilops tauschii subsp. tauschii]	1.12166	6.38349	-2.50871	0.00059227	0.00371186	down
TRITD1Bv1G023390	probable glucuronosyltransferase Os05g0123100 [Aegilops tauschii subsp. tauschii]	7.62411	24.58	-1.68885	0.0197095	0.0649061	down
TRITD1Bv1G023560	Protein IQ-DOMAIN 1 [Triticum urartu]	4.3346	18.9647	-2.12935	0.00320735	0.0150699	down
TRITD1Bv1G024200	uncharacterized protein LOC109766190 [Aegilops tauschii subsp. tauschii]	0.729018	7.13688	-3.29127	1.16749e-05	0.000133884	down
TRITD1Bv1G024410	nuclear pore complex protein NUP98A-like isoform X2 [Aegilops tauschii subsp. tauschii];nuclear pore complex protein NUP98A-like isoform X1 [Aegilops tauschii subsp. tauschii]	0.925059	2.65224	-1.5196	0.0387826	0.109389	down
TRITD1Bv1G024420	hypothetical protein TRIUR3_05561 [Triticum urartu]	7.12783	36.8408	-2.36977	0.00123168	0.00692952	down
TRITD1Bv1G025420	uncharacterized protein ycf45 [Aegilops tauschii subsp. tauschii];Uncharacterized protein ycf45 [Triticum urartu]	119.816	5.0921	4.55642	7.67637e-10	3.53634e-08	up
TRITD1Bv1G026890	uncharacterized protein LOC109734119 [Aegilops tauschii subsp. tauschii]	5.90925	15.9288	-1.43059	0.049376	0.131197	down
TRITD1Bv1G029370	zinc finger CCCH domain-containing protein 33-like [Aegilops tauschii subsp. tauschii]	11.4823	1.69186	2.76273	4.28646e-05	0.000405792	up
TRITD1Bv1G029900	uncharacterized protein LOC109763764 [Aegilops tauschii subsp. tauschii]	6.1436	2.03969	1.59074	0.0133914	0.0477009	up
TRITD1Bv1G030320	dnaJ homolog subfamily B member 13-like [Aegilops tauschii subsp. tauschii];hypothetical protein BRADI_2g38210v3 [Brachypodium distachyon];DnaJ homolog subfamily B member 13 [Triticum urartu]	5.31109	17.1043	-1.68728	0.020115	0.0659996	down
TRITD1Bv1G030900	WRKY14 transcription factor [Triticum aestivum]	49.0517	1.27714	5.26332	9.53795e-12	8.33068e-10	up
TRITD1Bv1G031990	prolycopene isomerase, chloroplastic [Aegilops tauschii subsp. tauschii]	21.2212	4.05237	2.38867	0.000289209	0.00205221	up
TRITD1Bv1G033540	peroxidase 2-like [Aegilops tauschii subsp. tauschii]	1.23262	7.47899	-2.60112	0.000401914	0.00268319	down
TRITD1Bv1G033600	probable protein phosphatase 2C 47 [Aegilops tauschii subsp. tauschii];putative protein phosphatase 2C 47 [Triticum urartu]	19.0987	5.75001	1.73183	0.00610764	0.0253829	up
TRITD1Bv1G034090	hypothetical protein TRIUR3_30853 [Triticum urartu];protein LNK4-like [Aegilops tauschii subsp. tauschii]	46.8852	5.43109	3.10982	5.85998e-06	7.43347e-05	up
TRITD1Bv1G034650	uncharacterized protein At1g04910 [Aegilops tauschii subsp. tauschii];hypothetical protein TRIUR3_13475 [Triticum urartu];predicted protein [Hordeum vulgare subsp. vulgare]	2.26994	11.1699	-2.29889	0.00150299	0.0081533	down
TRITD1Bv1G034850	triose phosphate/phosphate translocator, chloroplastic-like isoform X2 [Aegilops tauschii subsp. tauschii];triose phosphate/phosphate translocator, chloroplastic-like isoform X1 [Aegilops tauschii subsp. tauschii];Triose phosphate/phosphate translocator TPT, chloroplastic [Triticum urartu]	15.0788	2.8549	2.40101	0.000285835	0.00203304	up
TRITD1Bv1G035190	predicted protein [Hordeum vulgare subsp. vulgare];DUF724 domain-containing protein 3-like isoform X1 [Aegilops tauschii subsp. tauschii];DUF724 domain-containing protein 3-like isoform X2 [Aegilops tauschii subsp. tauschii];hypothetical protein TRIUR3_15613 [Triticum urartu]	2.71064	15.5792	-2.52292	0.000524099	0.00336461	down
TRITD1Bv1G035330	long chain acyl-CoA synthetase 1 [Aegilops tauschii subsp. tauschii];Long chain acyl-CoA synthetase 1 [Triticum urartu]	4.0349	81.0791	-4.32873	1.6181e-08	4.87045e-07	down
TRITD1Bv1G036980	glutathione-S-transferase 19E50 [Triticum aestivum]	4.10447	238.246	-5.85911	8.81647e-13	1.07997e-10	down
TRITD1Bv1G037920	tropomyosin-like [Aegilops tauschii subsp. tauschii]	21.6206	2.97973	2.85915	2.52041e-05	0.000258259	up
TRITD1Bv1G038160	CBL-interacting protein kinase 17 [Triticum urartu];predicted protein [Hordeum vulgare subsp. vulgare];CBL-interacting protein kinase 17-like [Aegilops tauschii subsp. tauschii]	3.38858	0.473135	2.84036	3.91075e-05	0.000376394	up
TRITD1Bv1G038220	CBL-interacting protein kinase 17-like [Aegilops tauschii subsp. tauschii]	40.9325	7.86062	2.38053	0.000292431	0.00206693	up
TRITD1Bv1G038780	Aspartic proteinase [Triticum urartu]	129.903	17.0689	2.92799	1.55078e-05	0.000170889	up
TRITD1Bv1G039360	transcription factor APG-like [Aegilops tauschii subsp. tauschii]	0.580209	3.58585	-2.62767	0.000406173	0.0027079	down
TRITD1Bv1G039740	RNA-binding protein 8A [Aegilops tauschii subsp. tauschii]	19.695	57.2463	-1.53935	0.0338876	0.0986322	down
TRITD1Bv1G040550	uncharacterized protein LOC109733070 [Aegilops tauschii subsp. tauschii];hypothetical protein TRIUR3_22371 [Triticum urartu]	19.0337	7.71441	1.30293	0.0333603	0.0974141	up
TRITD1Bv1G041340	serine carboxypeptidase 2 [Aegilops tauschii subsp. tauschii]	1.04698	9.35522	-3.15953	2.15322e-05	0.000226079	down
TRITD1Bv1G041360	uncharacterized protein LOC109746720 [Aegilops tauschii subsp. tauschii]	248.845	15.599	3.99573	2.70381e-08	7.4861e-07	up
TRITD1Bv1G042460	alpha-mannosidase-like [Aegilops tauschii subsp. tauschii];Lysosomal alpha-mannosidase [Triticum urartu]	0.881022	5.57582	-2.66193	0.000264987	0.00190542	down
TRITD1Bv1G042870	photosystem I subunit VII (chloroplast) [Aegilops markgrafii];NADH-plastoquinone oxidoreductase subunit 4, putative [Medicago truncatula];NADH dehydrogenase subunit 4L (chloroplast) [Triticum aestivum]	186.373	13.5201	3.78501	1.04316e-07	2.40046e-06	up
TRITD1Bv1G042910	probable sucrose-phosphatase 3 isoform X1 [Aegilops tauschii subsp. tauschii];probable sucrose-phosphatase 3 isoform X3 [Aegilops tauschii subsp. tauschii];probable sucrose-phosphatase 3 isoform X2 [Aegilops tauschii subsp. tauschii];putative sucrose-phosphatase 3 [Triticum urartu]	5.0919	0.872428	2.5451	0.000166317	0.00128467	up
TRITD1Bv1G043190	CRM-domain containing factor CFM3, chloroplastic/mitochondrial [Aegilops tauschii subsp. tauschii]	0.548968	3.27754	-2.57782	0.000517524	0.00332922	down
TRITD1Bv1G043300	putative disease resistance RPP13-like protein 3 [Aegilops tauschii subsp. tauschii];Disease resistance RPP13-like protein 4 [Triticum urartu]	2.32592	0.542866	2.09914	0.00141128	0.00775337	up
TRITD1Bv1G043390	hypothetical protein TRIUR3_18906 [Triticum urartu]	3.6139	23.7602	-2.71692	0.000191045	0.0014408	down
TRITD1Bv1G044170	protease Do-like 2, chloroplastic [Aegilops tauschii subsp. tauschii];Protease Do-like 2, chloroplastic [Triticum urartu]	21.0703	7.70827	1.45073	0.0188567	0.062797	up
TRITD1Bv1G044190	receptor-like serine/threonine-protein kinase SD1-7 [Aegilops tauschii subsp. tauschii]	6.1294	0.663004	3.20866	4.03116e-06	5.42273e-05	up
TRITD1Bv1G044610	predicted protein [Hordeum vulgare subsp. vulgare]	4.22946	1.76163	1.26356	0.0410264	0.114072	up
TRITD1Bv1G045640	putative cysteine-rich receptor-like protein kinase 20 isoform X2 [Aegilops tauschii subsp. tauschii];putative cysteine-rich receptor-like protein kinase 20 isoform X1 [Aegilops tauschii subsp. tauschii];Putative cysteine-rich receptor-like protein kinase 20 [Triticum urartu]	3.36353	0.636213	2.40239	0.000329865	0.00227159	up
TRITD1Bv1G045880	putative F-box protein At3g10240 isoform X1 [Aegilops tauschii subsp. tauschii];putative F-box protein At5g62660 isoform X6 [Aegilops tauschii subsp. tauschii]	1.80902	13.1861	-2.86574	9.98244e-05	0.000836318	down
TRITD1Bv1G046830	peroxidase A2-like [Aegilops tauschii subsp. tauschii]	50.1308	1.51969	5.04385	4.28062e-11	2.96635e-09	up
TRITD1Bv1G047010	uncharacterized protein LOC109768729 [Aegilops tauschii subsp. tauschii];hypothetical protein TRIUR3_19024 [Triticum urartu];uncharacterized protein LOC109768733 [Aegilops tauschii subsp. tauschii];hypothetical protein TRIUR3_31406 [Triticum urartu]	0.674747	2.41567	-1.84	0.0117851	0.043015	down
TRITD1Bv1G047240	1-aminocyclopropane-1-carboxylate oxidase-like [Aegilops tauschii subsp. tauschii];hypothetical protein TRIUR3_19025 [Triticum urartu]	194.162	3.76034	5.69025	4.87841e-13	6.7612e-11	up
TRITD1Bv1G048000	predicted protein [Hordeum vulgare subsp. vulgare]	55.3647	12.7438	2.11917	0.00105681	0.00609267	up
TRITD1Bv1G048610	starch synthase III [Triticum aestivum];starch synthase III [Aegilops tauschii]	0.3659	24.5004	-6.06521	2.33814e-13	3.50057e-11	down
TRITD1Bv1G048890	predicted protein [Hordeum vulgare subsp. vulgare];histidyl-tRNA synthetase, partial [Triticum aestivum]	8.12284	22.0421	-1.44021	0.0477629	0.127849	down
TRITD1Bv1G048970	40S ribosomal protein S4 [Aegilops tauschii subsp. tauschii]	265.31	1112.37	-2.06788	0.00403634	0.018196	down
TRITD1Bv1G050120	putative glucan 1,3-beta-glucosidase A [Triticum urartu]	139.705	1.55865	6.48595	2.39885e-15	6.32409e-13	up
TRITD1Bv1G051070	phenylalanine ammonia-lyase-like [Aegilops tauschii subsp. tauschii]	5.98812	1.39145	2.10551	0.00121098	0.00683843	up
TRITD1Bv1G051340	kinesin-like protein KIN-13A [Aegilops tauschii subsp. tauschii];Kinesin-like protein KIF2C [Triticum urartu]	14.3335	38.7334	-1.43419	0.0485861	0.129652	down
TRITD1Bv1G051590	serine/threonine-protein phosphatase PP1-like [Aegilops tauschii subsp. tauschii]	39.3193	16.5992	1.24413	0.0401265	0.112208	up
TRITD1Bv1G051650	leucine aminopeptidase 2, chloroplastic-like isoform X2 [Aegilops tauschii subsp. tauschii];leucine aminopeptidase 2, chloroplastic-like isoform X1 [Aegilops tauschii subsp. tauschii];Leucine aminopeptidase 2, chloroplastic [Triticum urartu]	28.6745	7.60084	1.91554	0.00270639	0.013165	up
TRITD1Bv1G051680	U1 small nuclear ribonucleoprotein A [Aegilops tauschii subsp. tauschii]	21.4837	65.5325	-1.60897	0.0261705	0.0808733	down
TRITD1Bv1G051690	mediator of RNA polymerase II transcription subunit 28 [Brachypodium distachyon]	3.46159	17.0075	-2.29666	0.00167902	0.00890704	down
TRITD1Bv1G052020	probable ethylene response sensor 2 [Aegilops tauschii subsp. tauschii]	22.0023	6.51975	1.75477	0.00550257	0.0233076	up
TRITD1Bv1G052110	NAD(P)H-quinone oxidoreductase subunit S, chloroplastic [Aegilops tauschii subsp. tauschii]	46.3717	5.51601	3.07155	7.50615e-06	9.15305e-05	up
TRITD1Bv1G052700	uncharacterized protein LOC109774971 isoform X1 [Aegilops tauschii subsp. tauschii]	1.4948	6.15865	-2.04267	0.00539253	0.0229457	down
TRITD1Bv1G053270	protein SYM1-like [Aegilops tauschii subsp. tauschii]	380.396	10.2554	5.21304	1.04591e-11	8.90084e-10	up
TRITD1Bv1G053460	dnaJ protein ERDJ3B isoform X1 [Aegilops tauschii subsp. tauschii];dnaJ protein ERDJ3B [Carica papaya]	165.182	51.058	1.69385	0.00701945	0.0285319	up
TRITD1Bv1G053520	tubulin gamma-2 chain [Aegilops tauschii subsp. tauschii];Tubulin gamma-2 chain [Triticum urartu]	3.70208	15.8013	-2.09363	0.00377842	0.0172519	down
TRITD1Bv1G054060	DNA-directed RNA polymerase V subunit 7-like [Aegilops tauschii subsp. tauschii]	2.56699	22.3649	-3.12308	2.85173e-05	0.000287472	down
TRITD1Bv1G054100	uncharacterized protein LOC100835715 isoform X2 [Brachypodium distachyon];hypothetical protein TRIUR3_10625 [Triticum urartu];uncharacterized protein LOC109751045 isoform X1 [Aegilops tauschii subsp. tauschii]	8.57156	1.52244	2.49317	0.000195263	0.0014685	up
TRITD1Bv1G054140	DNA-directed RNA polymerase IV subunit 1 isoform X1 [Aegilops tauschii subsp. tauschii];DNA-directed RNA polymerase D subunit 1 [Triticum urartu]	0.731809	3.6569	-2.32108	0.00138954	0.00765081	down
TRITD1Bv1G054320	E3 ubiquitin-protein ligase UPL6 isoform X1 [Aegilops tauschii subsp. tauschii];E3 ubiquitin-protein ligase UPL6 isoform X2 [Aegilops tauschii subsp. tauschii]	29.2767	12.3974	1.23971	0.0405903	0.113106	up
TRITD1Bv1G054600	GDSL esterase/lipase At1g09390-like [Aegilops tauschii subsp. tauschii];predicted protein [Hordeum vulgare subsp. vulgare]	1.84808	25.6286	-3.79366	4.84963e-07	8.93792e-06	down
TRITD1Bv1G054720	uncharacterized protein LOC109779760 [Aegilops tauschii subsp. tauschii];hypothetical protein TRIUR3_29992 [Triticum urartu]	3.47262	11.5302	-1.73132	0.016745	0.0569474	down
TRITD1Bv1G054770	zinc transporter 6 [Aegilops tauschii subsp. tauschii]	22.6658	4.18642	2.43673	0.00022781	0.00167739	up
TRITD1Bv1G054800	6-phosphofructo-2-kinase/fructose-2,6-biphosphatase 1 [Triticum urartu];6-phosphofructo-2-kinase/fructose-2,6-bisphosphatase-like isoform X2 [Aegilops tauschii subsp. tauschii];6-phosphofructo-2-kinase/fructose-2,6-bisphosphatase-like isoform X3 [Aegilops tauschii subsp. tauschii];6-phosphofructo-2-kinase/fructose-2,6-bisphosphatase-like isoform X1 [Aegilops tauschii subsp. tauschii]	205.15	10.7693	4.25168	5.4087e-09	1.86644e-07	up
TRITD1Bv1G055180	PHD finger protein ALFIN-LIKE 1 [Aegilops tauschii subsp. tauschii]	18.6128	51.4782	-1.46767	0.0435304	0.119257	down
TRITD1Bv1G055850	receptor-like protein kinase HERK 1 [Aegilops tauschii subsp. tauschii]	1.07327	14.9325	-3.79836	4.79775e-07	8.84903e-06	down
TRITD1Bv1G056200	ubiquitin-40S ribosomal protein S27a-2 [Setaria italica]	129.993	722.12	-2.4738	0.000614083	0.00383668	down
TRITD1Bv1G056220	probable GTP diphosphokinase CRSH1, chloroplastic [Aegilops tauschii subsp. tauschii]	19.8618	2.79436	2.82941	2.82431e-05	0.000285182	up
TRITD1Bv1G057020	uncharacterized protein LOC109732419 [Aegilops tauschii subsp. tauschii]	1.13175	19.5426	-4.10999	6.9328e-08	1.70018e-06	down
TRITD1Bv1G057370	uncharacterized protein LOC109753034 [Aegilops tauschii subsp. tauschii]	146.824	10.3869	3.82124	8.02798e-08	1.90706e-06	up
TRITD1Bv1G057390	putative FBD-associated F-box protein At1g61330 [Sorghum bicolor]	8.31608	3.26669	1.34808	0.028758	0.0870023	up
TRITD1Bv1G057480	uncharacterized membrane protein At1g06890-like [Aegilops tauschii subsp. tauschii]	3.64267	24.7136	-2.76224	0.000152046	0.00118997	down
TRITD1Bv1G057630	thioredoxin H4-2 [Aegilops tauschii subsp. tauschii]	129.969	36.0663	1.84945	0.00362533	0.0166374	up
TRITD1Bv1G057920	autophagy-related protein 18a [Triticum aestivum]	17.9071	4.1712	2.102	0.00119235	0.0067458	up
TRITD1Bv1G058190	predicted protein [Hordeum vulgare subsp. vulgare];Glycerophosphoryl diester phosphodiesterase [Triticum urartu]	60.853	4.51524	3.75245	1.30267e-07	2.89966e-06	up
TRITD1Bv1G058540	tryptophan aminotransferase related 2 [Triticum aestivum]	1.21794	5.53831	-2.185	0.00285156	0.0137171	down
TRITD1Bv1G059360	uncharacterized protein LOC109734685 [Aegilops tauschii subsp. tauschii];Protein ApaG [Triticum urartu]	121.845	11.9438	3.35072	1.38343e-06	2.20024e-05	up
TRITD1Bv1G059510	predicted protein [Hordeum vulgare subsp. vulgare];Phosphoenolpyruvate/phosphate translocator 3, chloroplastic [Triticum urartu]	18.1311	2.70114	2.74683	4.61939e-05	0.000433419	up
TRITD1Bv1G059900	metallothionein-like protein 1 [Aegilops tauschii subsp. tauschii]	836.759	63.8119	3.71292	1.56127e-07	3.39422e-06	up
TRITD1Bv1G060350	probable cellulose synthase A catalytic subunit 1 [UDP-forming] [Aegilops tauschii subsp. tauschii];putative cellulose synthase catalytic subunit [Hordeum vulgare]	2.83021	51.1343	-4.17531	4.29018e-08	1.11526e-06	down
TRITD1Bv1G060570	mitochondrial ATPase complex subunit ATP10 [Aegilops tauschii subsp. tauschii]	1.73591	7.80475	-2.16866	0.0030405	0.0144173	down
TRITD1Bv1G061710	auxin-responsive protein IAA15-like [Aegilops tauschii subsp. tauschii]	13.2984	5.39942	1.30037	0.0334592	0.0976676	up
TRITD1Bv1G062580	hypothetical protein TRIUR3_26789 [Triticum urartu];FK506-binding protein 5-like [Aegilops tauschii subsp. tauschii]	34.9318	7.11011	2.2966	0.000458132	0.00300149	up
TRITD1Bv1G062900	uncharacterized protein LOC109742496 isoform X2 [Aegilops tauschii subsp. tauschii]	5.21753	30.4335	-2.54422	0.000456379	0.00299162	down
TRITD1Bv1G063490	LEA-like protein 2 [Triticum aestivum]	4.26594	15.2615	-1.83896	0.0122105	0.0442613	down
TRITD1Bv1G064590	uncharacterized protein LOC109755640 [Aegilops tauschii subsp. tauschii]	147.752	11.3035	3.70834	1.7008e-07	3.65056e-06	up
TRITD1Bv1G065680	hypothetical protein TRIUR3_24084 [Triticum urartu];mitochondrial dicarboxylate/tricarboxylate transporter DTC-like [Aegilops tauschii subsp. tauschii]	49.2071	231.303	-2.23284	0.00193046	0.00997474	down
TRITD1Bv1G065790	predicted protein [Hordeum vulgare subsp. vulgare];thioredoxin-like 2, chloroplastic [Aegilops tauschii subsp. tauschii]	15.288	6.51173	1.23128	0.0434363	0.11904	up
TRITD1Bv1G065990	peroxidase 42-like [Aegilops tauschii subsp. tauschii]	1.48984	5.5499	-1.89731	0.00967803	0.036861	down
TRITD1Bv1G066850	predicted protein, partial [Hordeum vulgare subsp. vulgare]	1.57593	9.2924	-2.55985	0.000497104	0.00321599	down
TRITD1Bv1G067030	zinc transporter 7-like [Aegilops tauschii subsp. tauschii]	30.1702	10.0611	1.58433	0.011194	0.0412803	up
TRITD1Bv1G067280	diacylglycerol O-acyltransferase 1-like isoform X2 [Aegilops tauschii subsp. tauschii];diacylglycerol O-acyltransferase 1-like isoform X1 [Aegilops tauschii subsp. tauschii]	18.0958	3.79648	2.25292	0.000571054	0.0036078	up
TRITD1Bv1G067360	hypothetical protein TRIUR3_31101 [Triticum urartu];IQ domain-containing protein IQM1-like isoform X3 [Aegilops tauschii subsp. tauschii]	8.25445	26.2855	-1.67102	0.0208446	0.0678976	down
TRITD1Bv1G068020	abscisic acid receptor PYL9-like [Aegilops tauschii subsp. tauschii]	33.1522	12.016	1.46414	0.0179703	0.0603839	up
TRITD1Bv1G068350	40S ribosomal protein S7 [Aegilops tauschii subsp. tauschii];40S ribosomal protein S7 [Triticum urartu]	44.1976	230.172	-2.38067	0.000968789	0.00566603	down
TRITD1Bv1G069350	transcription factor bHLH68-like isoform X3 [Aegilops tauschii subsp. tauschii];transcription factor bHLH68-like isoform X5 [Aegilops tauschii subsp. tauschii];transcription factor bHLH68-like isoform X4 [Aegilops tauschii subsp. tauschii]	4.30413	0.721758	2.57614	0.000149798	0.00117731	up
TRITD1Bv1G070340	predicted protein [Hordeum vulgare subsp. vulgare];Proline-rich receptor-like protein kinase PERK1 [Triticum urartu]	1.92559	25.9951	-3.75487	5.88511e-07	1.05186e-05	down
TRITD1Bv1G072020	predicted protein [Hordeum vulgare subsp. vulgare]	19.2754	7.80148	1.30494	0.0329995	0.0965812	up
TRITD1Bv1G072130	vacuolar-sorting receptor 1-like [Aegilops tauschii subsp. tauschii];hypothetical protein TRIUR3_18779 [Triticum urartu]	9.56073	4.11562	1.21601	0.0446678	0.121482	up
TRITD1Bv1G076120	pentatricopeptide repeat-containing protein MRL1, chloroplastic isoform X1 [Aegilops tauschii subsp. tauschii];pentatricopeptide repeat-containing protein MRL1, chloroplastic isoform X2 [Aegilops tauschii subsp. tauschii];hypothetical protein TRIUR3_27440 [Triticum urartu]	34.7705	3.55848	3.28853	1.99761e-06	3.00931e-05	up
TRITD1Bv1G076410	ferrochelatase-2, chloroplastic [Aegilops tauschii subsp. tauschii];predicted protein [Hordeum vulgare subsp. vulgare]	95.6273	9.78739	3.28843	1.99904e-06	3.00961e-05	up
TRITD1Bv1G076920	putative ion channel POLLUX-like 2 isoform X2 [Aegilops tauschii subsp. tauschii];putative ion channel POLLUX-like 2 isoform X1 [Aegilops tauschii subsp. tauschii];hypothetical protein TRIUR3_28047 [Triticum urartu]	9.20502	2.21066	2.05794	0.0014505	0.00792888	up
TRITD1Bv1G077380	Ras-related protein RGP2 [Triticum urartu]	2.36888	28.2927	-3.57815	2.00847e-06	3.02192e-05	down
TRITD1Bv1G078090	stromal 70 kDa heat shock-related protein, chloroplastic [Brachypodium distachyon];heat shock 70 kDa protein 6, chloroplastic-like [Aegilops tauschii subsp. tauschii];Stromal 70 kDa heat shock-related protein, chloroplastic [Triticum urartu];heat shock protein 70 [Triticum aestivum]	347.385	79.5452	2.12669	0.000997782	0.00580063	up
TRITD1Bv1G081390	uncharacterized protein LOC109744368 [Aegilops tauschii subsp. tauschii];tRNA pseudouridine synthase A 1 [Triticum urartu]	10.5649	3.90272	1.43673	0.0206452	0.0673746	up
TRITD1Bv1G085950	protein RRP6-like 2 [Aegilops tauschii subsp. tauschii];Exosome component 10 [Triticum urartu]	5.01927	15.8033	-1.65468	0.0222631	0.0712549	down
TRITD1Bv1G086030	starch synthase IIc precursor [Triticum aestivum];soluble starch synthase 2-1, chloroplastic/amyloplastic-like isoform X3 [Aegilops tauschii subsp. tauschii];soluble starch synthase 2-1, chloroplastic/amyloplastic-like isoform X2 [Aegilops tauschii subsp. tauschii];soluble starch synthase 2-1, chloroplastic/amyloplastic-like isoform X4 [Aegilops tauschii subsp. tauschii]	13.1685	4.24088	1.63465	0.00918909	0.0353317	up
TRITD1Bv1G086680	putative stripe rust resistance protein [Triticum aestivum]	422.523	17.8703	4.56339	7.2873e-10	3.39896e-08	up
TRITD1Bv1G087130	ABC transporter G family member 28-like isoform X1 [Aegilops tauschii subsp. tauschii];ABC transporter G family member 28-like isoform X2 [Aegilops tauschii subsp. tauschii];Putative white-brown complex-like protein 30 [Triticum urartu]	9.0221	1.56472	2.52756	0.00014465	0.00114129	up
TRITD1Bv1G087200	translin [Aegilops tauschii subsp. tauschii]	4.89876	16.2663	-1.7314	0.0170555	0.0578793	down
TRITD1Bv1G087460	protein GDAP2 homolog isoform X2 [Aegilops tauschii subsp. tauschii];protein GDAP2 homolog isoform X1 [Aegilops tauschii subsp. tauschii];ganglioside-induced differentiation-associated protein 2-like isoform X3 [Aegilops tauschii subsp. tauschii]	3.10413	19.53	-2.65343	0.000270923	0.00194293	down
TRITD1Bv1G087680	uncharacterized protein LOC109736999 [Aegilops tauschii subsp. tauschii]	0.571426	17.3517	-4.92437	5.03573e-10	2.42816e-08	down
TRITD1Bv1G088290	hypothetical protein TRIUR3_17761 [Triticum urartu];AT-rich interactive domain-containing protein 1-like [Aegilops tauschii subsp. tauschii]	2.53131	6.99172	-1.46576	0.0461797	0.124574	down
TRITD1Bv1G088440	rubisco accumulation factor 1, chloroplastic-like [Aegilops tauschii subsp. tauschii];hypothetical protein TRIUR3_26439 [Triticum urartu]	5.95037	2.39497	1.31297	0.0325431	0.095612	up
TRITD1Bv1G088740	E3 ubiquitin-protein ligase MIEL1-like [Aegilops tauschii subsp. tauschii];E3 ubiquitin-protein ligase RZFP34 isoform X1 [Oryza sativa Japonica Group];RING finger and CHY zinc finger domain-containing protein 1 [Triticum urartu]	39.0527	12.5297	1.64007	0.0089046	0.034485	up
TRITD1Bv1G090090	midasin isoform X2 [Aegilops tauschii subsp. tauschii];midasin isoform X1 [Aegilops tauschii subsp. tauschii];Midasin [Triticum urartu]	6.42733	2.60482	1.30304	0.0323706	0.0952811	up
TRITD1Bv1G091280	uncharacterized protein LOC109750839 [Aegilops tauschii subsp. tauschii];hypothetical protein C2845_PM02G12460 [Panicum miliaceum]	6.55622	1.21916	2.42697	0.000250797	0.00182175	up
TRITD1Bv1G091420	chaperonin CPN60-1, mitochondrial [Aegilops tauschii subsp. tauschii];Chaperonin CPN60-2, mitochondrial [Triticum urartu]	13.4551	55.5421	-2.04543	0.00449613	0.0198343	down
TRITD1Bv1G093520	60S ribosomal protein L21-1 [Aegilops tauschii subsp. tauschii]	77.0492	402.778	-2.38613	0.000940986	0.00552741	down
TRITD1Bv1G093790	WD repeat-containing protein 26 isoform X2 [Aegilops tauschii subsp. tauschii]	13.4775	2.82608	2.25368	0.000586146	0.00368395	up
TRITD1Bv1G093980	bifunctional riboflavin kinase/FMN phosphatase [Aegilops tauschii subsp. tauschii];Riboflavin kinase [Triticum urartu]	48.4437	15.7067	1.62493	0.00937662	0.0359104	up
TRITD1Bv1G094060	hypothetical protein SETIT_6G251300v2 [Setaria italica]	12.1839	2.85274	2.09456	0.00129912	0.0072484	up
TRITD1Bv1G094210	ketohexokinase-like isoform X1 [Aegilops tauschii subsp. tauschii];ketohexokinase-like isoform X2 [Aegilops tauschii subsp. tauschii];hypothetical protein TRIUR3_08233 [Triticum urartu]	14.2207	2.7738	2.35806	0.000361048	0.00245153	up
TRITD1Bv1G094530	ribosomal Pr 117, partial [Triticum aestivum]	64.5823	213.28	-1.72354	0.0168983	0.0574263	down
TRITD1Bv1G096570	eukaryotic translation initiation factor [Aegilops tauschii subsp. tauschii]	18.5851	54.9465	-1.56388	0.0310507	0.0923375	down
TRITD1Bv1G096750	acyltransferase-like protein At1g54570, chloroplastic [Aegilops tauschii subsp. tauschii]	86.7206	2.86925	4.91763	7.76656e-11	4.9441e-09	up
TRITD1Bv1G096780	leucine-rich repeat receptor-like protein kinase TDR [Aegilops tauschii subsp. tauschii]	33.4896	2.99386	3.48363	6.6969e-07	1.17615e-05	up
TRITD1Bv1G096920	Peptide transporter PTR3-A [Triticum urartu];protein NRT1/ PTR FAMILY 5.2-like [Aegilops tauschii subsp. tauschii]	24.5879	0.541442	5.505	2.3026e-12	2.38663e-10	up
TRITD1Bv1G097620	DExH-box ATP-dependent RNA helicase DExH1 isoform X1 [Aegilops tauschii subsp. tauschii];DExH-box ATP-dependent RNA helicase DExH1 isoform X2 [Aegilops tauschii subsp. tauschii];DExH-box ATP-dependent RNA helicase DExH1 isoform X3 [Aegilops tauschii subsp. tauschii]	8.0489	3.47771	1.21065	0.0455305	0.123151	up
TRITD1Bv1G098760	UDP-glucose:glycoprotein glucosyltransferase isoform X2 [Aegilops tauschii subsp. tauschii];UDP-glucose:glycoprotein glucosyltransferase isoform X1 [Aegilops tauschii subsp. tauschii];UDP-glucose:glycoprotein glucosyltransferase 1 [Triticum urartu]	34.8672	15.1472	1.20282	0.0460539	0.124331	up
TRITD1Bv1G099110	probable phosphoribosylformylglycinamidine synthase, chloroplastic/mitochondrial [Aegilops tauschii subsp. tauschii];putative phosphoribosylformylglycinamidine synthase, chloroplastic/mitochondrial [Triticum urartu]	5.5698	2.0859	1.41696	0.0216149	0.0697508	up
TRITD1Bv1G099300	predicted protein [Hordeum vulgare subsp. vulgare];probable methyltransferase PMT8 [Aegilops tauschii subsp. tauschii];putative methyltransferase PMT8 [Triticum urartu]	12.9259	38.0384	-1.55719	0.0316395	0.0936407	down
TRITD1Bv1G099450	pentatricopeptide repeat-containing protein At1g08610-like [Aegilops tauschii subsp. tauschii]	0.920257	2.54441	-1.46722	0.0480052	0.128413	down
TRITD1Bv1G100220	long-chain-alcohol oxidase FAO1-like [Aegilops tauschii subsp. tauschii];Long-chain-alcohol oxidase FAO2 [Triticum urartu]	0.704062	10.3515	-3.87799	3.20484e-07	6.25344e-06	down
TRITD1Bv1G101530	mitochondrial import inner membrane translocase subunit PAM16 like 2-like isoform X1 [Aegilops tauschii subsp. tauschii]	26.1838	10.5519	1.31117	0.0330772	0.0967855	up
TRITD1Bv1G101870	protein ENHANCED DISEASE RESISTANCE 2-like [Aegilops tauschii subsp. tauschii]	14.9079	5.76236	1.37134	0.0255139	0.0793352	up
TRITD1Bv1G102010	auxin response factor 22-like [Aegilops tauschii subsp. tauschii];predicted protein, partial [Hordeum vulgare subsp. vulgare]	4.566	31.2419	-2.77448	0.000137452	0.00109318	down
TRITD1Bv1G102110	double-stranded RNA-binding protein 6-like [Aegilops tauschii subsp. tauschii]	1.46363	15.1771	-3.37428	6.07906e-06	7.66727e-05	down
TRITD1Bv1G102700	unnamed protein product [Triticum aestivum];PREDICTED: coatomer subunit beta-1 [Oryza brachyantha]	2.69383	7.8259	-1.5386	0.034803	0.100645	down
TRITD1Bv1G103010	uncharacterized protein LOC109772407 [Aegilops tauschii subsp. tauschii]	196.572	20.3322	3.27322	2.16869e-06	3.21871e-05	up
TRITD1Bv1G103320	40S ribosomal protein S17-4 [Triticum urartu]	47.1519	329.578	-2.80523	0.000115137	0.00094566	down
TRITD1Bv1G103650	probable Xaa-Pro aminopeptidase P [Aegilops tauschii subsp. tauschii];Xaa-Pro aminopeptidase 1 [Triticum urartu]	11.0126	4.55876	1.27244	0.036488	0.10462	up
TRITD1Bv1G103990	uncharacterized protein LOC109746019 [Aegilops tauschii subsp. tauschii]	19.7066	88.9556	-2.17441	0.00255719	0.0125959	down
TRITD1Bv1G104320	protein EXECUTER 1, chloroplastic [Aegilops tauschii subsp. tauschii];hypothetical protein TRIUR3_15831 [Triticum urartu]	25.0816	7.76262	1.69202	0.00715491	0.0289708	up
TRITD1Bv1G104500	uncharacterized protein LOC109744037 isoform X2 [Aegilops tauschii subsp. tauschii];uncharacterized protein LOC109744037 isoform X1 [Aegilops tauschii subsp. tauschii]	6.59128	32.1372	-2.28561	0.00158256	0.0085032	down
TRITD1Bv1G104860	hypothetical protein C5167_015697 [Papaver somniferum];Thioredoxin-like protein 4A [Triticum urartu];thioredoxin-like protein YLS8 [Aegilops tauschii subsp. tauschii]	14.8721	49.151	-1.72462	0.0170374	0.0578262	down
TRITD1Bv1G105410	vacuolar protein sorting-associated protein 52 A-like isoform X3 [Aegilops tauschii subsp. tauschii];predicted protein, partial [Hordeum vulgare subsp. vulgare];vacuolar protein sorting-associated protein 52 A-like isoform X2 [Aegilops tauschii subsp. tauschii];vacuolar protein sorting-associated protein 52 A-like isoform X9 [Aegilops tauschii subsp. tauschii];vacuolar protein sorting-associated …	2.09979	0.861175	1.28586	0.0367555	0.105101	up
TRITD1Bv1G105630	myosin1 [Zea mays];myosin-1-like [Aegilops tauschii subsp. tauschii];Myosin-J heavy chain [Triticum urartu]	23.8684	6.22881	1.93807	0.00242012	0.0120282	up
TRITD1Bv1G106010	uncharacterized protein LOC109740951 [Aegilops tauschii subsp. tauschii];uncharacterized protein LOC109736487 isoform X3 [Aegilops tauschii subsp. tauschii]	1.34011	81.434	-5.92521	5.3612e-13	7.26427e-11	down
TRITD1Bv1G106740	WAT1-related protein At3g02690, chloroplastic [Aegilops tauschii subsp. tauschii]	7.60036	2.12841	1.83629	0.00418576	0.0186998	up
TRITD1Bv1G106960	uncharacterized protein LOC109775842 [Aegilops tauschii subsp. tauschii]	2.49677	11.2598	-2.17304	0.00272244	0.0132219	down
TRITD1Bv1G107040	predicted protein [Hordeum vulgare subsp. vulgare]	60.627	4.52982	3.74243	1.38798e-07	3.07998e-06	up
TRITD1Bv1G107070	ubiquitin-40S ribosomal protein S27a-2-like [Aegilops tauschii subsp. tauschii]	9.41192	25.6274	-1.44513	0.0484289	0.129375	down
TRITD1Bv1G107490	predicted protein [Hordeum vulgare subsp. vulgare]	14.7575	81.5441	-2.46613	0.000698732	0.0042991	down
TRITD1Bv1G107510	CDT1-like protein a, chloroplastic [Aegilops tauschii subsp. tauschii];hypothetical protein TRIUR3_10209 [Triticum urartu]	1.1511	5.96618	-2.37379	0.00117523	0.00666295	down
TRITD1Bv1G107860	serine carboxypeptidase-like 51 [Aegilops tauschii subsp. tauschii]	47.5869	2.55632	4.21842	7.59008e-09	2.49107e-07	up
TRITD1Bv1G108160	probable protein arginine N-methyltransferase 6.2 [Aegilops tauschii subsp. tauschii];predicted protein [Hordeum vulgare subsp. vulgare];putative protein arginine N-methyltransferase 6.2 [Triticum urartu]	1.52324	4.39654	-1.52922	0.0386269	0.109051	down
TRITD1Bv1G108840	microtubule-associated protein RP/EB family member 1C [Aegilops tauschii subsp. tauschii]	3.97233	32.5278	-3.03362	3.64714e-05	0.000354967	down
TRITD1Bv1G109250	protein NEOXANTHIN-DEFICIENT 1 [Aegilops tauschii subsp. tauschii]	5.75271	1.38662	2.05267	0.00175369	0.0092345	up
TRITD1Bv1G109510	pentatricopeptide repeat-containing protein At4g21705, mitochondrial-like [Aegilops tauschii subsp. tauschii]	1.56218	4.66821	-1.5793	0.031101	0.0924529	down
TRITD1Bv1G109700	calcium uniporter protein 2, mitochondrial-like [Aegilops tauschii subsp. tauschii]	2.76619	12.5723	-2.18427	0.00264582	0.0129352	down
TRITD1Bv1G111090	uncharacterized protein LOC109773674 [Aegilops tauschii subsp. tauschii];predicted protein [Hordeum vulgare subsp. vulgare]	22.9027	2.3361	3.29335	2.28628e-06	3.35257e-05	up
TRITD1Bv1G111950	hypothetical protein TRIUR3_32347 [Triticum urartu];putative leucine-rich repeat-containing protein DDB_G0290503 isoform X1 [Aegilops tauschii subsp. tauschii]	0.309299	11.6231	-5.23185	8.07819e-11	5.11562e-09	down
TRITD1Bv1G112280	tetraspanin-10 [Aegilops tauschii subsp. tauschii]	2.55523	13.7535	-2.42827	0.000889662	0.00526415	down
TRITD1Bv1G112470	folylpolyglutamate synthase-like isoform X1 [Aegilops tauschii subsp. tauschii]	9.97629	1.02127	3.28814	2.42372e-06	3.52217e-05	up
TRITD1Bv1G112670	glutamyl-tRNA reductase 1, chloroplastic [Aegilops tauschii subsp. tauschii];glutamyl tRNA reductase [Hordeum vulgare subsp. vulgare]	134.438	36.3676	1.88622	0.0030398	0.0144167	up
TRITD1Bv1G112970	homeobox protein BEL1 homolog [Aegilops tauschii subsp. tauschii];predicted protein [Hordeum vulgare subsp. vulgare]	2.14948	0.819353	1.39143	0.0259604	0.0804043	up
TRITD1Bv1G113190	Aluminum-activated malate transporter 12 [Triticum urartu];aluminum-activated malate transporter 12 isoform X2 [Aegilops tauschii subsp. tauschii];aluminum-activated malate transporter 12 isoform X1 [Aegilops tauschii subsp. tauschii]	3.81399	0.995452	1.93788	0.00279383	0.0134876	up
TRITD1Bv1G113560	mitogen-activated protein kinase 6 [Aegilops tauschii subsp. tauschii]	63.6307	12.9766	2.29381	0.000448979	0.0029527	up
TRITD1Bv1G113710	hypothetical protein TRIUR3_22605 [Triticum urartu]	1.18188	3.26362	-1.46539	0.0475788	0.127441	down
TRITD1Bv1G115070	putative glutathione S-transferase GSTU6 [Triticum urartu]	12.5567	1.17653	3.41584	1.57608e-06	2.4521e-05	up
TRITD1Bv1G115170	probable glutathione S-transferase GSTU6 [Aegilops tauschii subsp. tauschii]	91.8375	13.4048	2.77634	3.62577e-05	0.000353312	up
TRITD1Bv1G115190	probable glutathione S-transferase GSTU6 [Aegilops tauschii subsp. tauschii]	35.3365	1.59359	4.47081	2.03208e-09	8.05328e-08	up
TRITD1Bv1G115240	glutathione S-transferase U17-like [Aegilops tauschii subsp. tauschii]	9.75695	4.17102	1.22603	0.044792	0.121656	up
TRITD1Bv1G116170	2-oxoglutarate-Fe(II) type oxidoreductase [Aegilops tauschii subsp. tauschii];predicted protein, partial [Hordeum vulgare subsp. vulgare]	38.0986	15.1666	1.32884	0.0297065	0.0891059	up
TRITD1Bv1G116260	uncharacterized protein LOC109780827 isoform X1 [Aegilops tauschii subsp. tauschii]	0.859736	6.44125	-2.90538	8.16254e-05	0.000705036	down
TRITD1Bv1G116660	probable E3 ubiquitin-protein ligase XBOS33 [Aegilops tauschii subsp. tauschii]	25.3477	8.50684	1.57516	0.0115599	0.042314	up
TRITD1Bv1G116770	mitochondrial inner membrane protein OXA1-like [Aegilops tauschii subsp. tauschii]	3.42554	9.86313	-1.52571	0.0365966	0.104808	down
TRITD1Bv1G117460	molybdate-anion transporter [Aegilops tauschii subsp. tauschii]	2.93404	35.0471	-3.57833	1.68049e-06	2.58784e-05	down
TRITD1Bv1G117660	Pectinesterase 31 [Triticum urartu]	10.0851	1.81284	2.4759	0.000207731	0.00154977	up
TRITD1Bv1G117750	uncharacterized protein LOC109778028 [Aegilops tauschii subsp. tauschii];hypothetical protein TRIUR3_17845 [Triticum urartu]	23.0288	4.20066	2.45475	0.000208113	0.00155214	up
TRITD1Bv1G118170	uncharacterized protein LOC109765445 [Aegilops tauschii subsp. tauschii]	9.16844	29.0003	-1.66132	0.0221732	0.0711217	down
TRITD1Bv1G118240	uncharacterized protein LOC109764159 isoform X1 [Aegilops tauschii subsp. tauschii];DNA mismatch repair protein MutS type 2 [Zea mays]	12.6214	1.07503	3.55342	4.73069e-07	8.76037e-06	up
TRITD1Bv1G118360	probable plastid-lipid-associated protein 10, chloroplastic [Aegilops tauschii subsp. tauschii];predicted protein [Hordeum vulgare subsp. vulgare]	12.3085	2.70399	2.18649	0.000871339	0.00517936	up
TRITD1Bv1G118640	Actin-2 [Ananas comosus];hypothetical protein SETIT_9G195200v2 [Setaria italica];actin [Alopecurus aequalis];actin-2 [Aegilops tauschii subsp. tauschii]	32.8553	103.742	-1.65881	0.0216375	0.0697959	down
TRITD1Bv1G118900	CDPK-related kinase 3-like [Aegilops tauschii subsp. tauschii]	0.459866	4.87653	-3.40657	7.38413e-06	9.01786e-05	down
TRITD1Bv1G119100	uncharacterized protein LOC109746193 [Aegilops tauschii subsp. tauschii]	22.0809	5.01696	2.13791	0.00101259	0.00587402	up
TRITD1Bv1G119110	SH3 domain-containing protein 2-like [Aegilops tauschii subsp. tauschii]	4.60184	39.0601	-3.08541	2.68231e-05	0.000272661	down
TRITD1Bv1G119310	predicted protein [Hordeum vulgare subsp. vulgare]	3.7296	1.2031	1.63227	0.0101178	0.038194	up
TRITD1Bv1G119550	electron transfer flavoprotein-ubiquinone oxidoreductase, mitochondrial isoform X2 [Aegilops tauschii subsp. tauschii];electron transfer flavoprotein-ubiquinone oxidoreductase, mitochondrial isoform X1 [Aegilops tauschii subsp. tauschii]	21.3555	6.96774	1.61585	0.00984177	0.0373731	up
TRITD1Bv1G120890	xanthine dehydrogenase [Aegilops tauschii subsp. tauschii];Xanthine dehydrogenase [Triticum urartu]	18.7144	5.96514	1.64952	0.00848856	0.0331861	up
TRITD1Bv1G120970	uncharacterized GPI-anchored protein At1g61900 [Aegilops tauschii subsp. tauschii];predicted protein [Hordeum vulgare subsp. vulgare]	4.49047	19.4206	-2.11265	0.00349674	0.0161612	down
TRITD1Bv1G121180	plant intracellular Ras-group-related LRR protein 5-like [Aegilops tauschii subsp. tauschii];Leucine-rich repeat-containing protein 40 [Triticum urartu]	11.9948	4.16972	1.52439	0.0144113	0.0505105	up
TRITD1Bv1G121370	3-hydroxyisobutyryl-CoA hydrolase 1-like [Aegilops tauschii subsp. tauschii];3-hydroxyisobutyryl-CoA hydrolase 1 [Triticum urartu]	48.4036	10.8701	2.15474	0.000884271	0.00523739	up
TRITD1Bv1G121410	AT-hook motif nuclear-localized protein 10-like [Aegilops tauschii subsp. tauschii];hypothetical protein TRIUR3_28332 [Triticum urartu]	2.28658	13.082	-2.51632	0.000547496	0.00348712	down
TRITD1Bv1G121510	uncharacterized protein At1g04910-like isoform X1 [Aegilops tauschii subsp. tauschii]	8.84248	3.05484	1.53335	0.0159344	0.0547646	up
TRITD1Bv1G122790	probable plastid-lipid-associated protein 3, chloroplastic [Aegilops tauschii subsp. tauschii]	124.864	15.0317	3.05428	7.63087e-06	9.29112e-05	up
TRITD1Bv1G122930	hypothetical protein TRIUR3_14765 [Triticum urartu]	4.32536	12.6298	-1.54594	0.0375083	0.106713	down
TRITD1Bv1G122940	NADH dehydrogenase [ubiquinone] 1 beta subcomplex subunit 10-B-like [Aegilops tauschii subsp. tauschii];hypothetical protein TRIUR3_14766 [Triticum urartu]	45.7604	147.814	-1.69161	0.0191015	0.0633889	down
TRITD1Bv1G123490	glycerol-3-phosphate acyltransferase, chloroplastic isoform X2 [Aegilops tauschii subsp. tauschii];glycerol-3-phosphate acyltransferase, chloroplastic isoform X1 [Aegilops tauschii subsp. tauschii]	20.8529	3.99666	2.38338	0.000298586	0.00209849	up
TRITD1Bv1G123840	inactive poly [ADP-ribose] polymerase RCD1-like [Aegilops tauschii subsp. tauschii];hypothetical protein TRIUR3_22494 [Triticum urartu]	128.53	45.8926	1.48577	0.0162732	0.0556059	up
TRITD1Bv1G123860	lysine-specific demethylase JMJ706-like [Aegilops tauschii subsp. tauschii];predicted protein, partial [Hordeum vulgare subsp. vulgare];Lysine-specific demethylase 5A [Triticum urartu]	13.3509	2.43579	2.45447	0.000205229	0.00153441	up
TRITD1Bv1G124440	plastidal glycolate/glycerate translocator 1, chloroplastic [Aegilops tauschii subsp. tauschii]	22.5233	2.76555	3.02578	9.51642e-06	0.000112756	up
TRITD1Bv1G124530	Wall-associated receptor kinase 3 [Triticum urartu];unnamed protein product [Triticum aestivum];uncharacterized protein LOC109745028 [Aegilops tauschii subsp. tauschii]	10.9459	2.31572	2.24086	0.000615324	0.00384343	up
TRITD1Bv1G124550	predicted protein [Hordeum vulgare subsp. vulgare];D-xylose-proton symporter-like 2 [Triticum urartu]	31.04	12.31	1.3343	0.0290397	0.0876462	up
TRITD1Bv1G124720	uncharacterized protein LOC109744571 [Aegilops tauschii subsp. tauschii];Peptide transporter PTR1 [Triticum urartu]	3.80859	23.3692	-2.61728	0.0003087	0.00215894	down
TRITD1Bv1G125280	probable methyltransferase PMT21 [Aegilops tauschii subsp. tauschii];putative methyltransferase PMT21 [Triticum urartu]	0.656364	26.9601	-5.36019	2.901e-11	2.1625e-09	down
TRITD1Bv1G125830	protein CURVATURE THYLAKOID 1B, chloroplastic-like [Aegilops tauschii subsp. tauschii]	69.844	13.4557	2.37592	0.000308236	0.00215632	up
TRITD1Bv1G126280	uncharacterized protein LOC109742352 [Aegilops tauschii subsp. tauschii]	1.20456	7.52566	-2.64331	0.000335208	0.00230446	down
TRITD1Bv1G126800	seven trans-membrane protein [Triticum aestivum];MLO-like protein 9 [Aegilops tauschii subsp. tauschii]	1.56224	37.4179	-4.58204	3.67274e-09	1.34155e-07	down
TRITD1Bv1G127470	probable serine/threonine-protein kinase At4g35230 [Aegilops tauschii subsp. tauschii]	21.0549	7.90937	1.41252	0.0218099	0.0702587	up
TRITD1Bv1G128110	methylsterol monooxygenase 1-1-like [Aegilops tauschii subsp. tauschii]	5.55567	19.3318	-1.79894	0.0131618	0.0470281	down
TRITD1Bv1G128160	dual-specificity phosphatase CDC25 [Triticum aestivum];hypothetical protein TRIUR3_17651 [Triticum urartu]	10.3017	2.08042	2.30793	0.000566533	0.00358837	up
TRITD1Bv1G128810	translocase of chloroplast 120, chloroplastic [Aegilops tauschii subsp. tauschii]	0.799126	8.66978	-3.4395	3.9036e-06	5.2716e-05	down
TRITD1Bv1G128980	uncharacterized protein LOC109766555 [Aegilops tauschii subsp. tauschii]	2.90051	1.13498	1.35364	0.0290402	0.0876462	up
TRITD1Bv1G129290	predicted protein [Hordeum vulgare subsp. vulgare]	6.23194	38.7084	-2.63489	0.000284168	0.00202353	down
TRITD1Bv1G129550	probable trehalose-phosphate phosphatase 2 isoform X1 [Aegilops tauschii subsp. tauschii]	2.96914	1.13889	1.38241	0.026921	0.082738	up
TRITD1Bv1G129800	flavin-containing monooxygenase FMO GS-OX-like 5 isoform X2 [Aegilops tauschii subsp. tauschii];flavin-containing monooxygenase FMO GS-OX-like 5 isoform X1 [Aegilops tauschii subsp. tauschii]	18.598	5.74549	1.69465	0.00724819	0.0292411	up
TRITD1Bv1G131230	linoleate 9S-lipoxygenase 6-like [Aegilops tauschii subsp. tauschii]	8.35299	0.844626	3.30591	2.17127e-06	3.21894e-05	up
TRITD1Bv1G131340	probable methyltransferase PMT2 [Aegilops tauschii subsp. tauschii]	23.7824	5.15271	2.20649	0.000695371	0.00428385	up
TRITD1Bv1G131390	uncharacterized protein LOC109782812 [Aegilops tauschii subsp. tauschii]	16.5579	5.90646	1.48715	0.0168716	0.0573436	up
TRITD1Bv1G131930	dynamin-related protein 1E-like [Aegilops tauschii subsp. tauschii]	7.33271	1.07671	2.76771	4.40062e-05	0.00041514	up
TRITD1Bv1G132010	fluoride export protein 1 isoform X1 [Aegilops tauschii subsp. tauschii]	12.1266	0.922285	3.71682	1.95532e-07	4.13464e-06	up
TRITD1Bv1G132380	uncharacterized protein LOC109732134 isoform X1 [Aegilops tauschii subsp. tauschii]	11.8171	4.54981	1.377	0.024649	0.0772693	up
TRITD1Bv1G133030	trihelix transcription factor ASIL1-like [Aegilops tauschii subsp. tauschii]	1.21775	5.15724	-2.08239	0.00459916	0.0201897	down
TRITD1Bv1G133060	phospho-2-dehydro-3-deoxyheptonate aldolase 2, chloroplastic-like [Aegilops tauschii subsp. tauschii]	16.9129	1.56399	3.43482	9.59307e-07	1.59911e-05	up
TRITD1Bv1G133370	nucleoside diphosphate kinase 1 [Oryza sativa Indica Group]	32.8691	289.306	-3.13779	1.95214e-05	0.000207481	down
TRITD1Bv1G133440	methionine sulfoxide reductase MSRA4.1 [Triticum aestivum x Thinopyrum elongatum]	145.398	18.2749	2.99207	1.08844e-05	0.000126255	up
TRITD1Bv1G133620	uncharacterized protein LOC109758393 isoform X1 [Aegilops tauschii subsp. tauschii];uncharacterized protein LOC109758393 isoform X3 [Aegilops tauschii subsp. tauschii]	0.583506	5.14447	-3.1402	2.70742e-05	0.000274983	down
TRITD1Bv1G134220	ABC transporter E family member 2-like isoform X1 [Aegilops tauschii subsp. tauschii]	6.69029	2.35084	1.50889	0.0155636	0.053726	up
TRITD1Bv1G134510	uncharacterized protein LOC109755147 [Aegilops tauschii subsp. tauschii];Transcription factor MYB1R1 [Triticum urartu]	37.7303	12.5671	1.58608	0.0110793	0.0409754	up
TRITD1Bv1G134570	leucine--tRNA ligase, cytoplasmic-like [Aegilops tauschii subsp. tauschii]	9.33441	0.693615	3.75035	1.46293e-07	3.22857e-06	up
TRITD1Bv1G135530	importin subunit beta-1-like [Aegilops tauschii subsp. tauschii]	13.3806	44.1526	-1.72236	0.0169378	0.0575443	down
TRITD1Bv1G135580	hypothetical protein TRIUR3_17248 [Triticum urartu]	24.2197	3.9165	2.62854	8.70735e-05	0.000745457	up
TRITD1Bv1G135840	Proliferation-associated protein 2G4 [Triticum urartu];methionine aminopeptiase [Hordeum vulgare]	77.3137	225.806	-1.54629	0.0326723	0.0959087	down
TRITD1Bv1G136060	chlorophyll synthase, chloroplastic [Aegilops tauschii subsp. tauschii]	32.0892	8.41956	1.93027	0.00255492	0.0125898	up
TRITD1Bv1G136250	probable AMP deaminase isoform X1 [Aegilops tauschii subsp. tauschii]	6.206	20.4604	-1.72109	0.0171734	0.0582062	down
TRITD1Bv1G136260	anaphase-promoting complex subunit 1 [Aegilops tauschii subsp. tauschii]	0.245006	1.24715	-2.34775	0.00142386	0.00780614	down
TRITD1Bv1G136880	pentatricopeptide repeat-containing protein At1g80880, mitochondrial [Aegilops tauschii subsp. tauschii]	0.85871	2.50911	-1.54693	0.0370821	0.105798	down
TRITD1Bv1G137190	receptor-like protein kinase FERONIA [Aegilops tauschii subsp. tauschii]	1.10969	16.3396	-3.88014	2.91153e-07	5.80726e-06	down
TRITD1Bv1G137450	probable protein phosphatase 2C 48 isoform X1 [Aegilops tauschii subsp. tauschii]	5.57172	0.915336	2.60575	0.000118759	0.00096917	up
TRITD1Bv1G137480	probable protein phosphatase 2C 48 [Aegilops tauschii subsp. tauschii];putative protein phosphatase 2C 48 [Triticum urartu]	2.95523	0.796082	1.89228	0.00411476	0.0184677	up
TRITD1Bv1G137560	phospholipase D zeta 1 isoform X1 [Aegilops tauschii subsp. tauschii];phospholipase D zeta 1 isoform X2 [Aegilops tauschii subsp. tauschii];Phospholipase D p1 [Triticum urartu]	9.75321	2.83562	1.78221	0.00487086	0.0211565	up
TRITD1Bv1G137950	glyoxysomal fatty acid beta-oxidation multifunctional protein MFP-a-like [Aegilops tauschii subsp. tauschii]	0.411449	1.4343	-1.80156	0.0160188	0.0549446	down
TRITD1Bv1G137960	uncharacterized protein LOC109733547 [Aegilops tauschii subsp. tauschii]	4.4914	31.3244	-2.80205	0.000135345	0.00108089	down
TRITD1Bv1G138600	uncharacterized protein LOC109738286 [Aegilops tauschii subsp. tauschii]	2.24657	13.0565	-2.53897	0.000568206	0.00359355	down
TRITD1Bv1G139830	predicted protein [Hordeum vulgare subsp. vulgare]	14.8369	39.9815	-1.43015	0.0498231	0.132067	down
TRITD1Bv1G140050	protein BONZAI 3-like isoform X1 [Aegilops tauschii subsp. tauschii];protein BONZAI 3-like isoform X2 [Aegilops tauschii subsp. tauschii];Protein BONZAI 3 [Triticum urartu]	0.581643	12.0706	-4.37522	1.90272e-08	5.58023e-07	down
TRITD1Bv1G140240	nascent polypeptide-associated complex subunit alpha-like protein 1 [Aegilops tauschii subsp. tauschii]	81.2786	279.969	-1.78432	0.0132615	0.0473214	down
TRITD1Bv1G140980	peptide chain release factor PrfB3, chloroplastic [Aegilops tauschii subsp. tauschii]	8.14098	1.31221	2.63321	9.20756e-05	0.000780754	up
TRITD1Bv1G141150	signal peptidase complex catalytic subunit SEC11A-like [Aegilops tauschii subsp. tauschii];signal peptidase complex catalytic subunit SEC11A-like [Panicum miliaceum]	53.8767	153.175	-1.50745	0.0377205	0.107103	down
TRITD1Bv1G141190	probable methyltransferase PMT7 [Aegilops tauschii subsp. tauschii];putative methyltransferase PMT7 [Triticum urartu]	2.04615	6.60395	-1.69042	0.0201806	0.0661514	down
TRITD1Bv1G141350	uncharacterized protein LOC109753066 [Aegilops tauschii subsp. tauschii]	13.3077	1.92124	2.79215	4.0194e-05	0.000384714	up
TRITD1Bv1G141690	atherin [Aegilops tauschii subsp. tauschii]	20.836	3.46319	2.58891	0.000104425	0.000870351	up
TRITD1Bv1G142030	annexin D4 [Aegilops tauschii subsp. tauschii]	9.51679	1.39666	2.76849	5.14226e-05	0.000477307	up
TRITD1Bv1G142330	7-hydroxymethyl chlorophyll a reductase, chloroplastic isoform X2 [Aegilops tauschii subsp. tauschii];hypothetical protein TRIUR3_14417 [Triticum urartu]	75.5475	4.2923	4.13756	1.18612e-08	3.72163e-07	up
TRITD1Bv1G142590	UDP-sulfoquinovose synthase, chloroplastic [Aegilops tauschii subsp. tauschii]	22.2936	2.15626	3.37003	1.36723e-06	2.17734e-05	up
TRITD1Bv1G142840	putative NAD kinase 3 [Aegilops tauschii subsp. tauschii];Putative NAD kinase 3 [Triticum urartu]	1.33925	23.3696	-4.12514	6.71832e-08	1.65092e-06	down
TRITD1Bv1G142860	50S ribosomal protein L1, chloroplastic [Aegilops tauschii subsp. tauschii];50S ribosomal protein L1, chloroplastic [Triticum urartu]	197.065	28.6379	2.78267	3.45246e-05	0.000337917	up
TRITD1Bv1G142870	protein RETICULATA-RELATED 4, chloroplastic-like [Aegilops tauschii subsp. tauschii]	45.588	8.55442	2.41391	0.000247001	0.00179687	up
TRITD1Bv1G142940	sm-like protein LSM5 [Aegilops tauschii subsp. tauschii]	15.3245	51.8542	-1.75862	0.0155498	0.0536937	down
TRITD1Bv1G142980	probable folate-biopterin transporter 7 [Aegilops tauschii subsp. tauschii]	0.969701	6.6672	-2.78147	0.000170081	0.00130791	down
TRITD1Bv1G143370	probable transmembrane GTPase FZO-like, chloroplastic [Aegilops tauschii subsp. tauschii];Uncharacterized protein in xynA 3'region [Triticum urartu]	8.85349	3.23777	1.45124	0.0190993	0.0633889	up
TRITD1Bv1G143600	hypothetical protein TRIUR3_35326 [Triticum urartu]	3.10557	21.2422	-2.774	0.000145238	0.00114556	down
TRITD1Bv1G143670	mannosylglycoprotein endo-beta-mannosidase [Aegilops tauschii subsp. tauschii]	1.53643	15.9855	-3.37911	5.28235e-06	6.80755e-05	down
TRITD1Bv1G144290	argininosuccinate synthase, chloroplastic [Aegilops tauschii subsp. tauschii];Argininosuccinate synthase, chloroplastic [Triticum urartu]	31.6479	88.9071	-1.49019	0.0399501	0.111811	down
TRITD1Bv1G144380	protein PALE CRESS, chloroplastic [Brachypodium distachyon];protein PALE CRESS, chloroplastic-like [Aegilops tauschii subsp. tauschii]	16.0635	4.21682	1.92956	0.00263994	0.0129117	up
TRITD1Bv1G144610	isoamylase 2, chloroplastic [Aegilops tauschii subsp. tauschii]	3.56645	20.0645	-2.49208	0.00057616	0.00363344	down
TRITD1Bv1G145600	uncharacterized protein LOC109778334 [Aegilops tauschii subsp. tauschii]	3.18647	1.20208	1.40643	0.0276348	0.0844363	up
TRITD1Bv1G145660	hypothetical protein TRIUR3_24170 [Triticum urartu]	2.12389	7.21604	-1.7645	0.0158749	0.0545832	down
TRITD1Bv1G145790	endo-1,3;1,4-beta-D-glucanase-like [Aegilops tauschii subsp. tauschii];predicted protein [Hordeum vulgare subsp. vulgare]	39.6317	14.024	1.49875	0.0155804	0.0537763	up
TRITD1Bv1G145900	endo-1,3;1,4-beta-D-glucanase-like [Aegilops tauschii subsp. tauschii]	16.947	2.34431	2.8538	2.76238e-05	0.000279978	up
TRITD1Bv1G146410	GDSL esterase/lipase At1g54790 [Aegilops tauschii subsp. tauschii]	3.50981	24.0634	-2.77738	0.000141996	0.00112438	down
TRITD1Bv1G146500	uncharacterized protein LOC109739252 isoform X1 [Aegilops tauschii subsp. tauschii];uncharacterized protein LOC109739252 isoform X2 [Aegilops tauschii subsp. tauschii];predicted protein [Hordeum vulgare subsp. vulgare]	10.9143	2.37884	2.19789	0.000764372	0.00463014	up
TRITD1Bv1G146660	Disease resistance RPP13-like protein 4 [Triticum urartu]	2.96201	0.557281	2.4101	0.000296333	0.0020881	up
TRITD1Bv1G147240	LEC14B protein [Triticum urartu];predicted protein, partial [Hordeum vulgare subsp. vulgare]	31.0783	4.34714	2.83777	2.73239e-05	0.000277171	up
TRITD1Bv1G147620	uncharacterized protein At4g15545 [Brachypodium distachyon]	90.2443	9.98525	3.17597	3.84026e-06	5.20054e-05	up
TRITD1Bv1G147810	cytochrome P450 734A1-like [Aegilops tauschii subsp. tauschii];Secologanin synthase [Triticum urartu]	8.78764	0.765799	3.52044	6.81625e-07	1.19129e-05	up
TRITD1Bv1G147820	Secologanin synthase [Triticum urartu]	27.3544	1.07615	4.66783	4.86214e-10	2.36325e-08	up
TRITD1Bv1G147830	cytochrome P450 734A1-like [Aegilops tauschii subsp. tauschii];Secologanin synthase [Triticum urartu]	14.5593	1.67201	3.12228	5.81149e-06	7.3891e-05	up
TRITD1Bv1G148010	methyl-CpG-binding domain-containing protein 4-like [Aegilops tauschii subsp. tauschii]	4.7466	39.2853	-3.04902	3.48515e-05	0.000340567	down
TRITD1Bv1G148020	uncharacterized protein LOC109774063 [Aegilops tauschii subsp. tauschii]	22.0939	3.53455	2.64405	8.54012e-05	0.000733991	up
TRITD1Bv1G148050	methionine sulfoxide reductase MSRB3.1 [Triticum aestivum x Thinopyrum elongatum];Peptide methionine sulfoxide reductase B3, chloroplastic [Triticum urartu];methionine sulfoxide reductase MSRB3.3 [Triticum aestivum x Thinopyrum elongatum]	22.4073	9.31513	1.26632	0.0380711	0.107783	up
TRITD1Bv1G148780	1-deoxy-D-xylulose-5-phosphate synthase 1, chloroplastic [Aegilops tauschii subsp. tauschii]	1.56841	5.14833	-1.7148	0.0186073	0.0621115	down
TRITD1Bv1G149030	hypothetical protein TRIUR3_02299 [Triticum urartu]	1.24437	3.73561	-1.58592	0.0307208	0.0915248	down
TRITD1Bv1G149130	predicted protein [Hordeum vulgare subsp. vulgare];hypothetical protein TRIUR3_20200 [Triticum urartu]	0.549123	7.59571	-3.78998	6.18392e-07	1.09718e-05	down
TRITD1Bv1G149310	AAA-ATPase ASD, mitochondrial-like [Aegilops tauschii subsp. tauschii]	1.15679	6.06071	-2.38936	0.00109543	0.00627799	down
TRITD1Bv1G149480	uncharacterized protein LOC109737561 [Aegilops tauschii subsp. tauschii]	2.48083	1.06479	1.22025	0.0470126	0.126392	up
TRITD1Bv1G149820	transcription factor PCL1-like [Aegilops tauschii subsp. tauschii]	5.16374	1.41659	1.86599	0.00399609	0.0180401	up
TRITD1Bv1G150100	tubulin beta-1 chain [Aegilops tauschii subsp. tauschii];hypothetical protein B296_00000638 [Ensete ventricosum];hypothetical protein CUMW_076290, partial [Citrus unshiu];RecName: Full=Tubulin beta-1 chain; AltName: Full=Beta-1-tubulin;uncharacterized protein LOC100272336 isoform X1 [Zea mays];beta tubulin 6 [Hordeum vulgare subsp. vulgare]	0.747659	68.518	-6.51796	1.36823e-14	2.91096e-12	down
TRITD1Bv1G150260	probable mediator of RNA polymerase II transcription subunit 26b [Aegilops tauschii subsp. tauschii]	30.1925	12.0244	1.32823	0.0297106	0.0891059	up
TRITD1Bv1G150300	F-box/FBD/LRR-repeat protein At1g13570-like [Aegilops tauschii subsp. tauschii]	8.44736	2.21045	1.93416	0.00269816	0.0131382	up
TRITD1Bv1G150370	putative disease resistance protein RGA4 [Aegilops tauschii subsp. tauschii]	12.5569	2.17973	2.52626	0.000140879	0.00111772	up
TRITD1Bv1G150380	probably inactive leucine-rich repeat receptor-like protein kinase At5g48380 [Aegilops tauschii subsp. tauschii];predicted protein, partial [Hordeum vulgare subsp. vulgare]	64.6162	5.53533	3.54516	4.34344e-07	8.17901e-06	up
TRITD1Bv1G150700	hypothetical protein TRIUR3_11097 [Triticum urartu]	15.0384	4.7222	1.67112	0.00802606	0.0316939	up
TRITD1Bv1G150970	guanosine nucleotide diphosphate dissociation inhibitor 1 [Aegilops tauschii subsp. tauschii];Rab GDP dissociation inhibitor alpha [Triticum urartu]	65.2025	25.4966	1.35462	0.0268226	0.0824844	up
TRITD1Bv1G151380	uncharacterized protein LOC109732055 isoform X6 [Aegilops tauschii subsp. tauschii]	13.2137	1.97991	2.73853	6.06097e-05	0.000546479	up
TRITD1Bv1G151400	uncharacterized protein LOC109762701 [Aegilops tauschii subsp. tauschii]	41.4349	2.50437	4.04833	2.26376e-08	6.45185e-07	up
TRITD1Bv1G151750	glycine-rich protein 2-like [Aegilops tauschii subsp. tauschii];Glycine-rich protein 2 [Triticum urartu]	30.1268	117.285	-1.9609	0.00644775	0.0265823	down
TRITD1Bv1G152280	uncharacterized protein LOC109735042 [Aegilops tauschii subsp. tauschii]	49.8141	6.83125	2.86633	2.21509e-05	0.000232073	up
TRITD1Bv1G152310	serine/arginine repetitive matrix protein 1-like isoform X2 [Aegilops tauschii subsp. tauschii];serine/arginine repetitive matrix protein 1-like isoform X1 [Aegilops tauschii subsp. tauschii]	2.24274	9.72073	-2.1158	0.0034389	0.0159417	down
TRITD1Bv1G152370	zinc finger CCCH domain-containing protein 44-like isoform X2 [Aegilops tauschii subsp. tauschii];uncharacterized protein At5g08430-like isoform X4 [Aegilops tauschii subsp. tauschii]	0.684167	3.83699	-2.48756	0.000668649	0.0041445	down
TRITD1Bv1G152570	uncharacterized protein LOC109752162 [Aegilops tauschii subsp. tauschii]	7.736	2.32792	1.73255	0.00619424	0.0256988	up
TRITD1Bv1G152820	60S ribosomal protein L4-1-like [Aegilops tauschii subsp. tauschii];60S ribosomal protein L4-1 [Triticum urartu]	32.7702	103.961	-1.66559	0.0210653	0.0683961	down
TRITD1Bv1G152940	MADS-box transcription factor 4-like [Aegilops tauschii subsp. tauschii];PISTILLATA-like protein [Hordeum vulgare subsp. vulgare]	2.77219	15.232	-2.458	0.00076989	0.0046576	down
TRITD1Bv1G152960	probable receptor-like protein kinase At1g11050 [Aegilops tauschii subsp. tauschii]	2.93228	0.457338	2.68069	8.99607e-05	0.000767466	up
TRITD1Bv1G153090	hypothetical protein TRIUR3_22762 [Triticum urartu]	13.2996	1.8394	2.85408	2.91188e-05	0.00029224	up
TRITD1Bv1G153310	hypothetical protein TRIUR3_06540 [Triticum urartu]	6.40968	31.7763	-2.30963	0.00154036	0.00831486	down
TRITD1Bv1G153330	uncharacterized protein LOC109755131 [Aegilops tauschii subsp. tauschii]	2.64283	10.3544	-1.97009	0.00756502	0.0302522	down
TRITD1Bv1G154170	potassium channel AKT2 [Aegilops tauschii subsp. tauschii];Potassium channel AKT2/3 [Triticum urartu];inwardly rectifying potassium channel AKT2 [Hordeum vulgare]	10.6241	0.345421	4.94284	9.9025e-11	6.14259e-09	up
TRITD1Bv1G154570	uncharacterized protein LOC109736408 [Aegilops tauschii subsp. tauschii];hypothetical protein TRIUR3_31901 [Triticum urartu]	1.19192	9.87903	-3.05108	4.0631e-05	0.000388283	down
TRITD1Bv1G154620	uncharacterized protein LOC109736411 [Aegilops tauschii subsp. tauschii];hypothetical protein TRIUR3_07668 [Triticum urartu]	31.6339	12.6482	1.32254	0.030207	0.0902823	up
TRITD1Bv1G154640	DAR GTPase 3, chloroplastic [Aegilops tauschii subsp. tauschii]	26.6824	5.98419	2.15666	0.00090017	0.0053156	up
TRITD1Bv1G154920	bifunctional aspartate aminotransferase and glutamate/aspartate-prephenate aminotransferase isoform X1 [Aegilops tauschii subsp. tauschii]	8.09922	26.1336	-1.69005	0.0194249	0.0642233	down
TRITD1Bv1G155170	formin-like protein 18 isoform X2 [Aegilops tauschii subsp. tauschii];hypothetical protein TRIUR3_02216 [Triticum urartu];formin-like protein 18 isoform X1 [Aegilops tauschii subsp. tauschii]	16.8469	0.601275	4.80831	2.43345e-10	1.32038e-08	up
TRITD1Bv1G155370	uncharacterized protein LOC109737420 [Aegilops tauschii subsp. tauschii]	8.69727	1.85726	2.22738	0.000750929	0.00456124	up
TRITD1Bv1G155680	protein S-acyltransferase 8-like [Aegilops tauschii subsp. tauschii]	4.25553	17.0479	-2.00219	0.00565424	0.0238211	down
TRITD1Bv1G155780	protein LIKE COV 2-like isoform X2 [Aegilops tauschii subsp. tauschii]	4.88099	16.5792	-1.76412	0.015099	0.0523831	down
TRITD1Bv1G156440	fructose-1,6-bisphosphatase, cytosolic-like [Aegilops tauschii subsp. tauschii]	25.1071	4.58465	2.45321	0.00021362	0.00158882	up
TRITD1Bv1G156530	actin-7 [Aegilops tauschii subsp. tauschii]	23.5929	119.248	-2.33754	0.00118994	0.00673376	down
TRITD1Bv1G157390	ferredoxin precursor [Triticum aestivum]	5.86695	23.1728	-1.98175	0.00633881	0.0262223	down
TRITD1Bv1G157410	cell division protein FtsZ homolog 2-2, chloroplastic-like [Aegilops tauschii subsp. tauschii]	1.51087	10.9098	-2.85217	0.000102339	0.00085467	down
TRITD1Bv1G157660	predicted protein [Hordeum vulgare subsp. vulgare];hypothetical protein TRIUR3_26064 [Triticum urartu]	9.48404	1.26413	2.90736	2.2828e-05	0.000237933	up
TRITD1Bv1G157890	uncharacterized protein LOC109770726 [Aegilops tauschii subsp. tauschii]	0.775628	3.98834	-2.36235	0.0012337	0.00693765	down
TRITD1Bv1G157980	uncharacterized protein LOC109784097 isoform X2 [Aegilops tauschii subsp. tauschii];uncharacterized protein LOC109784097 isoform X1 [Aegilops tauschii subsp. tauschii]	0.229843	9.33702	-5.34424	3.21484e-11	2.33451e-09	down
TRITD1Bv1G158070	uncharacterized protein LOC109770157 [Aegilops tauschii subsp. tauschii];Alpha-amylase [Triticum urartu]	9.81267	59.023	-2.58856	0.000350307	0.00239132	down
TRITD1Bv1G158710	uncharacterized protein LOC109740315 [Aegilops tauschii subsp. tauschii];Periplasmic beta-glucosidase [Triticum urartu]	15.3973	3.49525	2.13921	0.000991868	0.00576901	up
TRITD1Bv1G159100	probable anion transporter 2, chloroplastic [Aegilops tauschii subsp. tauschii];predicted protein [Hordeum vulgare subsp. vulgare]	0.683781	5.18207	-2.92192	8.803e-05	0.000752318	down
TRITD1Bv1G160100	hypothetical protein TRIUR3_28549 [Triticum urartu];protein GUCD1 [Aegilops tauschii subsp. tauschii]	3.77896	18.0951	-2.25953	0.00188249	0.00978102	down
TRITD1Bv1G160350	uncharacterized protein LOC109770573 isoform X4 [Aegilops tauschii subsp. tauschii];uncharacterized protein LOC109770573 isoform X3 [Aegilops tauschii subsp. tauschii];uncharacterized protein LOC109770573 isoform X2 [Aegilops tauschii subsp. tauschii]	74.6302	4.5656	4.03088	2.5331e-08	7.11086e-07	up
TRITD1Bv1G160760	uncharacterized protein LOC109751183 [Aegilops tauschii subsp. tauschii]	1.22036	12.618	-3.3701	8.22449e-06	9.95893e-05	down
TRITD1Bv1G161200	aldo-keto reductase family 4 member C10-like [Aegilops tauschii subsp. tauschii];Aldo-keto reductase family 4 member C10 [Triticum urartu]	2.91548	13.8293	-2.24592	0.0020947	0.010641	down
TRITD1Bv1G162150	Myb-related protein 3R-1 [Triticum urartu];uncharacterized protein LOC109732249 [Aegilops tauschii subsp. tauschii]	1.62656	4.75472	-1.54754	0.0350814	0.101302	down
TRITD1Bv1G162440	60S ribosomal protein L36-3-like [Aegilops tauschii subsp. tauschii];60S ribosomal protein L36-3 [Triticum urartu]	69.9223	307.433	-2.13645	0.00300354	0.0142811	down
TRITD1Bv1G162470	probable mediator of RNA polymerase II transcription subunit 37c [Aegilops tauschii subsp. tauschii];Heat shock cognate 70 kDa protein 4 [Triticum urartu]	10.0949	327.902	-5.02156	1.84897e-10	1.06599e-08	down
TRITD1Bv1G162700	Riboflavin biosynthesis protein ribBA, chloroplastic [Triticum urartu]	21.8554	1.76575	3.62964	3.09329e-07	6.10453e-06	up
TRITD1Bv1G162720	very-long-chain (3R)-3-hydroxyacyl-CoA dehydratase 2 [Aegilops tauschii subsp. tauschii]	9.9718	2.27872	2.12963	0.00111241	0.00635429	up
TRITD1Bv1G163000	uncharacterized protein LOC102577793 [Solanum tuberosum]	57.517	297.405	-2.37037	0.00101931	0.00590314	down
TRITD1Bv1G163320	Histone H2A.1 [Triticum urartu];histone H2A-like [Aegilops tauschii subsp. tauschii]	17.3963	55.8598	-1.68303	0.0200289	0.0657793	down
TRITD1Bv1G163500	hypothetical protein TRIUR3_29916 [Triticum urartu];phosphatidate phosphatase PAH1 [Aegilops tauschii subsp. tauschii]	24.2231	9.64607	1.32837	0.0295906	0.088922	up
TRITD1Bv1G164070	uncharacterized protein LOC109762338 isoform X1 [Aegilops tauschii subsp. tauschii];uncharacterized protein LOC109762338 isoform X3 [Aegilops tauschii subsp. tauschii];Bifunctional purine biosynthesis protein purH [Triticum urartu];uncharacterized protein LOC109762338 isoform X2 [Aegilops tauschii subsp. tauschii]	3.42642	9.81672	-1.51854	0.0370152	0.10566	down
TRITD1Bv1G164160	CCAAT-binding transcription factor family protein [Triticum aestivum];nuclear transcription factor Y subunit B-3-like isoform X2 [Aegilops tauschii subsp. tauschii]	2.54825	17.6103	-2.78884	0.000159867	0.0012412	down
TRITD1Bv1G164310	40S ribosomal protein S23 [Triticum urartu]	53.7577	284.416	-2.40346	0.000867616	0.00516143	down
TRITD1Bv1G164350		3.68459	12.3798	-1.74841	0.018954	0.0629678	down
TRITD1Bv1G164920	coiled-coil domain-containing protein 115-like [Aegilops tauschii subsp. tauschii]	74.6396	1.25876	5.88986	1.62846e-13	2.49979e-11	up
TRITD1Bv1G164980	ecotropic viral integration site 5 protein homolog [Aegilops tauschii subsp. tauschii];TBC1 domain family member 8B [Triticum urartu]	4.61259	18.4532	-2.00022	0.00553558	0.0234188	down
TRITD1Bv1G165190	nicotianamine aminotransferase 2 [Triticum aestivum]	105.985	14.725	2.84751	2.4289e-05	0.000250897	up
TRITD1Bv1G165690	calcium-dependent protein kinase 16 isoform X2 [Aegilops tauschii subsp. tauschii];MAP3K epsilon protein kinase 1 isoform X3 [Aegilops tauschii subsp. tauschii];uncharacterized protein LOC100273840 [Zea mays]	1.81244	0.576554	1.65241	0.0102162	0.0384896	up
TRITD1Bv1G167110	UTP--glucose-1-phosphate uridylyltransferase 3, chloroplastic [Aegilops tauschii subsp. tauschii];hypothetical protein TRIUR3_23522 [Triticum urartu]	11.5601	1.02536	3.49496	6.91693e-07	1.20606e-05	up
TRITD1Bv1G167590	uncharacterized protein LOC109752171 [Aegilops tauschii subsp. tauschii]	3.16686	12.1144	-1.9356	0.00740757	0.0297554	down
TRITD1Bv1G167650	protein MALE DISCOVERER 1-like [Aegilops tauschii subsp. tauschii]	9.22344	1.46439	2.655	7.89371e-05	0.000685724	up
TRITD1Bv1G167660	uncharacterized protein LOC109752173 isoform X2 [Aegilops tauschii subsp. tauschii]	13.0142	4.01595	1.69627	0.00720309	0.0291173	up
TRITD1Bv1G168020	ribonuclease P protein subunit p29-like isoform X1 [Aegilops tauschii subsp. tauschii]	8.23053	2.25379	1.86863	0.00357555	0.0164463	up
TRITD1Bv1G168410	protein RETICULATA-RELATED 5, chloroplastic-like [Aegilops tauschii subsp. tauschii];predicted protein, partial [Hordeum vulgare subsp. vulgare];Sorting nexin-1 [Triticum urartu]	11.1449	4.05323	1.45924	0.0182163	0.0611089	up
TRITD1Bv1G168460	hypothetical protein TRIUR3_13589 [Triticum urartu]	0.698371	18.5116	-4.72829	1.95599e-09	7.80274e-08	down
TRITD1Bv1G168660	predicted protein [Hordeum vulgare subsp. vulgare]	127.169	20.0989	2.66155	6.70976e-05	0.000595676	up
TRITD1Bv1G168720	TOM1-like protein 1 [Aegilops tauschii subsp. tauschii]	45.5449	10.6147	2.10123	0.001136	0.00647174	up
TRITD1Bv1G168760	alanine--glyoxylate aminotransferase 2 homolog 3, mitochondrial-like [Aegilops tauschii subsp. tauschii];Putative aminotransferase class III superfamily protein [Zea mays]	12.2368	33.2182	-1.44074	0.0477374	0.127795	down
TRITD1Bv1G170290	serine/threonine-protein kinase STN8, chloroplastic [Aegilops tauschii subsp. tauschii];Serine/threonine-protein kinase STN8, chloroplastic [Triticum urartu]	20.1931	3.44337	2.55197	0.000124119	0.0010048	up
TRITD1Bv1G170730	serotonin N-acetyltransferase 1, chloroplastic [Aegilops tauschii subsp. tauschii];putative acetyltransferase NSI [Triticum urartu]	22.426	5.0649	2.14657	0.000983921	0.00573379	up
TRITD1Bv1G170760	probable LRR receptor-like serine/threonine-protein kinase At1g06840 isoform X1 [Aegilops tauschii subsp. tauschii];probable LRR receptor-like serine/threonine-protein kinase At1g06840 isoform X2 [Aegilops tauschii subsp. tauschii]	82.6941	0.551175	7.22913	1.74803e-17	7.36847e-15	up
TRITD1Bv1G171640	VIP2 [Triticum aestivum];probable NOT transcription complex subunit VIP2 isoform X4 [Aegilops tauschii subsp. tauschii];probable NOT transcription complex subunit VIP2 isoform X3 [Aegilops tauschii subsp. tauschii];probable NOT transcription complex subunit VIP2 isoform X2 [Aegilops tauschii subsp. tauschii]	11.1581	40.665	-1.86569	0.00967125	0.036841	down
TRITD1Bv1G172300	NADH--cytochrome b5 reductase 1-like [Aegilops tauschii subsp. tauschii]	14.5933	43.3088	-1.56935	0.0303769	0.0906357	down
TRITD1Bv1G172310	probable prolyl 4-hydroxylase 4 isoform X2 [Aegilops tauschii subsp. tauschii];type I inositol polyphosphate 5-phosphatase 10-like isoform X3 [Aegilops tauschii subsp. tauschii];predicted protein [Hordeum vulgare subsp. vulgare];type I inositol polyphosphate 5-phosphatase 10-like isoform X1 [Aegilops tauschii subsp. tauschii]	5.08039	1.63376	1.63674	0.00959951	0.0366022	up
TRITD1Bv1G173170	60S ribosomal protein L30 [Aegilops tauschii subsp. tauschii]	122.949	429.511	-1.80464	0.0122376	0.04434	down
TRITD1Bv1G173260	hypothetical protein TRIUR3_17273 [Triticum urartu];predicted protein [Hordeum vulgare subsp. vulgare]	0.857469	4.84917	-2.49958	0.000592989	0.00371505	down
TRITD1Bv1G173280	transcription factor GAMYB-like isoform X1 [Aegilops tauschii subsp. tauschii];R2R3-MYB protein [Triticum aestivum];transcription factor GAMYB-like isoform X2 [Aegilops tauschii subsp. tauschii]	1.07033	6.46606	-2.59483	0.000411595	0.00273652	down
TRITD1Bv1G173400	SNF1-related protein kinase regulatory subunit beta-1-like [Aegilops tauschii subsp. tauschii];SNF1-related protein kinase regulatory subunit beta-1 [Triticum urartu]	4.04627	24.0469	-2.57119	0.000413552	0.00274727	down
TRITD1Bv1G173990	uncharacterized protein LOC109752097 [Aegilops tauschii subsp. tauschii]	11.1836	31.1965	-1.48	0.0420584	0.116143	down
TRITD1Bv1G174250	tubulin beta-5 chain [Aegilops tauschii subsp. tauschii];beta-tubulin 2, partial [Hordeum vulgare subsp. vulgare];Tubulin beta-5 chain [Dichanthelium oligosanthes]	0.754489	153.242	-7.6661	5.79589e-18	2.99092e-15	down
TRITD1Bv1G174370	uncharacterized protein LOC109752097 [Aegilops tauschii subsp. tauschii]	1.51601	7.97402	-2.39503	0.00113215	0.00645337	down
TRITD1Bv1G174500	aldehyde dehydrogenase family 2 member C4-like [Aegilops tauschii subsp. tauschii]	2.98952	0.702777	2.08878	0.00151057	0.00818692	up
TRITD1Bv1G174980	phosphatidylinositol-glycan biosynthesis class X protein-like [Aegilops tauschii subsp. tauschii]	3.60558	1.18079	1.61048	0.0119766	0.0435897	up
TRITD1Bv1G176010	uncharacterized protein LOC109777284 [Aegilops tauschii subsp. tauschii]	3.23804	9.92569	-1.61605	0.0299267	0.08961	down
TRITD1Bv1G176690	structural maintenance of chromosomes protein 4 [Aegilops tauschii subsp. tauschii]	0.231003	11.9839	-5.69704	3.40389e-12	3.30232e-10	down
TRITD1Bv1G176940	uncharacterized protein LOC109768495 isoform X2 [Aegilops tauschii subsp. tauschii];uncharacterized protein LOC109768495 isoform X1 [Aegilops tauschii subsp. tauschii];Transcription factor TFIIIB component B'' [Triticum urartu]	4.48803	1.72608	1.37859	0.0261753	0.0808733	up
TRITD1Bv1G177080	uncharacterized protein LOC109747452 [Aegilops tauschii subsp. tauschii]	6.03833	2.30135	1.39167	0.0248307	0.0777288	up
TRITD1Bv1G177580	uncharacterized protein LOC109748029 [Aegilops tauschii subsp. tauschii]	2.20798	6.60683	-1.58123	0.0300872	0.0899796	down
TRITD1Bv1G177800	globulin 1 [Triticum aestivum]	1.79527	96.8551	-5.75356	2.0978e-12	2.24142e-10	down
TRITD1Bv1G178030	traB domain-containing protein-like [Aegilops tauschii subsp. tauschii]	4.4844	18.5503	-2.04846	0.00464304	0.0203602	down
TRITD1Bv1G178580	NAD(P)H dehydrogenase (quinone) FQR1-like [Aegilops tauschii subsp. tauschii]	9.11978	40.0882	-2.13611	0.00312143	0.0147405	down
TRITD1Bv1G178720	unnamed protein product [Triticum aestivum];hypothetical protein TRIUR3_27041 [Triticum urartu];predicted protein, partial [Hordeum vulgare subsp. vulgare]	1.2934	4.96581	-1.94086	0.00830165	0.0325964	down
TRITD1Bv1G178790	receptor-like serine/threonine-protein kinase SD1-8 isoform X1 [Aegilops tauschii subsp. tauschii];receptor-like serine/threonine-protein kinase SD1-8 isoform X2 [Aegilops tauschii subsp. tauschii]	0.419643	5.1709	-3.62318	1.62876e-06	2.51458e-05	down
TRITD1Bv1G178810	predicted protein [Hordeum vulgare subsp. vulgare]	4.01628	1.39242	1.52827	0.0157745	0.0543144	up
TRITD1Bv1G179550	H/ACA ribonucleoprotein complex non-core subunit NAF1 [Triticum urartu]	1.29047	4.6672	-1.85466	0.0105722	0.0395272	down
TRITD1Bv1G179840	Secretory carrier-associated membrane protein 3 [Triticum urartu];secretory carrier membrane protein [Triticum aestivum]	6.3315	48.5473	-2.93877	5.85116e-05	0.000531314	down
TRITD1Bv1G179910	sulfite reductase [ferredoxin], chloroplastic [Aegilops tauschii subsp. tauschii];predicted protein [Hordeum vulgare subsp. vulgare]	60.2848	26.3487	1.19406	0.0475024	0.127349	up
TRITD1Bv1G180260	putative disease resistance protein At1g50180 isoform X1 [Aegilops tauschii subsp. tauschii]	10.2335	0.537775	4.25015	7.4413e-09	2.45553e-07	up
TRITD1Bv1G181240	uncharacterized protein LOC109772600 [Aegilops tauschii subsp. tauschii]	6.68434	21.6735	-1.69707	0.0196707	0.0648401	down
TRITD1Bv1G181580	predicted protein [Hordeum vulgare subsp. vulgare]	8.35131	1.42038	2.55573	0.000130311	0.00104863	up
TRITD1Bv1G181780	uncharacterized protein LOC109741889 [Aegilops tauschii subsp. tauschii]	11.587	1.56036	2.89257	2.24589e-05	0.000234792	up
TRITD1Bv1G181890	photosystem II reaction center W protein, chloroplastic-like [Aegilops tauschii subsp. tauschii]	6.33119	2.19171	1.53042	0.0177627	0.0598441	up
TRITD1Bv1G182220	multisubstrate pseudouridine synthase 7 [Aegilops tauschii subsp. tauschii];predicted protein [Hordeum vulgare subsp. vulgare]	0.788304	3.29212	-2.06219	0.00469658	0.0205393	down
TRITD1Bv1G182230	protein tesmin/TSO1-like CXC 3 [Aegilops tauschii subsp. tauschii]	2.79814	18.3252	-2.71129	0.000205949	0.00153837	down
TRITD1Bv1G183410	lipoyl synthase 2, chloroplastic-like [Aegilops tauschii subsp. tauschii];Lipoyl synthase 2, chloroplastic [Triticum urartu]	1.46205	17.0881	-3.54693	2.33751e-06	3.41324e-05	down
TRITD1Bv1G183920	transmembrane protein 56-like [Aegilops tauschii subsp. tauschii]	28.4852	7.73948	1.87991	0.003246	0.0152044	up
TRITD1Bv1G184790	uncharacterized protein LOC109751506 [Aegilops tauschii subsp. tauschii]	5.4895	17.9663	-1.71054	0.0194207	0.0642233	down
TRITD1Bv1G185340	proline iminopeptidase [Aegilops tauschii subsp. tauschii]	0.797092	23.2578	-4.86682	7.6839e-10	3.53634e-08	down
TRITD1Bv1G185380	tubby-like F-box protein 9 [Aegilops tauschii subsp. tauschii]	25.4322	8.74678	1.53983	0.0133721	0.0476462	up
TRITD1Bv1G185650	auxin response factor 14-like [Aegilops tauschii subsp. tauschii]	1.00308	11.8087	-3.55735	2.09074e-06	3.12824e-05	down
TRITD1Bv1G186360	Eukaryotic translation initiation factor 2 subunit 3 [Triticum urartu]	10.1198	28.0949	-1.47313	0.0427285	0.117512	down
TRITD1Bv1G187070	alpha,alpha-trehalose-phosphate synthase [UDP-forming] 1-like [Aegilops tauschii subsp. tauschii];Alpha,alpha-trehalose-phosphate synthase [UDP-forming] 1 [Triticum urartu];trehalose-phosphate synthase 1 [Triticum aestivum]	5.95298	19.858	-1.73804	0.0160902	0.0551281	down
TRITD1Bv1G187280	Disease resistance protein RGA2 [Triticum urartu]	0.920505	0.393979	1.22431	0.0456382	0.123405	up
TRITD1Bv1G187410	mitogen-activated protein kinase kinase kinase 10-like [Aegilops tauschii subsp. tauschii]	15.9329	2.50962	2.66647	6.95196e-05	0.00061277	up
TRITD1Bv1G187420	uncharacterized protein LOC109741063 [Aegilops tauschii subsp. tauschii];hypothetical protein TRIUR3_08737 [Triticum urartu]	1.45122	9.24154	-2.67087	0.000255425	0.00185038	down
TRITD1Bv1G187540	heat shock protein 101 [Triticum turgidum subsp. durum]	0.403503	42.5218	-6.71948	3.26396e-15	8.14012e-13	down
TRITD1Bv1G187580	hypothetical protein TRIUR3_25380 [Triticum urartu]	11.847	3.10773	1.93059	0.00271157	0.0131876	up
TRITD1Bv1G188810	ABC transporter A family member 2-like [Aegilops tauschii subsp. tauschii];ABC transporter A family member 2 [Triticum urartu];uncharacterized protein LOC100824746 [Brachypodium distachyon]	7.27662	1.59323	2.19131	0.000760832	0.00461446	up
TRITD1Bv1G191670	26S proteasome non-ATPase regulatory subunit 1 homolog A-like isoform X2 [Aegilops tauschii subsp. tauschii];26S proteasome non-ATPase regulatory subunit 1 homolog A-like isoform X3 [Aegilops tauschii subsp. tauschii]	1.24641	5.58125	-2.16281	0.00281377	0.0135649	down
TRITD1Bv1G191700	Malate dehydrogenase, chloroplastic [Triticum urartu]	6.47931	27.806	-2.10148	0.00357195	0.0164329	down
TRITD1Bv1G192030	protein STICHEL-like 4 [Aegilops tauschii subsp. tauschii]	0.405841	1.84607	-2.18547	0.00287077	0.0137849	down
TRITD1Bv1G192260	uncharacterized protein LOC109744306 [Aegilops tauschii subsp. tauschii];predicted protein [Hordeum vulgare subsp. vulgare];hypothetical protein TRIUR3_25598 [Triticum urartu]	23.1215	5.24346	2.14064	0.000963939	0.00564038	up
TRITD1Bv1G192360	tubulin alpha chain [Aegilops tauschii subsp. tauschii];RecName: Full=Tubulin alpha-2 chain;hypothetical protein SORBI_3001G107100 [Sorghum bicolor];alpha tubulin1 [Zea mays]	141.551	753.869	-2.413	0.000823594	0.00493586	down
TRITD1Bv1G193260	disease resistance protein RGA2-like [Aegilops tauschii subsp. tauschii]	5.09486	0.55884	3.18853	5.25744e-06	6.78626e-05	up
TRITD1Bv1G193430	uncharacterized protein LOC109735675 isoform X1 [Aegilops tauschii subsp. tauschii]	12.3631	2.5502	2.27735	0.000549023	0.00349458	up
TRITD1Bv1G193680	starch synthase isoform IV [Triticum aestivum];probable starch synthase 4, chloroplastic/amyloplastic isoform X1 [Aegilops tauschii subsp. tauschii];Glycogen synthase [Triticum urartu]	18.1812	5.26751	1.78726	0.00476033	0.0207619	up
TRITD1Bv1G193810	predicted protein [Hordeum vulgare subsp. vulgare];CLP protease regulatory subunit CLPX1, mitochondrial-like [Aegilops tauschii subsp. tauschii]	3.69716	10.0165	-1.43788	0.0491616	0.130857	down
TRITD1Bv1G194110	putative glycosyl transferase [Triticum aestivum]	5.20815	32.4876	-2.64105	0.000275406	0.00196983	down
TRITD1Bv1G194390	farnesyl pyrophosphate synthase B2 [Triticum aestivum]	5.76959	61.4484	-3.41283	4.23618e-06	5.6515e-05	down
TRITD1Bv1G194670	proactivator polypeptide-like 1 [Aegilops tauschii subsp. tauschii]	54.0938	10.0298	2.43118	0.0002313	0.00169792	up
TRITD1Bv1G194720	uncharacterized protein LOC109786766 [Aegilops tauschii subsp. tauschii]	81.1874	24.4131	1.7336	0.0059359	0.0247881	up
TRITD1Bv1G194950	uncharacterized protein LOC109733809 isoform X2 [Aegilops tauschii subsp. tauschii];uncharacterized protein LOC109733809 isoform X1 [Aegilops tauschii subsp. tauschii]	11.3944	2.0108	2.50248	0.000180707	0.00137653	up
TRITD1Bv1G194970	60S ribosomal protein L28-1 [Triticum urartu]	83.0682	389.546	-2.22943	0.00196381	0.0101147	down
TRITD1Bv1G196100	chaperonin CPN60-like 2, mitochondrial [Aegilops tauschii subsp. tauschii]	3.63027	30.5078	-3.07103	2.9027e-05	0.000291762	down
TRITD1Bv1G196120	uncharacterized protein At4g29660 [Aegilops tauschii subsp. tauschii]	10.4676	46.3043	-2.14521	0.00313952	0.0148029	down
TRITD1Bv1G197380	beta-galactosidase 8 isoform X1 [Aegilops tauschii subsp. tauschii];beta-galactosidase 8 isoform X2 [Aegilops tauschii subsp. tauschii]	26.6974	5.24495	2.3477	0.0003461	0.00236999	up
TRITD1Bv1G198390	protein IQ-DOMAIN 31-like isoform X1 [Aegilops tauschii subsp. tauschii];Mitochondrial outer membrane protein porin [Triticum urartu];protein IQ-DOMAIN 31-like isoform X2 [Aegilops tauschii subsp. tauschii]	1.82902	50.8527	-4.79718	8.93961e-10	3.99302e-08	down
TRITD1Bv1G198510	uncharacterized protein LOC109756479 [Aegilops tauschii subsp. tauschii];30S ribosomal protein S1, chloroplastic [Triticum urartu]	3.68513	0.909003	2.01936	0.00202243	0.0103573	up
TRITD1Bv1G198530	uncharacterized protein LOC109756476 [Aegilops tauschii subsp. tauschii]	17.9685	103.434	-2.52517	0.000506112	0.00326209	down
TRITD1Bv1G198810	uncharacterized protein LOC109745142 isoform X2 [Aegilops tauschii subsp. tauschii]	19.4515	2.35963	3.04325	9.76943e-06	0.000115359	up
TRITD1Bv1G200340	serine/threonine-protein kinase-like protein At3g51990 [Aegilops tauschii subsp. tauschii]	3.04477	1.21733	1.32262	0.0325939	0.0957382	up
TRITD1Bv1G200390	UDP-sulfoquinovose synthase, chloroplastic [Aegilops tauschii subsp. tauschii]	19.5962	2.04391	3.26117	2.62201e-06	3.7719e-05	up
TRITD1Bv1G200760	phosphatidylinositol/phosphatidylcholine transfer protein SFH8-like isoform X1 [Aegilops tauschii subsp. tauschii];predicted protein [Hordeum vulgare subsp. vulgare];phosphatidylinositol/phosphatidylcholine transfer protein SFH8-like isoform X2 [Aegilops tauschii subsp. tauschii]	72.3033	11.7184	2.62528	8.13164e-05	0.000703119	up
TRITD1Bv1G200770	uncharacterized protein LOC109743992 isoform X1 [Aegilops tauschii subsp. tauschii];uncharacterized protein LOC109743992 isoform X2 [Aegilops tauschii subsp. tauschii];putative E3 ubiquitin-protein ligase HERC1 [Triticum urartu]	1.8169	0.296998	2.61296	0.000118589	0.000968716	up
TRITD1Bv1G201580	histone H2B.2 [Aegilops tauschii subsp. tauschii];histone H2B.2-like [Aegilops tauschii subsp. tauschii]	1.07328	107.505	-6.64624	6.40953e-15	1.48054e-12	down
TRITD1Bv1G201710	predicted protein [Hordeum vulgare subsp. vulgare]	10.4386	277.004	-4.72991	1.33067e-09	5.5645e-08	down
TRITD1Bv1G202180	chlorophyll a-b binding protein of LHCII type 1-like [Aegilops tauschii subsp. tauschii];predicted protein [Hordeum vulgare subsp. vulgare];Chlorophyll a-b binding protein 25, chloroplastic [Triticum urartu]	0.690894	3.12897	-2.17915	0.00285488	0.0137277	down
TRITD1Bv1G202310	predicted protein [Hordeum vulgare subsp. vulgare];serine/threonine-protein kinase STN7, chloroplastic [Aegilops tauschii subsp. tauschii]	171.462	9.62881	4.15439	1.00166e-08	3.19662e-07	up
TRITD1Bv1G202800	predicted protein [Hordeum vulgare subsp. vulgare];probable protein phosphatase 2C 71 [Aegilops tauschii subsp. tauschii]	34.2284	6.57442	2.38026	0.00029311	0.00207021	up
TRITD1Bv1G202810	hypothetical protein TRIUR3_05604 [Triticum urartu]	1.324	6.2793	-2.2457	0.00226848	0.0113983	down
TRITD1Bv1G202840	threonine synthase 2, chloroplastic-like [Aegilops tauschii subsp. tauschii]	2.01984	16.4632	-3.02693	3.84794e-05	0.000370938	down
TRITD1Bv1G202950	predicted protein [Hordeum vulgare subsp. vulgare];Lactation elevated protein 1 [Triticum urartu];lactation elevated protein 1-like [Aegilops tauschii subsp. tauschii]	34.4565	7.47251	2.20511	0.000696111	0.00428623	up
TRITD1Bv1G203190	E3 ubiquitin-protein ligase MBR2-like [Aegilops tauschii subsp. tauschii];predicted protein [Hordeum vulgare subsp. vulgare];E3 ubiquitin ligase BIG BROTHER-related protein [Triticum urartu]	10.7369	4.53944	1.24199	0.041317	0.114644	up
TRITD1Bv1G203570	uncharacterized protein LOC109774767 [Aegilops tauschii subsp. tauschii]	1.98229	6.30387	-1.66907	0.0214827	0.0694151	down
TRITD1Bv1G203790	mitochondrial L2 ribosomal protein [Triticum aestivum]	1.33252	8.80406	-2.72401	0.000228043	0.00167859	down
TRITD1Bv1G204080	CRM-domain containing factor CFM3, chloroplastic/mitochondrial [Aegilops tauschii subsp. tauschii]	23.1186	7.95114	1.53982	0.0132385	0.047253	up
TRITD1Bv1G204740	guanine nucleotide-binding protein subunit beta-like protein A [Aegilops tauschii subsp. tauschii]	1.78191	23.5979	-3.72716	7.88454e-07	1.35051e-05	down
TRITD1Bv1G205450	predicted protein [Hordeum vulgare subsp. vulgare]	11.2524	1.68148	2.74243	5.23001e-05	0.000483338	up
TRITD1Bv1G207110	asparagine synthetase [Secale cereale x Triticum turgidum subsp. durum];asparagine synthetase1 [Zea mays]	1.10469	16.2831	-3.88166	3.05272e-07	6.03921e-06	down
TRITD1Bv1G207450	photosynthetic NDH subunit of subcomplex B 3, chloroplastic [Aegilops tauschii subsp. tauschii];hypothetical protein TRIUR3_01768 [Triticum urartu]	12.9136	2.03994	2.6623	8.30095e-05	0.000714955	up
TRITD1Bv1G208370	60S ribosomal protein L37a-1 isoform X1 [Aegilops tauschii subsp. tauschii]	44.7132	159.798	-1.83748	0.0108309	0.0402835	down
TRITD1Bv1G208780	predicted protein [Hordeum vulgare subsp. vulgare]	1.18266	3.4476	-1.54356	0.0381899	0.108044	down
TRITD1Bv1G208810	hypothetical protein TRIUR3_15614 [Triticum urartu]	7.17465	30.5365	-2.08956	0.00440228	0.019528	down
TRITD1Bv1G209080	MACPF domain-containing protein NSL1-like [Aegilops tauschii subsp. tauschii];hypothetical protein TRIUR3_20323 [Triticum urartu]	7.08267	0.78652	3.17074	4.82071e-06	6.31325e-05	up
TRITD1Bv1G209100	26S proteasome non-ATPase regulatory subunit 5 [Triticum urartu]	11.0699	36.1287	-1.7065	0.0181166	0.0608083	down
TRITD1Bv1G209190	disease resistance protein RPS2-like [Aegilops tauschii subsp. tauschii]	9.60811	1.2794	2.90879	1.87863e-05	0.000200901	up
TRITD1Bv1G209270	probable ubiquitin-conjugating enzyme E2 24 isoform X1 [Aegilops tauschii subsp. tauschii];putative ubiquitin-conjugating enzyme E2 24 [Triticum urartu];predicted protein, partial [Hordeum vulgare subsp. vulgare]	36.3363	6.57546	2.46625	0.000187316	0.00142018	up
TRITD1Bv1G209280	50S ribosomal protein L21, mitochondrial [Brachypodium distachyon];50S ribosomal protein L21, mitochondrial [Aegilops tauschii subsp. tauschii]	3.43184	14.0003	-2.0284	0.005245	0.0224757	down
TRITD1Bv1G209780	ribosomal L1 domain-containing protein 1-like [Aegilops tauschii subsp. tauschii]	6.24158	18.745	-1.58652	0.0287011	0.0868842	down
TRITD1Bv1G209830	uncharacterized oxidoreductase At4g09670 [Aegilops tauschii subsp. tauschii]	23.3582	5.42391	2.10652	0.00118458	0.00670966	up
TRITD1Bv1G210070	auxin-responsive protein IAA19-like [Aegilops tauschii subsp. tauschii];Auxin-responsive protein IAA19 [Triticum urartu]	16.8732	2.74419	2.62028	9.77021e-05	0.000820806	up
TRITD1Bv1G210140	UV-B-induced protein At3g17800, chloroplastic-like [Aegilops tauschii subsp. tauschii]	54.2222	4.78534	3.50219	5.8616e-07	1.04921e-05	up
TRITD1Bv1G210710	pirin-like protein [Aegilops tauschii subsp. tauschii]	7.65825	0.953584	3.00558	1.43801e-05	0.000159895	up
TRITD1Bv1G210790	photosystem I reaction center subunit VI, chloroplastic [Aegilops tauschii subsp. tauschii]	96.1909	35.796	1.4261	0.0206298	0.0673335	up
TRITD1Bv1G211580	predicted protein, partial [Hordeum vulgare subsp. vulgare]	7.31056	2.28295	1.67909	0.0078338	0.0310866	up
TRITD1Bv1G211980	protein DEHYDRATION-INDUCED 19-like [Aegilops tauschii subsp. tauschii]	44.8247	12.5707	1.83423	0.00390024	0.0177014	up
TRITD1Bv1G212010	dnaJ homolog subfamily B member 4-like [Aegilops tauschii subsp. tauschii];DnaJ homolog subfamily B member 13 [Triticum urartu];HSP40, partial [Triticum aestivum]	5.25647	21.2161	-2.01299	0.00532815	0.0227396	down
TRITD1Bv1G212900	xyloglucan endotransglycosylase/hydrolase protein 8-like [Aegilops tauschii subsp. tauschii];Xyloglucan endotransglycosylase/hydrolase protein 8 [Triticum urartu]	10.5328	1.59379	2.72436	5.91329e-05	0.000535753	up
TRITD1Bv1G212940	auxin response factor 15-like [Aegilops tauschii subsp. tauschii]	2.51583	6.96531	-1.46916	0.0443693	0.120873	down
TRITD1Bv1G213600	alpha purothionin [Triticum aestivum]	2.43	3873.73	-10.6385	7.06684e-27	5.33497e-23	down
TRITD1Bv1G213640	E3 ubiquitin-protein ligase MBR2-like isoform X1 [Aegilops tauschii subsp. tauschii];E3 ubiquitin-protein ligase MBR2-like isoform X2 [Aegilops tauschii subsp. tauschii];E3 ubiquitin-protein ligase MBR2-like isoform X3 [Aegilops tauschii subsp. tauschii];E3 ubiquitin ligase BIG BROTHER-related protein [Triticum urartu]	7.56929	140.329	-4.21252	3.31839e-08	8.90312e-07	down
TRITD1Bv1G213820	60S ribosomal protein L18a-like protein [Aegilops tauschii subsp. tauschii]	22.2928	4.64383	2.26319	0.000578925	0.00364708	up
TRITD1Bv1G214960	uncharacterized protein LOC109784134 [Aegilops tauschii subsp. tauschii]	13.764	4.57142	1.59019	0.0109611	0.0406249	up
TRITD1Bv1G214990	mitogen-activated protein kinase 7-like [Aegilops tauschii subsp. tauschii];mitogen activated protein kinase 20-5 [Triticum aestivum]	2.7422	34.2515	-3.64276	1.1337e-06	1.84541e-05	down
TRITD1Bv1G215270	cold-regulated 413 inner membrane protein 1, chloroplastic-like [Aegilops tauschii subsp. tauschii]	1.29488	18.1984	-3.81292	5.30892e-07	9.63792e-06	down
TRITD1Bv1G215350	Chlorophyll a-b binding protein 3C, chloroplastic [Capsicum chinense];chlorophyll a-b binding protein of LHCII type 1-like [Aegilops tauschii subsp. tauschii]	1244.26	174.824	2.83132	2.62832e-05	0.000268184	up
TRITD1Bv1G215920	sugar transporter ERD6-like 4 [Aegilops tauschii subsp. tauschii];Sugar transporter ERD6-like 6 [Triticum urartu]	35.9756	1.19667	4.90992	1.02312e-10	6.33028e-09	up
TRITD1Bv1G216580	short-chain dehydrogenase/reductase 2b-like [Aegilops tauschii subsp. tauschii]	14.0312	1.28245	3.45167	1.0388e-06	1.71278e-05	up
TRITD1Bv1G216590	predicted protein [Hordeum vulgare subsp. vulgare]	102.687	6.72338	3.93292	4.04805e-08	1.06142e-06	up
TRITD1Bv1G216670	disease resistance protein RPP13-like [Aegilops tauschii subsp. tauschii];predicted protein [Hordeum vulgare subsp. vulgare]	0.951648	3.40395	-1.83871	0.0112575	0.0414514	down
TRITD1Bv1G216770	GBF1 [Triticum aestivum];common plant regulatory factor 1-like [Aegilops tauschii subsp. tauschii]	1.39501	6.04432	-2.1153	0.00381441	0.0173737	down
TRITD1Bv1G216840	protein SUPPRESSOR OF PHYA-105 1-like [Aegilops tauschii subsp. tauschii];Protein SUPPRESSOR OF PHYA-105 1 [Zea mays]	11.8686	3.32535	1.83557	0.00387965	0.0176212	up
TRITD1Bv1G216860	protein ROOT PRIMORDIUM DEFECTIVE 1-like [Aegilops tauschii subsp. tauschii]	9.77843	3.25247	1.58807	0.0113059	0.0415914	up
TRITD1Bv1G217370	ketol-acid reductoisomerase, chloroplastic [Aegilops tauschii subsp. tauschii]	68.012	348.316	-2.35654	0.00107894	0.00619497	down
TRITD1Bv1G217540	GTP-binding nuclear protein Ran-2 [Aegilops tauschii subsp. tauschii]	226.464	825.264	-1.86558	0.00952576	0.0364011	down
TRITD1Bv1G217820	uncharacterized protein LOC109764809 [Aegilops tauschii subsp. tauschii]	47.9292	2.83601	4.07897	2.20395e-08	6.32598e-07	up
TRITD1Bv1G217850	pentatricopeptide repeat-containing protein At1g15510, chloroplastic [Aegilops tauschii subsp. tauschii]	2.83288	0.585787	2.27382	0.000578453	0.003646	up
TRITD1Bv1G217870	fatty acid amide hydrolase-like [Aegilops tauschii subsp. tauschii]	8.08379	35.9706	-2.15371	0.00281756	0.0135778	down
TRITD1Bv1G218250	protein CHUP1, chloroplastic [Aegilops tauschii subsp. tauschii];hypothetical protein TRIUR3_01863 [Triticum urartu]	133.167	4.24109	4.97266	5.14339e-11	3.44607e-09	up
TRITD1Bv1G218730	uncharacterized protein LOC109739812 [Aegilops tauschii subsp. tauschii]	0.850549	9.63343	-3.50158	3.54859e-06	4.87634e-05	down
TRITD1Bv1G218850	uncharacterized protein LOC109739839 [Aegilops tauschii subsp. tauschii]	0.460714	2.27	-2.30075	0.00153913	0.00831221	down
TRITD1Bv1G218950	uncharacterized protein LOC109739839 [Aegilops tauschii subsp. tauschii]	0.358802	0.131338	1.4499	0.0234201	0.0742333	up
TRITD1Bv1G219250	predicted protein [Hordeum vulgare subsp. vulgare]	1.10438	3.12662	-1.50137	0.0432035	0.118523	down
TRITD1Bv1G219480	ADP-glucose pyrophosphorylase large subunit [Triticum urartu]	1.41799	487.385	-8.42507	2.24669e-20	1.87901e-17	down
TRITD1Bv1G219810	putative receptor-like protein kinase At4g00960 [Aegilops tauschii subsp. tauschii]	10.4667	1.42023	2.88161	2.39936e-05	0.000248875	up
TRITD1Bv1G219830	Cysteine-rich receptor-like protein kinase 41 [Triticum urartu]	23.5819	4.42925	2.41254	0.000269312	0.00193366	up
TRITD1Bv1G219990	solanesyl-diphosphate synthase 2, chloroplastic [Aegilops tauschii subsp. tauschii]	40.5332	5.75539	2.81612	3.00716e-05	0.000300147	up
TRITD1Bv1G220830	predicted protein [Hordeum vulgare subsp. vulgare]	151.34	31.67	2.25661	0.00053743	0.0034352	up
TRITD1Bv1G221100	predicted protein [Hordeum vulgare subsp. vulgare]	0.574512	11.9266	-4.3757	1.52248e-08	4.62735e-07	down
TRITD1Bv1G221170		45.7513	217.36	-2.2482	0.00181836	0.00951304	down
TRITD1Bv1G222180	probable GABA transporter 2 [Aegilops tauschii subsp. tauschii]	4.74368	1.22449	1.95383	0.00263527	0.0128941	up
TRITD1Bv1G222580	RNA polymerase sigma factor sigE, chloroplastic/mitochondrial-like [Aegilops tauschii subsp. tauschii]	30.2926	1.7895	4.08134	1.83788e-08	5.42031e-07	up
TRITD1Bv1G222670	CTP synthase-like isoform X2 [Aegilops tauschii subsp. tauschii];CTP synthase-like isoform X1 [Aegilops tauschii subsp. tauschii];predicted protein [Hordeum vulgare subsp. vulgare]	2.31077	19.587	-3.08345	2.78836e-05	0.00028214	down
TRITD1Bv1G222760	hypothetical protein TRIUR3_17822 [Triticum urartu];predicted protein [Hordeum vulgare subsp. vulgare];uncharacterized protein LOC109762114 isoform X1 [Aegilops tauschii subsp. tauschii]	1.62155	5.64149	-1.7987	0.0135898	0.0482727	down
TRITD1Bv1G223170	predicted protein, partial [Hordeum vulgare subsp. vulgare];structural maintenance of chromosomes protein 3-like [Aegilops tauschii subsp. tauschii]	35.4639	15.2661	1.21602	0.0440062	0.120195	up
TRITD1Bv1G223670	uncharacterized protein LOC109760801 isoform X1 [Aegilops tauschii subsp. tauschii];Trimethylguanosine synthase [Triticum urartu];trimethylguanosine synthase-like isoform X2 [Aegilops tauschii subsp. tauschii]	0.533081	3.64021	-2.77159	0.000175359	0.00134084	down
TRITD1Bv1G223720	probable E3 ubiquitin ligase SUD1 [Aegilops tauschii subsp. tauschii]	0.879812	4.75696	-2.43477	0.000835069	0.00499353	down
TRITD1Bv1G224230	RNA polymerase sigma factor rpoD [Triticum urartu]	16.9872	1.84994	3.1989	3.7294e-06	5.08163e-05	up
TRITD1Bv1G224710	predicted protein [Hordeum vulgare subsp. vulgare];RGG repeats nuclear RNA binding protein A-like [Aegilops tauschii subsp. tauschii]	12.2567	144.243	-3.55686	1.75202e-06	2.68616e-05	down
TRITD1Bv1G224850	probable receptor-like protein kinase At2g42960 [Aegilops tauschii subsp. tauschii]	2.5045	25.3053	-3.33685	7.04686e-06	8.69351e-05	down
TRITD1Bv1G224880	putative disease resistance protein RGA1 [Aegilops tauschii subsp. tauschii]	13.0408	2.83236	2.20296	0.00070222	0.00431618	up
TRITD1Bv1G225200	calmodulin-like protein 3 [Aegilops tauschii subsp. tauschii]	3.18279	9.30341	-1.54747	0.0361293	0.103739	down
TRITD1Bv1G225280	hypothetical protein TRIUR3_17235 [Triticum urartu];predicted protein [Hordeum vulgare subsp. vulgare]	11.8403	1.23633	3.25957	3.34924e-06	4.63656e-05	up
TRITD1Bv1G225390	uncharacterized protein LOC109769027 [Aegilops tauschii subsp. tauschii]	1.85997	13.4882	-2.85835	0.000112257	0.000927027	down
TRITD1Bv1G225620	putative disease resistance RPP13-like protein 3 [Aegilops tauschii subsp. tauschii];hypothetical protein TRIUR3_03859 [Triticum urartu];Putative disease resistance RPP13-like protein 3 [Triticum urartu]	3.03645	0.649863	2.22418	0.000661188	0.00410244	up
TRITD1Bv1G225730	ATP-dependent Clp protease proteolytic subunit-related protein 1, chloroplastic [Aegilops tauschii subsp. tauschii];predicted protein [Hordeum vulgare subsp. vulgare]	57.3944	13.6479	2.07223	0.00131142	0.00730048	up
TRITD1Bv1G225780	plant cysteine oxidase 2-like [Aegilops tauschii subsp. tauschii]	3.14886	27.4903	-3.12602	2.27845e-05	0.000237582	down
TRITD1Bv1G226130	uncharacterized protein LOC109768309 isoform X1 [Aegilops tauschii subsp. tauschii];uncharacterized protein LOC109764403 [Aegilops tauschii subsp. tauschii]	4.98415	14.0639	-1.49658	0.0408643	0.113726	down
TRITD1Bv1G226330	uncharacterized protein LOC109768309 isoform X1 [Aegilops tauschii subsp. tauschii]	2.93785	75.7136	-4.68772	2.23518e-09	8.66009e-08	down
TRITD1Bv1G226840	uncharacterized protein LOC109782189 [Aegilops tauschii subsp. tauschii]	3.6699	1.18617	1.62943	0.0104671	0.0392136	up
TRITD1Bv1G227990	early flowering 3-B1 [Triticum aestivum]	19.416	8.18495	1.2462	0.0398251	0.111548	up
TRITD1Bv1G228060	serine/arginine repetitive matrix protein 1-like [Aegilops tauschii subsp. tauschii]	0.513043	1.62752	-1.66552	0.0253248	0.078909	down
TRITD1Bv1G228550	uncharacterized protein LOC109754650 isoform X1 [Aegilops tauschii subsp. tauschii];uncharacterized protein LOC109754662 [Aegilops tauschii subsp. tauschii];uncharacterized protein LOC109754650 isoform X2 [Aegilops tauschii subsp. tauschii]	2.8296	25.1058	-3.14935	1.875e-05	0.00020069	down
TRITD1Bv1G228560	heterotrimeric G protein alpha subunit [Triticum aestivum]	3.87166	11.625	-1.58621	0.0295985	0.0889249	down
TRITD1Bv1G228610	uncharacterized protein LOC109754656 [Aegilops tauschii subsp. tauschii];Nucleoside diphosphate kinase IV, chloroplastic/mitochondrial [Triticum urartu]	26.8987	118.464	-2.13884	0.00297863	0.014196	down
TRITD1Bv1G228720	UDP-glucose 4-epimerase 1 [Aegilops tauschii subsp. tauschii]	207.099	31.7627	2.70492	5.26902e-05	0.000485912	up
TRITD1Bv1G229080	rho GDP-dissociation inhibitor 1-like [Aegilops tauschii subsp. tauschii]	1.97386	10.9853	-2.47648	0.000719919	0.00440376	down
TRITD1Bv1G229090	histone deacetylase HDT2-like [Aegilops tauschii subsp. tauschii]	53.329	351.375	-2.72002	0.000178078	0.00135949	down
TRITD1Bv1G229290	protein argonaute 4B-like [Aegilops tauschii subsp. tauschii];argonaute 4, partial [Triticum aestivum];Protein argonaute 4B [Triticum urartu]	0.475394	13.6388	-4.84245	8.8017e-10	3.94596e-08	down
TRITD2Av1G000080	AT-rich interactive domain-containing protein 2-like [Aegilops tauschii subsp. tauschii];hypothetical protein TRIUR3_06075 [Triticum urartu]	0.972649	3.65781	-1.91099	0.00918301	0.0353195	down
TRITD2Av1G000100	uncharacterized protein LOC109784859 [Aegilops tauschii subsp. tauschii];hypothetical protein TRIUR3_06073 [Triticum urartu]	2.62017	32.5355	-3.63428	1.36356e-06	2.17423e-05	down
TRITD2Av1G000110	unnamed protein product [Triticum aestivum]	34.8554	1.21811	4.83867	1.74626e-10	1.01812e-08	up
TRITD2Av1G000910	uncharacterized protein LOC109737463 [Aegilops tauschii subsp. tauschii]	24.6705	6.8177	1.85543	0.00350489	0.0161892	up
TRITD2Av1G002420	stAR-related lipid transfer protein 7, mitochondrial-like [Aegilops tauschii subsp. tauschii];unnamed protein product [Triticum aestivum]	60.4065	24.5898	1.29665	0.0331702	0.0969288	up
TRITD2Av1G002680	hypothetical protein TRIUR3_16816 [Triticum urartu]	4.60417	14.1458	-1.61936	0.0253887	0.0790675	down
TRITD2Av1G003050	protein AAR2 homolog [Aegilops tauschii subsp. tauschii];unnamed protein product [Triticum aestivum];hypothetical protein TRIUR3_11170 [Triticum urartu]	1.32539	22.5038	-4.08568	8.25284e-08	1.95092e-06	down
TRITD2Av1G005640	formamidopyrimidine-DNA glycosylase-like [Aegilops tauschii subsp. tauschii];predicted protein [Hordeum vulgare subsp. vulgare]	1.02867	9.94394	-3.27304	1.1974e-05	0.000136731	down
TRITD2Av1G005740	hypothetical protein TRIUR3_08404 [Triticum urartu];predicted protein, partial [Hordeum vulgare subsp. vulgare];unnamed protein product [Triticum aestivum]	0.697201	2.43434	-1.80389	0.0138244	0.0489343	down
TRITD2Av1G005930	unnamed protein product [Triticum aestivum]	35.2604	2.11752	4.0576	2.79185e-08	7.68599e-07	up
TRITD2Av1G006120	putative disease resistance protein At1g50180 [Aegilops tauschii subsp. tauschii];Disease resistance RPP13-like protein 4 [Triticum urartu]	12.9883	4.44022	1.54851	0.0128562	0.0461741	up
TRITD2Av1G006230	cysteine-rich receptor-like protein kinase 40 isoform X1 [Aegilops tauschii subsp. tauschii];unnamed protein product [Triticum aestivum];cysteine-rich receptor-like protein kinase 40 isoform X2 [Aegilops tauschii subsp. tauschii]	30.3137	4.07784	2.89409	2.02771e-05	0.000214479	up
TRITD2Av1G006540	1-aminocyclopropane-1-carboxylate oxidase homolog 1-like [Aegilops tauschii subsp. tauschii];1-aminocyclopropane-1-carboxylate oxidase-like protein 11 [Triticum urartu]	1.8718	0.746624	1.32597	0.0335965	0.0980092	up
TRITD2Av1G006620	unnamed protein product [Triticum aestivum];12-oxo-phytodienoic acid reductase [Triticum aestivum];putative 12-oxophytodienoate reductase 4 [Aegilops tauschii subsp. tauschii]	3.47212	0.932252	1.89703	0.00333294	0.0155456	up
TRITD2Av1G006850	predicted protein [Hordeum vulgare subsp. vulgare]	5.92184	18.2291	-1.62213	0.0269019	0.0826969	down
TRITD2Av1G006960	ABC transporter B family member 25, mitochondrial-like [Aegilops tauschii subsp. tauschii];predicted protein [Hordeum vulgare subsp. vulgare]	16.3772	1.65055	3.31068	1.92888e-06	2.92029e-05	up
TRITD2Av1G007070	Putative disease resistance RPP13-like protein 1 [Triticum urartu]	47.6406	11.6954	2.02625	0.0016087	0.00861882	up
TRITD2Av1G007400	hypothetical protein TRIUR3_23272 [Triticum urartu]	2.49335	0.784477	1.66828	0.00898975	0.0347304	up
TRITD2Av1G007430	hypothetical protein TRIUR3_27938 [Triticum urartu]	8.4842	0.661237	3.68154	2.70233e-07	5.46185e-06	up
TRITD2Av1G007470	putative disease resistance protein RGA3 [Brachypodium distachyon]	11.8283	3.47594	1.76676	0.00522004	0.0223903	up
TRITD2Av1G007630	Putative disease resistance RPP13-like protein 1 [Triticum urartu]	4.58028	1.52123	1.59019	0.0111672	0.0412187	up
TRITD2Av1G007950	calvin cycle protein CP12-1, chloroplastic-like [Aegilops tauschii subsp. tauschii];hypothetical protein TRIUR3_21408 [Triticum urartu]	221.458	12.7257	4.12121	1.3224e-08	4.09622e-07	up
TRITD2Av1G008260	hypothetical protein TRIUR3_01664 [Triticum urartu]	2.9983	0.704866	2.08873	0.00150084	0.00814348	up
TRITD2Av1G008570	Subtilisin-like protease [Triticum urartu]	72.023	18.127	1.99031	0.00192844	0.00996643	up
TRITD2Av1G009170	eukaryotic translation initiation factor 3 subunit M-like isoform X2 [Aegilops tauschii subsp. tauschii];eukaryotic translation initiation factor 3 subunit M-like isoform X1 [Aegilops tauschii subsp. tauschii]	16.9336	45.5471	-1.42747	0.0499556	0.132345	down
TRITD2Av1G009510	predicted protein [Hordeum vulgare subsp. vulgare]	15.217	2.45014	2.63475	8.7839e-05	0.000750951	up
TRITD2Av1G009610	Disease resistance protein RPM1 [Triticum urartu]	5.07771	1.64824	1.62325	0.00984892	0.0373944	up
TRITD2Av1G009970	Cytochrome P450 71C2 [Triticum urartu]	1.85875	0.65275	1.50973	0.0175244	0.0591865	up
TRITD2Av1G010430	uncharacterized protein LOC109759578 [Aegilops tauschii subsp. tauschii]	9.07669	1.53918	2.56001	0.000160718	0.00124698	up
TRITD2Av1G010470	sugar transporter ERD6-like 5 [Aegilops tauschii subsp. tauschii]	11.7621	0.983492	3.58009	4.73891e-07	8.76716e-06	up
TRITD2Av1G010980	ABC transporter G family member 28-like [Aegilops tauschii subsp. tauschii];ABCG8, partial [Triticum polonicum]	13.8456	0.795801	4.12087	1.42235e-08	4.37789e-07	up
TRITD2Av1G011410	G-type lectin S-receptor-like serine/threonine-protein kinase RLK1 [Triticum urartu]	64.3431	17.0424	1.91665	0.00265408	0.0129652	up
TRITD2Av1G011420	FK506 binding protein 19-2AS [Triticum aestivum];peptidyl-prolyl cis-trans isomerase FKBP19, chloroplastic [Aegilops tauschii subsp. tauschii]	37.3233	4.01129	3.21794	3.37052e-06	4.66336e-05	up
TRITD2Av1G012210	receptor-like protein 2 [Aegilops tauschii subsp. tauschii];LRR receptor-like serine/threonine-protein kinase GSO2 [Triticum urartu]	15.2999	0.551012	4.79529	2.30568e-10	1.27096e-08	up
TRITD2Av1G014070	unnamed protein product [Triticum aestivum]	13.1784	4.01432	1.71495	0.00713761	0.0289249	up
TRITD2Av1G014310	receptor homology region, transmembrane domain- and RING domain-containing protein 1 [Aegilops tauschii subsp. tauschii]	3.65234	12.9517	-1.82625	0.0116508	0.0425825	down
TRITD2Av1G014520	heavy metal-associated isoprenylated protein 1 [Triticum aestivum]	27.9306	116.622	-2.06192	0.00421718	0.0187917	down
TRITD2Av1G014920	40S ribosomal protein S6 [Aegilops tauschii subsp. tauschii]	55.7487	204.684	-1.87639	0.00914279	0.0351927	down
TRITD2Av1G015090	Ribulose bisphosphate carboxylase small chain PW9, chloroplastic [Triticum urartu];Ribulose bisphosphate carboxylase small chain PWS4.3, chloroplastic [Triticum urartu];ribulose bisphosphate carboxylase small chain PW9, chloroplastic-like [Aegilops tauschii subsp. tauschii];RecName: Full=Ribulose bisphosphate carboxylase small chain PW9, chloroplastic; Short=RuBisCO small subunit PW9; Flags: Prec…	82.5494	15.1603	2.44496	0.000206783	0.00154365	up
TRITD2Av1G015160	aspartyl protease family protein 1-like [Aegilops tauschii subsp. tauschii]	1.85438	6.00149	-1.69439	0.0204016	0.0666963	down
TRITD2Av1G015190	uncharacterized protein LOC109754297 [Aegilops tauschii subsp. tauschii]	41.1625	3.36629	3.6121	3.41005e-07	6.60602e-06	up
TRITD2Av1G015210	probable LRR receptor-like serine/threonine-protein kinase At3g47570 [Aegilops tauschii subsp. tauschii];probable LRR receptor-like serine/threonine-protein kinase At3g47570 isoform X2 [Aegilops tauschii subsp. tauschii];unnamed protein product [Triticum aestivum]	5.66259	0.343116	4.04469	2.32516e-08	6.60357e-07	up
TRITD2Av1G015360	uncharacterized protein LOC109754306 [Aegilops tauschii subsp. tauschii]	4.42463	20.4662	-2.20961	0.00255112	0.0125736	down
TRITD2Av1G015510	uncharacterized protein LOC109743203 [Aegilops tauschii subsp. tauschii]	1.50945	6.41803	-2.0881	0.0041898	0.018711	down
TRITD2Av1G016540	putative flavin-containing monooxygenase 1 [Triticum urartu]	44.8529	7.87198	2.5104	0.000149577	0.00117596	up
TRITD2Av1G017050	GDT1-like protein 2, chloroplastic [Aegilops tauschii subsp. tauschii]	15.5105	5.89964	1.39455	0.0237619	0.0750515	up
TRITD2Av1G017610	hypothetical protein TRIUR3_20569 [Triticum urartu]	4.68965	19.8476	-2.08141	0.00387922	0.0176212	down
TRITD2Av1G018800	unnamed protein product [Triticum aestivum];U-box domain-containing protein 33-like isoform X1 [Aegilops tauschii subsp. tauschii];U-box domain-containing protein 33 [Triticum urartu];U-box domain-containing protein 33-like isoform X3 [Aegilops tauschii subsp. tauschii]	8.6399	2.76981	1.64123	0.00898398	0.034714	up
TRITD2Av1G018820	unnamed protein product [Triticum aestivum]	6.40072	36.4542	-2.50978	0.000522034	0.00335313	down
TRITD2Av1G018880	hypothetical protein TRIUR3_15420 [Triticum urartu]	0.647182	3.25392	-2.32993	0.00145428	0.00794483	down
TRITD2Av1G019050	hypothetical protein TRIUR3_21509 [Triticum urartu]	10.4357	4.49746	1.21435	0.0444454	0.120988	up
TRITD2Av1G019440	hypothetical protein TRIUR3_18554 [Triticum urartu]	5.82583	19.7614	-1.76215	0.0148117	0.0516229	down
TRITD2Av1G019670	phosphoinositide phospholipase C 2-like [Aegilops tauschii subsp. tauschii];unnamed protein product [Triticum aestivum];Phosphoinositide phospholipase C 6 [Triticum urartu]	10.4019	1.35786	2.93744	1.64545e-05	0.000179124	up
TRITD2Av1G020840	hypothetical protein TRIUR3_28914 [Triticum urartu]	2.06868	0.368043	2.49076	0.000255235	0.00184956	up
TRITD2Av1G021620	isoflavone reductase homolog [Aegilops tauschii subsp. tauschii];isoflavone reductase homolog isoform X1 [Aegilops tauschii subsp. tauschii];predicted protein [Hordeum vulgare subsp. vulgare]	1.20887	6.2349	-2.3667	0.00121933	0.00687601	down
TRITD2Av1G021800	unnamed protein product [Triticum aestivum];Ubiquitin-activating enzyme E1 3 [Triticum urartu]	3.76847	12.1024	-1.68325	0.0198531	0.0652818	down
TRITD2Av1G022010	heat shock factor A2b [Triticum aestivum];Heat stress transcription factor A-2b [Triticum urartu]	1.03265	7.57417	-2.87474	0.000100522	0.000840709	down
TRITD2Av1G023750	unnamed protein product [Triticum aestivum];probable protein phosphatase 2C 33 [Aegilops tauschii subsp. tauschii]	7.74473	21.6564	-1.48351	0.0414738	0.114961	down
TRITD2Av1G023820	PHD and RING finger domain-containing protein 1 [Triticum urartu]	20.9082	8.34366	1.32531	0.0300253	0.0898168	up
TRITD2Av1G023850	ribosomal protein L19 [Triticum aestivum];60S ribosomal protein L19-2 [Triticum urartu];unnamed protein product [Triticum aestivum]	145.441	518.458	-1.83379	0.0108552	0.0403187	down
TRITD2Av1G024070	serine/threonine-protein kinase TIO [Aegilops tauschii subsp. tauschii];Serine/threonine-protein kinase 36 [Triticum urartu]	0.262443	2.91032	-3.4711	4.10328e-06	5.50439e-05	down
TRITD2Av1G024110	lon protease homolog, mitochondrial [Aegilops tauschii subsp. tauschii];Lon protease-like protein, mitochondrial [Triticum urartu]	4.90938	16.0305	-1.7072	0.0180572	0.0606509	down
TRITD2Av1G024270	probable glutamyl endopeptidase, chloroplastic isoform X1 [Aegilops tauschii subsp. tauschii];putative glutamyl endopeptidase, chloroplastic [Triticum urartu]	3.26233	1.33852	1.28527	0.0358765	0.103159	up
TRITD2Av1G024510	aldehyde dehydrogenase 22A1-like [Aegilops tauschii subsp. tauschii];Aldehyde dehydrogenase 22A1 [Triticum urartu]	6.02216	19.9584	-1.72865	0.0166926	0.0567989	down
TRITD2Av1G025290	CBL-interacting protein kinase 31-like [Aegilops tauschii subsp. tauschii];CBL-interacting protein kinase 31 [Triticum urartu];CBL-interacting protein kinase 3 [Triticum aestivum]	2.16747	6.89858	-1.67029	0.0222173	0.0711834	down
TRITD2Av1G025330	Alpha-L-arabinofuranosidase 1 [Triticum urartu]	1.2448	18.3565	-3.88231	3.44851e-07	6.66987e-06	down
TRITD2Av1G025350	2-dehydro-3-deoxyphosphooctonate aldolase [Aegilops tauschii subsp. tauschii];2-dehydro-3-deoxyphosphooctonate aldolase [Triticum urartu]	2.51039	16.6486	-2.72942	0.000191635	0.00144418	down
TRITD2Av1G025670	hypothetical protein TRIUR3_13449 [Triticum urartu]	1.39676	4.30652	-1.62444	0.0257406	0.0798761	down
TRITD2Av1G025880	Subtilisin-like protease [Triticum urartu];subtilisin-like protease SBT1.6 [Aegilops tauschii subsp. tauschii]	0.335595	10.4848	-4.96544	3.3644e-10	1.72882e-08	down
TRITD2Av1G025940	unnamed protein product [Triticum aestivum]	21.1799	4.44789	2.25151	0.000586742	0.00368674	up
TRITD2Av1G026530	cyclic dof factor 1-like isoform X1 [Aegilops tauschii subsp. tauschii];Dof zinc finger protein DOF5.2 [Triticum urartu]	21.4578	3.5647	2.58965	0.000102918	0.000858677	up
TRITD2Av1G026820	NAC transcription factor (plastid) [Secale cereale x Triticum turgidum subsp. durum]	13.2282	3.04065	2.12117	0.00110431	0.00631548	up
TRITD2Av1G026890	ricin B-like lectin R40G3 [Aegilops tauschii subsp. tauschii]	514.921	11.802	5.44725	2.34012e-12	2.39818e-10	up
TRITD2Av1G026900	hypothetical protein TRIUR3_14708 [Triticum urartu]	47.0398	1278.26	-4.76415	9.75361e-10	4.309e-08	down
TRITD2Av1G027250	fruit protein pKIWI502-like [Aegilops tauschii subsp. tauschii]	14.6116	4.2288	1.7888	0.00497214	0.0215116	up
TRITD2Av1G027260	probable cellulose synthase A catalytic subunit 8 [UDP-forming] [Aegilops tauschii subsp. tauschii];putative cellulose synthase [Triticum aestivum]	30.4691	119.738	-1.97447	0.00606197	0.0252271	down
TRITD2Av1G027590	putative galacturonosyltransferase 7 [Triticum urartu];unnamed protein product [Triticum aestivum]	1.17104	24.829	-4.40616	1.20232e-08	3.76758e-07	down
TRITD2Av1G027650	mediator of RNA polymerase II transcription subunit 33A-like [Aegilops tauschii subsp. tauschii];hypothetical protein TRIUR3_20736 [Triticum urartu]	30.8091	5.56575	2.46871	0.000183876	0.00139716	up
TRITD2Av1G027910	predicted protein [Hordeum vulgare subsp. vulgare]	2.00605	29.8026	-3.893	2.47386e-07	5.05485e-06	down
TRITD2Av1G028290	alpha-galactosidase 3-like [Aegilops tauschii subsp. tauschii]	37.6967	10.0266	1.91061	0.00276054	0.0133644	up
TRITD2Av1G028320	actin-related protein 2/3 complex subunit 5 [Triticum aestivum]	3.4246	16.0464	-2.22824	0.00241922	0.0120262	down
TRITD2Av1G029010	root peroxidase [Triticum aestivum];Peroxidase 1 [Triticum urartu];Peroxidase [Triticum urartu];peroxidase 1 [Triticum monococcum]	14.2137	0.407282	5.12511	2.96171e-11	2.19004e-09	up
TRITD2Av1G029320	60S ribosomal protein L19-2 [Triticum urartu];ribosomal protein L19 [Triticum aestivum]	152.12	487.279	-1.67954	0.01991	0.0654419	down
TRITD2Av1G029420	uncharacterized protein LOC109781258 [Aegilops tauschii subsp. tauschii];hypothetical protein TRIUR3_02390 [Triticum urartu]	13.0509	2.57056	2.344	0.000409171	0.00272489	up
TRITD2Av1G029490	unnamed protein product [Triticum aestivum]	22.2381	99.1703	-2.15687	0.00276957	0.0133969	down
TRITD2Av1G029810	60S ribosomal protein L22-2 [Triticum urartu]	59.7416	250.59	-2.06852	0.00406136	0.0182811	down
TRITD2Av1G029860	dTDP-glucose-4-6-dehydratase-like protein, partial [Triticum aestivum]	2.34038	30.462	-3.7022	9.41661e-07	1.57077e-05	down
TRITD2Av1G029880	putative disease resistance protein RGA4 isoform X2 [Aegilops tauschii subsp. tauschii];Putative disease resistance protein RGA4 [Triticum urartu];hypothetical protein TRIUR3_04611 [Triticum urartu]	3.5488	0.158934	4.48083	1.90518e-09	7.62512e-08	up
TRITD2Av1G029910	uncharacterized protein LOC109783270 [Aegilops tauschii subsp. tauschii]	25.7853	321.058	-3.63821	1.09685e-06	1.79629e-05	down
TRITD2Av1G029940	uncharacterized protein LOC109783267 [Aegilops tauschii subsp. tauschii]	61.8488	11.6028	2.41427	0.000258304	0.00186956	up
TRITD2Av1G030190	fructokinase-like 2, chloroplastic [Aegilops tauschii subsp. tauschii];hypothetical protein TRIUR3_20910 [Triticum urartu];hypothetical protein TRIUR3_05313 [Triticum urartu]	22.2163	5.34891	2.0543	0.00143955	0.00787789	up
TRITD2Av1G030840	F-actin-capping protein subunit alpha [Aegilops tauschii subsp. tauschii]	6.73454	18.5013	-1.45797	0.0458613	0.12388	down
TRITD2Av1G031220	unnamed protein product [Triticum aestivum];3-oxo-5-alpha-steroid 4-dehydrogenase 1 [Aegilops tauschii subsp. tauschii]	10.4685	2.74848	1.92935	0.00274971	0.0133276	up
TRITD2Av1G031350	photosystem I reaction center subunit N, chloroplastic [Aegilops tauschii subsp. tauschii]	392.774	74.4698	2.39897	0.000261032	0.00188425	up
TRITD2Av1G031530	40S ribosomal protein S21-like [Aegilops tauschii subsp. tauschii]	9.6723	32.9432	-1.76805	0.0152814	0.0529118	down
TRITD2Av1G032010	myb family transcription factor EFM-like [Aegilops tauschii subsp. tauschii];Two-component response regulator ARR1 [Triticum urartu]	2.93635	0.937572	1.64702	0.0101427	0.0382644	up
TRITD2Av1G032160	unnamed protein product [Triticum aestivum];MORC family CW-type zinc finger protein 4 [Triticum urartu]	29.527	5.74374	2.36197	0.000317026	0.00220282	up
TRITD2Av1G032390	probable GTP-binding protein OBGC1, chloroplastic [Aegilops tauschii subsp. tauschii]	16.5689	4.41013	1.90958	0.00278458	0.0134563	up
TRITD2Av1G032730	serine/threonine-protein phosphatase 6 regulatory ankyrin repeat subunit B-like [Aegilops tauschii subsp. tauschii];Ankyrin repeat, PH and SEC7 domain containing protein secG [Triticum urartu];Ankyrin repeat and protein kinase domain-containing protein 1 [Triticum urartu]	4.23202	41.9885	-3.31058	7.24264e-06	8.89433e-05	down
TRITD2Av1G032970	probable serine/threonine-protein kinase PBL7 isoform X1 [Aegilops tauschii subsp. tauschii];probable serine/threonine-protein kinase PBL7 isoform X2 [Aegilops tauschii subsp. tauschii]	9.64678	3.86094	1.32109	0.0313947	0.0931273	up
TRITD2Av1G033580	hypothetical protein TRIUR3_04158 [Triticum urartu]	31.3605	88.6491	-1.49916	0.0387141	0.109246	down
TRITD2Av1G033750	uncharacterized protein LOC109738612 [Aegilops tauschii subsp. tauschii]	0.897819	3.09597	-1.78589	0.016971	0.057625	down
TRITD2Av1G034110	uncharacterized protein LOC109786946 [Aegilops tauschii subsp. tauschii]	1.45319	6.18336	-2.08917	0.00470978	0.0205822	down
TRITD2Av1G034220	unnamed protein product [Triticum aestivum];tubby-like F-box protein 11 [Aegilops tauschii subsp. tauschii]	1.03465	2.8844	-1.47913	0.0484915	0.129471	down
TRITD2Av1G034240	unnamed protein product [Triticum aestivum];Sodium/hydrogen exchanger 2 [Triticum urartu]	3.6522	1.35856	1.42669	0.0221775	0.0711217	up
TRITD2Av1G034290	superoxide dismutase (mitochondrion) [Triticum aestivum]	129.913	425.012	-1.70996	0.0177515	0.0598343	down
TRITD2Av1G034600	probable membrane-associated 30 kDa protein, chloroplastic [Aegilops tauschii subsp. tauschii]	98.0959	24.1988	2.01926	0.00166873	0.00886406	up
TRITD2Av1G035080	unnamed protein product [Triticum aestivum];uncharacterized protein LOC109768305 [Aegilops tauschii subsp. tauschii]	2.47056	0.978727	1.33586	0.033475	0.0977019	up
TRITD2Av1G035460	Secologanin synthase [Triticum urartu]	44.5941	12.3195	1.85591	0.00350704	0.0161957	up
TRITD2Av1G035530	nucleolar protein 56-like [Aegilops tauschii subsp. tauschii]	11.6803	56.5974	-2.27666	0.00159036	0.00853756	down
TRITD2Av1G035600	hypothetical protein TRIUR3_33165 [Triticum urartu]	3.62114	28.4705	-2.97495	6.40703e-05	0.000572783	down
TRITD2Av1G035720	uncharacterized protein LOC109743153 [Aegilops tauschii subsp. tauschii];predicted protein, partial [Hordeum vulgare subsp. vulgare];hypothetical protein SORBI_3002G405900 [Sorghum bicolor];hypothetical protein TRIUR3_28361 [Triticum urartu]	12.575	5.09254	1.30411	0.0332371	0.0971011	up
TRITD2Av1G036410	unnamed protein product [Triticum aestivum]	14.6779	6.04221	1.2805	0.0364942	0.104625	up
TRITD2Av1G036680	uncharacterized protein LOC109744178 [Aegilops tauschii subsp. tauschii];putative complex I intermediate-associated protein 30 [Triticum urartu]	146.832	4.38415	5.06572	2.78244e-11	2.08933e-09	up
TRITD2Av1G036800	condensin complex subunit 1 [Aegilops tauschii subsp. tauschii];Condensin complex subunit 1 [Triticum urartu]	0.277501	7.19904	-4.69724	2.10758e-09	8.29827e-08	down
TRITD2Av1G036870	haloacid dehalogenase-like hydrolase domain-containing protein 3 isoform X3 [Aegilops tauschii subsp. tauschii]	96.4411	13.0255	2.88831	1.95813e-05	0.000208026	up
TRITD2Av1G036960	chloroplast ferredoxin-dependent glutamate synthase [Triticum aestivum]	460.481	9.33631	5.62414	6.63313e-13	8.69621e-11	up
TRITD2Av1G036990	Protein TANC2 [Triticum urartu];predicted protein [Hordeum vulgare subsp. vulgare]	7.66399	26.3716	-1.78282	0.0142094	0.0499399	down
TRITD2Av1G037250	unnamed protein product [Triticum aestivum]	6.83717	22.0371	-1.68846	0.019607	0.0646566	down
TRITD2Av1G037270		30.3846	92.1413	-1.60051	0.0271763	0.0833083	down
TRITD2Av1G037340	uncharacterized protein LOC109742570 [Aegilops tauschii subsp. tauschii]	18.9606	5.9632	1.66884	0.00816086	0.032111	up
TRITD2Av1G037350	predicted protein [Hordeum vulgare subsp. vulgare];thioredoxin reductase NTRC [Aegilops tauschii subsp. tauschii]	37.8619	7.64419	2.30831	0.000420084	0.00278304	up
TRITD2Av1G037470	uncharacterized protein LOC109773191 [Aegilops tauschii subsp. tauschii]	13.7538	1.11234	3.62817	3.2035e-07	6.25344e-06	up
TRITD2Av1G037750	sodium/hydrogen exchanger 8-like isoform X2 [Aegilops tauschii subsp. tauschii];sodium/hydrogen exchanger 8-like isoform X1 [Aegilops tauschii subsp. tauschii]	5.22601	0.991473	2.39807	0.000317023	0.00220282	up
TRITD2Av1G037770	predicted protein [Hordeum vulgare subsp. vulgare];Serine carboxypeptidase II-3 [Triticum urartu];serine carboxypeptidase II-3-like [Aegilops tauschii subsp. tauschii];unnamed protein product [Triticum aestivum]	22.9986	5.43592	2.08095	0.00127989	0.00715593	up
TRITD2Av1G037810	hypothetical protein TRIUR3_33338 [Triticum urartu]	219.055	8.45448	4.69543	3.3393e-10	1.72226e-08	up
TRITD2Av1G037820	magnesium-chelatase subunit ChlH, chloroplastic [Aegilops tauschii subsp. tauschii];Magnesium-chelatase subunit H [Triticum urartu]	77.0021	13.4576	2.51647	0.000142652	0.0011292	up
TRITD2Av1G038220	hypothetical protein TRIUR3_10061 [Triticum urartu];rhomboid-like protein 19 [Aegilops tauschii subsp. tauschii]	11.9936	78.8825	-2.71744	0.000183762	0.0013969	down
TRITD2Av1G038420	protein SSUH2 homolog [Aegilops tauschii subsp. tauschii]	8.06188	1.49546	2.43053	0.000285483	0.00203144	up
TRITD2Av1G038430	protein SSUH2 homolog [Aegilops tauschii subsp. tauschii]	60.5072	18.4408	1.71421	0.00646201	0.0266321	up
TRITD2Av1G039190	unnamed protein product [Triticum aestivum];MATE efflux family protein ALF5 [Triticum urartu]	1.52774	0.50331	1.60188	0.0123376	0.0446366	up
TRITD2Av1G039470	uncharacterized protein LOC109774429 [Aegilops tauschii subsp. tauschii];hypothetical protein TRIUR3_10116 [Triticum urartu]	3.21123	13.3902	-2.05998	0.00446379	0.0197168	down
TRITD2Av1G040210	probable cytochrome P450 313a4 [Aegilops tauschii subsp. tauschii]	14.6131	3.77115	1.95419	0.00232015	0.0116146	up
TRITD2Av1G040390	Zinc transporter 5 [Triticum urartu];unnamed protein product [Triticum aestivum]	37.3114	1.22947	4.92351	1.08715e-10	6.70428e-09	up
TRITD2Av1G040770	gamma carbonic anhydrase 2, mitochondrial [Aegilops tauschii subsp. tauschii]	30.1119	107.574	-1.83693	0.0107991	0.0401904	down
TRITD2Av1G041060	probable mediator of RNA polymerase II transcription subunit 26b [Aegilops tauschii subsp. tauschii];hypothetical protein TRIUR3_25661 [Triticum urartu]	21.8068	9.04151	1.27014	0.0367684	0.105113	up
TRITD2Av1G041560	harpin binding protein 1 [Triticum aestivum]	35.4702	5.15593	2.7823	3.69395e-05	0.000358947	up
TRITD2Av1G041590	10 kDa chaperonin, mitochondrial-like [Aegilops tauschii subsp. tauschii]	49.9287	213.64	-2.09724	0.00359862	0.0165336	down
TRITD2Av1G041600	unnamed protein product [Triticum aestivum];predicted protein [Hordeum vulgare subsp. vulgare];protein N-lysine methyltransferase METTL21A [Aegilops tauschii subsp. tauschii]	1.96421	7.43555	-1.92049	0.00956597	0.0365119	down
TRITD2Av1G042290	hypothetical protein TRIUR3_21550 [Triticum urartu];NADH dehydrogenase [ubiquinone] 1 alpha subcomplex subunit 6 [Aegilops tauschii subsp. tauschii]	11.2322	53.7051	-2.25742	0.00181244	0.00949642	down
TRITD2Av1G042740	putative protein arginine N-methyltransferase 3 [Triticum urartu]	2.33149	8.23052	-1.81973	0.0120129	0.0437021	down
TRITD2Av1G043700	serine/threonine-protein kinase haspin homolog [Aegilops tauschii subsp. tauschii];hypothetical protein TRIUR3_25091 [Triticum urartu]	1.21767	9.54422	-2.9705	5.51637e-05	0.000505646	down
TRITD2Av1G043710	NPSN13 [Triticum aestivum]	10.5102	38.635	-1.87812	0.00925074	0.0355068	down
TRITD2Av1G044270	pyruvate dehydrogenase (acetyl-transferring) kinase, mitochondrial-like [Aegilops tauschii subsp. tauschii]	153.817	19.4571	2.98285	1.14216e-05	0.000131414	up
TRITD2Av1G044340	CBL-interacting protein kinase 21 [Triticum aestivum];CBL-interacting protein kinase 21 [Triticum urartu]	7.88851	3.15304	1.32301	0.0311515	0.0925753	up
TRITD2Av1G044870	unnamed protein product [Triticum aestivum];H/ACA ribonucleoprotein complex subunit 4 [Triticum urartu]	4.12655	18.4862	-2.16344	0.00271735	0.0132051	down
TRITD2Av1G044880	predicted protein [Hordeum vulgare subsp. vulgare]	4.65247	29.6549	-2.6722	0.000233915	0.00171298	down
TRITD2Av1G045130	Secologanin synthase [Triticum urartu];unnamed protein product [Triticum aestivum]	9.58047	0.682679	3.81082	1.11057e-07	2.52443e-06	up
TRITD2Av1G045300	pectin acetylesterase 2-like [Aegilops tauschii subsp. tauschii];predicted protein, partial [Hordeum vulgare subsp. vulgare];hypothetical protein TRIUR3_35256 [Triticum urartu]	2.10342	10.9696	-2.3827	0.00106412	0.00612251	down
TRITD2Av1G045440	Uncharacterized protein C24B11.05 [Triticum urartu]	4.07803	18.6307	-2.19174	0.00247743	0.0122653	down
TRITD2Av1G045690	NADH-ubiquinone oxidoreductase 20.9 kDa subunit [Aegilops tauschii subsp. tauschii]	14.8266	47.8131	-1.68921	0.0198297	0.0652407	down
TRITD2Av1G045750	uncharacterized protein LOC109773539 [Aegilops tauschii subsp. tauschii];unnamed protein product [Triticum aestivum]	4.60692	14.9169	-1.69507	0.0191843	0.0635998	down
TRITD2Av1G045890	serine/arginine-rich SC35-like splicing factor SCL33 [Aegilops tauschii subsp. tauschii]	8.03315	26.0782	-1.69881	0.0191664	0.0635579	down
TRITD2Av1G046120	serine/threonine-protein kinase STY17 [Aegilops tauschii subsp. tauschii];Dual specificity protein kinase pyk1 [Triticum urartu]	24.992	6.79221	1.87951	0.00320907	0.0150751	up
TRITD2Av1G046130	transmembrane emp24 domain-containing protein p24delta9-like [Aegilops tauschii subsp. tauschii]	18.6834	62.1021	-1.73289	0.0164081	0.0559802	down
TRITD2Av1G046140	uncharacterized protein LOC109778169 [Aegilops tauschii subsp. tauschii];hypothetical protein TRIUR3_16919 [Triticum urartu]	5.87794	16.7645	-1.51203	0.0373301	0.106343	down
TRITD2Av1G046330	probable calcium-binding protein CML45 [Aegilops tauschii subsp. tauschii]	7.8606	1.56229	2.33097	0.000439259	0.00289584	up
TRITD2Av1G046630	hypothetical protein TRIUR3_23716 [Triticum urartu];predicted protein, partial [Hordeum vulgare subsp. vulgare];probable mannan synthase 7 [Aegilops tauschii subsp. tauschii]	3.46367	9.66204	-1.48002	0.0425236	0.117114	down
TRITD2Av1G047010	MYB transcription factor 24 [Triticum aestivum]	1.0293	6.23162	-2.59795	0.000449697	0.00295581	down
TRITD2Av1G047140	Transcription factor bHLH47 [Triticum urartu]	61.0958	26.3629	1.21256	0.0447336	0.121605	up
TRITD2Av1G047230	hypothetical protein TRIUR3_34017 [Triticum urartu]	30.4838	5.4276	2.48966	0.000168404	0.00129831	up
TRITD2Av1G047540	Subtilisin-chymotrypsin inhibitor-2B [Triticum urartu]	76.8701	4.60261	4.0619	2.60223e-08	7.25453e-07	up
TRITD2Av1G048150	disproportionating enzyme [Triticum aestivum];unnamed protein product [Triticum aestivum]	1.40609	12.702	-3.1753	1.82997e-05	0.000196564	down
TRITD2Av1G048640	probable inactive receptor kinase At5g10020 [Aegilops tauschii subsp. tauschii];unnamed protein product [Triticum aestivum]	1.29204	7.97677	-2.62616	0.000306448	0.00214566	down
TRITD2Av1G049790	uncharacterized J domain-containing protein C4H3.01 [Aegilops tauschii subsp. tauschii]	66.3107	2.94128	4.49472	1.32711e-09	5.55918e-08	up
TRITD2Av1G050630	Uncharacterized WD repeat-containing protein C2A9.03 [Triticum urartu];unnamed protein product [Triticum aestivum]	42.0555	8.12297	2.37222	0.00030531	0.00213945	up
TRITD2Av1G050640	WRKY transcription factor, partial [Triticum aestivum];hypothetical protein TRIUR3_10593 [Triticum urartu]	6.05755	1.13562	2.41526	0.000323455	0.00223698	up
TRITD2Av1G050870	leucine-rich repeat extensin-like protein 6 [Aegilops tauschii subsp. tauschii]	1.40737	8.14147	-2.53229	0.000558711	0.00354738	down
TRITD2Av1G051040	uncharacterized protein LOC109740927 [Aegilops tauschii subsp. tauschii]	3.32566	53.9089	-4.01881	1.24343e-07	2.78726e-06	down
TRITD2Av1G051420	unnamed protein product [Triticum aestivum]	9.1352	3.35979	1.44307	0.0222332	0.0712154	up
TRITD2Av1G051690	40S ribosomal protein S6-2-like [Aegilops tauschii subsp. tauschii]	36.7846	102.564	-1.47936	0.0416325	0.115269	down
TRITD2Av1G051700	SNF1-type serine-threonine protein kinase [Triticum polonicum]	48.8914	9.40285	2.37841	0.000296293	0.0020881	up
TRITD2Av1G052300	uncharacterized protein LOC109759706 [Aegilops tauschii subsp. tauschii];hypothetical protein TRIUR3_08552 [Triticum urartu]	2.40003	9.56467	-1.99466	0.00607149	0.0252543	down
TRITD2Av1G052690	unnamed protein product [Triticum aestivum];CDPK-related protein kinase [Triticum urartu]	1.16451	3.74718	-1.68608	0.0207789	0.067752	down
TRITD2Av1G052700	zinc finger CCCH domain-containing protein 62-like isoform X1 [Aegilops tauschii subsp. tauschii]	5.48305	1.81154	1.59776	0.011204	0.0413106	up
TRITD2Av1G052770	hypothetical protein TRIUR3_35071 [Triticum urartu]	28.0196	8.78128	1.67393	0.00767175	0.0305585	up
TRITD2Av1G053030	Folic acid synthesis protein fol1 [Triticum urartu]	1.68019	5.81956	-1.79229	0.0137903	0.0488778	down
TRITD2Av1G053920	Sucrose synthase 2 [Triticum urartu];unnamed protein product [Triticum aestivum]	1.51973	1131.01	-9.53959	9.8453e-24	1.19394e-20	down
TRITD2Av1G053980	40S ribosomal protein Sa-2-like [Aegilops tauschii subsp. tauschii];40S ribosomal protein SA [Triticum urartu]	59.8803	194.556	-1.70003	0.0184292	0.0616696	down
TRITD2Av1G054260	uncharacterized protein LOC109746707 [Aegilops tauschii subsp. tauschii];hypothetical protein TRIUR3_27436 [Triticum urartu]	2.2143	7.35318	-1.73152	0.0167456	0.0569474	down
TRITD2Av1G054330	DNA-directed RNA polymerases II, IV and V subunit 9A-like [Aegilops tauschii subsp. tauschii]	4.11232	26.4903	-2.68744	0.000259674	0.00187668	down
TRITD2Av1G055240	predicted protein [Hordeum vulgare subsp. vulgare];Transmembrane protein 87B [Triticum urartu]	2.42286	0.612538	1.98384	0.00244867	0.0121457	up
TRITD2Av1G055360	elongation factor 1-delta 1-like [Aegilops tauschii subsp. tauschii];putative elongation factor 1 beta [Hordeum vulgare subsp. vulgare];Elongation factor 1-delta [Triticum urartu]	150.736	448.535	-1.5732	0.0296165	0.088945	down
TRITD2Av1G055900	60S ribosomal protein L27a-3-like [Aegilops tauschii subsp. tauschii];hypothetical protein AQUCO_09400009v1 [Aquilegia coerulea]	52.8552	434.425	-3.03899	3.27587e-05	0.00032298	down
TRITD2Av1G056290	stress-response A/B barrel domain-containing protein DABB1-like [Aegilops tauschii subsp. tauschii]	2.5622	8.39879	-1.7128	0.0192335	0.0637194	down
TRITD2Av1G056610	40S ribosomal protein S3-3 [Triticum urartu]	21.9529	120.105	-2.45181	0.000691644	0.00426739	down
TRITD2Av1G057060	uncharacterized protein LOC109745228 [Aegilops tauschii subsp. tauschii]	155.789	21.9564	2.82688	2.7299e-05	0.000277033	up
TRITD2Av1G057070	predicted protein [Hordeum vulgare subsp. vulgare]	70.3798	4.7604	3.88601	6.10521e-08	1.52971e-06	up
TRITD2Av1G057480	hypothetical protein TRIUR3_16864 [Triticum urartu]	7.80986	3.14033	1.31438	0.0346129	0.100203	up
TRITD2Av1G058010	nuclear transcription factor Y subunit B-10-like [Aegilops tauschii subsp. tauschii]	6.70712	1.44484	2.21478	0.000871911	0.00517936	up
TRITD2Av1G058520	MADS-box transcription factor 18-like isoform X2 [Aegilops tauschii subsp. tauschii];MADS-box transcription factor 18 [Triticum urartu];MADS-box transcription factor 18-like isoform X1 [Aegilops tauschii subsp. tauschii]	124.921	14.4972	3.10717	5.70091e-06	7.25826e-05	up
TRITD2Av1G058640	unnamed protein product [Triticum aestivum]	4.79707	69.8079	-3.86317	2.95772e-07	5.87042e-06	down
TRITD2Av1G058740	predicted protein [Hordeum vulgare subsp. vulgare]	2.4445	8.81823	-1.85095	0.011385	0.0418445	down
TRITD2Av1G059090	pentatricopeptide repeat-containing protein PNM1, mitochondrial [Aegilops tauschii subsp. tauschii];hypothetical protein TRIUR3_29829 [Triticum urartu]	2.44003	6.71003	-1.45942	0.0456737	0.123483	down
TRITD2Av1G059400	putative methylesterase 11, chloroplastic [Aegilops tauschii subsp. tauschii]	7.99386	1.54322	2.37295	0.000349868	0.00238945	up
TRITD2Av1G060380	ribosome biogenesis protein WDR12 homolog [Aegilops tauschii subsp. tauschii]	2.29958	7.76001	-1.75468	0.0159929	0.0548954	down
TRITD2Av1G061630	S phase cyclin A-associated protein in the endoplasmic reticulum-like [Aegilops tauschii subsp. tauschii];hypothetical protein TRIUR3_24760 [Triticum urartu]	0.484659	3.82476	-2.98033	5.14772e-05	0.000477632	down
TRITD2Av1G061790	DNA repair protein rhp54 [Triticum urartu]	1.1774	10.4876	-3.155	1.92106e-05	0.000204986	down
TRITD2Av1G061990	probable LRR receptor-like serine/threonine-protein kinase At1g74360 [Aegilops tauschii subsp. tauschii];predicted protein, partial [Hordeum vulgare subsp. vulgare]	1.76369	0.487675	1.8546	0.00405121	0.0182494	up
TRITD2Av1G062230	probable serine/threonine-protein kinase At1g54610 [Aegilops tauschii subsp. tauschii]	26.4508	2.9869	3.14659	4.7016e-06	6.17059e-05	up
TRITD2Av1G062410	uncharacterized protein LOC109731483 [Aegilops tauschii subsp. tauschii]	15.1542	2.72709	2.47429	0.000202059	0.00151538	up
TRITD2Av1G062560	unnamed protein product [Triticum aestivum];uncharacterized protein LOC109731480 [Aegilops tauschii subsp. tauschii]	8.94437	3.06363	1.54574	0.0137201	0.0486716	up
TRITD2Av1G062950	probable indole-3-acetic acid-amido synthetase GH3.8 [Aegilops tauschii subsp. tauschii]	0.526537	2.34031	-2.1521	0.00360488	0.0165561	down
TRITD2Av1G063080	40S ribosomal protein S13-1 [Triticum urartu]	3.77471	30.2515	-3.00257	4.92291e-05	0.000459409	down
TRITD2Av1G063110	adenylyl-sulfate kinase 3-like [Aegilops tauschii subsp. tauschii];predicted protein [Hordeum vulgare subsp. vulgare];Adenylyl-sulfate kinase 1, chloroplastic [Triticum urartu]	3.17411	10.6805	-1.75055	0.0159954	0.0548964	down
TRITD2Av1G063210	Cysteine-rich receptor-like protein kinase 10 [Triticum urartu]	58.832	1.90764	4.94674	7.84663e-11	4.98199e-09	up
TRITD2Av1G063260	uncharacterized protein LOC109731597 [Aegilops tauschii subsp. tauschii]	1.39244	7.15949	-2.36224	0.00122144	0.00688308	down
TRITD2Av1G063270	CMP-sialic acid transporter 2 [Aegilops tauschii subsp. tauschii]	0.920387	9.63257	-3.38761	6.4321e-06	8.04559e-05	down
TRITD2Av1G063350	glutamyl-tRNA reductase-binding protein, chloroplastic [Aegilops tauschii subsp. tauschii];hypothetical protein TRIUR3_33761 [Triticum urartu]	37.4822	15.3733	1.28578	0.0346298	0.100228	up
TRITD2Av1G063870	tubulin alpha-1 chain [Aegilops tauschii subsp. tauschii];RecName: Full=Tubulin alpha-1 chain;hypothetical protein SORBI_3002G350400 [Sorghum bicolor]	7.60164	66.0691	-3.11959	2.12799e-05	0.000223623	down
TRITD2Av1G064130	probable protein S-acyltransferase 12 isoform X1 [Aegilops tauschii subsp. tauschii]	0.949374	2.83326	-1.57741	0.0378014	0.107289	down
TRITD2Av1G064510	chlorophyll a-b binding protein 7, chloroplastic [Aegilops tauschii subsp. tauschii];Chlorophyll a-b binding protein 7, chloroplastic [Triticum urartu];LHCI-680, photosystem I antenna protein [Hordeum vulgare subsp. vulgare]	735.639	96.9959	2.923	1.58346e-05	0.000173544	up
TRITD2Av1G064610	succinate--CoA ligase [ADP-forming] subunit alpha, mitochondrial [Aegilops tauschii subsp. tauschii];putative succinyl-CoA ligase [ADP-forming] subunit alpha, mitochondrial [Triticum urartu]	48.9682	142.041	-1.53639	0.0339025	0.0986473	down
TRITD2Av1G064720	major facilitator superfamily domain-containing protein 12-like [Aegilops tauschii subsp. tauschii];hypothetical protein TRIUR3_17345 [Triticum urartu]	11.3698	3.43912	1.7251	0.00641373	0.0264818	up
TRITD2Av1G065100	Geranylgeranyl pyrophosphate synthase, chloroplastic [Triticum urartu]	19.1288	7.33229	1.38341	0.0255548	0.079452	up
TRITD2Av1G065370	ruvB-like 2 [Aegilops tauschii subsp. tauschii]	5.56312	35.6975	-2.68186	0.000223187	0.00164584	down
TRITD2Av1G066300	unnamed protein product [Triticum aestivum]	4.38415	1.62011	1.4362	0.0213672	0.0691816	up
TRITD2Av1G066560	chitin-inducible gibberellin-responsive protein 2-like [Aegilops tauschii subsp. tauschii];hypothetical protein TRIUR3_22207 [Triticum urartu];predicted protein [Hordeum vulgare subsp. vulgare]	20.1618	5.3044	1.92637	0.00258933	0.0127187	up
TRITD2Av1G067030	NADP-dependent glyceraldehyde-3-phosphate dehydrogenase [Triticum urartu]	152.322	13.5591	3.48979	6.00778e-07	1.07142e-05	up
TRITD2Av1G067240	probable amino-acid acetyltransferase NAGS2, chloroplastic isoform X1 [Aegilops tauschii subsp. tauschii]	18.7262	7.884	1.24806	0.0398145	0.111534	up
TRITD2Av1G067260	hypothetical protein BRADI_1g23192v3, partial [Brachypodium distachyon]	14.4187	67.5358	-2.22771	0.00208815	0.0106109	down
TRITD2Av1G067440	unnamed protein product [Triticum aestivum];NADH dehydrogenase [ubiquinone] iron-sulfur protein 4, mitochondrial [Aegilops tauschii subsp. tauschii]	25.7993	73.7301	-1.51492	0.0369104	0.105445	down
TRITD2Av1G068760	omega-6 fatty acid desaturase, chloroplastic [Aegilops tauschii subsp. tauschii];Omega-6 fatty acid desaturase, chloroplastic [Triticum urartu]	30.5789	10.6135	1.52664	0.0139912	0.0493661	up
TRITD2Av1G068840	hypothetical protein TRIUR3_29171 [Triticum urartu]	2.36	12.2007	-2.37011	0.00117213	0.00664849	down
TRITD2Av1G069660	aspartic proteinase-like protein 2 [Aegilops tauschii subsp. tauschii];Aspartic proteinase-like protein 2 [Triticum urartu]	39.4692	13.2063	1.5795	0.0112838	0.0415229	up
TRITD2Av1G069830	unnamed protein product [Triticum aestivum]	1.09086	18.2401	-4.06357	1.01327e-07	2.34501e-06	down
TRITD2Av1G070010	unnamed protein product [Triticum aestivum];hypothetical protein TRIUR3_10835 [Triticum urartu]	4.98459	1.49254	1.7397	0.00662874	0.0271944	up
TRITD2Av1G070050	phenylalanine ammonia-lyase-like [Aegilops tauschii subsp. tauschii];Phenylalanine ammonia-lyase [Triticum urartu]	4.40301	1.31563	1.74274	0.00593275	0.0247835	up
TRITD2Av1G070070	protein BRICK1 [Aegilops tauschii subsp. tauschii]	3.32755	26.5535	-2.99637	5.76835e-05	0.000525566	down
TRITD2Av1G070220	uncharacterized protein DDB_G0286299-like isoform X2 [Aegilops tauschii subsp. tauschii];hypothetical protein TRIUR3_01791 [Triticum urartu];peptidyl-prolyl cis-trans isomerase G-like isoform X1 [Aegilops tauschii subsp. tauschii]	1.07889	6.69871	-2.63433	0.000351229	0.00239626	down
TRITD2Av1G070240	disease resistance protein RPM1-like [Aegilops tauschii subsp. tauschii]	4.55106	0.635331	2.84062	3.11448e-05	0.000309331	up
TRITD2Av1G071410	insulin-degrading enzyme-like 1, peroxisomal [Aegilops tauschii subsp. tauschii];Zinc-metallopeptidase, peroxisomal [Triticum urartu]	67.3825	16.3905	2.03951	0.0015106	0.00818692	up
TRITD2Av1G072110	uncharacterized protein At3g61260-like [Aegilops tauschii subsp. tauschii]	6.87389	1.64922	2.05934	0.00168665	0.0089436	up
TRITD2Av1G072130	uncharacterized protein LOC109751069 [Aegilops tauschii subsp. tauschii];uncharacterized protein LOC100842526 [Brachypodium distachyon]	16.3212	1.48254	3.4606	1.08173e-06	1.77393e-05	up
TRITD2Av1G072490	nodulation receptor kinase-like [Aegilops tauschii subsp. tauschii];Nodulation receptor kinase [Triticum urartu];unnamed protein product [Triticum aestivum]	2.04455	0.754602	1.43799	0.0225013	0.0718655	up
TRITD2Av1G072820	cytochrome c6, chloroplastic [Aegilops tauschii subsp. tauschii]	6.98248	2.71765	1.36138	0.0298643	0.0894454	up
TRITD2Av1G073230	probable arabinosyltransferase ARAD1 [Aegilops tauschii subsp. tauschii];hypothetical protein TRIUR3_20417 [Triticum urartu]	1.30097	4.9412	-1.92528	0.00835401	0.0327755	down
TRITD2Av1G073890	unnamed protein product [Triticum aestivum];Peptidyl-prolyl cis-trans isomerase CYP37, chloroplastic [Triticum urartu]	13.7499	2.21572	2.63358	8.37199e-05	0.000720306	up
TRITD2Av1G074040	protein STRUBBELIG-RECEPTOR FAMILY 3-like isoform X2 [Aegilops tauschii subsp. tauschii];unnamed protein product [Triticum aestivum];protein STRUBBELIG-RECEPTOR FAMILY 3-like isoform X1 [Aegilops tauschii subsp. tauschii];Protein STRUBBELIG-RECEPTOR FAMILY 3 [Triticum urartu]	7.56328	23.0812	-1.60963	0.0260667	0.0806354	down
TRITD2Av1G074610	Secretory carrier-associated membrane protein 1 [Triticum urartu]	12.1647	40.1119	-1.72133	0.0172256	0.0583341	down
TRITD2Av1G076100	sphingosine kinase 1-like [Aegilops tauschii subsp. tauschii];unnamed protein product [Triticum aestivum];Sphingosine kinase 1 [Triticum urartu]	25.6336	8.18689	1.64665	0.00865261	0.0336531	up
TRITD2Av1G076210	uncharacterized protein LOC109731842 [Aegilops tauschii subsp. tauschii]	9.55525	36.6733	-1.94037	0.00751508	0.0301025	down
TRITD2Av1G076270	myosin-3-like [Aegilops tauschii subsp. tauschii];predicted protein [Hordeum vulgare subsp. vulgare]	48.9621	10.6833	2.1963	0.000717616	0.0043932	up
TRITD2Av1G077180	chloroplast-localized Ptr ToxA-binding protein1 [Triticum aestivum];Protein THYLAKOID FORMATION1, chloroplastic [Triticum urartu]	194.006	37.351	2.37688	0.000292476	0.00206693	up
TRITD2Av1G077190	chlorophyll a-b binding protein CP29.2, chloroplastic-like [Aegilops tauschii subsp. tauschii]	316.384	123.619	1.35577	0.0266347	0.0819794	up
TRITD2Av1G077230	putative PAP-specific phosphatase, mitochondrial [Aegilops tauschii subsp. tauschii];Putative PAP-specific phosphatase, mitochondrial [Triticum urartu]	8.49224	0.870269	3.28661	2.89798e-06	4.09124e-05	up
TRITD2Av1G077470	putative serine/threonine-protein kinase [Triticum aestivum];hypothetical protein TRIUR3_32891 [Triticum urartu]	5.03393	0.793529	2.66533	8.25688e-05	0.000711664	up
TRITD2Av1G077710	lysine-specific demethylase JMJ25-like [Aegilops tauschii subsp. tauschii];hypothetical protein TRIUR3_32553 [Triticum urartu]	8.14677	22.8347	-1.48693	0.0410204	0.114069	down
TRITD2Av1G078160	unnamed protein product [Triticum aestivum]	46.1397	17.2235	1.42163	0.0209685	0.0682186	up
TRITD2Av1G078400	unnamed protein product [Triticum aestivum];hypothetical protein TRIUR3_28210 [Triticum urartu]	2.29234	17.8001	-2.95699	5.7215e-05	0.000522475	down
TRITD2Av1G078520	cytochrome b6-f complex iron-sulfur subunit, chloroplastic [Aegilops tauschii subsp. tauschii]	555.151	95.7164	2.53604	0.000128595	0.00103551	up
TRITD2Av1G078540	protein-tyrosine-phosphatase PTP1-like, partial [Aegilops tauschii subsp. tauschii]	28.5566	8.40778	1.76403	0.00541332	0.023018	up
TRITD2Av1G079360	unnamed protein product [Triticum aestivum]	6.14964	2.40747	1.35298	0.028425	0.0862961	up
TRITD2Av1G080650	G-type lectin S-receptor-like serine/threonine-protein kinase At2g19130 [Aegilops tauschii subsp. tauschii]	7.69354	1.51452	2.34478	0.000371329	0.00251179	up
TRITD2Av1G081560	hypothetical protein TRIUR3_15710 [Triticum urartu];hypothetical protein TRIUR3_09150 [Triticum urartu];uncharacterized protein LOC109742643 [Aegilops tauschii subsp. tauschii]	15.1917	5.80744	1.38731	0.0240517	0.0757795	up
TRITD2Av1G082170	phenylalanine ammonia-lyase-like [Aegilops tauschii subsp. tauschii];Phenylalanine ammonia-lyase [Triticum urartu]	3.53413	0.834395	2.08255	0.00146494	0.0079862	up
TRITD2Av1G082440	uncharacterized protein LOC109781968 isoform X2 [Aegilops tauschii subsp. tauschii];unnamed protein product [Triticum aestivum];predicted protein [Hordeum vulgare subsp. vulgare]	7.17788	49.4695	-2.78491	0.000134377	0.00107528	down
TRITD2Av1G083300	isopentenyl-diphosphate Delta-isomerase I-like [Aegilops tauschii subsp. tauschii]	309.764	74.1221	2.0632	0.00135175	0.00749034	up
TRITD2Av1G084010	Beta-amylase [Triticum urartu]	2.39796	0.791412	1.59931	0.0124229	0.0448972	up
TRITD2Av1G084330	unnamed protein product [Triticum aestivum]	0.496459	3.19219	-2.6848	0.000297742	0.00209439	down
TRITD2Av1G084350	cysteine-rich receptor-like protein kinase 10 isoform X2 [Aegilops tauschii subsp. tauschii];Cysteine-rich receptor-like protein kinase 10 [Triticum urartu]	1.89327	5.77978	-1.61013	0.0271018	0.0831744	down
TRITD2Av1G084660	unnamed protein product [Triticum aestivum];Cysteine-rich receptor-like protein kinase 8 [Triticum urartu];predicted protein [Hordeum vulgare subsp. vulgare];hypothetical protein TRIUR3_25887 [Triticum urartu];cysteine-rich receptor-like protein kinase 6 [Aegilops tauschii subsp. tauschii]	69.1937	4.63849	3.89891	5.01678e-08	1.28623e-06	up
TRITD2Av1G086320	WAT1-related protein At5g64700-like [Aegilops tauschii subsp. tauschii];Auxin-induced protein 5NG4 [Triticum urartu]	1.97632	10.6397	-2.42857	0.000887241	0.00525241	down
TRITD2Av1G086520	protein disulfide isomerase-like 5-4 isoform X2 [Aegilops tauschii subsp. tauschii];Protein disulfide isomerase-like 5-4 [Triticum urartu]	21.8459	89.6759	-2.03736	0.00464698	0.0203738	down
TRITD2Av1G086750	glucose-6-phosphate/phosphate translocator 2, chloroplastic-like, partial [Aegilops tauschii subsp. tauschii];hypothetical protein TRIUR3_26958 [Triticum urartu]	5.39538	65.0406	-3.59154	1.48526e-06	2.3271e-05	down
TRITD2Av1G086870	uncharacterized protein LOC109747082 isoform X2 [Aegilops tauschii subsp. tauschii];hypothetical protein TRIUR3_10056 [Triticum urartu];uncharacterized protein LOC109747082 isoform X1 [Aegilops tauschii subsp. tauschii];Pre-mRNA-processing factor 39 [Triticum urartu]	6.19628	2.5925	1.25706	0.0387821	0.109389	up
TRITD2Av1G087140	SGP [Triticum aestivum];Septum-promoting GTP-binding protein 1 [Triticum urartu]	13.4584	1.66642	3.01369	1.20474e-05	0.000137504	up
TRITD2Av1G087680	TORTIFOLIA1-like protein 1 isoform X1 [Aegilops tauschii subsp. tauschii];TORTIFOLIA1-like protein 1 isoform X3 [Aegilops tauschii subsp. tauschii];Microtubule-associated protein TORTIFOLIA1 [Triticum urartu];microtubule-associated protein TORTIFOLIA1-like isoform X5 [Aegilops tauschii subsp. tauschii];TORTIFOLIA1-like protein 1 isoform X4 [Aegilops tauschii subsp. tauschii];TORTIFOLIA1-like prot…	2.3476	7.51384	-1.67837	0.0213947	0.0692442	down
TRITD2Av1G088350	abnormal spindle-like microcephaly-associated protein homolog isoform X1 [Aegilops tauschii subsp. tauschii];abnormal spindle-like microcephaly-associated protein homolog isoform X2 [Aegilops tauschii subsp. tauschii]	0.239494	2.3885	-3.31804	1.08848e-05	0.000126255	down
TRITD2Av1G088370	condensin-2 complex subunit H2 [Aegilops tauschii subsp. tauschii]	0.577528	5.75706	-3.31737	9.19444e-06	0.000109476	down
TRITD2Av1G088590	Uncharacterized RNA-binding protein C23E6.01c [Triticum urartu];polyadenylate-binding protein RBP45-like isoform X2 [Aegilops tauschii subsp. tauschii]	19.1761	60.8131	-1.66507	0.021173	0.0686997	down
TRITD2Av1G088760	unnamed protein product [Triticum aestivum];DEAD-box ATP-dependent RNA helicase 32 [Triticum urartu];DEAD-box ATP-dependent RNA helicase 32 [Aegilops tauschii subsp. tauschii]	3.15312	11.6349	-1.88361	0.00913283	0.0351767	down
TRITD2Av1G088850	protein DETOXIFICATION 40-like [Aegilops tauschii subsp. tauschii];protein DETOXIFICATION 40 isoform X1 [Brachypodium distachyon];putative ripening regulated protein DDTFR18 [Oryza sativa Japonica Group]	0.825765	9.28707	-3.49142	3.4114e-06	4.70649e-05	down
TRITD2Av1G090880	ATP synthase subunit [Triticum aestivum];ATP synthase subunit gamma, chloroplastic [Triticum urartu]	317.245	26.8733	3.56135	3.87769e-07	7.40548e-06	up
TRITD2Av1G091400	predicted protein [Hordeum vulgare subsp. vulgare];proline-rich receptor-like protein kinase PERK13 [Aegilops tauschii subsp. tauschii]	2.66493	13.977	-2.39089	0.00106137	0.00611314	down
TRITD2Av1G093140	glucan endo-1,3-beta-glucosidase 1-like [Aegilops tauschii subsp. tauschii]	1.07411	7.00424	-2.70508	0.000230436	0.00169415	down
TRITD2Av1G093220	predicted protein [Hordeum vulgare subsp. vulgare];methionine aminopeptidase 1B, chloroplastic-like [Aegilops tauschii subsp. tauschii]	15.8639	6.88685	1.20383	0.0466801	0.125658	up
TRITD2Av1G093540	putative 5'-adenylylsulfate reductase 1, chloroplastic [Triticum urartu]	80.4342	18.5751	2.11444	0.00106351	0.00612111	up
TRITD2Av1G093660	uncharacterized protein LOC109738045 [Aegilops tauschii subsp. tauschii];hypothetical protein TRIUR3_25279 [Triticum urartu]	9.42436	1.12563	3.06566	1.04532e-05	0.000122184	up
TRITD2Av1G094570	mitotic checkpoint serine/threonine-protein kinase BUB1 [Aegilops tauschii subsp. tauschii];Mitotic checkpoint serine/threonine-protein kinase BUB1 [Triticum urartu]	1.43197	4.08858	-1.5136	0.0395062	0.110952	down
TRITD2Av1G095140	protein MAIN-LIKE 1-like [Aegilops tauschii subsp. tauschii]	1.94216	5.40587	-1.47686	0.044665	0.121482	down
TRITD2Av1G095160	protein MAIN-LIKE 1-like [Aegilops tauschii subsp. tauschii];hypothetical protein TRIUR3_15859 [Triticum urartu]	0.573655	6.12727	-3.41699	5.42843e-06	6.95825e-05	down
TRITD2Av1G095700	hypothetical protein TRIUR3_14045 [Triticum urartu]	3.5675	12.0445	-1.75539	0.015283	0.0529118	down
TRITD2Av1G097970	uncharacterized Rho GTPase-activating protein At5g61530 [Aegilops tauschii subsp. tauschii]	70.7966	8.15377	3.11814	5.38261e-06	6.91105e-05	up
TRITD2Av1G099670	unnamed protein product [Triticum aestivum]	1.25638	0.482374	1.38105	0.029078	0.0877186	up
TRITD2Av1G100450	unnamed protein product [Triticum aestivum];calmodulin-binding transcription activator 5 [Aegilops tauschii subsp. tauschii];Calmodulin-binding transcription activator 5 [Triticum urartu];hypothetical protein TRIUR3_19787 [Triticum urartu]	50.4395	14.3424	1.81426	0.00418899	0.0187108	up
TRITD2Av1G100980	40S ribosomal protein S12 [Triticum urartu]	25.9028	174.453	-2.75165	0.00015385	0.00120099	down
TRITD2Av1G103360	60S ribosomal protein L15-2 [Aegilops tauschii subsp. tauschii];60S ribosomal protein L15 [Triticum urartu]	43.7971	185.603	-2.08332	0.00379388	0.0173011	down
TRITD2Av1G104570	unnamed protein product [Triticum aestivum];peptidyl-prolyl cis-trans isomerase FKBP20-2, chloroplastic [Aegilops tauschii subsp. tauschii]	46.4428	10.3725	2.16269	0.000867418	0.00516143	up
TRITD2Av1G105900	COP9 signalosome complex subunit 7 isoform X1 [Aegilops tauschii subsp. tauschii];COP9 signalosome complex subunit 7 isoform X2 [Aegilops tauschii subsp. tauschii];unnamed protein product [Triticum aestivum];hypothetical protein TRIUR3_20361 [Triticum urartu]	15.5328	53.1585	-1.77499	0.0139977	0.0493819	down
TRITD2Av1G106250	nucleobase-ascorbate transporter 11-like [Aegilops tauschii subsp. tauschii]	3.30351	16.9356	-2.35799	0.00110339	0.00631468	down
TRITD2Av1G108500	probable ribose-5-phosphate isomerase 3, chloroplastic [Aegilops tauschii subsp. tauschii];putative ribose-5-phosphate isomerase [Triticum urartu]	73.4044	29.5572	1.31236	0.0313696	0.0930916	up
TRITD2Av1G108620	protein CURVATURE THYLAKOID 1B, chloroplastic-like isoform X2 [Aegilops tauschii subsp. tauschii];hypothetical protein TRIUR3_30562 [Triticum urartu]	57.2866	2.39471	4.58028	1.04006e-09	4.55049e-08	up
TRITD2Av1G109950	ADP-ribosylation factor A1F [Zea mays];ADP-ribosylation factor 1 [Brachypodium distachyon];ADP-ribosylation factor [Triticum urartu];hypothetical protein B296_00044687, partial [Ensete ventricosum];ADP-ribosylation factor 1-like [Olea europaea var. sylvestris];ADP-ribosylation factor, putative, expressed [Oryza sativa Japonica Group];ADP-ribosylation factor 2 isoform B [Glycine soja]	1.18043	3.40926	-1.53014	0.0404374	0.112875	down
TRITD2Av1G113810	tetratricopeptide repeat containing protein [Triticum monococcum]	305.645	25.7214	3.57082	3.67609e-07	7.05379e-06	up
TRITD2Av1G113920	endoplasmic reticulum metallopeptidase 1 isoform X1 [Aegilops tauschii subsp. tauschii];endoplasmic reticulum metallopeptidase 1 isoform X2 [Aegilops tauschii subsp. tauschii]	6.88743	2.37445	1.53637	0.0138386	0.048963	up
TRITD2Av1G117040	zeta-carotene desaturase [Triticum aestivum]	197.604	39.1252	2.33644	0.000357709	0.00243158	up
TRITD2Av1G118250	FT-interacting protein 1-like [Aegilops tauschii subsp. tauschii];Multiple C2 and transmembrane domain-containing protein 1 [Triticum urartu]	59.9641	15.1926	1.98073	0.00198214	0.0101868	up
TRITD2Av1G119720	hypothetical protein TRIUR3_28540 [Triticum urartu]	1.54835	6.15917	-1.992	0.00580619	0.0243344	down
TRITD2Av1G120540	photosystem II protein D1 (chloroplast) [Triticum aestivum];Photosynthetic reaction centre, L/M [Corchorus olitorius]	84.9725	6.93945	3.6141	2.94528e-07	5.85247e-06	up
TRITD2Av1G122180	pentatricopeptide repeat-containing protein At2g41720 isoform X1 [Aegilops tauschii subsp. tauschii];unnamed protein product [Triticum aestivum];hypothetical protein PAHAL_2G091800 [Panicum hallii];pentatricopeptide repeat-containing protein At2g41720 isoform X2 [Aegilops tauschii subsp. tauschii]	10.4226	1.75706	2.56848	0.000120519	0.000981784	up
TRITD2Av1G122770	probable polyribonucleotide nucleotidyltransferase 1, chloroplastic [Aegilops tauschii subsp. tauschii]	16.121	2.65073	2.60448	9.4968e-05	0.000802283	up
TRITD2Av1G123680	Thioredoxin H-type [Triticum urartu]	49.0313	197.476	-2.0099	0.00523904	0.0224541	down
TRITD2Av1G124160	unnamed protein product [Triticum aestivum];nuclear pore complex protein NUP54 isoform X2 [Aegilops tauschii subsp. tauschii];nuclear pore complex protein NUP54 isoform X1 [Aegilops tauschii subsp. tauschii]	4.91184	17.5862	-1.84011	0.011118	0.0410934	down
TRITD2Av1G124690	40S ribosomal protein S15 [Aegilops tauschii subsp. tauschii]	126.06	342.364	-1.44142	0.0473162	0.12699	down
TRITD2Av1G128120	Serine/threonine-protein kinase SRPK1 [Triticum urartu]	3.14322	14.7202	-2.22748	0.00205851	0.0104967	down
TRITD2Av1G130150	small nuclear ribonucleoprotein-associated protein B'-like [Aegilops tauschii subsp. tauschii]	3.09372	16.3484	-2.40173	0.000977489	0.00570865	down
TRITD2Av1G130230	probable inactive leucine-rich repeat receptor-like protein kinase At3g03770 isoform X2 [Aegilops tauschii subsp. tauschii];unnamed protein product [Triticum aestivum];probable inactive leucine-rich repeat receptor-like protein kinase At3g03770 isoform X1 [Aegilops tauschii subsp. tauschii]	1.15395	8.79338	-2.92983	6.95284e-05	0.00061277	down
TRITD2Av1G131010	unnamed protein product [Triticum aestivum];oxygen-evolving enhancer protein 1, chloroplastic [Aegilops tauschii subsp. tauschii]	1020.46	278.358	1.87421	0.0031982	0.0150357	up
TRITD2Av1G131520	unnamed protein product [Triticum aestivum];valine--tRNA ligase, chloroplastic/mitochondrial 2 isoform X1 [Aegilops tauschii subsp. tauschii];Valyl-tRNA synthetase [Triticum urartu];valine--tRNA ligase, chloroplastic/mitochondrial 2 isoform X2 [Aegilops tauschii subsp. tauschii]	7.52409	2.52241	1.57671	0.0116218	0.0424958	up
TRITD2Av1G132060	small RNA 2'-O-methyltransferase-like [Aegilops tauschii subsp. tauschii];hypothetical protein TRIUR3_22256 [Triticum urartu]	3.28578	14.5106	-2.14279	0.0029774	0.014193	down
TRITD2Av1G132290	myb-like protein X [Aegilops tauschii subsp. tauschii];hypothetical protein TRIUR3_26550 [Triticum urartu]	37.6045	13.1865	1.51185	0.0148002	0.0515977	up
TRITD2Av1G133620	E3 ubiquitin-protein ligase RHF2A-like [Aegilops tauschii subsp. tauschii];E3 ubiquitin-protein ligase RHF2A [Triticum urartu]	64.7493	22.5965	1.51877	0.0143573	0.0503574	up
TRITD2Av1G135390	33 kDa ribonucleoprotein, chloroplastic [Triticum urartu]	20.8693	8.83728	1.23971	0.0412559	0.114527	up
TRITD2Av1G135450	putative oxidoreductase C1F5.03c [Aegilops tauschii subsp. tauschii]	2.33441	6.55004	-1.48844	0.0426515	0.117382	down
TRITD2Av1G135760	unnamed protein product [Triticum aestivum];Fanconi anemia group D2 protein [Aegilops tauschii subsp. tauschii]	0.434349	1.231	-1.5029	0.0421981	0.116413	down
TRITD2Av1G135770	uncharacterized protein LOC8086419 [Sorghum bicolor]	10.9219	57.5204	-2.39685	0.000980843	0.00572135	down
TRITD2Av1G136220	peroxisomal (S)-2-hydroxy-acid oxidase GLO5 [Aegilops tauschii subsp. tauschii];Peroxisomal (S)-2-hydroxy-acid oxidase GLO5 [Triticum urartu]	722.122	37.3471	4.27318	4.66262e-09	1.6461e-07	up
TRITD2Av1G136340	transcription factor PCF6-like [Aegilops tauschii subsp. tauschii]	0.769022	3.48875	-2.18162	0.00295842	0.0141191	down
TRITD2Av1G136500	non-structural maintenance of chromosomes element 3 homolog [Aegilops tauschii subsp. tauschii]	2.04199	6.42545	-1.65382	0.0252025	0.078619	down
TRITD2Av1G137870	Photosystem I reaction center subunit psaK, chloroplastic [Triticum urartu]	718.853	134.037	2.42306	0.0002308	0.00169579	up
TRITD2Av1G137880	Protein phosphatase 1 regulatory subunit pprA [Triticum urartu];187-kDa microtubule-associated protein AIR9 isoform X2 [Aegilops tauschii subsp. tauschii]	1.11872	5.03874	-2.17122	0.00270084	0.0131459	down
TRITD2Av1G138820	DEAD-box ATP-dependent RNA helicase 53 [Triticum urartu]	1.57639	5.87812	-1.89874	0.00899213	0.034734	down
TRITD2Av1G138830	uncharacterized protein LOC109737545 [Aegilops tauschii subsp. tauschii]	18.2899	6.75913	1.43614	0.020627	0.0673333	up
TRITD2Av1G138880	transcription factor PIF1-like [Aegilops tauschii subsp. tauschii]	42.7621	3.59176	3.57357	4.08539e-07	7.75328e-06	up
TRITD2Av1G139020	uncharacterized oxidoreductase At1g06690, chloroplastic-like [Aegilops tauschii subsp. tauschii]	32.4696	7.43858	2.12599	0.00102489	0.0059326	up
TRITD2Av1G139220	reticulon-like protein B8 [Aegilops tauschii subsp. tauschii]	33.1728	11.8763	1.48192	0.0168253	0.0572022	up
TRITD2Av1G139300	oxygen-evolving enhancer protein 2, chloroplastic [Aegilops tauschii subsp. tauschii];Oxygen-evolving enhancer protein 2, chloroplastic [Triticum urartu];RecName: Full=Oxygen-evolving enhancer protein 2, chloroplastic; Short=OEE2; AltName: Full=23 kDa subunit of oxygen evolving system of photosystem II; AltName: Full=23 kDa thylakoid membrane protein; AltName: Full=OEC 23 kDa subunit; Flags: Prec…	848.402	207.614	2.03084	0.00156813	0.00844063	up
TRITD2Av1G139820	predicted protein [Hordeum vulgare subsp. vulgare];Succinate dehydrogenase [ubiquinone] flavoprotein subunit, mitochondrial [Triticum urartu]	0.792946	18.2143	-4.52171	6.07032e-09	2.05711e-07	down
TRITD2Av1G140890	uncharacterized GPI-anchored protein At1g61900 isoform X2 [Aegilops tauschii subsp. tauschii];uncharacterized GPI-anchored protein At1g61900 isoform X1 [Aegilops tauschii subsp. tauschii]	1.35714	10.5705	-2.96141	5.95563e-05	0.000538783	down
TRITD2Av1G141480	glutamate receptor 3.4-like [Aegilops tauschii subsp. tauschii];Glutamate receptor 3.4 [Triticum urartu]	3.25396	0.787171	2.04745	0.00169992	0.00899877	up
TRITD2Av1G145480	uncharacterized protein LOC109740198 [Aegilops tauschii subsp. tauschii];hypothetical protein TRIUR3_13192 [Triticum urartu]	0.571919	1.5768	-1.46312	0.048628	0.12974	down
TRITD2Av1G145890	unnamed protein product [Triticum aestivum];sugar transport protein 1-like [Aegilops tauschii subsp. tauschii]	41.528	6.81357	2.6076	9.06737e-05	0.000771649	up
TRITD2Av1G146490	phytosulfokine receptor 2 [Aegilops tauschii subsp. tauschii]	0.43088	3.89452	-3.17609	2.03148e-05	0.000214784	down
TRITD2Av1G147130	probable LRR receptor-like serine/threonine-protein kinase RPK1 [Aegilops tauschii subsp. tauschii];LRR receptor-like serine/threonine-protein kinase RPK2 [Triticum urartu]	0.429158	40.8906	-6.57412	9.69101e-15	2.13678e-12	down
TRITD2Av1G147150	60S ribosomal protein L13a-4 [Triticum urartu]	46.0998	142.14	-1.62448	0.0246403	0.0772525	down
TRITD2Av1G147160	uncharacterized protein LOC109779516 [Aegilops tauschii subsp. tauschii]	10.3528	2.46242	2.07188	0.00143304	0.00784756	up
TRITD2Av1G147330	hypothetical protein TRIUR3_24559 [Triticum urartu]	0.815563	16.6475	-4.35136	1.66247e-08	4.97797e-07	down
TRITD2Av1G147580	MADS-box transcription factor TaAGL29 [Triticum aestivum];MADS-box transcription factor 15 [Triticum urartu];MADS-box transcription factor 15 [Dichanthelium oligosanthes];MADS-box protein 8 [Hordeum vulgare subsp. vulgare];MIKC-type MADS-box transcription factor WM8 [Triticum aestivum]	148.398	3.57377	5.37588	4.13994e-12	3.86193e-10	up
TRITD2Av1G147800	glutamate--glyoxylate aminotransferase 2 isoform X1 [Aegilops tauschii subsp. tauschii];unnamed protein product [Triticum aestivum]	1481.8	116.752	3.66584	2.0474e-07	4.30682e-06	up
TRITD2Av1G148570	Aspartyl/glutamyl-tRNA(Asn/Gln) amidotransferase subunit B [Triticum urartu]	9.07056	3.67158	1.30479	0.0328555	0.0962643	up
TRITD2Av1G150190	mitogen-activated protein kinase kinase kinase 5-like [Aegilops tauschii subsp. tauschii];hypothetical protein TRIUR3_20283 [Triticum urartu]	21.624	0.478905	5.49675	2.56602e-12	2.60402e-10	up
TRITD2Av1G150380	predicted protein [Hordeum vulgare subsp. vulgare];hypothetical protein TRIUR3_35002 [Triticum urartu]	51.5599	14.0218	1.87858	0.00317998	0.0149732	up
TRITD2Av1G150610	hypothetical protein TRIUR3_21059 [Triticum urartu];uncharacterized protein LOC109736006 isoform X1 [Aegilops tauschii subsp. tauschii];uncharacterized protein LOC109736006 isoform X3 [Aegilops tauschii subsp. tauschii];uncharacterized protein LOC109736006 isoform X2 [Aegilops tauschii subsp. tauschii]	2.37274	0.928134	1.35415	0.0288161	0.0871237	up
TRITD2Av1G151000	tRNA dimethylallyltransferase 2 [Triticum urartu]	3.8478	1.66596	1.20768	0.0491944	0.130915	up
TRITD2Av1G151590	type I inositol polyphosphate 5-phosphatase 4-like [Aegilops tauschii subsp. tauschii]	16.5346	5.94085	1.47675	0.0191473	0.0635118	up
TRITD2Av1G151600		17.8007	4.66437	1.93218	0.00269663	0.0131333	up
TRITD2Av1G152190	glycine-rich cell wall structural protein-like [Aegilops tauschii subsp. tauschii];hypothetical protein TRIUR3_21167 [Triticum urartu]	2.44623	10.5873	-2.11371	0.00413236	0.0185261	down
TRITD2Av1G152760	dnaJ homolog subfamily C member 7-like [Aegilops tauschii subsp. tauschii]	3.3356	1.06599	1.64576	0.0103232	0.0387822	up
TRITD2Av1G154250	hypothetical protein TRIUR3_26560 [Triticum urartu]	17.2096	0.879474	4.29043	5.87566e-09	2.00152e-07	up
TRITD2Av1G154330	hypothetical protein TRIUR3_28203 [Triticum urartu]	4.98228	59.6167	-3.58084	1.54731e-06	2.41495e-05	down
TRITD2Av1G154340	uncharacterized protein LOC109771471 [Aegilops tauschii subsp. tauschii];hypothetical protein TRIUR3_33196 [Triticum urartu]	1.19568	9.35692	-2.96821	6.23112e-05	0.000559947	down
TRITD2Av1G154670	predicted protein [Hordeum vulgare subsp. vulgare];sulfoquinovosyl transferase SQD2-like [Aegilops tauschii subsp. tauschii]	45.6266	7.11164	2.68162	6.07927e-05	0.000547925	up
TRITD2Av1G154680	probable pyridoxal 5'-phosphate synthase subunit PDX1.1 [Aegilops tauschii subsp. tauschii];putative pyridoxal biosynthesis protein PDX1.1 [Triticum urartu]	11.3598	3.06933	1.88794	0.00323244	0.0151585	up
TRITD2Av1G155020	uncharacterized protein LOC109743975 [Aegilops tauschii subsp. tauschii];tRNA-dihydrouridine synthase A [Triticum urartu]	12.8796	4.54954	1.5013	0.0158183	0.0544271	up
TRITD2Av1G155450	CASP-like protein 2A1 [Aegilops tauschii subsp. tauschii]	9.81283	54.5976	-2.4761	0.000637321	0.00396654	down
TRITD2Av1G156950	metal tolerance protein C4 [Aegilops tauschii subsp. tauschii];Metal tolerance protein C4 [Triticum urartu]	3.72848	18.1754	-2.28533	0.00160009	0.00857648	down
TRITD2Av1G157810	unnamed protein product [Triticum aestivum]	4.21056	1.07624	1.96801	0.00283957	0.0136757	up
TRITD2Av1G158100	LOB domain-containing protein 40-like [Aegilops tauschii subsp. tauschii];hypothetical protein TRIUR3_33679 [Triticum urartu]	1.14866	21.0624	-4.19664	5.28496e-08	1.34503e-06	down
TRITD2Av1G158700	beta-glucuronosyltransferase GlcAT14A-like [Aegilops tauschii subsp. tauschii];hypothetical protein TRIUR3_29798 [Triticum urartu]	6.09778	1.13617	2.4241	0.000276296	0.00197445	up
TRITD2Av1G159080	phototropin-2-like [Aegilops tauschii subsp. tauschii];Phototropin-2 [Triticum urartu]	143.426	0.895439	7.32349	7.99587e-18	3.87864e-15	up
TRITD2Av1G159240	probable ribose-5-phosphate isomerase 2 [Aegilops tauschii subsp. tauschii];putative ribose-5-phosphate isomerase [Triticum urartu]	17.6487	7.54904	1.2252	0.0433513	0.118874	up
TRITD2Av1G159590	NADH dehydrogenase [ubiquinone] 1 alpha subcomplex subunit 2 [Aegilops tauschii subsp. tauschii];hypothetical protein TRIUR3_27650 [Triticum urartu];unnamed protein product [Triticum aestivum]	33.0504	124.309	-1.91119	0.00796875	0.0315241	down
TRITD2Av1G160100	tRNA (adenine(58)-N(1))-methyltransferase catalytic subunit trmt61a [Aegilops tauschii subsp. tauschii]	1.71947	8.81001	-2.35718	0.00128675	0.00719098	down
TRITD2Av1G160310	probable protein phosphatase 2C 38 [Aegilops tauschii subsp. tauschii]	18.3352	6.95241	1.39903	0.0229947	0.0731332	up
TRITD2Av1G161150	putative aldo-keto reductase 2 [Dichanthelium oligosanthes];PREDICTED: probable aldo-keto reductase 2 [Oryza brachyantha]	29.2702	5.47495	2.41852	0.000249366	0.00181299	up
TRITD2Av1G161160	probable aldo-keto reductase 2 [Aegilops tauschii subsp. tauschii];IN2-2 protein [Triticum urartu]	4.48382	17.0681	-1.9285	0.0075446	0.0301908	down
TRITD2Av1G162320	kinesin-like protein KIN-12A isoform X1 [Aegilops tauschii subsp. tauschii];Kinesin-like protein KIF15 [Triticum urartu];kinesin-like protein KIN-12A isoform X2 [Aegilops tauschii subsp. tauschii]	1.29598	5.89368	-2.18513	0.00255775	0.0125961	down
TRITD2Av1G162790	predicted protein [Hordeum vulgare subsp. vulgare];40S ribosomal protein S8 [Triticum urartu];40S ribosomal protein S8 [Aegilops tauschii subsp. tauschii];hypothetical protein PRUPE_1G172800 [Prunus persica]	225.229	928.816	-2.044	0.00448073	0.0197844	down
TRITD2Av1G162920	predicted protein, partial [Hordeum vulgare subsp. vulgare]	3.22463	10.8478	-1.75019	0.0162697	0.0556018	down
TRITD2Av1G163470	phospholipid-transporting ATPase 2-like [Aegilops tauschii subsp. tauschii];Phospholipid-transporting ATPase 2 [Triticum urartu]	0.656184	3.10875	-2.24416	0.00216267	0.0109415	down
TRITD2Av1G163520	70 kDa peptidyl-prolyl isomerase [Triticum urartu]	18.1607	124.059	-2.77213	0.000136374	0.00108714	down
TRITD2Av1G163860	Separin [Triticum urartu]	3.52424	1.22607	1.52327	0.0144159	0.0505192	up
TRITD2Av1G164450	putative quinone-oxidoreductase homolog, chloroplastic [Aegilops tauschii subsp. tauschii];Putative quinone-oxidoreductase-like protein, chloroplastic [Triticum urartu];quinone reductase [Triticum monococcum]	8.38957	28.5	-1.76429	0.0147199	0.0513913	down
TRITD2Av1G164460	unnamed protein product [Triticum aestivum];Putative G3BP-like protein [Triticum urartu]	13.0932	79.2127	-2.59692	0.00033621	0.00231004	down
TRITD2Av1G164720	protein DETOXIFICATION 16-like [Aegilops tauschii subsp. tauschii];MATE efflux family protein DTX1 [Triticum urartu]	6.91349	2.91184	1.24749	0.041116	0.114295	up
TRITD2Av1G164780	60S ribosomal protein L35-2 [Aegilops tauschii subsp. tauschii]	52.7884	402.347	-2.93015	5.93481e-05	0.0005371	down
TRITD2Av1G166670	ankyrin repeat and SAM domain-containing protein 6-like isoform X1 [Aegilops tauschii subsp. tauschii];hypothetical protein TRIUR3_31401 [Triticum urartu]	4.73642	14.1771	-1.58169	0.0297037	0.0891059	down
TRITD2Av1G167000	unnamed protein product [Triticum aestivum];RPM1-interacting protein 4-like isoform X3 [Aegilops tauschii subsp. tauschii]	76.1582	6.58669	3.53137	5.00586e-07	9.19788e-06	up
TRITD2Av1G167010	violaxanthin de-epoxidase [Triticum aestivum];unnamed protein product [Triticum aestivum];Violaxanthin de-epoxidase, chloroplastic [Triticum urartu]	16.9776	2.75087	2.62567	8.64674e-05	0.000741577	up
TRITD2Av1G167050	uncharacterized protein LOC109737746 [Aegilops tauschii subsp. tauschii];hypothetical protein TRIUR3_23347 [Triticum urartu]	0.768137	2.42661	-1.6595	0.025409	0.0791102	down
TRITD2Av1G167060	Acyl-[acyl-carrier-protein] desaturase 5, chloroplastic [Triticum urartu]	14.5637	146.379	-3.32925	6.5177e-06	8.12752e-05	down
TRITD2Av1G167800	Putative ribosome biogenesis GTPase RsgA [Triticum urartu];uncharacterized protein LOC109738203 [Aegilops tauschii subsp. tauschii]	8.17677	1.6168	2.33839	0.000404267	0.00269741	up
TRITD2Av1G168960	uncharacterized protein LOC109732789 [Aegilops tauschii subsp. tauschii];hypothetical protein TRIUR3_24216 [Triticum urartu]	48.8203	5.23355	3.22162	3.1832e-06	4.43964e-05	up
TRITD2Av1G170490	putative metal-nicotianamine transporter YSL6 [Triticum urartu];probable metal-nicotianamine transporter YSL5 isoform X1 [Aegilops tauschii subsp. tauschii]	1.91615	0.700263	1.45224	0.0215083	0.0694531	up
TRITD2Av1G171220	ACT domain-containing protein ACR6-like [Aegilops tauschii subsp. tauschii];[Protein-PII] uridylyltransferase [Triticum urartu]	7.00813	0.830548	3.0769	9.84751e-06	0.000116055	up
TRITD2Av1G172590	uncharacterized protein At2g33490-like [Aegilops tauschii subsp. tauschii];unnamed protein product [Triticum aestivum]	24.2327	0.932987	4.69895	3.87601e-10	1.93833e-08	up
TRITD2Av1G172900	hypothetical protein TRIUR3_32901 [Triticum urartu]	6.313	40.8992	-2.69568	0.000223905	0.00165063	down
TRITD2Av1G175520	Glycyl-tRNA synthetase 1, mitochondrial [Triticum urartu]	34.1139	8.30517	2.03828	0.0015376	0.00830762	up
TRITD2Av1G176620	potassium transporter 1-like [Aegilops tauschii subsp. tauschii];high-affinity potassium transporter [Triticum aestivum]	53.3881	20.0909	1.40997	0.0218158	0.0702683	up
TRITD2Av1G176780	DNA cross-link repair protein SNM1 [Aegilops tauschii subsp. tauschii];hypothetical protein TRIUR3_14532 [Triticum urartu];predicted protein [Hordeum vulgare subsp. vulgare]	3.3784	0.744022	2.18292	0.000986108	0.00574239	up
TRITD2Av1G177240	probable BOI-related E3 ubiquitin-protein ligase 3 [Aegilops tauschii subsp. tauschii];hypothetical protein TRIUR3_35144 [Triticum urartu]	9.15381	1.75154	2.38575	0.000320476	0.00222017	up
TRITD2Av1G177450	uncharacterized protein At1g32220, chloroplastic [Aegilops tauschii subsp. tauschii]	73.3941	26.817	1.45252	0.0185841	0.0620605	up
TRITD2Av1G177460	putative protein phosphatase 2C 39 [Triticum urartu]	25.0838	9.31559	1.42904	0.0203973	0.0666963	up
TRITD2Av1G178130	hypothetical protein TRIUR3_11305 [Triticum urartu]	43.1662	8.6761	2.31478	0.000419829	0.00278287	up
TRITD2Av1G178210	uncharacterized protein LOC109744457 [Aegilops tauschii subsp. tauschii]	13.2481	1.35877	3.28542	2.76622e-06	3.93732e-05	up
TRITD2Av1G178470	predicted protein [Hordeum vulgare subsp. vulgare]	65.1677	211.791	-1.70041	0.0185344	0.061919	down
TRITD2Av1G178500	starch branching enzyme IIa variant [Triticum aestivum];starch branching enzyme 2 [Triticum aestivum]	50.9661	278.213	-2.44858	0.000693052	0.00427282	down
TRITD2Av1G178540	hypothetical protein TRIUR3_16260 [Triticum urartu]	109.54	18.5766	2.55989	0.000113826	0.000936481	up
TRITD2Av1G178550	Serine/threonine-protein kinase KIPK [Triticum urartu]	4.46498	12.7575	-1.51462	0.0372369	0.106152	down
TRITD2Av1G178750	60S acidic ribosomal protein P2A [Aegilops tauschii subsp. tauschii]	76.5145	500.583	-2.7098	0.000188361	0.00142543	down
TRITD2Av1G179280	Cell division protein ftsZ-like protein 2-1, chloroplastic [Triticum urartu]	2.14784	128.105	-5.8983	6.76831e-13	8.77853e-11	down
TRITD2Av1G179640	40S ribosomal protein S14 [Aegilops tauschii subsp. tauschii];40S ribosomal protein S14 [Triticum urartu]	85.473	267.312	-1.64499	0.0227465	0.0724672	down
TRITD2Av1G180210	60S ribosomal protein L5-1 [Aegilops tauschii subsp. tauschii]	45.7084	229.156	-2.3258	0.00125379	0.00703759	down
TRITD2Av1G180260	60S ribosomal protein L5 [Triticum aestivum];60S ribosomal protein L5-1 [Triticum urartu]	46.4833	273.332	-2.55587	0.000410287	0.00273007	down
TRITD2Av1G180490	salt stress-responsive protein [Triticum aestivum];hypothetical protein TRIUR3_34121 [Triticum urartu]	274.963	40.9962	2.74568	4.23878e-05	0.000402062	up
TRITD2Av1G180920	uncharacterized protein LOC109753168 [Aegilops tauschii subsp. tauschii]	27.8286	7.05572	1.9797	0.00207168	0.0105538	up
TRITD2Av1G181430	digalactosyldiacylglycerol synthase 1, chloroplastic-like isoform X1 [Aegilops tauschii subsp. tauschii];digalactosyldiacylglycerol synthase 1, chloroplastic-like isoform X2 [Aegilops tauschii subsp. tauschii];Digalactosyldiacylglycerol synthase 1, chloroplastic [Triticum urartu]	24.3357	8.45609	1.52501	0.01404	0.049466	up
TRITD2Av1G181950	uncharacterized protein LOC109757281 [Aegilops tauschii subsp. tauschii];Uncharacterized WD repeat-containing protein C3H5.08c [Triticum urartu]	10.6018	2.52692	2.06886	0.00140031	0.00770313	up
TRITD2Av1G182830	uncharacterized protein LOC109756091 [Aegilops tauschii subsp. tauschii]	1.96694	6.10097	-1.63309	0.0262188	0.080956	down
TRITD2Av1G183100	predicted protein [Hordeum vulgare subsp. vulgare]	16.4804	2.62879	2.64828	8.17472e-05	0.000705837	up
TRITD2Av1G183400	RNA-binding motif protein, X-linked-like-3 [Aegilops tauschii subsp. tauschii]	500.943	1.46743	8.41521	5.67503e-21	5.29393e-18	up
TRITD2Av1G183570	hypothetical protein TRIUR3_21258 [Triticum urartu]	12.8307	36.0313	-1.48965	0.0408033	0.113595	down
TRITD2Av1G183880	cellulose synthase-like protein H1 [Aegilops tauschii subsp. tauschii];Cellulose synthase-like protein H1 [Triticum urartu]	124.227	2.10215	5.88497	1.25461e-13	2.02862e-11	up
TRITD2Av1G184290	probable serine/threonine-protein kinase At1g01540 [Aegilops tauschii subsp. tauschii];predicted protein [Hordeum vulgare subsp. vulgare]	1.49454	21.5864	-3.85235	3.57597e-07	6.88893e-06	down
TRITD2Av1G184330	PI-PLC X domain-containing protein At5g67130-like [Aegilops tauschii subsp. tauschii]	6.31066	2.19424	1.52407	0.0149752	0.0520682	up
TRITD2Av1G184660	thioredoxin M3, chloroplastic-like [Aegilops tauschii subsp. tauschii];hypothetical protein TRIUR3_12245 [Triticum urartu]	9.14128	1.33829	2.772	4.97821e-05	0.000463144	up
TRITD2Av1G184670	uncharacterized protein At4g26450-like [Aegilops tauschii subsp. tauschii];unnamed protein product [Triticum aestivum];hypothetical protein TRIUR3_12245 [Triticum urartu]	1.04292	5.01706	-2.26622	0.00189418	0.00982915	down
TRITD2Av1G184800	hypothetical protein TRIUR3_16293 [Triticum urartu];F-box protein 7 [Aegilops tauschii subsp. tauschii];unnamed protein product [Triticum aestivum]	37.8153	14.5608	1.37688	0.024841	0.0777349	up
TRITD2Av1G187150	Tetrachloro-P-hydroquinone reductive dehalogenase [Triticum urartu]	6.59864	1.9367	1.76857	0.00579727	0.0243012	up
TRITD2Av1G187360	ultraviolet-B receptor UVR8-like [Aegilops tauschii subsp. tauschii];unnamed protein product [Triticum aestivum]	9.27869	149.059	-4.00582	1.17512e-07	2.65623e-06	down
TRITD2Av1G189400	auxin response factor 9 [Aegilops tauschii subsp. tauschii]	71.2032	11.1424	2.67588	6.18251e-05	0.000555991	up
TRITD2Av1G189480	uncharacterized protein LOC109736742 [Aegilops tauschii subsp. tauschii];unnamed protein product [Triticum aestivum]	14.0288	2.34043	2.58355	0.00011254	0.000928417	up
TRITD2Av1G189490	uncharacterized protein LOC109736739 [Aegilops tauschii subsp. tauschii];hypothetical protein TRIUR3_06828 [Triticum urartu]	79.2056	6.90473	3.51994	5.06203e-07	9.273e-06	up
TRITD2Av1G189640	chloride channel 1 [Hordeum vulgare subsp. vulgare];chloride channel protein CLC-c-like [Aegilops tauschii subsp. tauschii];Chloride channel protein CLC-c [Triticum urartu]	28.6275	4.1099	2.80023	3.18644e-05	0.00031596	up
TRITD2Av1G189770	starch branching enzyme IIb [Triticum aestivum];1,4-alpha-glucan-branching enzyme 2, chloroplastic/amyloplastic [Triticum urartu];unnamed protein product [Triticum aestivum]	0.265128	120.648	-8.8299	2.02091e-21	2.04229e-18	down
TRITD2Av1G189800	protein phosphatase methylesterase 1-like [Aegilops tauschii subsp. tauschii];unnamed protein product [Triticum aestivum];Protein phosphatase methylesterase 1 [Triticum urartu]	4.35313	13.782	-1.66266	0.0220047	0.0707224	down
TRITD2Av1G189840	uncharacterized protein LOC109737663 [Aegilops tauschii subsp. tauschii];hypothetical protein TRIUR3_23206 [Triticum urartu]	1.61328	4.46884	-1.4699	0.0470784	0.126523	down
TRITD2Av1G190210	uncharacterized protein LOC109780294 [Aegilops tauschii subsp. tauschii]	24.3714	5.78102	2.07579	0.0013522	0.00749112	up
TRITD2Av1G190230	MADS-box transcription factor 26-like [Aegilops tauschii subsp. tauschii];MADS-box transcription factor 26 [Triticum urartu]	11.9917	3.04245	1.97874	0.00223685	0.0112623	up
TRITD2Av1G190240	12-oxophytodienoate reductase 1 [Triticum urartu]	83.6946	28.3153	1.56355	0.0119974	0.0436522	up
TRITD2Av1G190610	hypothetical protein TRIUR3_12862 [Triticum urartu]	95.7388	31.6539	1.59672	0.0104815	0.0392403	up
TRITD2Av1G191050	histone H2B.2-like [Zea mays];unnamed protein product [Triticum aestivum];Histone H2B.10 [Triticum urartu]	2.95242	128.814	-5.44725	1.62943e-11	1.2873e-09	down
TRITD2Av1G191100	ferric reduction oxidase 7, chloroplastic-like [Aegilops tauschii subsp. tauschii];Superoxide-generating NADPH oxidase heavy chain subunit C [Triticum urartu]	267.813	4.15891	6.00888	5.04788e-14	9.13666e-12	up
TRITD2Av1G191250	hypothetical protein TRIUR3_31726 [Triticum urartu]	137.277	23.4866	2.54718	0.000124287	0.00100549	up
TRITD2Av1G191430	3-oxoacyl-[acyl-carrier-protein] synthase I, chloroplastic [Aegilops tauschii subsp. tauschii];3-oxoacyl-[acyl-carrier-protein] synthase I, chloroplastic [Triticum urartu]	8.88527	1.3017	2.77102	4.48584e-05	0.000422851	up
TRITD2Av1G191990	ORG4 [Hordeum vulgare]	2.71522	12.6064	-2.21502	0.00252208	0.0124609	down
TRITD2Av1G192210	FK506 binding protein 53a-2DL [Triticum aestivum]	14.688	45.5174	-1.63178	0.0240147	0.0756824	down
TRITD2Av1G192860	unnamed protein product [Triticum aestivum];predicted protein [Hordeum vulgare subsp. vulgare];NAD(P)H-dependent 6'-deoxychalcone synthase [Triticum urartu]	4.43436	1.22025	1.86154	0.0038388	0.0174651	up
TRITD2Av1G193040	hypothetical protein TRIUR3_23466 [Triticum urartu]	3.21809	10.5928	-1.71881	0.01841	0.0616292	down
TRITD2Av1G193300	predicted protein [Hordeum vulgare subsp. vulgare];Zeaxanthin epoxidase, chloroplastic [Triticum urartu]	309.208	9.57568	5.01306	3.88006e-11	2.7268e-09	up
TRITD2Av1G193360	uncharacterized membrane protein At3g27390 [Aegilops tauschii subsp. tauschii]	3.52441	0.890546	1.98462	0.00228217	0.0114505	up
TRITD2Av1G193690	uncharacterized protein LOC109774033 [Aegilops tauschii subsp. tauschii]	4.42113	1.8366	1.26738	0.0398334	0.111548	up
TRITD2Av1G193860	hypothetical protein TRIUR3_18331 [Triticum urartu]	2.27914	13.3386	-2.54904	0.000505385	0.00325914	down
TRITD2Av1G195790	probable protein phosphatase 2C 41 [Aegilops tauschii subsp. tauschii]	115.899	14.7885	2.97032	1.23446e-05	0.000140172	up
TRITD2Av1G195810	unnamed protein product [Triticum aestivum];cryptochrome-1-like [Aegilops tauschii subsp. tauschii];Cryptochrome-1 [Triticum urartu]	43.9945	8.80342	2.32119	0.000390261	0.00261403	up
TRITD2Av1G197030	unnamed protein product [Triticum aestivum];predicted protein [Hordeum vulgare subsp. vulgare];uncharacterized protein LOC109761249 [Aegilops tauschii subsp. tauschii]	7.1017	81.5134	-3.5208	2.19435e-06	3.24523e-05	down
TRITD2Av1G197880	gamma-glutamyltranspeptidase 1-like [Aegilops tauschii subsp. tauschii]	10.0944	69.3029	-2.77936	0.000132455	0.00106165	down
TRITD2Av1G197950	somatic embryogenesis receptor kinase 1 [Triticum aestivum];Somatic embryogenesis receptor kinase 1 [Triticum urartu];somatic embryogenesis receptor kinase 1-like [Aegilops tauschii subsp. tauschii]	106.798	8.69271	3.61893	2.7531e-07	5.54599e-06	up
TRITD2Av1G198020	hypothetical protein TRIUR3_18004 [Triticum urartu]	11.5262	38.5899	-1.7433	0.0156593	0.0539873	down
TRITD2Av1G198230	unnamed protein product [Triticum aestivum];Aldose 1-epimerase [Triticum urartu]	5.17046	69.1338	-3.74103	5.8661e-07	1.04924e-05	down
TRITD2Av1G198660	kinesin-like protein KIN-14N [Aegilops tauschii subsp. tauschii];Kinesin-1 [Triticum urartu]	0.583552	7.94639	-3.76737	6.80056e-07	1.19005e-05	down
TRITD2Av1G198830	glyceraldehyde-3-phosphate dehydrogenase A, chloroplastic [Aegilops tauschii subsp. tauschii];unnamed protein product [Triticum aestivum];unnamed protein product [Oryza sativa Japonica Group]	197.013	79.0993	1.31655	0.0307406	0.0915613	up
TRITD2Av1G199000	protease Do-like 8, chloroplastic [Aegilops tauschii subsp. tauschii]	16.3802	3.10049	2.40139	0.000295573	0.00208456	up
TRITD2Av1G199020	60S ribosomal protein L34 [Triticum urartu]	11.0376	37.6315	-1.76951	0.0144802	0.0507151	down
TRITD2Av1G199450	unnamed protein product [Triticum aestivum]	84.7283	36.9537	1.19713	0.0471633	0.126692	up
TRITD2Av1G200160	prohibitin-3, mitochondrial-like [Aegilops tauschii subsp. tauschii]	10.1425	57.7517	-2.50945	0.000528066	0.00338202	down
TRITD2Av1G200340	betaine aldehyde dehydrogenase [Aegilops tauschii subsp. tauschii];Betaine aldehyde dehydrogenase [Triticum urartu]	27.1657	84.1538	-1.63124	0.0239696	0.0755795	down
TRITD2Av1G200520	indole-3-glycerol phosphate synthase, chloroplastic-like isoform X1 [Aegilops tauschii subsp. tauschii];indole-3-glycerol phosphate synthase, chloroplastic-like isoform X2 [Aegilops tauschii subsp. tauschii]	51.1914	11.1975	2.19272	0.000738076	0.0044933	up
TRITD2Av1G200840	agmatine deiminase [Aegilops tauschii subsp. tauschii]	7.86913	49.3241	-2.64802	0.000263238	0.00189687	down
TRITD2Av1G200910	unnamed protein product [Triticum aestivum]	9.87674	1.53756	2.68339	6.86646e-05	0.000606673	up
TRITD2Av1G200980	probable RNA-dependent RNA polymerase 2 isoform X1 [Aegilops tauschii subsp. tauschii]	0.267238	1.32382	-2.30851	0.00176392	0.00927826	down
TRITD2Av1G201140	salt tolerant protein [Triticum aestivum]	3.23446	2929.57	-9.82295	1.55664e-24	2.22087e-21	down
TRITD2Av1G202270	small nuclear ribonucleoprotein Sm D1-like [Aegilops tauschii subsp. tauschii];hypothetical protein TRIUR3_25875 [Triticum urartu]	7.60815	25.7803	-1.76065	0.014938	0.0519734	down
TRITD2Av1G202440	probable amino acid permease 7 isoform X1 [Aegilops tauschii subsp. tauschii];hypothetical protein TRIUR3_19444 [Triticum urartu];probable amino acid permease 7 isoform X2 [Aegilops tauschii subsp. tauschii]	1.44146	4.16872	-1.53207	0.0371135	0.105844	down
TRITD2Av1G202870	protein DCL, chloroplastic-like [Aegilops tauschii subsp. tauschii]	4.56931	1.88045	1.2809	0.0402315	0.112442	up
TRITD2Av1G203170	uncharacterized protein LOC109756815 [Aegilops tauschii subsp. tauschii];unnamed protein product [Triticum aestivum]	13.4242	42.4598	-1.66126	0.0214794	0.0694151	down
TRITD2Av1G204040	uncharacterized protein LOC109758027 [Aegilops tauschii subsp. tauschii];hypothetical protein TRIUR3_11155 [Triticum urartu]	1.701	11.9937	-2.81782	0.000132033	0.00105932	down
TRITD2Av1G204630	uncharacterized protein LOC109771221 [Aegilops tauschii subsp. tauschii];Primary amine oxidase [Triticum urartu]	12.0153	87.1783	-2.8591	8.65027e-05	0.000741617	down
TRITD2Av1G205260	beta-1,4-mannosyl-glycoprotein 4-beta-N-acetylglucosaminyltransferase-like [Aegilops tauschii subsp. tauschii]	172.895	13.0939	3.72293	1.46549e-07	3.23128e-06	up
TRITD2Av1G205850	eukaryotic translation initiation factor 4B1 [Aegilops tauschii subsp. tauschii];hypothetical protein TRIUR3_07857 [Triticum urartu]	6.38867	30.143	-2.23823	0.00191359	0.00990653	down
TRITD2Av1G206210	predicted protein [Hordeum vulgare subsp. vulgare];hypothetical protein TRIUR3_23025 [Triticum urartu]	10.1928	1.32749	2.94078	2.04344e-05	0.000215861	up
TRITD2Av1G207000	uncharacterized protein LOC109758031 [Aegilops tauschii subsp. tauschii]	46.9531	12.0301	1.96457	0.00219178	0.0110749	up
TRITD2Av1G207630	Glucose-6-phosphate 1-dehydrogenase, cytoplasmic isoform [Triticum urartu]	11.7784	62.6281	-2.41066	0.000842774	0.00503216	down
TRITD2Av1G208770	DNA-directed RNA polymerases II and IV subunit 5A-like [Aegilops tauschii subsp. tauschii]	3.34759	15.807	-2.23937	0.00200413	0.0102766	down
TRITD2Av1G208950	unnamed protein product [Triticum aestivum];Sister chromatid cohesion 1 protein 3 [Triticum urartu]	0.80385	4.98866	-2.63365	0.000318642	0.00221063	down
TRITD2Av1G208970	hypothetical protein TRIUR3_03698 [Triticum urartu]	14.2998	4.00115	1.83751	0.00410071	0.0184249	up
TRITD2Av1G208990	unnamed protein product [Triticum aestivum]	1.00037	3.17752	-1.66736	0.0224936	0.0718655	down
TRITD2Av1G209950	unnamed protein product [Triticum aestivum];phosphoglycolate phosphatase 1B, chloroplastic-like [Aegilops tauschii subsp. tauschii];Phosphoglycolate phosphatase [Triticum urartu]	217.017	28.3118	2.93833	1.46193e-05	0.000162055	up
TRITD2Av1G210220	putative zinc finger protein [Triticum aestivum]	17.7632	4.40511	2.01165	0.00188736	0.00980424	up
TRITD2Av1G210480	histidine protein methyltransferase 1 homolog [Aegilops tauschii subsp. tauschii];unnamed protein product [Triticum aestivum];hypothetical protein TRIUR3_33843 [Triticum urartu]	21.2514	9.26322	1.19797	0.047542	0.127388	up
TRITD2Av1G211360	chitinase 5-like [Aegilops tauschii subsp. tauschii];Chitinase 5 [Triticum urartu]	100.202	1.26658	6.30583	1.01117e-14	2.18972e-12	up
TRITD2Av1G211500	F-box protein At1g78280-like isoform X1 [Aegilops tauschii subsp. tauschii];unnamed protein product [Triticum aestivum]	2.23201	0.70983	1.6528	0.00932197	0.0357462	up
TRITD2Av1G212270	unnamed protein product [Triticum aestivum];Protein NLP2 [Triticum urartu]	24.3013	3.78341	2.68328	6.00348e-05	0.000542505	up
TRITD2Av1G212410	unnamed protein product [Triticum aestivum];La protein-like protein [Triticum urartu]	18.1786	64.2019	-1.82037	0.0115403	0.0422615	down
TRITD2Av1G212590	endoglucanase 12 [Aegilops tauschii subsp. tauschii];cellulase [Hordeum vulgare subsp. vulgare]	12.0334	35.5714	-1.56367	0.0308322	0.0918	down
TRITD2Av1G213030	zinc finger protein CONSTANS-LIKE 4-like [Aegilops tauschii subsp. tauschii]	34.3688	3.29094	3.38453	1.26378e-06	2.04208e-05	up
TRITD2Av1G213100	uncharacterized protein LOC109778731 [Aegilops tauschii subsp. tauschii]	1.40864	10.8443	-2.94456	6.76215e-05	0.00059926	down
TRITD2Av1G213130	magnesium transporter MRS2-C isoform X1 [Aegilops tauschii subsp. tauschii];magnesium transporter MRS2-C isoform X2 [Aegilops tauschii subsp. tauschii];hypothetical protein TRIUR3_17904 [Triticum urartu]	4.2781	1.75709	1.28378	0.0377722	0.107237	up
TRITD2Av1G213170	60S ribosomal protein L23a [Triticum urartu];60S ribosomal protein L23A-like [Aegilops tauschii subsp. tauschii]	186.52	869.412	-2.22071	0.00203813	0.0104223	down
TRITD2Av1G213240	unnamed protein product [Triticum aestivum];hydroxycinnamoyltransferase 1 [Aegilops tauschii subsp. tauschii];Anthranilate N-benzoyltransferase protein 1 [Triticum urartu]	2.09958	5.7502	-1.45351	0.0481515	0.128705	down
TRITD2Av1G214160	psbP domain-containing protein 4, chloroplastic isoform X1 [Aegilops tauschii subsp. tauschii];psbP domain-containing protein 4, chloroplastic isoform X2 [Aegilops tauschii subsp. tauschii];PsbP domain-containing protein 4, chloroplastic [Triticum urartu]	139.642	6.2897	4.4726	1.44313e-09	5.98948e-08	up
TRITD2Av1G214360	VAN3-binding protein-like [Aegilops tauschii subsp. tauschii];hypothetical protein TRIUR3_24836 [Triticum urartu];predicted protein, partial [Hordeum vulgare subsp. vulgare]	0.34474	1.67223	-2.27819	0.00230671	0.0115641	down
TRITD2Av1G214790	BTB/POZ domain-containing protein At2g24240-like [Aegilops tauschii subsp. tauschii]	2.23833	0.839998	1.41396	0.0252278	0.07868	up
TRITD2Av1G215290	protein NUCLEAR FUSION DEFECTIVE 4-like [Aegilops tauschii subsp. tauschii]	9.1197	2.77299	1.71755	0.00660384	0.0271152	up
TRITD2Av1G215460	putative adenylate cyclase regulatory protein [Aegilops tauschii subsp. tauschii];hypothetical protein TRIUR3_13085 [Triticum urartu]	65.9456	9.82303	2.74704	4.22865e-05	0.000401643	up
TRITD2Av1G215570	calmodulin-binding receptor-like cytoplasmic kinase 3 [Aegilops tauschii subsp. tauschii]	36.6113	1.09952	5.05735	3.79712e-11	2.70075e-09	up
TRITD2Av1G215630	Adenine phosphoribosyltransferase 2 [Triticum urartu]	19.1298	3.17702	2.59008	0.000112988	0.000930846	up
TRITD2Av1G215890	polyadenylate-binding protein 2-like [Aegilops tauschii subsp. tauschii]	34.9985	110.858	-1.66335	0.0212031	0.0687699	down
TRITD2Av1G216640	probable leucine-rich repeat receptor-like protein kinase At5g63930 [Aegilops tauschii subsp. tauschii];unnamed protein product [Triticum aestivum];UDP-glycosyltransferase 92A1-like [Aegilops tauschii subsp. tauschii];LOW QUALITY PROTEIN: probable leucine-rich repeat receptor-like protein kinase At5g63930 [Brachypodium distachyon]	0.955464	3.3212	-1.79743	0.0132805	0.0473825	down
TRITD2Av1G216910	hypothetical protein TRIUR3_07346 [Triticum urartu]	11.9458	5.11413	1.22395	0.0473061	0.126977	up
TRITD2Av1G216930	Putative late blight resistance protein-like protein R1B-14 [Triticum urartu];Putative disease resistance RPP13-like protein 3 [Triticum urartu];hypothetical protein, partial [Triticum aestivum];unnamed protein product [Triticum aestivum];Disease resistance protein RPP13 [Triticum urartu];putative disease resistance RPP13-like protein 3 [Aegilops tauschii subsp. tauschii]	8.14876	1.78294	2.19232	0.000774736	0.00468123	up
TRITD2Av1G217760	unnamed protein product [Triticum aestivum];CLIP-associating protein 2 [Triticum urartu];CLIP-associated protein isoform X3 [Brachypodium distachyon];CLIP-associated protein-like [Aegilops tauschii subsp. tauschii]	1.74353	11.7344	-2.75066	0.000156162	0.00121659	down
TRITD2Av1G218340	proliferating cell nuclear antigen [Aegilops tauschii subsp. tauschii];proliferating cellular nuclear antigen [Triticum aestivum]	2.28617	61.7188	-4.7547	1.29729e-09	5.45311e-08	down
TRITD2Av1G218410	uncharacterized protein LOC109749267 [Aegilops tauschii subsp. tauschii]	1.33517	11.8452	-3.14921	1.98423e-05	0.000210338	down
TRITD2Av1G218440	general transcription factor IIH subunit 2 [Aegilops tauschii subsp. tauschii];General transcription factor IIH subunit 2 [Triticum urartu]	1.66576	7.95985	-2.25656	0.00195498	0.0100842	down
TRITD2Av1G218650	unnamed protein product [Triticum aestivum];Lipase [Triticum urartu]	10.4446	2.58502	2.01452	0.00176987	0.0092999	up
TRITD2Av1G218840	ammonium transporter 1 member 1 [Aegilops tauschii subsp. tauschii];Ammonium transporter 1 member 1 [Triticum urartu]	12.6435	1.39253	3.18263	4.34069e-06	5.77504e-05	up
TRITD2Av1G219440	hypothetical protein TRIUR3_31552 [Triticum urartu]	4.84252	1.55587	1.63804	0.0105745	0.0395272	up
TRITD2Av1G219470	PREDICTED: BTB/POZ domain-containing protein POB1-like isoform X1 [Musa acuminata subsp. malaccensis]	50.9999	4.57506	3.47863	6.73171e-07	1.18056e-05	up
TRITD2Av1G220230	peroxisomal membrane protein 11-4 [Aegilops tauschii subsp. tauschii]	5.69962	1.28473	2.1494	0.00122067	0.00688033	up
TRITD2Av1G220240	hypothetical protein TRIUR3_02526 [Triticum urartu]	39.214	9.9617	1.97691	0.00205875	0.0104967	up
TRITD2Av1G220680	remorin [Brachypodium distachyon];hypothetical protein TRIUR3_02968 [Triticum urartu];predicted protein [Hordeum vulgare subsp. vulgare];putative remorin 1 protein, partial [Oryza sativa]	109.757	14.5818	2.91207	1.72132e-05	0.000186046	up
TRITD2Av1G221380	predicted protein [Hordeum vulgare subsp. vulgare]	62.7701	3.49597	4.16631	1.05122e-08	3.32417e-07	up
TRITD2Av1G221420	short-chain dehydrogenase/reductase 2b-like [Aegilops tauschii subsp. tauschii];Short-chain dehydrogenase/reductase 2 [Triticum urartu];salutaridine reductase-like [Aegilops tauschii subsp. tauschii]	2.30935	8.84038	-1.93662	0.00743328	0.0298291	down
TRITD2Av1G221430	L-type lectin-domain containing receptor kinase IV.1-like [Aegilops tauschii subsp. tauschii]	0.924732	4.44242	-2.26424	0.001894	0.00982915	down
TRITD2Av1G221970		7.0239	2.89723	1.2776	0.0403294	0.112612	up
TRITD2Av1G222010	probable beta-D-xylosidase 6 [Aegilops tauschii subsp. tauschii];putative beta-D-xylosidase 6 [Triticum urartu]	14.0708	4.43276	1.66642	0.00803998	0.0317279	up
TRITD2Av1G222600	granule-bound starch synthase GBSSII [Triticum aestivum];Granule-bound starch synthase 1b, chloroplastic/amyloplastic [Triticum urartu];granule bunch starch synthase II, partial [Triticum aestivum]	5.21499	34.1502	-2.71116	0.000190944	0.00144049	down
TRITD2Av1G222840	hypothetical protein TRIUR3_15396 [Triticum urartu]	30.1603	11.3222	1.4135	0.0223945	0.0716032	up
TRITD2Av1G222930	uncharacterized protein LOC109769422 [Aegilops tauschii subsp. tauschii]	5.80473	21.9061	-1.91603	0.00808685	0.0318626	down
TRITD2Av1G222940	mitochondrial intermembrane space import and assembly protein 40 homolog [Aegilops tauschii subsp. tauschii]	15.5537	3.10023	2.32681	0.000475149	0.00309875	up
TRITD2Av1G222990	hypothetical protein TRIUR3_11623 [Triticum urartu]	10.264	3.83815	1.41911	0.0219672	0.0706435	up
TRITD2Av1G223220	probable sphingolipid transporter spinster homolog 2 [Aegilops tauschii subsp. tauschii];Protein spinster-like protein 1 [Triticum urartu];unnamed protein product [Triticum aestivum]	36.6535	14.5246	1.33546	0.0288743	0.0872342	up
TRITD2Av1G223560	hypothetical protein TRIUR3_11764 [Triticum urartu]	25.9076	2.602	3.31568	2.1358e-06	3.18192e-05	up
TRITD2Av1G223570	unnamed protein product [Triticum aestivum];probable metal-nicotianamine transporter YSL11 [Aegilops tauschii subsp. tauschii]	27.8697	1.58758	4.1338	1.21375e-08	3.79847e-07	up
TRITD2Av1G223690	unnamed protein product [Triticum aestivum];Patatin-like phospholipase domain-containing protein 3 [Triticum urartu];predicted protein [Hordeum vulgare subsp. vulgare]	7.49229	2.41412	1.63391	0.00985641	0.037417	up
TRITD2Av1G223810	unnamed protein product [Triticum aestivum]	3.12451	14.0144	-2.1652	0.00302887	0.014379	down
TRITD2Av1G224680	IAA-amino acid hydrolase ILR1-like 5 [Aegilops tauschii subsp. tauschii];IAA-amino acid hydrolase ILR1-like 5 [Triticum urartu]	5.8675	1.95697	1.58413	0.0114567	0.042034	up
TRITD2Av1G225040	Auxin response factor 8 [Triticum urartu];auxin response factor 8-like [Aegilops tauschii subsp. tauschii]	0.584641	1.64888	-1.49587	0.0458455	0.123851	down
TRITD2Av1G225510	unnamed protein product [Triticum aestivum];phenylalanine ammonia-lyase-like [Aegilops tauschii subsp. tauschii];Phenylalanine ammonia-lyase [Triticum urartu];phenylalanine ammonia-lyase 1 [Triticum aestivum]	7.72191	2.12356	1.86247	0.0034131	0.0158403	up
TRITD2Av1G226460	probable low-specificity L-threonine aldolase 1 [Aegilops tauschii subsp. tauschii];L-allo-threonine aldolase [Triticum urartu]	14.7372	87.0858	-2.56297	0.00040204	0.00268329	down
TRITD2Av1G226560	uncharacterized protein LOC109746058 [Aegilops tauschii subsp. tauschii]	4.37618	43.9791	-3.32908	7.33822e-06	8.97535e-05	down
TRITD2Av1G226820	predicted protein [Hordeum vulgare subsp. vulgare]	136.157	427.933	-1.65211	0.0221238	0.0710151	down
TRITD2Av1G226970	Disease resistance protein RPS2 [Triticum urartu]	10.7113	0.743568	3.84852	8.13523e-08	1.92876e-06	up
TRITD2Av1G226990	atherin [Aegilops tauschii subsp. tauschii];hypothetical protein TRIUR3_13397 [Triticum urartu]	17.3061	4.23387	2.03124	0.0016404	0.00875309	up
TRITD2Av1G227110	unnamed protein product [Triticum aestivum];Beta-glucosidase 16 [Triticum urartu]	74.9469	4.33067	4.11321	1.35272e-08	4.17947e-07	up
TRITD2Av1G227790	unnamed protein product [Triticum aestivum];uncharacterized protein LOC109766890 [Aegilops tauschii subsp. tauschii];E3 ubiquitin-protein ligase SDIR1 [Triticum urartu]	15.681	6.84274	1.19637	0.0475153	0.127362	up
TRITD2Av1G227910	bifunctional adenosine 5'-phosphosulfate phosphorylase/adenylylsulfatase HINT4 [Aegilops tauschii subsp. tauschii]	37.5322	15.034	1.3199	0.0310965	0.0924509	up
TRITD2Av1G228320	hsp70-Hsp90 organizing protein [Aegilops tauschii subsp. tauschii]	1.8282	20.7717	-3.50612	2.62805e-06	3.77611e-05	down
TRITD2Av1G228330	elongation factor G-2, chloroplastic [Aegilops tauschii subsp. tauschii]	156.647	18.8028	3.0585	7.39016e-06	9.02069e-05	up
TRITD2Av1G228680	NAD(P)H-quinone oxidoreductase subunit M, chloroplastic [Aegilops tauschii subsp. tauschii]	81.6613	4.05159	4.33309	3.8056e-09	1.3859e-07	up
TRITD2Av1G228920	hypothetical protein TRIUR3_16404 [Triticum urartu];unnamed protein product [Triticum aestivum]	1.13511	3.44839	-1.60309	0.0302263	0.0903066	down
TRITD2Av1G229700	Formin-like protein 3 [Triticum urartu];formin-like protein 3 isoform X2 [Aegilops tauschii subsp. tauschii]	15.6634	3.98979	1.97301	0.00210421	0.0106813	up
TRITD2Av1G230340	putative metal-nicotianamine transporter YSL9 [Triticum urartu];unnamed protein product [Triticum aestivum]	19.4396	6.23985	1.63942	0.00893369	0.0345689	up
TRITD2Av1G230510	probable metal-nicotianamine transporter YSL16 isoform X1 [Aegilops tauschii subsp. tauschii];putative metal-nicotianamine transporter YSL16 [Triticum urartu];probable metal-nicotianamine transporter YSL16 isoform X2 [Aegilops tauschii subsp. tauschii]	33.8491	2.3194	3.86729	6.43997e-08	1.59383e-06	up
TRITD2Av1G230620	eukaryotic translation initiation factor 4G-like [Aegilops tauschii subsp. tauschii]	0.254584	0.986039	-1.9535	0.00791709	0.031357	down
TRITD2Av1G230970	glutamate dehydrogenase 2, mitochondrial [Aegilops tauschii subsp. tauschii]	10.4536	59.2972	-2.50397	0.000539195	0.00344511	down
TRITD2Av1G230980	histone H1-II-like [Aegilops tauschii subsp. tauschii]	1.78609	8.59268	-2.2663	0.00181998	0.0095195	down
TRITD2Av1G231120	Histone-lysine N-methyltransferase, H3 lysine-9 specific SUVH5 [Triticum urartu];histone-lysine N-methyltransferase, H3 lysine-9 specific SUVH5-like [Aegilops tauschii subsp. tauschii]	3.51403	10.0249	-1.51239	0.037349	0.106372	down
TRITD2Av1G231600	unnamed protein product [Triticum aestivum]	9.52229	2.56872	1.89026	0.00315164	0.0148527	up
TRITD2Av1G231610	unnamed protein product [Triticum aestivum];GATA transcription factor 26-like isoform X2 [Aegilops tauschii subsp. tauschii]	10.2837	4.50379	1.19114	0.0491255	0.130789	up
TRITD2Av1G231930	uncharacterized protein LOC109740358 [Aegilops tauschii subsp. tauschii];ELMO domain-containing protein A [Triticum urartu];ELMO domain-containing protein A-like [Aegilops tauschii subsp. tauschii];predicted protein [Hordeum vulgare subsp. vulgare];unnamed protein product [Triticum aestivum]	18.1379	6.29218	1.52737	0.0140309	0.0494488	up
TRITD2Av1G232110	serine/threonine-protein kinase D6PKL1-like [Aegilops tauschii subsp. tauschii]	2.79108	17.031	-2.60927	0.00032945	0.00226938	down
TRITD2Av1G232400	pentatricopeptide repeat-containing protein At5g13770, chloroplastic [Aegilops tauschii subsp. tauschii]	23.6679	1.17816	4.32833	4.2113e-09	1.5177e-07	up
TRITD2Av1G234680	uncharacterized protein LOC109756280 [Aegilops tauschii subsp. tauschii]	10.4312	2.69003	1.95521	0.00247134	0.0122426	up
TRITD2Av1G234710	rho GTPase-activating protein 5-like [Aegilops tauschii subsp. tauschii]	4.43082	14.4315	-1.70357	0.0186978	0.0623704	down
TRITD2Av1G235010	histone H1-like [Aegilops tauschii subsp. tauschii]	9.6826	132.539	-3.77487	5.01384e-07	9.20557e-06	down
TRITD2Av1G236120	E3 ubiquitin ligase BIG BROTHER-related-like isoform X1 [Aegilops tauschii subsp. tauschii];E3 ubiquitin ligase BIG BROTHER [Triticum urartu];E3 ubiquitin ligase BIG BROTHER-related-like isoform X2 [Aegilops tauschii subsp. tauschii]	1.49528	5.27225	-1.818	0.0140094	0.0494017	down
TRITD2Av1G236150	probable methyltransferase PMT15 [Aegilops tauschii subsp. tauschii];putative methyltransferase PMT15 [Triticum urartu]	7.63112	21.6308	-1.50312	0.0385864	0.108975	down
TRITD2Av1G236500	predicted protein [Hordeum vulgare subsp. vulgare];putative methyltransferase PMT13 [Triticum urartu];probable methyltransferase PMT13 [Aegilops tauschii subsp. tauschii]	2.1452	11.3699	-2.40603	0.000922906	0.00543833	down
TRITD2Av1G236570	replication factor C subunit 4 [Aegilops tauschii subsp. tauschii];Replication factor C subunit 2 [Triticum urartu]	1.35312	11.0764	-3.03313	4.16299e-05	0.000395647	down
TRITD2Av1G236680	uncharacterized protein LOC109757265 isoform X1 [Aegilops tauschii subsp. tauschii];uncharacterized protein LOC109757265 isoform X2 [Aegilops tauschii subsp. tauschii]	4.54231	1.4855	1.61247	0.0102136	0.0384896	up
TRITD2Av1G237910	protein indeterminate-domain 4, chloroplastic-like [Aegilops tauschii subsp. tauschii];unnamed protein product [Triticum aestivum];hypothetical protein TRIUR3_33952 [Triticum urartu]	10.8142	32.4478	-1.5852	0.0285103	0.0864687	down
TRITD2Av1G238670	DNA-binding protein MNB1B-like [Aegilops tauschii subsp. tauschii]	49.6342	192.248	-1.95356	0.00667083	0.0273071	down
TRITD2Av1G238810	protein RKD5-like [Aegilops tauschii subsp. tauschii]	1.00504	4.92857	-2.29391	0.00196496	0.0101163	down
TRITD2Av1G238830	protein RKD5-like [Aegilops tauschii subsp. tauschii];hypothetical protein TRIUR3_21912 [Triticum urartu]	0.929014	20.5441	-4.46688	8.77512e-09	2.83021e-07	down
TRITD2Av1G239670	coiled-coil domain-containing protein 124 [Aegilops tauschii subsp. tauschii]	2.85701	11.6556	-2.02845	0.0054184	0.0230355	down
TRITD2Av1G239960	lysine-specific histone demethylase 1 homolog 3 [Aegilops tauschii subsp. tauschii]	1.03116	3.2912	-1.67435	0.021632	0.0697876	down
TRITD2Av1G241220	Acyl-coenzyme A thioesterase 8 [Triticum urartu];uncharacterized protein LOC109761356 isoform X1 [Aegilops tauschii subsp. tauschii];uncharacterized protein LOC109761356 isoform X2 [Aegilops tauschii subsp. tauschii]	44.5525	12.4645	1.83768	0.00381146	0.0173681	up
TRITD2Av1G242070	predicted protein [Hordeum vulgare subsp. vulgare];uncharacterized protein LOC109763569 isoform X2 [Aegilops tauschii subsp. tauschii]	1.19233	5.01747	-2.07318	0.00465201	0.0203885	down
TRITD2Av1G242960	unnamed protein product [Triticum aestivum];serine carboxypeptidase-like 18 isoform X1 [Aegilops tauschii subsp. tauschii];Serine carboxypeptidase-like 19 [Triticum urartu]	4.65748	2.00207	1.21806	0.0448153	0.121692	up
TRITD2Av1G243970	uncharacterized protein LOC109750049 [Aegilops tauschii subsp. tauschii];hypothetical protein TRIUR3_24555 [Triticum urartu]	4.09877	1.58781	1.36815	0.0274759	0.0840673	up
TRITD2Av1G244700	Disease resistance protein RPM1 [Triticum urartu]	2.85061	0.633269	2.17038	0.000960018	0.00561879	up
TRITD2Av1G244840	nudix hydrolase 8-like isoform X2 [Aegilops tauschii subsp. tauschii]	63.3522	6.49546	3.28589	2.09914e-06	3.13307e-05	up
TRITD2Av1G245260	hypothetical protein TRIUR3_27259 [Triticum urartu]	3.77398	23.481	-2.63734	0.000290373	0.00205747	down
TRITD2Av1G245460	LRR receptor-like protein kinase 1 [Triticum aestivum];probable LRR receptor-like serine/threonine-protein kinase At1g56130 [Aegilops tauschii subsp. tauschii];unnamed protein product [Triticum aestivum];LRR receptor-like protein kinase 2 [Triticum aestivum]	2.54504	0.678883	1.90645	0.00299766	0.0142671	up
TRITD2Av1G245750	uncharacterized protein At4g15545-like [Aegilops tauschii subsp. tauschii];hypothetical protein TRIUR3_07058 [Triticum urartu]	5.30774	33.8685	-2.67377	0.000235117	0.00172022	down
TRITD2Av1G245870	protein argonaute 2-like [Aegilops tauschii subsp. tauschii]	1.64915	0.514372	1.68084	0.00862787	0.0335892	up
TRITD2Av1G246270	hypothetical protein TRIUR3_21313 [Triticum urartu]	5.0603	1.14941	2.13833	0.00122828	0.00691519	up
TRITD2Av1G246280	DNA-directed RNA polymerase III subunit RPC9 [Triticum urartu]	2.60098	7.22118	-1.47318	0.0469714	0.126316	down
TRITD2Av1G246450	APO protein 1, chloroplastic [Aegilops tauschii subsp. tauschii];hypothetical protein TRIUR3_16129 [Triticum urartu]	15.4712	0.911035	4.08594	2.05053e-08	5.94189e-07	up
TRITD2Av1G246500	uncharacterized protein LOC109771935 [Aegilops tauschii subsp. tauschii];hypothetical protein TRIUR3_03705 [Triticum urartu]	1.10795	3.37887	-1.60864	0.0276834	0.0845102	down
TRITD2Av1G246680	aminotransferase [Triticum aestivum];putative aminotransferase y4uB [Triticum urartu]	54.1522	21.0662	1.36209	0.026094	0.0806942	up
TRITD2Av1G247090	peroxisomal 2,4-dienoyl-CoA reductase [Aegilops tauschii subsp. tauschii]	72.9579	28.2673	1.36793	0.0256083	0.0795775	up
TRITD2Av1G247540	uncharacterized protein LOC109782917 [Aegilops tauschii subsp. tauschii]	8.40809	1.81724	2.21003	0.000770737	0.00465939	up
TRITD2Av1G247570	cell differentiation protein RCD1 homolog [Aegilops tauschii subsp. tauschii];hypothetical protein TRIUR3_03366 [Triticum urartu]	6.68662	27.7802	-2.05471	0.00442578	0.0196103	down
TRITD2Av1G247630	uncharacterized protein LOC109765878 [Aegilops tauschii subsp. tauschii]	29.4767	2.85128	3.36989	1.42662e-06	2.25416e-05	up
TRITD2Av1G247960	36.4 kDa proline-rich protein [Triticum urartu]	9.19069	0.683186	3.74982	1.80558e-07	3.85158e-06	up
TRITD2Av1G248160	Ent-kaur-16-ene synthase, chloroplastic [Triticum urartu];KS protein [Triticum aestivum];KS protein [Triticum urartu]	0.87981	3.47102	-1.9801	0.00700011	0.0284676	down
TRITD2Av1G248170	acyclic sesquiterpene synthase-like isoform X2 [Aegilops tauschii subsp. tauschii];acyclic sesquiterpene synthase-like isoform X1 [Aegilops tauschii subsp. tauschii];unnamed protein product [Triticum aestivum];Acyclic sesquiterpene synthase [Triticum urartu]	95.9806	2.02061	5.56988	1.09473e-12	1.30155e-10	up
TRITD2Av1G248220	Multiple RNA-binding domain-containing protein 1 [Triticum urartu]	2.26069	8.33687	-1.88274	0.00924488	0.0354955	down
TRITD2Av1G248230	vacuolar-sorting receptor 7-like [Aegilops tauschii subsp. tauschii];Vacuolar-sorting receptor 7 [Triticum urartu];unnamed protein product [Triticum aestivum]	27.6196	0.925725	4.89897	1.09608e-10	6.73019e-09	up
TRITD2Av1G248250	hypothetical protein TRIUR3_13006 [Triticum urartu]	8.35537	29.3275	-1.81148	0.0125168	0.045176	down
TRITD2Av1G248680	methionine aminopeptidase 1B, chloroplastic [Aegilops tauschii subsp. tauschii];Methionine aminopeptidase 1B, chloroplastic [Triticum urartu]	44.9938	13.0267	1.78826	0.00475299	0.0207389	up
TRITD2Av1G249090	organic cation/carnitine transporter 7 isoform X1 [Aegilops tauschii subsp. tauschii];organic cation/carnitine transporter 7 isoform X2 [Aegilops tauschii subsp. tauschii]	15.6226	4.84407	1.68934	0.00740287	0.0297415	up
TRITD2Av1G249120	probable protein phosphatase 2C 44 [Aegilops tauschii subsp. tauschii];putative protein phosphatase 2C 44 [Triticum urartu]	80.2931	12.4363	2.69072	5.74245e-05	0.000523796	up
TRITD2Av1G250360	uncharacterized protein LOC109781358 isoform X1 [Aegilops tauschii subsp. tauschii];uncharacterized protein LOC109781358 isoform X2 [Aegilops tauschii subsp. tauschii]	6.6529	2.85812	1.21892	0.0461772	0.124574	up
TRITD2Av1G250370	putative plastid-lipid-associated protein 8, chloroplastic [Triticum urartu]	65.4782	3.54754	4.20612	8.58328e-09	2.77942e-07	up
TRITD2Av1G250390	probable leucine-rich repeat receptor-like protein kinase At5g49770 [Aegilops tauschii subsp. tauschii]	8.54541	0.384989	4.47226	2.21914e-09	8.63932e-08	up
TRITD2Av1G250500	uncharacterized membrane protein At1g16860-like isoform X1 [Aegilops tauschii subsp. tauschii];uncharacterized membrane protein At1g16860-like isoform X2 [Aegilops tauschii subsp. tauschii]	2.21246	55.6459	-4.65255	2.3918e-09	9.17033e-08	down
TRITD2Av1G250510	hypothetical protein TRIUR3_10694 [Triticum urartu]	1.1115	4.92263	-2.14692	0.00348394	0.0161105	down
TRITD2Av1G250930	60S ribosomal protein L7-4 [Triticum urartu]	53.1838	217.573	-2.03244	0.0047259	0.0206414	down
TRITD2Av1G251450	probable plastid-lipid-associated protein 12, chloroplastic [Aegilops tauschii subsp. tauschii];putative plastid-lipid-associated protein 12, chloroplastic [Triticum urartu];unnamed protein product [Triticum aestivum]	29.2402	2.33618	3.64573	2.62297e-07	5.31475e-06	up
TRITD2Av1G251930	unnamed protein product [Triticum aestivum];Spermidine/putrescine-binding periplasmic protein [Triticum urartu]	10.9992	3.84202	1.51746	0.0148837	0.0518441	up
TRITD2Av1G252330	unnamed protein product [Triticum aestivum]	55.041	2.24603	4.61506	6.2484e-10	2.95994e-08	up
TRITD2Av1G252580	hypothetical protein TRIUR3_12372 [Triticum urartu]	11.6953	2.59786	2.17053	0.000863284	0.00514071	up
TRITD2Av1G252650	uncharacterized protein LOC109782932 [Aegilops tauschii subsp. tauschii];ubiquinol oxidase 2, mitochondrial-like [Aegilops tauschii subsp. tauschii];Alternative oxidase 1a, mitochondrial [Triticum urartu]	3.42026	9.78687	-1.51674	0.0371798	0.106015	down
TRITD2Av1G252660	F-box protein SKIP28-like isoform X1 [Aegilops tauschii subsp. tauschii];hypothetical protein TRIUR3_19477 [Triticum urartu]	8.51496	2.45604	1.79366	0.00495948	0.0214675	up
TRITD2Av1G252980	mitochondrial alternative oxidase [Triticum spelta]	8.23471	2.26731	1.86073	0.00377985	0.0172551	up
TRITD2Av1G253160	hypothetical protein TRIUR3_05508 [Triticum urartu]	2.66183	7.43769	-1.48244	0.0441801	0.120516	down
TRITD2Av1G253890	hypothetical protein TRIUR3_16619 [Triticum urartu];predicted protein [Hordeum vulgare subsp. vulgare]	0.558836	2.32668	-2.05777	0.00561775	0.0237137	down
TRITD2Av1G254010		13.3983	3.48282	1.94372	0.00312562	0.0147541	up
TRITD2Av1G254350	Vacuolar cation/proton exchanger 1b [Triticum urartu]	3.17899	17.2634	-2.44107	0.000767624	0.00464752	down
TRITD2Av1G254570	Secretory carrier-associated membrane protein 6 [Triticum urartu]	6.44267	68.4068	-3.40841	4.4038e-06	5.84618e-05	down
TRITD2Av1G254760	unnamed protein product [Triticum aestivum];Peptide transporter PTR2 [Triticum urartu]	5.91447	0.92021	2.68421	7.63645e-05	0.000665558	up
TRITD2Av1G254880	60S ribosomal protein L12-3 [Aegilops tauschii subsp. tauschii]	33.7228	149.25	-2.14594	0.00288644	0.013841	down
TRITD2Av1G255140	Wall-associated receptor kinase 2 [Triticum urartu];wall-associated receptor kinase 2-like [Aegilops tauschii subsp. tauschii]	17.5709	0.755286	4.54002	1.11645e-09	4.8268e-08	up
TRITD2Av1G255430	hypothetical protein TRIUR3_15768 [Triticum urartu]	2.26314	52.3701	-4.53235	4.64799e-09	1.64333e-07	down
TRITD2Av1G255570	uncharacterized protein LOC109749863 [Aegilops tauschii subsp. tauschii]	56.6663	3.8963	3.86232	7.02684e-08	1.71631e-06	up
TRITD2Av1G255580	33 kDa ribonucleoprotein, chloroplastic [Aegilops tauschii subsp. tauschii]	62.5396	2.84028	4.46066	1.75355e-09	7.08842e-08	up
TRITD2Av1G255670	putative exocyst complex component 6 [Triticum urartu]	1.1886	14.438	-3.60254	1.51004e-06	2.36287e-05	down
TRITD2Av1G256160	uncharacterized protein LOC109767978 isoform X2 [Aegilops tauschii subsp. tauschii]	19.2003	2.61222	2.87779	2.41232e-05	0.000249396	up
TRITD2Av1G256550	ABCC7, partial [Triticum polonicum];ABC transporter C family member 9 [Triticum urartu]	37.6279	7.94782	2.24317	0.000569238	0.0035982	up
TRITD2Av1G256750	protein INVOLVED IN DE NOVO 2-like isoform X2 [Aegilops tauschii subsp. tauschii];unnamed protein product [Triticum aestivum];factor of DNA methylation 5-like isoform X1 [Aegilops tauschii subsp. tauschii]	2.38039	28.3154	-3.57232	1.86373e-06	2.8376e-05	down
TRITD2Av1G256760	predicted protein [Hordeum vulgare subsp. vulgare];Ribosome biogenesis protein BRX1-like protein [Triticum urartu]	1.84996	9.66336	-2.38503	0.00105936	0.00610301	down
TRITD2Av1G256970	unnamed protein product [Triticum aestivum]	6.84385	1.83415	1.8997	0.00316669	0.0149165	up
TRITD2Av1G257470	unnamed protein product [Triticum aestivum]	5.09796	20.5528	-2.01134	0.00592671	0.0247625	down
TRITD2Av1G257910	glutamate receptor 3.1-like isoform X1 [Aegilops tauschii subsp. tauschii]	31.1731	2.26565	3.78231	1.08533e-07	2.48394e-06	up
TRITD2Av1G258190	calcium-dependent protein kinase [Triticum aestivum];Calcium-dependent protein kinase 13 [Zea mays];calcium-dependent protein kinase 13 [Aegilops tauschii subsp. tauschii]	83.7148	35.9489	1.21953	0.0434801	0.119147	up
TRITD2Av1G258200	unnamed protein product [Triticum aestivum];uncharacterized protein LOC109738403 [Aegilops tauschii subsp. tauschii]	8.34106	0.509327	4.03357	2.88936e-08	7.90423e-07	up
TRITD2Av1G258530	protein REVEILLE 7-like [Aegilops tauschii subsp. tauschii]	0.758097	5.44481	-2.84443	0.000136365	0.00108714	down
TRITD2Av1G258700	unnamed protein product [Triticum aestivum];Protein SET DOMAIN GROUP 40 [Triticum urartu];protein SET DOMAIN GROUP 40 [Aegilops tauschii subsp. tauschii]	1.11917	3.92557	-1.81047	0.0133543	0.0475967	down
TRITD2Av1G258750	probable prefoldin subunit 2 [Aegilops tauschii subsp. tauschii]	17.4592	61.8317	-1.82436	0.0115581	0.0423138	down
TRITD2Av1G258820	peroxisome biogenesis protein 6 isoform X1 [Aegilops tauschii subsp. tauschii];unnamed protein product [Triticum aestivum];Peroxisome biogenesis protein 6 [Triticum urartu]	12.9324	5.06707	1.35176	0.0272731	0.0835204	up
TRITD2Av1G259050	hypothetical protein TRIUR3_22548 [Triticum urartu]	2.30427	20.3157	-3.14021	2.40403e-05	0.000248964	down
TRITD2Av1G260620	ABC transporter C family member 2 [Triticum urartu]	38.0356	11.6179	1.711	0.00652693	0.0268494	up
TRITD2Av1G260790	Sr21 [Triticum monococcum];unnamed protein product [Triticum aestivum]	21.1787	0.304852	6.11836	3.27126e-14	6.10317e-12	up
TRITD2Av1G261170	hypothetical protein TRIUR3_25892 [Triticum urartu]	1.24183	3.98879	-1.68349	0.0226481	0.0722108	down
TRITD2Av1G261200	peroxisomal (S)-2-hydroxy-acid oxidase GLO3 [Aegilops tauschii subsp. tauschii];Peroxisomal (S)-2-hydroxy-acid oxidase GLO5 [Triticum urartu]	1.3954	9.27734	-2.73303	0.000209993	0.00156477	down
TRITD2Av1G261220	signal recognition particle 14 kDa protein [Aegilops tauschii subsp. tauschii]	14.1493	86.3457	-2.60939	0.000327018	0.00225791	down
TRITD2Av1G261230	aminomethyltransferase, mitochondrial [Aegilops tauschii subsp. tauschii]	102.603	11.7629	3.12475	5.1078e-06	6.61777e-05	up
TRITD2Av1G261440	hypothetical protein TRIUR3_19950 [Triticum urartu];unnamed protein product [Triticum aestivum];uncharacterized protein LOC109762314 [Aegilops tauschii subsp. tauschii]	15.0788	1.54333	3.2884	2.15802e-06	3.20715e-05	up
TRITD2Av1G261450	Soluble starch synthase 3, chloroplastic/amyloplastic [Triticum urartu];unnamed protein product [Triticum aestivum];starch synthase 3, chloroplastic/amyloplastic-like [Aegilops tauschii subsp. tauschii];starch synthase IIIb precursor [Triticum aestivum];starch synthase IIIb [Hordeum vulgare subsp. vulgare]	31.6518	7.54061	2.06953	0.00131591	0.00732186	up
TRITD2Av1G261520	hypothetical protein TRIUR3_26865 [Triticum urartu]	4.20378	14.7876	-1.81463	0.0125968	0.0454308	down
TRITD2Av1G262510	BTB/POZ and MATH domain-containing protein 2 [Triticum urartu]	2.19306	7.17092	-1.70921	0.0190485	0.063236	down
TRITD2Av1G262570	unnamed protein product [Triticum aestivum];polyadenylate-binding protein RBP45-like [Aegilops tauschii subsp. tauschii]	32.8231	90.1439	-1.45752	0.0448043	0.121675	down
TRITD2Av1G262580	uncharacterized protein LOC109764856 isoform X1 [Aegilops tauschii subsp. tauschii];unnamed protein product [Triticum aestivum];uncharacterized protein LOC109764856 isoform X2 [Aegilops tauschii subsp. tauschii]	0.997175	12.6255	-3.66235	1.32522e-06	2.12298e-05	down
TRITD2Av1G263410	uncharacterized protein LOC109767980 [Aegilops tauschii subsp. tauschii];hypothetical protein TRIUR3_05794 [Triticum urartu]	4.44805	13.0994	-1.55825	0.0348704	0.10078	down
TRITD2Av1G263910	unnamed protein product [Triticum aestivum];Methylmalonate-semialdehyde dehydrogenase [acylating], mitochondrial [Triticum urartu]	23.6771	73.7103	-1.63838	0.0233518	0.0740862	down
TRITD2Av1G263930	histone-lysine N-methyltransferase SUVR4-like [Aegilops tauschii subsp. tauschii];Histone-lysine N-methyltransferase SUVR4 [Triticum urartu]	2.17448	7.23795	-1.73491	0.0167174	0.0568751	down
TRITD2Av1G264560	Histone-lysine N-methyltransferase ATXR2 [Triticum urartu]	3.44557	12.7243	-1.88477	0.00921382	0.0354043	down
TRITD2Av1G264620	unnamed protein product [Triticum aestivum];Uncharacterized ATP-dependent helicase C23E6.02 [Triticum urartu]	21.2918	2.5368	3.06922	7.20041e-06	8.85107e-05	up
TRITD2Av1G264720	unnamed protein product [Triticum aestivum]	14.0492	38.8553	-1.46762	0.044096	0.120399	down
TRITD2Av1G264750	Kinesin-1 [Triticum urartu];kinesin-like protein KIN-14H [Aegilops tauschii subsp. tauschii]	0.38905	17.3529	-5.47908	1.55572e-11	1.23713e-09	down
TRITD2Av1G264920	unnamed protein product [Triticum aestivum];hypothetical protein TRIUR3_26627 [Triticum urartu]	22.796	71.0828	-1.64072	0.023159	0.0735855	down
TRITD2Av1G265480	uncharacterized protein LOC109736133 [Aegilops tauschii subsp. tauschii]	22.8777	7.29674	1.64862	0.00881167	0.0341895	up
TRITD2Av1G266050	cysteine-rich receptor-like protein kinase 10 isoform X3 [Aegilops tauschii subsp. tauschii];G-type lectin S-receptor-like serine/threonine-protein kinase B120 isoform X2 [Aegilops tauschii subsp. tauschii];G-type lectin S-receptor-like serine/threonine-protein kinase B120 isoform X1 [Aegilops tauschii subsp. tauschii]	22.3819	0.293366	6.25349	1.9645e-14	4.03788e-12	up
TRITD2Av1G267190	kinesin-like protein KIN-14I [Aegilops tauschii subsp. tauschii];Kinesin-like calmodulin-binding protein-like protein [Triticum urartu]	0.35301	11.5891	-5.03692	2.43197e-10	1.32038e-08	down
TRITD2Av1G267300	predicted protein [Hordeum vulgare subsp. vulgare];putative plastid-lipid-associated protein 13, chloroplastic [Triticum urartu];unnamed protein product [Triticum aestivum]	31.939	9.65417	1.7261	0.00622716	0.0258045	up
TRITD2Av1G267500	fructan 6-exohydrolase [Triticum aestivum];fructan 6-exohydrolase-like isoform X1 [Aegilops tauschii subsp. tauschii]	55.7266	2.22676	4.64535	4.69424e-10	2.29544e-08	up
TRITD2Av1G267740	WRKY45-like transcription factor [Triticum aestivum]	50.3563	2.34369	4.42532	2.1281e-09	8.34397e-08	up
TRITD2Av1G267810	adenosylhomocysteinase-like [Aegilops tauschii subsp. tauschii];Adenosylhomocysteinase [Triticum urartu]	23.0489	93.3842	-2.01848	0.00502962	0.0217216	down
TRITD2Av1G268350	ribulose-1,5-bisphosphate carboxylase/oxygenase large subunit (chloroplast) [Hordeum roshevitzii];ribulosebiphosphate carboxylase (chloroplast) [Pseudoroegneria spicata]	11.2309	3.57388	1.6519	0.00934684	0.0358133	up
TRITD2Av1G268610	protein IQ-DOMAIN 32 [Aegilops tauschii subsp. tauschii];unnamed protein product [Triticum aestivum]	2.05802	18.5062	-3.16868	1.69518e-05	0.00018363	down
TRITD2Av1G268660	protein RCC2 [Aegilops tauschii subsp. tauschii];unnamed protein product [Triticum aestivum]	2.22895	29.7861	-3.7402	6.47775e-07	1.14429e-05	down
TRITD2Av1G268940	GTP cyclohydrolase 1 isoform TaA [Triticum aestivum]	30.3372	12.578	1.27019	0.0365729	0.104808	up
TRITD2Av1G269180	Abscisic acid-inducible protein kinase [Triticum urartu];serine-threonine protein kinase [Triticum aestivum]	8.31642	1.08675	2.93594	1.92909e-05	0.000205572	up
TRITD2Av1G269670	unnamed protein product [Triticum aestivum];hypothetical protein TRIUR3_01831 [Triticum urartu]	4.07187	0.769654	2.40341	0.000291341	0.00206312	up
TRITD2Av1G269780	unnamed protein product [Triticum aestivum]	4.78184	2.06513	1.21133	0.0472182	0.126797	up
TRITD2Av1G270430	unnamed protein product [Triticum aestivum]	2.73934	24.9449	-3.18685	1.66756e-05	0.000181125	down
TRITD2Av1G270620	hypothetical protein BRADI_5g24843v3 [Brachypodium distachyon];unnamed protein product [Triticum aestivum];probable UDP-arabinopyranose mutase 2 isoform X2 [Aegilops tauschii subsp. tauschii]	34.5403	102.786	-1.5733	0.029696	0.0891059	down
TRITD2Av1G270630	hypothetical protein TRIUR3_11796 [Triticum urartu]	3.8034	1.56693	1.27935	0.0374703	0.106642	up
TRITD2Av1G270860	unnamed protein product [Triticum aestivum];F-box kelch-repeat protein [Oryza sativa f. spontanea]	1.52986	8.97158	-2.55196	0.000489582	0.00317835	down
TRITD2Av1G270980	glutamine synthetase leaf isozyme, chloroplastic [Aegilops tauschii subsp. tauschii];hypothetical protein B296_00033244 [Ensete ventricosum]	441.253	32.6654	3.75577	1.18713e-07	2.6759e-06	up
TRITD2Av1G271160	ribosomal RNA processing protein 1 homolog [Aegilops tauschii subsp. tauschii];Ribosomal RNA processing protein 1-like protein [Triticum urartu]	3.97443	11.429	-1.52387	0.036055	0.103562	down
TRITD2Av1G271210	unnamed protein product [Triticum aestivum];Ribulose bisphosphate carboxylase/oxygenase activase, chloroplastic [Triticum urartu]	20.0419	1.12021	4.16118	1.25672e-08	3.92211e-07	up
TRITD2Av1G271330	hypothetical protein TRIUR3_09918 [Triticum urartu];uncharacterized protein LOC109777994 [Aegilops tauschii subsp. tauschii]	11.8513	0.688663	4.1051	2.23021e-08	6.37121e-07	up
TRITD2Av1G271350	unnamed protein product [Triticum aestivum];Farnesyl pyrophosphate synthase [Triticum urartu]	69.7591	0.970727	6.16717	2.27619e-14	4.5021e-12	up
TRITD2Av1G271700	RecName: Full=Plasma membrane ATPase; AltName: Full=Proton pump;Plasma membrane ATPase [Triticum urartu];plasma membrane H+-ATPase [Triticum aestivum];plasma membrane ATPase isoform X2 [Aegilops tauschii subsp. tauschii];unnamed protein product [Triticum aestivum];plasma membrane ATPase isoform X1 [Aegilops tauschii subsp. tauschii]	390.715	139.657	1.48423	0.0163386	0.0557743	up
TRITD2Av1G272170	unnamed protein product [Triticum aestivum];hypothetical protein TRIUR3_17044 [Triticum urartu]	26.45	8.3059	1.67106	0.00777673	0.0309107	up
TRITD2Av1G272560	disease resistance protein RPM1-like [Aegilops tauschii subsp. tauschii]	4.22682	0.90557	2.22267	0.000717008	0.0043926	up
TRITD2Av1G272700	unnamed protein product [Triticum aestivum];probable glutathione S-transferase GSTU6 [Aegilops tauschii subsp. tauschii]	57.6281	9.49908	2.60091	9.40466e-05	0.00079533	up
TRITD2Av1G272880	COP9 signalosome complex subunit 5b-like [Aegilops tauschii subsp. tauschii]	14.4542	57.9454	-2.00321	0.00543211	0.0230777	down
TRITD2Av1G273190	Zinc transporter 8 [Triticum urartu];unnamed protein product [Triticum aestivum]	55.964	1.30307	5.42452	3.51814e-12	3.39956e-10	up
TRITD2Av1G273260	NADPH--cytochrome P450 reductase [Triticum urartu];NADPH-cytochrome P450 reductase, partial [Triticum aestivum];unnamed protein product [Triticum aestivum]	123.804	46.8952	1.40055	0.0225311	0.0719134	up
TRITD2Av1G274030	alpha-N-acetylglucosaminidase-like [Aegilops tauschii subsp. tauschii];hypothetical protein TRIUR3_00413 [Triticum urartu];unnamed protein product [Triticum aestivum]	1.37718	5.65526	-2.03787	0.00500795	0.021655	down
TRITD2Av1G274050	D-3-phosphoglycerate dehydrogenase 1, chloroplastic-like [Aegilops tauschii subsp. tauschii];D-3-phosphoglycerate dehydrogenase, chloroplastic [Triticum urartu]	9.6677	38.9503	-2.01039	0.00523854	0.0224541	down
TRITD2Av1G274240	unnamed protein product [Triticum aestivum];putative isoaspartyl peptidase/L-asparaginase 2 [Triticum urartu]	14.7617	0.611291	4.59386	8.91248e-10	3.98825e-08	up
TRITD2Av1G274820	triticain alpha [Triticum aestivum];Oryzain alpha chain [Triticum urartu]	291.766	61.3615	2.2494	0.000550835	0.00350264	up
TRITD2Av1G275700	filament-like plant protein 7 isoform X1 [Aegilops tauschii subsp. tauschii];filament-like plant protein 7 isoform X2 [Aegilops tauschii subsp. tauschii];filament-like plant protein 7 isoform X3 [Aegilops tauschii subsp. tauschii];hypothetical protein TRIUR3_10706 [Triticum urartu];filament-like plant protein 7 isoform X4 [Aegilops tauschii subsp. tauschii]	5.35971	1.81846	1.55944	0.0125708	0.0453546	up
TRITD2Av1G275720	TaAP2-A [Triticum aestivum]	8.29327	1.14712	2.85393	3.00604e-05	0.000300147	up
TRITD2Av1G276380	glycerol kinase [Aegilops tauschii subsp. tauschii];Glycerol kinase [Triticum urartu]	129.957	16.4866	2.97867	1.16565e-05	0.000133735	up
TRITD2Av1G276590	(+)-neomenthol dehydrogenase-like [Aegilops tauschii subsp. tauschii]	21.1606	1.68991	3.64636	2.89744e-07	5.78392e-06	up
TRITD2Av1G276630	uncharacterized vacuolar membrane protein YML018C [Aegilops tauschii subsp. tauschii]	1.23889	11.9664	-3.27187	1.1332e-05	0.000130755	down
TRITD2Av1G276880	unnamed protein product [Triticum aestivum];Putative chloride channel-like protein CLC-g [Triticum urartu]	13.3381	1.95836	2.76783	3.96027e-05	0.000380254	up
TRITD2Av1G276970	uncharacterized protein LOC109782262 [Aegilops tauschii subsp. tauschii];unnamed protein product [Triticum aestivum]	71.8697	5.89533	3.60774	3.1301e-07	6.16213e-06	up
TRITD2Av1G278350	Protein vip1 [Triticum urartu]	27.2696	127.815	-2.2287	0.00198322	0.0101887	down
TRITD2Av1G278480	DNA-directed RNA polymerase D subunit 2a [Triticum urartu];DNA-directed RNA polymerases IV and V subunit 2-like [Aegilops tauschii subsp. tauschii]	3.89596	13.2883	-1.7701	0.0142154	0.0499538	down
TRITD2Av1G278510	unnamed protein product [Triticum aestivum]	10.4345	1.69854	2.61899	9.10546e-05	0.000774075	up
TRITD2Av1G278700	uncharacterized aarF domain-containing protein kinase At1g71810, chloroplastic [Aegilops tauschii subsp. tauschii];hypothetical protein TRIUR3_04048 [Triticum urartu]	14.4974	0.696735	4.37904	3.49663e-09	1.28301e-07	up
TRITD2Av1G278710	hypothetical protein TRIUR3_08218 [Triticum urartu]	41.8049	6.9704	2.58436	0.000104624	0.000871711	up
TRITD2Av1G279390	DNA polymerase I A, chloroplastic-like [Aegilops tauschii subsp. tauschii]	25.7988	5.75212	2.16514	0.00084112	0.00502476	up
TRITD2Av1G280000	unnamed protein product [Triticum aestivum];Heterogeneous nuclear ribonucleoprotein U-like protein 1 [Triticum urartu]	0.407584	1.99912	-2.29419	0.00203995	0.0104272	down
TRITD2Av1G280030	sm-like protein LSM7 [Aegilops tauschii subsp. tauschii]	24.1545	92.7013	-1.9403	0.00716832	0.0290154	down
TRITD2Av1G280040	N-alpha-acetyltransferase daf-31 [Aegilops tauschii subsp. tauschii]	17.1789	50.5034	-1.55574	0.0321011	0.0946372	down
TRITD2Av1G280430	uncharacterized protein LOC109771608 [Aegilops tauschii subsp. tauschii];uncharacterized protein LOC109771601 [Aegilops tauschii subsp. tauschii]	2.25625	17.653	-2.96791	5.88612e-05	0.000533889	down
TRITD2Av1G281440	unnamed protein product [Triticum aestivum];predicted protein [Hordeum vulgare subsp. vulgare];Flavonol 3-sulfotransferase [Triticum urartu]	3.06206	0.805837	1.92594	0.00379025	0.0172916	up
TRITD2Av1G282020	heavy metal-associated isoprenylated plant protein 39-like [Aegilops tauschii subsp. tauschii]	27.0411	0.908113	4.89614	1.32556e-10	7.95795e-09	up
TRITD2Av1G282140	hypothetical protein TRIUR3_07648 [Triticum urartu]	10.2834	3.84844	1.41797	0.0222085	0.0711809	up
TRITD2Av1G282440	exocyst complex component EXO70B1-like isoform X1 [Aegilops tauschii subsp. tauschii]	2.56914	0.929942	1.46608	0.0201685	0.0661456	up
TRITD2Av1G282600	ubiquinol oxidase 4, chloroplastic/chromoplastic [Aegilops tauschii subsp. tauschii]	104.166	6.14052	4.08437	1.6431e-08	4.93215e-07	up
TRITD2Av1G282850	probable carboxylesterase Os04g0669600 [Aegilops tauschii subsp. tauschii]	2.24016	8.1301	-1.85967	0.0109887	0.0406963	down
TRITD2Av1G282950	ATP synthase subunit alpha, chloroplastic [Triticum urartu];hypothetical protein SETIT_J019700v2 [Setaria italica]	3.04754	0.941809	1.69414	0.00812889	0.0320114	up
TRITD2Av1G283090	methylthioribose kinase 1 [Aegilops tauschii subsp. tauschii];Methylthioribose kinase 1 [Triticum urartu]	55.92	10.666	2.39035	0.000276095	0.0019736	up
TRITD2Av1G283300	uncharacterized protein LOC109783735 [Aegilops tauschii subsp. tauschii];uncharacterized protein LOC109735540 [Aegilops tauschii subsp. tauschii];unnamed protein product [Triticum aestivum];Cyclopropane-fatty-acyl-phospholipid synthase [Triticum urartu];predicted protein [Hordeum vulgare subsp. vulgare]	0.232422	7.55429	-5.02248	2.61076e-10	1.40402e-08	down
TRITD2Av1G283480	triticain beta [Triticum aestivum]	0.837745	15.8471	-4.24157	3.95695e-08	1.04091e-06	down
TRITD2Av1G284050	probable phytol kinase, chloroplastic [Aegilops tauschii subsp. tauschii]	14.5556	2.54494	2.51587	0.000161818	0.00125391	up
TRITD2Av1G284410	probable polyamine oxidase 4 [Aegilops tauschii subsp. tauschii];unnamed protein product [Triticum aestivum]	2.03327	8.40826	-2.04801	0.00474779	0.0207221	down
TRITD2Av1G284440	probable adenylate kinase 6, chloroplastic [Aegilops tauschii subsp. tauschii];putative adenylate kinase 1, chloroplastic [Triticum urartu]	29.3508	11.3957	1.36491	0.0261879	0.0808992	up
TRITD2Av1G284510	plant UBX domain-containing protein 7 [Aegilops tauschii subsp. tauschii];UBX domain-containing protein 7 [Triticum urartu]	9.12412	36.141	-1.98588	0.00583136	0.024423	down
TRITD2Av1G285250	phytosulfokine receptor 1-like [Aegilops tauschii subsp. tauschii];Phytosulfokine receptor 1 [Triticum urartu]	0.699925	2.0192	-1.52851	0.0376841	0.107025	down
TRITD2Av1G285580	Two-component response regulator ARR9 [Triticum urartu]	23.8873	2.38482	3.32429	2.2143e-06	3.26875e-05	up
TRITD2Av1G286110	protein S-acyltransferase 11 [Aegilops tauschii subsp. tauschii]	7.59496	2.49329	1.60699	0.0107799	0.0401374	up
TRITD2Av1G286330	sacsin isoform X1 [Aegilops tauschii subsp. tauschii];Sacsin [Triticum urartu]	4.95379	1.81036	1.45225	0.0185988	0.0620917	up
TRITD2Av1G286560	unnamed protein product [Triticum aestivum];thioredoxin X, chloroplastic [Aegilops tauschii subsp. tauschii]	12.4259	2.59366	2.26029	0.000622077	0.00388227	up
TRITD2Av1G287300	unnamed protein product [Triticum aestivum];katanin p80 WD40 repeat-containing subunit B1 homolog [Aegilops tauschii subsp. tauschii];katanin p80 WD40 repeat-containing subunit B1 homolog isoform X1 [Brachypodium distachyon]	1.98153	5.34401	-1.43131	0.0499429	0.132341	down
TRITD2Av1G287760	RecName: Full=Protochlorophyllide reductase A, chloroplastic; Short=PCR A; AltName: Full=NADPH-protochlorophyllide oxidoreductase A; Short=POR A; Flags: Precursor	0.983896	69.4218	-6.14074	1.51222e-13	2.33614e-11	down
TRITD2Av1G288050	predicted protein [Hordeum vulgare subsp. vulgare];hypothetical protein TRIUR3_21790 [Triticum urartu]	26.5168	81.5855	-1.62141	0.0249395	0.0779687	down
TRITD2Av1G288060	unnamed protein product [Triticum aestivum]	5.78568	1.87508	1.62553	0.01032	0.0387762	up
TRITD2Av1G288250	RecName: Full=Fructan 6-exohydrolase; Flags: Precursor;fructan 6-exohydrolase [Aegilops tauschii subsp. tauschii];hypothetical protein TRIUR3_07535 [Triticum urartu];unnamed protein product [Triticum aestivum]	0.785269	3.3757	-2.10393	0.00374598	0.0171295	down
TRITD2Av1G288310	unnamed protein product [Triticum aestivum];Allantoinase [Triticum urartu]	28.1859	7.99341	1.81809	0.0041319	0.0185261	up
TRITD2Av1G288620	mevalonate kinase [Aegilops tauschii subsp. tauschii];Mevalonate kinase [Triticum urartu]	3.13236	8.63567	-1.46306	0.0453957	0.122905	down
TRITD2Av1G288650	unnamed protein product [Triticum aestivum]	6.82505	1.54675	2.1416	0.00118037	0.00668737	up
TRITD2Av1G288710	predicted protein [Hordeum vulgare subsp. vulgare];hypothetical protein TRIUR3_04424 [Triticum urartu]	61.7821	6.81434	3.18054	3.95013e-06	5.31963e-05	up
TRITD2Av1G289260	ABC transporter E family member 2-like [Aegilops tauschii subsp. tauschii];ABC transporter E family member 2 [Triticum urartu]	0.466626	15.2849	-5.03369	2.68772e-10	1.43586e-08	down
TRITD2Av1G289460	receptor protein kinase TMK1-like [Aegilops tauschii subsp. tauschii];putative receptor protein kinase TMK1 [Triticum urartu]	0.527526	9.5177	-4.1733	6.1548e-08	1.54054e-06	down
TRITD2Av1G289710	exocyst complex component EXO70A1-like isoform X2 [Aegilops tauschii subsp. tauschii];Exocyst complex component 7 [Triticum urartu]	4.03952	13.0183	-1.68828	0.0197859	0.0651226	down
TRITD2Av1G289790	exocyst complex component EXO70A1-like [Aegilops tauschii subsp. tauschii]	9.66112	1.08999	3.14788	5.47989e-06	7.00628e-05	up
TRITD2Av1G289820	hypothetical protein TRIUR3_09712 [Triticum urartu]	4.03732	22.9112	-2.50458	0.000586968	0.00368721	down
TRITD2Av1G289840	unnamed protein product [Triticum aestivum]	5.15552	14.48	-1.48988	0.0424233	0.116898	down
TRITD2Av1G290060	unnamed protein product [Triticum aestivum];predicted protein [Hordeum vulgare subsp. vulgare];hypothetical protein PAHAL_7G343600 [Panicum hallii]	3.29389	0.406072	3.01998	1.25178e-05	0.000141939	up
TRITD2Av1G290190	probable serine/threonine-protein kinase At5g41260 isoform X1 [Aegilops tauschii subsp. tauschii];probable serine/threonine-protein kinase At5g41260 isoform X2 [Aegilops tauschii subsp. tauschii]	2.84266	10.6136	-1.9006	0.00884037	0.0342789	down
TRITD2Av1G290260	AT-hook motif nuclear-localized protein 9-like [Aegilops tauschii subsp. tauschii]	54.7383	13.8031	1.98756	0.0019425	0.0100241	up
TRITD2Av1G290300	FT-interacting protein 1-like [Aegilops tauschii subsp. tauschii]	4.36513	13.3193	-1.60942	0.0261981	0.0809128	down
TRITD2Av1G291250	K(+) efflux antiporter 2, chloroplastic-like [Aegilops tauschii subsp. tauschii]	35.9645	10.9366	1.71741	0.00636105	0.0262919	up
TRITD2Av1G291290	Protein SYM1 [Triticum urartu]	64.0684	1.40962	5.50624	2.22019e-12	2.3311e-10	up
TRITD2Av1G291380	uncharacterized protein LOC109765913 [Aegilops tauschii subsp. tauschii]	0.305372	1.29477	-2.08406	0.00484827	0.0210659	down
TRITD2Av1G291560	3-isopropylmalate dehydrogenase 2, chloroplastic-like [Aegilops tauschii subsp. tauschii];3-isopropylmalate dehydrogenase 2, chloroplastic [Triticum urartu];unnamed protein product [Triticum aestivum]	10.771	47.6722	-2.14599	0.00289962	0.013884	down
TRITD2Av1G291670	serine/threonine-protein kinase STY8-like [Aegilops tauschii subsp. tauschii];Serine/threonine-protein kinase HT1 [Triticum urartu];unnamed protein product [Triticum aestivum]	1.92022	0.412317	2.21945	0.000809687	0.00486575	up
TRITD2Av1G291960	Soluble inorganic pyrophosphatase [Triticum urartu]	20.1406	57.3877	-1.51064	0.0375706	0.106802	down
TRITD2Av1G292200	unnamed protein product [Triticum aestivum];predicted protein, partial [Hordeum vulgare subsp. vulgare];Thioredoxin-like 4, chloroplastic [Triticum urartu]	53.1249	5.8283	3.18824	3.78701e-06	5.13703e-05	up
TRITD2Av1G292350	farnesylcysteine lyase [Aegilops tauschii subsp. tauschii]	11.1056	4.56956	1.28116	0.0357793	0.102941	up
TRITD2Av1G292540	Tubby-like F-box protein 7 [Triticum urartu];tubby-like F-box protein 7 [Aegilops tauschii subsp. tauschii]	24.4516	9.48962	1.36551	0.0260323	0.0805648	up
TRITD2Av1G293170	unnamed protein product [Triticum aestivum]	7.70984	2.93935	1.3912	0.0254946	0.0793057	up
TRITD2Av1G293450	uncharacterized protein LOC109745170 [Aegilops tauschii subsp. tauschii];predicted protein, partial [Hordeum vulgare subsp. vulgare]	2.40477	48.4055	-4.3312	1.83429e-08	5.41886e-07	down
TRITD2Av1G294070	uncharacterized protein LOC109764516 [Aegilops tauschii subsp. tauschii]	7.29813	19.6518	-1.42906	0.0499507	0.132345	down
TRITD2Av1G294080	uncharacterized protein LOC109785391 [Aegilops tauschii subsp. tauschii]	9.50108	28.8069	-1.60025	0.0270262	0.0830158	down
TRITD2Av1G294570	unnamed protein product [Triticum aestivum]	47.2604	2.82511	4.06425	2.06472e-08	5.96194e-07	up
TRITD2Av1G294850	unnamed protein product [Triticum aestivum];predicted protein, partial [Hordeum vulgare subsp. vulgare];protein NRT1/ PTR FAMILY 5.10-like [Aegilops tauschii subsp. tauschii]	11.5133	3.65003	1.65733	0.00853855	0.0333113	up
TRITD2Av1G295370	unnamed protein product [Triticum aestivum]	13.4051	3.1297	2.09869	0.001199	0.0067771	up
TRITD2Av1G295660	Chromodomain-helicase-DNA-binding protein 4 [Triticum urartu]	0.515911	2.48908	-2.27042	0.0018643	0.00971148	down
TRITD2Av1G295770	FT-interacting protein 1-like [Aegilops tauschii subsp. tauschii];Multiple C2 and transmembrane domain-containing protein 1 [Triticum urartu]	0.872289	3.19837	-1.87446	0.00991304	0.0376084	down
TRITD2Bv1G000020	hypothetical protein TRIUR3_19550 [Triticum urartu]	53.282	3.54476	3.90989	6.10022e-08	1.52971e-06	up
TRITD2Bv1G000040	disease resistance protein RPM1-like [Aegilops tauschii subsp. tauschii];unnamed protein product [Triticum aestivum]	4.50167	1.8995	1.24484	0.0412161	0.114473	up
TRITD2Bv1G000110	putative disease resistance protein RGA4 [Aegilops tauschii subsp. tauschii];disease resistance protein RPM1-like [Aegilops tauschii subsp. tauschii]	7.53608	1.54898	2.2825	0.00047754	0.0031102	up
TRITD2Bv1G001360	unnamed protein product [Triticum aestivum];acyl transferase 15-like [Aegilops tauschii subsp. tauschii]	8.54099	0.846754	3.33439	2.09541e-06	3.12974e-05	up
TRITD2Bv1G001760	unnamed protein product [Triticum aestivum];putative disease resistance protein RGA3 [Aegilops tauschii subsp. tauschii];Putative disease resistance protein RGA3 [Triticum urartu]	46.2042	0.285627	7.33775	7.0695e-18	3.49926e-15	up
TRITD2Bv1G002180	predicted protein [Hordeum vulgare subsp. vulgare];hexokinase-4, chloroplastic [Aegilops tauschii subsp. tauschii]	1.04502	5.21025	-2.31782	0.00151963	0.00822522	down
TRITD2Bv1G004710	unnamed protein product [Triticum aestivum]	4.93278	1.87938	1.39214	0.0254324	0.0791527	up
TRITD2Bv1G004720	unnamed protein product [Triticum aestivum]	3.62002	1.11844	1.69451	0.00857763	0.0334311	up
TRITD2Bv1G004840	putative LIM domain protein [Triticum turgidum];protein DA1-related 1-like [Aegilops tauschii subsp. tauschii];Protein DA1-related 1 [Triticum urartu];predicted protein [Hordeum vulgare subsp. vulgare]	26.1018	8.21155	1.66842	0.00785273	0.0311464	up
TRITD2Bv1G004860	Sr46 protein [Aegilops tauschii]	21.3482	0.326456	6.03108	7.16086e-14	1.22309e-11	up
TRITD2Bv1G005030	putative disease resistance RPP13-like protein [Triticum turgidum];uncharacterized protein LOC109785320 [Aegilops tauschii subsp. tauschii]	19.14	0.957738	4.32081	4.51415e-09	1.60539e-07	up
TRITD2Bv1G005050	hypothetical protein [Triticum turgidum]	2.60513	11.6588	-2.16199	0.00272535	0.0132334	down
TRITD2Bv1G005880	probable LRR receptor-like serine/threonine-protein kinase At1g53440 isoform X3 [Aegilops tauschii subsp. tauschii]	34.6539	0.910339	5.25047	1.17606e-11	9.80215e-10	up
TRITD2Bv1G006480	unnamed protein product [Triticum aestivum];hypothetical protein TRIUR3_08404 [Triticum urartu];predicted protein, partial [Hordeum vulgare subsp. vulgare]	3.03167	10.8988	-1.84599	0.0108546	0.0403187	down
TRITD2Bv1G006730	ATP-dependent Clp protease adapter protein ClpS [Triticum urartu]	474.066	29.1715	4.02245	2.29711e-08	6.53154e-07	up
TRITD2Bv1G007660	Cysteine-rich receptor-like protein kinase 41 [Triticum urartu];putative receptor-like protein kinase At4g00960 [Aegilops tauschii subsp. tauschii]	143.178	2.99428	5.57946	1.19618e-12	1.38814e-10	up
TRITD2Bv1G008500	unnamed protein product [Triticum aestivum];12-oxo-phytodienoic acid reductase [Triticum aestivum]	8.00635	1.21985	2.71444	6.44735e-05	0.000575116	up
TRITD2Bv1G008680	syn-copalyl diphosphate synthase-like [Aegilops tauschii subsp. tauschii];unnamed protein product [Triticum aestivum];Syn-copalyl diphosphate synthase [Triticum urartu]	2.26661	0.342849	2.72489	6.40422e-05	0.000572751	up
TRITD2Bv1G008830	ABC transporter B family member 25, mitochondrial-like [Aegilops tauschii subsp. tauschii];predicted protein [Hordeum vulgare subsp. vulgare]	15.4952	3.74507	2.04876	0.00147447	0.00802376	up
TRITD2Bv1G009180	putative disease resistance protein RGA3 [Brachypodium distachyon]	24.4149	0.872268	4.80685	1.77311e-10	1.02883e-08	up
TRITD2Bv1G009970	hypothetical protein TRIUR3_34472 [Triticum urartu]	33.0393	2.05847	4.00454	2.81509e-08	7.73241e-07	up
TRITD2Bv1G010030	Putative disease resistance RPP13-like protein 1 [Triticum urartu]	8.13525	1.7129	2.24775	0.000584235	0.00367576	up
TRITD2Bv1G010120	hypothetical protein TRIUR3_23272 [Triticum urartu];hypothetical protein TRIUR3_05011 [Triticum urartu]	5.68002	1.09607	2.37356	0.000373894	0.00252532	up
TRITD2Bv1G010140	Putative disease resistance RPP13-like protein 1 [Triticum urartu]	7.92535	3.19275	1.31167	0.0318189	0.0939652	up
TRITD2Bv1G010240	Putative disease resistance RPP13-like protein 1 [Triticum urartu]	24.7604	1.89564	3.70728	1.69523e-07	3.64181e-06	up
TRITD2Bv1G010400	ATP sulfurylase [Triticum turgidum subsp. durum];ATP sulfurylase 2-like [Aegilops tauschii subsp. tauschii]	20.7378	4.66984	2.15082	0.00092767	0.00545977	up
TRITD2Bv1G010580	predicted protein [Hordeum vulgare subsp. vulgare]	8.69308	61.1882	-2.81531	0.000116825	0.000956607	down
TRITD2Bv1G011110	calvin cycle protein CP12-1, chloroplastic-like [Aegilops tauschii subsp. tauschii];hypothetical protein TRIUR3_21408 [Triticum urartu]	370.446	30.129	3.62004	2.76085e-07	5.55699e-06	up
TRITD2Bv1G011380	acetyl-CoA acetyltransferase, cytosolic 1-like isoform X3 [Aegilops tauschii subsp. tauschii]	6.28988	31.2602	-2.31322	0.0013622	0.00753448	down
TRITD2Bv1G011730	Subtilisin-like protease [Triticum urartu];uncharacterized protein LOC109770965 isoform X1 [Aegilops tauschii subsp. tauschii];predicted protein [Hordeum vulgare subsp. vulgare];unnamed protein product [Triticum aestivum]	13.6682	4.26051	1.68173	0.00746816	0.0299541	up
TRITD2Bv1G012060	hypothetical protein BRADI_4g25646v3, partial [Brachypodium distachyon];hypothetical protein BRADI_4g25572v3 [Brachypodium distachyon];uncharacterized protein LOC112272439 [Brachypodium distachyon]	7.55775	3.21719	1.23216	0.043147	0.118394	up
TRITD2Bv1G012090	uncharacterized protein LOC109759720 isoform X3 [Aegilops tauschii subsp. tauschii]	1.23363	6.51423	-2.40068	0.00100805	0.00585052	down
TRITD2Bv1G012190	uncharacterized protein LOC109787573 [Aegilops tauschii subsp. tauschii]	1.95292	6.06694	-1.63534	0.0251597	0.0785156	down
TRITD2Bv1G012960	phosphoglycerate mutase-like protein 1 isoform X2 [Aegilops tauschii subsp. tauschii];predicted protein [Hordeum vulgare subsp. vulgare];phosphoglycerate mutase-like protein 1 isoform X1 [Aegilops tauschii subsp. tauschii];unnamed protein product [Triticum aestivum]	15.1699	5.88124	1.36701	0.0257928	0.0799798	up
TRITD2Bv1G013480	ELMO domain-containing protein A [Aegilops tauschii subsp. tauschii];ELMO domain-containing protein A [Triticum urartu]	1.56169	7.62302	-2.28726	0.00184748	0.00964668	down
TRITD2Bv1G013920	unnamed protein product [Triticum aestivum];Sugar transporter ERD6-like 5 [Triticum urartu];sugar transporter ERD6-like 5 [Aegilops tauschii subsp. tauschii]	5.20353	0.901585	2.52896	0.000153979	0.00120161	up
TRITD2Bv1G013950	predicted protein [Hordeum vulgare subsp. vulgare]	4.13833	1.58515	1.38443	0.0282501	0.0859373	up
TRITD2Bv1G013970	uncharacterized protein LOC109759562 [Aegilops tauschii subsp. tauschii];predicted protein [Hordeum vulgare subsp. vulgare]	3.34231	1.1367	1.556	0.0134301	0.0478104	up
TRITD2Bv1G014080	ABC transporter G family member 28-like [Aegilops tauschii subsp. tauschii]	6.47288	1.05344	2.6193	9.10383e-05	0.000774075	up
TRITD2Bv1G015850	G-type lectin S-receptor-like serine/threonine-protein kinase LECRK2 [Aegilops tauschii subsp. tauschii]	70.6838	4.74738	3.89618	5.05162e-08	1.29379e-06	up
TRITD2Bv1G015860	peptidyl-prolyl cis-trans isomerase FKBP19, chloroplastic [Aegilops tauschii subsp. tauschii]	10.7888	1.08387	3.31526	2.38513e-06	3.4781e-05	up
TRITD2Bv1G016340	ABC transporter C family member 4-like [Aegilops tauschii subsp. tauschii];ABCC9, partial [Triticum polonicum]	1.28883	4.57829	-1.82875	0.0114594	0.042035	down
TRITD2Bv1G018790	receptor homology region, transmembrane domain- and RING domain-containing protein 1 [Aegilops tauschii subsp. tauschii];hypothetical protein TRIUR3_07878 [Triticum urartu]	2.24177	16.0526	-2.8401	0.000108925	0.000901967	down
TRITD2Bv1G019760	40S ribosomal protein S6 [Aegilops tauschii subsp. tauschii]	77.0755	281.218	-1.86735	0.00947878	0.0362673	down
TRITD2Bv1G019780	40S ribosomal protein S6 [Aegilops tauschii subsp. tauschii]	109.029	360.407	-1.72492	0.0167255	0.0568949	down
TRITD2Bv1G019880	ribulose-1,5-bisphosphate carboxylase/oxygenase small subunit [Triticum aestivum]	96.9486	30.47	1.66983	0.00778233	0.0309177	up
TRITD2Bv1G020010	uncharacterized protein LOC109754297 [Aegilops tauschii subsp. tauschii];predicted protein [Hordeum vulgare subsp. vulgare]	167.586	3.14006	5.73797	3.87264e-13	5.58922e-11	up
TRITD2Bv1G020100	probable LRR receptor-like serine/threonine-protein kinase At3g47570 isoform X2 [Aegilops tauschii subsp. tauschii]	2.51872	0.646757	1.9614	0.00247689	0.0122651	up
[truncated: 7,158 more rows]

## Sheet: AuCH_L vs AuCH_G
Table S9 continued. Differentially expressed genes (DEGs) between two tissue types.
*Number of up-regulated genes: 5269. Number of down-regulated genes: 4393.
Gene ID	Description	FPKM.AuCH_L	FPKM.AuCH_G	Log2(fold-change)	p-value	q-value	Regulation pattern
TRITD1Av1G000500	uncharacterized protein At4g37920, chloroplastic [Aegilops tauschii subsp. tauschii];hypothetical protein TRIUR3_00703 [Triticum urartu]	14.9981	2.31994	2.69262	9.25528e-05	0.000844393	up
TRITD1Av1G000530	Proline-rich receptor-like protein kinase PERK8 [Triticum urartu]	1.69554	4.90442	-1.53234	0.0288925	0.0876608	down
TRITD1Av1G000550	hypothetical protein TRIUR3_00701 [Triticum urartu]	39.2019	116.899	-1.57626	0.0225831	0.0722537	down
TRITD1Av1G001530	F-box/LRR-repeat protein 14 [Triticum urartu];F-box/LRR-repeat protein 14-like [Aegilops tauschii subsp. tauschii]	0.743998	1.94446	-1.386	0.0480405	0.129594	down
TRITD1Av1G001650	uncharacterized protein LOC109750484 [Aegilops tauschii subsp. tauschii];hypothetical protein TRIUR3_14554 [Triticum urartu]	6.16564	16.6186	-1.43048	0.0398898	0.111943	down
TRITD1Av1G001740	E3 ubiquitin-protein ligase ORTHRUS 2-like [Aegilops tauschii subsp. tauschii]	1.22396	51.7564	-5.40211	1.08557e-11	1.15564e-09	down
TRITD1Av1G001850	charged multivesicular body protein 5-like [Aegilops tauschii subsp. tauschii];Charged multivesicular body protein 5 [Triticum urartu];predicted protein [Hordeum vulgare subsp. vulgare]	65.2289	21.3366	1.61218	0.0133247	0.0477692	up
TRITD1Av1G001970	MDIS1-interacting receptor like kinase 2-like [Aegilops tauschii subsp. tauschii];MDIS1-interacting receptor like kinase 2-like isoform X1 [Aegilops tauschii subsp. tauschii];MDIS1-interacting receptor like kinase 2-like isoform X2 [Aegilops tauschii subsp. tauschii];uncharacterized protein LOC109766829 [Aegilops tauschii subsp. tauschii];probable leucine-rich repeat receptor-like protein kinase …	2.05631	0.0799313	4.68516	7.96138e-10	4.47819e-08	up
TRITD1Av1G002120	gamma-gliadin [Triticum aestivum];gamma prolamin [Taeniatherum caput-medusae]	2.10789	2988.4	-10.4694	1.03781e-26	4.10708e-23	down
TRITD1Av1G002200	gamma-gliadin [Triticum turgidum];gamma-gliadin [Triticum aestivum];gamma gliadin [Triticum monococcum]	1.29233	1020.74	-9.62543	3.59687e-24	4.41251e-21	down
TRITD1Av1G002230	Avenin-3 [Triticum urartu]	3.85733	4979.41	-10.3342	2.52743e-26	8.13897e-23	down
TRITD1Av1G002240	hypothetical protein TRIUR3_03662 [Triticum urartu]	103.397	8.85077	3.54625	7.82228e-07	1.54657e-05	up
TRITD1Av1G002360	LMW-glutenin [Triticum turgidum subsp. durum];LMW-GS [Triticum aestivum];low molecular weight glutenin subunit [Aegilops speltoides]	2.741	2685.49	-9.93626	3.68797e-25	6.33397e-22	down
TRITD1Av1G002590	(+)-delta-cadinene synthase isozyme XC14 [Triticum urartu]	2.62429	0.578004	2.18277	0.00144555	0.00813106	up
TRITD1Av1G002790	low molecular weight glutenin subunit, partial [Triticum turgidum subsp. durum];low molecular weight glutenin subunit [Triticum monococcum subsp. monococcum]	2.35418	3600.03	-10.5786	4.72143e-27	3.04083e-23	down
TRITD1Av1G003470	E3 ubiquitin-protein ligase CHIP-like isoform X2 [Aegilops tauschii subsp. tauschii];E3 ubiquitin-protein ligase CHIP-like isoform X1 [Aegilops tauschii subsp. tauschii];E3 ubiquitin-protein ligase CHIP [Triticum urartu]	1.56661	4.10468	-1.38963	0.0483995	0.130289	down
TRITD1Av1G003480	methionine S-methyltransferase isoform X1 [Aegilops tauschii subsp. tauschii];Methionine S-methyltransferase [Triticum urartu];methionine S-methyltransferase isoform X2 [Aegilops tauschii subsp. tauschii];hypothetical protein TRIUR3_01074 [Triticum urartu]	46.8331	1.38165	5.08306	4.27245e-11	3.60875e-09	up
TRITD1Av1G003700	protein EMBRYO SAC DEVELOPMENT ARREST 3, chloroplastic [Aegilops tauschii subsp. tauschii]	81.7502	5.52549	3.88705	1.01765e-07	2.82508e-06	up
TRITD1Av1G003710	tubulin-folding cofactor E isoform X1 [Aegilops tauschii subsp. tauschii];tubulin-folding cofactor E isoform X2 [Aegilops tauschii subsp. tauschii];Tubulin-specific chaperone E [Triticum urartu]	0.992255	9.04851	-3.1889	1.22094e-05	0.000157743	down
TRITD1Av1G003750	ras-related protein RABA2a-like [Aegilops tauschii subsp. tauschii]	2.04428	19.0601	-3.22089	1.09954e-05	0.000144228	down
TRITD1Av1G003820	stress-induced receptor-like kinase A1du [Triticum turgidum subsp. durum];G-type lectin S-receptor-like serine/threonine-protein kinase At2g19130 [Aegilops tauschii subsp. tauschii]	11.5815	0.568394	4.34879	5.38351e-09	2.28109e-07	up
TRITD1Av1G003930	disease resistance protein RPM1-like [Aegilops tauschii subsp. tauschii]	0.774391	3.0725	-1.98828	0.00514474	0.0225291	down
TRITD1Av1G004060	RNA-binding protein with serine-rich domain 1-A [Triticum urartu]	2.29737	5.99975	-1.38492	0.0482477	0.130016	down
TRITD1Av1G004210	LEAF RUST 10 DISEASE-RESISTANCE LOCUS RECEPTOR-LIKE PROTEIN KINASE-like 2.3 [Aegilops tauschii subsp. tauschii]	41.3239	0.575366	6.16635	4.3371e-14	1.09542e-11	up
TRITD1Av1G004310	putative disease resistance protein [Triticum aestivum]	5.45474	1.63224	1.74066	0.00813527	0.0325335	up
TRITD1Av1G004570	resistance protein RGA2 [Triticum turgidum subsp. durum]	0.483091	2.5092	-2.37686	0.000811521	0.00508301	down
TRITD1Av1G004680	Bowman-Birk type trypsin inhibitor [Triticum urartu]	31.9675	3.36455	3.24812	5.6471e-06	8.19977e-05	up
TRITD1Av1G004700	malonyl-coenzyme A:anthocyanin 3-O-glucoside-6''-O-malonyltransferase-like [Aegilops tauschii subsp. tauschii]	8.06624	2.24389	1.84589	0.00538237	0.0233908	up
TRITD1Av1G005370	RNA polymerase II transcription factor B subunit 5-like [Aegilops tauschii subsp. tauschii]	5.16885	15.7051	-1.60332	0.0244075	0.0768313	down
TRITD1Av1G005420	putative translation elongation factor family protein [Zea mays]	0.832058	3.38165	-2.02297	0.00409044	0.0187772	down
TRITD1Av1G005470	hypothetical protein TRIUR3_10793 [Triticum urartu];hypothetical protein TRIUR3_10792 [Triticum urartu]	1.1379	4.94029	-2.11822	0.00257581	0.0129961	down
TRITD1Av1G005570	hypothetical protein TRIUR3_00721 [Triticum urartu]	17.8004	2.12406	3.06701	1.24214e-05	0.00015984	up
TRITD1Av1G005590	hypothetical protein TRIUR3_00723 [Triticum urartu];kinetochore protein spc25-like [Aegilops tauschii subsp. tauschii]	1.49089	11.4536	-2.94155	4.56392e-05	0.000466956	down
TRITD1Av1G005690	uncharacterized protein At5g02240-like [Aegilops tauschii subsp. tauschii]	44.6693	14.488	1.62443	0.0127304	0.046159	up
TRITD1Av1G005870	CSC1-like protein At3g21620 [Aegilops tauschii subsp. tauschii]	103.781	8.50146	3.60969	4.57678e-07	9.87495e-06	up
TRITD1Av1G005910	Pumilio homolog 3 [Zea mays];Pumilio-like protein 3 [Triticum urartu];Pumilio 2 [Zea mays];BPM [Hordeum vulgare subsp. vulgare];pumilio homolog 1-like [Aegilops tauschii subsp. tauschii]	1.02406	5.18346	-2.33962	0.000918778	0.00560757	down
TRITD1Av1G006510	EGF domain-specific O-linked N-acetylglucosamine transferase-like [Aegilops tauschii subsp. tauschii]	8.61296	1.47153	2.5492	0.000204253	0.0016296	up
TRITD1Av1G006630	outer envelope pore protein 16, chloroplastic-like [Aegilops tauschii subsp. tauschii]	4.47313	21.9432	-2.29442	0.00119309	0.0069398	down
TRITD1Av1G006670	hypothetical protein TRIUR3_09068 [Triticum urartu];outer envelope pore protein 16, chloroplastic-like [Aegilops tauschii subsp. tauschii]	17.8644	204.487	-3.51685	1.46603e-06	2.56402e-05	down
TRITD1Av1G006740	Putative disease resistance protein RGA3 [Triticum urartu]	3.82062	1.21477	1.65313	0.0117728	0.0434597	up
TRITD1Av1G007060	nuclear pore complex protein NUP43 [Aegilops tauschii subsp. tauschii]	1.38046	4.00585	-1.53696	0.0297754	0.0896953	down
TRITD1Av1G007690	ACT domain-containing protein ACR9 isoform X1 [Aegilops tauschii subsp. tauschii];hypothetical protein TRIUR3_30023 [Triticum urartu];ACT domain-containing protein ACR9 isoform X2 [Aegilops tauschii subsp. tauschii]	25.4189	5.79266	2.1336	0.00141205	0.00797219	up
TRITD1Av1G007700	fatty-acid-binding protein 3, chloroplastic-like [Aegilops tauschii subsp. tauschii];Chalcone--flavonone isomerase 1B-1 [Triticum urartu]	91.7103	10.398	3.14078	7.17691e-06	0.000101144	up
TRITD1Av1G008420	soluble inorganic pyrophosphatase 4-like [Aegilops tauschii subsp. tauschii];Soluble inorganic pyrophosphatase [Triticum urartu]	2.7089	61.4354	-4.50329	3.85881e-09	1.70809e-07	down
TRITD1Av1G008430	poly [ADP-ribose] polymerase 1 isoform X2 [Aegilops tauschii subsp. tauschii];poly [ADP-ribose] polymerase 1 isoform X1 [Aegilops tauschii subsp. tauschii]	2.26007	8.66069	-1.93811	0.00539566	0.0234288	down
TRITD1Av1G009060	uncharacterized protein LOC109787357 [Aegilops tauschii subsp. tauschii]	3.46579	20.3543	-2.55408	0.000359675	0.00259478	down
TRITD1Av1G009480	hypothetical protein TRIUR3_30035 [Triticum urartu];uncharacterized protein LOC109783165 [Aegilops tauschii subsp. tauschii]	3.04756	15.9989	-2.39224	0.000678449	0.00436192	down
TRITD1Av1G009490	hypothetical protein TRIUR3_30035 [Triticum urartu]	3.87218	10.2841	-1.4092	0.0425506	0.117718	down
TRITD1Av1G011410	glutathione S-transferase DHAR2-like [Aegilops tauschii subsp. tauschii];Glutathione S-transferase DHAR2 [Triticum urartu]	97.6935	268.707	-1.4597	0.0343065	0.0996154	down
TRITD1Av1G012760	Ankyrin-3 [Triticum urartu];ankyrin-3-like [Aegilops tauschii subsp. tauschii]	0.872982	2.25895	-1.37163	0.0496397	0.132575	down
TRITD1Av1G014080	WEB family protein At5g16730, chloroplastic-like [Aegilops tauschii subsp. tauschii]	0.304134	19.7259	-6.01924	2.61773e-13	5.18753e-11	down
TRITD1Av1G015440	protein Rf1, mitochondrial-like, partial [Aegilops tauschii subsp. tauschii]	0.854022	2.29384	-1.42542	0.0429577	0.118628	down
TRITD1Av1G016220	kinesin-like protein KIN-5A [Aegilops tauschii subsp. tauschii]	0.633947	6.06353	-3.25772	7.82854e-06	0.000108957	down
TRITD1Av1G016430	thylakoid membrane protein TERC, chloroplastic [Aegilops tauschii subsp. tauschii]	10.2582	2.46072	2.05963	0.00211305	0.0110733	up
TRITD1Av1G016610	ribonuclease II, chloroplastic/mitochondrial [Aegilops tauschii subsp. tauschii]	20.755	4.34639	2.25557	0.000775258	0.00489275	up
TRITD1Av1G016890	hypothetical protein TRIUR3_01530 [Triticum urartu]	18.7921	3.8656	2.28136	0.000861621	0.00533856	up
TRITD1Av1G016940	probable uridine nucleosidase 2 isoform X1 [Aegilops tauschii subsp. tauschii];hypothetical protein TRIUR3_01534 [Triticum urartu]	5.01661	1.66603	1.5903	0.0164282	0.0564223	up
TRITD1Av1G017620	target of EAT1-B1 [Triticum aestivum];starch negative regulator RSR1 [Triticum aestivum];Floral homeotic protein APETALA 2 [Triticum urartu];floral homeotic protein APETALA 2-like isoform X1 [Aegilops tauschii subsp. tauschii];hypothetical protein SETIT_3G044600v2 [Setaria italica]	54.2299	1.37628	5.30024	1.1799e-11	1.22567e-09	up
TRITD1Av1G017960	Xylulose kinase [Triticum urartu]	12.9754	2.33725	2.4729	0.000285447	0.00215272	up
TRITD1Av1G018560	putative GPI-anchor transamidase [Aegilops tauschii subsp. tauschii];GPI-anchor transamidase [Triticum urartu]	0.566758	9.0401	-3.99553	1.35332e-07	3.56849e-06	down
TRITD1Av1G019970	uncharacterized protein LOC109762700 isoform X1 [Aegilops tauschii subsp. tauschii];uncharacterized protein LOC109762700 isoform X2 [Aegilops tauschii subsp. tauschii]	1.43211	5.35955	-1.90397	0.00654214	0.0272981	down
TRITD1Av1G020520	Protein IQ-DOMAIN 1 [Triticum urartu]	7.43494	20.6851	-1.4762	0.0327894	0.0964513	down
TRITD1Av1G020950	Alpha,alpha-trehalose-phosphate synthase [UDP-forming] 1 [Triticum urartu]	0.395643	1.78413	-2.17295	0.00229071	0.0118027	down
TRITD1Av1G021000	uncharacterized protein LOC109766190 [Aegilops tauschii subsp. tauschii]	1.82663	10.1682	-2.4768	0.000477858	0.00326779	down
TRITD1Av1G021360	nuclear pore complex protein NUP98A-like isoform X2 [Aegilops tauschii subsp. tauschii]	0.542578	5.67007	-3.38546	4.32062e-06	6.50542e-05	down
TRITD1Av1G021620	12S seed storage globulin 1 [Triticum urartu]	0.565776	322.058	-9.15287	1.1993e-22	1.40438e-19	down
TRITD1Av1G021850	probable serine/threonine-protein kinase PBL25 [Aegilops tauschii subsp. tauschii]	14.5356	2.2836	2.67021	0.000102459	0.0009181	up
TRITD1Av1G021870	isovaleryl-CoA dehydrogenase, mitochondrial [Aegilops tauschii subsp. tauschii]	151.443	40.5958	1.89937	0.00396484	0.0183215	up
TRITD1Av1G021930	uncharacterized protein ycf45 [Aegilops tauschii subsp. tauschii];Uncharacterized protein ycf45 [Triticum urartu]	74.7712	4.44668	4.07168	2.68975e-08	9.12957e-07	up
TRITD1Av1G022120	uncharacterized protein LOC109734122 [Aegilops tauschii subsp. tauschii]	9.06079	23.6548	-1.38442	0.0458153	0.124899	down
TRITD1Av1G022990	phosphoinositide phospholipase C 2-like [Aegilops tauschii subsp. tauschii];Phosphoinositide phospholipase C 7 [Triticum urartu]	0.763787	63.6792	-6.38151	1.87553e-14	5.3096e-12	down
TRITD1Av1G023330	zinc finger CCCH domain-containing protein 33-like [Aegilops tauschii subsp. tauschii]	16.4455	2.19589	2.90481	2.92587e-05	0.000324338	up
TRITD1Av1G023780	WRKY transcription factor [Triticum aestivum];putative WRKY transcription factor 33 [Triticum urartu]	60.1367	5.94847	3.33766	2.33043e-06	3.83866e-05	up
TRITD1Av1G024250	7-deoxyloganetin glucosyltransferase-like [Aegilops tauschii subsp. tauschii]	17.8726	2.10375	3.08671	1.14417e-05	0.000149095	up
TRITD1Av1G024260	hypothetical protein TRIUR3_16557 [Triticum urartu]	12.6257	1.41321	3.15932	1.00682e-05	0.0001337	up
TRITD1Av1G024310	prolycopene isomerase, chloroplastic [Aegilops tauschii subsp. tauschii]	14.9458	2.97004	2.33118	0.00056618	0.00376023	up
TRITD1Av1G024630	Acetylornithine aminotransferase, mitochondrial [Triticum urartu];predicted protein [Hordeum vulgare subsp. vulgare];acetylornithine aminotransferase, mitochondrial-like [Aegilops tauschii subsp. tauschii]	34.6723	9.18829	1.91592	0.00373283	0.0174307	up
TRITD1Av1G025480	hypothetical protein TRIUR3_05963 [Triticum urartu];beta-carotene isomerase D27, chloroplastic isoform X4 [Aegilops tauschii subsp. tauschii];beta-carotene isomerase D27, chloroplastic isoform X3 [Aegilops tauschii subsp. tauschii]	11.4537	1.35589	3.0785	1.40305e-05	0.000177184	up
TRITD1Av1G025510	cysteine-rich receptor-like protein kinase 2 [Aegilops tauschii subsp. tauschii]	6.38926	1.36252	2.22937	0.000972755	0.00586613	up
TRITD1Av1G025630	beta-carotene isomerase D27, chloroplastic isoform X4 [Aegilops tauschii subsp. tauschii];uncharacterized protein LOC109763864 [Aegilops tauschii subsp. tauschii];beta-carotene isomerase D27, chloroplastic isoform X3 [Aegilops tauschii subsp. tauschii];hypothetical protein TRIUR3_05963 [Triticum urartu]	4.5626	0.861483	2.40496	0.000447663	0.00309769	up
TRITD1Av1G026200	long chain acyl-CoA synthetase 1 [Aegilops tauschii subsp. tauschii];Long chain acyl-CoA synthetase 1 [Triticum urartu]	1.79859	36.4609	-4.34141	1.05485e-08	4.05256e-07	down
TRITD1Av1G026240	DUF724 domain-containing protein 3-like isoform X2 [Aegilops tauschii subsp. tauschii];DUF724 domain-containing protein 3-like isoform X1 [Aegilops tauschii subsp. tauschii];hypothetical protein TRIUR3_15613 [Triticum urartu]	2.08647	9.06729	-2.11961	0.00252055	0.0127748	down
TRITD1Av1G026730	triose phosphate/phosphate translocator, chloroplastic-like isoform X2 [Aegilops tauschii subsp. tauschii];triose phosphate/phosphate translocator, chloroplastic-like isoform X1 [Aegilops tauschii subsp. tauschii];Triose phosphate/phosphate translocator TPT, chloroplastic [Triticum urartu]	13.7598	4.85304	1.5035	0.0210624	0.0682926	up
TRITD1Av1G026770	uncharacterized protein At1g04910 [Aegilops tauschii subsp. tauschii];hypothetical protein TRIUR3_13475 [Triticum urartu];predicted protein [Hordeum vulgare subsp. vulgare]	2.28513	10.9645	-2.2625	0.0012939	0.0074372	down
TRITD1Av1G026910	ultraviolet-B receptor UVR8 [Aegilops tauschii subsp. tauschii]	14.7395	5.21317	1.49946	0.0210305	0.068201	up
TRITD1Av1G027040	cytochrome P450 76C3-like [Aegilops tauschii subsp. tauschii]	3.53301	22.8693	-2.69444	0.000147718	0.00124553	down
TRITD1Av1G027140	hypothetical protein TRIUR3_30853 [Triticum urartu]	27.72	7.54227	1.87786	0.00441861	0.0199531	up
TRITD1Av1G027510	peroxidase 2-like [Aegilops tauschii subsp. tauschii]	2.38996	8.0594	-1.75369	0.0122594	0.0448362	down
TRITD1Av1G028560	tropomyosin-like [Aegilops tauschii subsp. tauschii]	33.2602	5.3003	2.64965	0.000110411	0.000977455	up
TRITD1Av1G028970	CBL-interacting protein kinase 17 [Triticum aestivum];CBL-interacting protein kinase 17-like [Aegilops tauschii subsp. tauschii];CBL-interacting protein kinase 17 [Triticum urartu]	35.8323	3.41454	3.3915	1.68511e-06	2.88834e-05	up
TRITD1Av1G029130	CBL-interacting protein kinase 17 [Hordeum vulgare subsp. spontaneum]	192.968	21.8841	3.1404	7.04555e-06	9.95106e-05	up
TRITD1Av1G029450	ABCB1, partial [Triticum polonicum];ABC transporter B family member 11 [Triticum urartu]	36.4685	14.1787	1.36292	0.0339177	0.0988896	up
TRITD1Av1G029490	hypothetical protein TRIUR3_25925 [Triticum urartu]	86.0542	22.0853	1.96216	0.00301694	0.0147146	up
TRITD1Av1G029890	Aspartic proteinase [Triticum urartu]	128.192	19.4663	2.71925	7.21635e-05	0.000683232	up
TRITD1Av1G030500	RNA-binding protein 8A [Aegilops tauschii subsp. tauschii]	15.4208	47.0923	-1.61062	0.0199446	0.0654582	down
TRITD1Av1G030510	uncharacterized protein LOC109774413 isoform X1 [Aegilops tauschii subsp. tauschii]	24.2082	3.23677	2.90287	2.90488e-05	0.000322428	up
TRITD1Av1G031120	uncharacterized protein LOC109774409 [Aegilops tauschii subsp. tauschii];hypothetical protein TRIUR3_16249 [Triticum urartu]	1.66488	5.79733	-1.79997	0.0108905	0.0408682	down
TRITD1Av1G031790	alanine aminotransferase 2 isoform X1 [Aegilops tauschii subsp. tauschii];alanine aminotransferase 2 isoform X2 [Aegilops tauschii subsp. tauschii]	101.915	377.822	-1.89034	0.0063438	0.0266388	down
TRITD1Av1G031850	FBD-associated F-box protein At5g60610-like, partial [Aegilops tauschii subsp. tauschii]	2.38441	0.892563	1.41761	0.0310127	0.0924604	up
TRITD1Av1G032340	uncharacterized protein LOC109746720 [Aegilops tauschii subsp. tauschii]	106.67	9.66081	3.46487	1.08561e-06	1.99341e-05	up
TRITD1Av1G035120	1-aminocyclopropane-1-carboxylate oxidase-like [Aegilops tauschii subsp. tauschii];hypothetical protein TRIUR3_19025 [Triticum urartu]	212.789	3.25842	6.02911	8.38954e-14	1.94713e-11	up
TRITD1Av1G035170	predicted protein [Hordeum vulgare subsp. vulgare]	157.471	2.67637	5.87866	2.44467e-13	4.92028e-11	up
TRITD1Av1G035880	proline synthase co-transcribed bacterial homolog protein-like [Aegilops tauschii subsp. tauschii]	104.682	36.4069	1.52373	0.018717	0.062411	up
TRITD1Av1G036370	Double-stranded RNA-binding protein 2 [Triticum urartu]	5.87595	17.8814	-1.60557	0.0202861	0.0663549	down
TRITD1Av1G036690	starch synthase III [Aegilops tauschii];Soluble starch synthase 3, chloroplastic/amyloplastic [Triticum urartu]	0.315226	14.3132	-5.50482	6.51182e-12	7.48952e-10	down
TRITD1Av1G037210	40S ribosomal protein S4 [Aegilops tauschii subsp. tauschii]	184.855	943.845	-2.35216	0.000776744	0.00489973	down
TRITD1Av1G037730	hypothetical protein TRIUR3_26221 [Triticum urartu]	212.158	56.8848	1.89903	0.00397212	0.018341	up
TRITD1Av1G037870	beta-glucuronosyltransferase GlcAT14B-like [Aegilops tauschii subsp. tauschii];hypothetical protein TRIUR3_19448 [Triticum urartu]	6.00203	20.8602	-1.79723	0.00964994	0.0371824	down
TRITD1Av1G038870	gamma-tubulin complex component 4 [Aegilops tauschii subsp. tauschii]	1.30121	3.98194	-1.61362	0.0205489	0.0669085	down
TRITD1Av1G039110	mediator of RNA polymerase II transcription subunit 28 [Panicum miliaceum]	5.05648	21.6049	-2.09515	0.00289615	0.0142632	down
TRITD1Av1G039450	60S ribosomal protein L18-2-like [Aegilops tauschii subsp. tauschii]	63.2993	302.01	-2.25434	0.00124798	0.00720541	down
TRITD1Av1G039640	NAD(P)H-quinone oxidoreductase subunit S, chloroplastic [Aegilops tauschii subsp. tauschii]	65.191	5.10819	3.67379	3.3151e-07	7.49813e-06	up
TRITD1Av1G039670	DNA-directed RNA polymerase III subunit RPC4 [Aegilops tauschii subsp. tauschii];hypothetical protein TRIUR3_08966 [Triticum urartu]	2.43832	7.62648	-1.64513	0.0182838	0.0612427	down
TRITD1Av1G039930	uncharacterized protein LOC109774971 isoform X1 [Aegilops tauschii subsp. tauschii]	4.23257	13.9489	-1.72055	0.013633	0.0486579	down
TRITD1Av1G039990	putative PDI-like protein [Triticum aestivum];Protein disulfide isomerase-like 2-1 [Triticum urartu]	127.583	377.871	-1.56645	0.0231721	0.0737179	down
TRITD1Av1G040630	predicted protein [Hordeum vulgare subsp. vulgare]	210.443	20.4191	3.36544	1.92282e-06	3.25464e-05	up
TRITD1Av1G040890	tubulin gamma-2 chain [Aegilops tauschii subsp. tauschii];Tubulin gamma-2 chain [Triticum urartu]	0.875215	12.2385	-3.80565	3.64025e-07	8.17612e-06	down
TRITD1Av1G040900	Dihydrolipoyl dehydrogenase [Triticum urartu];predicted protein [Hordeum vulgare subsp. vulgare]	15.6518	47.1878	-1.59209	0.0212141	0.0686838	down
TRITD1Av1G041160	protease Do-like 2, chloroplastic [Aegilops tauschii subsp. tauschii];Protease Do-like 2, chloroplastic [Triticum urartu]	33.9756	5.49099	2.62936	0.000117894	0.00103235	up
TRITD1Av1G041930	uncharacterized protein LOC109770699 [Aegilops tauschii subsp. tauschii]	3.28128	15.3043	-2.22161	0.0018971	0.0101249	down
TRITD1Av1G042550	F-box protein At5g07610-like isoform X1 [Aegilops tauschii subsp. tauschii]	0.898197	12.4513	-3.79312	4.19389e-07	9.21083e-06	down
TRITD1Av1G043220	probable GTP diphosphokinase CRSH1, chloroplastic [Aegilops tauschii subsp. tauschii];GTP pyrophosphokinase [Triticum urartu]	13.4029	1.62409	3.04484	1.34196e-05	0.000170724	up
TRITD1Av1G043240	ubiquitin-40S ribosomal protein S27a-2 [Setaria italica]	41.8694	325.07	-2.95678	3.45429e-05	0.000371253	down
TRITD1Av1G043470	leghemoglobin reductase-like [Aegilops tauschii subsp. tauschii]	25.4685	76.5025	-1.5868	0.0215586	0.0696416	down
TRITD1Av1G043710	GDSL esterase/lipase At1g09390-like [Aegilops tauschii subsp. tauschii]	10.8805	52.9626	-2.28323	0.00110054	0.00648639	down
TRITD1Av1G044200	hypothetical protein TRIUR3_10625 [Triticum urartu];uncharacterized protein LOC100835715 isoform X2 [Brachypodium distachyon];predicted protein, partial [Hordeum vulgare subsp. vulgare]	14.7779	3.37297	2.13135	0.00147481	0.00826675	up
TRITD1Av1G045420	transcription initiation factor TFIID subunit 13-like [Aegilops tauschii subsp. tauschii];Transcription initiation factor TFIID subunit 13 [Triticum urartu]	7.12808	23.7948	-1.73906	0.012552	0.0456857	down
TRITD1Av1G045460	Receptor-like protein kinase HERK 1 [Triticum urartu]	2.24656	16.2054	-2.85069	6.44265e-05	0.000620933	down
TRITD1Av1G046430	pentatricopeptide repeat-containing protein At4g35850, mitochondrial [Aegilops tauschii subsp. tauschii];hypothetical protein TRIUR3_18906 [Triticum urartu]	4.37904	20.8993	-2.25477	0.00130035	0.00746592	down
TRITD1Av1G046860	PHD finger protein ALFIN-LIKE 1 [Aegilops tauschii subsp. tauschii]	4.76497	19.8524	-2.05877	0.00352178	0.0166749	down
TRITD1Av1G046870	PHD finger protein ALFIN-LIKE 1 [Aegilops tauschii subsp. tauschii]	20.8381	57.434	-1.46268	0.0345097	0.100072	down
TRITD1Av1G047280	6-phosphofructo-2-kinase/fructose-2,6-biphosphatase 1 [Triticum urartu];6-phosphofructo-2-kinase/fructose-2,6-bisphosphatase-like isoform X2 [Aegilops tauschii subsp. tauschii];6-phosphofructo-2-kinase/fructose-2,6-bisphosphatase-like isoform X1 [Aegilops tauschii subsp. tauschii];6-phosphofructo-2-kinase/fructose-2,6-bisphosphatase-like isoform X3 [Aegilops tauschii subsp. tauschii]	93.2385	7.89569	3.56179	6.08665e-07	1.25243e-05	up
TRITD1Av1G047740	Kelch-like protein 5 [Triticum urartu]	1.78382	23.7268	-3.73348	4.29974e-07	9.39523e-06	down
TRITD1Av1G048260	uncharacterized protein LOC109753034 [Aegilops tauschii subsp. tauschii];hypothetical protein TRIUR3_31456 [Triticum urartu]	140.477	12.2575	3.51859	7.84503e-07	1.54975e-05	up
TRITD1Av1G048350	uncharacterized protein LOC109780902 isoform X2 [Aegilops tauschii subsp. tauschii]	7.57208	21.1889	-1.48455	0.0322326	0.0952158	down
TRITD1Av1G048360	uncharacterized membrane protein At1g06890-like [Aegilops tauschii subsp. tauschii]	2.459	23.2144	-3.23888	8.29294e-06	0.000114004	down
TRITD1Av1G048860	autophagy-related protein 18d [Triticum aestivum]	11.4408	1.4916	2.93925	2.63333e-05	0.000297283	up
TRITD1Av1G049140	Glycerophosphoryl diester phosphodiesterase [Triticum urartu];predicted protein [Hordeum vulgare subsp. vulgare]	18.9719	1.8457	3.36162	2.41303e-06	3.95449e-05	up
TRITD1Av1G049500	pollen-specific leucine-rich repeat extensin-like protein 2 [Aegilops tauschii subsp. tauschii];Tryptophan aminotransferase 1 [Triticum urartu]	2.09034	9.75832	-2.22289	0.00149483	0.00835355	down
TRITD1Av1G050350	uncharacterized protein LOC109734685 [Aegilops tauschii subsp. tauschii];Protein ApaG [Triticum urartu]	105.749	10.6085	3.31735	2.59073e-06	4.19044e-05	up
TRITD1Av1G050610	predicted protein [Hordeum vulgare subsp. vulgare];Phosphoenolpyruvate/phosphate translocator 3, chloroplastic [Triticum urartu]	32.5705	5.89373	2.46632	0.000278205	0.00210714	up
TRITD1Av1G050960	methylmalonyl-CoA epimerase, mitochondrial-like [Aegilops tauschii subsp. tauschii]	36.9221	11.2475	1.71488	0.00890987	0.0349903	up
TRITD1Av1G051160	metallothionein-like protein 1 [Aegilops tauschii subsp. tauschii]	1257.33	167.168	2.91099	2.54191e-05	0.000289371	up
TRITD1Av1G051430	probable cellulose synthase A catalytic subunit 1 [UDP-forming] [Aegilops tauschii subsp. tauschii];putative cellulose synthase catalytic subunit [Hordeum vulgare];predicted protein [Hordeum vulgare subsp. vulgare]	1.13564	46.8115	-5.36529	1.37657e-11	1.39071e-09	down
TRITD1Av1G051840	mitochondrial ATPase complex subunit ATP10 [Aegilops tauschii subsp. tauschii];hypothetical protein TRIUR3_22535 [Triticum urartu]	2.87101	12.0176	-2.06552	0.00333406	0.015977	down
TRITD1Av1G052420	pentatricopeptide repeat-containing protein At1g09900-like [Aegilops tauschii subsp. tauschii]	0.636559	1.80425	-1.50304	0.0353124	0.101985	down
TRITD1Av1G053320	pre-mRNA splicing factor SR-like 1 isoform X1 [Aegilops tauschii subsp. tauschii];hypothetical protein TRIUR3_33303 [Triticum urartu];pre-mRNA splicing factor SR-like 1 isoform X2 [Aegilops tauschii subsp. tauschii]	24.3526	9.80132	1.31303	0.0409463	0.114202	up
TRITD1Av1G054200	hypothetical protein TRIUR3_26789 [Triticum urartu]	60.8667	10.8057	2.49386	0.000238198	0.00184372	up
TRITD1Av1G054520	leucine-rich repeat extensin-like protein 4 [Aegilops tauschii subsp. tauschii];Leucine-rich repeat extensin-like protein 4 [Triticum urartu]	2.08392	17.2432	-3.04866	2.39308e-05	0.000275102	down
TRITD1Av1G055030	predicted protein, partial [Hordeum vulgare subsp. vulgare]	12.5975	1.85271	2.76543	6.56766e-05	0.000630387	up
TRITD1Av1G055430	pentatricopeptide repeat-containing protein At5g65560-like [Aegilops tauschii subsp. tauschii]	1.50478	5.06747	-1.75171	0.0119731	0.0440518	down
TRITD1Av1G056020	serine/threonine-protein kinase 38-like isoform X1 [Aegilops tauschii subsp. tauschii]	30.4193	10.4384	1.54308	0.0174579	0.0591543	up
TRITD1Av1G056150	protein ALP1-like [Aegilops tauschii subsp. tauschii]	5.97182	2.2145	1.43119	0.0280632	0.0856932	up
TRITD1Av1G056950	NADP-dependent malic enzyme, chloroplastic [Triticum urartu];NADP-dependent malic enzyme, chloroplastic-like isoform X2 [Aegilops tauschii subsp. tauschii];NADP-dependent malic enzyme, chloroplastic-like isoform X1 [Aegilops tauschii subsp. tauschii]	62.7536	13.5449	2.21194	0.000945175	0.00574283	up
TRITD1Av1G057370	hexokinase-7 [Aegilops tauschii subsp. tauschii]	23.538	1.46481	4.00621	4.91814e-08	1.50835e-06	up
TRITD1Av1G059480	mitochondrial dicarboxylate/tricarboxylate transporter DTC-like [Aegilops tauschii subsp. tauschii];hypothetical protein TRIUR3_24084 [Triticum urartu]	12.6384	138.075	-3.44956	2.16015e-06	3.5996e-05	down
TRITD1Av1G059740	60S ribosomal protein L11 [Triticum urartu]	62.9736	248.604	-1.98103	0.00431499	0.0195744	down
TRITD1Av1G059820	diacylglycerol O-acyltransferase 1-like isoform X2 [Aegilops tauschii subsp. tauschii];hypothetical protein TRIUR3_35139 [Triticum urartu];diacylglycerol O-acyltransferase 1-like isoform X1 [Aegilops tauschii subsp. tauschii]	9.80447	2.85345	1.78073	0.00688897	0.028455	up
TRITD1Av1G059880	zinc transporter 7-like [Aegilops tauschii subsp. tauschii]	14.988	5.87864	1.35025	0.0363079	0.104242	up
TRITD1Av1G059910	NDR1/HIN1-like protein 13 [Aegilops tauschii subsp. tauschii]	3.50395	16.6116	-2.24514	0.00143891	0.00810255	down
TRITD1Av1G060900	abscisic acid receptor PYL9-like [Aegilops tauschii subsp. tauschii]	55.6765	14.3486	1.95616	0.00315715	0.0152798	up
TRITD1Av1G061830	predicted protein [Hordeum vulgare subsp. vulgare];uncharacterized protein LOC109735028 [Aegilops tauschii subsp. tauschii]	15.0321	5.63603	1.4153	0.0293639	0.0887879	up
TRITD1Av1G063510	40S ribosomal protein S7 [Aegilops tauschii subsp. tauschii];40S ribosomal protein S7 [Triticum urartu]	38.7738	145.6	-1.90885	0.00591128	0.025213	down
TRITD1Av1G065420	DNA polymerase epsilon catalytic subunit A-like [Aegilops tauschii subsp. tauschii];DNA polymerase epsilon catalytic subunit A [Triticum urartu]	0.571915	3.87889	-2.76177	0.000111216	0.000983154	down
TRITD1Av1G066300	uncharacterized protein LOC109783093 [Aegilops tauschii subsp. tauschii];hypothetical protein TRIUR3_17387 [Triticum urartu];hypothetical protein TRIUR3_17388 [Triticum urartu];hypothetical protein TRIUR3_17389 [Triticum urartu]	9.20378	3.67849	1.32311	0.0399676	0.112089	up
TRITD1Av1G067490	heat shock 70 kDa protein 6, chloroplastic-like [Aegilops tauschii subsp. tauschii];Stromal 70 kDa heat shock-related protein, chloroplastic [Triticum urartu]	851.75	84.4097	3.33495	2.27838e-06	3.76979e-05	up
TRITD1Av1G068360	pentatricopeptide repeat-containing protein MRL1, chloroplastic isoform X1 [Aegilops tauschii subsp. tauschii];pentatricopeptide repeat-containing protein MRL1, chloroplastic isoform X2 [Aegilops tauschii subsp. tauschii];Pentatricopeptide repeat-containing protein MRL1, chloroplastic [Zea mays];hypothetical protein TRIUR3_27440 [Triticum urartu]	45.6656	5.16193	3.14512	6.96993e-06	9.85507e-05	up
TRITD1Av1G070310	hypothetical protein TRIUR3_27713 [Triticum urartu]	31.4039	8.90457	1.81832	0.00582648	0.024909	up
TRITD1Av1G070990	Ras-related protein Rab11C [Triticum urartu]	9.06647	36.6238	-2.01417	0.00411513	0.0188588	down
TRITD1Av1G071000	Ras-related protein Rab11D [Triticum urartu]	7.11328	33.2981	-2.22685	0.00151197	0.00842192	down
TRITD1Av1G071250	uncharacterized calcium-binding protein At1g02270 [Aegilops tauschii subsp. tauschii];predicted protein [Hordeum vulgare subsp. vulgare]	16.5502	5.18178	1.67533	0.0105411	0.0398826	up
TRITD1Av1G076820	putative ion channel POLLUX-like 2 isoform X1 [Aegilops tauschii subsp. tauschii];hypothetical protein TRIUR3_28047 [Triticum urartu];putative ion channel POLLUX-like 2 isoform X2 [Aegilops tauschii subsp. tauschii]	7.69363	2.32126	1.72876	0.00869728	0.0343089	up
TRITD1Av1G076990	ferrochelatase-2, chloroplastic [Aegilops tauschii subsp. tauschii];predicted protein [Hordeum vulgare subsp. vulgare]	66.6364	10.4547	2.67216	9.37865e-05	0.000853152	up
TRITD1Av1G079040	uncharacterized aarF domain-containing protein kinase At1g79600, chloroplastic [Aegilops tauschii subsp. tauschii]	57.1998	7.87083	2.86142	3.39086e-05	0.000365809	up
TRITD1Av1G079320	uncharacterized protein LOC109739781 isoform X1 [Aegilops tauschii subsp. tauschii];predicted protein [Hordeum vulgare subsp. vulgare];hypothetical protein TRIUR3_28717 [Triticum urartu];uncharacterized protein LOC109739781 isoform X2 [Aegilops tauschii subsp. tauschii]	11.905	3.62676	1.71481	0.00912105	0.0356349	up
TRITD1Av1G079790	protein RRP6-like 2 [Aegilops tauschii subsp. tauschii];Exosome component 10 [Triticum urartu]	4.24137	16.0324	-1.91839	0.00576213	0.0246954	down
TRITD1Av1G080670	mediator of RNA polymerase II transcription subunit 32 [Aegilops tauschii subsp. tauschii]	2.75913	10.7584	-1.96318	0.00549717	0.0238014	down
TRITD1Av1G083160	hypothetical protein TRIUR3_09113 [Triticum urartu]	7.20813	20.0189	-1.47367	0.0327054	0.0962701	down
TRITD1Av1G083790	predicted protein [Hordeum vulgare subsp. vulgare]	46.7852	220.757	-2.23833	0.0013437	0.0076602	down
TRITD1Av1G084420	uncharacterized protein LOC109758129 [Aegilops tauschii subsp. tauschii];hypothetical protein TRIUR3_34620 [Triticum urartu]	4.7339	14.2841	-1.5933	0.0213029	0.0689248	down
TRITD1Av1G084910	hypothetical protein TRIUR3_26898 [Triticum urartu]	2.25173	6.36343	-1.49877	0.0330846	0.0971312	down
TRITD1Av1G085120	hypothetical protein TRIUR3_27281 [Triticum urartu]	257.945	20.3514	3.66387	3.25648e-07	7.41109e-06	up
TRITD1Av1G085470	ras-related protein RABF1-like [Aegilops tauschii subsp. tauschii]	31.6518	4.20689	2.91146	2.89181e-05	0.000321522	up
TRITD1Av1G085690	probable serine/threonine-protein kinase PBL1 isoform X1 [Aegilops tauschii subsp. tauschii]	5.89598	2.32731	1.34107	0.0382907	0.108698	up
TRITD1Av1G086240	protein GDAP2 homolog isoform X1 [Aegilops tauschii subsp. tauschii];protein GDAP2 homolog isoform X2 [Aegilops tauschii subsp. tauschii]	0.73567	10.4461	-3.82776	3.0715e-07	7.0524e-06	down
TRITD1Av1G086410	uncharacterized protein LOC109763373 [Aegilops tauschii subsp. tauschii]	20.62	4.77534	2.11037	0.00162626	0.00893297	up
TRITD1Av1G086480	rubisco accumulation factor 1, chloroplastic-like [Aegilops tauschii subsp. tauschii];hypothetical protein TRIUR3_26439 [Triticum urartu]	10.5286	4.30208	1.29121	0.0447477	0.122533	up
TRITD1Av1G086780	hypothetical protein TRIUR3_17760 [Triticum urartu]	1.77384	6.01145	-1.76084	0.0139916	0.0496412	down
TRITD1Av1G088550	3-ketoacyl-CoA thiolase 2, peroxisomal-like isoform X1 [Aegilops tauschii subsp. tauschii];3-ketoacyl-CoA thiolase 2, peroxisomal [Triticum urartu]	8.67917	55.7188	-2.68253	0.00015037	0.00126322	down
TRITD1Av1G088870	uncharacterized protein LOC109741811 [Aegilops tauschii subsp. tauschii];predicted protein [Hordeum vulgare subsp. vulgare]	4.32167	18.6924	-2.11279	0.00252935	0.0128093	down
TRITD1Av1G089150	uncharacterized protein LOC109750839 [Aegilops tauschii subsp. tauschii]	17.291	1.28459	3.75064	2.1796e-07	5.28095e-06	up
TRITD1Av1G089780	uncharacterized protein LOC109737618 [Aegilops tauschii subsp. tauschii]	116.689	31.6335	1.88315	0.00426984	0.0194037	up
TRITD1Av1G090070	bifunctional riboflavin kinase/FMN phosphatase [Aegilops tauschii subsp. tauschii];Riboflavin kinase [Triticum urartu]	31.7375	10.8039	1.55464	0.0167737	0.0573338	up
TRITD1Av1G090350	WD repeat-containing protein 26 isoform X1 [Aegilops tauschii subsp. tauschii];WD repeat-containing protein 26 [Triticum urartu];WD repeat-containing protein 26 isoform X2 [Aegilops tauschii subsp. tauschii]	11.9579	1.808	2.7255	7.97116e-05	0.000744573	up
TRITD1Av1G090460	60S ribosomal protein L21-1 [Aegilops tauschii subsp. tauschii]	70.7984	460.38	-2.70104	0.00013487	0.00115569	down
TRITD1Av1G091450	ribosomal Pr 117, partial [Triticum aestivum]	47.5043	178.063	-1.90626	0.00598492	0.0254554	down
TRITD1Av1G092060	Receptor-like protein 12 [Triticum urartu]	43.3213	3.2922	3.71795	2.54136e-07	6.01199e-06	up
TRITD1Av1G092270	Peptide transporter PTR3-A [Triticum urartu];protein NRT1/ PTR FAMILY 5.2-like [Aegilops tauschii subsp. tauschii]	16.3594	0.559476	4.8699	2.47103e-10	1.65777e-08	up
TRITD1Av1G092530	protein ECERIFERUM 1-like [Aegilops tauschii subsp. tauschii];Protein WAX2 [Triticum urartu];hypothetical protein TRIUR3_05201 [Triticum urartu]	3.95595	37.2147	-3.23377	7.57412e-06	0.000106161	down
TRITD1Av1G092640	protein NPGR2 [Aegilops tauschii subsp. tauschii];Putative ATP-dependent RNA helicase DHX57 [Triticum urartu]	2.95711	10.6107	-1.84326	0.0080193	0.0321246	down
TRITD1Av1G093330	uncharacterized protein KIAA0754-like [Aegilops tauschii subsp. tauschii]	0.781758	5.93935	-2.92551	5.52159e-05	0.000546894	down
TRITD1Av1G095070	long-chain-alcohol oxidase FAO1-like [Aegilops tauschii subsp. tauschii];Long-chain-alcohol oxidase FAO2 [Triticum urartu]	2.3381	8.87077	-1.92372	0.00576713	0.0247045	down
TRITD1Av1G095450	vacuolar protein sorting-associated protein 2 homolog 3 [Aegilops tauschii subsp. tauschii]	61.7931	23.4048	1.40064	0.0298508	0.0898383	up
TRITD1Av1G096200	predicted protein [Hordeum vulgare subsp. vulgare];putative methyltransferase PMT8 [Triticum urartu]	13.83	39.3329	-1.50793	0.0289056	0.0876902	down
TRITD1Av1G097410	cytosolic malate dehydrogenase [Triticum aestivum]	205.492	790.143	-1.94303	0.00506093	0.0222581	down
TRITD1Av1G098900	Mitochondrial import inner membrane translocase subunit tim16 [Triticum urartu]	51.6559	14.5599	1.82693	0.00565926	0.0243314	up
TRITD1Av1G099460	auxin response factor 22-like [Aegilops tauschii subsp. tauschii];predicted protein, partial [Hordeum vulgare subsp. vulgare]	7.25635	35.811	-2.30309	0.00100355	0.00602292	down
TRITD1Av1G100150	double-stranded RNA-binding protein 6-like [Aegilops tauschii subsp. tauschii];Double-stranded RNA-binding protein 6 [Triticum urartu]	4.88214	17.9158	-1.87564	0.00692038	0.0285527	down
TRITD1Av1G101150	uncharacterized protein LOC109772407 [Aegilops tauschii subsp. tauschii];hypothetical protein TRIUR3_18665 [Triticum urartu]	142.601	15.4995	3.20169	5.02391e-06	7.37891e-05	up
TRITD1Av1G101600	probable Xaa-Pro aminopeptidase P [Aegilops tauschii subsp. tauschii];Xaa-Pro aminopeptidase 1 [Triticum urartu]	9.53008	3.39017	1.49113	0.0217461	0.0701355	up
TRITD1Av1G101850	40S ribosomal protein S17-4 [Triticum urartu]	55.738	316.891	-2.50725	0.000364689	0.0026214	down
TRITD1Av1G102680	uncharacterized protein LOC109746019 [Aegilops tauschii subsp. tauschii]	12.5013	49.8781	-1.99633	0.00415968	0.0190205	down
TRITD1Av1G103350	protein EXECUTER 1, chloroplastic [Aegilops tauschii subsp. tauschii];hypothetical protein TRIUR3_15831 [Triticum urartu]	16.768	5.93173	1.49919	0.0208126	0.067622	up
TRITD1Av1G103840	uncharacterized protein LOC109744037 isoform X2 [Aegilops tauschii subsp. tauschii];uncharacterized protein LOC109744037 isoform X1 [Aegilops tauschii subsp. tauschii]	17.3506	47.0934	-1.44054	0.036986	0.105847	down
TRITD1Av1G104720	myosin-1-like [Aegilops tauschii subsp. tauschii];myosin1 [Zea mays]	37.5754	9.69847	1.95396	0.00312244	0.0151431	up
TRITD1Av1G105460	uncharacterized protein LOC109740951 [Aegilops tauschii subsp. tauschii]	15.0848	119.695	-2.9882	2.9253e-05	0.000324338	down
TRITD1Av1G106020	katanin p80 WD40 repeat-containing subunit B1 homolog isoform X1 [Aegilops tauschii subsp. tauschii];katanin p80 WD40 repeat-containing subunit B1 homolog isoform X2 [Aegilops tauschii subsp. tauschii]	4.82008	0.993039	2.27913	0.000767142	0.00484984	up
TRITD1Av1G106600	alpha-galactosidase-like [Aegilops tauschii subsp. tauschii];Alpha-galactosidase [Triticum urartu]	48.8145	1.92749	4.66252	7.43841e-10	4.2302e-08	up
TRITD1Av1G107020	predicted protein [Hordeum vulgare subsp. vulgare];hypothetical protein TRIUR3_05353 [Triticum urartu]	79.739	5.23894	3.92794	6.80799e-08	1.99758e-06	up
TRITD1Av1G107050	unknown [Triticum aestivum]	595.598	6.42012	6.53559	2.5406e-15	8.84473e-13	up
TRITD1Av1G107460	uncharacterized protein LOC109746693 [Aegilops tauschii subsp. tauschii]	71.4252	2.0545	5.11957	4.185e-11	3.58186e-09	up
TRITD1Av1G107750	hypothetical protein TRIUR3_10211 [Triticum urartu]	24.4007	74.6978	-1.61414	0.0199248	0.0654221	down
TRITD1Av1G107770	CDT1-like protein a, chloroplastic [Aegilops tauschii subsp. tauschii];hypothetical protein TRIUR3_10209 [Triticum urartu]	2.08759	11.042	-2.40308	0.000664395	0.00428439	down
TRITD1Av1G108100	serine carboxypeptidase-like 51 [Aegilops tauschii subsp. tauschii];Serine carboxypeptidase-like 51 [Triticum urartu]	41.4363	0.906139	5.51502	2.90804e-12	3.96385e-10	up
TRITD1Av1G108230	predicted protein [Hordeum vulgare subsp. vulgare];uncharacterized protein LOC109773674 [Aegilops tauschii subsp. tauschii];hypothetical protein BRADI_3g30127v3 [Brachypodium distachyon]	15.7257	1.92387	3.03104	1.58701e-05	0.000196183	up
TRITD1Av1G108260	calcium uniporter protein 2, mitochondrial-like [Aegilops tauschii subsp. tauschii];hypothetical protein TRIUR3_02519 [Triticum urartu]	33.0846	9.91544	1.73841	0.00799653	0.0320433	up
TRITD1Av1G108430	uncharacterized protein LOC109773679 [Aegilops tauschii subsp. tauschii];hypothetical protein TRIUR3_21594 [Triticum urartu];30S ribosomal protein S18 [Triticum urartu]	12.4442	51.8978	-2.0602	0.00308341	0.0150019	down
TRITD1Av1G108460	E3 ubiquitin-protein ligase rnf8-A-like [Aegilops tauschii subsp. tauschii]	5.96662	21.4129	-1.84349	0.00823383	0.0328308	down
TRITD1Av1G108690	protein NEOXANTHIN-DEFICIENT 1 [Aegilops tauschii subsp. tauschii]	5.93717	2.18085	1.44488	0.0274001	0.0841737	up
TRITD1Av1G109900	uncharacterized protein LOC109744361 [Aegilops tauschii subsp. tauschii];AB hydrolase superfamily protein yfhM [Triticum urartu]	36.0323	13.4796	1.41851	0.0280677	0.0856932	up
TRITD1Av1G110330	uncharacterized protein LOC109770889 [Aegilops tauschii subsp. tauschii];hypothetical protein TRIUR3_33229 [Triticum urartu]	2.68462	7.15333	-1.4139	0.0449852	0.123105	down
TRITD1Av1G110770	DNA ligase 1 isoform X2 [Aegilops tauschii subsp. tauschii];DNA ligase 1 [Triticum urartu]	2.67425	10.8985	-2.02692	0.00365321	0.0171397	down
TRITD1Av1G111280	thylakoid lumenal 17.4 kDa protein, chloroplastic-like [Aegilops tauschii subsp. tauschii]	34.8156	8.21563	2.08329	0.00182073	0.0097965	up
TRITD1Av1G111900	folylpolyglutamate synthase-like isoform X1 [Aegilops tauschii subsp. tauschii]	4.60286	0.754674	2.60861	0.000168809	0.00138991	up
TRITD1Av1G112490	hypothetical protein TRIUR3_28372 [Triticum urartu]	1.38819	4.02738	-1.53664	0.0306848	0.0916843	down
TRITD1Av1G112500	tetraspanin-10 [Aegilops tauschii subsp. tauschii];predicted protein [Hordeum vulgare subsp. vulgare]	1.04337	19.3108	-4.21008	3.47795e-08	1.11768e-06	down
TRITD1Av1G112620	remorin-like [Aegilops tauschii subsp. tauschii]	188.827	71.6168	1.3987	0.0298146	0.0897609	up
TRITD1Av1G112900	putative leucine-rich repeat-containing protein DDB_G0290503 isoform X1 [Aegilops tauschii subsp. tauschii];hypothetical protein TRIUR3_32347 [Triticum urartu]	3.25883	14.3431	-2.13793	0.00218756	0.0113621	down
TRITD1Av1G113360	predicted protein [Hordeum vulgare subsp. vulgare];Valyl-tRNA synthetase [Triticum urartu]	2.40108	0.604223	1.99053	0.00301421	0.0147049	up
TRITD1Av1G113740	uncharacterized protein LOC109764528 [Aegilops tauschii subsp. tauschii]	1.42533	4.77046	-1.74283	0.0129972	0.0468533	down
TRITD1Av1G114960	protein CDI-like [Aegilops tauschii subsp. tauschii]	1.82929	12.2488	-2.74328	0.000134895	0.00115569	down
TRITD1Av1G115730	kinesin-like protein KIN-7K, chloroplastic [Aegilops tauschii subsp. tauschii];Centromere-associated protein E [Triticum urartu]	2.37189	13.7637	-2.53676	0.000327502	0.00240442	down
TRITD1Av1G115850	SH3 domain-containing protein 2-like [Aegilops tauschii subsp. tauschii]	8.84026	31.088	-1.8142	0.00888597	0.034923	down
TRITD1Av1G115860	uncharacterized protein LOC109746193 [Aegilops tauschii subsp. tauschii]	46.1454	10.2133	2.17574	0.00115504	0.00676737	up
TRITD1Av1G117450	predicted protein [Hordeum vulgare subsp. vulgare]	5.75594	1.5944	1.85204	0.00579591	0.0247993	up
TRITD1Av1G117460	uncharacterized protein LOC109732825 isoform X1 [Aegilops tauschii subsp. tauschii]	152.932	14.9749	3.35228	2.11805e-06	3.5478e-05	up
TRITD1Av1G117540	uncharacterized protein LOC109764159 isoform X1 [Aegilops tauschii subsp. tauschii];MutS2 protein [Triticum urartu];DNA mismatch repair protein MutS type 2 [Zea mays]	11.3982	1.38836	3.03735	1.38045e-05	0.000174672	up
TRITD1Av1G118410	pyridoxal reductase, chloroplastic [Aegilops tauschii subsp. tauschii]	12.0919	2.14199	2.49701	0.000267276	0.00203414	up
TRITD1Av1G118670	uncharacterized protein LOC109778028 [Aegilops tauschii subsp. tauschii];hypothetical protein TRIUR3_17845 [Triticum urartu]	6.6716	1.07765	2.63015	0.000138967	0.00118546	up
TRITD1Av1G119500	molybdate-anion transporter [Aegilops tauschii subsp. tauschii];hypothetical protein TRIUR3_28243 [Triticum urartu]	6.70403	51.1698	-2.93219	4.02379e-05	0.000421385	down
TRITD1Av1G120320	homeobox protein BEL1 homolog [Aegilops tauschii subsp. tauschii];predicted protein [Hordeum vulgare subsp. vulgare]	6.72827	1.2407	2.43908	0.000355064	0.00256726	up
TRITD1Av1G120510	xanthine dehydrogenase [Aegilops tauschii subsp. tauschii];Xanthine dehydrogenase [Triticum urartu]	37.6775	7.94851	2.24495	0.000811284	0.00508276	up
TRITD1Av1G120570	non-lysosomal glucosylceramidase-like [Aegilops tauschii subsp. tauschii];hypothetical protein TRIUR3_19872 [Triticum urartu]	10.1556	0.606521	4.06558	3.81688e-08	1.21097e-06	up
TRITD1Av1G120630	uncharacterized GPI-anchored protein At1g61900 [Aegilops tauschii subsp. tauschii];predicted protein [Hordeum vulgare subsp. vulgare]	4.23606	15.341	-1.85659	0.00769832	0.031095	down
TRITD1Av1G121850	hypothetical protein TRIUR3_34300 [Triticum urartu]	140.023	2.29382	5.93176	2.08846e-13	4.48357e-11	up
TRITD1Av1G122280	putative glutathione S-transferase GSTU6 [Triticum urartu]	4.48025	1.36893	1.71052	0.0111978	0.0417947	up
TRITD1Av1G122290	probable glutathione S-transferase GSTU6 [Aegilops tauschii subsp. tauschii]	66.1346	7.87754	3.06959	1.12512e-05	0.00014691	up
TRITD1Av1G122780	uncharacterized protein LOC109761482 [Aegilops tauschii subsp. tauschii]	9.28345	42.5551	-2.1966	0.00165944	0.00908038	down
TRITD1Av1G123080	arogenate dehydratase 3, chloroplastic-like [Aegilops tauschii subsp. tauschii]	9.10853	2.97478	1.61443	0.0138082	0.0491064	up
TRITD1Av1G123390	uncharacterized protein LOC109780827 isoform X1 [Aegilops tauschii subsp. tauschii]	0.93259	6.41549	-2.78224	0.000104935	0.000936899	down
TRITD1Av1G124120	probable E3 ubiquitin-protein ligase XBOS33 [Aegilops tauschii subsp. tauschii]	23.245	8.84759	1.39357	0.0305328	0.0913783	up
TRITD1Av1G124490	Aluminum-activated malate transporter 12 [Triticum urartu];aluminum-activated malate transporter 12 isoform X1 [Aegilops tauschii subsp. tauschii]	2.85676	0.496931	2.52326	0.000286105	0.00215642	up
TRITD1Av1G124530	serine/threonine-protein kinase BSK2 [Brachypodium distachyon];probable serine/threonine-protein kinase At4g35230 [Aegilops tauschii subsp. tauschii]	1.1331	4.54229	-2.00314	0.00446844	0.0201322	down
[truncated: 9,399 more rows]

## Sheet: AuHC_L vs AuHC_G
Table S9 continued. Differentially expressed genes (DEGs) between two tissue types.
[truncated: 8,872 more rows]

[truncated: 1 more sheets: AuHH_L vs AuHH_G]
