# Supplementary material for: Small RNA, Transcriptome and Degradome Analysis of the Transgenerational Heat Stress Response Network in Durum Wheat
Source: Int J Mol Sci. 2021 May 24;22(11):5532. doi: 10.3390/ijms22115532 (PMC8197280; doi:10.3390/ijms22115532)
Supplement: Supplementary file 1 [file ijms-22-05532-s001.zip › Table S10.xlsx]

## Sheet: Leaf libraries
Table S10. Durum wheat miRNA-mediated target genes identified via degradome sequencing.
miRNA Query	Target gene transcript	TStart	TStop	TSlice	Paired positions	mRNA & miRNA paired sequence	AuCC_L	AuCH_L	AuHC_L	AuHH_L
aly-miR159b-3p_L-1R+1	TRITD0Uv1G034160.3	1252	1271	1263	1-2,1271-1270;4-4,1268-1268;6-21,1267-1252	GAGGAGCUCCUUUCGG-CGGA&UUGGAUUGAAGGGAGCUCUUU	0	6.55166	0	0
aly-miR159b-3p_L-1R+1	TRITD0Uv1G034160.4	1252	1271	1263	1-2,1271-1270;4-4,1268-1268;6-21,1267-1252	GAGGAGCUCCUUUCGG-CGGA&UUGGAUUGAAGGGAGCUCUUU	0	13.1033	0	0
aly-miR159b-3p_L-1R+1	TRITD0Uv1G034810.11	2789	2813	2801	2-6,2812-2808;7-10,2804-2801;12-15,2799-2796;16-21,2794-2789	GAGGAGACUCCGUUCAUAUAUCCAU&UUGGAU---UGAAGGGAG-CUCUUU	8.98352	0	0	0
aly-miR159b-3p_L-1R+1	TRITD1Av1G117940.2	409	432	423	1-8,432-425;11-16,422-417;17-21,413-409	GAGGACUCGCUCCCGCCGAUCCGG&UUGGAUUGAAGGGAGC---UCUUU	8.98352	0	0	0
aly-miR159b-3p_L-1R+1	TRITD1Av1G140810.2	10	31	21	1-8,31-24;11-21,20-10	GAGGAGCUCCCCGGCGAUUCGG&UUGGAUUG-AAGGGAGCUCUUU	8.98352	0	0	0
aly-miR159b-3p_L-1R+1	TRITD1Av1G140810.3	10	31	21	1-8,31-24;11-21,20-10	GAGGAGCUCCCCGGCGAUUCGG&UUGGAUUG-AAGGGAGCUCUUU	8.98352	0	0	0
aly-miR159b-3p_L-1R+1	TRITD1Av1G185000.2	838	858	849	1-5,858-854;7-19,852-840	AUGGAGCUCCCUUCAUUCCAA&UUGGAUUGAAGGGAGCUCUUU	0	0	14.5217	0
aly-miR159b-3p_L-1R+1	TRITD1Av1G203930.1	1034	1062	1045	2-8,1061-1055;9-21,1046-1034	AAGGGGCUCUCUUGGAAGGGACAGUCCGC&UUGGAUUG--------AAGGGAGCUCUUU	0	0	0	6.30485
aly-miR159b-3p_L-1R+1	TRITD1Bv1G198510.1	341	369	352	2-8,368-362;9-21,353-341	AAGGGGCUCUCUUGGAAGGGACAGUCCGC&UUGGAUUG--------AAGGGAGCUCUUU	0	6.55166	0	0
aly-miR159b-3p_L-1R+1	TRITD1Bv1G198510.2	371	399	382	2-8,398-392;9-21,383-371	AAGGGGCUCUCUUGGAAGGGACAGUCCGC&UUGGAUUG--------AAGGGAGCUCUUU	8.98352	0	0	0
aly-miR159b-3p_L-1R+1	TRITD1Bv1G198510.3	1079	1107	1090	2-8,1106-1100;9-21,1091-1079	AAGGGGCUCUCUUGGAAGGGACAGUCCGC&UUGGAUUG--------AAGGGAGCUCUUU	8.98352	0	0	0
aly-miR159b-3p_L-1R+1	TRITD2Av1G035460.1	685	705	696	4-9,702-697;12-21,694-685	AAAGAGCUCCAGUCAAUCGCC&UUGGAUUGAAGGGAGCUCUUU	0	0	14.5217	0
aly-miR159b-3p_L-1R+1	TRITD2Av1G260990.2	628	649	640	2-3,648-647;5-13,645-637;14-21,635-628	GAGGGGUUCCCCUUCAAUGCAG&UUGGAUUGAAGGG-AGCUCUUU	0	0	4.84055	0
aly-miR159b-3p_L-1R+1	TRITD2Av1G288310.5	851	876	863	2-6,875-871;7-12,866-861;13-21,859-851	AAGGAGCUCAUCUUCACAUCGUCCAU&UUGGAU----UGAAGG-GAGCUCUUU	17.967	0	0	0
aly-miR159b-3p_L-1R+1	TRITD2Bv1G025980.6	733	758	744	3-6,756-753;7-21,747-733	AAAGAGCUCCCUUCACCUGAGUCCCU&UUGGAU-----UGAAGGGAGCUCUUU	0	6.55166	0	0
aly-miR159b-3p_L-1R+1	TRITD2Bv1G223660.12	934	955	946	2-3,954-953;5-13,951-943;14-21,941-934	GAGGGGUUCCCCUUCAAUGCAG&UUGGAUUGAAGGG-AGCUCUUU	0	0	4.84055	0
aly-miR159b-3p_L-1R+1	TRITD2Bv1G223660.6	934	955	946	2-3,954-953;5-13,951-943;14-21,941-934	GAGGGGUUCCCCUUCAAUGCAG&UUGGAUUGAAGGG-AGCUCUUU	0	0	4.84055	0
aly-miR159b-3p_L-1R+1	TRITD2Bv1G223660.9	934	955	946	2-3,954-953;5-13,951-943;14-21,941-934	GAGGGGUUCCCCUUCAAUGCAG&UUGGAUUGAAGGG-AGCUCUUU	0	0	4.84055	0
aly-miR159b-3p_L-1R+1	TRITD3Av1G002690.1	739	758	749	2-3,757-756;6-16,753-743;18-21,742-739	GAAG-GCUCCCUUCAAGGCAG&UUGGAUUGAAGGGAGCUCUUU	8.98352	0	0	0
aly-miR159b-3p_L-1R+1	TRITD3Av1G196060.29	1468	1492	1479	3-8,1490-1485;11-21,1478-1468	GAAGAGCUCCCCCAUACUAAUCCUG&UUGGAUUG----AAGGGAGCUCUUU	8.98352	0	0	0
aly-miR159b-3p_L-1R+1	TRITD3Av1G265870.2	2986	3005	2997	2-6,3004-3000;11-21,2996-2986	GAAGAGCUCCCGUU-GUUCAU&UUGGAUUGAAGGGAGCUCUUU	0	0	4.84055	0
aly-miR159b-3p_L-1R+1	TRITD3Av1G265870.3	4261	4280	4272	2-6,4279-4275;11-21,4271-4261	GAAGAGCUCCCGUU-GUUCAU&UUGGAUUGAAGGGAGCUCUUU	0	6.55166	4.84055	0
aly-miR159b-3p_L-1R+1	TRITD3Av1G265870.5	5893	5912	5904	2-6,5911-5907;11-21,5903-5893	GAAGAGCUCCCGUU-GUUCAU&UUGGAUUGAAGGGAGCUCUUU	0	6.55166	0	6.30485
aly-miR159b-3p_L-1R+1	TRITD3Av1G281120.12	2809	2830	2820	3-6,2828-2825;7-8,2823-2822;10-21,2820-2809	GAAGGGCUUCCUACAUAUCCGU&UUGGAU-UGAAGGGAGCUCUUU	0	6.55166	0	0
aly-miR159b-3p_L-1R+1	TRITD3Av1G281780.1	731	751	742	2-4,750-748;6-21,746-731	AAAGAGCUUCUUUUAAACCAG&UUGGAUUGAAGGGAGCUCUUU	0	0	9.6811	0
aly-miR159b-3p_L-1R+1	TRITD3Bv1G000190.1	292	321	309	1-7,321-315;8-14,311-305;15-21,298-292	GAGGAGCAACAUGUCCCUUCUUUGAUCCAA&UUGGAUU---GAAGGGA------GCUCUUU	0	0	0	6.30485
aly-miR159b-3p_L-1R+1	TRITD3Bv1G182790.20	1468	1492	1479	3-8,1490-1485;11-21,1478-1468	GAAGAGCUCCCCCAUACUAAUCCUG&UUGGAUUG----AAGGGAGCUCUUU	0	0	4.84055	0
aly-miR159b-3p_L-1R+1	TRITD3Bv1G182790.24	1468	1492	1479	3-8,1490-1485;11-21,1478-1468	GAAGAGCUCCCCCAUACUAAUCCUG&UUGGAUUG----AAGGGAGCUCUUU	0	0	4.84055	0
aly-miR159b-3p_L-1R+1	TRITD3Bv1G182790.28	1468	1492	1479	3-8,1490-1485;11-21,1478-1468	GAAGAGCUCCCCCAUACUAAUCCUG&UUGGAUUG----AAGGGAGCUCUUU	0	0	4.84055	0
aly-miR159b-3p_L-1R+1	TRITD3Bv1G182790.6	1468	1492	1479	3-8,1490-1485;11-21,1478-1468	GAAGAGCUCCCCCAUACUAAUCCUG&UUGGAUUG----AAGGGAGCUCUUU	0	0	4.84055	0
aly-miR159b-3p_L-1R+1	TRITD3Bv1G260100.2	2989	3008	3000	2-6,3007-3003;11-21,2999-2989	GAAGAGCUCCCGUU-GUUCAU&UUGGAUUGAAGGGAGCUCUUU	0	0	0	6.30485
aly-miR159b-3p_L-1R+1	TRITD3Bv1G260100.3	5854	5873	5865	2-6,5872-5868;11-21,5864-5854	GAAGAGCUCCCGUU-GUUCAU&UUGGAUUGAAGGGAGCUCUUU	0	6.55166	0	0
aly-miR159b-3p_L-1R+1	TRITD4Av1G040640.2	277	302	290	2-7,301-296;8-14,292-286;15-17,284-282;18-21,280-277	GAGGCAGCAUCCCUUCGGCGAUCCAU&UUGGAUU---GAAGGGA-GCU-CUUU	0	0	4.84055	0
aly-miR159b-3p_L-1R+1	TRITD4Bv1G006080.2	1954	1975	1965	4-9,1972-1967;10-21,1965-1954	AAAGGGCUCCCUGUUGAUCGGU&UUGGAUUGA-AGGGAGCUCUUU	0	6.55166	0	0
aly-miR159b-3p_L-1R+1	TRITD4Bv1G006080.7	2155	2176	2166	4-9,2173-2168;10-21,2166-2155	AAAGGGCUCCCUGUUGAUCGGU&UUGGAUUGA-AGGGAGCUCUUU	0	6.55166	0	0
aly-miR159b-3p_L-1R+1	TRITD4Bv1G152590.1	433	455	444	1-6,455-450;7-8,447-446;11-21,443-433	GAGGAGCUCCUCCCGGCGUCCGA&UUGGAU--UGAAGGGAGCUCUUU	0	6.55166	0	0
aly-miR159b-3p_L-1R+1	TRITD5Av1G161060.1	3286	3307	3298	3-5,3305-3303;7-9,3301-3299;11-15,3297-3293;16-21,3291-3286	GAGGAGCCUCCCGUCAUUCCCA&UUGGAUUGAAGGGAG-CUCUUU	0	0	0	6.30485
aly-miR159b-3p_L-1R+1	TRITD5Av1G161060.5	3373	3394	3385	3-5,3392-3390;7-9,3388-3386;11-15,3384-3380;16-21,3378-3373	GAGGAGCCUCCCGUCAUUCCCA&UUGGAUUGAAGGGAG-CUCUUU	0	0	0	6.30485
aly-miR159b-3p_L-1R+1	TRITD5Av1G161060.6	3448	3469	3460	3-5,3467-3465;7-9,3463-3461;11-15,3459-3455;16-21,3453-3448	GAGGAGCCUCCCGUCAUUCCCA&UUGGAUUGAAGGGAG-CUCUUU	8.98352	0	0	0
aly-miR159b-3p_L-1R+1	TRITD5Av1G161060.7	1630	1651	1642	3-5,1649-1647;7-9,1645-1643;11-15,1641-1637;16-21,1635-1630	GAGGAGCCUCCCGUCAUUCCCA&UUGGAUUGAAGGGAG-CUCUUU	0	0	0	6.30485
aly-miR159b-3p_L-1R+1	TRITD5Bv1G153080.1	3319	3340	3331	3-5,3338-3336;7-9,3334-3332;11-15,3330-3326;16-21,3324-3319	GAGGAGCCUCCCGUCAUUCCCA&UUGGAUUGAAGGGAG-CUCUUU	8.98352	0	0	0
aly-miR159b-3p_L-1R+1	TRITD5Bv1G153080.7	3550	3571	3562	3-5,3569-3567;7-9,3565-3563;11-15,3561-3557;16-21,3555-3550	GAGGAGCCUCCCGUCAUUCCCA&UUGGAUUGAAGGGAG-CUCUUU	8.98352	0	0	0
aly-miR159b-3p_L-1R+1	TRITD6Av1G037230.16	1715	1735	1726	2-6,1734-1730;9-21,1727-1715	AAGGAGCUCCCUUGUGUCCGC&UUGGAUUGAAGGGAGCUCUUU	0	0	4.84055	0
aly-miR159b-3p_L-1R+1	TRITD6Av1G037230.22	1895	1915	1906	2-6,1914-1910;9-21,1907-1895	AAGGAGCUCCCUUGUGUCCGC&UUGGAUUGAAGGGAGCUCUUU	0	0	4.84055	0
aly-miR159b-3p_L-1R+1	TRITD6Av1G037230.25	632	652	643	2-6,651-647;9-21,644-632	AAGGAGCUCCCUUGUGUCCGC&UUGGAUUGAAGGGAGCUCUUU	8.98352	0	0	0
aly-miR159b-3p_L-1R+1	TRITD7Av1G169710.1	19	40	31	3-8,38-33;10-12,31-29;13-21,27-19	GAGGAGCUCGCCUCCAAUCUCU&UUGGAUUGAAGG-GAGCUCUUU	0	13.1033	0	0
aly-miR159b-3p_L-1R+1	TRITD7Av1G184510.1	121	141	132	3-16,139-126;18-21,124-121	AAGGUGCUCCUUUCAAUCUGC&UUGGAUUGAAGGGAGCUCUUU	0	0	9.6811	12.6097
aly-miR159b-3p_L-1R+1	TRITD7Av1G184510.3	301	321	312	3-16,319-306;18-21,304-301	AAGGUGCUCCUUUCAAUCUGC&UUGGAUUGAAGGGAGCUCUUU	0	0	4.84055	0
aly-miR159b-3p_L-1R+1	TRITD7Av1G184510.5	244	264	255	3-16,262-249;18-21,247-244	AAGGUGCUCCUUUCAAUCUGC&UUGGAUUGAAGGGAGCUCUUU	17.967	0	0	0
aly-miR159b-3p_L-1R+1	TRITD7Bv1G022750.2	2762	2783	2773	1-4,2783-2780;5-9,2778-2774;11-21,2772-2762	AAAGAGCUCCUGUCAAUGCUAA&UUGG-AUUGAAGGGAGCUCUUU	0	6.55166	0	0
aly-miR159b-3p_L-1R+1	TRITD7Bv1G032900.6	673	694	685	1-3,694-692;5-17,690-678;18-21,676-673	AAGGAAGUUCCCUUCAGUGCAA&UUGGAUUGAAGGGAGCU-CUUU	0	0	0	6.30485
aly-miR159b-3p_L-1R+1	TRITD7Bv1G127590.1	19	40	31	3-8,38-33;10-12,31-29;13-21,27-19	GAGGAGCUCGCCUCCAAUCUCU&UUGGAUUGAAGG-GAGCUCUUU	0	6.55166	0	6.30485
aly-miR159b-3p_L-1R+1	TRITD7Bv1G136310.6	295	315	306	3-16,313-300;18-21,298-295	AAGGUGCUCCUUUCAAUCUGC&UUGGAUUGAAGGGAGCUCUUU	8.98352	0	0	0
aly-miR159b-3p_L-1R+1	TRITD7Bv1G136310.7	124	144	135	3-16,142-129;18-21,127-124	AAGGUGCUCCUUUCAAUCUGC&UUGGAUUGAAGGGAGCUCUUU	0	0	0	12.6097
aly-miR159b-3p_L-1R+1	TRITD7Bv1G154140.1	325	347	336	1-8,347-340;11-21,335-325	GAGGGGCUCUCGUACCGGUCCGA&UUGGAUUG--AAGGGAGCUCUUU	0	0	0	6.30485
aly-miR159c-3p_L-1R+1_1ss20CT	TRITD0Uv1G028890.2	322	344	334	1-5,344-340;6-11,338-333;12-21,331-322	AAGGGGUUCCACUUCGACUCCGG&UUGGA-UUGAAG-GGAGCUCUUU	0	0	4.84055	0
aly-miR159c-3p_L-1R+1_1ss20CT	TRITD1Av1G039640.1	154	173	165	2-4,172-170;7-21,168-154	AAGGAGCUCCUUUCGC-CCAC&UUGGAUUGAAGGGAGCUCUUU	0	0	4.84055	0
aly-miR159c-3p_L-1R+1_1ss20CT	TRITD1Av1G039640.2	154	173	165	2-4,172-170;7-21,168-154	AAGGAGCUCCUUUCGC-CCAC&UUGGAUUGAAGGGAGCUCUUU	0	0	4.84055	0
aly-miR159c-3p_L-1R+1_1ss20CT	TRITD1Av1G206600.1	934	955	945	1-7,955-949;9-21,946-934	AAGGAGUUCCUUUUGGAUCCAA&UUGGAUU-GAAGGGAGCUCUUU	8.98352	6.55166	0	6.30485
aly-miR159c-3p_L-1R+1_1ss20CT	TRITD1Av1G214780.6	1520	1541	1531	1-5,1541-1537;8-9,1534-1533;10-14,1531-1527;16-21,1525-1520	GAAGGGGUCCCUAUCUUUCCGA&UUGGAUUGA-AGGGAGCUCUUU	0	6.55166	0	0
aly-miR159c-3p_L-1R+1_1ss20CT	TRITD1Bv1G023560.2	325	345	336	4-8,342-338;10-11,336-335;13-21,333-325	GAAGAGCUCGCUGCAAUCAAG&UUGGAUUGAAGGGAGCUCUUU	0	0	0	31.5243
aly-miR159c-3p_L-1R+1_1ss20CT	TRITD2Av1G035460.1	685	705	696	4-9,702-697;12-21,694-685	AAAGAGCUCCAGUCAAUCGCC&UUGGAUUGAAGGGAGCUCUUU	8.98352	0	0	0
aly-miR159c-3p_L-1R+1_1ss20CT	TRITD2Av1G260990.2	628	649	640	2-3,648-647;5-13,645-637;14-21,635-628	GAGGGGUUCCCCUUCAAUGCAG&UUGGAUUGAAGGG-AGCUCUUU	0	13.1033	0	0
aly-miR159c-3p_L-1R+1_1ss20CT	TRITD2Bv1G223660.10	934	955	946	2-3,954-953;5-13,951-943;14-21,941-934	GAGGGGUUCCCCUUCAAUGCAG&UUGGAUUGAAGGG-AGCUCUUU	0	0	4.84055	0
aly-miR159c-3p_L-1R+1_1ss20CT	TRITD2Bv1G223660.7	952	973	964	2-3,972-971;5-13,969-961;14-21,959-952	GAGGGGUUCCCCUUCAAUGCAG&UUGGAUUGAAGGG-AGCUCUUU	8.98352	0	0	0
aly-miR159c-3p_L-1R+1_1ss20CT	TRITD2Bv1G223660.9	934	955	946	2-3,954-953;5-13,951-943;14-21,941-934	GAGGGGUUCCCCUUCAAUGCAG&UUGGAUUGAAGGG-AGCUCUUU	0	0	0	6.30485
aly-miR159c-3p_L-1R+1_1ss20CT	TRITD2Bv1G257110.1	812	837	824	2-6,836-832;7-12,827-822;13-21,820-812	AAGGAGCUCAUCUUCACAUUGUCCAU&UUGGAU----UGAAGG-GAGCUCUUU	0	0	0	25.2194
aly-miR159c-3p_L-1R+1_1ss20CT	TRITD3Av1G002690.1	739	758	749	2-3,757-756;6-16,753-743;18-21,742-739	GAAG-GCUCCCUUCAAGGCAG&UUGGAUUGAAGGGAGCUCUUU	0	6.55166	0	0
aly-miR159c-3p_L-1R+1_1ss20CT	TRITD3Av1G196060.10	361	385	372	3-8,383-378;11-21,371-361	GAAGAGCUCCCCCAUACUAAUCCUG&UUGGAUUG----AAGGGAGCUCUUU	0	0	0	12.6097
aly-miR159c-3p_L-1R+1_1ss20CT	TRITD3Bv1G000190.1	292	321	309	1-7,321-315;8-14,311-305;15-21,298-292	GAGGAGCAACAUGUCCCUUCUUUGAUCCAA&UUGGAUU---GAAGGGA------GCUCUUU	0	13.1033	0	0
aly-miR159c-3p_L-1R+1_1ss20CT	TRITD3Bv1G187900.3	877	897	888	1-5,897-893;7-19,891-879	AUGGAGCUCCCUUCACUCCAA&UUGGAUUGAAGGGAGCUCUUU	0	0	0	6.30485
aly-miR159c-3p_L-1R+1_1ss20CT	TRITD3Bv1G261730.2	169	189	180	2-8,188-182;12-21,178-169	GAGGAGCUCCAGGUGGUCCGC&UUGGAUUGAAGGGAGCUCUUU	0	0	14.5217	0
aly-miR159c-3p_L-1R+1_1ss20CT	TRITD4Bv1G006080.5	2005	2026	2016	4-9,2023-2018;10-21,2016-2005	AAAGGGCUCCCUGUUGAUCGGU&UUGGAUUGA-AGGGAGCUCUUU	0	6.55166	0	0
aly-miR159c-3p_L-1R+1_1ss20CT	TRITD5Av1G073520.1	184	207	195	1-3,207-205;4-6,203-201;7-21,198-184	GAGGGGCUCCCUUCGGCGUCACAG&UUG-GAU--UGAAGGGAGCUCUUU	8.98352	0	0	0
aly-miR159c-3p_L-1R+1_1ss20CT	TRITD5Bv1G153080.3	3535	3556	3547	3-5,3554-3552;7-9,3550-3548;11-15,3546-3542;16-21,3540-3535	GAGGAGCCUCCCGUCAUUCCCA&UUGGAUUGAAGGGAG-CUCUUU	0	13.1033	0	0
aly-miR159c-3p_L-1R+1_1ss20CT	TRITD5Bv1G153080.6	3520	3541	3532	3-5,3539-3537;7-9,3535-3533;11-15,3531-3527;16-21,3525-3520	GAGGAGCCUCCCGUCAUUCCCA&UUGGAUUGAAGGGAG-CUCUUU	0	13.1033	0	0
aly-miR159c-3p_L-1R+1_1ss20CT	TRITD5Bv1G153080.7	3550	3571	3562	3-5,3569-3567;7-9,3565-3563;11-15,3561-3557;16-21,3555-3550	GAGGAGCCUCCCGUCAUUCCCA&UUGGAUUGAAGGGAG-CUCUUU	0	13.1033	0	0
aly-miR159c-3p_L-1R+1_1ss20CT	TRITD5Bv1G243220.2	322	344	334	1-5,344-340;6-11,338-333;12-21,331-322	AAGGGGUUCCACUUCGACUCCGG&UUGGA-UUGAAG-GGAGCUCUUU	0	0	4.84055	0
aly-miR159c-3p_L-1R+1_1ss20CT	TRITD6Av1G037230.19	1655	1675	1666	2-6,1674-1670;9-21,1667-1655	AAGGAGCUCCCUUGUGUCCGC&UUGGAUUGAAGGGAGCUCUUU	0	0	4.84055	0
aly-miR159c-3p_L-1R+1_1ss20CT	TRITD6Av1G037230.20	1709	1729	1720	2-6,1728-1724;9-21,1721-1709	AAGGAGCUCCCUUGUGUCCGC&UUGGAUUGAAGGGAGCUCUUU	0	0	4.84055	0
aly-miR159c-3p_L-1R+1_1ss20CT	TRITD6Av1G037230.26	653	673	664	2-6,672-668;9-21,665-653	AAGGAGCUCCCUUGUGUCCGC&UUGGAUUGAAGGGAGCUCUUU	8.98352	0	0	0
aly-miR159c-3p_L-1R+1_1ss20CT	TRITD6Bv1G049560.1	260	282	271	3-5,280-278;8-9,274-273;10-21,271-260	AAAGAGCUCCCUCUCCCCUCCCC&UUGGA-UUGA-AGGGAGCUCUUU	0	0	9.6811	0
aly-miR159c-3p_L-1R+1_1ss20CT	TRITD6Bv1G050580.1	930	952	943	3-12,950-941;13-16,939-936;17-21,934-930	GAAGAUGCUCAUCUUCGAUCCUA&UUGGAUUGAAGG-GAGC-UCUUU	0	0	0	6.30485
aly-miR159c-3p_L-1R+1_1ss20CT	TRITD6Bv1G078190.1	69	96	84	2-6,95-91;7-12,87-82;13-21,77-69	GAAGAGCUCCGCGCCUUCGGCGGUCCAC&UUGGAU---UGAAGG----GAGCUCUUU	0	0	0	6.30485
aly-miR159c-3p_L-1R+1_1ss20CT	TRITD7Av1G169710.1	19	40	31	3-8,38-33;10-12,31-29;13-21,27-19	GAGGAGCUCGCCUCCAAUCUCU&UUGGAUUGAAGG-GAGCUCUUU	0	0	0	6.30485
aly-miR159c-3p_L-1R+1_1ss20CT	TRITD7Av1G184510.1	121	141	132	3-16,139-126;18-21,124-121	AAGGUGCUCCUUUCAAUCUGC&UUGGAUUGAAGGGAGCUCUUU	8.98352	0	0	0
aly-miR159c-3p_L-1R+1_1ss20CT	TRITD7Av1G184510.2	262	282	273	3-16,280-267;18-21,265-262	AAGGUGCUCCUUUCAAUCUGC&UUGGAUUGAAGGGAGCUCUUU	8.98352	6.55166	14.5217	0
aly-miR159c-3p_L-1R+1_1ss20CT	TRITD7Av1G184510.5	244	264	255	3-16,262-249;18-21,247-244	AAGGUGCUCCUUUCAAUCUGC&UUGGAUUGAAGGGAGCUCUUU	0	26.2067	4.84055	6.30485
aly-miR159c-3p_L-1R+1_1ss20CT	TRITD7Bv1G022750.4	2693	2714	2704	1-4,2714-2711;5-9,2709-2705;11-21,2703-2693	AAAGAGCUCCUGUCAAUGCUAA&UUGG-AUUGAAGGGAGCUCUUU	0	0	0	6.30485
aly-miR159c-3p_L-1R+1_1ss20CT	TRITD7Bv1G136310.4	301	321	312	3-16,319-306;18-21,304-301	AAGGUGCUCCUUUCAAUCUGC&UUGGAUUGAAGGGAGCUCUUU	0	6.55166	0	0
aly-miR159c-3p_L-1R+1_1ss20CT	TRITD7Bv1G136310.5	244	264	255	3-16,262-249;18-21,247-244	AAGGUGCUCCUUUCAAUCUGC&UUGGAUUGAAGGGAGCUCUUU	0	0	0	12.6097
aly-miR159c-3p_L-1R+1_1ss20CT	TRITD7Bv1G136310.6	295	315	306	3-16,313-300;18-21,298-295	AAGGUGCUCCUUUCAAUCUGC&UUGGAUUGAAGGGAGCUCUUU	0	0	0	6.30485
aly-miR172a-3p_L-1R+3	TRITD1Av1G017620.1	916	940	931	1-16,940-925;18-20,922-920;21-22,918-917	GGGCAUGGAGGCAUCAUCAGGAUUC&GAAUCUUGAUGAUGCU-GCAU-CCA	0	0	0	6.30485
aly-miR172a-3p_L-1R+3	TRITD1Av1G017620.2	1397	1419	1410	1-19,1419-1401	CCGCUGCAGCAUCAUCAGGAUUC&GAAUCUUGAUGAUGCUGCAUCCA	0	13.1033	0	0
aly-miR172a-3p_L-1R+3	TRITD1Av1G017620.6	1355	1377	1368	1-19,1377-1359	CCGCUGCAGCAUCAUCAGGAUUC&GAAUCUUGAUGAUGCUGCAUCCA	0	0	4.84055	0
aly-miR172a-3p_L-1R+3	TRITD1Av1G050350.1	61	84	74	4-8,81-77;9-11,75-73;13-23,71-61	UGGAUGCGGCGGCGUCCAAGAACA&GAAUCUUG-AUGAUGCUGCAUCCA	0	0	9.6811	0
aly-miR172a-3p_L-1R+3	TRITD1Av1G050350.2	61	84	74	4-8,81-77;9-11,75-73;13-23,71-61	UGGAUGCGGCGGCGUCCAAGAACA&GAAUCUUG-AUGAUGCUGCAUCCA	8.98352	0	0	0
aly-miR172a-3p_L-1R+3	TRITD1Av1G075820.1	465	490	481	4-13,487-478;14-22,474-466	GGGAUGCGGUCAAAUCAUCAAGAGUG&GAAUCUUGAUGAU---GCUGCAUCCA	0	0	4.84055	6.30485
aly-miR172a-3p_L-1R+3	TRITD1Bv1G020840.7	1352	1374	1365	1-19,1374-1356	CCGCUGCAGCAUCAUCAGGAUUC&GAAUCUUGAUGAUGCUGCAUCCA	0	0	4.84055	0
aly-miR172a-3p_L-1R+3	TRITD1Bv1G020840.8	1247	1269	1260	1-19,1269-1251	CCGCUGCAGCAUCAUCAGGAUUC&GAAUCUUGAUGAUGCUGCAUCCA	8.98352	13.1033	0	0
aly-miR172a-3p_L-1R+3	TRITD1Bv1G059360.3	49	72	62	4-8,69-65;9-11,63-61;13-23,59-49	UGGAUGCGGCGGCGUCCAAGAACA&GAAUCUUG-AUGAUGCUGCAUCCA	8.98352	0	0	0
aly-miR172a-3p_L-1R+3	TRITD1Bv1G145580.4	857	877	868	4-10,874-868;13-22,867-858	GGGAUGCAGCA--AUCAAGAGAG&GAAUCUUGAUGAUGCUGCAUCCA	0	0	0	6.30485
aly-miR172a-3p_L-1R+3	TRITD2Av1G163520.3	494	517	508	4-9,514-509;11-18,507-500;20-22,497-495	AGGACGGCGGCAUCUUCAAGAAGG&GAAUCUUGAUGAUGCUGC-AUCCA	0	6.55166	0	0
aly-miR172a-3p_L-1R+3	TRITD2Av1G163520.4	398	421	412	4-9,418-413;11-18,411-404;20-22,401-399	AGGACGGCGGCAUCUUCAAGAAGG&GAAUCUUGAUGAUGCUGC-AUCCA	0	0	0	6.30485
aly-miR172a-3p_L-1R+3	TRITD2Av1G163520.5	494	517	508	4-9,514-509;11-18,507-500;20-22,497-495	AGGACGGCGGCAUCUUCAAGAAGG&GAAUCUUGAUGAUGCUGC-AUCCA	0	13.1033	0	6.30485
aly-miR172a-3p_L-1R+3	TRITD2Av1G174080.1	2259	2281	2272	4-18,2278-2264;20-22,2262-2260	CGGAAGCAGUGUCAUCGAGAAGG&GAAUCUUGAUGAUGCUGCAUCCA	0	0	14.5217	0
aly-miR172a-3p_L-1R+3	TRITD2Av1G174080.11	1509	1531	1522	4-18,1528-1514;20-22,1512-1510	CGGAAGCAGUGUCAUCGAGAAGG&GAAUCUUGAUGAUGCUGCAUCCA	8.98352	0	0	0
aly-miR172a-3p_L-1R+3	TRITD2Av1G174080.13	2169	2191	2182	4-18,2188-2174;20-22,2172-2170	CGGAAGCAGUGUCAUCGAGAAGG&GAAUCUUGAUGAUGCUGCAUCCA	0	0	14.5217	0
aly-miR172a-3p_L-1R+3	TRITD2Av1G174080.15	2166	2188	2179	4-18,2185-2171;20-22,2169-2167	CGGAAGCAGUGUCAUCGAGAAGG&GAAUCUUGAUGAUGCUGCAUCCA	0	6.55166	14.5217	6.30485
aly-miR172a-3p_L-1R+3	TRITD2Av1G174080.16	1734	1756	1747	4-18,1753-1739;20-22,1737-1735	CGGAAGCAGUGUCAUCGAGAAGG&GAAUCUUGAUGAUGCUGCAUCCA	0	0	4.84055	6.30485
aly-miR172a-3p_L-1R+3	TRITD2Av1G174080.17	2142	2164	2155	4-18,2161-2147;20-22,2145-2143	CGGAAGCAGUGUCAUCGAGAAGG&GAAUCUUGAUGAUGCUGCAUCCA	8.98352	6.55166	0	0
aly-miR172a-3p_L-1R+3	TRITD2Av1G174080.18	2193	2215	2206	4-18,2212-2198;20-22,2196-2194	CGGAAGCAGUGUCAUCGAGAAGG&GAAUCUUGAUGAUGCUGCAUCCA	0	0	0	12.6097
aly-miR172a-3p_L-1R+3	TRITD2Av1G174080.19	2151	2173	2164	4-18,2170-2156;20-22,2154-2152	CGGAAGCAGUGUCAUCGAGAAGG&GAAUCUUGAUGAUGCUGCAUCCA	0	0	0	6.30485
aly-miR172a-3p_L-1R+3	TRITD2Av1G174080.2	714	736	727	4-18,733-719;20-22,717-715	CGGAAGCAGUGUCAUCGAGAAGG&GAAUCUUGAUGAUGCUGCAUCCA	0	6.55166	0	0
aly-miR172a-3p_L-1R+3	TRITD2Av1G174080.3	783	805	796	4-18,802-788;20-22,786-784	CGGAAGCAGUGUCAUCGAGAAGG&GAAUCUUGAUGAUGCUGCAUCCA	0	6.55166	4.84055	6.30485
aly-miR172a-3p_L-1R+3	TRITD2Av1G174080.4	1266	1288	1279	4-18,1285-1271;20-22,1269-1267	CGGAAGCAGUGUCAUCGAGAAGG&GAAUCUUGAUGAUGCUGCAUCCA	0	6.55166	9.6811	0
aly-miR172a-3p_L-1R+3	TRITD2Av1G174080.5	1269	1291	1282	4-18,1288-1274;20-22,1272-1270	CGGAAGCAGUGUCAUCGAGAAGG&GAAUCUUGAUGAUGCUGCAUCCA	0	13.1033	0	0
aly-miR172a-3p_L-1R+3	TRITD2Av1G174080.6	1263	1285	1276	4-18,1282-1268;20-22,1266-1264	CGGAAGCAGUGUCAUCGAGAAGG&GAAUCUUGAUGAUGCUGCAUCCA	0	6.55166	19.3622	0
aly-miR172a-3p_L-1R+3	TRITD2Av1G174080.7	1317	1339	1330	4-18,1336-1322;20-22,1320-1318	CGGAAGCAGUGUCAUCGAGAAGG&GAAUCUUGAUGAUGCUGCAUCCA	17.967	0	0	6.30485
aly-miR172a-3p_L-1R+3	TRITD2Av1G174080.8	1320	1342	1333	4-18,1339-1325;20-22,1323-1321	CGGAAGCAGUGUCAUCGAGAAGG&GAAUCUUGAUGAUGCUGCAUCCA	0	26.2067	0	6.30485
aly-miR172a-3p_L-1R+3	TRITD2Av1G178510.1	610	631	622	5-18,627-614;20-23,613-610	UGGG-GCGGCGUCAUCAAGGAGA&GAAUCUUGAUGAUGCUGCAUCCA	0	0	0	6.30485
aly-miR172a-3p_L-1R+3	TRITD2Av1G178510.2	394	415	406	5-18,411-398;20-23,397-394	UGGG-GCGGCGUCAUCAAGGAGA&GAAUCUUGAUGAUGCUGCAUCCA	8.98352	6.55166	14.5217	0
aly-miR172a-3p_L-1R+3	TRITD2Av1G218840.1	972	994	985	6-10,989-985;12-22,983-973	CGGGUGCAGCGUGGUCGACCCGU&GAAUCUUGAUGAUGCUGCAUCCA	8.98352	0	0	0
aly-miR172a-3p_L-1R+3	TRITD2Bv1G137350.2	203	226	217	4-9,223-218;11-18,216-209;20-22,206-204	AGGACGGCGGCAUCUUCAAGAAGG&GAAUCUUGAUGAUGCUGC-AUCCA	0	39.31	9.6811	12.6097
aly-miR172a-3p_L-1R+3	TRITD2Bv1G137350.3	443	466	457	4-9,463-458;11-18,456-449;20-22,446-444	AGGACGGCGGCAUCUUCAAGAAGG&GAAUCUUGAUGAUGCUGC-AUCCA	0	0	9.6811	6.30485
aly-miR172a-3p_L-1R+3	TRITD2Bv1G137350.4	398	421	412	4-9,418-413;11-18,411-404;20-22,401-399	AGGACGGCGGCAUCUUCAAGAAGG&GAAUCUUGAUGAUGCUGC-AUCCA	0	39.31	0	0
aly-miR172a-3p_L-1R+3	TRITD2Bv1G137350.5	509	532	523	4-9,529-524;11-18,522-515;20-22,512-510	AGGACGGCGGCAUCUUCAAGAAGG&GAAUCUUGAUGAUGCUGC-AUCCA	17.967	0	0	25.2194
aly-miR172a-3p_L-1R+3	TRITD2Bv1G137350.6	509	532	523	4-9,529-524;11-18,522-515;20-22,512-510	AGGACGGCGGCAUCUUCAAGAAGG&GAAUCUUGAUGAUGCUGC-AUCCA	0	0	9.6811	0
aly-miR172a-3p_L-1R+3	TRITD2Bv1G143550.10	1398	1420	1411	4-18,1417-1403;20-22,1401-1399	CGGAAGCAGUGUCAUCGAGAAGG&GAAUCUUGAUGAUGCUGCAUCCA	0	0	0	6.30485
aly-miR172a-3p_L-1R+3	TRITD2Bv1G143550.11	1617	1639	1630	4-18,1636-1622;20-22,1620-1618	CGGAAGCAGUGUCAUCGAGAAGG&GAAUCUUGAUGAUGCUGCAUCCA	0	0	0	12.6097
aly-miR172a-3p_L-1R+3	TRITD2Bv1G143550.12	1542	1564	1555	4-18,1561-1547;20-22,1545-1543	CGGAAGCAGUGUCAUCGAGAAGG&GAAUCUUGAUGAUGCUGCAUCCA	0	6.55166	19.3622	0
aly-miR172a-3p_L-1R+3	TRITD2Bv1G143550.13	2259	2281	2272	4-18,2278-2264;20-22,2262-2260	CGGAAGCAGUGUCAUCGAGAAGG&GAAUCUUGAUGAUGCUGCAUCCA	8.98352	6.55166	0	12.6097
aly-miR172a-3p_L-1R+3	TRITD2Bv1G143550.15	2166	2188	2179	4-18,2185-2171;20-22,2169-2167	CGGAAGCAGUGUCAUCGAGAAGG&GAAUCUUGAUGAUGCUGCAUCCA	0	6.55166	0	0
aly-miR172a-3p_L-1R+3	TRITD2Bv1G143550.16	1734	1756	1747	4-18,1753-1739;20-22,1737-1735	CGGAAGCAGUGUCAUCGAGAAGG&GAAUCUUGAUGAUGCUGCAUCCA	0	0	0	18.9146
aly-miR172a-3p_L-1R+3	TRITD2Bv1G143550.17	2142	2164	2155	4-18,2161-2147;20-22,2145-2143	CGGAAGCAGUGUCAUCGAGAAGG&GAAUCUUGAUGAUGCUGCAUCCA	0	0	0	6.30485
aly-miR172a-3p_L-1R+3	TRITD2Bv1G143550.18	2193	2215	2206	4-18,2212-2198;20-22,2196-2194	CGGAAGCAGUGUCAUCGAGAAGG&GAAUCUUGAUGAUGCUGCAUCCA	0	13.1033	0	0
aly-miR172a-3p_L-1R+3	TRITD2Bv1G143550.19	2151	2173	2164	4-18,2170-2156;20-22,2154-2152	CGGAAGCAGUGUCAUCGAGAAGG&GAAUCUUGAUGAUGCUGCAUCCA	0	13.1033	9.6811	0
aly-miR172a-3p_L-1R+3	TRITD2Bv1G143550.2	714	736	727	4-18,733-719;20-22,717-715	CGGAAGCAGUGUCAUCGAGAAGG&GAAUCUUGAUGAUGCUGCAUCCA	0	0	4.84055	0
aly-miR172a-3p_L-1R+3	TRITD2Bv1G143550.20	2169	2191	2182	4-18,2188-2174;20-22,2172-2170	CGGAAGCAGUGUCAUCGAGAAGG&GAAUCUUGAUGAUGCUGCAUCCA	17.967	6.55166	0	0
aly-miR172a-3p_L-1R+3	TRITD2Bv1G143550.3	714	736	727	4-18,733-719;20-22,717-715	CGGAAGCAGUGUCAUCGAGAAGG&GAAUCUUGAUGAUGCUGCAUCCA	0	0	14.5217	6.30485
aly-miR172a-3p_L-1R+3	TRITD2Bv1G143550.4	714	736	727	4-18,733-719;20-22,717-715	CGGAAGCAGUGUCAUCGAGAAGG&GAAUCUUGAUGAUGCUGCAUCCA	0	19.655	4.84055	6.30485
aly-miR172a-3p_L-1R+3	TRITD2Bv1G143550.6	813	835	826	4-18,832-818;20-22,816-814	CGGAAGCAGUGUCAUCGAGAAGG&GAAUCUUGAUGAUGCUGCAUCCA	0	0	0	12.6097
aly-miR172a-3p_L-1R+3	TRITD2Bv1G143550.7	810	832	823	4-18,829-815;20-22,813-811	CGGAAGCAGUGUCAUCGAGAAGG&GAAUCUUGAUGAUGCUGCAUCCA	0	6.55166	0	0
aly-miR172a-3p_L-1R+3	TRITD2Bv1G143550.8	1317	1339	1330	4-18,1336-1322;20-22,1320-1318	CGGAAGCAGUGUCAUCGAGAAGG&GAAUCUUGAUGAUGCUGCAUCCA	0	0	4.84055	0
aly-miR172a-3p_L-1R+3	TRITD2Bv1G143550.9	1320	1342	1333	4-18,1339-1325;20-22,1323-1321	CGGAAGCAGUGUCAUCGAGAAGG&GAAUCUUGAUGAUGCUGCAUCCA	0	6.55166	0	0
aly-miR172a-3p_L-1R+3	TRITD2Bv1G146940.1	709	730	721	5-18,726-713;20-23,712-709	UGGG-GCGGCGUCAUCAAGGAGA&GAAUCUUGAUGAUGCUGCAUCCA	0	0	4.84055	12.6097
aly-miR172a-3p_L-1R+3	TRITD2Bv1G146940.2	394	415	406	5-18,411-398;20-23,397-394	UGGG-GCGGCGUCAUCAAGGAGA&GAAUCUUGAUGAUGCUGCAUCCA	35.9341	0	0	6.30485
aly-miR172a-3p_L-1R+3	TRITD2Bv1G182040.1	972	994	985	6-10,989-985;12-22,983-973	CGGGUGCAGCGUGGUCGACCCGU&GAAUCUUGAUGAUGCUGCAUCCA	8.98352	0	0	0
aly-miR172a-3p_L-1R+3	TRITD2Bv1G190580.1	565	587	578	3-7,585-581;10-13,578-575;15-22,573-566	AGGAUGCAGGGUCAGGAAGAUAU&GAAUCUUGAUGAUGCUGCAUCCA	0	0	4.84055	0
aly-miR172a-3p_L-1R+3	TRITD3Av1G174810.8	958	980	972	1-7,980-974;9-9,972-972;11-12,971-970;13-22,968-959	AGGAUGCAGCAGUC-UGGAGAUUU&GAAUCUUGAUGA-UGCUGCAUCCA	0	0	4.84055	0
aly-miR172a-3p_L-1R+3	TRITD3Av1G191970.3	479	500	491	3-9,498-492;11-12,490-489;14-23,488-479	UGGGUGCGGC-UCUUCAGGGUGG&GAAUCUUGAUGAUGCUGCAUCCA	0	0	4.84055	0
aly-miR172a-3p_L-1R+3	TRITD3Av1G191970.8	680	701	692	3-9,699-693;11-12,691-690;14-23,689-680	UGGGUGCGGC-UCUUCAGGGUGG&GAAUCUUGAUGAUGCUGCAUCCA	0	0	4.84055	0
aly-miR172a-3p_L-1R+3	TRITD3Bv1G035670.3	1350	1372	1363	2-7,1371-1366;9-11,1364-1362;13-23,1360-1350	UGGAUGUAGCAAUGUGGAGAUUA&GAAUCUUGAUGAUGCUGCAUCCA	0	0	0	6.30485
aly-miR172a-3p_L-1R+3	TRITD3Bv1G035670.4	1350	1372	1363	2-7,1371-1366;9-11,1364-1362;13-23,1360-1350	UGGAUGUAGCAAUGUGGAGAUUA&GAAUCUUGAUGAUGCUGCAUCCA	0	0	0	6.30485
aly-miR172a-3p_L-1R+3	TRITD3Bv1G174600.9	1253	1274	1265	3-9,1272-1266;11-12,1264-1263;14-23,1262-1253	UGGGUGCGGC-UCUUCAGGGUGG&GAAUCUUGAUGAUGCUGCAUCCA	8.98352	0	0	0
aly-miR172a-3p_L-1R+3	TRITD4Av1G010540.1	447	469	460	4-8,466-462;10-22,460-448	CGGGUGCGGCGUCGGCGGGGCCA&GAAUCUUGAUGAUGCUGCAUCCA	0	6.55166	0	0
aly-miR172a-3p_L-1R+3	TRITD4Av1G064500.1	323	343	334	1-1,343-343;4-11,340-333;14-22,332-324	AGGAUGCAGU--CAUCAAGAGGC&GAAUCUUGAUGAUGCUGCAUCCA	0	6.55166	0	0
aly-miR172a-3p_L-1R+3	TRITD4Av1G231210.1	881	900	894	2-6,899-895;10-23,894-881	UGGAUGCAGCAUCA---AGAUUA&GAAUCUUGAUGAUGCUGCAUCCA	0	0	0	6.30485
aly-miR172a-3p_L-1R+3	TRITD4Bv1G024190.2	989	1019	1005	1-7,1019-1013;8-19,1007-996;20-22,992-990	AGGAGUUUGCAGCAUCAUUAACUGGAGGUUC&GAAUCUU-----GAUGAUGCUGCA---UCCA	0	0	4.84055	0
aly-miR172a-3p_L-1R+3	TRITD4Bv1G162500.2	672	694	685	4-12,691-683;14-22,681-673	GGGAUGUAGCUUCAUUGAGACAG&GAAUCUUGAUGAUGCUGCAUCCA	0	0	0	12.6097
aly-miR172a-3p_L-1R+3	TRITD4Bv1G162500.3	672	694	685	4-12,691-683;14-22,681-673	GGGAUGUAGCUUCAUUGAGACAG&GAAUCUUGAUGAUGCUGCAUCCA	0	0	4.84055	0
aly-miR172a-3p_L-1R+3	TRITD5Av1G005750.2	381	403	394	1-7,403-397;10-17,394-387;20-23,384-381	UGGAGCCAGCGUCAAGAAGAUUC&GAAUCUUGAUGAUGCUGCAUCCA	0	0	4.84055	0
aly-miR172a-3p_L-1R+3	TRITD5Av1G005750.3	381	403	394	1-7,403-397;10-17,394-387;20-23,384-381	UGGAGCCAGCGUCAAGAAGAUUC&GAAUCUUGAUGAUGCUGCAUCCA	0	0	4.84055	0
aly-miR172a-3p_L-1R+3	TRITD5Av1G005750.5	381	403	394	1-7,403-397;10-17,394-387;20-23,384-381	UGGAGCCAGCGUCAAGAAGAUUC&GAAUCUUGAUGAUGCUGCAUCCA	8.98352	0	0	6.30485
aly-miR172a-3p_L-1R+3	TRITD5Av1G005750.6	381	403	394	1-7,403-397;10-17,394-387;20-23,384-381	UGGAGCCAGCGUCAAGAAGAUUC&GAAUCUUGAUGAUGCUGCAUCCA	0	0	0	6.30485
aly-miR172a-3p_L-1R+3	TRITD5Av1G005750.7	381	403	394	1-7,403-397;10-17,394-387;20-23,384-381	UGGAGCCAGCGUCAAGAAGAUUC&GAAUCUUGAUGAUGCUGCAUCCA	8.98352	0	0	6.30485
aly-miR172a-3p_L-1R+3	TRITD5Av1G005750.8	345	367	358	1-7,367-361;10-17,358-351;20-23,348-345	UGGAGCCAGCGUCAAGAAGAUUC&GAAUCUUGAUGAUGCUGCAUCCA	17.967	0	0	0
aly-miR172a-3p_L-1R+3	TRITD5Av1G123700.11	346	367	359	1-6,367-362;8-15,361-354;17-18,352-351;20-23,349-346	UGGAAGCCGCAUCAUC-GGAUUC&GAAUCUUGAUGAUGCUGCAUCCA	8.98352	0	4.84055	0
aly-miR172a-3p_L-1R+3	TRITD5Av1G230810.3	444	466	457	1-12,466-455;14-17,453-450;20-22,447-445	CGGAGACGGUUUCGUCGAGGUUC&GAAUCUUGAUGAUGCUGCAUCCA	0	13.1033	0	0
aly-miR172a-3p_L-1R+3	TRITD5Av1G230810.4	444	466	457	1-12,466-455;14-17,453-450;20-22,447-445	CGGAGACGGUUUCGUCGAGGUUC&GAAUCUUGAUGAUGCUGCAUCCA	0	6.55166	0	0
aly-miR172a-3p_L-1R+3	TRITD5Bv1G004610.1	381	403	394	1-7,403-397;10-17,394-387;20-23,384-381	UGGAGCCAGCAUCAAGAAGAUUC&GAAUCUUGAUGAUGCUGCAUCCA	8.98352	0	0	0
aly-miR172a-3p_L-1R+3	TRITD5Bv1G004610.2	381	403	394	1-7,403-397;10-17,394-387;20-23,384-381	UGGAGCCAGCAUCAAGAAGAUUC&GAAUCUUGAUGAUGCUGCAUCCA	0	0	0	6.30485
aly-miR172a-3p_L-1R+3	TRITD5Bv1G004610.5	381	403	394	1-7,403-397;10-17,394-387;20-23,384-381	UGGAGCCAGCAUCAAGAAGAUUC&GAAUCUUGAUGAUGCUGCAUCCA	0	0	0	6.30485
aly-miR172a-3p_L-1R+3	TRITD5Bv1G230020.1	435	457	448	1-12,457-446;14-17,444-441;20-22,438-436	CGGAGACGGCUUCGUCGAGGUUC&GAAUCUUGAUGAUGCUGCAUCCA	0	0	0	6.30485
aly-miR172a-3p_L-1R+3	TRITD5Bv1G230020.3	432	454	445	1-12,454-443;14-17,441-438;20-22,435-433	CGGAGACGGCUUCGUCGAGGUUC&GAAUCUUGAUGAUGCUGCAUCCA	0	0	4.84055	0
aly-miR172a-3p_L-1R+3	TRITD5Bv1G230020.4	435	457	448	1-12,457-446;14-17,444-441;20-22,438-436	CGGAGACGGCUUCGUCGAGGUUC&GAAUCUUGAUGAUGCUGCAUCCA	0	0	4.84055	0
aly-miR172a-3p_L-1R+3	TRITD6Av1G102590.2	783	805	796	4-18,802-788;20-23,786-783	UGGAAGCAGUGUCAUUGAGAAGG&GAAUCUUGAUGAUGCUGCAUCCA	8.98352	0	0	0
aly-miR172a-3p_L-1R+3	TRITD6Av1G102590.5	1560	1582	1573	4-18,1579-1565;20-23,1563-1560	UGGAAGCAGUGUCAUUGAGAAGG&GAAUCUUGAUGAUGCUGCAUCCA	8.98352	0	0	0
aly-miR172a-3p_L-1R+3	TRITD6Av1G102590.6	1581	1603	1594	4-18,1600-1586;20-23,1584-1581	UGGAAGCAGUGUCAUUGAGAAGG&GAAUCUUGAUGAUGCUGCAUCCA	8.98352	0	0	12.6097
aly-miR172a-3p_L-1R+3	TRITD6Av1G102590.7	1578	1600	1591	4-18,1597-1583;20-23,1581-1578	UGGAAGCAGUGUCAUUGAGAAGG&GAAUCUUGAUGAUGCUGCAUCCA	0	0	0	6.30485
aly-miR172a-3p_L-1R+3	TRITD6Bv1G063920.2	282	304	295	2-15,303-290;17-21,289-285;22-22,283-283	CGAGAUGC-GCAUCGUCAGGAUUG&GAAUCUUGAUGAUGCUGCAUC-CA	0	0	4.84055	0
aly-miR172a-3p_L-1R+3	TRITD6Bv1G106320.3	1272	1294	1285	4-18,1291-1277;20-23,1275-1272	UGGAAGCAGUGUCAUUGAGAAGG&GAAUCUUGAUGAUGCUGCAUCCA	0	0	4.84055	0
aly-miR172a-3p_L-1R+3	TRITD6Bv1G106320.4	1581	1603	1594	4-18,1600-1586;20-23,1584-1581	UGGAAGCAGUGUCAUUGAGAAGG&GAAUCUUGAUGAUGCUGCAUCCA	0	0	4.84055	0
aly-miR172a-3p_L-1R+3	TRITD6Bv1G106320.5	1578	1600	1591	4-18,1597-1583;20-23,1581-1578	UGGAAGCAGUGUCAUUGAGAAGG&GAAUCUUGAUGAUGCUGCAUCCA	0	0	4.84055	0
aly-miR172a-3p_L-1R+3	TRITD6Bv1G106320.7	1971	1993	1984	4-18,1990-1976;20-23,1974-1971	UGGAAGCAGUGUCAUUGAGAAGG&GAAUCUUGAUGAUGCUGCAUCCA	0	0	4.84055	0
aly-miR172a-3p_L-1R+3	TRITD7Av1G030050.1	212	238	226	3-7,236-232;8-15,228-221;16-23,219-212	UGGGUGCGCGCAUCGUCGGCAAGAUCG&GAAUCUU---GAUGAUGC-UGCAUCCA	8.98352	0	0	0
aly-miR172a-3p_L-1R+3	TRITD7Av1G185810.1	103	126	115	1-2,126-125;3-7,123-119;8-18,117-107;20-23,106-103	UGGG-GCGGCAUCAUCUGGGGUAUC&GA-AUCUU-GAUGAUGCUGCAUCCA	8.98352	0	4.84055	0
aly-miR172a-3p_L-1R+3	TRITD7Av1G185810.11	736	759	748	1-2,759-758;3-7,756-752;8-18,750-740;20-23,739-736	UGGG-GCGGCAUCAUCUGGGGUAUC&GA-AUCUU-GAUGAUGCUGCAUCCA	0	6.55166	0	0
aly-miR172a-3p_L-1R+3	TRITD7Av1G185810.7	103	126	115	1-2,126-125;3-7,123-119;8-18,117-107;20-23,106-103	UGGG-GCGGCAUCAUCUGGGGUAUC&GA-AUCUU-GAUGAUGCUGCAUCCA	8.98352	0	0	0
aly-miR172a-3p_L-1R+3	TRITD7Bv1G072700.2	12	34	25	4-9,31-26;11-18,24-17;20-22,15-13	CGGAGGCAGCAUCCUCAGGAAGA&GAAUCUUGAUGAUGCUGCAUCCA	0	6.55166	0	0
aly-miR172a-3p_L-1R+3	TRITD7Bv1G072700.3	354	376	367	4-9,373-368;11-18,366-359;20-22,357-355	CGGAGGCAGCAUCCUCAGGAAGA&GAAUCUUGAUGAUGCUGCAUCCA	0	6.55166	0	0
aly-miR172a-3p_L-1R+3	TRITD7Bv1G072700.4	309	331	322	4-9,328-323;11-18,321-314;20-22,312-310	CGGAGGCAGCAUCCUCAGGAAGA&GAAUCUUGAUGAUGCUGCAUCCA	0	6.55166	0	0
aly-miR172c-3p_L-1	TRITD0Uv1G019590.7	2138	2159	2149	3-6,2157-2154;7-12,2152-2147;13-20,2145-2138	CUGCAGCACUCAUCAGAGGUGG&GAAUCU-UGAUGA-UGCUGCAG	0	0	4.84055	0
aly-miR172c-3p_L-1	TRITD0Uv1G051970.2	258	280	268	4-8,277-273;11-20,267-258	CUGCAGCAUCGACGGCAAGAAGA&GAAUCUUG---AUGAUGCUGCAG	17.967	32.7583	67.7677	12.6097
aly-miR172c-3p_L-1	TRITD0Uv1G051970.3	258	280	268	4-8,277-273;11-20,267-258	CUGCAGCAUCGACGGCAAGAAGA&GAAUCUUG---AUGAUGCUGCAG	17.967	58.965	33.8839	31.5243
aly-miR172c-3p_L-1	TRITD0Uv1G051970.4	258	280	268	4-8,277-273;11-20,267-258	CUGCAGCAUCGACGGCAAGAAGA&GAAUCUUG---AUGAUGCUGCAG	53.9011	39.31	33.8839	0
aly-miR172c-3p_L-1	TRITD0Uv1G051970.5	258	280	268	4-8,277-273;11-20,267-258	CUGCAGCAUCGACGGCAAGAAGA&GAAUCUUG---AUGAUGCUGCAG	26.9505	26.2067	38.7244	18.9146
aly-miR172c-3p_L-1	TRITD0Uv1G061210.1	555	576	565	1-3,576-574;4-11,571-564;13-20,562-555	CUGCGGCGGCGUCGGGAGCUUC&GAA--UCUUGAUGAUGCUGCAG	8.98352	0	0	0
aly-miR172c-3p_L-1	TRITD0Uv1G112900.1	162	181	172	1-2,181-180;4-11,178-171;13-20,169-162	CUGCAGCGGCGUUAGGAGUC&GAAUCUUGAUGAUGCUGCAG	0	26.2067	0	12.6097
aly-miR172c-3p_L-1	TRITD1Av1G021930.2	932	950	941	3-15,948-936;17-20,935-932	CUGC-GUAUCAUCAAGAUCU&GAAUCUUGAUGAUGCUGCAG	0	6.55166	4.84055	0
aly-miR172c-3p_L-1	TRITD1Av1G021930.3	1016	1034	1025	3-15,1032-1020;17-20,1019-1016	CUGC-GUAUCAUCAAGAUCU&GAAUCUUGAUGAUGCUGCAG	0	6.55166	4.84055	0
aly-miR172c-3p_L-1	TRITD1Av1G021930.4	980	998	989	3-15,996-984;17-20,983-980	CUGC-GUAUCAUCAAGAUCU&GAAUCUUGAUGAUGCUGCAG	0	0	4.84055	0
aly-miR172c-3p_L-1	TRITD1Av1G044970.4	1031	1050	1041	1-2,1050-1049;5-20,1046-1031	CUGCAGCAUCAUCAAGUGUC&GAAUCUUGAUGAUGCUGCAG	0	0	4.84055	0
aly-miR172c-3p_L-1	TRITD1Av1G126850.3	3922	3941	3932	1-5,3941-3937;6-9,3935-3932;11-20,3931-3922	CUGCAGCAUC-UCGGUGAUUU&GAAUC-UUGAUGAUGCUGCAG	8.98352	0	0	0
aly-miR172c-3p_L-1	TRITD1Av1G170350.2	195	217	208	4-10,214-208;11-20,204-195	CUGCGGCGUCUCCAUCGGGACCA&GAAUCUUGAU---GAUGCUGCAG	0	6.55166	0	0
aly-miR172c-3p_L-1	TRITD1Av1G181030.1	210	237	229	1-3,237-235;5-13,234-226;14-20,216-210	CUGCAGCGGCGCGCACGUCAUCGAG-UUC&GAAUCUUGAUGAU---------GCUGCAG	0	0	4.84055	0
aly-miR172c-3p_L-1	TRITD1Av1G215560.2	360	385	376	2-12,384-374;13-20,367-360	CUGCGGCACCUGCAUCGUCGAGAUUA&GAAUCUUGAUGA------UGCUGCAG	0	0	4.84055	6.30485
aly-miR172c-3p_L-1	TRITD1Av1G215560.5	360	385	376	2-12,384-374;13-20,367-360	CUGCGGCACCUGCAUCGUCGAGAUUA&GAAUCUUGAUGA------UGCUGCAG	0	6.55166	4.84055	6.30485
aly-miR172c-3p_L-1	TRITD1Bv1G025420.1	1265	1283	1274	3-15,1281-1269;17-20,1268-1265	CUGC-GUAUCAUCAAGAUCU&GAAUCUUGAUGAUGCUGCAG	0	0	0	6.30485
aly-miR172c-3p_L-1	TRITD1Bv1G025420.2	932	950	941	3-15,948-936;17-20,935-932	CUGC-GUAUCAUCAAGAUCU&GAAUCUUGAUGAUGCUGCAG	0	0	4.84055	0
aly-miR172c-3p_L-1	TRITD1Bv1G025420.5	749	767	758	3-15,765-753;17-20,752-749	CUGC-GUAUCAUCAAGAUCU&GAAUCUUGAUGAUGCUGCAG	0	0	9.6811	0
aly-miR172c-3p_L-1	TRITD1Bv1G122360.3	4228	4247	4238	1-5,4247-4243;6-9,4241-4238;11-20,4237-4228	CUGCAGCAUC-UCGGUGAUUU&GAAUC-UUGAUGAUGCUGCAG	8.98352	0	0	0
aly-miR172c-3p_L-1	TRITD1Bv1G135610.2	1592	1611	1602	4-14,1608-1598;16-20,1596-1592	CUGCAUCAUCAUCAGGGGUG&GAAUCUUGAUGAUGCUGCAG	0	0	4.84055	0
aly-miR172c-3p_L-1	TRITD1Bv1G167900.1	210	237	229	1-3,237-235;5-13,234-226;14-20,216-210	CUGCAGCGGCGCUCACGUCAUCGAG-UUC&GAAUCUUGAUGAU---------GCUGCAG	0	0	4.84055	0
aly-miR172c-3p_L-1	TRITD1Bv1G207450.1	360	385	376	3-12,383-374;13-20,367-360	CUGCGGCACCUGCCUCGUCGAGAUAA&GAAUCUUGAUGA------UGCUGCAG	8.98352	0	9.6811	12.6097
aly-miR172c-3p_L-1	TRITD1Bv1G212830.1	178	196	187	4-12,193-185;14-20,184-178	CUGCAGC-UCGUCAAGGGCC&GAAUCUUGAUGAUGCUGCAG	0	13.1033	0	0
aly-miR172c-3p_L-1	TRITD1Bv1G215440.3	1366	1390	1381	1-4,1390-1387;7-11,1384-1380;12-20,1374-1366	CUGCAGCAUGUUGACAUCAUUAUUC&GAAUCUUGAUG-----AUGCUGCAG	0	0	0	6.30485
aly-miR172c-3p_L-1	TRITD1Bv1G215440.4	1366	1390	1381	1-4,1390-1387;7-11,1384-1380;12-20,1374-1366	CUGCAGCAUGUUGACAUCAUUAUUC&GAAUCUUGAUG-----AUGCUGCAG	0	6.55166	0	0
aly-miR172c-3p_L-1	TRITD1Bv1G223550.10	1241	1261	1252	1-8,1261-1254;10-13,1252-1249;15-20,1246-1241	CUGCAGAGGUCGCCGAGGUUC&GAAUCUUGAUGAU-GCUGCAG	8.98352	6.55166	0	0
aly-miR172c-3p_L-1	TRITD1Bv1G223550.3	1238	1258	1249	1-8,1258-1251;10-13,1249-1246;15-20,1243-1238	CUGCAGAGGUCGCCGAGGUUC&GAAUCUUGAUGAU-GCUGCAG	8.98352	0	4.84055	0
aly-miR172c-3p_L-1	TRITD1Bv1G223550.6	1238	1258	1249	1-8,1258-1251;10-13,1249-1246;15-20,1243-1238	CUGCAGAGGUCGCCGAGGUUC&GAAUCUUGAUGAU-GCUGCAG	0	19.655	4.84055	0
aly-miR172c-3p_L-1	TRITD1Bv1G223550.8	1184	1204	1195	1-8,1204-1197;10-13,1195-1192;15-20,1189-1184	CUGCAGAGGUCGCCGAGGUUC&GAAUCUUGAUGAU-GCUGCAG	35.9341	0	9.6811	0
aly-miR172c-3p_L-1	TRITD1Bv1G223550.9	1241	1261	1252	1-8,1261-1254;10-13,1252-1249;15-20,1246-1241	CUGCAGAGGUCGCCGAGGUUC&GAAUCUUGAUGAU-GCUGCAG	17.967	6.55166	9.6811	0
aly-miR172c-3p_L-1	TRITD1Bv1G228940.3	704	724	715	3-17,722-708;18-20,706-704	CUGUUGGCAUCAUCAAGAUCA&GAAUCUUGAUGAUGCUG-CAG	0	0	4.84055	0
aly-miR172c-3p_L-1	TRITD2Av1G049830.3	977	1000	987	1-4,1000-997;5-9,993-989;11-20,986-977	CUGCAGCAUCUUUCAGGGAAAUUC&GAAU---CUUGA-UGAUGCUGCAG	0	0	9.6811	0
aly-miR172c-3p_L-1	TRITD2Av1G049830.4	977	1000	987	1-4,1000-997;5-9,993-989;11-20,986-977	CUGCAGCAUCUUUCAGGGAAAUUC&GAAU---CUUGA-UGAUGCUGCAG	0	0	4.84055	0
aly-miR172c-3p_L-1	TRITD2Av1G049830.5	1160	1183	1170	1-4,1183-1180;5-9,1176-1172;11-20,1169-1160	CUGCAGCAUCUUUCAGGGAAAUUC&GAAU---CUUGA-UGAUGCUGCAG	0	6.55166	0	0
aly-miR172c-3p_L-1	TRITD2Av1G071410.18	13	32	23	3-12,30-21;15-20,18-13	CUGCAGAUUCAUCAGGAUGA&GAAUCUUGAUGAUGCUGCAG	0	13.1033	0	0
aly-miR172c-3p_L-1	TRITD2Av1G166870.6	1541	1560	1551	4-6,1557-1555;8-20,1553-1541	CUGCGGCAUCAUCUGGAGAA&GAAUCUUGAUGAUGCUGCAG	0	0	4.84055	0
aly-miR172c-3p_L-1	TRITD2Av1G224740.12	423	450	439	1-6,450-445;7-10,442-439;11-20,432-423	CUGCGGCGUCGGGCUCGUCAAGGGGUUC&GAAUCU--UGAU------GAUGCUGCAG	0	13.1033	0	0
aly-miR172c-3p_L-1	TRITD2Av1G224740.13	171	198	187	1-6,198-193;7-10,190-187;11-20,180-171	CUGCGGCGUCGGGCUCGUCAAGGGGUUC&GAAUCU--UGAU------GAUGCUGCAG	0	0	0	12.6097
aly-miR172c-3p_L-1	TRITD2Av1G224740.14	423	450	439	1-6,450-445;7-10,442-439;11-20,432-423	CUGCGGCGUCGGGCUCGUCAAGGGGUUC&GAAUCU--UGAU------GAUGCUGCAG	0	0	0	6.30485
aly-miR172c-3p_L-1	TRITD2Av1G224740.2	231	258	247	1-6,258-253;7-10,250-247;11-20,240-231	CUGCGGCGUCGGGCUCGUCAAGGGGUUC&GAAUCU--UGAU------GAUGCUGCAG	0	6.55166	0	0
aly-miR172c-3p_L-1	TRITD2Av1G224740.4	369	396	385	1-6,396-391;7-10,388-385;11-20,378-369	CUGCGGCGUCGGGCUCGUCAAGGGGUUC&GAAUCU--UGAU------GAUGCUGCAG	0	13.1033	0	6.30485
aly-miR172c-3p_L-1	TRITD2Av1G224740.6	423	450	439	1-6,450-445;7-10,442-439;11-20,432-423	CUGCGGCGUCGGGCUCGUCAAGGGGUUC&GAAUCU--UGAU------GAUGCUGCAG	0	13.1033	0	0
aly-miR172c-3p_L-1	TRITD2Av1G224740.7	252	279	268	1-6,279-274;7-10,271-268;11-20,261-252	CUGCGGCGUCGGGCUCGUCAAGGGGUUC&GAAUCU--UGAU------GAUGCUGCAG	8.98352	0	0	0
aly-miR172c-3p_L-1	TRITD2Av1G224740.9	423	450	439	1-6,450-445;7-10,442-439;11-20,432-423	CUGCGGCGUCGGGCUCGUCAAGGGGUUC&GAAUCU--UGAU------GAUGCUGCAG	8.98352	6.55166	0	6.30485
aly-miR172c-3p_L-1	TRITD2Av1G264730.1	39	58	49	3-10,56-49;12-13,47-46;15-20,44-39	CUGCAGGGUGGUCAAGGUGG&GAAUCUUGAUGAUGCUGCAG	0	0	0	6.30485
aly-miR172c-3p_L-1	TRITD2Av1G275720.1	1337	1356	1347	1-5,1356-1352;7-20,1350-1337	CUGCAGCAUCAUCACGAUUC&GAAUCUUGAUGAUGCUGCAG	26.9505	26.2067	43.565	6.30485
aly-miR172c-3p_L-1	TRITD2Av1G275720.2	1451	1470	1461	1-5,1470-1466;7-20,1464-1451	CUGCAGCAUCAUCACGAUUC&GAAUCUUGAUGAUGCUGCAG	8.98352	52.4133	19.3622	12.6097
aly-miR172c-3p_L-1	TRITD2Bv1G010240.1	3419	3437	3429	1-2,3437-3436;8-20,3431-3419	CUGCGGCAUCAUUUCCG-UC&GAAUCUUGAUGAUGCUGCAG	0	0	4.84055	6.30485
aly-miR172c-3p_L-1	TRITD2Bv1G061920.2	977	1000	987	1-4,1000-997;5-9,993-989;11-20,986-977	CUGCAGCAUCUUUCAGGGAAAUUC&GAAU---CUUGA-UGAUGCUGCAG	0	13.1033	0	0
aly-miR172c-3p_L-1	TRITD2Bv1G080480.17	739	758	749	4-12,755-747;15-20,744-739	CUGCAGAUUCAUCAGGACGA&GAAUCUUGAUGAUGCUGCAG	0	0	4.84055	0
aly-miR172c-3p_L-1	TRITD2Bv1G080480.22	13	32	23	4-12,29-21;15-20,18-13	CUGCAGAUUCAUCAGGACGA&GAAUCUUGAUGAUGCUGCAG	17.967	6.55166	4.84055	0
aly-miR172c-3p_L-1	TRITD2Bv1G144850.13	616	635	626	1-1,635-635;4-7,632-629;9-20,627-616	CUGCAGUAUUAUGGAGGGGC&GAAUCUUGAUGAUGCUGCAG	0	6.55166	0	0
aly-miR172c-3p_L-1	TRITD2Bv1G144850.8	487	506	497	1-1,506-506;4-7,503-500;9-20,498-487	CUGCAGUAUUAUGGAGGGGC&GAAUCUUGAUGAUGCUGCAG	0	6.55166	0	0
aly-miR172c-3p_L-1	TRITD2Bv1G172800.3	178	199	190	1-16,199-184;17-20,181-178	CUGCUUGGCGUUGUUAGGAUUU&GAAUCUUGAUGAUGCU--GCAG	0	0	4.84055	0
aly-miR172c-3p_L-1	TRITD2Bv1G244680.1	1322	1340	1331	5-11,1336-1330;13-20,1329-1322	CUGCAGCA-UAUCAAGGAGG&GAAUCUUGAUGAUGCUGCAG	0	0	0	18.9146
aly-miR172c-3p_L-1	TRITD3Av1G002220.2	186	208	199	4-16,205-193;17-20,189-186	CUGCACUGGCAUUAUCAAGAGAG&GAAUCUUGAUGAUGCU---GCAG	8.98352	6.55166	9.6811	12.6097
aly-miR172c-3p_L-1	TRITD3Av1G008420.1	1748	1767	1758	6-20,1762-1748	CUGUAGCAUUAUCAAUGGGC&GAAUCUUGAUGAUGCUGCAG	26.9505	0	0	6.30485
aly-miR172c-3p_L-1	TRITD3Av1G008420.2	1697	1716	1707	6-20,1711-1697	CUGUAGCAUUAUCAAUGGGC&GAAUCUUGAUGAUGCUGCAG	0	0	4.84055	0
aly-miR172c-3p_L-1	TRITD3Av1G008420.3	1691	1710	1701	6-20,1705-1691	CUGUAGCAUUAUCAAUGGGC&GAAUCUUGAUGAUGCUGCAG	0	0	4.84055	0
aly-miR172c-3p_L-1	TRITD3Av1G008420.4	1265	1284	1275	6-20,1279-1265	CUGUAGCAUUAUCAAUGGGC&GAAUCUUGAUGAUGCUGCAG	0	0	9.6811	0
aly-miR172c-3p_L-1	TRITD3Av1G025160.7	582	602	593	4-10,599-593;12-14,591-589;15-20,587-582	CUGCAGUCAUGAUCAGGAGAU&GAAUCUUGAUGAUG-CUGCAG	0	0	4.84055	0
aly-miR172c-3p_L-1	TRITD3Av1G035610.2	979	1000	991	1-12,1000-989;13-13,986-986;15-20,984-979	CUGCAGGGUCUCAUUGAGAUUC&GAAUCUUGAUGA--UGCUGCAG	0	13.1033	0	6.30485
aly-miR172c-3p_L-1	TRITD3Av1G036950.5	2270	2290	2280	5-8,2286-2283;9-20,2281-2270	CUGCAGUGUCAUCCAAGUUAA&GAAUCUUG-AUGAUGCUGCAG	0	13.1033	0	0
aly-miR172c-3p_L-1	TRITD3Av1G100080.3	4156	4176	4166	3-6,4174-4171;7-9,4169-4167;11-20,4165-4156	CUGCAGCAUCUUCGCAGGUCU&GAAUCU-UGAUGAUGCUGCAG	0	0	0	6.30485
aly-miR172c-3p_L-1	TRITD3Av1G173390.2	953	970	961	3-11,968-960;14-20,959-953	CUGCAGC--CAUCGAGAUAU&GAAUCUUGAUGAUGCUGCAG	0	6.55166	0	0
aly-miR172c-3p_L-1	TRITD3Av1G175410.1	635	665	656	3-12,663-654;13-20,642-635	CUGCAGCAGUCAUCCAACCUCAUCAAGAUGA&GAAUCUUGAUGA-----------UGCUGCAG	0	6.55166	0	0
aly-miR172c-3p_L-1	TRITD3Av1G177370.2	923	942	933	1-5,942-938;8-20,935-923	CUGCGGCAUUGUCUCGGUUU&GAAUCUUGAUGAUGCUGCAG	0	6.55166	0	0
aly-miR172c-3p_L-1	TRITD3Av1G177370.3	923	942	933	1-5,942-938;8-20,935-923	CUGCGGCAUUGUCUCGGUUU&GAAUCUUGAUGAUGCUGCAG	0	0	4.84055	0
aly-miR172c-3p_L-1	TRITD3Av1G181010.1	890	909	899	2-8,908-902;10-11,899-898;13-20,897-890	CUGCGGCA-CAGCCAAGAUUG&GAAUCUUG-AUGAUGCUGCAG	35.9341	6.55166	48.4055	25.2194
aly-miR172c-3p_L-1	TRITD3Av1G181010.2	896	915	905	2-8,914-908;10-11,905-904;13-20,903-896	CUGCGGCA-CAGCCAAGAUUG&GAAUCUUG-AUGAUGCUGCAG	35.9341	19.655	38.7244	25.2194
aly-miR172c-3p_L-1	TRITD3Av1G209230.10	3458	3477	3468	3-9,3475-3469;11-16,3467-3462;18-20,3460-3458	CUGGGGCAUCUUCAAGGUCU&GAAUCUUGAUGAUGCUGCAG	0	0	4.84055	0
aly-miR172c-3p_L-1	TRITD3Av1G218220.1	87	109	98	1-7,109-103;8-15,100-93;17-20,90-87	CUGCCCGCAUCAUUCGGAGAUUC&GAAUCUU--GAUGAUGC-UGCAG	0	0	4.84055	0
aly-miR172c-3p_L-1	TRITD3Av1G218220.2	258	280	269	1-7,280-274;8-15,271-264;17-20,261-258	CUGCCCGCAUCAUUCGGAGAUUC&GAAUCUU--GAUGAUGC-UGCAG	0	6.55166	0	0
aly-miR172c-3p_L-1	TRITD3Av1G218220.7	87	109	98	1-7,109-103;8-15,100-93;17-20,90-87	CUGCCCGCAUCAUUCGGAGAUUC&GAAUCUU--GAUGAUGC-UGCAG	0	6.55166	0	0
aly-miR172c-3p_L-1	TRITD3Av1G232170.21	1460	1480	1471	4-11,1477-1470;13-20,1467-1460	CUGCAGCAGCCAUCGAGGCUG&GAAUCUUGAUG-AUGCUGCAG	0	0	4.84055	0
aly-miR172c-3p_L-1	TRITD3Bv1G003080.4	171	193	184	4-16,190-178;17-20,174-171	CUGCACCGGCAUUAUCAAGAGAG&GAAUCUUGAUGAUGCU---GCAG	8.98352	13.1033	19.3622	6.30485
aly-miR172c-3p_L-1	TRITD3Bv1G012270.1	1517	1536	1527	6-20,1531-1517	CUGUAGCAUUAUCAAUGGGC&GAAUCUUGAUGAUGCUGCAG	0	0	9.6811	0
aly-miR172c-3p_L-1	TRITD3Bv1G016440.1	267	286	277	1-2,286-285;4-11,283-276;13-20,274-267	CUGCAGCGGCGUUAGGAGUC&GAAUCUUGAUGAUGCUGCAG	0	0	4.84055	6.30485
aly-miR172c-3p_L-1	TRITD3Bv1G016470.1	267	286	277	1-2,286-285;4-11,283-276;13-20,274-267	CUGCAGCGGCGUUAGGAGUC&GAAUCUUGAUGAUGCUGCAG	0	6.55166	4.84055	12.6097
aly-miR172c-3p_L-1	TRITD3Bv1G016510.1	267	286	277	1-2,286-285;4-11,283-276;13-20,274-267	CUGCAGCGGCGUUAGGAGUC&GAAUCUUGAUGAUGCUGCAG	0	6.55166	0	12.6097
aly-miR172c-3p_L-1	TRITD3Bv1G016660.1	162	181	172	1-2,181-180;4-11,178-171;13-20,169-162	CUGCAGCGGCGUUAGGAGUC&GAAUCUUGAUGAUGCUGCAG	0	6.55166	0	12.6097
aly-miR172c-3p_L-1	TRITD3Bv1G016680.1	162	181	172	1-2,181-180;4-11,178-171;13-20,169-162	CUGCAGCGGCGUUAGGAGUC&GAAUCUUGAUGAUGCUGCAG	0	6.55166	0	6.30485
aly-miR172c-3p_L-1	TRITD3Bv1G016690.1	267	286	277	1-2,286-285;4-11,283-276;13-20,274-267	CUGCAGCGGCGUUAGGAGUC&GAAUCUUGAUGAUGCUGCAG	0	19.655	0	6.30485
aly-miR172c-3p_L-1	TRITD3Bv1G016690.2	267	286	277	1-2,286-285;4-11,283-276;13-20,274-267	CUGCAGCGGCGUUAGGAGUC&GAAUCUUGAUGAUGCUGCAG	0	6.55166	0	6.30485
aly-miR172c-3p_L-1	TRITD3Bv1G016780.1	162	181	172	4-11,178-171;13-20,169-162	CUGCAGCGGCGUCAGGAAAU&GAAUCUUGAUGAUGCUGCAG	8.98352	52.4133	91.9705	69.3534
aly-miR172c-3p_L-1	TRITD3Bv1G016790.1	162	181	172	4-11,178-171;13-20,169-162	CUGCAGCGGCGUCAGGAAAU&GAAUCUUGAUGAUGCUGCAG	35.9341	45.8616	87.1299	31.5243
aly-miR172c-3p_L-1	TRITD3Bv1G028930.6	255	279	265	1-4,279-276;5-17,270-258;19-20,256-255	CUACAGCAUCAUCAAGCCGCCAUUC&GAAU-----CUUGAUGAUGCUGCAG	0	19.655	0	0
aly-miR172c-3p_L-1	TRITD3Bv1G028930.7	324	348	334	1-4,348-345;5-17,339-327;19-20,325-324	CUACAGCAUCAUCAAGCCGCCAUUC&GAAU-----CUUGAUGAUGCUGCAG	0	19.655	0	0
aly-miR172c-3p_L-1	TRITD3Bv1G039650.2	1356	1378	1369	4-12,1375-1367;13-20,1363-1356	CUGCGGCGAGUUCAUCAAGAGGU&GAAUCUUGAUGA---UGCUGCAG	0	6.55166	0	6.30485
aly-miR172c-3p_L-1	TRITD3Bv1G044270.2	1138	1159	1150	1-12,1159-1148;13-13,1145-1145;15-20,1143-1138	CUGCAGGGUCUCAUUGAGAUUC&GAAUCUUGAUGA--UGCUGCAG	0	19.655	0	0
aly-miR172c-3p_L-1	TRITD3Bv1G044270.3	979	1000	991	1-12,1000-989;13-13,986-986;15-20,984-979	CUGCAGGGUCUCAUUGAGAUUC&GAAUCUUGAUGA--UGCUGCAG	0	13.1033	0	12.6097
aly-miR172c-3p_L-1	TRITD3Bv1G054340.2	1976	1996	1986	3-9,1994-1988;10-12,1986-1984;14-20,1982-1976	CUGCGGCUUCAGUCGAGAUGA&GAAUCUUGA-UGAUGCUGCAG	8.98352	0	0	0
aly-miR172c-3p_L-1	TRITD3Bv1G054340.4	1871	1891	1881	3-9,1889-1883;10-12,1881-1879;14-20,1877-1871	CUGCGGCUUCAGUCGAGAUGA&GAAUCUUGA-UGAUGCUGCAG	8.98352	0	0	0
aly-miR172c-3p_L-1	TRITD3Bv1G063510.1	1750	1777	1768	4-11,1774-1767;12-20,1758-1750	CUGCAGCGUGAGUGCGGCGUCAAGAAGC&GAAUCUUGAUG--------AUGCUGCAG	0	0	9.6811	0
aly-miR172c-3p_L-1	TRITD3Bv1G063510.2	4948	4975	4966	4-11,4972-4965;12-20,4956-4948	CUGCAGCGUGAGUGCGGCGUCAAGAAGC&GAAUCUUGAUG--------AUGCUGCAG	0	0	4.84055	0
aly-miR172c-3p_L-1	TRITD3Bv1G066800.3	2135	2156	2146	3-6,2154-2151;7-12,2149-2144;13-20,2142-2135	CUGCAGCACUCAUCAGAGGUGG&GAAUCU-UGAUGA-UGCUGCAG	0	0	9.6811	0
aly-miR172c-3p_L-1	TRITD3Bv1G066800.4	2117	2138	2128	3-6,2136-2133;7-12,2131-2126;13-20,2124-2117	CUGCAGCACUCAUCAGAGGUGG&GAAUCU-UGAUGA-UGCUGCAG	0	0	4.84055	0
aly-miR172c-3p_L-1	TRITD3Bv1G066800.6	2135	2156	2146	3-6,2154-2151;7-12,2149-2144;13-20,2142-2135	CUGCAGCACUCAUCAGAGGUGG&GAAUCU-UGAUGA-UGCUGCAG	0	0	9.6811	0
aly-miR172c-3p_L-1	TRITD3Bv1G066800.7	1769	1790	1780	3-6,1788-1785;7-12,1783-1778;13-20,1776-1769	CUGCAGCACUCAUCAGAGGUGG&GAAUCU-UGAUGA-UGCUGCAG	0	0	19.3622	6.30485
aly-miR172c-3p_L-1	TRITD3Bv1G066800.8	1811	1832	1822	3-6,1830-1827;7-12,1825-1820;13-20,1818-1811	CUGCAGCACUCAUCAGAGGUGG&GAAUCU-UGAUGA-UGCUGCAG	0	0	9.6811	0
aly-miR172c-3p_L-1	TRITD3Bv1G099260.2	4156	4176	4166	3-6,4174-4171;7-9,4169-4167;11-20,4165-4156	CUGCAGCAUCUUCGCAGGUCU&GAAUCU-UGAUGAUGCUGCAG	0	0	0	6.30485
aly-miR172c-3p_L-1	TRITD3Bv1G099260.3	3265	3285	3275	3-6,3283-3280;7-9,3278-3276;11-20,3274-3265	CUGCAGCAUCUUCGCAGGUCU&GAAUCU-UGAUGAUGCUGCAG	0	0	0	6.30485
aly-miR172c-3p_L-1	TRITD3Bv1G156040.3	740	770	761	3-12,768-759;13-20,747-740	CUGCAGCAGUCAUCCAACCUCAUCAAGAUGA&GAAUCUUGAUGA-----------UGCUGCAG	0	6.55166	0	0
aly-miR172c-3p_L-1	TRITD3Bv1G161070.1	896	915	905	2-8,914-908;10-11,905-904;13-20,903-896	CUGCGGCA-CAGCCAAGAUUG&GAAUCUUG-AUGAUGCUGCAG	8.98352	6.55166	33.8839	31.5243
aly-miR172c-3p_L-1	TRITD3Bv1G161070.2	890	909	899	2-8,908-902;10-11,899-898;13-20,897-890	CUGCGGCA-CAGCCAAGAUUG&GAAUCUUG-AUGAUGCUGCAG	35.9341	6.55166	62.9272	31.5243
aly-miR172c-3p_L-1	TRITD3Bv1G186250.1	118	136	127	1-1,136-136;4-11,133-126;13-20,125-118	CUGUGGCG-CGUCAAGAGGC&GAAUCUUGAUGAUGCUGCAG	0	0	9.6811	0
aly-miR172c-3p_L-1	TRITD3Bv1G204800.1	1036	1054	1045	3-10,1052-1045;13-20,1043-1036	CUGCAGCAG-GUCGGGAUAC&GAAUCUUGAUGAUGCUGCAG	0	0	0	6.30485
aly-miR172c-3p_L-1	TRITD3Bv1G204800.10	394	412	403	3-10,410-403;13-20,401-394	CUGCAGCAG-GUCGGGAUAC&GAAUCUUGAUGAUGCUGCAG	0	0	0	6.30485
aly-miR172c-3p_L-1	TRITD3Bv1G204800.4	1036	1054	1045	3-10,1052-1045;13-20,1043-1036	CUGCAGCAG-GUCGGGAUAC&GAAUCUUGAUGAUGCUGCAG	0	0	0	6.30485
aly-miR172c-3p_L-1	TRITD3Bv1G212820.2	258	280	269	1-7,280-274;8-15,271-264;17-20,261-258	CUGCCCGCAUCGUUCGGAGAUUC&GAAUCUU--GAUGAUGC-UGCAG	0	0	0	6.30485
aly-miR172c-3p_L-1	TRITD3Bv1G235260.3	753	776	763	3-6,774-771;7-20,766-753	CUGCGGCAUCAUCGCCUCGGAUGA&GAAUCU----UGAUGAUGCUGCAG	8.98352	0	0	0
aly-miR172c-3p_L-1	TRITD3Bv1G251510.1	675	695	685	4-6,692-690;7-13,688-682;15-20,680-675	CUGCAGGAUCGUCAUGGACUA&GAAUCU-UGAUGAUGCUGCAG	0	0	4.84055	0
aly-miR172c-3p_L-1	TRITD3Bv1G251510.2	924	944	934	4-6,941-939;7-13,937-931;15-20,929-924	CUGCAGGAUCGUCAUGGACUA&GAAUCU-UGAUGAUGCUGCAG	0	6.55166	0	0
aly-miR172c-3p_L-1	TRITD4Av1G005870.2	69	88	79	4-11,85-78;13-20,76-69	CUGCGGCGGCGUCAGGGCGG&GAAUCUUGAUGAUGCUGCAG	8.98352	0	0	0
aly-miR172c-3p_L-1	TRITD4Av1G012090.15	544	564	555	1-6,564-559;7-9,557-555;11-12,554-553;13-20,551-544	CUGCAGCAGUC-UCGUGGAUUC&GAAUCU-UGAUGA-UGCUGCAG	0	0	4.84055	0
aly-miR172c-3p_L-1	TRITD4Av1G012090.16	1102	1122	1113	1-6,1122-1117;7-9,1115-1113;11-12,1112-1111;13-20,1109-1102	CUGCAGCAGUC-UCGUGGAUUC&GAAUCU-UGAUGA-UGCUGCAG	0	0	4.84055	0
aly-miR172c-3p_L-1	TRITD4Av1G012090.19	2137	2157	2148	1-6,2157-2152;7-9,2150-2148;11-12,2147-2146;13-20,2144-2137	CUGCAGCAGUC-UCGUGGAUUC&GAAUCU-UGAUGA-UGCUGCAG	0	0	4.84055	0
aly-miR172c-3p_L-1	TRITD4Av1G072120.1	99	119	109	1-1,119-119;4-7,116-113;8-11,111-108;13-20,106-99	CUGCAGCGCCGUCGGAGAGGC&GAAUCUU-GAUGAUGCUGCAG	0	0	0	6.30485
aly-miR172c-3p_L-1	TRITD4Av1G072120.2	99	119	109	1-1,119-119;4-7,116-113;8-11,111-108;13-20,106-99	CUGCAGCGCCGUCGGAGAGGC&GAAUCUU-GAUGAUGCUGCAG	0	0	0	6.30485
aly-miR172c-3p_L-1	TRITD4Av1G139700.1	608	628	619	4-10,625-619;12-14,617-615;15-20,613-608	CUGCAGACAUGAUCAAGAAGG&GAAUCUUGAUGAUG-CUGCAG	0	0	4.84055	0
aly-miR172c-3p_L-1	TRITD4Av1G139700.10	608	628	619	4-10,625-619;12-14,617-615;15-20,613-608	CUGCAGACAUGAUCAAGAAGG&GAAUCUUGAUGAUG-CUGCAG	17.967	0	4.84055	0
aly-miR172c-3p_L-1	TRITD4Av1G139700.12	608	628	619	4-10,625-619;12-14,617-615;15-20,613-608	CUGCAGACAUGAUCAAGAAGG&GAAUCUUGAUGAUG-CUGCAG	26.9505	0	4.84055	0
aly-miR172c-3p_L-1	TRITD4Av1G139700.13	608	628	619	4-10,625-619;12-14,617-615;15-20,613-608	CUGCAGACAUGAUCAAGAAGG&GAAUCUUGAUGAUG-CUGCAG	17.967	0	9.6811	0
aly-miR172c-3p_L-1	TRITD4Av1G139700.14	608	628	619	4-10,625-619;12-14,617-615;15-20,613-608	CUGCAGACAUGAUCAAGAAGG&GAAUCUUGAUGAUG-CUGCAG	8.98352	0	4.84055	0
aly-miR172c-3p_L-1	TRITD4Av1G139700.15	608	628	619	4-10,625-619;12-14,617-615;15-20,613-608	CUGCAGACAUGAUCAAGAAGG&GAAUCUUGAUGAUG-CUGCAG	8.98352	0	4.84055	0
aly-miR172c-3p_L-1	TRITD4Av1G139700.16	608	628	619	4-10,625-619;12-14,617-615;15-20,613-608	CUGCAGACAUGAUCAAGAAGG&GAAUCUUGAUGAUG-CUGCAG	0	0	14.5217	0
aly-miR172c-3p_L-1	TRITD4Av1G139700.17	608	628	619	4-10,625-619;12-14,617-615;15-20,613-608	CUGCAGACAUGAUCAAGAAGG&GAAUCUUGAUGAUG-CUGCAG	8.98352	0	0	0
aly-miR172c-3p_L-1	TRITD4Av1G139700.2	608	628	619	4-10,625-619;12-14,617-615;15-20,613-608	CUGCAGACAUGAUCAAGAAGG&GAAUCUUGAUGAUG-CUGCAG	8.98352	0	0	6.30485
aly-miR172c-3p_L-1	TRITD4Av1G139700.20	608	628	619	4-10,625-619;12-14,617-615;15-20,613-608	CUGCAGACAUGAUCAAGAAGG&GAAUCUUGAUGAUG-CUGCAG	0	0	4.84055	0
aly-miR172c-3p_L-1	TRITD4Av1G139700.21	608	628	619	4-10,625-619;12-14,617-615;15-20,613-608	CUGCAGACAUGAUCAAGAAGG&GAAUCUUGAUGAUG-CUGCAG	8.98352	0	4.84055	0
aly-miR172c-3p_L-1	TRITD4Av1G139700.22	608	628	619	4-10,625-619;12-14,617-615;15-20,613-608	CUGCAGACAUGAUCAAGAAGG&GAAUCUUGAUGAUG-CUGCAG	8.98352	0	9.6811	0
aly-miR172c-3p_L-1	TRITD4Av1G139700.25	608	628	619	4-10,625-619;12-14,617-615;15-20,613-608	CUGCAGACAUGAUCAAGAAGG&GAAUCUUGAUGAUG-CUGCAG	0	0	4.84055	0
aly-miR172c-3p_L-1	TRITD4Av1G139700.27	89	109	100	4-10,106-100;12-14,98-96;15-20,94-89	CUGCAGACAUGAUCAAGAAGG&GAAUCUUGAUGAUG-CUGCAG	0	0	4.84055	0
aly-miR172c-3p_L-1	TRITD4Av1G139700.3	155	175	166	4-10,172-166;12-14,164-162;15-20,160-155	CUGCAGACAUGAUCAAGAAGG&GAAUCUUGAUGAUG-CUGCAG	8.98352	0	4.84055	6.30485
aly-miR172c-3p_L-1	TRITD4Av1G139700.32	608	628	619	4-10,625-619;12-14,617-615;15-20,613-608	CUGCAGACAUGAUCAAGAAGG&GAAUCUUGAUGAUG-CUGCAG	8.98352	0	4.84055	6.30485
aly-miR172c-3p_L-1	TRITD4Av1G139700.34	608	628	619	4-10,625-619;12-14,617-615;15-20,613-608	CUGCAGACAUGAUCAAGAAGG&GAAUCUUGAUGAUG-CUGCAG	8.98352	0	4.84055	0
aly-miR172c-3p_L-1	TRITD4Av1G139700.36	608	628	619	4-10,625-619;12-14,617-615;15-20,613-608	CUGCAGACAUGAUCAAGAAGG&GAAUCUUGAUGAUG-CUGCAG	8.98352	0	4.84055	0
aly-miR172c-3p_L-1	TRITD4Av1G139700.37	608	628	619	4-10,625-619;12-14,617-615;15-20,613-608	CUGCAGACAUGAUCAAGAAGG&GAAUCUUGAUGAUG-CUGCAG	8.98352	0	0	0
aly-miR172c-3p_L-1	TRITD4Av1G139700.38	533	553	544	4-10,550-544;12-14,542-540;15-20,538-533	CUGCAGACAUGAUCAAGAAGG&GAAUCUUGAUGAUG-CUGCAG	8.98352	0	0	0
aly-miR172c-3p_L-1	TRITD4Av1G139700.39	608	628	619	4-10,625-619;12-14,617-615;15-20,613-608	CUGCAGACAUGAUCAAGAAGG&GAAUCUUGAUGAUG-CUGCAG	17.967	0	4.84055	0
aly-miR172c-3p_L-1	TRITD4Av1G139700.4	608	628	619	4-10,625-619;12-14,617-615;15-20,613-608	CUGCAGACAUGAUCAAGAAGG&GAAUCUUGAUGAUG-CUGCAG	8.98352	0	0	0
aly-miR172c-3p_L-1	TRITD4Av1G139700.40	608	628	619	4-10,625-619;12-14,617-615;15-20,613-608	CUGCAGACAUGAUCAAGAAGG&GAAUCUUGAUGAUG-CUGCAG	8.98352	0	4.84055	6.30485
aly-miR172c-3p_L-1	TRITD4Av1G139700.41	608	628	619	4-10,625-619;12-14,617-615;15-20,613-608	CUGCAGACAUGAUCAAGAAGG&GAAUCUUGAUGAUG-CUGCAG	0	0	9.6811	0
aly-miR172c-3p_L-1	TRITD4Av1G139700.42	608	628	619	4-10,625-619;12-14,617-615;15-20,613-608	CUGCAGACAUGAUCAAGAAGG&GAAUCUUGAUGAUG-CUGCAG	8.98352	0	4.84055	0
aly-miR172c-3p_L-1	TRITD4Av1G139700.43	608	628	619	4-10,625-619;12-14,617-615;15-20,613-608	CUGCAGACAUGAUCAAGAAGG&GAAUCUUGAUGAUG-CUGCAG	8.98352	0	4.84055	0
aly-miR172c-3p_L-1	TRITD4Av1G139700.45	575	595	586	4-10,592-586;12-14,584-582;15-20,580-575	CUGCAGACAUGAUCAAGAAGG&GAAUCUUGAUGAUG-CUGCAG	0	0	4.84055	0
aly-miR172c-3p_L-1	TRITD4Av1G139700.46	608	628	619	4-10,625-619;12-14,617-615;15-20,613-608	CUGCAGACAUGAUCAAGAAGG&GAAUCUUGAUGAUG-CUGCAG	8.98352	0	0	0
aly-miR172c-3p_L-1	TRITD4Av1G139700.47	608	628	619	4-10,625-619;12-14,617-615;15-20,613-608	CUGCAGACAUGAUCAAGAAGG&GAAUCUUGAUGAUG-CUGCAG	8.98352	0	9.6811	0
aly-miR172c-3p_L-1	TRITD4Av1G139700.49	506	526	517	4-10,523-517;12-14,515-513;15-20,511-506	CUGCAGACAUGAUCAAGAAGG&GAAUCUUGAUGAUG-CUGCAG	8.98352	0	0	0
aly-miR172c-3p_L-1	TRITD4Av1G139700.50	608	628	619	4-10,625-619;12-14,617-615;15-20,613-608	CUGCAGACAUGAUCAAGAAGG&GAAUCUUGAUGAUG-CUGCAG	26.9505	0	4.84055	0
aly-miR172c-3p_L-1	TRITD4Av1G139700.51	608	628	619	4-10,625-619;12-14,617-615;15-20,613-608	CUGCAGACAUGAUCAAGAAGG&GAAUCUUGAUGAUG-CUGCAG	0	0	9.6811	0
aly-miR172c-3p_L-1	TRITD4Av1G139700.52	608	628	619	4-10,625-619;12-14,617-615;15-20,613-608	CUGCAGACAUGAUCAAGAAGG&GAAUCUUGAUGAUG-CUGCAG	17.967	0	4.84055	0
aly-miR172c-3p_L-1	TRITD4Av1G139700.54	548	568	559	4-10,565-559;12-14,557-555;15-20,553-548	CUGCAGACAUGAUCAAGAAGG&GAAUCUUGAUGAUG-CUGCAG	8.98352	0	4.84055	0
aly-miR172c-3p_L-1	TRITD4Av1G139700.55	608	628	619	4-10,625-619;12-14,617-615;15-20,613-608	CUGCAGACAUGAUCAAGAAGG&GAAUCUUGAUGAUG-CUGCAG	8.98352	0	0	0
aly-miR172c-3p_L-1	TRITD4Av1G139700.57	608	628	619	4-10,625-619;12-14,617-615;15-20,613-608	CUGCAGACAUGAUCAAGAAGG&GAAUCUUGAUGAUG-CUGCAG	0	0	19.3622	0
aly-miR172c-3p_L-1	TRITD4Av1G139700.59	536	556	547	4-10,553-547;12-14,545-543;15-20,541-536	CUGCAGACAUGAUCAAGAAGG&GAAUCUUGAUGAUG-CUGCAG	8.98352	0	0	0
aly-miR172c-3p_L-1	TRITD4Av1G139700.60	608	628	619	4-10,625-619;12-14,617-615;15-20,613-608	CUGCAGACAUGAUCAAGAAGG&GAAUCUUGAUGAUG-CUGCAG	17.967	0	0	0
aly-miR172c-3p_L-1	TRITD4Av1G139700.61	608	628	619	4-10,625-619;12-14,617-615;15-20,613-608	CUGCAGACAUGAUCAAGAAGG&GAAUCUUGAUGAUG-CUGCAG	26.9505	0	9.6811	0
aly-miR172c-3p_L-1	TRITD4Av1G139700.62	608	628	619	4-10,625-619;12-14,617-615;15-20,613-608	CUGCAGACAUGAUCAAGAAGG&GAAUCUUGAUGAUG-CUGCAG	17.967	0	9.6811	0
aly-miR172c-3p_L-1	TRITD4Av1G139700.64	599	619	610	4-10,616-610;12-14,608-606;15-20,604-599	CUGCAGACAUGAUCAAGAAGG&GAAUCUUGAUGAUG-CUGCAG	0	0	4.84055	0
aly-miR172c-3p_L-1	TRITD4Av1G139700.65	608	628	619	4-10,625-619;12-14,617-615;15-20,613-608	CUGCAGACAUGAUCAAGAAGG&GAAUCUUGAUGAUG-CUGCAG	17.967	0	9.6811	0
aly-miR172c-3p_L-1	TRITD4Av1G139700.8	608	628	619	4-10,625-619;12-14,617-615;15-20,613-608	CUGCAGACAUGAUCAAGAAGG&GAAUCUUGAUGAUG-CUGCAG	0	0	9.6811	6.30485
aly-miR172c-3p_L-1	TRITD4Av1G139700.9	608	628	619	4-10,625-619;12-14,617-615;15-20,613-608	CUGCAGACAUGAUCAAGAAGG&GAAUCUUGAUGAUG-CUGCAG	0	0	4.84055	0
aly-miR172c-3p_L-1	TRITD4Av1G141900.3	300	319	310	4-14,316-306;16-20,304-300	CUGCAUCAUCGUCAAGGGAC&GAAUCUUGAUGAUGCUGCAG	0	6.55166	0	0
aly-miR172c-3p_L-1	TRITD4Av1G193250.1	278	298	288	3-8,296-291;9-10,289-288;13-20,285-278	CUGCAGCAGAGUCCAAGGUGU&GAAUCUUG-AUGAUGCUGCAG	8.98352	13.1033	0	0
aly-miR172c-3p_L-1	TRITD4Av1G226740.1	551	570	561	3-7,568-564;10-20,561-551	CUGCAGCAUUAGAGGGGUCA&GAAUCUUGAUGAUGCUGCAG	0	0	0	6.30485
aly-miR172c-3p_L-1	TRITD4Av1G227150.1	1276	1293	1284	1-11,1293-1283;14-20,1282-1276	CUGCGGC--CAUCAAGAUUU&GAAUCUUGAUGAUGCUGCAG	0	0	4.84055	0
aly-miR172c-3p_L-1	TRITD4Av1G233880.1	433	451	442	4-10,448-442;13-20,440-433	CUGCAGCAG-AUCGAGAAGG&GAAUCUUGAUGAUGCUGCAG	0	0	0	6.30485
aly-miR172c-3p_L-1	TRITD4Bv1G013050.10	149	169	159	3-8,167-162;9-10,160-159;13-20,156-149	CUGCAGCAGAGUCCAAGGUGU&GAAUCUUG-AUGAUGCUGCAG	0	0	4.84055	0
aly-miR172c-3p_L-1	TRITD4Bv1G013050.11	356	376	366	3-8,374-369;9-10,367-366;13-20,363-356	CUGCAGCAGAGUCCAAGGUGU&GAAUCUUG-AUGAUGCUGCAG	0	0	4.84055	6.30485
aly-miR172c-3p_L-1	TRITD4Bv1G013050.13	278	298	288	3-8,296-291;9-10,289-288;13-20,285-278	CUGCAGCAGAGUCCAAGGUGU&GAAUCUUG-AUGAUGCUGCAG	8.98352	0	0	0
aly-miR172c-3p_L-1	TRITD4Bv1G013050.2	356	376	366	3-8,374-369;9-10,367-366;13-20,363-356	CUGCAGCAGAGUCCAAGGUGU&GAAUCUUG-AUGAUGCUGCAG	0	6.55166	0	0
aly-miR172c-3p_L-1	TRITD4Bv1G013050.3	356	376	366	3-8,374-369;9-10,367-366;13-20,363-356	CUGCAGCAGAGUCCAAGGUGU&GAAUCUUG-AUGAUGCUGCAG	0	6.55166	0	0
aly-miR172c-3p_L-1	TRITD4Bv1G013050.5	356	376	366	3-8,374-369;9-10,367-366;13-20,363-356	CUGCAGCAGAGUCCAAGGUGU&GAAUCUUG-AUGAUGCUGCAG	0	0	4.84055	0
aly-miR172c-3p_L-1	TRITD4Bv1G013050.6	356	376	366	3-8,374-369;9-10,367-366;13-20,363-356	CUGCAGCAGAGUCCAAGGUGU&GAAUCUUG-AUGAUGCUGCAG	0	0	4.84055	0
aly-miR172c-3p_L-1	TRITD4Bv1G013050.8	356	376	366	3-8,374-369;9-10,367-366;13-20,363-356	CUGCAGCAGAGUCCAAGGUGU&GAAUCUUG-AUGAUGCUGCAG	0	6.55166	0	6.30485
aly-miR172c-3p_L-1	TRITD4Bv1G060070.1	459	478	469	4-14,475-465;16-20,463-459	CUGCAUCAUCGUCAAGGGAC&GAAUCUUGAUGAUGCUGCAG	8.98352	6.55166	0	0
aly-miR172c-3p_L-1	TRITD4Bv1G060070.2	300	319	310	4-14,316-306;16-20,304-300	CUGCAUCAUCGUCAAGGGAC&GAAUCUUGAUGAUGCUGCAG	17.967	19.655	0	0
aly-miR172c-3p_L-1	TRITD4Bv1G060980.10	521	541	532	4-10,538-532;12-14,530-528;15-20,526-521	CUGCAGACAUGAUCAAGAAGG&GAAUCUUGAUGAUG-CUGCAG	0	0	4.84055	0
aly-miR172c-3p_L-1	TRITD4Bv1G060980.11	437	457	448	4-10,454-448;12-14,446-444;15-20,442-437	CUGCAGACAUGAUCAAGAAGG&GAAUCUUGAUGAUG-CUGCAG	8.98352	0	0	0
aly-miR172c-3p_L-1	TRITD4Bv1G060980.12	608	628	619	4-10,625-619;12-14,617-615;15-20,613-608	CUGCAGACAUGAUCAAGAAGG&GAAUCUUGAUGAUG-CUGCAG	8.98352	0	4.84055	0
aly-miR172c-3p_L-1	TRITD4Bv1G060980.13	506	526	517	4-10,523-517;12-14,515-513;15-20,511-506	CUGCAGACAUGAUCAAGAAGG&GAAUCUUGAUGAUG-CUGCAG	0	0	4.84055	0
aly-miR172c-3p_L-1	TRITD4Bv1G060980.15	512	532	523	4-10,529-523;12-14,521-519;15-20,517-512	CUGCAGACAUGAUCAAGAAGG&GAAUCUUGAUGAUG-CUGCAG	35.9341	0	4.84055	0
aly-miR172c-3p_L-1	TRITD4Bv1G060980.18	608	628	619	4-10,625-619;12-14,617-615;15-20,613-608	CUGCAGACAUGAUCAAGAAGG&GAAUCUUGAUGAUG-CUGCAG	0	0	19.3622	6.30485
aly-miR172c-3p_L-1	TRITD4Bv1G060980.19	608	628	619	4-10,625-619;12-14,617-615;15-20,613-608	CUGCAGACAUGAUCAAGAAGG&GAAUCUUGAUGAUG-CUGCAG	0	0	4.84055	0
aly-miR172c-3p_L-1	TRITD4Bv1G060980.20	608	628	619	4-10,625-619;12-14,617-615;15-20,613-608	CUGCAGACAUGAUCAAGAAGG&GAAUCUUGAUGAUG-CUGCAG	8.98352	0	0	0
aly-miR172c-3p_L-1	TRITD4Bv1G060980.22	608	628	619	4-10,625-619;12-14,617-615;15-20,613-608	CUGCAGACAUGAUCAAGAAGG&GAAUCUUGAUGAUG-CUGCAG	0	0	4.84055	0
aly-miR172c-3p_L-1	TRITD4Bv1G060980.23	608	628	619	4-10,625-619;12-14,617-615;15-20,613-608	CUGCAGACAUGAUCAAGAAGG&GAAUCUUGAUGAUG-CUGCAG	0	0	4.84055	0
aly-miR172c-3p_L-1	TRITD4Bv1G060980.24	536	556	547	4-10,553-547;12-14,545-543;15-20,541-536	CUGCAGACAUGAUCAAGAAGG&GAAUCUUGAUGAUG-CUGCAG	8.98352	0	9.6811	0
aly-miR172c-3p_L-1	TRITD4Bv1G060980.25	548	568	559	4-10,565-559;12-14,557-555;15-20,553-548	CUGCAGACAUGAUCAAGAAGG&GAAUCUUGAUGAUG-CUGCAG	0	0	4.84055	0
aly-miR172c-3p_L-1	TRITD4Bv1G060980.26	608	628	619	4-10,625-619;12-14,617-615;15-20,613-608	CUGCAGACAUGAUCAAGAAGG&GAAUCUUGAUGAUG-CUGCAG	8.98352	0	0	0
aly-miR172c-3p_L-1	TRITD4Bv1G060980.27	608	628	619	4-10,625-619;12-14,617-615;15-20,613-608	CUGCAGACAUGAUCAAGAAGG&GAAUCUUGAUGAUG-CUGCAG	8.98352	0	4.84055	0
aly-miR172c-3p_L-1	TRITD4Bv1G060980.28	575	595	586	4-10,592-586;12-14,584-582;15-20,580-575	CUGCAGACAUGAUCAAGAAGG&GAAUCUUGAUGAUG-CUGCAG	17.967	0	4.84055	0
aly-miR172c-3p_L-1	TRITD4Bv1G060980.29	608	628	619	4-10,625-619;12-14,617-615;15-20,613-608	CUGCAGACAUGAUCAAGAAGG&GAAUCUUGAUGAUG-CUGCAG	8.98352	0	0	0
aly-miR172c-3p_L-1	TRITD4Bv1G060980.30	533	553	544	4-10,550-544;12-14,542-540;15-20,538-533	CUGCAGACAUGAUCAAGAAGG&GAAUCUUGAUGAUG-CUGCAG	8.98352	0	4.84055	0
aly-miR172c-3p_L-1	TRITD4Bv1G060980.31	608	628	619	4-10,625-619;12-14,617-615;15-20,613-608	CUGCAGACAUGAUCAAGAAGG&GAAUCUUGAUGAUG-CUGCAG	8.98352	0	0	0
aly-miR172c-3p_L-1	TRITD4Bv1G060980.33	608	628	619	4-10,625-619;12-14,617-615;15-20,613-608	CUGCAGACAUGAUCAAGAAGG&GAAUCUUGAUGAUG-CUGCAG	8.98352	0	0	0
aly-miR172c-3p_L-1	TRITD4Bv1G060980.34	608	628	619	4-10,625-619;12-14,617-615;15-20,613-608	CUGCAGACAUGAUCAAGAAGG&GAAUCUUGAUGAUG-CUGCAG	0	0	9.6811	0
aly-miR172c-3p_L-1	TRITD4Bv1G060980.35	608	628	619	4-10,625-619;12-14,617-615;15-20,613-608	CUGCAGACAUGAUCAAGAAGG&GAAUCUUGAUGAUG-CUGCAG	0	0	4.84055	6.30485
aly-miR172c-3p_L-1	TRITD4Bv1G060980.36	608	628	619	4-10,625-619;12-14,617-615;15-20,613-608	CUGCAGACAUGAUCAAGAAGG&GAAUCUUGAUGAUG-CUGCAG	8.98352	0	4.84055	0
aly-miR172c-3p_L-1	TRITD4Bv1G060980.38	542	562	553	4-10,559-553;12-14,551-549;15-20,547-542	CUGCAGACAUGAUCAAGAAGG&GAAUCUUGAUGAUG-CUGCAG	8.98352	0	14.5217	0
aly-miR172c-3p_L-1	TRITD4Bv1G060980.41	608	628	619	4-10,625-619;12-14,617-615;15-20,613-608	CUGCAGACAUGAUCAAGAAGG&GAAUCUUGAUGAUG-CUGCAG	8.98352	0	0	0
aly-miR172c-3p_L-1	TRITD4Bv1G060980.42	608	628	619	4-10,625-619;12-14,617-615;15-20,613-608	CUGCAGACAUGAUCAAGAAGG&GAAUCUUGAUGAUG-CUGCAG	8.98352	0	0	0
aly-miR172c-3p_L-1	TRITD4Bv1G060980.43	608	628	619	4-10,625-619;12-14,617-615;15-20,613-608	CUGCAGACAUGAUCAAGAAGG&GAAUCUUGAUGAUG-CUGCAG	0	0	4.84055	0
aly-miR172c-3p_L-1	TRITD4Bv1G060980.45	608	628	619	4-10,625-619;12-14,617-615;15-20,613-608	CUGCAGACAUGAUCAAGAAGG&GAAUCUUGAUGAUG-CUGCAG	0	0	4.84055	0
aly-miR172c-3p_L-1	TRITD4Bv1G060980.46	608	628	619	4-10,625-619;12-14,617-615;15-20,613-608	CUGCAGACAUGAUCAAGAAGG&GAAUCUUGAUGAUG-CUGCAG	8.98352	0	0	0
aly-miR172c-3p_L-1	TRITD4Bv1G060980.47	608	628	619	4-10,625-619;12-14,617-615;15-20,613-608	CUGCAGACAUGAUCAAGAAGG&GAAUCUUGAUGAUG-CUGCAG	8.98352	0	0	0
aly-miR172c-3p_L-1	TRITD4Bv1G060980.48	608	628	619	4-10,625-619;12-14,617-615;15-20,613-608	CUGCAGACAUGAUCAAGAAGG&GAAUCUUGAUGAUG-CUGCAG	0	0	14.5217	0
aly-miR172c-3p_L-1	TRITD4Bv1G060980.49	608	628	619	4-10,625-619;12-14,617-615;15-20,613-608	CUGCAGACAUGAUCAAGAAGG&GAAUCUUGAUGAUG-CUGCAG	8.98352	0	4.84055	0
aly-miR172c-3p_L-1	TRITD4Bv1G060980.5	608	628	619	4-10,625-619;12-14,617-615;15-20,613-608	CUGCAGACAUGAUCAAGAAGG&GAAUCUUGAUGAUG-CUGCAG	8.98352	0	4.84055	0
aly-miR172c-3p_L-1	TRITD4Bv1G060980.51	608	628	619	4-10,625-619;12-14,617-615;15-20,613-608	CUGCAGACAUGAUCAAGAAGG&GAAUCUUGAUGAUG-CUGCAG	8.98352	0	4.84055	0
aly-miR172c-3p_L-1	TRITD4Bv1G060980.52	608	628	619	4-10,625-619;12-14,617-615;15-20,613-608	CUGCAGACAUGAUCAAGAAGG&GAAUCUUGAUGAUG-CUGCAG	8.98352	0	0	0
aly-miR172c-3p_L-1	TRITD4Bv1G060980.55	608	628	619	4-10,625-619;12-14,617-615;15-20,613-608	CUGCAGACAUGAUCAAGAAGG&GAAUCUUGAUGAUG-CUGCAG	8.98352	0	4.84055	0
aly-miR172c-3p_L-1	TRITD4Bv1G060980.56	608	628	619	4-10,625-619;12-14,617-615;15-20,613-608	CUGCAGACAUGAUCAAGAAGG&GAAUCUUGAUGAUG-CUGCAG	17.967	0	4.84055	0
aly-miR172c-3p_L-1	TRITD4Bv1G060980.58	608	628	619	4-10,625-619;12-14,617-615;15-20,613-608	CUGCAGACAUGAUCAAGAAGG&GAAUCUUGAUGAUG-CUGCAG	8.98352	0	4.84055	0
aly-miR172c-3p_L-1	TRITD4Bv1G060980.61	608	628	619	4-10,625-619;12-14,617-615;15-20,613-608	CUGCAGACAUGAUCAAGAAGG&GAAUCUUGAUGAUG-CUGCAG	0	0	4.84055	0
aly-miR172c-3p_L-1	TRITD4Bv1G060980.62	608	628	619	4-10,625-619;12-14,617-615;15-20,613-608	CUGCAGACAUGAUCAAGAAGG&GAAUCUUGAUGAUG-CUGCAG	17.967	0	4.84055	0
aly-miR172c-3p_L-1	TRITD4Bv1G060980.64	608	628	619	4-10,625-619;12-14,617-615;15-20,613-608	CUGCAGACAUGAUCAAGAAGG&GAAUCUUGAUGAUG-CUGCAG	26.9505	0	4.84055	0
aly-miR172c-3p_L-1	TRITD4Bv1G060980.65	608	628	619	4-10,625-619;12-14,617-615;15-20,613-608	CUGCAGACAUGAUCAAGAAGG&GAAUCUUGAUGAUG-CUGCAG	0	0	14.5217	0
aly-miR172c-3p_L-1	TRITD4Bv1G060980.67	608	628	619	4-10,625-619;12-14,617-615;15-20,613-608	CUGCAGACAUGAUCAAGAAGG&GAAUCUUGAUGAUG-CUGCAG	8.98352	0	0	0
aly-miR172c-3p_L-1	TRITD4Bv1G060980.68	608	628	619	4-10,625-619;12-14,617-615;15-20,613-608	CUGCAGACAUGAUCAAGAAGG&GAAUCUUGAUGAUG-CUGCAG	0	0	4.84055	0
aly-miR172c-3p_L-1	TRITD4Bv1G060980.69	608	628	619	4-10,625-619;12-14,617-615;15-20,613-608	CUGCAGACAUGAUCAAGAAGG&GAAUCUUGAUGAUG-CUGCAG	26.9505	0	4.84055	0
aly-miR172c-3p_L-1	TRITD4Bv1G060980.7	608	628	619	4-10,625-619;12-14,617-615;15-20,613-608	CUGCAGACAUGAUCAAGAAGG&GAAUCUUGAUGAUG-CUGCAG	17.967	0	0	0
aly-miR172c-3p_L-1	TRITD4Bv1G060980.72	473	493	484	4-10,490-484;12-14,482-480;15-20,478-473	CUGCAGACAUGAUCAAGAAGG&GAAUCUUGAUGAUG-CUGCAG	26.9505	0	0	0
aly-miR172c-3p_L-1	TRITD4Bv1G140090.1	753	774	763	1-3,774-772;4-14,769-759;17-20,756-753	CUGCCUCAUCGUCAAGAGCUUC&GAA--UCUUGAUGAUGCUGCAG	0	13.1033	24.2028	25.2194
aly-miR172c-3p_L-1	TRITD4Bv1G160070.10	2110	2130	2121	1-6,2130-2125;7-9,2123-2121;11-12,2120-2119;13-20,2117-2110	CUGCAGCAGUC-UCGUGGAUUC&GAAUCU-UGAUGA-UGCUGCAG	0	0	9.6811	0
aly-miR172c-3p_L-1	TRITD4Bv1G160070.5	1459	1479	1470	1-6,1479-1474;7-9,1472-1470;11-12,1469-1468;13-20,1466-1459	CUGCAGCAGUC-UCGUGGAUUC&GAAUCU-UGAUGA-UGCUGCAG	0	0	9.6811	0
aly-miR172c-3p_L-1	TRITD5Av1G008790.1	605	628	619	2-10,627-619;13-20,612-605	CUGCAGCAGCUGCAAUCAAGGUUG&GAAUCUUGAU----GAUGCUGCAG	0	0	0	6.30485
aly-miR172c-3p_L-1	TRITD5Av1G008790.3	830	853	844	2-10,852-844;13-20,837-830	CUGCAGCAGCUGCAAUCAAGGUUG&GAAUCUUGAU----GAUGCUGCAG	0	0	0	6.30485
aly-miR172c-3p_L-1	TRITD5Av1G008790.4	794	817	808	2-10,816-808;13-20,801-794	CUGCAGCAGCUGCAAUCAAGGUUG&GAAUCUUGAU----GAUGCUGCAG	0	0	0	6.30485
aly-miR172c-3p_L-1	TRITD5Av1G008790.5	713	736	727	2-10,735-727;13-20,720-713	CUGCAGCAGCUGCAAUCAAGGUUG&GAAUCUUGAU----GAUGCUGCAG	0	6.55166	9.6811	0
aly-miR172c-3p_L-1	TRITD5Av1G008790.6	644	667	658	2-10,666-658;13-20,651-644	CUGCAGCAGCUGCAAUCAAGGUUG&GAAUCUUGAU----GAUGCUGCAG	0	6.55166	0	0
aly-miR172c-3p_L-1	TRITD5Av1G097200.1	406	425	416	1-2,425-424;4-5,422-421;8-20,418-406	CUGCAGUAUCAUCCCGAAUC&GAAUCUUGAUGAUGCUGCAG	0	0	14.5217	6.30485
aly-miR172c-3p_L-1	TRITD5Av1G097200.2	415	434	425	1-2,434-433;4-5,431-430;8-20,427-415	CUGCAGUAUCAUCCCGAAUC&GAAUCUUGAUGAUGCUGCAG	0	0	14.5217	0
aly-miR172c-3p_L-1	TRITD5Av1G196780.1	403	427	415	2-9,426-419;10-16,415-409;17-20,406-403	CUGCAAGGCGUCAGCUUCAAGAUUA&GAAUCUUGA---UGAUGCU--GCAG	0	0	4.84055	0
aly-miR172c-3p_L-1	TRITD5Av1G215910.51	3642	3667	3658	1-1,3667-3667;4-13,3664-3655;14-20,3648-3642	CUGCGGCCUCGACGUCGUCGAGAGGC&GAAUCUUGAUGAU------GCUGCAG	0	0	0	6.30485
aly-miR172c-3p_L-1	TRITD5Av1G215910.57	1890	1915	1906	1-1,1915-1915;4-13,1912-1903;14-20,1896-1890	CUGCGGCCUCGACGUCGUCGAGAGGC&GAAUCUUGAUGAU------GCUGCAG	0	0	0	6.30485
aly-miR172c-3p_L-1	TRITD5Av1G254530.1	746	766	757	1-9,766-758;12-12,755-755;13-20,753-746	CUGCAGCACUGCUCAGGAUUC&GAAUCUUGAUGA-UGCUGCAG	0	13.1033	0	0
aly-miR172c-3p_L-1	TRITD5Bv1G007980.33	599	619	609	1-8,619-612;9-12,610-607;15-20,604-599	CUGCAGACUCAUACAAGAUUC&GAAUCUUG-AUGAUGCUGCAG	0	0	4.84055	0
aly-miR172c-3p_L-1	TRITD5Bv1G007980.34	743	763	753	1-8,763-756;9-12,754-751;15-20,748-743	CUGCAGACUCAUACAAGAUUC&GAAUCUUG-AUGAUGCUGCAG	17.967	0	0	0
aly-miR172c-3p_L-1	TRITD5Bv1G078690.1	433	452	443	1-2,452-451;4-5,449-448;8-20,445-433	CUGCAGUAUCAUCCCGAAUC&GAAUCUUGAUGAUGCUGCAG	0	0	0	6.30485
aly-miR172c-3p_L-1	TRITD5Bv1G078690.3	409	428	419	1-2,428-427;4-5,425-424;8-20,421-409	CUGCAGUAUCAUCCCGAAUC&GAAUCUUGAUGAUGCUGCAG	8.98352	0	0	6.30485
aly-miR172c-3p_L-1	TRITD5Bv1G084880.1	403	424	414	1-3,424-422;4-13,420-411;15-16,409-408;17-20,406-403	CUGCUAGGAUCAUCGGGACUUC&GAA-UCUUGAUGAUGCU-GCAG	0	6.55166	4.84055	0
aly-miR172c-3p_L-1	TRITD5Bv1G084880.2	403	424	414	1-3,424-422;4-13,420-411;15-16,409-408;17-20,406-403	CUGCUAGGAUCAUCGGGACUUC&GAA-UCUUGAUGAUGCU-GCAG	0	6.55166	0	6.30485
aly-miR172c-3p_L-1	TRITD5Bv1G093270.2	174	193	184	4-8,190-186;10-20,184-174	CUGCGGCAUCAACAAGGGAG&GAAUCUUGAUGAUGCUGCAG	0	0	4.84055	0
aly-miR172c-3p_L-1	TRITD5Bv1G155760.4	706	726	718	1-3,726-724;5-10,723-718;13-20,713-706	CUGCAGCAGCAAGUCGAG-UUC&GAAUCUUGAU--GAUGCUGCAG	0	0	0	12.6097
aly-miR172c-3p_L-1	TRITD5Bv1G155760.5	706	726	718	1-3,726-724;5-10,723-718;13-20,713-706	CUGCAGCAGCAAGUCGAG-UUC&GAAUCUUGAU--GAUGCUGCAG	0	0	0	6.30485
aly-miR172c-3p_L-1	TRITD5Bv1G155760.6	706	726	718	1-3,726-724;5-10,723-718;13-20,713-706	CUGCAGCAGCAAGUCGAG-UUC&GAAUCUUGAU--GAUGCUGCAG	0	0	0	6.30485
aly-miR172c-3p_L-1	TRITD5Bv1G182690.1	1915	1934	1924	1-5,1934-1930;7-10,1927-1924;13-20,1922-1915	CUGCAGCAG-AUCAUUGAUUC&GAAUC-UUGAUGAUGCUGCAG	0	0	4.84055	0
aly-miR172c-3p_L-1	TRITD6Av1G010740.1	518	539	529	1-6,539-534;7-12,532-527;13-15,525-523;17-20,521-518	CUGCUGCACUCGUCAUGGAUUC&GAAUCU-UGAUGA-UGCUGCAG	0	0	0	6.30485
aly-miR172c-3p_L-1	TRITD6Av1G012550.1	80	99	90	4-17,96-83;19-20,81-80	CUCCAGCAUCAUCAAGGGAG&GAAUCUUGAUGAUGCUGCAG	0	0	9.6811	0
aly-miR172c-3p_L-1	TRITD6Av1G046710.2	2378	2398	2389	3-7,2396-2392;9-12,2390-2387;13-20,2385-2378	CUGCAGCGUUCGUGAAGGUGU&GAAUCUUGAUGA-UGCUGCAG	0	0	0	6.30485
aly-miR172c-3p_L-1	TRITD6Av1G088960.3	461	480	471	1-5,480-476;8-20,473-461	CUGUAGCAUUAUCUUGGUUU&GAAUCUUGAUGAUGCUGCAG	0	6.55166	0	0
aly-miR172c-3p_L-1	TRITD6Av1G104600.2	926	941	934	1-8,941-934;13-20,933-926	CUGCAGCA----CAAGAUUC&GAAUCUUGAUGAUGCUGCAG	0	6.55166	4.84055	0
aly-miR172c-3p_L-1	TRITD6Av1G104600.3	911	926	919	1-8,926-919;13-20,918-911	CUGCAGCA----CAAGAUUC&GAAUCUUGAUGAUGCUGCAG	0	0	4.84055	0
aly-miR172c-3p_L-1	TRITD6Av1G104600.4	911	926	919	1-8,926-919;13-20,918-911	CUGCAGCA----CAAGAUUC&GAAUCUUGAUGAUGCUGCAG	0	13.1033	0	0
aly-miR172c-3p_L-1	TRITD6Av1G117290.3	191	209	200	1-10,209-200;13-17,199-195;18-20,193-191	CUGCCAGCA--AUCAGGAUUC&GAAUCUUGAUGAUGCUG-CAG	0	0	0	6.30485
aly-miR172c-3p_L-1	TRITD6Av1G117290.5	191	209	200	1-10,209-200;13-17,199-195;18-20,193-191	CUGCCAGCA--AUCAGGAUUC&GAAUCUUGAUGAUGCUG-CAG	0	0	0	6.30485
aly-miR172c-3p_L-1	TRITD6Av1G129480.2	742	762	753	4-10,759-753;11-12,751-750;14-20,748-742	CUGCAGCUUCUGUCAGGAAGA&GAAUCUUGAU-GAUGCUGCAG	0	0	4.84055	0
aly-miR172c-3p_L-1	TRITD6Av1G160710.3	2019	2039	2029	1-2,2039-2038;4-8,2035-2031;10-13,2029-2026;15-20,2024-2019	CUGCAGGGUCAGCAAGAGGUC&GA-AUCUUGAUGAUGCUGCAG	0	0	0	6.30485
aly-miR172c-3p_L-1	TRITD6Av1G160710.5	1365	1385	1375	1-2,1385-1384;4-8,1381-1377;10-13,1375-1372;15-20,1370-1365	CUGCAGGGUCAGCAAGAGGUC&GA-AUCUUGAUGAUGCUGCAG	0	0	0	6.30485
aly-miR172c-3p_L-1	TRITD6Av1G160710.6	1497	1517	1507	1-2,1517-1516;4-8,1513-1509;10-13,1507-1504;15-20,1502-1497	CUGCAGGGUCAGCAAGAGGUC&GA-AUCUUGAUGAUGCUGCAG	0	13.1033	4.84055	6.30485
aly-miR172c-3p_L-1	TRITD6Av1G160710.7	1164	1184	1174	1-2,1184-1183;4-8,1180-1176;10-13,1174-1171;15-20,1169-1164	CUGCAGGGUCAGCAAGAGGUC&GA-AUCUUGAUGAUGCUGCAG	0	6.55166	0	0
aly-miR172c-3p_L-1	TRITD6Av1G197530.1	382	402	393	3-6,400-397;8-17,395-386;18-20,384-382	CUGCCGGCGUCGUCCAGAUGG&GAAUCUUGAUGAUGCUG-CAG	17.967	32.7583	38.7244	12.6097
aly-miR172c-3p_L-1	TRITD6Av1G198020.1	57	79	70	1-3,79-77;5-16,75-64;17-20,60-57	CUGUGAUGGCAUCAUCAAGCUUC&GAAUCUUGAUGAUGCU---GCAG	107.802	39.31	14.5217	12.6097
aly-miR172c-3p_L-1	TRITD6Av1G209700.1	4217	4244	4227	1-6,4244-4239;7-16,4230-4221;18-20,4219-4217	CUGAGGCGUCAUCACUGCUACAGGAUUC&GAAUCU--------UGAUGAUGCUGCAG	0	0	0	6.30485
aly-miR172c-3p_L-1	TRITD6Bv1G003960.3	427	447	438	1-4,447-444;6-10,442-438;12-20,435-427	CUGCAGCGUAUGUCAGAGUUC&GAAUCUUGAU-GAUGCUGCAG	0	0	0	6.30485
aly-miR172c-3p_L-1	TRITD6Bv1G038200.1	41	59	51	1-3,59-57;5-11,56-50;13-15,49-47;16-20,45-41	CUGCAUGCA-CAUCAAG-UUC&GAAUCUUGAUGAUGC-UGCAG	8.98352	0	0	6.30485
aly-miR172c-3p_L-1	TRITD6Bv1G038200.4	41	59	51	1-3,59-57;5-11,56-50;13-15,49-47;16-20,45-41	CUGCAUGCA-CAUCAAG-UUC&GAAUCUUGAUGAUGC-UGCAG	0	0	0	6.30485
aly-miR172c-3p_L-1	TRITD6Bv1G038200.5	41	59	51	1-3,59-57;5-11,56-50;13-15,49-47;16-20,45-41	CUGCAUGCA-CAUCAAG-UUC&GAAUCUUGAUGAUGC-UGCAG	0	0	0	6.30485
aly-miR172c-3p_L-1	TRITD6Bv1G045680.1	220	239	230	4-14,236-226;17-20,223-220	CUGCUCCAUCAUCAGGACAG&GAAUCUUGAUGAUGCUGCAG	0	6.55166	0	0
aly-miR172c-3p_L-1	TRITD6Bv1G106730.3	926	941	934	1-8,941-934;13-20,933-926	CUGCAGCA----CAAGAUUC&GAAUCUUGAUGAUGCUGCAG	8.98352	0	0	0
aly-miR172c-3p_L-1	TRITD6Bv1G106730.4	965	980	973	1-8,980-973;13-20,972-965	CUGCAGCA----CAAGAUUC&GAAUCUUGAUGAUGCUGCAG	8.98352	0	4.84055	0
aly-miR172c-3p_L-1	TRITD6Bv1G106730.5	908	923	916	1-8,923-916;13-20,915-908	CUGCAGCA----CAAGAUUC&GAAUCUUGAUGAUGCUGCAG	0	6.55166	0	0
aly-miR172c-3p_L-1	TRITD6Bv1G106730.6	908	923	916	1-8,923-916;13-20,915-908	CUGCAGCA----CAAGAUUC&GAAUCUUGAUGAUGCUGCAG	8.98352	6.55166	4.84055	0
aly-miR172c-3p_L-1	TRITD6Bv1G106730.7	911	926	919	1-8,926-919;13-20,918-911	CUGCAGCA----CAAGAUUC&GAAUCUUGAUGAUGCUGCAG	0	6.55166	4.84055	0
aly-miR172c-3p_L-1	TRITD6Bv1G122320.1	880	900	891	4-10,897-891;11-12,889-888;14-20,886-880	CUGCAGCUUCUGUCAGGAAGA&GAAUCUUGAU-GAUGCUGCAG	0	6.55166	0	0
aly-miR172c-3p_L-1	TRITD6Bv1G147000.1	1491	1511	1501	1-2,1511-1510;4-8,1507-1503;10-13,1501-1498;15-20,1496-1491	CUGCAGGGUCAGCAAGAGGUC&GA-AUCUUGAUGAUGCUGCAG	17.967	0	0	12.6097
aly-miR172c-3p_L-1	TRITD6Bv1G147000.2	1476	1496	1486	1-2,1496-1495;4-8,1492-1488;10-13,1486-1483;15-20,1481-1476	CUGCAGGGUCAGCAAGAGGUC&GA-AUCUUGAUGAUGCUGCAG	0	19.655	0	6.30485
aly-miR172c-3p_L-1	TRITD6Bv1G147000.3	1365	1385	1375	1-2,1385-1384;4-8,1381-1377;10-13,1375-1372;15-20,1370-1365	CUGCAGGGUCAGCAAGAGGUC&GA-AUCUUGAUGAUGCUGCAG	0	13.1033	0	0
aly-miR172c-3p_L-1	TRITD6Bv1G147000.4	2004	2024	2014	1-2,2024-2023;4-8,2020-2016;10-13,2014-2011;15-20,2009-2004	CUGCAGGGUCAGCAAGAGGUC&GA-AUCUUGAUGAUGCUGCAG	8.98352	0	4.84055	0
aly-miR172c-3p_L-1	TRITD6Bv1G192450.1	85	105	96	3-6,103-100;8-17,98-89;18-20,87-85	CUGCCGGCGUCAUCCAGAUGG&GAAUCUUGAUGAUGCUG-CAG	0	19.655	9.6811	0
aly-miR172c-3p_L-1	TRITD7Av1G026300.1	430	448	439	4-10,445-439;13-20,437-430	CUGCAGCAG-AUCGAGAAGG&GAAUCUUGAUGAUGCUGCAG	0	0	0	6.30485
aly-miR172c-3p_L-1	TRITD7Av1G059340.1	195	214	205	5-14,210-201;16-20,199-195	CUGCAACAUCAUCAAGGAGA&GAAUCUUGAUGAUGCUGCAG	0	6.55166	0	0
aly-miR172c-3p_L-1	TRITD7Av1G069030.1	313	334	325	1-1,334-334;4-7,331-328;9-12,326-323;13-20,320-313	CUGCAGCGGUUCAUGGAGAAGC&GAAUCUUGAUGA--UGCUGCAG	0	0	0	12.6097
aly-miR172c-3p_L-1	TRITD7Av1G069030.2	313	334	325	1-1,334-334;4-7,331-328;9-12,326-323;13-20,320-313	CUGCAGCGGUUCAUGGAGAAGC&GAAUCUUGAUGA--UGCUGCAG	0	0	0	6.30485
aly-miR172c-3p_L-1	TRITD7Av1G095200.10	236	256	246	5-7,252-250;10-20,246-236	CUGCAGCAUCAGAAGAGGACA&GAAUCUU-GAUGAUGCUGCAG	0	0	0	6.30485
aly-miR172c-3p_L-1	TRITD7Av1G145270.1	42	61	52	1-2,61-60;4-14,58-48;17-20,45-42	CUGCUCCGUCGUCAGGGCUC&GAAUCUUGAUGAUGCUGCAG	0	6.55166	0	0
aly-miR172c-3p_L-1	TRITD7Av1G159640.1	45	64	55	5-9,60-56;11-20,54-45	CUGCGGCAUCCUCGAGGACC&GAAUCUUGAUGAUGCUGCAG	0	0	4.84055	6.30485
aly-miR172c-3p_L-1	TRITD7Av1G169570.1	998	1018	1009	3-9,1016-1010;11-17,1008-1002;18-20,1000-998	CUGACGGCAUCUUCAAGAUAA&GAAUCUUGAUGAUGCUG-CAG	8.98352	0	9.6811	0
aly-miR172c-3p_L-1	TRITD7Av1G169570.2	836	856	847	3-9,854-848;11-17,846-840;18-20,838-836	CUGACGGCAUCUUCAAGAUAA&GAAUCUUGAUGAUGCUG-CAG	17.967	0	9.6811	0
aly-miR172c-3p_L-1	TRITD7Av1G185810.1	117	136	127	4-16,133-121;18-20,119-117	CUGGGGUAUCAUCGAGAAGG&GAAUCUUGAUGAUGCUGCAG	0	0	0	6.30485
aly-miR172c-3p_L-1	TRITD7Av1G185810.10	795	814	805	4-16,811-799;18-20,797-795	CUGGGGUAUCAUCGAGAAGG&GAAUCUUGAUGAUGCUGCAG	0	0	4.84055	0
aly-miR172c-3p_L-1	TRITD7Av1G185810.2	117	136	127	4-16,133-121;18-20,119-117	CUGGGGUAUCAUCGAGAAGG&GAAUCUUGAUGAUGCUGCAG	0	0	4.84055	0
aly-miR172c-3p_L-1	TRITD7Av1G185810.5	117	136	127	4-16,133-121;18-20,119-117	CUGGGGUAUCAUCGAGAAGG&GAAUCUUGAUGAUGCUGCAG	8.98352	0	0	0
aly-miR172c-3p_L-1	TRITD7Av1G185810.7	117	136	127	4-16,133-121;18-20,119-117	CUGGGGUAUCAUCGAGAAGG&GAAUCUUGAUGAUGCUGCAG	0	0	0	6.30485
aly-miR172c-3p_L-1	TRITD7Av1G194290.18	386	403	395	1-6,403-398;8-11,397-394;14-20,392-386	CUGCAGCC-CAUC-AGAUUC&GAAUCUUGAUGAUGCUGCAG	8.98352	0	0	0
aly-miR172c-3p_L-1	TRITD7Av1G194290.8	386	403	395	1-6,403-398;8-11,397-394;14-20,392-386	CUGCAGCC-CAUC-AGAUUC&GAAUCUUGAUGAUGCUGCAG	8.98352	0	0	0
aly-miR172c-3p_L-1	TRITD7Av1G224830.1	806	831	822	2-10,830-822;13-20,813-806	CUGCAGCAGCUAACAAGUCAAGAUUG&GAAUCUUGAU------GAUGCUGCAG	0	0	4.84055	0
aly-miR172c-3p_L-1	TRITD7Av1G224830.2	806	831	822	2-10,830-822;13-20,813-806	CUGCAGCAGCUAACAAGUCAAGAUUG&GAAUCUUGAU------GAUGCUGCAG	0	0	4.84055	0
aly-miR172c-3p_L-1	TRITD7Av1G239060.1	162	181	172	5-8,177-174;11-20,171-162	CUGCGGCGUCUCCGAGGACG&GAAUCUUGAUGAUGCUGCAG	8.98352	6.55166	0	0
aly-miR172c-3p_L-1	TRITD7Av1G239990.5	288	307	298	5-14,303-294;16-20,292-288	CUGCAACGUCAUCAAGGAGC&GAAUCUUGAUGAUGCUGCAG	0	0	0	12.6097
aly-miR172c-3p_L-1	TRITD7Av1G239990.6	288	307	298	5-14,303-294;16-20,292-288	CUGCAACGUCAUCAAGGAGC&GAAUCUUGAUGAUGCUGCAG	0	6.55166	14.5217	18.9146
aly-miR172c-3p_L-1	TRITD7Av1G239990.7	6	25	16	5-14,21-12;16-20,10-6	CUGCAACGUCAUCAAGGAGC&GAAUCUUGAUGAUGCUGCAG	8.98352	0	4.84055	12.6097
aly-miR172c-3p_L-1	TRITD7Bv1G005840.2	290	310	301	1-11,310-300;13-16,299-296;17-20,293-290	CUGCGAAGCA-CAUUAAGAUUC&GAAUCUUGAUGAUGCU--GCAG	0	0	4.84055	0
aly-miR172c-3p_L-1	TRITD7Bv1G005840.3	590	610	601	1-11,610-600;13-16,599-596;17-20,593-590	CUGCGAAGCA-CAUUAAGAUUC&GAAUCUUGAUGAUGCU--GCAG	0	6.55166	0	0
aly-miR172c-3p_L-1	TRITD7Bv1G005840.4	212	232	223	1-11,232-222;13-16,221-218;17-20,215-212	CUGCGAAGCA-CAUUAAGAUUC&GAAUCUUGAUGAUGCU--GCAG	0	0	4.84055	6.30485
aly-miR172c-3p_L-1	TRITD7Bv1G013020.1	68	85	77	1-9,85-77;11-12,76-75;14-20,74-68	CUGCAGU-UC-UCAGGGUUC&GAAUCUUGAUGAUGCUGCAG	0	0	0	6.30485
aly-miR172c-3p_L-1	TRITD7Bv1G013020.2	452	469	461	1-9,469-461;11-12,460-459;14-20,458-452	CUGCAGU-UC-UCAGGGUUC&GAAUCUUGAUGAUGCUGCAG	8.98352	0	0	6.30485
aly-miR172c-3p_L-1	TRITD7Bv1G013020.3	374	391	383	1-9,391-383;11-12,382-381;14-20,380-374	CUGCAGU-UC-UCAGGGUUC&GAAUCUUGAUGAUGCUGCAG	8.98352	0	0	6.30485
aly-miR172c-3p_L-1	TRITD7Bv1G041140.4	1366	1393	1376	3-9,1391-1385;10-20,1376-1366	CUGCGGCAUCGCAUUGACCUCAAGGUAU&GAAUCUUGA--------UGAUGCUGCAG	0	0	0	6.30485
aly-miR172c-3p_L-1	TRITD7Bv1G055260.1	38	57	48	6-20,52-38	CUGCGGCGUCGUCGGCGCCG&GAAUCUUGAUGAUGCUGCAG	8.98352	0	0	0
aly-miR172c-3p_L-1	TRITD7Bv1G055260.2	38	57	48	6-20,52-38	CUGCGGCGUCGUCGGCGCCG&GAAUCUUGAUGAUGCUGCAG	8.98352	0	0	0
aly-miR172c-3p_L-1	TRITD7Bv1G067920.1	1530	1549	1540	6-10,1544-1540;12-20,1538-1530	CUGCAGCAUGAUCAAAGUGG&GAAUCUUGAUGAUGCUGCAG	0	6.55166	0	0
aly-miR172c-3p_L-1	TRITD7Bv1G086550.1	390	410	400	4-8,407-403;9-20,401-390	CUGCAGCGUCAUGCAGGAGAG&GAAUCUUG-AUGAUGCUGCAG	0	0	4.84055	0
aly-miR172c-3p_L-1	TRITD7Bv1G134930.2	117	136	127	4-16,133-121;18-20,119-117	CUGGGGUAUCAUCGAGAAGG&GAAUCUUGAUGAUGCUGCAG	0	0	4.84055	0
aly-miR172c-3p_L-1	TRITD7Bv1G134930.3	117	136	127	4-16,133-121;18-20,119-117	CUGGGGUAUCAUCGAGAAGG&GAAUCUUGAUGAUGCUGCAG	8.98352	0	0	0
aly-miR172c-3p_L-1	TRITD7Bv1G134930.4	117	136	127	4-16,133-121;18-20,119-117	CUGGGGUAUCAUCGAGAAGG&GAAUCUUGAUGAUGCUGCAG	0	6.55166	4.84055	0
aly-miR172c-3p_L-1	TRITD7Bv1G134930.6	117	136	127	4-16,133-121;18-20,119-117	CUGGGGUAUCAUCGAGAAGG&GAAUCUUGAUGAUGCUGCAG	0	6.55166	0	0
aly-miR172c-3p_L-1	TRITD7Bv1G151070.1	386	403	395	1-6,403-398;8-11,397-394;14-20,392-386	CUGCAGCC-CAUC-AGAUUC&GAAUCUUGAUGAUGCUGCAG	8.98352	0	0	0
aly-miR172c-3p_L-1	TRITD7Bv1G151070.17	539	556	548	1-6,556-551;8-11,550-547;14-20,545-539	CUGCAGCC-CAUC-AGAUUC&GAAUCUUGAUGAUGCUGCAG	8.98352	0	0	0
aly-miR172c-3p_L-1	TRITD7Bv1G189410.10	288	307	298	5-14,303-294;16-20,292-288	CUGCAACGUCAUCAAGGAGC&GAAUCUUGAUGAUGCUGCAG	0	0	19.3622	0
aly-miR172c-3p_L-1	TRITD7Bv1G189410.5	291	310	301	5-14,306-297;16-20,295-291	CUGCAACGUCAUCAAGGAGC&GAAUCUUGAUGAUGCUGCAG	0	0	9.6811	6.30485
aly-miR172c-3p_L-1	TRITD7Bv1G190520.1	57	79	70	1-3,79-77;5-16,75-64;17-20,60-57	CUGCGAUGGCAUCAUCAAGCUUC&GAAUCUUGAUGAUGCU---GCAG	26.9505	0	0	0
aly-miR172c-3p_L-1	TRITD7Bv1G225440.1	992	1014	1002	1-4,1014-1011;5-6,1008-1007;8-9,1005-1004;10-20,1002-992	CUGCAGCAUCACUCCAGCAAUUC&GAAU--CUUGA-UGAUGCUGCAG	0	6.55166	4.84055	0
aly-miR172c-3p_L-1	TRITD7Bv1G225440.2	782	804	792	1-4,804-801;5-6,798-797;8-9,795-794;10-20,792-782	CUGCAGCAUCACUCCAGCAAUUC&GAAU--CUUGA-UGAUGCUGCAG	0	0	4.84055	0
aly-miR172c-3p_L-1	TRITD7Bv1G225440.3	782	804	792	1-4,804-801;5-6,798-797;8-9,795-794;10-20,792-782	CUGCAGCAUCACUCCAGCAAUUC&GAAU--CUUGA-UGAUGCUGCAG	0	0	4.84055	0
aly-miR172c-3p_L-1	TRITD7Bv1G225440.4	782	804	792	1-4,804-801;5-6,798-797;8-9,795-794;10-20,792-782	CUGCAGCAUCACUCCAGCAAUUC&GAAU--CUUGA-UGAUGCUGCAG	0	6.55166	4.84055	0
aly-miR172c-3p_L-1	TRITD7Bv1G229670.1	1109	1127	1118	1-9,1127-1119;11-11,1117-1117;13-20,1116-1109	CUGCGGUG-CUUCGAGAUUC&GAAUCUUGAUGAUGCUGCAG	17.967	0	24.2028	0
aly-MIR3441-p5_2ss4GT19TG	TRITD0Uv1G009180.1	986	1006	997	1-13,1006-994;14-15,992-991;18-20,988-986	CCAUUAUGGCUUUGAGGGAAA&UUUUCUUCAAAGC-AUCUUGG	0	0	0	6.30485
aly-MIR3441-p5_2ss4GT19TG	TRITD0Uv1G010330.1	258	283	270	1-9,283-275;10-15,270-265;16-20,262-258	CCAAGCAGUGCUUAGCAUGAAGAAAG&UUUUCUUCA----AAGCAU--CUUGG	26.9505	32.7583	9.6811	12.6097
aly-MIR3441-p5_2ss4GT19TG	TRITD0Uv1G010330.2	1083	1108	1095	1-9,1108-1100;10-15,1095-1090;16-20,1087-1083	CCAAGCAGUGCUUAGCAUGAAGAAAG&UUUUCUUCA----AAGCAU--CUUGG	17.967	32.7583	14.5217	31.5243
aly-MIR3441-p5_2ss4GT19TG	TRITD0Uv1G019620.1	129	149	140	1-11,149-139;12-20,137-129	UCAAGAUGCUUUUGAGGGAAA&UUUUCUUCAAA-GCAUCUUGG	8.98352	0	0	0
aly-MIR3441-p5_2ss4GT19TG	TRITD0Uv1G019620.2	1155	1175	1166	1-11,1175-1165;12-20,1163-1155	UCAAGAUGCUUUUGAGGGAAA&UUUUCUUCAAA-GCAUCUUGG	0	0	0	6.30485
aly-MIR3441-p5_2ss4GT19TG	TRITD0Uv1G024270.12	654	674	665	1-10,674-665;11-17,663-657;19-20,655-654	CCUAGAUGUUAUUGAAGAAGG&UUUUCUUCAA-AGCAUCUUGG	0	0	0	6.30485
aly-MIR3441-p5_2ss4GT19TG	TRITD0Uv1G024270.6	744	764	755	1-10,764-755;11-17,753-747;19-20,745-744	CCUAGAUGUUAUUGAAGAAGG&UUUUCUUCAA-AGCAUCUUGG	0	0	4.84055	0
aly-MIR3441-p5_2ss4GT19TG	TRITD0Uv1G024270.7	744	764	755	1-10,764-755;11-17,753-747;19-20,745-744	CCUAGAUGUUAUUGAAGAAGG&UUUUCUUCAA-AGCAUCUUGG	0	0	4.84055	0
aly-MIR3441-p5_2ss4GT19TG	TRITD0Uv1G031920.1	395	416	405	1-9,416-408;13-20,402-395	CCAAGAUGGGACCUGAGGAGAG&UUUUCUUCA--AAGCAUCUUGG	0	6.55166	0	0
aly-MIR3441-p5_2ss4GT19TG	TRITD0Uv1G031920.2	401	422	411	1-9,422-414;13-20,408-401	CCAAGAUGGGACCUGAGGAGAG&UUUUCUUCA--AAGCAUCUUGG	0	0	9.6811	0
aly-MIR3441-p5_2ss4GT19TG	TRITD0Uv1G035610.5	638	655	648	1-8,655-648;12-20,646-638	CCAAGAUGCA--GAAGAAGA&UUUUCUUCAAAGCAUCUUGG	0	0	0	6.30485
aly-MIR3441-p5_2ss4GT19TG	TRITD0Uv1G035610.6	452	469	462	1-8,469-462;12-20,460-452	CCAAGAUGCA--GAAGAAGA&UUUUCUUCAAAGCAUCUUGG	0	0	9.6811	0
aly-MIR3441-p5_2ss4GT19TG	TRITD0Uv1G036590.1	845	869	860	1-10,869-860;11-17,855-849;18-20,847-845	CCAGAGAUGCUCUUCUUGGAGAGGG&UUUUCUUCAA----AGCAUCU-UGG	8.98352	0	0	0
aly-MIR3441-p5_2ss4GT19TG	TRITD0Uv1G036590.1	906	928	919	1-9,928-920;11-13,918-916;15-20,911-906	CCAGGAAGUGGCUGUGAAGAGAA&UUUUCUUCAAAGC---AUCUUGG	17.967	0	14.5217	0
aly-MIR3441-p5_2ss4GT19TG	TRITD0Uv1G041590.1	2164	2183	2174	4-18,2180-2166	CAAAGGUGUUUUGAAGAUUG&UUUUCUUCAAAGCAUCUUGG	17.967	0	4.84055	0
aly-MIR3441-p5_2ss4GT19TG	TRITD0Uv1G041590.2	2173	2192	2183	4-18,2189-2175	CAAAGGUGUUUUGAAGAUUG&UUUUCUUCAAAGCAUCUUGG	0	6.55166	4.84055	0
aly-MIR3441-p5_2ss4GT19TG	TRITD0Uv1G041590.3	2173	2192	2183	4-18,2189-2175	CAAAGGUGUUUUGAAGAUUG&UUUUCUUCAAAGCAUCUUGG	8.98352	0	0	0
aly-MIR3441-p5_2ss4GT19TG	TRITD0Uv1G041590.4	2164	2183	2174	4-18,2180-2166	CAAAGGUGUUUUGAAGAUUG&UUUUCUUCAAAGCAUCUUGG	8.98352	0	0	0
aly-MIR3441-p5_2ss4GT19TG	TRITD0Uv1G047970.1	1745	1765	1755	1-8,1765-1758;11-20,1754-1745	CCAAGAUGUUCUCGGAGAAGG&UUUUCUUC-AAAGCAUCUUGG	0	0	4.84055	0
aly-MIR3441-p5_2ss4GT19TG	TRITD0Uv1G047970.10	2690	2710	2700	1-8,2710-2703;11-20,2699-2690	CCAAGAUGUUCUCGGAGAAGG&UUUUCUUC-AAAGCAUCUUGG	0	0	4.84055	0
aly-MIR3441-p5_2ss4GT19TG	TRITD0Uv1G047970.11	2654	2674	2664	1-8,2674-2667;11-20,2663-2654	CCAAGAUGUUCUCGGAGAAGG&UUUUCUUC-AAAGCAUCUUGG	8.98352	0	0	0
aly-MIR3441-p5_2ss4GT19TG	TRITD0Uv1G047970.12	2795	2815	2805	1-8,2815-2808;11-20,2804-2795	CCAAGAUGUUCUCGGAGAAGG&UUUUCUUC-AAAGCAUCUUGG	0	0	4.84055	0
aly-MIR3441-p5_2ss4GT19TG	TRITD0Uv1G047970.2	740	760	750	1-8,760-753;11-20,749-740	CCAAGAUGUUCUCGGAGAAGG&UUUUCUUC-AAAGCAUCUUGG	0	0	4.84055	0
aly-MIR3441-p5_2ss4GT19TG	TRITD0Uv1G047970.3	2300	2320	2310	1-8,2320-2313;11-20,2309-2300	CCAAGAUGUUCUCGGAGAAGG&UUUUCUUC-AAAGCAUCUUGG	0	0	4.84055	6.30485
aly-MIR3441-p5_2ss4GT19TG	TRITD0Uv1G047970.4	2603	2623	2613	1-8,2623-2616;11-20,2612-2603	CCAAGAUGUUCUCGGAGAAGG&UUUUCUUC-AAAGCAUCUUGG	0	0	0	6.30485
aly-MIR3441-p5_2ss4GT19TG	TRITD0Uv1G047970.5	2495	2515	2505	1-8,2515-2508;11-20,2504-2495	CCAAGAUGUUCUCGGAGAAGG&UUUUCUUC-AAAGCAUCUUGG	0	0	4.84055	0
aly-MIR3441-p5_2ss4GT19TG	TRITD0Uv1G047970.7	2702	2722	2712	1-8,2722-2715;11-20,2711-2702	CCAAGAUGUUCUCGGAGAAGG&UUUUCUUC-AAAGCAUCUUGG	8.98352	0	0	0
aly-MIR3441-p5_2ss4GT19TG	TRITD0Uv1G047970.8	2669	2689	2679	1-8,2689-2682;11-20,2678-2669	CCAAGAUGUUCUCGGAGAAGG&UUUUCUUC-AAAGCAUCUUGG	0	6.55166	0	0
aly-MIR3441-p5_2ss4GT19TG	TRITD0Uv1G053740.9	149	170	161	1-10,170-161;11-12,159-158;13-16,156-153;18-20,151-149	CCAUGAUGACUGUUGAGGAAAA&UUUUCUUCAA-AG-CAUCUUGG	0	6.55166	0	0
aly-MIR3441-p5_2ss4GT19TG	TRITD0Uv1G060560.19	367	385	376	1-14,385-372;18-20,369-367	CCACU-UGCUUUGAGGAAAA&UUUUCUUCAAAGCAUCUUGG	0	0	4.84055	0
aly-MIR3441-p5_2ss4GT19TG	TRITD0Uv1G060560.22	367	385	376	1-14,385-372;18-20,369-367	CCACU-UGCUUUGAGGAAAA&UUUUCUUCAAAGCAUCUUGG	0	0	4.84055	0
aly-MIR3441-p5_2ss4GT19TG	TRITD0Uv1G060560.4	367	385	376	1-14,385-372;18-20,369-367	CCACU-UGCUUUGAGGAAAA&UUUUCUUCAAAGCAUCUUGG	0	0	4.84055	0
aly-MIR3441-p5_2ss4GT19TG	TRITD0Uv1G060930.7	912	932	923	1-10,932-923;11-16,921-916;19-20,913-912	CCUUGAUGCUGUUGGAGAGAA&UUUUCUUCAA-AGCAUCUUGG	0	13.1033	0	6.30485
aly-MIR3441-p5_2ss4GT19TG	TRITD0Uv1G074010.1	1221	1240	1231	1-9,1240-1232;11-17,1230-1224;19-20,1222-1221	CCUGGAUGUUGUGGGGAGGA&UUUUCUUCAAAGCAUCUUGG	26.9505	6.55166	0	12.6097
aly-MIR3441-p5_2ss4GT19TG	TRITD0Uv1G074010.2	1221	1240	1231	1-9,1240-1232;11-17,1230-1224;19-20,1222-1221	CCUGGAUGUUGUGGGGAGGA&UUUUCUUCAAAGCAUCUUGG	35.9341	0	0	0
aly-MIR3441-p5_2ss4GT19TG	TRITD0Uv1G074010.3	1221	1240	1231	1-9,1240-1232;11-17,1230-1224;19-20,1222-1221	CCUGGAUGUUGUGGGGAGGA&UUUUCUUCAAAGCAUCUUGG	0	13.1033	4.84055	6.30485
aly-MIR3441-p5_2ss4GT19TG	TRITD0Uv1G074010.4	1221	1240	1231	1-9,1240-1232;11-17,1230-1224;19-20,1222-1221	CCUGGAUGUUGUGGGGAGGA&UUUUCUUCAAAGCAUCUUGG	26.9505	0	4.84055	6.30485
aly-MIR3441-p5_2ss4GT19TG	TRITD0Uv1G143950.1	74	94	84	2-8,93-87;11-11,83-83;13-20,81-74	CCAAGAUGGUGAAGAGGAGAG&UUUUCUUC-AAAGCAUCUUGG	0	6.55166	0	12.6097
aly-MIR3441-p5_2ss4GT19TG	TRITD1Av1G001650.1	473	492	483	1-6,492-487;8-8,485-485;10-19,483-474	GCAAGAUGCUUGGUGGAAGA&UUUUCUUCAAAGCAUCUUGG	0	0	0	6.30485
aly-MIR3441-p5_2ss4GT19TG	TRITD1Av1G001740.3	1398	1417	1408	2-9,1416-1409;11-18,1407-1400	UGAGGAUGCUCUGGAGAAGG&UUUUCUUCAAAGCAUCUUGG	0	6.55166	0	0
aly-MIR3441-p5_2ss4GT19TG	TRITD1Av1G005870.13	239	257	249	1-8,257-250;12-20,247-239	UCAAGAUGCCC-GAGGAGGA&UUUUCUUCAAAGCAUCUUGG	8.98352	0	0	0
aly-MIR3441-p5_2ss4GT19TG	TRITD1Av1G005870.14	239	257	249	1-8,257-250;12-20,247-239	UCAAGAUGCCC-GAGGAGGA&UUUUCUUCAAAGCAUCUUGG	0	0	0	6.30485
aly-MIR3441-p5_2ss4GT19TG	TRITD1Av1G005870.2	101	119	111	1-8,119-112;12-20,109-101	UCAAGAUGCCC-GAGGAGGA&UUUUCUUCAAAGCAUCUUGG	0	6.55166	0	0
aly-MIR3441-p5_2ss4GT19TG	TRITD1Av1G005870.9	239	257	249	1-8,257-250;12-20,247-239	UCAAGAUGCCC-GAGGAGGA&UUUUCUUCAAAGCAUCUUGG	0	0	0	12.6097
aly-MIR3441-p5_2ss4GT19TG	TRITD1Av1G010190.1	1589	1609	1600	2-8,1608-1602;10-13,1600-1597;14-20,1595-1589	UCGAGAUGGCUUGGAAGAAAC&UUUUCUUCAAAGC-AUCUUGG	0	0	0	6.30485
aly-MIR3441-p5_2ss4GT19TG	TRITD1Av1G010190.3	1435	1455	1446	2-8,1454-1448;10-13,1446-1443;14-20,1441-1435	UCGAGAUGGCUUGGAAGAAAC&UUUUCUUCAAAGC-AUCUUGG	0	0	0	6.30485
aly-MIR3441-p5_2ss4GT19TG	TRITD1Av1G012020.3	1322	1342	1333	4-14,1339-1329;15-20,1327-1322	CCGAGGCUGCUUUGAAGGUCC&UUUUCUUCAAAGCA-UCUUGG	8.98352	0	0	0
aly-MIR3441-p5_2ss4GT19TG	TRITD1Av1G012020.6	1391	1411	1402	4-14,1408-1398;15-20,1396-1391	CCGAGGCUGCUUUGAAGGUCC&UUUUCUUCAAAGCA-UCUUGG	0	0	0	6.30485
aly-MIR3441-p5_2ss4GT19TG	TRITD1Av1G025480.7	227	245	237	2-8,244-238;11-11,236-236;13-20,234-227	CCAAGAUGGUG-GAGGAGGU&UUUUCUUCAAAGCAUCUUGG	8.98352	0	0	0
aly-MIR3441-p5_2ss4GT19TG	TRITD1Av1G025630.8	227	245	237	2-8,244-238;11-11,236-236;13-20,234-227	CCAAGAUGGUG-GAGGAGGU&UUUUCUUCAAAGCAUCUUGG	8.98352	0	0	0
aly-MIR3441-p5_2ss4GT19TG	TRITD1Av1G032560.1	777	806	787	1-9,806-798;11-20,786-777	CCAGGAUGCUGAUGCUCUAACUGGAGAGAG&UUUUCUUCA----------AAGCAUCUUGG	8.98352	0	0	0
aly-MIR3441-p5_2ss4GT19TG	TRITD1Av1G032560.2	777	806	787	1-9,806-798;11-20,786-777	CCAGGAUGCUGAUGCUCUAACUGGAGAGAG&UUUUCUUCA----------AAGCAUCUUGG	0	6.55166	0	0
aly-MIR3441-p5_2ss4GT19TG	TRITD1Av1G032560.3	786	815	796	1-9,815-807;11-20,795-786	CCAGGAUGCUGAUGCUCUAACUGGAGAGAG&UUUUCUUCA----------AAGCAUCUUGG	8.98352	0	0	0
aly-MIR3441-p5_2ss4GT19TG	TRITD1Av1G032560.4	816	845	826	1-9,845-837;11-20,825-816	CCAGGAUGCUGAUGCUCUAACUGGAGAGAG&UUUUCUUCA----------AAGCAUCUUGG	8.98352	0	0	0
aly-MIR3441-p5_2ss4GT19TG	TRITD1Av1G035440.2	680	700	691	2-10,699-691;12-15,690-687;16-20,684-680	CCGAGGAGUGC-UUGAAGAGGG&UUUUCUUCAAAGCAU--CUUGG	0	6.55166	0	0
aly-MIR3441-p5_2ss4GT19TG	TRITD1Av1G088150.2	1176	1207	1186	1-9,1207-1199;10-20,1186-1176	CCAGGAUGUUUCACUGAGAUCUGUGAAGAAAG&UUUUCUUCA------------AAGCAUCUUGG	8.98352	0	0	0
aly-MIR3441-p5_2ss4GT19TG	TRITD1Av1G093780.3	162	179	171	1-9,179-171;12-19,170-163	GCAAGAUGC--UGAAGAAAA&UUUUCUUCAAAGCAUCUUGG	0	0	4.84055	0
aly-MIR3441-p5_2ss4GT19TG	TRITD1Av1G107570.13	2034	2052	2043	1-10,2052-2043;12-15,2042-2039;17-20,2037-2034	CCAAUGUGC-UUGGAGAGGA&UUUUCUUCAAAGCAUCUUGG	17.967	0	0	0
aly-MIR3441-p5_2ss4GT19TG	TRITD1Av1G107570.19	1506	1524	1515	1-10,1524-1515;12-15,1514-1511;17-20,1509-1506	CCAAUGUGC-UUGGAGAGGA&UUUUCUUCAAAGCAUCUUGG	0	0	0	6.30485
aly-MIR3441-p5_2ss4GT19TG	TRITD1Av1G107570.2	2973	2991	2982	1-10,2991-2982;12-15,2981-2978;17-20,2976-2973	CCAAUGUGC-UUGGAGAGGA&UUUUCUUCAAAGCAUCUUGG	8.98352	6.55166	0	0
aly-MIR3441-p5_2ss4GT19TG	TRITD1Av1G107570.27	630	648	639	1-10,648-639;12-15,638-635;17-20,633-630	CCAAUGUGC-UUGGAGAGGA&UUUUCUUCAAAGCAUCUUGG	8.98352	0	0	0
aly-MIR3441-p5_2ss4GT19TG	TRITD1Av1G107570.8	2589	2607	2598	1-10,2607-2598;12-15,2597-2594;17-20,2592-2589	CCAAUGUGC-UUGGAGAGGA&UUUUCUUCAAAGCAUCUUGG	8.98352	0	0	0
aly-MIR3441-p5_2ss4GT19TG	TRITD1Av1G107570.9	2580	2598	2589	1-10,2598-2589;12-15,2588-2585;17-20,2583-2580	CCAAUGUGC-UUGGAGAGGA&UUUUCUUCAAAGCAUCUUGG	0	0	0	6.30485
aly-MIR3441-p5_2ss4GT19TG	TRITD1Av1G144530.2	1273	1292	1283	2-16,1291-1277	AUGCGGUGCUUUGAGGAGAU&UUUUCUUCAAAGCAUCUUGG	0	0	0	6.30485
aly-MIR3441-p5_2ss4GT19TG	TRITD1Av1G155960.1	873	899	890	2-12,898-888;13-20,880-873	CCAAGAUGACGAAGAUUUUGAAGAAGU&UUUUCUUCAAAG-------CAUCUUGG	0	0	4.84055	0
aly-MIR3441-p5_2ss4GT19TG	TRITD1Av1G155960.2	873	899	890	2-12,898-888;13-20,880-873	CCAAGAUGACGAAGAUUUUGAAGAAGU&UUUUCUUCAAAG-------CAUCUUGG	0	0	4.84055	0
aly-MIR3441-p5_2ss4GT19TG	TRITD1Av1G156380.1	750	771	760	1-6,771-766;7-14,763-756;16-20,754-750	CCAGGUUGCUUUGGCUGGAAGA&UUUUCU--UCAAAGCAUCUUGG	0	6.55166	0	6.30485
aly-MIR3441-p5_2ss4GT19TG	TRITD1Av1G156380.3	441	462	451	1-6,462-457;7-14,454-447;16-20,445-441	CCAGGUUGCUUUGGCUGGAAGA&UUUUCU--UCAAAGCAUCUUGG	0	6.55166	19.3622	0
aly-MIR3441-p5_2ss4GT19TG	TRITD1Av1G189030.1	572	592	582	1-9,592-584;10-13,582-579;15-20,577-572	CCAGGGAGCUUAUGGAGGAGG&UUUUCUUCA-AAGCAUCUUGG	0	6.55166	0	0
aly-MIR3441-p5_2ss4GT19TG	TRITD1Av1G198060.2	2741	2765	2751	2-8,2764-2758;11-20,2750-2741	CCAAGAUGCUGAUCCAGGAGGAGAU&UUUUCUUC-----AAAGCAUCUUGG	0	19.655	0	0
aly-MIR3441-p5_2ss4GT19TG	TRITD1Av1G202780.5	885	904	895	1-13,904-892;15-18,890-887	UAAGGAGGCUUUGAAGAAGA&UUUUCUUCAAAGCAUCUUGG	26.9505	13.1033	19.3622	6.30485
aly-MIR3441-p5_2ss4GT19TG	TRITD1Av1G202780.6	867	886	877	1-13,886-874;15-18,872-869	UAAGGAGGCUUUGAAGAAGA&UUUUCUUCAAAGCAUCUUGG	0	0	9.6811	6.30485
aly-MIR3441-p5_2ss4GT19TG	TRITD1Av1G202780.7	885	904	895	1-13,904-892;15-18,890-887	UAAGGAGGCUUUGAAGAAGA&UUUUCUUCAAAGCAUCUUGG	8.98352	6.55166	9.6811	12.6097
aly-MIR3441-p5_2ss4GT19TG	TRITD1Av1G206540.6	1524	1543	1534	1-8,1543-1536;11-18,1533-1526;20-20,1524-1524	CGAGGGUGCUGGGAAGAAGG&UUUUCUUCAAAGCAUCUUGG	8.98352	0	0	0
aly-MIR3441-p5_2ss4GT19TG	TRITD1Av1G207270.1	695	716	705	1-8,716-709;13-20,702-695	CCGAGAUGGCAGAGGAGGAGAA&UUUUCUUC--AAAGCAUCUUGG	8.98352	0	0	0
aly-MIR3441-p5_2ss4GT19TG	TRITD1Av1G207270.2	695	716	705	1-8,716-709;13-20,702-695	CCGAGAUGGCAGAGGAGGAGAA&UUUUCUUC--AAAGCAUCUUGG	17.967	0	4.84055	12.6097
aly-MIR3441-p5_2ss4GT19TG	TRITD1Av1G207270.3	704	725	714	1-8,725-718;13-20,711-704	CCGAGAUGGCAGAGGAGGAGAA&UUUUCUUC--AAAGCAUCUUGG	0	0	0	12.6097
aly-MIR3441-p5_2ss4GT19TG	TRITD1Av1G211710.5	1122	1142	1132	2-7,1141-1136;8-18,1134-1124	AGAGGAUGCUUUGCAAGAAGC&UUUUCUU-CAAAGCAUCUUGG	0	0	0	6.30485
aly-MIR3441-p5_2ss4GT19TG	TRITD1Av1G211710.8	273	293	283	2-7,292-287;8-18,285-275	AGAGGAUGCUUUGCAAGAAGC&UUUUCUU-CAAAGCAUCUUGG	0	6.55166	0	0
aly-MIR3441-p5_2ss4GT19TG	TRITD1Av1G212290.3	225	244	235	1-10,244-235;12-19,233-226	GCAAGAUGUGUUGAAGAAAA&UUUUCUUCAAAGCAUCUUGG	0	0	0	6.30485
aly-MIR3441-p5_2ss4GT19TG	TRITD1Av1G212290.4	1326	1345	1336	1-10,1345-1336;12-19,1334-1327	GCAAGAUGUGUUGAAGAAAA&UUUUCUUCAAAGCAUCUUGG	0	6.55166	0	0
aly-MIR3441-p5_2ss4GT19TG	TRITD1Av1G212290.5	1065	1084	1075	1-10,1084-1075;12-19,1073-1066	GCAAGAUGUGUUGAAGAAAA&UUUUCUUCAAAGCAUCUUGG	8.98352	0	0	0
aly-MIR3441-p5_2ss4GT19TG	TRITD1Av1G219080.9	1114	1133	1124	4-13,1130-1121;15-20,1119-1114	CCGGGAGGCUUUGGAGACAG&UUUUCUUCAAAGCAUCUUGG	17.967	0	0	0
aly-MIR3441-p5_2ss4GT19TG	TRITD1Av1G219130.1	195	216	205	3-8,214-209;11-20,204-195	CCAGGAUGUUGAUGGAAGGGCC&UUUUCUUC--AAAGCAUCUUGG	0	0	4.84055	6.30485
aly-MIR3441-p5_2ss4GT19TG	TRITD1Av1G220730.2	761	784	771	1-9,784-776;10-18,771-763;20-20,761-761	UGGAGGUGCUUGAGCUGAGGAGGA&UUUUCUUCA----AAGCAUCUUGG	0	6.55166	0	0
aly-MIR3441-p5_2ss4GT19TG	TRITD1Av1G220730.5	857	880	867	1-9,880-872;10-18,867-859;20-20,857-857	UGGAGGUGCUUGAGCUGAGGAGGA&UUUUCUUCA----AAGCAUCUUGG	0	0	4.84055	0
aly-MIR3441-p5_2ss4GT19TG	TRITD1Av1G220730.9	761	784	771	1-9,784-776;10-18,771-763;20-20,761-761	UGGAGGUGCUUGAGCUGAGGAGGA&UUUUCUUCA----AAGCAUCUUGG	0	0	4.84055	0
aly-MIR3441-p5_2ss4GT19TG	TRITD1Av1G230040.1	455	475	466	1-13,475-463;14-15,461-460;18-20,457-455	CCAUUAUGGCUUUGAGGGAAA&UUUUCUUCAAAGC-AUCUUGG	0	0	9.6811	0
aly-MIR3441-p5_2ss4GT19TG	TRITD1Av1G230040.2	455	475	466	1-13,475-463;14-15,461-460;18-20,457-455	CCAUUAUGGCUUUGAGGGAAA&UUUUCUUCAAAGC-AUCUUGG	0	0	0	12.6097
aly-MIR3441-p5_2ss4GT19TG	TRITD1Av1G230040.4	1058	1078	1069	1-13,1078-1066;14-15,1064-1063;18-20,1060-1058	CCAUUAUGGCUUUGAGGGAAA&UUUUCUUCAAAGC-AUCUUGG	0	0	9.6811	0
aly-MIR3441-p5_2ss4GT19TG	TRITD1Bv1G001590.1	473	492	483	1-6,492-487;8-8,485-485;10-19,483-474	GCAAGAUGCUUGGUGGAAGA&UUUUCUUCAAAGCAUCUUGG	0	13.1033	4.84055	0
aly-MIR3441-p5_2ss4GT19TG	TRITD1Bv1G001590.2	338	357	348	1-6,357-352;8-8,350-350;10-19,348-339	GCAAGAUGCUUGGUGGAAGA&UUUUCUUCAAAGCAUCUUGG	17.967	0	0	0
aly-MIR3441-p5_2ss4GT19TG	TRITD1Bv1G001640.1	1449	1468	1459	2-9,1467-1460;11-18,1458-1451	GGAGGAUGCUCUGGAGAAGG&UUUUCUUCAAAGCAUCUUGG	0	6.55166	0	0
aly-MIR3441-p5_2ss4GT19TG	TRITD1Bv1G006450.6	239	257	249	1-8,257-250;12-20,247-239	UCAAGAUGCCC-GAGGAGGA&UUUUCUUCAAAGCAUCUUGG	8.98352	0	0	0
aly-MIR3441-p5_2ss4GT19TG	TRITD1Bv1G013980.1	1460	1480	1471	2-8,1479-1473;10-13,1471-1468;14-20,1466-1460	UCGAGAUGGCUUGGAAGAAAC&UUUUCUUCAAAGC-AUCUUGG	0	0	0	6.30485
aly-MIR3441-p5_2ss4GT19TG	TRITD1Bv1G022770.2	1326	1345	1336	1-9,1345-1337;12-13,1334-1333;15-20,1331-1326	CCGGGAGGCGGUGAAGAAGG&UUUUCUUCAAAGCAUCUUGG	44.9176	0	0	0
aly-MIR3441-p5_2ss4GT19TG	TRITD1Bv1G022770.4	885	904	895	1-9,904-896;12-13,893-892;15-20,890-885	CCGGGAGGCGGUGAAGAAGG&UUUUCUUCAAAGCAUCUUGG	44.9176	0	0	0
aly-MIR3441-p5_2ss4GT19TG	TRITD1Bv1G026890.4	1907	1925	1916	1-5,1925-1921;7-13,1919-1913;15-19,1912-1908	ACAAGA-GCUUUGAUGAGGA&UUUUCUUCAAAGCAUCUUGG	0	0	0	6.30485
aly-MIR3441-p5_2ss4GT19TG	TRITD1Bv1G031440.1	642	661	652	4-18,658-644	CAAGGAUGCUUUGAAGACAA&UUUUCUUCAAAGCAUCUUGG	0	0	0	6.30485
aly-MIR3441-p5_2ss4GT19TG	TRITD1Bv1G041930.1	789	818	799	1-9,818-810;11-20,798-789	CCAGGAUGCUGAUGCUCUAACUGGAGAGAG&UUUUCUUCA----------AAGCAUCUUGG	0	0	4.84055	6.30485
aly-MIR3441-p5_2ss4GT19TG	TRITD1Bv1G041930.2	789	818	799	1-9,818-810;11-20,798-789	CCAGGAUGCUGAUGCUCUAACUGGAGAGAG&UUUUCUUCA----------AAGCAUCUUGG	0	6.55166	9.6811	0
aly-MIR3441-p5_2ss4GT19TG	TRITD1Bv1G041930.3	828	857	838	1-9,857-849;11-20,837-828	CCAGGAUGCUGAUGCUCUAACUGGAGAGAG&UUUUCUUCA----------AAGCAUCUUGG	0	6.55166	9.6811	6.30485
aly-MIR3441-p5_2ss4GT19TG	TRITD1Bv1G041930.4	789	818	799	1-9,818-810;11-20,798-789	CCAGGAUGCUGAUGCUCUAACUGGAGAGAG&UUUUCUUCA----------AAGCAUCUUGG	0	19.655	4.84055	0
aly-MIR3441-p5_2ss4GT19TG	TRITD1Bv1G043220.2	1140	1159	1150	4-8,1156-1152;11-20,1149-1140	CCGAGAUGCUGGGAAGAUCU&UUUUCUUCAAAGCAUCUUGG	0	0	0	6.30485
aly-MIR3441-p5_2ss4GT19TG	TRITD1Bv1G085950.4	1931	1949	1940	5-13,1945-1937;15-20,1936-1931	CCAAGA-GCUUUGGGGCGUU&UUUUCUUCAAAGCAUCUUGG	0	6.55166	0	0
aly-MIR3441-p5_2ss4GT19TG	TRITD1Bv1G085950.5	1874	1892	1883	5-13,1888-1880;15-20,1879-1874	CCAAGA-GCUUUGGGGCGUU&UUUUCUUCAAAGCAUCUUGG	0	13.1033	0	0
aly-MIR3441-p5_2ss4GT19TG	TRITD1Bv1G085950.6	1712	1730	1721	5-13,1726-1718;15-20,1717-1712	CCAAGA-GCUUUGGGGCGUU&UUUUCUUCAAAGCAUCUUGG	0	6.55166	0	0
aly-MIR3441-p5_2ss4GT19TG	TRITD1Bv1G090090.2	2176	2195	2185	4-9,2192-2187;10-14,2185-2181;16-20,2180-2176	CCAAG-UGCUUGUGAGGAUGC&UUUUCUUCA-AAGCAUCUUGG	8.98352	0	0	0
aly-MIR3441-p5_2ss4GT19TG	TRITD1Bv1G090090.7	2014	2033	2023	4-9,2030-2025;10-14,2023-2019;16-20,2018-2014	CCAAG-UGCUUGUGAGGAUGC&UUUUCUUCA-AAGCAUCUUGG	0	0	0	6.30485
aly-MIR3441-p5_2ss4GT19TG	TRITD1Bv1G099230.1	692	712	703	2-13,711-700;14-19,698-693	AUAAGGUAGCUUUGGAGGAGG&UUUUCUUCAAAGC-AUCUUGG	0	0	0	6.30485
aly-MIR3441-p5_2ss4GT19TG	TRITD1Bv1G107310.12	2244	2262	2253	1-10,2262-2253;12-15,2252-2249;17-20,2247-2244	CCAAUGUGC-UUGGAGAGGA&UUUUCUUCAAAGCAUCUUGG	0	0	0	6.30485
aly-MIR3441-p5_2ss4GT19TG	TRITD1Bv1G107310.16	1506	1524	1515	1-10,1524-1515;12-15,1514-1511;17-20,1509-1506	CCAAUGUGC-UUGGAGAGGA&UUUUCUUCAAAGCAUCUUGG	0	0	4.84055	0
aly-MIR3441-p5_2ss4GT19TG	TRITD1Bv1G107310.21	1218	1236	1227	1-10,1236-1227;12-15,1226-1223;17-20,1221-1218	CCAAUGUGC-UUGGAGAGGA&UUUUCUUCAAAGCAUCUUGG	0	0	0	6.30485
aly-MIR3441-p5_2ss4GT19TG	TRITD1Bv1G107310.24	1056	1074	1065	1-10,1074-1065;12-15,1064-1061;17-20,1059-1056	CCAAUGUGC-UUGGAGAGGA&UUUUCUUCAAAGCAUCUUGG	0	6.55166	0	0
aly-MIR3441-p5_2ss4GT19TG	TRITD1Bv1G107310.6	2589	2607	2598	1-10,2607-2598;12-15,2597-2594;17-20,2592-2589	CCAAUGUGC-UUGGAGAGGA&UUUUCUUCAAAGCAUCUUGG	8.98352	0	0	0
aly-MIR3441-p5_2ss4GT19TG	TRITD1Bv1G107310.7	2589	2607	2598	1-10,2607-2598;12-15,2597-2594;17-20,2592-2589	CCAAUGUGC-UUGGAGAGGA&UUUUCUUCAAAGCAUCUUGG	0	0	4.84055	0
aly-MIR3441-p5_2ss4GT19TG	TRITD1Bv1G107310.8	2298	2316	2307	1-10,2316-2307;12-15,2306-2303;17-20,2301-2298	CCAAUGUGC-UUGGAGAGGA&UUUUCUUCAAAGCAUCUUGG	8.98352	0	0	0
aly-MIR3441-p5_2ss4GT19TG	TRITD1Bv1G143860.1	3712	3732	3723	2-10,3731-3723;13-20,3719-3712	CCGAGAUGGGGUUGGAGAGAU&UUUUCUUCAA-AGCAUCUUGG	0	6.55166	0	0
aly-MIR3441-p5_2ss4GT19TG	TRITD1Bv1G143860.3	3244	3264	3255	2-10,3263-3255;13-20,3251-3244	CCGAGAUGGGGUUGGAGAGAU&UUUUCUUCAA-AGCAUCUUGG	8.98352	0	0	0
aly-MIR3441-p5_2ss4GT19TG	TRITD1Bv1G143860.4	2914	2934	2925	2-10,2933-2925;13-20,2921-2914	CCGAGAUGGGGUUGGAGAGAU&UUUUCUUCAA-AGCAUCUUGG	8.98352	0	0	0
aly-MIR3441-p5_2ss4GT19TG	TRITD1Bv1G145360.1	1674	1694	1684	1-9,1694-1686;11-13,1683-1681;15-19,1679-1675	ACAGGAGGCUGCUGAAGAAGA&UUUUCUUCA-AAGCAUCUUGG	8.98352	0	0	0
aly-MIR3441-p5_2ss4GT19TG	TRITD1Bv1G145360.3	1674	1694	1684	1-9,1694-1686;11-13,1683-1681;15-19,1679-1675	ACAGGAGGCUGCUGAAGAAGA&UUUUCUUCA-AAGCAUCUUGG	8.98352	0	0	0
aly-MIR3441-p5_2ss4GT19TG	TRITD1Bv1G177580.1	560	580	570	1-9,580-572;10-13,570-567;15-20,565-560	CCAGGGAGCUUAUGGAGGAGG&UUUUCUUCA-AAGCAUCUUGG	0	6.55166	0	0
aly-MIR3441-p5_2ss4GT19TG	TRITD1Bv1G181800.2	504	529	520	2-14,528-516;15-20,509-504	CCAAGAAGCUGUUGCUUUGAAGAGGC&UUUUCUUCAAAGCA------UCUUGG	0	0	4.84055	6.30485
aly-MIR3441-p5_2ss4GT19TG	TRITD1Bv1G181800.3	942	967	958	2-14,966-954;15-20,947-942	CCAAGAAGCUGUUGCUUUGAAGAGGC&UUUUCUUCAAAGCA------UCUUGG	0	0	4.84055	0
aly-MIR3441-p5_2ss4GT19TG	TRITD1Bv1G181800.4	1173	1198	1189	2-14,1197-1185;15-20,1178-1173	CCAAGAAGCUGUUGCUUUGAAGAGGC&UUUUCUUCAAAGCA------UCUUGG	0	6.55166	0	0
aly-MIR3441-p5_2ss4GT19TG	TRITD1Bv1G181800.7	1233	1258	1249	2-14,1257-1245;15-20,1238-1233	CCAAGAAGCUGUUGCUUUGAAGAGGC&UUUUCUUCAAAGCA------UCUUGG	0	6.55166	0	0
aly-MIR3441-p5_2ss4GT19TG	TRITD1Bv1G181800.8	1230	1255	1246	2-14,1254-1242;15-20,1235-1230	CCAAGAAGCUGUUGCUUUGAAGAGGC&UUUUCUUCAAAGCA------UCUUGG	8.98352	6.55166	0	0
aly-MIR3441-p5_2ss4GT19TG	TRITD1Bv1G181800.9	1161	1186	1177	2-14,1185-1173;15-20,1166-1161	CCAAGAAGCUGUUGCUUUGAAGAGGC&UUUUCUUCAAAGCA------UCUUGG	0	6.55166	9.6811	0
aly-MIR3441-p5_2ss4GT19TG	TRITD1Bv1G182780.2	1339	1358	1349	1-9,1358-1350;12-16,1347-1343;18-20,1341-1339	CCAUGGUGUGAUGAGGAGGA&UUUUCUUCAAAGCAUCUUGG	0	0	0	6.30485
aly-MIR3441-p5_2ss4GT19TG	TRITD1Bv1G187540.1	2501	2525	2511	2-8,2524-2518;11-20,2510-2501	CCAAGAUGCUGAUCCAGGAGGAGAU&UUUUCUUC-----AAAGCAUCUUGG	0	13.1033	0	25.2194
aly-MIR3441-p5_2ss4GT19TG	TRITD1Bv1G193340.1	794	814	804	1-8,814-807;11-19,803-795	GCGAGAUGCUAGGGGAGGAAG&UUUUCUUC-AAAGCAUCUUGG	0	0	4.84055	0
aly-MIR3441-p5_2ss4GT19TG	TRITD1Bv1G193340.2	1361	1381	1371	1-8,1381-1374;11-19,1370-1362	GCGAGAUGCUAGGGGAGGAAG&UUUUCUUC-AAAGCAUCUUGG	0	0	9.6811	0
aly-MIR3441-p5_2ss4GT19TG	TRITD1Bv1G193410.1	753	772	763	1-13,772-760;15-18,758-755	UAAGGAGGCUUUGAAGAAGA&UUUUCUUCAAAGCAUCUUGG	8.98352	0	24.2028	0
aly-MIR3441-p5_2ss4GT19TG	TRITD1Bv1G193410.3	885	904	895	1-13,904-892;15-18,890-887	UAAGGAGGCUUUGAAGAAGA&UUUUCUUCAAAGCAUCUUGG	8.98352	0	4.84055	0
aly-MIR3441-p5_2ss4GT19TG	TRITD1Bv1G193410.4	885	904	895	1-13,904-892;15-18,890-887	UAAGGAGGCUUUGAAGAAGA&UUUUCUUCAAAGCAUCUUGG	0	6.55166	14.5217	12.6097
aly-MIR3441-p5_2ss4GT19TG	TRITD1Bv1G195520.1	41	62	51	1-8,62-55;11-20,50-41	UCAAGGUGCUGGACGAGGGGAA&UUUUCUUC--AAAGCAUCUUGG	0	6.55166	0	0
aly-MIR3441-p5_2ss4GT19TG	TRITD1Bv1G202120.1	693	712	703	1-8,712-705;11-18,702-695;20-20,693-693	CGAGGGUGCUGGGAAGAAGG&UUUUCUUCAAAGCAUCUUGG	0	0	0	6.30485
aly-MIR3441-p5_2ss4GT19TG	TRITD1Bv1G205150.1	1230	1249	1240	6-20,1244-1230	CCAGGGUGUUUUGGACGGCA&UUUUCUUCAAAGCAUCUUGG	0	0	9.6811	0
aly-MIR3441-p5_2ss4GT19TG	TRITD1Bv1G205150.3	807	826	817	6-20,821-807	CCAGGGUGUUUUGGACGGCA&UUUUCUUCAAAGCAUCUUGG	0	0	4.84055	0
aly-MIR3441-p5_2ss4GT19TG	TRITD1Bv1G205150.4	678	697	688	6-20,692-678	CCAGGGUGUUUUGGACGGCA&UUUUCUUCAAAGCAUCUUGG	8.98352	6.55166	4.84055	0
aly-MIR3441-p5_2ss4GT19TG	TRITD1Bv1G212460.3	225	244	235	1-10,244-235;12-19,233-226	GCAAGAUGUGUUGAAGAAAA&UUUUCUUCAAAGCAUCUUGG	0	0	0	6.30485
aly-MIR3441-p5_2ss4GT19TG	TRITD1Bv1G212460.5	1335	1354	1345	1-10,1354-1345;12-19,1343-1336	GCAAGAUGUGUUGAAGAAAA&UUUUCUUCAAAGCAUCUUGG	0	6.55166	0	12.6097
aly-MIR3441-p5_2ss4GT19TG	TRITD1Bv1G212460.7	1062	1081	1072	1-10,1081-1072;12-19,1070-1063	GCAAGAUGUGUUGAAGAAAA&UUUUCUUCAAAGCAUCUUGG	0	0	0	6.30485
aly-MIR3441-p5_2ss4GT19TG	TRITD1Bv1G212830.2	1119	1139	1129	2-7,1138-1133;8-18,1131-1121	AGAGGAUGCUUUGCAAGAAGC&UUUUCUU-CAAAGCAUCUUGG	8.98352	0	0	0
aly-MIR3441-p5_2ss4GT19TG	TRITD1Bv1G214260.1	816	833	826	1-8,833-826;13-20,823-816	CCAGGAUGAG--GAGGAGGA&UUUUCUUCAAAGCAUCUUGG	0	6.55166	0	0
aly-MIR3441-p5_2ss4GT19TG	TRITD1Bv1G216170.7	1952	1972	1962	2-8,1971-1965;11-19,1961-1953	ACAAGAUGCUGAGGAAGAAGC&UUUUCUUC-AAAGCAUCUUGG	8.98352	0	0	0
aly-MIR3441-p5_2ss4GT19TG	TRITD1Bv1G216840.2	1490	1513	1504	4-16,1510-1498;17-20,1493-1490	CCGAUAAUGAUGCUUUGAGGGUCC&UUUUCUUCAAAGCAUC----UUGG	0	6.55166	0	0
aly-MIR3441-p5_2ss4GT19TG	TRITD1Bv1G217370.1	195	216	205	3-8,214-209;11-20,204-195	CCAGGAUGUUGAUGGAAGGGCC&UUUUCUUC--AAAGCAUCUUGG	0	0	0	12.6097
aly-MIR3441-p5_2ss4GT19TG	TRITD1Bv1G217370.1	782	802	792	1-8,802-795;11-19,791-783	UCGAGGUGCUGAGGAAGAAGG&UUUUCUUC-AAAGCAUCUUGG	8.98352	0	0	6.30485
aly-MIR3441-p5_2ss4GT19TG	TRITD1Bv1G217370.2	782	802	792	1-8,802-795;11-19,791-783	UCGAGGUGCUGAGGAAGAAGG&UUUUCUUC-AAAGCAUCUUGG	0	0	0	6.30485
aly-MIR3441-p5_2ss4GT19TG	TRITD1Bv1G217370.3	1289	1309	1299	1-8,1309-1302;11-19,1298-1290	UCGAGGUGCUGAGGAAGAAGG&UUUUCUUC-AAAGCAUCUUGG	0	0	0	6.30485
aly-MIR3441-p5_2ss4GT19TG	TRITD1Bv1G217370.3	702	723	712	3-8,721-716;11-20,711-702	CCAGGAUGUUGAUGGAAGGGCC&UUUUCUUC--AAAGCAUCUUGG	0	0	9.6811	6.30485
aly-MIR3441-p5_2ss4GT19TG	TRITD1Bv1G217370.4	1358	1378	1368	1-8,1378-1371;11-19,1367-1359	UCGAGGUGCUGAGGAAGAAGG&UUUUCUUC-AAAGCAUCUUGG	8.98352	0	0	12.6097
aly-MIR3441-p5_2ss4GT19TG	TRITD1Bv1G217370.4	801	822	811	3-8,820-815;11-20,810-801	CCAGGAUGUUGAUGGAAGGGCC&UUUUCUUC--AAAGCAUCUUGG	0	0	4.84055	12.6097
aly-MIR3441-p5_2ss4GT19TG	TRITD1Bv1G217370.5	1196	1216	1206	1-8,1216-1209;11-19,1205-1197	UCGAGGUGCUGAGGAAGAAGG&UUUUCUUC-AAAGCAUCUUGG	0	0	0	12.6097
aly-MIR3441-p5_2ss4GT19TG	TRITD1Bv1G217370.5	609	630	619	3-8,628-623;11-20,618-609	CCAGGAUGUUGAUGGAAGGGCC&UUUUCUUC--AAAGCAUCUUGG	0	0	4.84055	6.30485
aly-MIR3441-p5_2ss4GT19TG	TRITD1Bv1G217370.6	1514	1534	1524	1-8,1534-1527;11-19,1523-1515	UCGAGGUGCUGAGGAAGAAGG&UUUUCUUC-AAAGCAUCUUGG	8.98352	0	0	12.6097
aly-MIR3441-p5_2ss4GT19TG	TRITD1Bv1G217370.6	927	948	937	3-8,946-941;11-20,936-927	CCAGGAUGUUGAUGGAAGGGCC&UUUUCUUC--AAAGCAUCUUGG	0	0	4.84055	0
aly-MIR3441-p5_2ss4GT19TG	TRITD1Bv1G218250.11	752	775	762	1-9,775-767;10-18,762-754;20-20,752-752	UGGAGGUGCUUGAGCUGAGGAGGA&UUUUCUUCA----AAGCAUCUUGG	0	0	9.6811	0
aly-MIR3441-p5_2ss4GT19TG	TRITD1Bv1G218250.9	755	778	765	1-9,778-770;10-18,765-757;20-20,755-755	UGGAGGUGCUUGAGCUGAGGAGGA&UUUUCUUCA----AAGCAUCUUGG	0	6.55166	4.84055	0
aly-MIR3441-p5_2ss4GT19TG	TRITD1Bv1G224880.8	1276	1300	1291	1-11,1300-1290;12-20,1284-1276	UCGGGAUGCAGAAAUUUGAAGAAAA&UUUUCUUCAAA-----GCAUCUUGG	0	13.1033	0	0
aly-MIR3441-p5_2ss4GT19TG	TRITD2Av1G001830.1	315	337	328	3-10,335-328;11-11,324-324;13-20,322-315	CCAAGAUGGUGACUUGGAGGAUU&UUUUCUUCAA---AGCAUCUUGG	8.98352	0	0	0
aly-MIR3441-p5_2ss4GT19TG	TRITD2Av1G014550.1	683	703	693	2-8,702-696;10-13,693-690;15-20,688-683	CCAAGAAGCUUAAGAAGAAAU&UUUUCUUC-AAAGCAUCUUGG	8.98352	6.55166	0	0
aly-MIR3441-p5_2ss4GT19TG	TRITD2Av1G014550.2	683	703	693	2-8,702-696;10-13,693-690;15-20,688-683	CCAAGAAGCUUAAGAAGAAAU&UUUUCUUC-AAAGCAUCUUGG	0	0	0	6.30485
aly-MIR3441-p5_2ss4GT19TG	TRITD2Av1G014550.4	683	703	693	2-8,702-696;10-13,693-690;15-20,688-683	CCAAGAAGCUUAAGAAGAAAU&UUUUCUUC-AAAGCAUCUUGG	0	0	0	6.30485
aly-MIR3441-p5_2ss4GT19TG	TRITD2Av1G015420.3	224	242	234	2-7,241-236;11-20,233-224	CCAAGAUGCUAA-GAGAGAU&UUUUCUUCAAAGCAUCUUGG	0	0	0	6.30485
aly-MIR3441-p5_2ss4GT19TG	TRITD2Av1G015420.4	1913	1931	1923	2-7,1930-1925;11-20,1922-1913	CCAAGAUGCUAA-GAGAGAU&UUUUCUUCAAAGCAUCUUGG	0	0	0	6.30485
aly-MIR3441-p5_2ss4GT19TG	TRITD2Av1G015420.5	2855	2873	2865	2-7,2872-2867;11-20,2864-2855	CCAAGAUGCUAA-GAGAGAU&UUUUCUUCAAAGCAUCUUGG	0	0	4.84055	0
aly-MIR3441-p5_2ss4GT19TG	TRITD2Av1G025290.1	245	265	255	3-9,263-257;12-19,253-246	ACAAGAUGCAAAUGAAGAACC&UUUUCUUCA-AAGCAUCUUGG	0	0	4.84055	0
aly-MIR3441-p5_2ss4GT19TG	TRITD2Av1G025290.4	1127	1147	1137	3-9,1145-1139;12-19,1135-1128	ACAAGAUGCAAAUGAAGAACC&UUUUCUUCA-AAGCAUCUUGG	0	0	9.6811	0
aly-MIR3441-p5_2ss4GT19TG	TRITD2Av1G038940.1	439	461	452	3-13,459-449;15-17,446-444;18-20,441-439	CCACUGGAGAGCUUUGAAGAACU&UUUUCUUCAAAGC-AUCU--UGG	0	0	0	6.30485
aly-MIR3441-p5_2ss4GT19TG	TRITD2Av1G070050.6	803	823	814	3-9,821-815;12-17,812-807;18-20,805-803	CCAGAGGUGCAGUGGAGAAUG&UUUUCUUCAAAGCAUCU-UGG	0	0	0	6.30485
aly-MIR3441-p5_2ss4GT19TG	TRITD2Av1G077230.1	807	826	817	2-8,825-819;10-19,817-808	ACAGGAUGUUUGGAAGAGAU&UUUUCUUCAAAGCAUCUUGG	0	0	4.84055	0
aly-MIR3441-p5_2ss4GT19TG	TRITD2Av1G080050.1	3393	3412	3403	3-16,3410-3397;18-20,3395-3393	UCAUGGUGUUUUGAGGAAUC&UUUUCUUCAAAGCAUCUUGG	0	0	4.84055	0
aly-MIR3441-p5_2ss4GT19TG	TRITD2Av1G080050.5	3579	3598	3589	3-16,3596-3583;18-20,3581-3579	UCAUGGUGUUUUGAGGAAUC&UUUUCUUCAAAGCAUCUUGG	8.98352	0	4.84055	0
aly-MIR3441-p5_2ss4GT19TG	TRITD2Av1G084730.2	1052	1071	1062	3-15,1069-1057;18-20,1054-1052	CUAUAAUGCUUUGGAGGAUG&UUUUCUUCAAAGCAUCUUGG	8.98352	0	0	0
aly-MIR3441-p5_2ss4GT19TG	TRITD2Av1G094740.3	339	357	349	2-6,356-352;8-18,351-341;20-20,339-339	UGGAGGUGCUUUG-AGAAAU&UUUUCUUCAAAGCAUCUUGG	0	0	4.84055	0
aly-MIR3441-p5_2ss4GT19TG	TRITD2Av1G096340.4	555	575	565	1-9,575-567;10-12,565-563;14-20,561-555	CCAAGAUUCUUCUGAAGAGAA&UUUUCUUCA-AAGCAUCUUGG	8.98352	0	0	0
aly-MIR3441-p5_2ss4GT19TG	TRITD2Av1G096340.5	555	575	565	1-9,575-567;10-12,565-563;14-20,561-555	CCAAGAUUCUUCUGAAGAGAA&UUUUCUUCA-AAGCAUCUUGG	0	0	4.84055	0
aly-MIR3441-p5_2ss4GT19TG	TRITD2Av1G096340.6	99	119	109	1-9,119-111;10-12,109-107;14-20,105-99	CCAAGAUUCUUCUGAAGAGAA&UUUUCUUCA-AAGCAUCUUGG	0	0	0	6.30485
aly-MIR3441-p5_2ss4GT19TG	TRITD2Av1G096340.7	138	158	148	1-9,158-150;10-12,148-146;14-20,144-138	CCAAGAUUCUUCUGAAGAGAA&UUUUCUUCA-AAGCAUCUUGG	0	6.55166	0	0
aly-MIR3441-p5_2ss4GT19TG	TRITD2Av1G121130.1	303	323	313	2-8,322-316;12-20,311-303	CCAAGGUGCGGAGGAAGAGGU&UUUUCUUC-AAAGCAUCUUGG	0	0	4.84055	0
aly-MIR3441-p5_2ss4GT19TG	TRITD2Av1G121130.5	303	323	313	2-8,322-316;12-20,311-303	CCAAGGUGCGGAGGAAGAGGU&UUUUCUUC-AAAGCAUCUUGG	0	0	9.6811	0
aly-MIR3441-p5_2ss4GT19TG	TRITD2Av1G121130.7	303	323	313	2-8,322-316;12-20,311-303	CCAAGGUGCGGAGGAAGAGGU&UUUUCUUC-AAAGCAUCUUGG	0	0	4.84055	0
aly-MIR3441-p5_2ss4GT19TG	TRITD2Av1G121130.9	303	323	313	2-8,322-316;12-20,311-303	CCAAGGUGCGGAGGAAGAGGU&UUUUCUUC-AAAGCAUCUUGG	0	0	4.84055	0
aly-MIR3441-p5_2ss4GT19TG	TRITD2Av1G132290.1	789	809	799	1-9,809-801;10-16,799-793	AACUGAUGCUUCUGAAGAGAA&UUUUCUUCA-AAGCAUCUUGG	0	6.55166	9.6811	6.30485
aly-MIR3441-p5_2ss4GT19TG	TRITD2Av1G132290.2	654	674	664	1-9,674-666;10-16,664-658	AACUGAUGCUUCUGAAGAGAA&UUUUCUUCA-AAGCAUCUUGG	8.98352	19.655	0	12.6097
aly-MIR3441-p5_2ss4GT19TG	TRITD2Av1G132290.3	654	674	664	1-9,674-666;10-16,664-658	AACUGAUGCUUCUGAAGAGAA&UUUUCUUCA-AAGCAUCUUGG	0	6.55166	9.6811	6.30485
aly-MIR3441-p5_2ss4GT19TG	TRITD2Av1G132290.4	567	587	577	1-9,587-579;10-16,577-571	AACUGAUGCUUCUGAAGAGAA&UUUUCUUCA-AAGCAUCUUGG	0	6.55166	0	6.30485
aly-MIR3441-p5_2ss4GT19TG	TRITD2Av1G135400.1	241	266	257	1-11,266-256;12-19,249-242	ACGAGAUGCGGGGAGUUUGAGGAGAG&UUUUCUUCAAA------GCAUCUUGG	0	6.55166	0	0
aly-MIR3441-p5_2ss4GT19TG	TRITD2Av1G149490.1	26	46	37	1-8,46-39;12-13,35-34;14-20,32-26	CCAAGAUGGCGAGGGAGAGGA&UUUUCUUCAAAGC-AUCUUGG	134.753	72.0683	91.9705	94.5728
aly-MIR3441-p5_2ss4GT19TG	TRITD2Av1G192860.3	701	721	711	4-8,718-714;11-20,710-701	CCGAGGUGCUCGCGGAGAUCG&UUUUCUUC-AAAGCAUCUUGG	0	0	0	25.2194
aly-MIR3441-p5_2ss4GT19TG	TRITD2Av1G192860.4	545	565	555	4-8,562-558;11-20,554-545	CCGAGGUGCUCGCGGAGAUCG&UUUUCUUC-AAAGCAUCUUGG	0	0	0	37.8291
aly-MIR3441-p5_2ss4GT19TG	TRITD2Av1G218650.5	1238	1258	1249	4-9,1255-1250;11-14,1248-1245;15-20,1243-1238	CCGAGACUGCUGUGGAGGCAU&UUUUCUUCAAAGCA-UCUUGG	0	0	4.84055	0
aly-MIR3441-p5_2ss4GT19TG	TRITD2Av1G224080.1	1397	1417	1408	3-14,1415-1404;15-18,1402-1399;20-20,1397-1397	CGAAGGCUGCUUUGGAGAACG&UUUUCUUCAAAGCA-UCUUGG	0	0	0	6.30485
aly-MIR3441-p5_2ss4GT19TG	TRITD2Av1G224080.2	1346	1366	1357	3-14,1364-1353;15-18,1351-1348;20-20,1346-1346	CGAAGGCUGCUUUGGAGAACG&UUUUCUUCAAAGCA-UCUUGG	8.98352	0	0	12.6097
aly-MIR3441-p5_2ss4GT19TG	TRITD2Av1G224230.3	3131	3151	3141	1-9,3151-3143;10-20,3141-3131	UCAGGGUGCUUGUGAAGAAAG&UUUUCUUCA-AAGCAUCUUGG	0	0	4.84055	0
aly-MIR3441-p5_2ss4GT19TG	TRITD2Av1G228330.2	222	241	232	3-12,239-230;13-14,228-227;16-20,226-222	CCAAG-UGCCUUUGGAGGAUU&UUUUCUUCAAAG-CAUCUUGG	0	0	19.3622	0
aly-MIR3441-p5_2ss4GT19TG	TRITD2Av1G234510.1	947	965	957	4-8,962-958;11-20,956-947	CCAAGAUGCUC-GGGGACGA&UUUUCUUCAAAGCAUCUUGG	0	6.55166	0	0
aly-MIR3441-p5_2ss4GT19TG	TRITD2Av1G237700.4	311	331	322	1-9,331-323;12-18,320-314;19-20,312-311	CCAAAGAUGCAAUGAAGGAGA&UUUUCUUCAAAGCAUCUU-GG	8.98352	0	0	0
aly-MIR3441-p5_2ss4GT19TG	TRITD2Av1G248170.3	1424	1443	1434	2-9,1442-1435;13-20,1431-1424	CCGAGGUGGAAUGGAGAGAG&UUUUCUUCAAAGCAUCUUGG	0	0	0	6.30485
aly-MIR3441-p5_2ss4GT19TG	TRITD2Av1G248170.7	1361	1380	1371	2-9,1379-1372;13-20,1368-1361	CCGAGGUGGAAUGGAGAGAG&UUUUCUUCAAAGCAUCUUGG	0	0	4.84055	0
aly-MIR3441-p5_2ss4GT19TG	TRITD2Av1G260990.2	1137	1156	1146	1-8,1156-1149;11-13,1145-1143;15-20,1142-1137	CCAGGA-GCUGGAGAAGAAGA&UUUUCUUC-AAAGCAUCUUGG	0	0	0	12.6097
aly-MIR3441-p5_2ss4GT19TG	TRITD2Av1G260990.4	1440	1459	1449	1-8,1459-1452;11-13,1448-1446;15-20,1445-1440	CCAGGA-GCUGGAGAAGAAGA&UUUUCUUC-AAAGCAUCUUGG	26.9505	6.55166	0	6.30485
aly-MIR3441-p5_2ss4GT19TG	TRITD2Av1G260990.5	1284	1303	1293	1-8,1303-1296;11-13,1292-1290;15-20,1289-1284	CCAGGA-GCUGGAGAAGAAGA&UUUUCUUC-AAAGCAUCUUGG	0	0	9.6811	6.30485
aly-MIR3441-p5_2ss4GT19TG	TRITD2Av1G260990.8	1212	1231	1221	1-8,1231-1224;11-13,1220-1218;15-20,1217-1212	CCAGGA-GCUGGAGAAGAAGA&UUUUCUUC-AAAGCAUCUUGG	0	6.55166	4.84055	6.30485
aly-MIR3441-p5_2ss4GT19TG	TRITD2Av1G261440.4	1403	1423	1413	2-8,1422-1416;12-20,1411-1403	CCAAGAUGUGUCGGAGGAAAC&UUUUCUUC-AAAGCAUCUUGG	0	0	4.84055	0
aly-MIR3441-p5_2ss4GT19TG	TRITD2Av1G261440.6	1403	1423	1413	2-8,1422-1416;12-20,1411-1403	CCAAGAUGUGUCGGAGGAAAC&UUUUCUUC-AAAGCAUCUUGG	0	0	4.84055	0
aly-MIR3441-p5_2ss4GT19TG	TRITD2Av1G267300.3	741	761	751	5-9,757-753;11-20,750-741	CCGAGAUGCUGCUGGAGCACC&UUUUCUUCA-AAGCAUCUUGG	0	0	4.84055	6.30485
aly-MIR3441-p5_2ss4GT19TG	TRITD2Av1G270820.8	47	68	57	1-8,68-61;11-14,56-53;16-20,51-47	CCAAGCUGCUGCCGGAGGAGGA&UUUUCUUC--AAAGCAUCUUGG	0	0	0	6.30485
aly-MIR3441-p5_2ss4GT19TG	TRITD2Av1G273200.6	383	405	393	1-9,405-397;11-20,392-383	CUGAGAUGCUCCAAUGGAGAAAA&UUUUCUUCA---AAGCAUCUUGG	0	0	9.6811	0
aly-MIR3441-p5_2ss4GT19TG	TRITD2Av1G276740.1	3402	3425	3416	1-10,3425-3416;13-20,3409-3402	CCAAGGUGAACCAGUUGAAGAGAA&UUUUCUUCAA----AGCAUCUUGG	8.98352	6.55166	0	6.30485
aly-MIR3441-p5_2ss4GT19TG	TRITD2Av1G276740.2	2865	2888	2879	1-10,2888-2879;13-20,2872-2865	CCAAGGUGAACCAGUUGAAGAGAA&UUUUCUUCAA----AGCAUCUUGG	8.98352	6.55166	0	0
aly-MIR3441-p5_2ss4GT19TG	TRITD2Av1G276740.3	3207	3230	3221	1-10,3230-3221;13-20,3214-3207	CCAAGGUGAACCAGUUGAAGAGAA&UUUUCUUCAA----AGCAUCUUGG	8.98352	0	4.84055	0
aly-MIR3441-p5_2ss4GT19TG	TRITD2Av1G276740.5	3432	3455	3446	1-10,3455-3446;13-20,3439-3432	CCAAGGUGAACCAGUUGAAGAGAA&UUUUCUUCAA----AGCAUCUUGG	8.98352	6.55166	4.84055	0
aly-MIR3441-p5_2ss4GT19TG	TRITD2Av1G278160.3	438	457	449	2-6,456-452;8-12,451-447;13-20,445-438	CCAGGAUGACUUUG-AGAGGC&UUUUCUUCAAAG-CAUCUUGG	8.98352	0	0	0
aly-MIR3441-p5_2ss4GT19TG	TRITD2Av1G280080.1	133	152	143	1-8,152-145;12-19,141-134	ACGAGAUGCCAGGAAGAGAA&UUUUCUUCAAAGCAUCUUGG	0	0	4.84055	0
aly-MIR3441-p5_2ss4GT19TG	TRITD2Av1G283150.1	438	458	449	1-5,458-454;7-10,452-449;11-20,447-438	CCAGGAUGUUAUUGAUGAAAA&UUUUCUUCAA-AGCAUCUUGG	0	6.55166	0	0
aly-MIR3441-p5_2ss4GT19TG	TRITD2Av1G288310.1	1275	1297	1288	4-14,1294-1284;16-20,1279-1275	CCGAGUAGCUGCUUUGAAGGCAA&UUUUCUUCAAAGCA---UCUUGG	0	0	0	6.30485
aly-MIR3441-p5_2ss4GT19TG	TRITD2Av1G288310.2	3111	3133	3124	4-14,3130-3120;16-20,3115-3111	CCGAGUAGCUGCUUUGAAGGCAA&UUUUCUUCAAAGCA---UCUUGG	0	13.1033	0	0
aly-MIR3441-p5_2ss4GT19TG	TRITD2Av1G288310.3	1428	1450	1441	4-14,1447-1437;16-20,1432-1428	CCGAGUAGCUGCUUUGAAGGCAA&UUUUCUUCAAAGCA---UCUUGG	0	0	0	6.30485
aly-MIR3441-p5_2ss4GT19TG	TRITD2Av1G295850.1	575	593	584	1-5,593-589;7-17,587-577;19-20,576-575	CC-AGAUGCUUUGAUGAAAA&UUUUCUUCAAAGCAUCUUGG	0	6.55166	0	0
aly-MIR3441-p5_2ss4GT19TG	TRITD2Bv1G001760.4	837	856	847	1-9,856-848;13-20,844-837	CCAAGGUGGAAUGGGGAAGA&UUUUCUUCAAAGCAUCUUGG	0	0	14.5217	0
aly-MIR3441-p5_2ss4GT19TG	TRITD2Bv1G003120.1	420	442	431	2-9,441-434;12-16,429-425;17-20,423-420	CCAAGGAUGCAACGUGAAGAAGC&UUUUCUUCA--AAGCAUC-UUGG	0	0	4.84055	0
aly-MIR3441-p5_2ss4GT19TG	TRITD2Bv1G008700.2	678	702	688	1-6,702-697;7-8,691-690;10-20,688-678	CCGGGAUGCUUGGAUCCAUAGAGAA&UUUUCU-----UCAAAGCAUCUUGG	8.98352	0	0	0
aly-MIR3441-p5_2ss4GT19TG	TRITD2Bv1G008700.8	1629	1653	1639	1-6,1653-1648;7-8,1642-1641;10-20,1639-1629	CCGGGAUGCUUGGAUCCAUAGAGAA&UUUUCU-----UCAAAGCAUCUUGG	0	6.55166	0	0
aly-MIR3441-p5_2ss4GT19TG	TRITD2Bv1G019100.1	692	712	702	2-8,711-705;10-13,702-699;15-20,697-692	CCAAGAAGCUUAAGAAGAAAU&UUUUCUUC-AAAGCAUCUUGG	0	0	0	6.30485
aly-MIR3441-p5_2ss4GT19TG	TRITD2Bv1G020650.1	2555	2573	2565	2-7,2572-2567;11-20,2564-2555	CCAAGAUGCUAA-GAGAGAU&UUUUCUUCAAAGCAUCUUGG	0	0	4.84055	0
aly-MIR3441-p5_2ss4GT19TG	TRITD2Bv1G020650.3	224	242	234	2-7,241-236;11-20,233-224	CCAAGAUGCUAA-GAGAGAU&UUUUCUUCAAAGCAUCUUGG	0	0	4.84055	6.30485
aly-MIR3441-p5_2ss4GT19TG	TRITD2Bv1G030330.3	210	230	220	1-8,230-223;12-18,218-212;20-20,210-210	CGGGGAUGCGGAGGAGGAGGA&UUUUCUUC-AAAGCAUCUUGG	8.98352	0	0	0
aly-MIR3441-p5_2ss4GT19TG	TRITD2Bv1G030910.2	824	844	834	2-9,843-836;10-19,834-825	UCAAGAUGCUUGUGAAGAAAU&UUUUCUUCA-AAGCAUCUUGG	0	6.55166	0	0
aly-MIR3441-p5_2ss4GT19TG	TRITD2Bv1G032930.1	245	265	255	3-9,263-257;12-19,253-246	ACAAGAUGCGAAUGAAGAACC&UUUUCUUCA-AAGCAUCUUGG	0	0	0	6.30485
aly-MIR3441-p5_2ss4GT19TG	TRITD2Bv1G032930.4	1127	1147	1137	3-9,1145-1139;12-19,1135-1128	ACAAGAUGCGAAUGAAGAACC&UUUUCUUCA-AAGCAUCUUGG	0	0	4.84055	0
aly-MIR3441-p5_2ss4GT19TG	TRITD2Bv1G033670.3	2316	2335	2326	3-9,2333-2327;12-20,2324-2316	CCAAGAUGUCAUGAGGAAUG&UUUUCUUCAAAGCAUCUUGG	0	0	4.84055	0
aly-MIR3441-p5_2ss4GT19TG	TRITD2Bv1G056060.1	36	55	45	1-9,55-47;11-17,44-38;19-20,37-36	CC-GGGUGCUGGUGGAGAAGG&UUUUCUUCA-AAGCAUCUUGG	0	6.55166	0	0
aly-MIR3441-p5_2ss4GT19TG	TRITD2Bv1G084940.2	794	814	804	1-8,814-807;12-20,802-794	UCAAGAUGCACAGGGGGAGAA&UUUUCUUC-AAAGCAUCUUGG	0	6.55166	0	0
aly-MIR3441-p5_2ss4GT19TG	TRITD2Bv1G085830.2	816	835	826	2-8,834-828;10-19,826-817	ACAGGAUGUUUGGAAGAGAU&UUUUCUUCAAAGCAUCUUGG	8.98352	0	0	0
aly-MIR3441-p5_2ss4GT19TG	TRITD2Bv1G085830.3	834	853	844	2-8,852-846;10-19,844-835	ACAGGAUGUUUGGAAGAGAU&UUUUCUUCAAAGCAUCUUGG	0	6.55166	0	0
aly-MIR3441-p5_2ss4GT19TG	TRITD2Bv1G085830.4	834	853	844	2-8,852-846;10-19,844-835	ACAGGAUGUUUGGAAGAGAU&UUUUCUUCAAAGCAUCUUGG	0	6.55166	0	0
aly-MIR3441-p5_2ss4GT19TG	TRITD2Bv1G095820.2	339	357	349	2-6,356-352;8-18,351-341;20-20,339-339	UGGAGGUGCUUUG-AGAAAU&UUUUCUUCAAAGCAUCUUGG	0	6.55166	0	0
aly-MIR3441-p5_2ss4GT19TG	TRITD2Bv1G095820.3	339	357	349	2-6,356-352;8-18,351-341;20-20,339-339	UGGAGGUGCUUUG-AGAAAU&UUUUCUUCAAAGCAUCUUGG	0	6.55166	19.3622	0
aly-MIR3441-p5_2ss4GT19TG	TRITD2Bv1G096630.3	138	158	148	1-9,158-150;10-12,148-146;14-20,144-138	CCAAGAUUCUUCUGAAGAGAA&UUUUCUUCA-AAGCAUCUUGG	8.98352	0	0	0
aly-MIR3441-p5_2ss4GT19TG	TRITD2Bv1G096630.5	555	575	565	1-9,575-567;10-12,565-563;14-20,561-555	CCAAGAUUCUUCUGAAGAGAA&UUUUCUUCA-AAGCAUCUUGG	0	0	4.84055	0
aly-MIR3441-p5_2ss4GT19TG	TRITD2Bv1G112240.5	291	311	301	2-8,310-304;12-20,299-291	CCAAGGUGCGGAGGAAGAGGU&UUUUCUUC-AAAGCAUCUUGG	0	0	0	6.30485
aly-MIR3441-p5_2ss4GT19TG	TRITD2Bv1G121350.1	780	800	790	1-6,800-795;7-20,793-780	CCAAGGUGCUUUGACAGGAAA&UUUUCU-UCAAAGCAUCUUGG	0	6.55166	0	12.6097
aly-MIR3441-p5_2ss4GT19TG	TRITD2Bv1G123340.1	669	689	679	1-9,689-681;10-16,679-673	AACUGAUGCUUCUGAAGAGAA&UUUUCUUCA-AAGCAUCUUGG	8.98352	6.55166	9.6811	12.6097
aly-MIR3441-p5_2ss4GT19TG	TRITD2Bv1G123340.2	576	596	586	1-9,596-588;10-16,586-580	AACUGAUGCUUCUGAAGAGAA&UUUUCUUCA-AAGCAUCUUGG	8.98352	13.1033	4.84055	6.30485
aly-MIR3441-p5_2ss4GT19TG	TRITD2Bv1G123340.3	669	689	679	1-9,689-681;10-16,679-673	AACUGAUGCUUCUGAAGAGAA&UUUUCUUCA-AAGCAUCUUGG	17.967	19.655	0	6.30485
aly-MIR3441-p5_2ss4GT19TG	TRITD2Bv1G127710.1	26	46	37	1-8,46-39;12-13,35-34;14-20,32-26	CCAAGAUGGCGAGGGAGAGGA&UUUUCUUCAAAGC-AUCUUGG	197.637	91.7233	116.173	81.9631
aly-MIR3441-p5_2ss4GT19TG	TRITD2Bv1G127710.2	26	46	37	1-8,46-39;12-13,35-34;14-20,32-26	CCAAGAUGGCGAGGGAGAGGA&UUUUCUUCAAAGC-AUCUUGG	134.753	85.1716	164.579	88.2679
aly-MIR3441-p5_2ss4GT19TG	TRITD2Bv1G127710.3	26	46	37	1-8,46-39;12-13,35-34;14-20,32-26	CCAAGAUGGCGAGGGAGAGGA&UUUUCUUCAAAGC-AUCUUGG	152.72	78.62	96.811	50.4388
aly-MIR3441-p5_2ss4GT19TG	TRITD2Bv1G135550.8	1956	1976	1966	2-9,1975-1968;10-20,1966-1956	UCAAGAUGUUUAUGAAGAGGU&UUUUCUUCA-AAGCAUCUUGG	0	6.55166	0	0
aly-MIR3441-p5_2ss4GT19TG	TRITD2Bv1G158440.3	1217	1237	1227	4-8,1234-1230;11-20,1226-1217	CCGAGGUGCUCGCGGAGAUCG&UUUUCUUC-AAAGCAUCUUGG	0	0	4.84055	63.0485
aly-MIR3441-p5_2ss4GT19TG	TRITD2Bv1G158440.4	545	565	555	4-8,562-558;11-20,554-545	CCGAGGUGCUCGCGGAGAUCG&UUUUCUUC-AAAGCAUCUUGG	0	0	0	18.9146
aly-MIR3441-p5_2ss4GT19TG	TRITD2Bv1G158440.5	701	721	711	4-8,718-714;11-20,710-701	CCGAGGUGCUCGCGGAGAUCG&UUUUCUUC-AAAGCAUCUUGG	0	0	0	44.134
aly-MIR3441-p5_2ss4GT19TG	TRITD2Bv1G179090.1	176	201	190	1-6,201-196;7-17,193-183;18-20,178-176	CCAUGAUGGAUGCUUUGGUCAGAGAG&UUUUCU--UCAAAGCAUCU----UGG	0	0	4.84055	0
aly-MIR3441-p5_2ss4GT19TG	TRITD2Bv1G179090.6	176	201	190	1-6,201-196;7-17,193-183;18-20,178-176	CCAUGAUGGAUGCUUUGGUCAGAGAG&UUUUCU--UCAAAGCAUCU----UGG	0	0	4.84055	0
aly-MIR3441-p5_2ss4GT19TG	TRITD2Bv1G179090.7	176	201	190	1-6,201-196;7-17,193-183;18-20,178-176	CCAUGAUGGAUGCUUUGGUCAGAGAG&UUUUCU--UCAAAGCAUCU----UGG	0	0	4.84055	0
aly-MIR3441-p5_2ss4GT19TG	TRITD2Bv1G179090.9	176	201	190	1-6,201-196;7-17,193-183;18-20,178-176	CCAUGAUGGAUGCUUUGGUCAGAGAG&UUUUCU--UCAAAGCAUCU----UGG	0	0	4.84055	0
aly-MIR3441-p5_2ss4GT19TG	TRITD2Bv1G181920.1	51	70	61	2-8,69-63;11-19,60-52	GCGAGAUGCUAGGAAGAAAG&UUUUCUUCAAAGCAUCUUGG	0	6.55166	0	0
aly-MIR3441-p5_2ss4GT19TG	TRITD2Bv1G186380.1	1346	1366	1357	3-14,1364-1353;15-18,1351-1348;20-20,1346-1346	CGAAGGCUGCUUUGGAGAACG&UUUUCUUCAAAGCA-UCUUGG	0	0	0	12.6097
aly-MIR3441-p5_2ss4GT19TG	TRITD2Bv1G186610.7	620	640	630	1-9,640-632;10-20,630-620	UCAGGGUGCUUGUGAAGAAAG&UUUUCUUCA-AAGCAUCUUGG	0	0	4.84055	0
aly-MIR3441-p5_2ss4GT19TG	TRITD2Bv1G200250.1	176	196	187	2-8,195-189;11-13,186-184;15-20,181-176	CCAAGGCGGCUGGGGAGAAGU&UUUUCUUCAAAGC-AUCUUGG	0	0	4.84055	0
aly-MIR3441-p5_2ss4GT19TG	TRITD2Bv1G200250.2	176	196	187	2-8,195-189;11-13,186-184;15-20,181-176	CCAAGGCGGCUGGGGAGAAGU&UUUUCUUCAAAGC-AUCUUGG	0	6.55166	4.84055	0
aly-MIR3441-p5_2ss4GT19TG	TRITD2Bv1G200250.3	92	112	103	2-8,111-105;11-13,102-100;15-20,97-92	CCAAGGCGGCUGGGGAGAAGU&UUUUCUUCAAAGC-AUCUUGG	0	0	4.84055	0
aly-MIR3441-p5_2ss4GT19TG	TRITD2Bv1G218310.1	488	508	498	1-9,508-500;11-17,497-491;19-19,489-489	ACUGGAUGCUGGUGAGGAAGA&UUUUCUUCA-AAGCAUCUUGG	0	0	4.84055	0
aly-MIR3441-p5_2ss4GT19TG	TRITD2Bv1G218310.2	488	508	498	1-9,508-500;11-17,497-491;19-19,489-489	ACUGGAUGCUGGUGAGGAAGA&UUUUCUUCA-AAGCAUCUUGG	0	0	9.6811	0
aly-MIR3441-p5_2ss4GT19TG	TRITD2Bv1G223660.10	1443	1462	1452	1-8,1462-1455;11-13,1451-1449;15-20,1448-1443	CCAGGA-GCUGGAGAAGAAGA&UUUUCUUC-AAAGCAUCUUGG	0	6.55166	0	0
aly-MIR3441-p5_2ss4GT19TG	TRITD2Bv1G223660.2	1011	1030	1020	1-8,1030-1023;11-13,1019-1017;15-20,1016-1011	CCAGGA-GCUGGAGAAGAAGA&UUUUCUUC-AAAGCAUCUUGG	0	6.55166	0	12.6097
aly-MIR3441-p5_2ss4GT19TG	TRITD2Bv1G223660.3	1458	1477	1467	1-8,1477-1470;11-13,1466-1464;15-20,1463-1458	CCAGGA-GCUGGAGAAGAAGA&UUUUCUUC-AAAGCAUCUUGG	0	6.55166	0	6.30485
aly-MIR3441-p5_2ss4GT19TG	TRITD2Bv1G223660.4	1443	1462	1452	1-8,1462-1455;11-13,1451-1449;15-20,1448-1443	CCAGGA-GCUGGAGAAGAAGA&UUUUCUUC-AAAGCAUCUUGG	0	0	4.84055	0
aly-MIR3441-p5_2ss4GT19TG	TRITD2Bv1G223660.5	1443	1462	1452	1-8,1462-1455;11-13,1451-1449;15-20,1448-1443	CCAGGA-GCUGGAGAAGAAGA&UUUUCUUC-AAAGCAUCUUGG	8.98352	6.55166	0	6.30485
aly-MIR3441-p5_2ss4GT19TG	TRITD2Bv1G223660.7	1461	1480	1470	1-8,1480-1473;11-13,1469-1467;15-20,1466-1461	CCAGGA-GCUGGAGAAGAAGA&UUUUCUUC-AAAGCAUCUUGG	0	0	0	6.30485
aly-MIR3441-p5_2ss4GT19TG	TRITD2Bv1G223660.8	1287	1306	1296	1-8,1306-1299;11-13,1295-1293;15-20,1292-1287	CCAGGA-GCUGGAGAAGAAGA&UUUUCUUC-AAAGCAUCUUGG	8.98352	6.55166	4.84055	0
aly-MIR3441-p5_2ss4GT19TG	TRITD2Bv1G240770.1	3018	3041	3032	1-10,3041-3032;13-20,3025-3018	CCAAGGUGAACCAGUUGAAGAGAA&UUUUCUUCAA----AGCAUCUUGG	0	6.55166	0	0
aly-MIR3441-p5_2ss4GT19TG	TRITD2Bv1G240770.2	3468	3491	3482	1-10,3491-3482;13-20,3475-3468	CCAAGGUGAACCAGUUGAAGAGAA&UUUUCUUCAA----AGCAUCUUGG	0	0	4.84055	0
aly-MIR3441-p5_2ss4GT19TG	TRITD2Bv1G240770.3	3489	3512	3503	1-10,3512-3503;13-20,3496-3489	CCAAGGUGAACCAGUUGAAGAGAA&UUUUCUUCAA----AGCAUCUUGG	0	0	4.84055	0
aly-MIR3441-p5_2ss4GT19TG	TRITD2Bv1G250290.1	489	509	500	1-5,509-505;7-10,503-500;11-20,498-489	CCAGGAUGUUAUUGAUGAAAA&UUUUCUUCAA-AGCAUCUUGG	0	13.1033	0	0
aly-MIR3441-p5_2ss4GT19TG	TRITD2Bv1G257100.2	1428	1450	1441	4-14,1447-1437;16-20,1432-1428	CCGAGUAGCUGCUUUGAAGGCAA&UUUUCUUCAAAGCA---UCUUGG	0	0	0	6.30485
aly-MIR3441-p5_2ss4GT19TG	TRITD3Av1G000390.1	923	946	937	1-10,946-937;12-20,931-923	CUGAGAUGCAUGAGUUGGAGAGGA&UUUUCUUCAA----AGCAUCUUGG	26.9505	0	4.84055	6.30485
aly-MIR3441-p5_2ss4GT19TG	TRITD3Av1G000390.2	1241	1264	1255	1-10,1264-1255;12-20,1249-1241	CUGAGAUGCAUGAGUUGGAGAGGA&UUUUCUUCAA----AGCAUCUUGG	17.967	0	0	0
aly-MIR3441-p5_2ss4GT19TG	TRITD3Av1G001500.1	261	281	271	1-9,281-273;11-18,270-263;20-20,261-261	CGAGGAUGCUGCUGGAGAGGA&UUUUCUUCA-AAGCAUCUUGG	0	0	0	6.30485
aly-MIR3441-p5_2ss4GT19TG	TRITD3Av1G001500.2	267	287	277	1-9,287-279;11-18,276-269;20-20,267-267	CGAGGAUGCUGCUGGAGAGGA&UUUUCUUCA-AAGCAUCUUGG	0	0	0	6.30485
aly-MIR3441-p5_2ss4GT19TG	TRITD3Av1G007450.1	152	170	162	2-8,169-163;12-20,160-152	CCGAGGUGCAA-GAGGAGAU&UUUUCUUCAAAGCAUCUUGG	8.98352	19.655	29.0433	0
aly-MIR3441-p5_2ss4GT19TG	TRITD3Av1G011620.22	498	518	508	2-9,517-510;11-19,507-499	GCAAGGUGCUCAUGGAGAGAU&UUUUCUUCA-AAGCAUCUUGG	8.98352	0	0	0
aly-MIR3441-p5_2ss4GT19TG	TRITD3Av1G025470.10	895	917	908	1-11,917-907;12-12,905-905;13-18,903-898;19-20,896-895	CCAAAGAUGACAUUUGAGGAGAA&UUUUCUUCAAA-G-CAUCUU-GG	0	6.55166	0	0
aly-MIR3441-p5_2ss4GT19TG	TRITD3Av1G025470.4	913	935	926	1-11,935-925;12-12,923-923;13-18,921-916;19-20,914-913	CCAAAGAUGACAUUUGAGGAGAA&UUUUCUUCAAA-G-CAUCUU-GG	0	6.55166	0	0
aly-MIR3441-p5_2ss4GT19TG	TRITD3Av1G025470.5	913	935	926	1-11,935-925;12-12,923-923;13-18,921-916;19-20,914-913	CCAAAGAUGACAUUUGAGGAGAA&UUUUCUUCAAA-G-CAUCUU-GG	0	6.55166	0	0
aly-MIR3441-p5_2ss4GT19TG	TRITD3Av1G025700.6	568	593	578	4-9,590-585;10-19,578-569	GCAAGAUGCUUCCGGGAUGAAGAUCU&UUUUCUUCA------AAGCAUCUUGG	0	0	4.84055	0
aly-MIR3441-p5_2ss4GT19TG	TRITD3Av1G035570.1	1404	1423	1414	1-9,1423-1415;12-18,1412-1406;20-20,1404-1404	CGAGGAUGCCAUGAAGAAAA&UUUUCUUCAAAGCAUCUUGG	0	13.1033	4.84055	6.30485
aly-MIR3441-p5_2ss4GT19TG	TRITD3Av1G035570.3	129	148	139	1-9,148-140;12-18,137-131;20-20,129-129	CGAGGAUGCCAUGAAGAAAA&UUUUCUUCAAAGCAUCUUGG	0	6.55166	0	0
aly-MIR3441-p5_2ss4GT19TG	TRITD3Av1G039110.4	314	332	324	4-8,329-325;11-19,323-315	ACGAGAUGCUG-GAGGAUGA&UUUUCUUCAAAGCAUCUUGG	8.98352	0	0	0
aly-MIR3441-p5_2ss4GT19TG	TRITD3Av1G064520.4	327	346	337	2-13,345-334;15-19,332-328	GCAAGAAGCUUUGGGGGGAC&UUUUCUUCAAAGCAUCUUGG	0	0	4.84055	0
aly-MIR3441-p5_2ss4GT19TG	TRITD3Av1G068590.1	302	320	312	2-8,319-313;12-20,310-302	UCAGGAUGCGC-GAAGAGAU&UUUUCUUCAAAGCAUCUUGG	0	0	0	12.6097
aly-MIR3441-p5_2ss4GT19TG	TRITD3Av1G080240.2	578	597	588	1-9,597-589;11-16,587-582;19-20,579-578	CCUUGAUGCUCUGGGGAGAA&UUUUCUUCAAAGCAUCUUGG	8.98352	0	9.6811	0
aly-MIR3441-p5_2ss4GT19TG	TRITD3Av1G099720.2	398	418	408	2-7,417-412;10-20,408-398	CCAAGAUGCUUGCUGAGAAGC&UUUUCUU-CAAAGCAUCUUGG	0	0	4.84055	0
aly-MIR3441-p5_2ss4GT19TG	TRITD3Av1G099720.2	546	565	556	4-11,562-555;13-20,553-546	CCAAGAUGAUUUGAAGGCUG&UUUUCUUCAAAGCAUCUUGG	8.98352	0	0	0
aly-MIR3441-p5_2ss4GT19TG	TRITD3Av1G099720.5	1799	1819	1809	2-7,1818-1813;10-20,1809-1799	CCAAGAUGCUUGCUGAGAAGC&UUUUCUU-CAAAGCAUCUUGG	0	0	4.84055	0
aly-MIR3441-p5_2ss4GT19TG	TRITD3Av1G099720.5	1947	1966	1957	4-11,1963-1956;13-20,1954-1947	CCAAGAUGAUUUGAAGGCUG&UUUUCUUCAAAGCAUCUUGG	0	6.55166	0	0
aly-MIR3441-p5_2ss4GT19TG	TRITD3Av1G099720.8	30	49	40	4-11,46-39;13-20,37-30	CCAAGAUGAUUUGAAGGCUG&UUUUCUUCAAAGCAUCUUGG	8.98352	0	0	0
aly-MIR3441-p5_2ss4GT19TG	TRITD3Av1G132070.11	4758	4778	4769	1-5,4778-4774;8-13,4771-4766;14-20,4764-4758	UCAAGAUAGCUUUGUUGGAAA&UUUUCUUCAAAGC-AUCUUGG	0	0	0	6.30485
aly-MIR3441-p5_2ss4GT19TG	TRITD3Av1G136150.1	471	494	481	3-9,492-486;11-20,480-471	CCAAGGUGCUGGUAAUGGAGGACG&UUUUCUUCA----AAGCAUCUUGG	0	13.1033	4.84055	0
aly-MIR3441-p5_2ss4GT19TG	TRITD3Av1G136150.2	471	494	481	3-9,492-486;11-20,480-471	CCAAGGUGCUGGUAAUGGAGGACG&UUUUCUUCA----AAGCAUCUUGG	0	19.655	0	0
aly-MIR3441-p5_2ss4GT19TG	TRITD3Av1G138640.1	896	914	905	2-10,913-905;12-20,904-896	CCGAGGUGC-UUGGAGAGGG&UUUUCUUCAAAGCAUCUUGG	0	0	0	6.30485
aly-MIR3441-p5_2ss4GT19TG	TRITD3Av1G145810.3	1557	1576	1567	2-8,1575-1569;11-19,1566-1558	GCAAGAUGCUCGGAAGAAGC&UUUUCUUCAAAGCAUCUUGG	0	0	4.84055	0
aly-MIR3441-p5_2ss4GT19TG	TRITD3Av1G166790.12	2592	2610	2601	1-10,2610-2601;12-15,2600-2597;17-20,2595-2592	CCAAUGUGC-UUGGAGAGGA&UUUUCUUCAAAGCAUCUUGG	0	6.55166	0	0
aly-MIR3441-p5_2ss4GT19TG	TRITD3Av1G166790.20	753	771	762	1-10,771-762;12-15,761-758;17-20,756-753	CCAAUGUGC-UUGGAGAGGA&UUUUCUUCAAAGCAUCUUGG	0	6.55166	0	0
aly-MIR3441-p5_2ss4GT19TG	TRITD3Av1G170380.1	225	244	235	2-17,243-228	UGUAGAUGUUUUGAGGAAGG&UUUUCUUCAAAGCAUCUUGG	0	0	4.84055	0
aly-MIR3441-p5_2ss4GT19TG	TRITD3Av1G170380.3	222	241	232	2-17,240-225	UGUAGAUGUUUUGAGGAAGG&UUUUCUUCAAAGCAUCUUGG	0	0	4.84055	0
aly-MIR3441-p5_2ss4GT19TG	TRITD3Av1G172200.4	350	367	358	3-15,365-353;18-20,352-350	CCA--AUGCUUUGGAGAACA&UUUUCUUCAAAGCAUCUUGG	8.98352	0	0	0
aly-MIR3441-p5_2ss4GT19TG	TRITD3Av1G173180.1	83	100	92	1-9,100-92;13-20,90-83	CCAAGGUGG--UGAAGAAGA&UUUUCUUCAAAGCAUCUUGG	0	0	0	25.2194
aly-MIR3441-p5_2ss4GT19TG	TRITD3Av1G178810.1	305	331	315	1-9,331-323;12-20,313-305	CCGAGAUGCGCACCCGGAUGAAGAAGG&UUUUCUUCA-------AAGCAUCUUGG	17.967	0	4.84055	0
aly-MIR3441-p5_2ss4GT19TG	TRITD3Av1G178810.2	305	331	315	1-9,331-323;12-20,313-305	CCGAGAUGCGCACCCGGAUGAAGAAGG&UUUUCUUCA-------AAGCAUCUUGG	0	0	4.84055	6.30485
aly-MIR3441-p5_2ss4GT19TG	TRITD3Av1G179000.1	1106	1125	1116	6-20,1120-1106	CCGGGAUGCUUUGGAACUGG&UUUUCUUCAAAGCAUCUUGG	8.98352	0	9.6811	18.9146
aly-MIR3441-p5_2ss4GT19TG	TRITD3Av1G187970.1	519	538	529	3-9,536-530;11-18,528-521	AAAGGAUGCUCUGAAGAAUG&UUUUCUUCAAAGCAUCUUGG	8.98352	0	0	12.6097
aly-MIR3441-p5_2ss4GT19TG	TRITD3Av1G208190.1	330	349	340	1-7,349-343;12-20,338-330	CCAGGAUGCGCCCAAGAGGA&UUUUCUUCAAAGCAUCUUGG	0	0	0	6.30485
aly-MIR3441-p5_2ss4GT19TG	TRITD3Av1G208780.1	258	281	268	2-9,280-273;11-20,267-258	UCAAGAUGCUACCGGUGAAGAAGU&UUUUCUUCA----AAGCAUCUUGG	0	0	0	6.30485
aly-MIR3441-p5_2ss4GT19TG	TRITD3Av1G209900.2	674	692	683	2-10,691-683;12-17,682-677;19-20,675-674	CCCAGGUGC-UUGGAGAAGC&UUUUCUUCAAAGCAUCUUGG	0	6.55166	0	0
aly-MIR3441-p5_2ss4GT19TG	TRITD3Av1G209900.4	674	692	683	2-10,691-683;12-17,682-677;19-20,675-674	CCCAGGUGC-UUGGAGAAGC&UUUUCUUCAAAGCAUCUUGG	0	0	4.84055	0
aly-MIR3441-p5_2ss4GT19TG	TRITD3Av1G209900.9	452	470	461	2-10,469-461;12-17,460-455;19-20,453-452	CCCAGGUGC-UUGGAGAAGC&UUUUCUUCAAAGCAUCUUGG	0	0	0	6.30485
aly-MIR3441-p5_2ss4GT19TG	TRITD3Av1G214970.1	215	238	229	1-14,238-225;15-20,220-215	CCAAGGGCAUUGUUUUGGAGAAGA&UUUUCUUCAAAGCA----UCUUGG	0	0	4.84055	0
aly-MIR3441-p5_2ss4GT19TG	TRITD3Av1G214970.2	137	160	151	1-14,160-147;15-20,142-137	CCAAGGGCAUUGUUUUGGAGAAGA&UUUUCUUCAAAGCA----UCUUGG	0	0	9.6811	6.30485
aly-MIR3441-p5_2ss4GT19TG	TRITD3Av1G224280.1	129	148	139	3-8,146-141;12-20,137-129	CCGAGAUGCGGGGAGGAACC&UUUUCUUCAAAGCAUCUUGG	0	0	0	6.30485
aly-MIR3441-p5_2ss4GT19TG	TRITD3Av1G240310.1	1363	1382	1373	1-9,1382-1374;12-16,1371-1367;18-20,1365-1363	CCAUGGUGUGAUGAAGAGGA&UUUUCUUCAAAGCAUCUUGG	8.98352	0	0	0
aly-MIR3441-p5_2ss4GT19TG	TRITD3Av1G240310.4	1342	1361	1352	1-9,1361-1353;12-16,1350-1346;18-20,1344-1342	CCAUGGUGUGAUGAAGAGGA&UUUUCUUCAAAGCAUCUUGG	17.967	0	0	0
aly-MIR3441-p5_2ss4GT19TG	TRITD3Av1G240310.8	520	539	530	1-9,539-531;12-16,528-524;18-20,522-520	CCAUGGUGUGAUGAAGAGGA&UUUUCUUCAAAGCAUCUUGG	8.98352	0	0	0
aly-MIR3441-p5_2ss4GT19TG	TRITD3Av1G248490.1	624	644	634	1-9,644-636;10-18,634-626;20-20,624-624	UGAAGGUGCUUCUGGAGAGAA&UUUUCUUCA-AAGCAUCUUGG	0	13.1033	14.5217	12.6097
aly-MIR3441-p5_2ss4GT19TG	TRITD3Av1G251870.1	888	907	898	1-9,907-899;12-17,896-891;19-20,889-888	CCCAGAUGUGAUGAGGAAAA&UUUUCUUCAAAGCAUCUUGG	0	0	0	6.30485
aly-MIR3441-p5_2ss4GT19TG	TRITD3Av1G251870.2	888	907	898	1-9,907-899;12-17,896-891;19-20,889-888	CCCAGAUGUGAUGAGGAAAA&UUUUCUUCAAAGCAUCUUGG	0	0	4.84055	0
aly-MIR3441-p5_2ss4GT19TG	TRITD3Av1G251870.3	837	856	847	1-9,856-848;12-17,845-840;19-20,838-837	CCCAGAUGUGAUGAGGAAAA&UUUUCUUCAAAGCAUCUUGG	17.967	0	0	0
aly-MIR3441-p5_2ss4GT19TG	TRITD3Av1G251870.4	900	919	910	1-9,919-911;12-17,908-903;19-20,901-900	CCCAGAUGUGAUGAGGAAAA&UUUUCUUCAAAGCAUCUUGG	0	0	4.84055	0
aly-MIR3441-p5_2ss4GT19TG	TRITD3Av1G251870.5	918	937	928	1-9,937-929;12-17,926-921;19-20,919-918	CCCAGAUGUGAUGAGGAAAA&UUUUCUUCAAAGCAUCUUGG	0	0	4.84055	0
aly-MIR3441-p5_2ss4GT19TG	TRITD3Av1G251870.6	1146	1165	1156	1-9,1165-1157;12-17,1154-1149;19-20,1147-1146	CCCAGAUGUGAUGAGGAAAA&UUUUCUUCAAAGCAUCUUGG	8.98352	0	9.6811	0
aly-MIR3441-p5_2ss4GT19TG	TRITD3Av1G251870.7	696	715	706	1-9,715-707;12-17,704-699;19-20,697-696	CCCAGAUGUGAUGAGGAAAA&UUUUCUUCAAAGCAUCUUGG	8.98352	0	0	0
aly-MIR3441-p5_2ss4GT19TG	TRITD3Av1G251870.8	186	205	196	1-9,205-197;12-17,194-189;19-20,187-186	CCCAGAUGUGAUGAGGAAAA&UUUUCUUCAAAGCAUCUUGG	0	0	4.84055	6.30485
aly-MIR3441-p5_2ss4GT19TG	TRITD3Av1G276950.1	1043	1061	1052	1-13,1061-1049;17-20,1046-1043	CCGACG-GCUUUGAGGAAGA&UUUUCUUCAAAGCAUCUUGG	17.967	0	0	0
aly-MIR3441-p5_2ss4GT19TG	TRITD3Av1G283280.1	1085	1105	1095	1-9,1105-1097;11-11,1094-1094;13-20,1092-1085	UCAAGAUGGUGGUGAAGGAGA&UUUUCUUCA-AAGCAUCUUGG	0	13.1033	0	0
aly-MIR3441-p5_2ss4GT19TG	TRITD3Av1G283280.2	173	193	183	1-9,193-185;11-11,182-182;13-20,180-173	UCAAGAUGGUGGUGAAGGAGA&UUUUCUUCA-AAGCAUCUUGG	0	6.55166	0	0
aly-MIR3441-p5_2ss4GT19TG	TRITD3Bv1G023810.2	5868	5891	5878	1-9,5891-5883;10-16,5878-5872;19-20,5869-5868	CCUUGAUGCUUUCGGUGAGGAGGA&UUUUCUUCA----AAGCAUCUUGG	0	0	0	6.30485
aly-MIR3441-p5_2ss4GT19TG	TRITD3Bv1G028830.14	683	703	693	1-8,703-696;13-20,690-683	CCAAGAUGGGGUGGAAGGAAG&UUUUCUUC-AAAGCAUCUUGG	0	19.655	0	0
aly-MIR3441-p5_2ss4GT19TG	TRITD3Bv1G029200.5	910	932	923	1-11,932-922;12-12,920-920;13-18,918-913;19-20,911-910	CCGAAGAUGACAUUUGAGGAGAA&UUUUCUUCAAA-G-CAUCUU-GG	0	0	0	6.30485
aly-MIR3441-p5_2ss4GT19TG	TRITD3Bv1G029660.1	991	1016	1001	4-9,1013-1008;10-19,1001-992	GCAAGAUGCUUCCGGGAUGAAGAUCU&UUUUCUUCA------AAGCAUCUUGG	8.98352	0	0	0
aly-MIR3441-p5_2ss4GT19TG	TRITD3Bv1G029660.3	820	845	830	4-9,842-837;10-19,830-821	GCAAGAUGCUUCCGGGAUGAAGAUCU&UUUUCUUCA------AAGCAUCUUGG	0	6.55166	0	0
aly-MIR3441-p5_2ss4GT19TG	TRITD3Bv1G051660.18	1304	1324	1315	4-9,1321-1316;11-17,1314-1308;18-20,1306-1304	CCAGAGAUGCUGUGGAGACAG&UUUUCUUCAAAGCAUCU-UGG	0	0	0	6.30485
aly-MIR3441-p5_2ss4GT19TG	TRITD3Bv1G051660.19	1304	1324	1315	4-9,1321-1316;11-17,1314-1308;18-20,1306-1304	CCAGAGAUGCUGUGGAGACAG&UUUUCUUCAAAGCAUCU-UGG	8.98352	0	0	0
aly-MIR3441-p5_2ss4GT19TG	TRITD3Bv1G051800.2	1305	1324	1315	4-9,1321-1316;12-19,1313-1306	ACGAGAUGCCGUGGAGACGG&UUUUCUUCAAAGCAUCUUGG	0	32.7583	0	0
aly-MIR3441-p5_2ss4GT19TG	TRITD3Bv1G051800.6	1305	1324	1315	4-9,1321-1316;12-19,1313-1306	ACGAGAUGCCGUGGAGACGG&UUUUCUUCAAAGCAUCUUGG	0	0	0	6.30485
aly-MIR3441-p5_2ss4GT19TG	TRITD3Bv1G085800.10	2543	2563	2553	1-9,2563-2555;11-18,2552-2545	AGGAGAUGCUGGUGAAGAAGG&UUUUCUUCA-AAGCAUCUUGG	8.98352	0	0	0
aly-MIR3441-p5_2ss4GT19TG	TRITD3Bv1G085800.12	2576	2596	2586	1-9,2596-2588;11-18,2585-2578	AGGAGAUGCUGGUGAAGAAGG&UUUUCUUCA-AAGCAUCUUGG	0	0	4.84055	6.30485
aly-MIR3441-p5_2ss4GT19TG	TRITD3Bv1G085800.13	2441	2461	2451	1-9,2461-2453;11-18,2450-2443	AGGAGAUGCUGGUGAAGAAGG&UUUUCUUCA-AAGCAUCUUGG	0	0	0	6.30485
aly-MIR3441-p5_2ss4GT19TG	TRITD3Bv1G085800.14	1685	1705	1695	1-9,1705-1697;11-18,1694-1687	AGGAGAUGCUGGUGAAGAAGG&UUUUCUUCA-AAGCAUCUUGG	0	0	0	6.30485
aly-MIR3441-p5_2ss4GT19TG	TRITD3Bv1G085800.7	2585	2605	2595	1-9,2605-2597;11-18,2594-2587	AGGAGAUGCUGGUGAAGAAGG&UUUUCUUCA-AAGCAUCUUGG	0	0	0	6.30485
aly-MIR3441-p5_2ss4GT19TG	TRITD3Bv1G085800.8	2576	2596	2586	1-9,2596-2588;11-18,2585-2578	AGGAGAUGCUGGUGAAGAAGG&UUUUCUUCA-AAGCAUCUUGG	0	0	0	6.30485
aly-MIR3441-p5_2ss4GT19TG	TRITD3Bv1G098220.8	1937	1957	1947	2-7,1956-1951;10-20,1947-1937	CCAAGAUGCUUGCUGAGAAGC&UUUUCUU-CAAAGCAUCUUGG	0	0	4.84055	0
aly-MIR3441-p5_2ss4GT19TG	TRITD3Bv1G114090.1	2303	2321	2312	1-10,2321-2312;12-18,2311-2305	UAAAGAUGC-UUGAAGAGGG&UUUUCUUCAAAGCAUCUUGG	0	6.55166	0	0
aly-MIR3441-p5_2ss4GT19TG	TRITD3Bv1G121350.9	1866	1886	1877	1-5,1886-1882;8-13,1879-1874;14-20,1872-1866	UCAAGAUAGCUUUGUUGGAAA&UUUUCUUCAAAGC-AUCUUGG	0	0	0	6.30485
aly-MIR3441-p5_2ss4GT19TG	TRITD3Bv1G124260.1	896	914	905	2-10,913-905;12-20,904-896	CCGAGGUGC-UUGGAGAGGG&UUUUCUUCAAAGCAUCUUGG	8.98352	0	0	6.30485
aly-MIR3441-p5_2ss4GT19TG	TRITD3Bv1G124800.3	258	278	268	4-8,275-271;12-20,266-258	CCAAGGUGCCCCGGAGGAUUA&UUUUCUUC-AAAGCAUCUUGG	0	0	0	6.30485
aly-MIR3441-p5_2ss4GT19TG	TRITD3Bv1G130000.2	1338	1357	1348	2-8,1356-1350;11-19,1347-1339	GCAAGAUGCUCGGAAGAAGU&UUUUCUUCAAAGCAUCUUGG	0	13.1033	0	0
aly-MIR3441-p5_2ss4GT19TG	TRITD3Bv1G130000.3	1359	1378	1369	2-8,1377-1371;11-19,1368-1360	GCAAGAUGCUCGGAAGAAGU&UUUUCUUCAAAGCAUCUUGG	0	6.55166	0	0
aly-MIR3441-p5_2ss4GT19TG	TRITD3Bv1G145170.23	414	432	423	1-10,432-423;12-15,422-419;17-20,417-414	CCAAUGUGC-UUGGAGAGGA&UUUUCUUCAAAGCAUCUUGG	0	0	4.84055	0
aly-MIR3441-p5_2ss4GT19TG	TRITD3Bv1G149190.1	225	244	235	2-17,243-228	UGUAGAUGUUUUGAGGAAGG&UUUUCUUCAAAGCAUCUUGG	8.98352	0	0	12.6097
aly-MIR3441-p5_2ss4GT19TG	TRITD3Bv1G149190.2	225	244	235	2-17,243-228	UGUAGAUGUUUUGAGGAAGG&UUUUCUUCAAAGCAUCUUGG	17.967	0	0	0
aly-MIR3441-p5_2ss4GT19TG	TRITD3Bv1G152230.1	350	367	358	3-15,365-353;18-20,352-350	CCA--AUGCUUUGGAGAACA&UUUUCUUCAAAGCAUCUUGG	8.98352	0	0	0
aly-MIR3441-p5_2ss4GT19TG	TRITD3Bv1G155110.5	1769	1787	1778	1-10,1787-1778;12-20,1777-1769	UCGAGAUGC-UUGAAGGGAG&UUUUCUUCAAAGCAUCUUGG	8.98352	0	0	0
aly-MIR3441-p5_2ss4GT19TG	TRITD3Bv1G160220.1	1115	1134	1125	6-20,1129-1115	CCGGGAUGCUUUGGAACUCG&UUUUCUUCAAAGCAUCUUGG	71.8681	13.1033	19.3622	0
aly-MIR3441-p5_2ss4GT19TG	TRITD3Bv1G164180.1	2824	2843	2834	2-8,2842-2836;11-19,2833-2825	GCGGGGUGCUCGGAGGAGAU&UUUUCUUCAAAGCAUCUUGG	0	0	4.84055	0
aly-MIR3441-p5_2ss4GT19TG	TRITD3Bv1G164180.2	2770	2789	2780	2-8,2788-2782;11-19,2779-2771	GCGGGGUGCUCGGAGGAGAU&UUUUCUUCAAAGCAUCUUGG	8.98352	0	4.84055	6.30485
aly-MIR3441-p5_2ss4GT19TG	TRITD3Bv1G171230.1	519	538	529	3-9,536-530;11-18,528-521	AAAGGAUGCUCUGAAGAAUG&UUUUCUUCAAAGCAUCUUGG	17.967	0	0	6.30485
aly-MIR3441-p5_2ss4GT19TG	TRITD3Bv1G189100.1	258	281	268	2-9,280-273;11-20,267-258	UCAAGAUGCUACCGGUGAAGAAGU&UUUUCUUCA----AAGCAUCUUGG	0	0	0	6.30485
aly-MIR3441-p5_2ss4GT19TG	TRITD3Bv1G191000.1	708	727	718	4-18,724-710	CAAGGAUGCUUUGAAGACAA&UUUUCUUCAAAGCAUCUUGG	0	0	0	6.30485
aly-MIR3441-p5_2ss4GT19TG	TRITD3Bv1G199730.2	137	160	151	1-14,160-147;15-20,142-137	CCAAGGGCAUUGUUUUGGAGAAGA&UUUUCUUCAAAGCA----UCUUGG	8.98352	0	0	6.30485
aly-MIR3441-p5_2ss4GT19TG	TRITD3Bv1G199880.2	516	535	526	1-9,535-527;11-16,525-520;19-20,517-516	UCUUGAUGCUGUGGAGAAGA&UUUUCUUCAAAGCAUCUUGG	0	26.2067	0	12.6097
aly-MIR3441-p5_2ss4GT19TG	TRITD3Bv1G203180.1	129	148	139	3-8,146-141;12-20,137-129	CCGAGAUGCGGGGAGGAACC&UUUUCUUCAAAGCAUCUUGG	0	0	0	6.30485
aly-MIR3441-p5_2ss4GT19TG	TRITD3Bv1G239880.8	1941	1958	1950	2-9,1957-1950;12-20,1949-1941	UCAGGAUGC--UGAAGAAGU&UUUUCUUCAAAGCAUCUUGG	8.98352	0	0	0
aly-MIR3441-p5_2ss4GT19TG	TRITD3Bv1G241610.1	254	274	264	4-8,271-267;12-20,262-254	CCAAGGUGCCCCGGAAGACCG&UUUUCUUC-AAAGCAUCUUGG	0	6.55166	0	0
aly-MIR3441-p5_2ss4GT19TG	TRITD3Bv1G244360.1	888	907	898	1-9,907-899;12-17,896-891;19-20,889-888	CCCAGAUGUGAUGAAGAAAA&UUUUCUUCAAAGCAUCUUGG	0	0	4.84055	0
aly-MIR3441-p5_2ss4GT19TG	TRITD3Bv1G244360.2	888	907	898	1-9,907-899;12-17,896-891;19-20,889-888	CCCAGAUGUGAUGAAGAAAA&UUUUCUUCAAAGCAUCUUGG	17.967	0	0	0
aly-MIR3441-p5_2ss4GT19TG	TRITD3Bv1G244360.3	888	907	898	1-9,907-899;12-17,896-891;19-20,889-888	CCCAGAUGUGAUGAAGAAAA&UUUUCUUCAAAGCAUCUUGG	0	6.55166	0	0
aly-MIR3441-p5_2ss4GT19TG	TRITD3Bv1G244360.5	1038	1057	1048	1-9,1057-1049;12-17,1046-1041;19-20,1039-1038	CCCAGAUGUGAUGAAGAAAA&UUUUCUUCAAAGCAUCUUGG	8.98352	6.55166	0	0
aly-MIR3441-p5_2ss4GT19TG	TRITD3Bv1G244360.6	897	916	907	1-9,916-908;12-17,905-900;19-20,898-897	CCCAGAUGUGAUGAAGAAAA&UUUUCUUCAAAGCAUCUUGG	0	6.55166	0	0
aly-MIR3441-p5_2ss4GT19TG	TRITD3Bv1G267560.18	1055	1076	1065	1-9,1076-1068;12-13,1063-1062;15-20,1060-1055	CCGAGAGGCGCCGUGGAGAAGA&UUUUCUUCA--AAGCAUCUUGG	0	0	9.6811	0
aly-MIR3441-p5_2ss4GT19TG	TRITD3Bv1G269140.1	438	457	448	4-18,454-440	CAAGGAUGCUUUGAAGACAA&UUUUCUUCAAAGCAUCUUGG	0	6.55166	0	0
aly-MIR3441-p5_2ss4GT19TG	TRITD4Av1G015940.2	23	43	33	3-8,41-36;10-19,33-24	ACAGGGUGCUUGAGAAGGAUG&UUUUCUUC-AAAGCAUCUUGG	0	6.55166	0	0
aly-MIR3441-p5_2ss4GT19TG	TRITD4Av1G019010.1	401	420	411	6-19,415-402	ACAAGAUGCUUUGGGCUGAU&UUUUCUUCAAAGCAUCUUGG	0	0	0	6.30485
aly-MIR3441-p5_2ss4GT19TG	TRITD4Av1G034380.1	504	523	514	1-6,523-518;8-18,516-506;20-20,504-504	UGAAGAUGCUUUGCAGAAAA&UUUUCUUCAAAGCAUCUUGG	0	13.1033	0	12.6097
aly-MIR3441-p5_2ss4GT19TG	TRITD4Av1G034380.2	504	523	514	1-6,523-518;8-18,516-506;20-20,504-504	UGAAGAUGCUUUGCAGAAAA&UUUUCUUCAAAGCAUCUUGG	0	0	0	6.30485
aly-MIR3441-p5_2ss4GT19TG	TRITD4Av1G035360.2	845	865	856	2-13,864-853;16-20,849-845	CCGAGCAGGUUUUGAAGGAAG&UUUUCUUCAAAGC-AUCUUGG	0	0	0	6.30485
aly-MIR3441-p5_2ss4GT19TG	TRITD4Av1G035360.3	1274	1294	1285	2-13,1293-1282;16-20,1278-1274	CCGAGCAGGUUUUGAAGGAAG&UUUUCUUCAAAGC-AUCUUGG	0	0	0	6.30485
aly-MIR3441-p5_2ss4GT19TG	TRITD4Av1G036330.14	1719	1738	1729	1-9,1738-1730;12-18,1727-1721;20-20,1719-1719	UGAAGGUGCGGUGAAGAGAA&UUUUCUUCAAAGCAUCUUGG	0	0	4.84055	0
aly-MIR3441-p5_2ss4GT19TG	TRITD4Av1G050900.10	311	331	322	1-9,331-323;12-18,320-314;19-20,312-311	CCAAAGAUGCAAUGAAGGAGA&UUUUCUUCAAAGCAUCUU-GG	0	13.1033	0	0
aly-MIR3441-p5_2ss4GT19TG	TRITD4Av1G050900.7	311	331	322	1-9,331-323;12-18,320-314;19-20,312-311	CCAAAGAUGCAAUGAAGGAGA&UUUUCUUCAAAGCAUCUU-GG	0	13.1033	0	6.30485
aly-MIR3441-p5_2ss4GT19TG	TRITD4Av1G050900.9	311	331	322	1-9,331-323;12-18,320-314;19-20,312-311	CCAAAGAUGCAAUGAAGGAGA&UUUUCUUCAAAGCAUCUU-GG	0	0	0	6.30485
aly-MIR3441-p5_2ss4GT19TG	TRITD4Av1G060080.2	1116	1136	1126	1-9,1136-1128;11-18,1125-1118	GGGGGAUGCUGAUGAGGAGGA&UUUUCUUCA-AAGCAUCUUGG	0	6.55166	0	0
aly-MIR3441-p5_2ss4GT19TG	TRITD4Av1G060080.4	1110	1130	1120	1-9,1130-1122;11-18,1119-1112	GGGGGAUGCUGAUGAGGAGGA&UUUUCUUCA-AAGCAUCUUGG	0	13.1033	0	0
aly-MIR3441-p5_2ss4GT19TG	TRITD4Av1G060080.7	1110	1130	1120	1-9,1130-1122;11-18,1119-1112	GGGGGAUGCUGAUGAGGAGGA&UUUUCUUCA-AAGCAUCUUGG	0	0	0	6.30485
aly-MIR3441-p5_2ss4GT19TG	TRITD4Av1G064230.1	998	1018	1008	3-9,1016-1010;12-19,1006-999	ACAAGAUGCGGAUGGAGAACC&UUUUCUUCA-AAGCAUCUUGG	0	0	9.6811	0
aly-MIR3441-p5_2ss4GT19TG	TRITD4Av1G064230.4	1112	1132	1122	3-9,1130-1124;12-19,1120-1113	ACAAGAUGCGGAUGGAGAACC&UUUUCUUCA-AAGCAUCUUGG	0	0	14.5217	0
aly-MIR3441-p5_2ss4GT19TG	TRITD4Av1G064230.5	1136	1156	1146	3-9,1154-1148;12-19,1144-1137	ACAAGAUGCGGAUGGAGAACC&UUUUCUUCA-AAGCAUCUUGG	0	0	4.84055	0
aly-MIR3441-p5_2ss4GT19TG	TRITD4Av1G064230.6	1058	1078	1068	3-9,1076-1070;12-19,1066-1059	ACAAGAUGCGGAUGGAGAACC&UUUUCUUCA-AAGCAUCUUGG	0	0	4.84055	0
aly-MIR3441-p5_2ss4GT19TG	TRITD4Av1G076300.10	924	946	937	3-15,944-932;16-20,928-924	CCAAGUUCGUGCUUUGGAGGAUG&UUUUCUUCAAAGCAU---CUUGG	0	0	4.84055	0
aly-MIR3441-p5_2ss4GT19TG	TRITD4Av1G076300.3	813	835	826	3-15,833-821;16-20,817-813	CCAAGUUCGUGCUUUGGAGGAUG&UUUUCUUCAAAGCAU---CUUGG	0	0	14.5217	6.30485
aly-MIR3441-p5_2ss4GT19TG	TRITD4Av1G076300.5	924	946	937	3-15,944-932;16-20,928-924	CCAAGUUCGUGCUUUGGAGGAUG&UUUUCUUCAAAGCAU---CUUGG	0	0	0	6.30485
aly-MIR3441-p5_2ss4GT19TG	TRITD4Av1G076300.6	924	946	937	3-15,944-932;16-20,928-924	CCAAGUUCGUGCUUUGGAGGAUG&UUUUCUUCAAAGCAU---CUUGG	0	0	4.84055	0
aly-MIR3441-p5_2ss4GT19TG	TRITD4Av1G076300.7	924	946	937	3-15,944-932;16-20,928-924	CCAAGUUCGUGCUUUGGAGGAUG&UUUUCUUCAAAGCAU---CUUGG	0	6.55166	0	0
aly-MIR3441-p5_2ss4GT19TG	TRITD4Av1G077140.2	629	652	643	1-10,652-643;12-20,637-629	CCAAGGUGCCGUCGUUGAAGAAGG&UUUUCUUCAA----AGCAUCUUGG	0	0	4.84055	0
aly-MIR3441-p5_2ss4GT19TG	TRITD4Av1G077270.1	851	875	866	2-10,874-866;11-19,860-852	ACAAGGUGCUUCCAAUUGGAGGGAC&UUUUCUUCAA-----AGCAUCUUGG	0	0	0	12.6097
aly-MIR3441-p5_2ss4GT19TG	TRITD4Av1G093360.9	278	298	288	3-9,296-290;12-20,286-278	CCGGGGUGCGGCUGGAGAACA&UUUUCUUCA-AAGCAUCUUGG	8.98352	0	4.84055	0
aly-MIR3441-p5_2ss4GT19TG	TRITD4Av1G124740.3	756	775	766	6-9,770-767;11-20,765-756	CCAAGAUGCUAUGAAUGUUA&UUUUCUUCAAAGCAUCUUGG	0	0	0	6.30485
aly-MIR3441-p5_2ss4GT19TG	TRITD4Av1G124740.4	756	775	766	6-9,770-767;11-20,765-756	CCAAGAUGCUAUGAAUGUUA&UUUUCUUCAAAGCAUCUUGG	0	6.55166	0	0
aly-MIR3441-p5_2ss4GT19TG	TRITD4Av1G124740.5	756	775	766	6-9,770-767;11-20,765-756	CCAAGAUGCUAUGAAUGUUA&UUUUCUUCAAAGCAUCUUGG	0	6.55166	0	6.30485
aly-MIR3441-p5_2ss4GT19TG	TRITD4Av1G124740.7	756	775	766	6-9,770-767;11-20,765-756	CCAAGAUGCUAUGAAUGUUA&UUUUCUUCAAAGCAUCUUGG	0	6.55166	0	0
aly-MIR3441-p5_2ss4GT19TG	TRITD4Av1G129670.1	318	337	328	1-7,337-331;9-17,329-321;19-20,319-318	CCUAGAUGCUUUCAAGAAGA&UUUUCUUCAAAGCAUCUUGG	0	0	0	6.30485
aly-MIR3441-p5_2ss4GT19TG	TRITD4Av1G139700.15	1089	1108	1099	4-9,1105-1100;12-20,1097-1089	CCAGGAUGCGAUGAAGACUG&UUUUCUUCAAAGCAUCUUGG	0	0	4.84055	0
aly-MIR3441-p5_2ss4GT19TG	TRITD4Av1G139700.17	1182	1201	1192	4-9,1198-1193;12-20,1190-1182	CCAGGAUGCGAUGAAGACUG&UUUUCUUCAAAGCAUCUUGG	0	0	4.84055	0
aly-MIR3441-p5_2ss4GT19TG	TRITD4Av1G139700.9	1149	1168	1159	4-9,1165-1160;12-20,1157-1149	CCAGGAUGCGAUGAAGACUG&UUUUCUUCAAAGCAUCUUGG	8.98352	0	0	0
aly-MIR3441-p5_2ss4GT19TG	TRITD4Av1G151080.3	169	187	179	1-8,187-180;12-20,177-169	CCGGGAUGCAG-GAGGAGGA&UUUUCUUCAAAGCAUCUUGG	0	6.55166	0	0
aly-MIR3441-p5_2ss4GT19TG	TRITD4Av1G151080.4	169	187	179	1-8,187-180;12-20,177-169	CCGGGAUGCAG-GAGGAGGA&UUUUCUUCAAAGCAUCUUGG	0	0	4.84055	0
aly-MIR3441-p5_2ss4GT19TG	TRITD4Av1G151080.5	169	187	179	1-8,187-180;12-20,177-169	CCGGGAUGCAG-GAGGAGGA&UUUUCUUCAAAGCAUCUUGG	0	0	14.5217	0
aly-MIR3441-p5_2ss4GT19TG	TRITD4Av1G151080.6	169	187	179	1-8,187-180;12-20,177-169	CCGGGAUGCAG-GAGGAGGA&UUUUCUUCAAAGCAUCUUGG	0	0	4.84055	0
aly-MIR3441-p5_2ss4GT19TG	TRITD4Av1G153220.3	853	872	862	1-9,872-864;11-17,861-855;19-20,854-853	CC-AGAUGCUGAUGAAGAAAA&UUUUCUUCA-AAGCAUCUUGG	0	6.55166	0	0
aly-MIR3441-p5_2ss4GT19TG	TRITD4Av1G153930.3	1040	1058	1050	2-5,1057-1054;7-8,1052-1051;11-20,1049-1040	CCAAGAUGCUG-GACGAGAU&UUUUCUUCAAAGCAUCUUGG	8.98352	0	0	0
aly-MIR3441-p5_2ss4GT19TG	TRITD4Av1G155830.1	140	163	150	4-9,160-155;11-20,149-140	CCGAGAUGCUCCGCCUGAAGGCCU&UUUUCUUCA----AAGCAUCUUGG	0	0	9.6811	0
aly-MIR3441-p5_2ss4GT19TG	TRITD4Av1G157650.2	371	395	381	1-8,395-388;11-19,380-372	ACAAGGUGCUGAGCAAGGAGGAGAG&UUUUCUUC-----AAAGCAUCUUGG	0	0	14.5217	6.30485
aly-MIR3441-p5_2ss4GT19TG	TRITD4Av1G157650.3	572	596	582	1-8,596-589;11-19,581-573	ACAAGGUGCUGAGCAAGGAGGAGAG&UUUUCUUC-----AAAGCAUCUUGG	0	0	9.6811	0
aly-MIR3441-p5_2ss4GT19TG	TRITD4Av1G166470.6	495	513	504	4-13,510-501;15-20,500-495	CCAGGA-GCUUUGGAGGCCC&UUUUCUUCAAAGCAUCUUGG	0	6.55166	0	0
aly-MIR3441-p5_2ss4GT19TG	TRITD4Av1G178740.5	1215	1234	1225	5-18,1230-1217	AGAAGAUGCUUUGAGGCAGU&UUUUCUUCAAAGCAUCUUGG	0	6.55166	0	0
aly-MIR3441-p5_2ss4GT19TG	TRITD4Av1G191610.1	231	252	242	2-7,251-246;8-11,244-241;12-20,239-231	CCAAGAUGCAUUUGAAAGGGAC&UUUUCUU-CAAA-GCAUCUUGG	0	6.55166	0	0
aly-MIR3441-p5_2ss4GT19TG	TRITD4Av1G195760.1	277	302	293	1-13,302-290;15-17,288-286;18-20,279-277	CCAAAAGAUGGAAGCUUUGAAGAAGA&UUUUCUUCAAAGCAUCU------UGG	0	13.1033	0	6.30485
aly-MIR3441-p5_2ss4GT19TG	TRITD4Av1G199940.5	6672	6691	6682	3-8,6689-6684;11-19,6681-6673	GCAAGGUGCUCCGAAGGAUG&UUUUCUUCAAAGCAUCUUGG	8.98352	0	0	0
aly-MIR3441-p5_2ss4GT19TG	TRITD4Av1G230530.14	731	750	741	5-8,746-743;11-19,740-732	GCAAGAUGCUGGGAAGCAAU&UUUUCUUCAAAGCAUCUUGG	0	0	0	6.30485
aly-MIR3441-p5_2ss4GT19TG	TRITD4Av1G230530.15	1343	1362	1353	5-8,1358-1355;11-19,1352-1344	GCAAGAUGCUGGGAAGCAAU&UUUUCUUCAAAGCAUCUUGG	0	0	0	6.30485
aly-MIR3441-p5_2ss4GT19TG	TRITD4Av1G234050.1	289	310	299	1-9,310-302;10-13,299-296;16-20,293-289	CCAAGCAGCUUCAUGGAGAAGA&UUUUCUUCA--AAGCAUCUUGG	26.9505	0	0	0
aly-MIR3441-p5_2ss4GT19TG	TRITD4Av1G234050.2	289	310	299	1-9,310-302;10-13,299-296;16-20,293-289	CCAAGCAGCUUCAUGGAGAAGA&UUUUCUUCA--AAGCAUCUUGG	17.967	0	0	0
aly-MIR3441-p5_2ss4GT19TG	TRITD4Av1G234060.4	583	602	593	1-5,602-598;7-19,596-584	UCAAGGUGCUUUGGUGAAAA&UUUUCUUCAAAGCAUCUUGG	0	0	4.84055	0
aly-MIR3441-p5_2ss4GT19TG	TRITD4Av1G254470.1	1469	1490	1481	1-10,1490-1481;11-14,1479-1476;15-20,1474-1469	CCAAGGCUGCUGUUGAGGAAGG&UUUUCUUCAA-AGCA-UCUUGG	0	13.1033	0	6.30485
aly-MIR3441-p5_2ss4GT19TG	TRITD4Av1G254470.10	1301	1322	1313	1-10,1322-1313;11-14,1311-1308;15-20,1306-1301	CCAAGGCUGCUGUUGAGGAAGG&UUUUCUUCAA-AGCA-UCUUGG	0	6.55166	0	18.9146
aly-MIR3441-p5_2ss4GT19TG	TRITD4Av1G254470.11	1037	1058	1049	1-10,1058-1049;11-14,1047-1044;15-20,1042-1037	CCAAGGCUGCUGUUGAGGAAGG&UUUUCUUCAA-AGCA-UCUUGG	0	13.1033	0	12.6097
aly-MIR3441-p5_2ss4GT19TG	TRITD4Av1G254470.12	1244	1265	1256	1-10,1265-1256;11-14,1254-1251;15-20,1249-1244	CCAAGGCUGCUGUUGAGGAAGG&UUUUCUUCAA-AGCA-UCUUGG	0	13.1033	0	12.6097
aly-MIR3441-p5_2ss4GT19TG	TRITD4Av1G254470.13	1247	1268	1259	1-10,1268-1259;11-14,1257-1254;15-20,1252-1247	CCAAGGCUGCUGUUGAGGAAGG&UUUUCUUCAA-AGCA-UCUUGG	0	13.1033	0	25.2194
aly-MIR3441-p5_2ss4GT19TG	TRITD4Av1G254470.14	767	788	779	1-10,788-779;11-14,777-774;15-20,772-767	CCAAGGCUGCUGUUGAGGAAGG&UUUUCUUCAA-AGCA-UCUUGG	0	0	9.6811	6.30485
aly-MIR3441-p5_2ss4GT19TG	TRITD4Av1G254470.15	719	740	731	1-10,740-731;11-14,729-726;15-20,724-719	CCAAGGCUGCUGUUGAGGAAGG&UUUUCUUCAA-AGCA-UCUUGG	0	6.55166	9.6811	6.30485
aly-MIR3441-p5_2ss4GT19TG	TRITD4Av1G254470.5	1364	1385	1376	1-10,1385-1376;11-14,1374-1371;15-20,1369-1364	CCAAGGCUGCUGUUGAGGAAGG&UUUUCUUCAA-AGCA-UCUUGG	8.98352	6.55166	14.5217	0
aly-MIR3441-p5_2ss4GT19TG	TRITD4Av1G254470.6	1364	1385	1376	1-10,1385-1376;11-14,1374-1371;15-20,1369-1364	CCAAGGCUGCUGUUGAGGAAGG&UUUUCUUCAA-AGCA-UCUUGG	0	6.55166	4.84055	6.30485
aly-MIR3441-p5_2ss4GT19TG	TRITD4Av1G254470.7	1250	1271	1262	1-10,1271-1262;11-14,1260-1257;15-20,1255-1250	CCAAGGCUGCUGUUGAGGAAGG&UUUUCUUCAA-AGCA-UCUUGG	0	0	0	6.30485
aly-MIR3441-p5_2ss4GT19TG	TRITD4Av1G254470.9	1481	1502	1493	1-10,1502-1493;11-14,1491-1488;15-20,1486-1481	CCAAGGCUGCUGUUGAGGAAGG&UUUUCUUCAA-AGCA-UCUUGG	8.98352	13.1033	0	6.30485
aly-MIR3441-p5_2ss4GT19TG	TRITD4Av1G257160.3	1436	1457	1448	2-12,1456-1446;13-17,1444-1440;18-20,1438-1436	CUAUGGAUGACUUUGAGGAAGC&UUUUCUUCAAAG-CAUCU-UGG	0	13.1033	0	6.30485
aly-MIR3441-p5_2ss4GT19TG	TRITD4Av1G262060.3	2430	2449	2440	3-15,2447-2435;18-20,2432-2430	CCAUUAUGCUUUGAGGGAUG&UUUUCUUCAAAGCAUCUUGG	0	0	4.84055	0
aly-MIR3441-p5_2ss4GT19TG	TRITD4Bv1G002320.1	80	98	90	2-8,97-91;11-20,89-80	CCGAGAUGCUG-GAAGAAGU&UUUUCUUCAAAGCAUCUUGG	0	0	0	6.30485
aly-MIR3441-p5_2ss4GT19TG	TRITD4Bv1G007040.1	752	772	762	2-8,771-765;12-20,760-752	CCGGGAUGCAGGGGAAGAAGU&UUUUCUUC-AAAGCAUCUUGG	0	6.55166	0	0
aly-MIR3441-p5_2ss4GT19TG	TRITD4Bv1G007040.3	2891	2911	2901	2-8,2910-2904;12-20,2899-2891	CCGGGAUGCAGGGGAAGAAGU&UUUUCUUC-AAAGCAUCUUGG	0	6.55166	0	0
aly-MIR3441-p5_2ss4GT19TG	TRITD4Bv1G007040.4	2586	2605	2596	3-8,2603-2598;11-19,2595-2587	GCAAGGUGCUCCGAAGGAUG&UUUUCUUCAAAGCAUCUUGG	0	0	4.84055	0
aly-MIR3441-p5_2ss4GT19TG	TRITD4Bv1G007040.5	7382	7402	7392	2-8,7401-7395;12-20,7390-7382	CCGGGAUGCAGGGGAAGAAGU&UUUUCUUC-AAAGCAUCUUGG	0	6.55166	0	0
aly-MIR3441-p5_2ss4GT19TG	TRITD4Bv1G014680.1	2142	2165	2156	3-10,2163-2156;11-19,2151-2143	ACAGGAUGCUCUUUUUGAAGAGCG&UUUUCUUCAA----AGCAUCUUGG	0	0	0	6.30485
aly-MIR3441-p5_2ss4GT19TG	TRITD4Bv1G014770.1	213	234	224	2-7,233-228;8-11,226-223;12-20,221-213	CCAAGAUGCAUUUGAAAGGGAC&UUUUCUU-CAAA-GCAUCUUGG	0	6.55166	0	0
aly-MIR3441-p5_2ss4GT19TG	TRITD4Bv1G021770.4	517	534	526	3-6,532-529;8-17,528-519;19-20,518-517	CC-AGAUGCUUUG-AGAACU&UUUUCUUCAAAGCAUCUUGG	0	0	0	6.30485
aly-MIR3441-p5_2ss4GT19TG	TRITD4Bv1G040830.2	371	395	381	1-8,395-388;11-19,380-372	ACAAGGUGCUGAGCAAGGAGGAGAG&UUUUCUUC-----AAAGCAUCUUGG	0	0	4.84055	0
aly-MIR3441-p5_2ss4GT19TG	TRITD4Bv1G040830.3	578	602	588	1-8,602-595;11-19,587-579	ACAAGGUGCUGAGCAAGGAGGAGAG&UUUUCUUC-----AAAGCAUCUUGG	0	0	14.5217	0
aly-MIR3441-p5_2ss4GT19TG	TRITD4Bv1G049640.1	997	1016	1006	1-9,1016-1008;11-17,1005-999;19-20,998-997	CC-AGAUGCUGAUGAAGAAAA&UUUUCUUCA-AAGCAUCUUGG	0	13.1033	0	0
aly-MIR3441-p5_2ss4GT19TG	TRITD4Bv1G049640.2	1039	1058	1048	1-9,1058-1050;11-17,1047-1041;19-20,1040-1039	CC-AGAUGCUGAUGAAGAAAA&UUUUCUUCA-AAGCAUCUUGG	0	6.55166	0	0
aly-MIR3441-p5_2ss4GT19TG	TRITD4Bv1G049640.3	853	872	862	1-9,872-864;11-17,861-855;19-20,854-853	CC-AGAUGCUGAUGAAGAAAA&UUUUCUUCA-AAGCAUCUUGG	0	6.55166	0	0
aly-MIR3441-p5_2ss4GT19TG	TRITD4Bv1G050350.4	1040	1058	1050	2-5,1057-1054;7-8,1052-1051;11-20,1049-1040	CCAAGAUGCUG-GACGAGAU&UUUUCUUCAAAGCAUCUUGG	0	6.55166	0	0
aly-MIR3441-p5_2ss4GT19TG	TRITD4Bv1G058960.2	47	64	57	2-8,63-57;12-20,55-47	CCGAGGUGCG--GGAGAAGC&UUUUCUUCAAAGCAUCUUGG	0	0	0	6.30485
aly-MIR3441-p5_2ss4GT19TG	TRITD4Bv1G060980.58	1020	1039	1030	4-9,1036-1031;12-20,1028-1020	CCAGGAUGCGAUGAAGACUG&UUUUCUUCAAAGCAUCUUGG	0	0	4.84055	0
aly-MIR3441-p5_2ss4GT19TG	TRITD4Bv1G060980.59	1128	1147	1138	4-9,1144-1139;12-20,1136-1128	CCAGGAUGCGAUGAAGACUG&UUUUCUUCAAAGCAUCUUGG	8.98352	0	0	0
aly-MIR3441-p5_2ss4GT19TG	TRITD4Bv1G060980.63	897	916	907	4-9,913-908;12-20,905-897	CCAGGAUGCGAUGAAGACUG&UUUUCUUCAAAGCAUCUUGG	8.98352	0	0	0
aly-MIR3441-p5_2ss4GT19TG	TRITD4Bv1G067650.5	588	607	598	4-18,604-590	CAAGGAUGUUUUGAGGACUG&UUUUCUUCAAAGCAUCUUGG	0	0	0	6.30485
aly-MIR3441-p5_2ss4GT19TG	TRITD4Bv1G085280.7	278	298	288	3-9,296-290;12-20,286-278	CCGGGGUGCGGCUGGAGAACA&UUUUCUUCA-AAGCAUCUUGG	0	0	4.84055	0
aly-MIR3441-p5_2ss4GT19TG	TRITD4Bv1G103210.8	997	1015	1007	1-6,1015-1010;8-9,1009-1008;12-20,1005-997	CCAAGAUGCAGUG-AGAAAA&UUUUCUUCAAAGCAUCUUGG	0	0	0	6.30485
aly-MIR3441-p5_2ss4GT19TG	TRITD4Bv1G111600.4	1076	1096	1086	3-9,1094-1088;12-19,1084-1077	ACAAGAUGCGGAUGGAGAACC&UUUUCUUCA-AAGCAUCUUGG	0	0	9.6811	0
aly-MIR3441-p5_2ss4GT19TG	TRITD4Bv1G111600.5	1136	1156	1146	3-9,1154-1148;12-19,1144-1137	ACAAGAUGCGGAUGGAGAACC&UUUUCUUCA-AAGCAUCUUGG	0	6.55166	0	0
aly-MIR3441-p5_2ss4GT19TG	TRITD4Bv1G111600.6	1112	1132	1122	3-9,1130-1124;12-19,1120-1113	ACAAGAUGCGGAUGGAGAACC&UUUUCUUCA-AAGCAUCUUGG	0	0	4.84055	6.30485
aly-MIR3441-p5_2ss4GT19TG	TRITD4Bv1G111600.7	998	1018	1008	3-9,1016-1010;12-19,1006-999	ACAAGAUGCGGAUGGAGAACC&UUUUCUUCA-AAGCAUCUUGG	0	0	9.6811	6.30485
aly-MIR3441-p5_2ss4GT19TG	TRITD4Bv1G125580.9	311	331	322	1-9,331-323;12-18,320-314;19-20,312-311	CCAAAGAUGCAAUGAAGGAGA&UUUUCUUCAAAGCAUCUU-GG	0	6.55166	0	0
aly-MIR3441-p5_2ss4GT19TG	TRITD4Bv1G134900.2	1274	1294	1285	2-13,1293-1282;16-20,1278-1274	CCGAGCAGGUUUUGAAGGAAG&UUUUCUUCAAAGC-AUCUUGG	0	0	4.84055	6.30485
aly-MIR3441-p5_2ss4GT19TG	TRITD4Bv1G134900.3	851	871	862	2-13,870-859;16-20,855-851	CCGAGCAGGUUUUGAAGGAAG&UUUUCUUCAAAGC-AUCUUGG	0	0	4.84055	0
aly-MIR3441-p5_2ss4GT19TG	TRITD4Bv1G135660.2	504	523	514	1-6,523-518;8-18,516-506;20-20,504-504	UGAAGAUGCUUUGCAGAAAA&UUUUCUUCAAAGCAUCUUGG	0	6.55166	0	0
aly-MIR3441-p5_2ss4GT19TG	TRITD4Bv1G138530.1	917	936	927	2-8,935-929;11-20,926-917	CCAAGGUGCUCCGAAGAGAU&UUUUCUUCAAAGCAUCUUGG	0	6.55166	0	6.30485
aly-MIR3441-p5_2ss4GT19TG	TRITD4Bv1G138530.2	965	984	975	2-8,983-977;11-20,974-965	CCAAGGUGCUCCGAAGAGAU&UUUUCUUCAAAGCAUCUUGG	0	0	4.84055	0
aly-MIR3441-p5_2ss4GT19TG	TRITD4Bv1G138530.3	956	975	966	2-8,974-968;11-20,965-956	CCAAGGUGCUCCGAAGAGAU&UUUUCUUCAAAGCAUCUUGG	0	0	4.84055	0
aly-MIR3441-p5_2ss4GT19TG	TRITD4Bv1G138530.4	959	978	969	2-8,977-971;11-20,968-959	CCAAGGUGCUCCGAAGAGAU&UUUUCUUCAAAGCAUCUUGG	0	0	0	6.30485
aly-MIR3441-p5_2ss4GT19TG	TRITD4Bv1G157730.1	20	37	29	1-9,37-29;12-20,28-20	CCAAGGUGC--UGGAGAAGG&UUUUCUUCAAAGCAUCUUGG	0	6.55166	0	0
aly-MIR3441-p5_2ss4GT19TG	TRITD4Bv1G170380.2	292	311	302	2-12,310-300;14-20,298-292	CCAGGGUUCUUUGGGGAAAU&UUUUCUUCAAAGCAUCUUGG	8.98352	0	0	0
aly-MIR3441-p5_2ss4GT19TG	TRITD4Bv1G172260.1	145	165	155	2-7,164-159;8-18,157-147;20-20,145-145	UGGAGGUGCUUUGUGAGGGAU&UUUUCUU-CAAAGCAUCUUGG	0	0	0	12.6097
aly-MIR3441-p5_2ss4GT19TG	TRITD4Bv1G177750.1	579	598	589	4-9,595-590;11-16,588-583;18-20,581-579	CCAUGAUGCUCUGGAGACUU&UUUUCUUCAAAGCAUCUUGG	0	13.1033	0	0
aly-MIR3441-p5_2ss4GT19TG	TRITD4Bv1G177750.3	579	598	589	4-9,595-590;11-16,588-583;18-20,581-579	CCAUGAUGCUCUGGAGACUU&UUUUCUUCAAAGCAUCUUGG	0	0	4.84055	0
aly-MIR3441-p5_2ss4GT19TG	TRITD4Bv1G177750.4	576	595	586	4-9,592-587;11-16,585-580;18-20,578-576	CCAUGAUGCUCUGGAGACUU&UUUUCUUCAAAGCAUCUUGG	0	6.55166	0	0
aly-MIR3441-p5_2ss4GT19TG	TRITD4Bv1G205150.4	522	541	532	2-10,540-532;12-19,530-523	GCAGGAUGUCUUGGGGAAGC&UUUUCUUCAAAGCAUCUUGG	0	0	0	6.30485
aly-MIR3441-p5_2ss4GT19TG	TRITD5Av1G002220.1	583	602	593	1-5,602-598;7-8,596-595;10-20,593-583	UCGAGAUGCUUCGAUGAAAA&UUUUCUUCAAAGCAUCUUGG	0	0	4.84055	0
aly-MIR3441-p5_2ss4GT19TG	TRITD5Av1G002220.2	583	602	593	1-5,602-598;7-8,596-595;10-20,593-583	UCGAGAUGCUUCGAUGAAAA&UUUUCUUCAAAGCAUCUUGG	0	0	4.84055	0
aly-MIR3441-p5_2ss4GT19TG	TRITD5Av1G002220.4	583	602	593	1-5,602-598;7-8,596-595;10-20,593-583	UCGAGAUGCUUCGAUGAAAA&UUUUCUUCAAAGCAUCUUGG	0	0	4.84055	0
aly-MIR3441-p5_2ss4GT19TG	TRITD5Av1G003950.1	1115	1135	1125	1-9,1135-1127;11-18,1124-1117;20-20,1115-1115	UGGGGAUGCUGGUGGGGAAGA&UUUUCUUCA-AAGCAUCUUGG	0	0	4.84055	0
aly-MIR3441-p5_2ss4GT19TG	TRITD5Av1G047310.2	1100	1120	1110	1-9,1120-1112;12-19,1108-1101	GCAAGAUGCAAGUGGAGAAAG&UUUUCUUCA-AAGCAUCUUGG	0	0	0	6.30485
aly-MIR3441-p5_2ss4GT19TG	TRITD5Av1G058610.3	1271	1291	1281	2-8,1290-1284;11-13,1280-1278;15-20,1276-1271	CCGAGAGGCUGCGGAAGAAGC&UUUUCUUC-AAAGCAUCUUGG	0	6.55166	0	0
aly-MIR3441-p5_2ss4GT19TG	TRITD5Av1G107350.2	663	682	673	1-17,682-666	AGUGGGUGUUUUGGAGAAGA&UUUUCUUCAAAGCAUCUUGG	0	6.55166	0	0
aly-MIR3441-p5_2ss4GT19TG	TRITD5Av1G107350.7	87	106	97	1-17,106-90	AGUGGGUGUUUUGGAGAAGA&UUUUCUUCAAAGCAUCUUGG	0	13.1033	0	0
aly-MIR3441-p5_2ss4GT19TG	TRITD5Av1G113590.2	261	283	274	1-13,283-271;15-19,266-262	GCAAGGAAAAGCUUUGGAGAAGA&UUUUCUUCAAAGC---AUCUUGG	0	0	0	18.9146
aly-MIR3441-p5_2ss4GT19TG	TRITD5Av1G116930.24	1536	1556	1546	1-4,1556-1553;6-9,1551-1548;11-20,1545-1536	CCGAGAUGCUGCUGAAAAAGA&UUUUCUUCA-AAGCAUCUUGG	0	6.55166	0	0
aly-MIR3441-p5_2ss4GT19TG	TRITD5Av1G118180.1	590	608	599	1-9,608-600;12-13,597-596;15-20,595-590	CCAAGA-GCCGUGGAGGGAA&UUUUCUUCAAAGCAUCUUGG	62.8846	13.1033	24.2028	44.134
aly-MIR3441-p5_2ss4GT19TG	TRITD5Av1G123760.2	245	265	256	1-13,265-253;15-19,250-246	GCAAGGAGGCUUUGGAGAGAG&UUUUCUUCAAAGC-AUCUUGG	0	0	4.84055	0
aly-MIR3441-p5_2ss4GT19TG	TRITD5Av1G123760.4	245	265	256	1-13,265-253;15-19,250-246	GCAAGGAGGCUUUGGAGAGAG&UUUUCUUCAAAGC-AUCUUGG	0	0	4.84055	0
aly-MIR3441-p5_2ss4GT19TG	TRITD5Av1G123940.12	139	157	148	1-15,157-143;18-19,141-140	ACAU-AUGCUUUGAAGAAAG&UUUUCUUCAAAGCAUCUUGG	0	6.55166	0	0
aly-MIR3441-p5_2ss4GT19TG	TRITD5Av1G133670.1	494	515	504	4-5,512-511;6-9,509-506;11-20,503-494	CCGAGAUGCUGGUGAAUGACCU&UUUUC-UUCA-AAGCAUCUUGG	0	0	4.84055	0
aly-MIR3441-p5_2ss4GT19TG	TRITD5Av1G133670.2	809	830	819	4-5,827-826;6-9,824-821;11-20,818-809	CCGAGAUGCUGGUGAAUGACCU&UUUUC-UUCA-AAGCAUCUUGG	0	0	4.84055	6.30485
aly-MIR3441-p5_2ss4GT19TG	TRITD5Av1G140600.2	258	278	268	1-9,278-270;12-16,266-262;18-20,260-258	CCGUGAUGCAUCUGAAGAAGA&UUUUCUUCA-AAGCAUCUUGG	0	0	0	6.30485
aly-MIR3441-p5_2ss4GT19TG	TRITD5Av1G141560.2	532	551	542	4-13,548-539;15-17,538-536;18-20,534-532	CCAGAGA-GCUUUGAAGAUGA&UUUUCUUCAAAGCAUCU-UGG	0	0	14.5217	0
aly-MIR3441-p5_2ss4GT19TG	TRITD5Av1G150060.1	731	751	741	3-9,749-743;11-19,740-732	ACGAGAUGCUCGUGAGGGACG&UUUUCUUCA-AAGCAUCUUGG	0	6.55166	0	0
aly-MIR3441-p5_2ss4GT19TG	TRITD5Av1G161920.1	1116	1136	1126	3-9,1134-1128;11-20,1125-1116	CCAGGAUGCUGAUGAGGAGUU&UUUUCUUCA-AAGCAUCUUGG	8.98352	0	0	0
aly-MIR3441-p5_2ss4GT19TG	TRITD5Av1G161920.3	1080	1100	1090	3-9,1098-1092;11-20,1089-1080	CCAGGAUGCUGAUGAGGAGUU&UUUUCUUCA-AAGCAUCUUGG	8.98352	0	0	0
aly-MIR3441-p5_2ss4GT19TG	TRITD5Av1G172310.4	112	132	123	1-8,132-125;11-13,122-120;15-20,117-112	CCAAGGAGGCUAGGAGGAGGA&UUUUCUUCAAAGC-AUCUUGG	0	6.55166	0	0
aly-MIR3441-p5_2ss4GT19TG	TRITD5Av1G177290.1	965	986	975	1-9,986-978;10-13,975-972;15-20,970-965	CCGAGGAGCUUGGUGAAGGAAG&UUUUCUUCA--AAGCAUCUUGG	0	6.55166	0	0
aly-MIR3441-p5_2ss4GT19TG	TRITD5Av1G177290.3	965	986	975	1-9,986-978;10-13,975-972;15-20,970-965	CCGAGGAGCUUGGUGAAGGAAG&UUUUCUUCA--AAGCAUCUUGG	8.98352	0	0	0
aly-MIR3441-p5_2ss4GT19TG	TRITD5Av1G179940.2	902	922	912	1-8,922-915;11-18,911-904	AGAAGAUGCUGGGGAAGAAGA&UUUUCUUC-AAAGCAUCUUGG	0	0	4.84055	0
aly-MIR3441-p5_2ss4GT19TG	TRITD5Av1G184100.1	36	55	46	4-9,52-47;12-19,44-37	GCAGGAUGCGGUGAAGAUCC&UUUUCUUCAAAGCAUCUUGG	0	6.55166	0	0
aly-MIR3441-p5_2ss4GT19TG	TRITD5Av1G184100.2	36	55	46	4-9,52-47;12-19,44-37	GCAGGAUGCGGUGAAGAUCC&UUUUCUUCAAAGCAUCUUGG	8.98352	6.55166	0	0
aly-MIR3441-p5_2ss4GT19TG	TRITD5Av1G184370.4	645	664	656	1-8,664-657;11-17,655-649;18-20,647-645	CCAUGGAUGCUG-GAGGAGAA&UUUUCUUCAAAGCAUCU-UGG	17.967	0	0	0
aly-MIR3441-p5_2ss4GT19TG	TRITD5Av1G200030.1	635	655	645	4-9,652-647;12-20,643-635	CCGAGAUGUGCAUGAAGGCGC&UUUUCUUCA-AAGCAUCUUGG	8.98352	0	0	0
aly-MIR3441-p5_2ss4GT19TG	TRITD5Av1G200030.2	686	706	696	4-9,703-698;12-20,694-686	CCGAGAUGUGCAUGAAGGCGC&UUUUCUUCA-AAGCAUCUUGG	17.967	0	0	0
aly-MIR3441-p5_2ss4GT19TG	TRITD5Av1G200030.3	191	211	201	4-9,208-203;12-20,199-191	CCGAGAUGUGCAUGAAGGCGC&UUUUCUUCA-AAGCAUCUUGG	8.98352	13.1033	0	0
aly-MIR3441-p5_2ss4GT19TG	TRITD5Av1G202350.4	791	811	802	1-9,811-803;12-14,800-798;15-20,796-791	CCAAGAGUGUGAUGGAGGGAA&UUUUCUUCAAAGCA-UCUUGG	0	6.55166	0	0
aly-MIR3441-p5_2ss4GT19TG	TRITD5Av1G203460.5	1122	1141	1132	2-8,1140-1134;11-13,1131-1129;15-20,1127-1122	CCGAGAAGCUCAGGAGAAAU&UUUUCUUCAAAGCAUCUUGG	8.98352	0	0	0
aly-MIR3441-p5_2ss4GT19TG	TRITD5Av1G221020.1	1460	1477	1469	1-9,1477-1469;12-19,1468-1461	ACGAGAUGC--UGAAGGAGA&UUUUCUUCAAAGCAUCUUGG	0	19.655	9.6811	6.30485
aly-MIR3441-p5_2ss4GT19TG	TRITD5Av1G226890.2	310	329	320	2-17,328-313	UAUGGAUGUUUUGAGGAAGC&UUUUCUUCAAAGCAUCUUGG	0	6.55166	0	0
aly-MIR3441-p5_2ss4GT19TG	TRITD5Av1G255420.11	1110	1129	1120	1-8,1129-1122;11-19,1119-1111	GCAGGAUGUUGAGAAGAAGG&UUUUCUUCAAAGCAUCUUGG	0	6.55166	0	0
aly-MIR3441-p5_2ss4GT19TG	TRITD5Av1G255420.14	1005	1024	1015	1-8,1024-1017;11-19,1014-1006	GCAGGAUGUUGAGAAGAAGG&UUUUCUUCAAAGCAUCUUGG	0	0	4.84055	0
aly-MIR3441-p5_2ss4GT19TG	TRITD5Av1G255420.6	1110	1129	1120	1-8,1129-1122;11-19,1119-1111	GCAGGAUGUUGAGAAGAAGG&UUUUCUUCAAAGCAUCUUGG	0	6.55166	0	0
aly-MIR3441-p5_2ss4GT19TG	TRITD5Av1G256460.2	848	872	863	1-10,872-863;11-17,858-852;18-20,850-848	CCAGAGAUGCUCUUCUUGGAGAGGG&UUUUCUUCAA----AGCAUCU-UGG	0	19.655	0	0
aly-MIR3441-p5_2ss4GT19TG	TRITD5Av1G258660.6	1514	1534	1525	1-8,1534-1527;11-14,1524-1521;15-20,1519-1514	UCAAGAUUGCUGAGGAGAGAA&UUUUCUUCAAAGCA-UCUUGG	0	6.55166	0	0
aly-MIR3441-p5_2ss4GT19TG	TRITD5Av1G258660.8	1427	1447	1438	1-8,1447-1440;11-14,1437-1434;15-20,1432-1427	UCAAGAUUGCUGAGGAGAGAA&UUUUCUUCAAAGCA-UCUUGG	0	6.55166	0	0
aly-MIR3441-p5_2ss4GT19TG	TRITD5Bv1G038500.4	366	386	377	1-11,386-376;12-20,374-366	UCAAGAUGCGUUUGAGGAAAA&UUUUCUUCAAA-GCAUCUUGG	0	0	4.84055	0
aly-MIR3441-p5_2ss4GT19TG	TRITD5Bv1G038500.8	516	536	527	1-11,536-526;12-20,524-516	UCAAGAUGCGUUUGAGGAAAA&UUUUCUUCAAA-GCAUCUUGG	0	0	4.84055	0
aly-MIR3441-p5_2ss4GT19TG	TRITD5Bv1G051920.1	1400	1420	1410	2-8,1419-1413;11-13,1409-1407;15-20,1405-1400	CCGAGAGGCUGCGGAAGAAGC&UUUUCUUC-AAAGCAUCUUGG	0	0	9.6811	0
aly-MIR3441-p5_2ss4GT19TG	TRITD5Bv1G051920.5	1442	1462	1452	2-8,1461-1455;11-13,1451-1449;15-20,1447-1442	CCGAGAGGCUGCGGAAGAAGC&UUUUCUUC-AAAGCAUCUUGG	0	0	4.84055	0
aly-MIR3441-p5_2ss4GT19TG	TRITD5Bv1G082850.2	793	811	802	4-17,808-795;19-20,794-793	CC-AGAUGUUUUGAAGGCUU&UUUUCUUCAAAGCAUCUUGG	0	0	0	6.30485
aly-MIR3441-p5_2ss4GT19TG	TRITD5Bv1G082850.7	1153	1171	1162	4-17,1168-1155;19-20,1154-1153	CC-AGAUGUUUUGAAGGCUU&UUUUCUUCAAAGCAUCUUGG	0	0	0	6.30485
aly-MIR3441-p5_2ss4GT19TG	TRITD5Bv1G082850.8	1117	1135	1126	4-17,1132-1119;19-20,1118-1117	CC-AGAUGUUUUGAAGGCUU&UUUUCUUCAAAGCAUCUUGG	8.98352	0	0	0
aly-MIR3441-p5_2ss4GT19TG	TRITD5Bv1G098240.1	590	608	599	1-9,608-600;12-13,597-596;15-20,595-590	CCAAGA-GCCGUGGAGGGAA&UUUUCUUCAAAGCAUCUUGG	17.967	19.655	9.6811	0
aly-MIR3441-p5_2ss4GT19TG	TRITD5Bv1G101480.1	245	265	256	1-13,265-253;15-19,250-246	GCAAGGAGGCUUUGGAGAGGG&UUUUCUUCAAAGC-AUCUUGG	0	6.55166	14.5217	0
aly-MIR3441-p5_2ss4GT19TG	TRITD5Bv1G102090.1	161	184	175	1-14,184-171;15-19,166-162	ACGGGACAUAUGCUUUGAAGAAAG&UUUUCUUCAAAGCA----UCUUGG	0	6.55166	0	0
aly-MIR3441-p5_2ss4GT19TG	TRITD5Bv1G112900.1	809	830	819	4-5,827-826;6-9,824-821;11-20,818-809	CCGAGAUGCUGGUGAAUGACCU&UUUUC-UUCA-AAGCAUCUUGG	0	0	4.84055	6.30485
aly-MIR3441-p5_2ss4GT19TG	TRITD5Bv1G120600.1	258	278	268	1-9,278-270;12-16,266-262;18-20,260-258	CCGUGAUGCAUCUGAAGAAGA&UUUUCUUCA-AAGCAUCUUGG	0	0	0	6.30485
aly-MIR3441-p5_2ss4GT19TG	TRITD5Bv1G120600.2	258	278	268	1-9,278-270;12-16,266-262;18-20,260-258	CCGUGAUGCAUCUGAAGAAGA&UUUUCUUCA-AAGCAUCUUGG	0	0	0	6.30485
aly-MIR3441-p5_2ss4GT19TG	TRITD5Bv1G126820.2	1325	1342	1335	1-8,1342-1335;12-20,1333-1325	CCAAGAUGCA--GAAGAAGA&UUUUCUUCAAAGCAUCUUGG	0	6.55166	0	0
aly-MIR3441-p5_2ss4GT19TG	TRITD5Bv1G126820.3	1325	1342	1335	1-8,1342-1335;12-20,1333-1325	CCAAGAUGCA--GAAGAAGA&UUUUCUUCAAAGCAUCUUGG	8.98352	0	0	0
aly-MIR3441-p5_2ss4GT19TG	TRITD5Bv1G131010.1	310	329	320	4-13,326-317;15-17,316-314;18-20,312-310	CCAGAGA-GCUUUGAAGAUGA&UUUUCUUCAAAGCAUCU-UGG	0	6.55166	9.6811	0
aly-MIR3441-p5_2ss4GT19TG	TRITD5Bv1G131010.3	532	551	542	4-13,548-539;15-17,538-536;18-20,534-532	CCAGAGA-GCUUUGAAGAUGA&UUUUCUUCAAAGCAUCU-UGG	0	0	4.84055	6.30485
aly-MIR3441-p5_2ss4GT19TG	TRITD5Bv1G131010.4	532	551	542	4-13,548-539;15-17,538-536;18-20,534-532	CCAGAGA-GCUUUGAAGAUGA&UUUUCUUCAAAGCAUCU-UGG	0	6.55166	0	0
aly-MIR3441-p5_2ss4GT19TG	TRITD5Bv1G142160.1	1709	1729	1719	3-9,1727-1721;11-16,1718-1713;18-20,1711-1709	CCAUGAUGCUGGUGGAGGGCC&UUUUCUUCA-AAGCAUCUUGG	0	0	0	12.6097
aly-MIR3441-p5_2ss4GT19TG	TRITD5Bv1G150340.2	890	907	900	1-8,907-900;12-20,898-890	CCAAGGUGCA--GAAGAGAA&UUUUCUUCAAAGCAUCUUGG	0	6.55166	4.84055	0
aly-MIR3441-p5_2ss4GT19TG	TRITD5Bv1G150340.4	1235	1252	1245	1-8,1252-1245;12-20,1243-1235	CCAAGGUGCA--GAAGAGAA&UUUUCUUCAAAGCAUCUUGG	0	6.55166	4.84055	0
aly-MIR3441-p5_2ss4GT19TG	TRITD5Bv1G150340.5	1919	1936	1929	1-8,1936-1929;12-20,1927-1919	CCAAGGUGCA--GAAGAGAA&UUUUCUUCAAAGCAUCUUGG	0	0	4.84055	0
aly-MIR3441-p5_2ss4GT19TG	TRITD5Bv1G150340.7	1778	1795	1788	1-8,1795-1788;12-20,1786-1778	CCAAGGUGCA--GAAGAGAA&UUUUCUUCAAAGCAUCUUGG	0	0	4.84055	0
aly-MIR3441-p5_2ss4GT19TG	TRITD5Bv1G150340.8	1823	1840	1833	1-8,1840-1833;12-20,1831-1823	CCAAGGUGCA--GAAGAGAA&UUUUCUUCAAAGCAUCUUGG	0	6.55166	0	0
aly-MIR3441-p5_2ss4GT19TG	TRITD5Bv1G152490.1	960	980	970	2-8,979-973;12-19,968-961	ACAGGAUGCGGAGGGAGAGGG&UUUUCUUC-AAAGCAUCUUGG	0	6.55166	0	0
aly-MIR3441-p5_2ss4GT19TG	TRITD5Bv1G152490.2	942	962	952	2-8,961-955;12-19,950-943	ACAGGAUGCGGAGGGAGAGGG&UUUUCUUC-AAAGCAUCUUGG	0	26.2067	0	6.30485
aly-MIR3441-p5_2ss4GT19TG	TRITD5Bv1G152680.1	469	487	478	1-10,487-478;12-13,476-475;15-20,474-469	CCGAGG-GCAUUGGAGGAGA&UUUUCUUCAAAGCAUCUUGG	0	0	0	6.30485
aly-MIR3441-p5_2ss4GT19TG	TRITD5Bv1G165770.3	1613	1640	1631	1-14,1640-1627;15-20,1618-1613	CCGAGAAGACGUUAUGUUUUGGAGAAGG&UUUUCUUCAAAGCA--------UCUUGG	0	0	0	12.6097
aly-MIR3441-p5_2ss4GT19TG	TRITD5Bv1G169450.1	728	748	738	1-8,748-741;11-18,737-730	AGAAGAUGCUGGGGAAGAAGA&UUUUCUUC-AAAGCAUCUUGG	0	0	9.6811	0
aly-MIR3441-p5_2ss4GT19TG	TRITD5Bv1G173470.1	36	55	46	4-9,52-47;12-19,44-37	GCAGGAUGCGGUGAAGAUCC&UUUUCUUCAAAGCAUCUUGG	0	0	4.84055	0
aly-MIR3441-p5_2ss4GT19TG	TRITD5Bv1G173470.2	36	55	46	4-9,52-47;12-19,44-37	GCAGGAUGCGGUGAAGAUCC&UUUUCUUCAAAGCAUCUUGG	0	0	4.84055	0
aly-MIR3441-p5_2ss4GT19TG	TRITD5Bv1G182110.2	321	341	331	1-9,341-333;12-16,329-325;18-20,323-321	CCAUGGUGCAACUGAGGAAGA&UUUUCUUCA-AAGCAUCUUGG	8.98352	0	9.6811	0
aly-MIR3441-p5_2ss4GT19TG	TRITD5Bv1G182110.4	321	341	331	1-9,341-333;12-16,329-325;18-20,323-321	CCAUGGUGCAACUGAGGAAGA&UUUUCUUCA-AAGCAUCUUGG	0	0	4.84055	0
aly-MIR3441-p5_2ss4GT19TG	TRITD5Bv1G199110.2	1422	1441	1432	2-8,1440-1434;11-13,1431-1429;15-20,1427-1422	CCGAGAAGCUCAGGAGAAAU&UUUUCUUCAAAGCAUCUUGG	8.98352	0	0	0
aly-MIR3441-p5_2ss4GT19TG	TRITD5Bv1G199110.5	1425	1444	1435	2-8,1443-1437;11-13,1434-1432;15-20,1430-1425	CCGAGAAGCUCAGGAGAAAU&UUUUCUUCAAAGCAUCUUGG	8.98352	0	0	0
aly-MIR3441-p5_2ss4GT19TG	TRITD5Bv1G199110.7	1422	1441	1432	2-8,1440-1434;11-13,1431-1429;15-20,1427-1422	CCGAGAAGCUCAGGAGAAAU&UUUUCUUCAAAGCAUCUUGG	0	0	4.84055	0
aly-MIR3441-p5_2ss4GT19TG	TRITD5Bv1G199110.8	1395	1414	1405	2-8,1413-1407;11-13,1404-1402;15-20,1400-1395	CCGAGAAGCUCAGGAGAAAU&UUUUCUUCAAAGCAUCUUGG	0	0	0	6.30485
aly-MIR3441-p5_2ss4GT19TG	TRITD5Bv1G211470.2	386	403	395	4-9,400-395;12-20,394-386	CCGAGAUGC--UGGAGAUCC&UUUUCUUCAAAGCAUCUUGG	0	0	0	6.30485
aly-MIR3441-p5_2ss4GT19TG	TRITD5Bv1G211470.4	386	403	395	4-9,400-395;12-20,394-386	CCGAGAUGC--UGGAGAUCC&UUUUCUUCAAAGCAUCUUGG	0	0	0	6.30485
aly-MIR3441-p5_2ss4GT19TG	TRITD5Bv1G211470.5	386	403	395	4-9,400-395;12-20,394-386	CCGAGAUGC--UGGAGAUCC&UUUUCUUCAAAGCAUCUUGG	0	0	0	6.30485
aly-MIR3441-p5_2ss4GT19TG	TRITD5Bv1G211470.6	386	403	395	4-9,400-395;12-20,394-386	CCGAGAUGC--UGGAGAUCC&UUUUCUUCAAAGCAUCUUGG	0	0	0	6.30485
aly-MIR3441-p5_2ss4GT19TG	TRITD5Bv1G212660.12	1970	1988	1980	1-8,1988-1981;11-20,1979-1970	UCAGGAUGCUA-GGAGAGGA&UUUUCUUCAAAGCAUCUUGG	0	6.55166	0	0
aly-MIR3441-p5_2ss4GT19TG	TRITD5Bv1G212660.14	1970	1988	1980	1-8,1988-1981;11-20,1979-1970	UCAGGAUGCUA-GGAGAGGA&UUUUCUUCAAAGCAUCUUGG	0	6.55166	0	0
aly-MIR3441-p5_2ss4GT19TG	TRITD5Bv1G212660.9	1583	1601	1593	1-8,1601-1594;11-20,1592-1583	UCAGGAUGCUA-GGAGAGGA&UUUUCUUCAAAGCAUCUUGG	0	13.1033	0	0
aly-MIR3441-p5_2ss4GT19TG	TRITD5Bv1G217640.4	460	478	469	1-9,478-470;11-17,468-462;19-20,461-460	CC-AGAUGUUGUGGAGAAAA&UUUUCUUCAAAGCAUCUUGG	0	0	4.84055	0
aly-MIR3441-p5_2ss4GT19TG	TRITD5Bv1G222580.2	737	758	747	1-9,758-750;10-13,747-744;15-20,742-737	CCGAGGAGCUUGGUGAAGGAAG&UUUUCUUCA--AAGCAUCUUGG	0	0	0	6.30485
aly-MIR3441-p5_2ss4GT19TG	TRITD5Bv1G233140.6	238	257	248	1-5,257-253;7-19,251-239	UCAAGGUGCUUUGAUGAGAA&UUUUCUUCAAAGCAUCUUGG	0	0	0	6.30485
aly-MIR3441-p5_2ss4GT19TG	TRITD5Bv1G237390.1	897	916	907	4-9,913-908;11-13,906-904;15-20,902-897	CCAGGAAGCUGUGGAGAUUG&UUUUCUUCAAAGCAUCUUGG	0	0	0	6.30485
aly-MIR3441-p5_2ss4GT19TG	TRITD5Bv1G249080.1	128	149	138	2-8,148-142;12-20,136-128	CCAAGGUGCCCAAGGAGGAGGC&UUUUCUUC--AAAGCAUCUUGG	0	26.2067	0	0
aly-MIR3441-p5_2ss4GT19TG	TRITD6Av1G006980.1	483	503	494	2-13,502-491;14-18,489-485	AAAAGAUGGCUUUGGAGAAGU&UUUUCUUCAAAGC-AUCUUGG	8.98352	0	0	0
aly-MIR3441-p5_2ss4GT19TG	TRITD6Av1G026440.2	1305	1324	1315	2-8,1323-1317;10-18,1315-1307;20-20,1305-1305	UGGAGAUGCUUCGAGGAGGC&UUUUCUUCAAAGCAUCUUGG	8.98352	0	0	0
aly-MIR3441-p5_2ss4GT19TG	TRITD6Av1G026440.5	1749	1768	1759	2-8,1767-1761;10-18,1759-1751;20-20,1749-1749	UGGAGAUGCUUCGAGGAGGC&UUUUCUUCAAAGCAUCUUGG	8.98352	0	0	0
aly-MIR3441-p5_2ss4GT19TG	TRITD6Av1G026440.6	1746	1765	1756	2-8,1764-1758;10-18,1756-1748;20-20,1746-1746	UGGAGAUGCUUCGAGGAGGC&UUUUCUUCAAAGCAUCUUGG	26.9505	0	0	0
aly-MIR3441-p5_2ss4GT19TG	TRITD6Av1G068340.1	1172	1192	1182	3-8,1190-1185;10-20,1182-1172	CCGAGAUGCUUGAGAGGGACC&UUUUCUUC-AAAGCAUCUUGG	0	0	14.5217	0
aly-MIR3441-p5_2ss4GT19TG	TRITD6Av1G097330.20	495	514	505	7-19,508-496	GCAAGAUGCUUUGACACAGU&UUUUCUUCAAAGCAUCUUGG	0	0	0	6.30485
aly-MIR3441-p5_2ss4GT19TG	TRITD6Av1G102110.2	843	862	853	2-10,861-853;12-13,851-850;15-20,848-843	CCGAGAAGCAUUGGAGGAGC&UUUUCUUCAAAGCAUCUUGG	0	0	4.84055	0
aly-MIR3441-p5_2ss4GT19TG	TRITD6Av1G102110.7	753	772	763	2-10,771-763;12-13,761-760;15-20,758-753	CCGAGAAGCAUUGGAGGAGC&UUUUCUUCAAAGCAUCUUGG	0	6.55166	0	0
aly-MIR3441-p5_2ss4GT19TG	TRITD6Av1G121890.1	1491	1511	1502	3-13,1509-1499;14-17,1497-1494;19-20,1492-1491	CCUGGAUAGCUUUGAAGAGCG&UUUUCUUCAAAGC-AUCUUGG	0	6.55166	0	0
aly-MIR3441-p5_2ss4GT19TG	TRITD6Av1G121890.2	1563	1583	1574	3-13,1581-1571;14-17,1569-1566;19-20,1564-1563	CCUGGAUAGCUUUGAAGAGCG&UUUUCUUCAAAGC-AUCUUGG	0	6.55166	0	0
aly-MIR3441-p5_2ss4GT19TG	TRITD6Av1G121890.3	1707	1727	1718	3-13,1725-1715;14-17,1713-1710;19-20,1708-1707	CCUGGAUAGCUUUGAAGAGCG&UUUUCUUCAAAGC-AUCUUGG	0	0	0	6.30485
aly-MIR3441-p5_2ss4GT19TG	TRITD6Av1G121890.4	1251	1271	1262	3-13,1269-1259;14-17,1257-1254;19-20,1252-1251	CCUGGAUAGCUUUGAAGAGCG&UUUUCUUCAAAGC-AUCUUGG	0	0	4.84055	6.30485
aly-MIR3441-p5_2ss4GT19TG	TRITD6Av1G121890.5	501	521	512	3-13,519-509;14-17,507-504;19-20,502-501	CCUGGAUAGCUUUGAAGAGCG&UUUUCUUCAAAGC-AUCUUGG	0	0	0	6.30485
aly-MIR3441-p5_2ss4GT19TG	TRITD6Av1G133690.11	916	938	929	1-11,938-928;12-12,926-926;13-18,924-919;19-20,917-916	CCAAAGAUGACAUUUGAGGAGAA&UUUUCUUCAAA-G-CAUCUU-GG	0	6.55166	0	0
aly-MIR3441-p5_2ss4GT19TG	TRITD6Av1G133690.19	916	938	929	1-11,938-928;12-12,926-926;13-18,924-919;19-20,917-916	CCAAAGAUGACAUUUGAGGAGAA&UUUUCUUCAAA-G-CAUCUU-GG	0	6.55166	0	0
aly-MIR3441-p5_2ss4GT19TG	TRITD6Av1G133690.6	898	920	911	1-11,920-910;12-12,908-908;13-18,906-901;19-20,899-898	CCAAAGAUGACAUUUGAGGAGAA&UUUUCUUCAAA-G-CAUCUU-GG	0	0	0	6.30485
aly-MIR3441-p5_2ss4GT19TG	TRITD6Av1G135490.2	306	326	316	1-7,326-320;8-9,318-317;12-19,314-307	ACAAGAUGCGCUGAAAGAGAA&UUUUCUU-CAAAGCAUCUUGG	0	13.1033	0	0
aly-MIR3441-p5_2ss4GT19TG	TRITD6Av1G140650.7	2282	2302	2292	1-9,2302-2294;11-20,2291-2282	UUAAGGUGCUAAUGAAGAAAG&UUUUCUUCA-AAGCAUCUUGG	0	6.55166	0	0
aly-MIR3441-p5_2ss4GT19TG	TRITD6Av1G151970.1	73	92	83	1-5,92-88;7-12,86-81;14-20,79-73	CCAAGGUCCUUUGACGAGAA&UUUUCUUCAAAGCAUCUUGG	8.98352	0	0	0
aly-MIR3441-p5_2ss4GT19TG	TRITD6Av1G151970.2	73	92	83	1-5,92-88;7-12,86-81;14-20,79-73	CCAAGGUCCUUUGACGAGAA&UUUUCUUCAAAGCAUCUUGG	8.98352	0	0	0
aly-MIR3441-p5_2ss4GT19TG	TRITD6Av1G158120.3	971	991	981	1-8,991-984;11-20,980-971	UCAAGGUGCUCCGGGAGAGGA&UUUUCUUC-AAAGCAUCUUGG	0	0	0	6.30485
aly-MIR3441-p5_2ss4GT19TG	TRITD6Av1G159900.1	78	97	88	1-10,97-88;13-17,85-81;19-20,79-78	CCCGGAUGAGUUGAAGAAAG&UUUUCUUCAAAGCAUCUUGG	0	13.1033	4.84055	0
aly-MIR3441-p5_2ss4GT19TG	TRITD6Av1G159900.2	78	97	88	1-10,97-88;13-17,85-81;19-20,79-78	CCCGGAUGAGUUGAAGAAAG&UUUUCUUCAAAGCAUCUUGG	0	0	4.84055	0
aly-MIR3441-p5_2ss4GT19TG	TRITD6Av1G159900.4	78	97	88	1-10,97-88;13-17,85-81;19-20,79-78	CCCGGAUGAGUUGAAGAAAG&UUUUCUUCAAAGCAUCUUGG	0	0	4.84055	0
aly-MIR3441-p5_2ss4GT19TG	TRITD6Av1G159900.5	78	97	88	1-10,97-88;13-17,85-81;19-20,79-78	CCCGGAUGAGUUGAAGAAAG&UUUUCUUCAAAGCAUCUUGG	0	6.55166	0	0
aly-MIR3441-p5_2ss4GT19TG	TRITD6Av1G169870.1	750	770	760	4-7,767-764;8-19,762-751	GCAGGAUGCUUUGCAGGAUGA&UUUUCUU-CAAAGCAUCUUGG	0	0	4.84055	0
aly-MIR3441-p5_2ss4GT19TG	TRITD6Av1G173600.1	854	877	868	2-13,876-865;16-20,858-854	CCAAGUCGAAAGCUUUGAAGAAGU&UUUUCUUCAAAGC----AUCUUGG	0	6.55166	0	0
aly-MIR3441-p5_2ss4GT19TG	TRITD6Av1G173600.10	917	940	931	2-13,939-928;16-20,921-917	CCAAGUCGAAAGCUUUGAAGAAGU&UUUUCUUCAAAGC----AUCUUGG	8.98352	6.55166	0	0
aly-MIR3441-p5_2ss4GT19TG	TRITD6Av1G173600.6	1205	1228	1219	2-13,1227-1216;16-20,1209-1205	CCAAGUCGAAAGCUUUGAAGAAGU&UUUUCUUCAAAGC----AUCUUGG	0	13.1033	0	0
aly-MIR3441-p5_2ss4GT19TG	TRITD6Av1G173600.9	1262	1285	1276	2-13,1284-1273;16-20,1266-1262	CCAAGUCGAAAGCUUUGAAGAAGU&UUUUCUUCAAAGC----AUCUUGG	8.98352	0	0	0
aly-MIR3441-p5_2ss4GT19TG	TRITD6Av1G188910.2	585	604	596	2-6,603-599;8-12,598-594;13-20,592-585	CCAAGAUGAUUUUG-AGAAAC&UUUUCUUCAAAG-CAUCUUGG	0	0	0	6.30485
aly-MIR3441-p5_2ss4GT19TG	TRITD6Av1G212170.1	53	72	63	1-8,72-65;11-19,62-54	GCAAGGUGUUCGGAGGAGGA&UUUUCUUCAAAGCAUCUUGG	8.98352	0	0	0
aly-MIR3441-p5_2ss4GT19TG	TRITD6Av1G221580.10	2096	2115	2105	3-5,2113-2111;6-13,2109-2102;15-20,2101-2096	CCAAGA-GCUUUGAGCGGAUC&UUUUC-UUCAAAGCAUCUUGG	0	6.55166	0	0
aly-MIR3441-p5_2ss4GT19TG	TRITD6Av1G221580.11	1961	1980	1970	3-5,1978-1976;6-13,1974-1967;15-20,1966-1961	CCAAGA-GCUUUGAGCGGAUC&UUUUC-UUCAAAGCAUCUUGG	0	6.55166	0	0
aly-MIR3441-p5_2ss4GT19TG	TRITD6Av1G221580.12	1760	1779	1769	3-5,1777-1775;6-13,1773-1766;15-20,1765-1760	CCAAGA-GCUUUGAGCGGAUC&UUUUC-UUCAAAGCAUCUUGG	0	0	4.84055	0
aly-MIR3441-p5_2ss4GT19TG	TRITD6Av1G221580.14	1241	1260	1250	3-5,1258-1256;6-13,1254-1247;15-20,1246-1241	CCAAGA-GCUUUGAGCGGAUC&UUUUC-UUCAAAGCAUCUUGG	0	6.55166	0	0
aly-MIR3441-p5_2ss4GT19TG	TRITD6Av1G221580.4	2429	2448	2438	3-5,2446-2444;6-13,2442-2435;15-20,2434-2429	CCAAGA-GCUUUGAGCGGAUC&UUUUC-UUCAAAGCAUCUUGG	0	0	4.84055	0
aly-MIR3441-p5_2ss4GT19TG	TRITD6Av1G221580.7	2417	2436	2426	3-5,2434-2432;6-13,2430-2423;15-20,2422-2417	CCAAGA-GCUUUGAGCGGAUC&UUUUC-UUCAAAGCAUCUUGG	8.98352	0	4.84055	0
aly-MIR3441-p5_2ss4GT19TG	TRITD6Bv1G038600.2	624	643	634	1-16,643-628	CGUUGGUGCUUUGAGGGAAG&UUUUCUUCAAAGCAUCUUGG	0	0	0	6.30485
aly-MIR3441-p5_2ss4GT19TG	TRITD6Bv1G039810.3	2031	2050	2041	2-8,2049-2043;10-18,2041-2033;20-20,2031-2031	UGGAGAUGCUUCGAGGAGGC&UUUUCUUCAAAGCAUCUUGG	0	6.55166	0	0
aly-MIR3441-p5_2ss4GT19TG	TRITD6Bv1G043520.1	702	722	713	1-13,722-710;14-18,708-704	AGGGGAUCGCUUUGAGGAGAA&UUUUCUUCAAAGC-AUCUUGG	26.9505	32.7583	33.8839	0
aly-MIR3441-p5_2ss4GT19TG	TRITD6Bv1G061230.1	648	674	665	3-14,672-661;15-20,653-648	CCAGGGCGGUGUCUGCUUUGAGGAACU&UUUUCUUCAAAGCA-------UCUUGG	0	13.1033	0	0
aly-MIR3441-p5_2ss4GT19TG	TRITD6Bv1G098850.2	1116	1136	1127	3-13,1134-1124;14-17,1122-1119;19-20,1117-1116	CCUGGAUAGCUUUGAAGAGCG&UUUUCUUCAAAGC-AUCUUGG	0	6.55166	0	0
aly-MIR3441-p5_2ss4GT19TG	TRITD6Bv1G098850.3	1038	1058	1049	3-13,1056-1046;14-17,1044-1041;19-20,1039-1038	CCUGGAUAGCUUUGAAGAGCG&UUUUCUUCAAAGC-AUCUUGG	0	0	4.84055	0
aly-MIR3441-p5_2ss4GT19TG	TRITD6Bv1G098850.4	1032	1052	1043	3-13,1050-1040;14-17,1038-1035;19-20,1033-1032	CCUGGAUAGCUUUGAAGAGCG&UUUUCUUCAAAGC-AUCUUGG	0	0	0	12.6097
aly-MIR3441-p5_2ss4GT19TG	TRITD6Bv1G098850.5	501	521	512	3-13,519-509;14-17,507-504;19-20,502-501	CCUGGAUAGCUUUGAAGAGCG&UUUUCUUCAAAGC-AUCUUGG	0	0	9.6811	6.30485
aly-MIR3441-p5_2ss4GT19TG	TRITD6Bv1G100760.1	1478	1498	1488	3-9,1496-1490;11-20,1487-1478	CCAAGAUGCUGCUGGAGGAUC&UUUUCUUCA-AAGCAUCUUGG	0	0	0	6.30485
aly-MIR3441-p5_2ss4GT19TG	TRITD6Bv1G106910.12	753	772	763	2-10,771-763;12-13,761-760;15-20,758-753	CCGAGAAGCAUUGGAGGAGC&UUUUCUUCAAAGCAUCUUGG	8.98352	0	0	0
aly-MIR3441-p5_2ss4GT19TG	TRITD6Bv1G106910.3	669	688	679	2-10,687-679;12-13,677-676;15-20,674-669	CCGAGAAGCAUUGGAGGAGC&UUUUCUUCAAAGCAUCUUGG	8.98352	0	0	0
aly-MIR3441-p5_2ss4GT19TG	TRITD6Bv1G106910.7	753	772	763	2-10,771-763;12-13,761-760;15-20,758-753	CCGAGAAGCAUUGGAGGAGC&UUUUCUUCAAAGCAUCUUGG	8.98352	0	0	0
aly-MIR3441-p5_2ss4GT19TG	TRITD6Bv1G107260.7	1830	1849	1840	7-19,1843-1831	GCAAGAUGCUUUGACACAGU&UUUUCUUCAAAGCAUCUUGG	0	0	0	6.30485
aly-MIR3441-p5_2ss4GT19TG	TRITD6Bv1G116910.2	2134	2153	2144	1-8,2153-2146;10-11,2144-2143;13-20,2141-2134	CCGGGGUGGUUCGGAGGAGA&UUUUCUUCAAAGCAUCUUGG	8.98352	0	0	0
aly-MIR3441-p5_2ss4GT19TG	TRITD6Bv1G127240.10	916	938	929	1-11,938-928;12-12,926-926;13-18,924-919;19-20,917-916	CCGAAGAUGACAUUUGAGGAGAA&UUUUCUUCAAA-G-CAUCUU-GG	0	0	4.84055	0
aly-MIR3441-p5_2ss4GT19TG	TRITD6Bv1G127240.14	916	938	929	1-11,938-928;12-12,926-926;13-18,924-919;19-20,917-916	CCGAAGAUGACAUUUGAGGAGAA&UUUUCUUCAAA-G-CAUCUU-GG	0	6.55166	0	0
aly-MIR3441-p5_2ss4GT19TG	TRITD6Bv1G127240.18	916	938	929	1-11,938-928;12-12,926-926;13-18,924-919;19-20,917-916	CCGAAGAUGACAUUUGAGGAGAA&UUUUCUUCAAA-G-CAUCUU-GG	0	0	0	6.30485
aly-MIR3441-p5_2ss4GT19TG	TRITD6Bv1G127240.5	916	938	929	1-11,938-928;12-12,926-926;13-18,924-919;19-20,917-916	CCGAAGAUGACAUUUGAGGAGAA&UUUUCUUCAAA-G-CAUCUU-GG	8.98352	0	0	0
aly-MIR3441-p5_2ss4GT19TG	TRITD6Bv1G129770.1	449	469	460	1-8,469-462;11-12,459-458;13-20,456-449	CUAAGAUGACUGAGGAGGAGA&UUUUCUUCAAAG-CAUCUUGG	0	6.55166	0	6.30485
aly-MIR3441-p5_2ss4GT19TG	TRITD6Bv1G136060.1	641	661	651	1-9,661-653;11-20,650-641	UUAAGGUGCUAAUGAAGAAAG&UUUUCUUCA-AAGCAUCUUGG	0	6.55166	0	0
aly-MIR3441-p5_2ss4GT19TG	TRITD6Bv1G136060.4	3230	3250	3240	1-9,3250-3242;11-20,3239-3230	UUAAGGUGCUAAUGAAGAAAG&UUUUCUUCA-AAGCAUCUUGG	0	6.55166	0	0
aly-MIR3441-p5_2ss4GT19TG	TRITD6Bv1G145940.1	78	97	88	1-10,97-88;13-17,85-81;19-20,79-78	CCCGGAUGAGUUGAAGAAAG&UUUUCUUCAAAGCAUCUUGG	0	0	4.84055	0
aly-MIR3441-p5_2ss4GT19TG	TRITD6Bv1G145940.2	78	97	88	1-10,97-88;13-17,85-81;19-20,79-78	CCCGGAUGAGUUGAAGAAAG&UUUUCUUCAAAGCAUCUUGG	17.967	0	4.84055	0
aly-MIR3441-p5_2ss4GT19TG	TRITD6Bv1G145940.3	78	97	88	1-10,97-88;13-17,85-81;19-20,79-78	CCCGGAUGAGUUGAAGAAAG&UUUUCUUCAAAGCAUCUUGG	8.98352	0	4.84055	0
aly-MIR3441-p5_2ss4GT19TG	TRITD6Bv1G155940.3	234	254	244	4-7,251-248;8-19,246-235	GCAGGAUGCUUUGCAGGAUGA&UUUUCUU-CAAAGCAUCUUGG	0	0	0	6.30485
aly-MIR3441-p5_2ss4GT19TG	TRITD6Bv1G167860.2	1196	1220	1211	1-14,1220-1207;15-16,1201-1200;18-20,1198-1196	CCAUGACUCGCUGCUUUGAGGAGAA&UUUUCUUCAAAGCA-----UCUUGG	0	6.55166	9.6811	12.6097
aly-MIR3441-p5_2ss4GT19TG	TRITD6Bv1G197980.3	251	271	262	4-8,268-264;11-13,261-259;14-20,257-251	CCAAGGUCGCUGGGAAGAUUG&UUUUCUUCAAAGC-AUCUUGG	0	0	0	6.30485
aly-MIR3441-p5_2ss4GT19TG	TRITD6Bv1G199590.1	369	389	380	3-13,387-377;15-19,374-370	GCAGGAGAGCUUUGAGGAGCU&UUUUCUUCAAAGC-AUCUUGG	8.98352	6.55166	14.5217	0
aly-MIR3441-p5_2ss4GT19TG	TRITD6Bv1G203970.2	1128	1148	1138	1-9,1148-1140;12-20,1136-1128	UCGAGGUGUGCAUGAAGAGGA&UUUUCUUCA-AAGCAUCUUGG	17.967	0	0	0
aly-MIR3441-p5_2ss4GT19TG	TRITD6Bv1G208060.1	53	72	63	1-8,72-65;11-19,62-54	GCAAGGUGUUCGGAGGAGGA&UUUUCUUCAAAGCAUCUUGG	0	19.655	0	0
aly-MIR3441-p5_2ss4GT19TG	TRITD6Bv1G222290.10	713	732	722	3-5,730-728;6-13,726-719;15-20,718-713	CCAAGA-GCUUUGAGCGGAUC&UUUUC-UUCAAAGCAUCUUGG	0	0	4.84055	0
aly-MIR3441-p5_2ss4GT19TG	TRITD6Bv1G222290.2	2135	2154	2144	3-5,2152-2150;6-13,2148-2141;15-20,2140-2135	CCAAGA-GCUUUGAGCGGAUC&UUUUC-UUCAAAGCAUCUUGG	8.98352	0	0	0
aly-MIR3441-p5_2ss4GT19TG	TRITD6Bv1G227550.4	1011	1030	1021	3-9,1028-1022;11-18,1020-1013;20-20,1011-1011	UGAGGAUGCUCUGAAGAAUG&UUUUCUUCAAAGCAUCUUGG	0	0	4.84055	0
aly-MIR3441-p5_2ss4GT19TG	TRITD6Bv1G227550.4	1137	1156	1147	3-9,1154-1148;11-18,1146-1139;20-20,1137-1137	UGAGGAUGCUCUGAAGAAUG&UUUUCUUCAAAGCAUCUUGG	8.98352	0	0	0
aly-MIR3441-p5_2ss4GT19TG	TRITD6Bv1G227550.5	1137	1156	1147	3-9,1154-1148;11-18,1146-1139;20-20,1137-1137	UGAGGAUGCUCUGAAGAAUG&UUUUCUUCAAAGCAUCUUGG	0	0	9.6811	0
aly-MIR3441-p5_2ss4GT19TG	TRITD6Bv1G227550.8	645	664	655	3-9,662-656;11-18,654-647;20-20,645-645	UGAGGAUGCUCUGAAGAAUG&UUUUCUUCAAAGCAUCUUGG	0	0	4.84055	0
aly-MIR3441-p5_2ss4GT19TG	TRITD7Av1G008550.1	767	788	779	1-10,788-779;11-14,777-774;15-20,772-767	CCAAGGCUGCUGUUGAGGAAGG&UUUUCUUCAA-AGCA-UCUUGG	0	6.55166	4.84055	0
aly-MIR3441-p5_2ss4GT19TG	TRITD7Av1G008550.10	1481	1502	1493	1-10,1502-1493;11-14,1491-1488;15-20,1486-1481	CCAAGGCUGCUGUUGAGGAAGG&UUUUCUUCAA-AGCA-UCUUGG	8.98352	6.55166	0	12.6097
aly-MIR3441-p5_2ss4GT19TG	TRITD7Av1G008550.11	1364	1385	1376	1-10,1385-1376;11-14,1374-1371;15-20,1369-1364	CCAAGGCUGCUGUUGAGGAAGG&UUUUCUUCAA-AGCA-UCUUGG	0	0	4.84055	6.30485
aly-MIR3441-p5_2ss4GT19TG	TRITD7Av1G008550.12	1391	1412	1403	1-10,1412-1403;11-14,1401-1398;15-20,1396-1391	CCAAGGCUGCUGUUGAGGAAGG&UUUUCUUCAA-AGCA-UCUUGG	0	6.55166	0	12.6097
aly-MIR3441-p5_2ss4GT19TG	TRITD7Av1G008550.13	1364	1385	1376	1-10,1385-1376;11-14,1374-1371;15-20,1369-1364	CCAAGGCUGCUGUUGAGGAAGG&UUUUCUUCAA-AGCA-UCUUGG	0	6.55166	0	12.6097
aly-MIR3441-p5_2ss4GT19TG	TRITD7Av1G008550.14	1364	1385	1376	1-10,1385-1376;11-14,1374-1371;15-20,1369-1364	CCAAGGCUGCUGUUGAGGAAGG&UUUUCUUCAA-AGCA-UCUUGG	0	19.655	4.84055	6.30485
aly-MIR3441-p5_2ss4GT19TG	TRITD7Av1G008550.2	719	740	731	1-10,740-731;11-14,729-726;15-20,724-719	CCAAGGCUGCUGUUGAGGAAGG&UUUUCUUCAA-AGCA-UCUUGG	8.98352	13.1033	0	6.30485
aly-MIR3441-p5_2ss4GT19TG	TRITD7Av1G008550.3	1223	1244	1235	1-10,1244-1235;11-14,1233-1230;15-20,1228-1223	CCAAGGCUGCUGUUGAGGAAGG&UUUUCUUCAA-AGCA-UCUUGG	0	6.55166	9.6811	0
aly-MIR3441-p5_2ss4GT19TG	TRITD7Av1G008550.4	1307	1328	1319	1-10,1328-1319;11-14,1317-1314;15-20,1312-1307	CCAAGGCUGCUGUUGAGGAAGG&UUUUCUUCAA-AGCA-UCUUGG	0	0	0	18.9146
aly-MIR3441-p5_2ss4GT19TG	TRITD7Av1G008550.5	1037	1058	1049	1-10,1058-1049;11-14,1047-1044;15-20,1042-1037	CCAAGGCUGCUGUUGAGGAAGG&UUUUCUUCAA-AGCA-UCUUGG	0	13.1033	4.84055	0
aly-MIR3441-p5_2ss4GT19TG	TRITD7Av1G008550.6	1364	1385	1376	1-10,1385-1376;11-14,1374-1371;15-20,1369-1364	CCAAGGCUGCUGUUGAGGAAGG&UUUUCUUCAA-AGCA-UCUUGG	0	13.1033	0	12.6097
aly-MIR3441-p5_2ss4GT19TG	TRITD7Av1G008550.7	1301	1322	1313	1-10,1322-1313;11-14,1311-1308;15-20,1306-1301	CCAAGGCUGCUGUUGAGGAAGG&UUUUCUUCAA-AGCA-UCUUGG	0	0	0	12.6097
aly-MIR3441-p5_2ss4GT19TG	TRITD7Av1G008550.8	1163	1184	1175	1-10,1184-1175;11-14,1173-1170;15-20,1168-1163	CCAAGGCUGCUGUUGAGGAAGG&UUUUCUUCAA-AGCA-UCUUGG	17.967	6.55166	4.84055	0
aly-MIR3441-p5_2ss4GT19TG	TRITD7Av1G008550.9	1244	1265	1256	1-10,1265-1256;11-14,1254-1251;15-20,1249-1244	CCAAGGCUGCUGUUGAGGAAGG&UUUUCUUCAA-AGCA-UCUUGG	0	6.55166	0	0
aly-MIR3441-p5_2ss4GT19TG	TRITD7Av1G010610.3	744	762	754	1-8,762-755;12-20,752-744	CCGAGGUGCAG-GAGGAAAA&UUUUCUUCAAAGCAUCUUGG	0	0	4.84055	0
aly-MIR3441-p5_2ss4GT19TG	TRITD7Av1G014640.2	860	878	869	4-11,875-868;13-20,867-860	CCAAGAUG-UUUGAAGAUUU&UUUUCUUCAAAGCAUCUUGG	0	0	0	6.30485
aly-MIR3441-p5_2ss4GT19TG	TRITD7Av1G016260.3	155	173	164	4-5,170-169;7-10,167-164;12-20,163-155	CCAAGAUGC-UUGAUGAUCA&UUUUCUUCAAAGCAUCUUGG	8.98352	0	0	0
aly-MIR3441-p5_2ss4GT19TG	TRITD7Av1G016260.5	80	98	89	4-5,95-94;7-10,92-89;12-20,88-80	CCAAGAUGC-UUGAUGAUCA&UUUUCUUCAAAGCAUCUUGG	8.98352	0	0	0
aly-MIR3441-p5_2ss4GT19TG	TRITD7Av1G016760.1	231	252	242	2-7,251-246;8-11,244-241;12-20,239-231	CCAAGAUGCAUUUGAAAGGGAC&UUUUCUU-CAAA-GCAUCUUGG	0	0	9.6811	0
aly-MIR3441-p5_2ss4GT19TG	TRITD7Av1G032510.1	1763	1780	1771	1-16,1780-1765;19-20,1764-1763	CC--GAUGCUUUGGAGGAAG&UUUUCUUCAAAGCAUCUUGG	0	6.55166	14.5217	0
aly-MIR3441-p5_2ss4GT19TG	TRITD7Av1G038560.3	4250	4270	4261	2-15,4269-4256;16-20,4254-4250	CUGAGUAUGCUUUGAAGAGGC&UUUUCUUCAAAGCAU-CUUGG	8.98352	0	0	0
aly-MIR3441-p5_2ss4GT19TG	TRITD7Av1G038560.4	3944	3964	3955	2-15,3963-3950;16-20,3948-3944	CUGAGUAUGCUUUGAAGAGGC&UUUUCUUCAAAGCAU-CUUGG	8.98352	0	0	0
aly-MIR3441-p5_2ss4GT19TG	TRITD7Av1G050690.21	684	706	697	1-11,706-696;13-14,694-693;15-20,689-684	CCAAGAGCUUGGUUUGGAGAAGG&UUUUCUUCAAAGCA---UCUUGG	0	6.55166	0	0
aly-MIR3441-p5_2ss4GT19TG	TRITD7Av1G059850.4	1601	1619	1610	4-10,1616-1610;12-19,1609-1602	ACAAGGUGC-UUGAAGAUCA&UUUUCUUCAAAGCAUCUUGG	0	6.55166	0	0
aly-MIR3441-p5_2ss4GT19TG	TRITD7Av1G071330.9	340	361	352	5-18,357-344;19-20,341-340	CCUUGGGAUGCUUUGAGGUGGG&UUUUCUUCAAAGCAUCUU--GG	0	0	4.84055	0
aly-MIR3441-p5_2ss4GT19TG	TRITD7Av1G078130.5	2452	2473	2464	5-18,2469-2456;19-20,2453-2452	CCUGAAGAUGCUUUGGAGUACC&UUUUCUUCAAAGCAUCUU--GG	0	6.55166	0	0
aly-MIR3441-p5_2ss4GT19TG	TRITD7Av1G078130.6	2227	2248	2239	5-18,2244-2231;19-20,2228-2227	CCUGAAGAUGCUUUGGAGUACC&UUUUCUUCAAAGCAUCUU--GG	0	6.55166	0	0
aly-MIR3441-p5_2ss4GT19TG	TRITD7Av1G092660.2	133	152	143	1-5,152-148;8-16,145-137;19-20,134-133	CCUUGGUGCUUUGUUGGGAA&UUUUCUUCAAAGCAUCUUGG	0	6.55166	0	0
aly-MIR3441-p5_2ss4GT19TG	TRITD7Av1G110100.1	336	355	346	4-17,352-339	AUUGGAUGCUUUGAAGAUUG&UUUUCUUCAAAGCAUCUUGG	0	0	0	6.30485
aly-MIR3441-p5_2ss4GT19TG	TRITD7Av1G130470.2	265	283	274	2-5,282-279;8-17,276-267;19-20,266-265	CC-AGGUGCUUUGUUGAGAU&UUUUCUUCAAAGCAUCUUGG	0	6.55166	0	0
aly-MIR3441-p5_2ss4GT19TG	TRITD7Av1G130470.6	265	283	274	2-5,282-279;8-17,276-267;19-20,266-265	CC-AGGUGCUUUGUUGAGAU&UUUUCUUCAAAGCAUCUUGG	0	0	4.84055	0
aly-MIR3441-p5_2ss4GT19TG	TRITD7Av1G130470.7	265	283	274	2-5,282-279;8-17,276-267;19-20,266-265	CC-AGGUGCUUUGUUGAGAU&UUUUCUUCAAAGCAUCUUGG	0	0	4.84055	0
aly-MIR3441-p5_2ss4GT19TG	TRITD7Av1G174230.3	533	552	543	3-8,550-545;10-13,543-540;15-20,538-533	CCAAGAGGCUUCGGAGAGCU&UUUUCUUCAAAGCAUCUUGG	0	0	4.84055	0
aly-MIR3441-p5_2ss4GT19TG	TRITD7Av1G182130.1	1580	1600	1591	3-13,1598-1588;15-19,1585-1581	ACAAGGGAGCUUUGAGGGAUG&UUUUCUUCAAAGC-AUCUUGG	0	6.55166	4.84055	0
aly-MIR3441-p5_2ss4GT19TG	TRITD7Av1G182130.2	1580	1600	1591	3-13,1598-1588;15-19,1585-1581	ACAAGGGAGCUUUGAGGGAUG&UUUUCUUCAAAGC-AUCUUGG	0	6.55166	0	0
aly-MIR3441-p5_2ss4GT19TG	TRITD7Av1G182130.3	1631	1651	1642	3-13,1649-1639;15-19,1636-1632	ACAAGGGAGCUUUGAGGGAUG&UUUUCUUCAAAGC-AUCUUGG	0	6.55166	0	0
aly-MIR3441-p5_2ss4GT19TG	TRITD7Av1G185810.9	2180	2198	2190	2-8,2197-2191;11-16,2189-2184;18-20,2182-2180	CCAUGGUGCUG-GAGGAAGC&UUUUCUUCAAAGCAUCUUGG	0	0	4.84055	6.30485
aly-MIR3441-p5_2ss4GT19TG	TRITD7Av1G211670.1	440	463	454	2-10,462-454;11-20,449-440	UCGAGAUGCUCUGCUUGGAGGAGC&UUUUCUUCAA----AGCAUCUUGG	0	0	0	6.30485
aly-MIR3441-p5_2ss4GT19TG	TRITD7Av1G212820.1	750	770	760	2-5,769-766;6-17,764-753	GUUGGAUGCUUUGAAUGAGAU&UUUUC-UUCAAAGCAUCUUGG	0	6.55166	4.84055	0
aly-MIR3441-p5_2ss4GT19TG	TRITD7Av1G212820.2	1095	1115	1105	2-5,1114-1111;6-17,1109-1098	GUUGGAUGCUUUGAAUGAGAU&UUUUC-UUCAAAGCAUCUUGG	0	6.55166	0	0
aly-MIR3441-p5_2ss4GT19TG	TRITD7Av1G212820.3	858	878	868	2-5,877-874;6-17,872-861	GUUGGAUGCUUUGAAUGAGAU&UUUUC-UUCAAAGCAUCUUGG	0	6.55166	4.84055	0
aly-MIR3441-p5_2ss4GT19TG	TRITD7Av1G212820.4	858	878	868	2-5,877-874;6-17,872-861	GUUGGAUGCUUUGAAUGAGAU&UUUUC-UUCAAAGCAUCUUGG	0	0	0	6.30485
aly-MIR3441-p5_2ss4GT19TG	TRITD7Av1G212820.7	276	296	286	2-5,295-292;6-17,290-279	GUUGGAUGCUUUGAAUGAGAU&UUUUC-UUCAAAGCAUCUUGG	0	6.55166	0	0
aly-MIR3441-p5_2ss4GT19TG	TRITD7Av1G217570.4	1822	1843	1832	4-9,1840-1835;10-20,1832-1822	CCAGGGUGCUUCGUGAGGGCGC&UUUUCUUCA--AAGCAUCUUGG	0	6.55166	0	0
aly-MIR3441-p5_2ss4GT19TG	TRITD7Av1G242560.1	117	137	128	1-12,137-126;13-14,124-123;16-20,121-117	CCAGGCUGCCUUUGAAGGGAA&UUUUCUUCAAAG-CAUCUUGG	8.98352	0	0	0
aly-MIR3441-p5_2ss4GT19TG	TRITD7Av1G248140.1	1359	1379	1370	1-11,1379-1369;13-19,1366-1360	UCAAGAUGAAUUUGAAGAAGG&UUUUCUUCAAA-GCAUCUUGG	0	6.55166	0	0
aly-MIR3441-p5_2ss4GT19TG	TRITD7Av1G248140.5	324	344	335	1-11,344-334;13-19,331-325	UCAAGAUGAAUUUGAAGAAGG&UUUUCUUCAAA-GCAUCUUGG	0	6.55166	0	0
aly-MIR3441-p5_2ss4GT19TG	TRITD7Av1G252760.4	1698	1717	1708	1-10,1717-1708;12-18,1706-1700;20-20,1698-1698	UGGAGAUGCAUUGGAGAGGG&UUUUCUUCAAAGCAUCUUGG	0	0	0	6.30485
aly-MIR3441-p5_2ss4GT19TG	TRITD7Av1G257530.1	539	559	549	3-9,557-551;11-13,548-546;15-20,544-539	CCGAGGAGCUGCUGAAGAACC&UUUUCUUCA-AAGCAUCUUGG	0	6.55166	0	0
aly-MIR3441-p5_2ss4GT19TG	TRITD7Av1G262770.1	149	167	159	1-8,167-160;11-19,158-150	ACGGGGUGCUG-GAGGAGGA&UUUUCUUCAAAGCAUCUUGG	44.9176	6.55166	9.6811	0
aly-MIR3441-p5_2ss4GT19TG	TRITD7Av1G274730.5	2213	2239	2230	2-10,2238-2230;11-20,2222-2213	CCAAGAUGCUUGAUACUUUGGAGGAAU&UUUUCUUCAA-------AGCAUCUUGG	8.98352	0	0	0
aly-MIR3441-p5_2ss4GT19TG	TRITD7Bv1G012870.1	689	710	699	3-8,708-703;11-20,698-689	CCAAGGUGCUCAAGGAGGAGCC&UUUUCUUC--AAAGCAUCUUGG	17.967	0	0	6.30485
aly-MIR3441-p5_2ss4GT19TG	TRITD7Bv1G038680.4	875	896	887	2-5,895-892;7-10,890-887;11-20,884-875	CUAGGAUGCUGUUUGAUGAGAU&UUUUCUUCAA--AGCAUCUUGG	0	6.55166	0	0
aly-MIR3441-p5_2ss4GT19TG	TRITD7Bv1G038680.5	875	896	887	2-5,895-892;7-10,890-887;11-20,884-875	CUAGGAUGCUGUUUGAUGAGAU&UUUUCUUCAA--AGCAUCUUGG	0	6.55166	0	0
aly-MIR3441-p5_2ss4GT19TG	TRITD7Bv1G047350.2	340	361	352	5-18,357-344;19-20,341-340	CCUUGGGAUGCUUUGAGGUGGG&UUUUCUUCAAAGCAUCUU--GG	0	0	4.84055	0
aly-MIR3441-p5_2ss4GT19TG	TRITD7Bv1G047350.5	1117	1138	1129	1-13,1138-1126;15-17,1124-1122;19-20,1118-1117	CCUGUGGACGCUUUGAGGAGAA&UUUUCUUCAAAGCAUCU--UGG	0	0	9.6811	0
aly-MIR3441-p5_2ss4GT19TG	TRITD7Bv1G061830.1	81	100	91	2-18,99-83;20-20,81-81	UGGGGAUGUUUUGGAGAAAU&UUUUCUUCAAAGCAUCUUGG	0	0	0	6.30485
aly-MIR3441-p5_2ss4GT19TG	TRITD7Bv1G066290.1	208	227	218	4-20,224-208	UUAAGAUGUUUUGAAGAUCU&UUUUCUUCAAAGCAUCUUGG	0	6.55166	0	0
aly-MIR3441-p5_2ss4GT19TG	TRITD7Bv1G067900.1	133	152	143	1-5,152-148;8-16,145-137;19-20,134-133	CCUUGGUGCUUUGUUGGGAA&UUUUCUUCAAAGCAUCUUGG	0	0	0	6.30485
aly-MIR3441-p5_2ss4GT19TG	TRITD7Bv1G067900.2	133	152	143	1-5,152-148;8-16,145-137;19-20,134-133	CCUUGGUGCUUUGUUGGGAA&UUUUCUUCAAAGCAUCUUGG	17.967	0	0	0
aly-MIR3441-p5_2ss4GT19TG	TRITD7Bv1G082750.2	429	448	439	4-17,445-432	AUUGGAUGCUUUGAAGAUUG&UUUUCUUCAAAGCAUCUUGG	8.98352	0	0	0
aly-MIR3441-p5_2ss4GT19TG	TRITD7Bv1G082750.8	429	448	439	4-17,445-432	AUUGGAUGCUUUGAAGAUUG&UUUUCUUCAAAGCAUCUUGG	8.98352	0	0	0
aly-MIR3441-p5_2ss4GT19TG	TRITD7Bv1G082750.9	438	457	448	4-17,454-441	AUUGGAUGCUUUGAAGAUUG&UUUUCUUCAAAGCAUCUUGG	8.98352	0	0	0
aly-MIR3441-p5_2ss4GT19TG	TRITD7Bv1G082900.2	360	382	373	2-17,381-366;18-20,362-360	CCAUCUGGAUGUUUUGAAGGAGC&UUUUCUUCAAAGCAUCU---UGG	0	0	0	12.6097
aly-MIR3441-p5_2ss4GT19TG	TRITD7Bv1G082930.2	62	88	79	1-8,88-81;11-17,78-72;18-20,64-62	CCAAGGAAACAGAUGCUGCGAAGAAGA&UUUUCUUCAAAGCAUCU-------UGG	0	0	4.84055	0
aly-MIR3441-p5_2ss4GT19TG	TRITD7Bv1G111660.1	316	334	325	2-5,333-330;8-17,327-318;19-20,317-316	CC-AGGUGCUUUGUUGAGAU&UUUUCUUCAAAGCAUCUUGG	0	0	4.84055	0
aly-MIR3441-p5_2ss4GT19TG	TRITD7Bv1G111660.4	265	283	274	2-5,282-279;8-17,276-267;19-20,266-265	CC-AGGUGCUUUGUUGAGAU&UUUUCUUCAAAGCAUCUUGG	0	0	4.84055	0
aly-MIR3441-p5_2ss4GT19TG	TRITD7Bv1G111660.7	265	283	274	2-5,282-279;8-17,276-267;19-20,266-265	CC-AGGUGCUUUGUUGAGAU&UUUUCUUCAAAGCAUCUUGG	0	0	9.6811	0
aly-MIR3441-p5_2ss4GT19TG	TRITD7Bv1G115570.1	1451	1472	1461	1-9,1472-1464;13-20,1458-1451	CCAAGAUGGGACCUGAGGAGAG&UUUUCUUCA--AAGCAUCUUGG	0	13.1033	0	0
aly-MIR3441-p5_2ss4GT19TG	TRITD7Bv1G115570.3	395	416	405	1-9,416-408;13-20,402-395	CCAAGAUGGGACCUGAGGAGAG&UUUUCUUCA--AAGCAUCUUGG	0	0	9.6811	0
aly-MIR3441-p5_2ss4GT19TG	TRITD7Bv1G131120.3	533	552	543	3-8,550-545;10-13,543-540;15-20,538-533	CCAAGAGGCUUCGGAGAGCU&UUUUCUUCAAAGCAUCUUGG	0	6.55166	14.5217	0
aly-MIR3441-p5_2ss4GT19TG	TRITD7Bv1G134930.9	1448	1466	1458	2-8,1465-1459;11-16,1457-1452;18-20,1450-1448	CCAUGGUGCUG-GAGGAAGC&UUUUCUUCAAAGCAUCUUGG	0	0	4.84055	0
aly-MIR3441-p5_2ss4GT19TG	TRITD7Bv1G141140.1	945	965	956	3-12,963-954;13-20,952-945	UCAAGAUGAUUUUGAAGAGUU&UUUUCUUCAAAG-CAUCUUGG	0	6.55166	0	0
aly-MIR3441-p5_2ss4GT19TG	TRITD7Bv1G160670.1	281	298	291	3-8,296-291;12-20,289-281	CCGAGAUGCA--GAAGAGUG&UUUUCUUCAAAGCAUCUUGG	0	6.55166	0	6.30485
aly-MIR3441-p5_2ss4GT19TG	TRITD7Bv1G160670.2	329	346	339	3-8,344-339;12-20,337-329	CCGAGAUGCA--GAAGAGUG&UUUUCUUCAAAGCAUCUUGG	8.98352	6.55166	0	6.30485
aly-MIR3441-p5_2ss4GT19TG	TRITD7Bv1G160710.1	695	713	704	2-10,712-704;12-18,703-697	CAAAGAUGC-UUGAAGAAGC&UUUUCUUCAAAGCAUCUUGG	8.98352	0	0	0
aly-MIR3441-p5_2ss4GT19TG	TRITD7Bv1G185510.3	314	336	326	2-9,335-328;11-15,325-321;16-20,318-314	CCGAGUCGUGCUGCUGGGGAGAG&UUUUCUUCA-AAGCAU--CUUGG	0	6.55166	0	0
aly-MIR3441-p5_2ss4GT19TG	TRITD7Bv1G202040.2	44	64	54	2-9,63-56;12-20,52-44	CCAAGGUGCAAGUGGAGAAGC&UUUUCUUCA-AAGCAUCUUGG	0	0	14.5217	0
aly-MIR3441-p5_2ss4GT19TG	TRITD7Bv1G202040.3	44	64	54	2-9,63-56;12-20,52-44	CCAAGGUGCAAGUGGAGAAGC&UUUUCUUCA-AAGCAUCUUGG	0	0	4.84055	0
aly-MIR3441-p5_2ss4GT19TG	TRITD7Bv1G202300.3	1794	1813	1804	1-10,1813-1804;12-18,1802-1796;20-20,1794-1794	UGGAGAUGCAUUGGAGAGGG&UUUUCUUCAAAGCAUCUUGG	0	0	0	6.30485
aly-MIR3441-p5_2ss4GT19TG	TRITD7Bv1G202300.4	1701	1720	1711	1-10,1720-1711;12-18,1709-1703;20-20,1701-1701	UGGAGAUGCAUUGGAGAGGG&UUUUCUUCAAAGCAUCUUGG	8.98352	0	0	0
aly-MIR3441-p5_2ss4GT19TG	TRITD7Bv1G204600.1	3524	3544	3535	3-8,3542-3537;10-12,3535-3533;13-20,3531-3524	CCAAGGUGUCUUCGGAGAGCC&UUUUCUUCAAAG-CAUCUUGG	0	6.55166	0	6.30485
aly-MIR3441-p5_2ss4GT19TG	TRITD7Bv1G204600.10	1137	1156	1147	1-8,1156-1149;11-19,1146-1138	GCAGGAUGUUGAGAAGAAGG&UUUUCUUCAAAGCAUCUUGG	0	0	0	6.30485
aly-MIR3441-p5_2ss4GT19TG	TRITD7Bv1G204600.2	1137	1156	1147	1-8,1156-1149;11-19,1146-1138	GCAGGAUGUUGAGAAGAAGG&UUUUCUUCAAAGCAUCUUGG	0	6.55166	0	0
aly-MIR3441-p5_2ss4GT19TG	TRITD7Bv1G204600.3	3524	3544	3535	3-8,3542-3537;10-12,3535-3533;13-20,3531-3524	CCAAGGUGUCUUCGGAGAGCC&UUUUCUUCAAAG-CAUCUUGG	0	6.55166	0	12.6097
aly-MIR3441-p5_2ss4GT19TG	TRITD7Bv1G204600.4	3527	3547	3538	3-8,3545-3540;10-12,3538-3536;13-20,3534-3527	CCAAGGUGUCUUCGGAGAGCC&UUUUCUUCAAAG-CAUCUUGG	0	6.55166	0	0
aly-MIR3441-p5_2ss4GT19TG	TRITD7Bv1G204600.5	3443	3463	3454	3-8,3461-3456;10-12,3454-3452;13-20,3450-3443	CCAAGGUGUCUUCGGAGAGCC&UUUUCUUCAAAG-CAUCUUGG	0	6.55166	0	0
aly-MIR3441-p5_2ss4GT19TG	TRITD7Bv1G204600.7	3452	3472	3463	3-8,3470-3465;10-12,3463-3461;13-20,3459-3452	CCAAGGUGUCUUCGGAGAGCC&UUUUCUUCAAAG-CAUCUUGG	0	19.655	0	6.30485
aly-MIR3441-p5_2ss4GT19TG	TRITD7Bv1G221240.1	2378	2396	2387	3-14,2394-2383;16-20,2382-2378	CUAAG-UGCUUUGGAGAGCU&UUUUCUUCAAAGCAUCUUGG	0	0	0	6.30485
aly-MIR3441-p5_2ss4GT19TG	TRITD7Bv1G221240.4	2378	2396	2387	3-14,2394-2383;16-20,2382-2378	CUAAG-UGCUUUGGAGAGCU&UUUUCUUCAAAGCAUCUUGG	17.967	0	0	0
aly-MIR3441-p5_2ss4GT19TG	TRITD7Bv1G232230.1	239	258	249	2-8,257-251;11-13,248-246;15-20,244-239	CCAGGAGGCUCGGGGGAGAG&UUUUCUUCAAAGCAUCUUGG	0	0	0	12.6097
aly-MIR3441-p5_2ss4GT19TG	TRITD7Bv1G233760.2	611	631	621	1-8,631-624;10-19,621-612	GCAAGGUGCUUGAGAAGGAAG&UUUUCUUC-AAAGCAUCUUGG	0	0	0	6.30485
aly-MIR3441-p5_2ss4GT19TG	TRITD7Bv1G233760.3	560	580	570	1-8,580-573;10-19,570-561	GCAAGGUGCUUGAGAAGGAAG&UUUUCUUC-AAAGCAUCUUGG	0	6.55166	0	6.30485
aly-MIR3445-p3_2ss3AT17CT	TRITD0Uv1G016270.1	480	497	488	1-10,497-488;14-18,485-481	UGAGUGUU-GUUCGCUGGA&UCUAGCGAACCAUCACUUU	0	0	4.84055	0
aly-MIR3445-p3_2ss3AT17CT	TRITD0Uv1G052820.1	917	934	926	3-5,932-930;7-19,929-917	AGGGUGAUGGUUC-CUAUG&UCUAGCGAACCAUCACUUU	0	0	9.6811	6.30485
aly-MIR3445-p3_2ss3AT17CT	TRITD0Uv1G052820.2	893	910	902	3-5,908-906;7-19,905-893	AGGGUGAUGGUUC-CUAUG&UCUAGCGAACCAUCACUUU	26.9505	0	0	0
aly-MIR3445-p3_2ss3AT17CT	TRITD0Uv1G052820.3	866	883	875	3-5,881-879;7-19,878-866	AGGGUGAUGGUUC-CUAUG&UCUAGCGAACCAUCACUUU	0	0	0	6.30485
aly-MIR3445-p3_2ss3AT17CT	TRITD0Uv1G052820.4	917	934	926	3-5,932-930;7-19,929-917	AGGGUGAUGGUUC-CUAUG&UCUAGCGAACCAUCACUUU	0	0	4.84055	18.9146
aly-MIR3445-p3_2ss3AT17CT	TRITD1Av1G061110.1	185	203	194	1-11,203-193;13-18,191-186	UAAGUGAAGGUUUGCUGGA&UCUAGCGAACCAUCACUUU	8.98352	0	19.3622	6.30485
aly-MIR3445-p3_2ss3AT17CT	TRITD1Av1G061110.2	56	74	65	1-11,74-64;13-18,62-57	UAAGUGAAGGUUUGCUGGA&UCUAGCGAACCAUCACUUU	26.9505	0	9.6811	0
aly-MIR3445-p3_2ss3AT17CT	TRITD1Av1G106550.1	784	802	793	1-13,802-790	ACUAUCAUGGUUCGCUGGG&UCUAGCGAACCAUCACUUU	0	6.55166	4.84055	0
aly-MIR3445-p3_2ss3AT17CT	TRITD1Av1G129730.3	581	599	590	1-6,599-594;9-17,591-583	ACAGUGAUGGUGAGCUGGA&UCUAGCGAACCAUCACUUU	0	0	0	6.30485
aly-MIR3445-p3_2ss3AT17CT	TRITD1Av1G129730.4	641	659	650	1-6,659-654;9-17,651-643	ACAGUGAUGGUGAGCUGGA&UCUAGCGAACCAUCACUUU	0	0	4.84055	0
aly-MIR3445-p3_2ss3AT17CT	TRITD1Av1G145560.2	1184	1202	1193	1-7,1202-1196;10-16,1193-1187	UUCGUGGUGGGCUGCUAGA&UCUAGCGAACCAUCACUUU	0	0	4.84055	0
aly-MIR3445-p3_2ss3AT17CT	TRITD1Av1G165120.2	220	245	229	1-9,245-237;10-17,229-222	AUGGUGAUGGAGGACAGUUCGCUGGG&UCUAGCGAA-------CCAUCACUUU	8.98352	0	0	0
aly-MIR3445-p3_2ss3AT17CT	TRITD1Av1G184120.1	593	611	602	1-15,611-597	AUGAUGAUGGUUUGCUAGA&UCUAGCGAACCAUCACUUU	0	0	0	6.30485
aly-MIR3445-p3_2ss3AT17CT	TRITD1Av1G191220.2	502	521	511	1-2,521-520;4-6,517-515;8-16,513-505	UUUGUGAUGGUUGGCUUUGA&UC-UAGCGAACCAUCACUUU	0	0	4.84055	0
aly-MIR3445-p3_2ss3AT17CT	TRITD1Av1G198210.5	1948	1967	1957	2-4,1966-1964;5-14,1962-1953	CUUUGGAUGGUUCGCAUAGG&UCUA-GCGAACCAUCACUUU	0	0	0	6.30485
aly-MIR3445-p3_2ss3AT17CT	TRITD1Av1G198210.6	1990	2009	1999	2-4,2008-2006;5-14,2004-1995	CUUUGGAUGGUUCGCAUAGG&UCUA-GCGAACCAUCACUUU	8.98352	0	0	6.30485
aly-MIR3445-p3_2ss3AT17CT	TRITD1Av1G198210.7	1990	2009	1999	2-4,2008-2006;5-14,2004-1995	CUUUGGAUGGUUCGCAUAGG&UCUA-GCGAACCAUCACUUU	0	0	4.84055	0
aly-MIR3445-p3_2ss3AT17CT	TRITD1Av1G207270.2	1373	1391	1382	5-8,1387-1384;10-19,1382-1373	AGAGUGAUGGCUCGCCACC&UCUAGCGAACCAUCACUUU	0	0	0	6.30485
aly-MIR3445-p3_2ss3AT17CT	TRITD1Av1G219760.2	514	530	523	1-6,530-525;10-19,523-514	GAAGUGAUGGG--GCUGGG&UCUAGCGAACCAUCACUUU	17.967	0	4.84055	6.30485
aly-MIR3445-p3_2ss3AT17CT	TRITD1Av1G219760.3	913	929	922	1-6,929-924;10-19,922-913	GAAGUGAUGGG--GCUGGG&UCUAGCGAACCAUCACUUU	17.967	0	4.84055	0
aly-MIR3445-p3_2ss3AT17CT	TRITD1Av1G219760.4	787	803	796	1-6,803-798;10-19,796-787	GAAGUGAUGGG--GCUGGG&UCUAGCGAACCAUCACUUU	17.967	0	9.6811	18.9146
aly-MIR3445-p3_2ss3AT17CT	TRITD1Av1G230050.6	238	257	247	1-8,257-250;10-17,247-240	UUGGUGAUGGACUUGCUGGG&UCUAGCGA-ACCAUCACUUU	0	0	4.84055	0
aly-MIR3445-p3_2ss3AT17CT	TRITD1Av1G230050.8	238	257	247	1-8,257-250;10-17,247-240	UUGGUGAUGGACUUGCUGGG&UCUAGCGA-ACCAUCACUUU	0	0	4.84055	0
aly-MIR3445-p3_2ss3AT17CT	TRITD1Bv1G016920.2	2945	2963	2953	1-7,2963-2957;8-12,2955-2951;14-17,2950-2947	UCGGUG-UGGUUGCGCUGGA&UCUAGCG-AACCAUCACUUU	0	0	4.84055	0
aly-MIR3445-p3_2ss3AT17CT	TRITD1Bv1G071470.1	185	203	194	1-11,203-193;13-14,191-190;16-18,188-186	UAAGCGAAGGUUUGCUGGA&UCUAGCGAACCAUCACUUU	35.9341	0	9.6811	12.6097
aly-MIR3445-p3_2ss3AT17CT	TRITD1Bv1G086430.1	1719	1737	1728	1-14,1737-1724	UGGCCGAUGGUUUGCUGGA&UCUAGCGAACCAUCACUUU	0	0	4.84055	0
aly-MIR3445-p3_2ss3AT17CT	TRITD1Bv1G086430.2	1683	1701	1692	1-14,1701-1688	UGGCCGAUGGUUUGCUGGA&UCUAGCGAACCAUCACUUU	0	0	4.84055	0
aly-MIR3445-p3_2ss3AT17CT	TRITD1Bv1G086430.3	1659	1677	1668	1-14,1677-1664	UGGCCGAUGGUUUGCUGGA&UCUAGCGAACCAUCACUUU	0	0	9.6811	0
aly-MIR3445-p3_2ss3AT17CT	TRITD1Bv1G086430.4	1686	1704	1695	1-14,1704-1691	UGGCCGAUGGUUUGCUGGA&UCUAGCGAACCAUCACUUU	0	0	4.84055	0
aly-MIR3445-p3_2ss3AT17CT	TRITD1Bv1G106740.1	778	796	787	1-13,796-784	ACUAUCAUGGUUCGCUGGG&UCUAGCGAACCAUCACUUU	0	6.55166	4.84055	0
aly-MIR3445-p3_2ss3AT17CT	TRITD1Bv1G106740.2	778	796	787	1-13,796-784	ACUAUCAUGGUUCGCUGGG&UCUAGCGAACCAUCACUUU	0	0	4.84055	0
aly-MIR3445-p3_2ss3AT17CT	TRITD1Bv1G123850.1	922	941	931	1-6,941-936;9-16,932-925	GAUGUGGUGGUGAAGCUGGG&UCUAGC-GAACCAUCACUUU	0	6.55166	14.5217	0
aly-MIR3445-p3_2ss3AT17CT	TRITD1Bv1G143860.1	3011	3029	3020	4-7,3026-3023;9-19,3021-3011	AGAGUGAUGGUCUGCUCAU&UCUAGCGAACCAUCACUUU	0	13.1033	0	0
aly-MIR3445-p3_2ss3AT17CT	TRITD1Bv1G187630.1	634	653	643	2-4,652-650;5-14,648-639	CUUUGGAUGGUUCGCAUAGG&UCUA-GCGAACCAUCACUUU	0	0	4.84055	0
aly-MIR3445-p3_2ss3AT17CT	TRITD1Bv1G187630.10	1534	1553	1543	2-4,1552-1550;5-14,1548-1539	CUUUGGAUGGUUCGCAUAGG&UCUA-GCGAACCAUCACUUU	0	0	4.84055	0
aly-MIR3445-p3_2ss3AT17CT	TRITD1Bv1G187630.12	1990	2009	1999	2-4,2008-2006;5-14,2004-1995	CUUUGGAUGGUUCGCAUAGG&UCUA-GCGAACCAUCACUUU	0	0	4.84055	0
aly-MIR3445-p3_2ss3AT17CT	TRITD1Bv1G187630.2	1429	1448	1438	2-4,1447-1445;5-14,1443-1434	CUUUGGAUGGUUCGCAUAGG&UCUA-GCGAACCAUCACUUU	8.98352	0	0	0
aly-MIR3445-p3_2ss3AT17CT	TRITD1Bv1G187630.4	1993	2012	2002	2-4,2011-2009;5-14,2007-1998	CUUUGGAUGGUUCGCAUAGG&UCUA-GCGAACCAUCACUUU	8.98352	0	0	0
aly-MIR3445-p3_2ss3AT17CT	TRITD1Bv1G187630.5	1948	1967	1957	2-4,1966-1964;5-14,1962-1953	CUUUGGAUGGUUCGCAUAGG&UCUA-GCGAACCAUCACUUU	0	6.55166	0	0
aly-MIR3445-p3_2ss3AT17CT	TRITD1Bv1G187630.7	1993	2012	2002	2-4,2011-2009;5-14,2007-1998	CUUUGGAUGGUUCGCAUAGG&UCUA-GCGAACCAUCACUUU	0	6.55166	0	0
aly-MIR3445-p3_2ss3AT17CT	TRITD1Bv1G187630.9	1996	2015	2005	2-4,2014-2012;5-14,2010-2001	CUUUGGAUGGUUCGCAUAGG&UCUA-GCGAACCAUCACUUU	8.98352	0	0	0
aly-MIR3445-p3_2ss3AT17CT	TRITD1Bv1G217520.1	514	530	523	1-6,530-525;10-19,523-514	GAAGUGAUGGG--GCUGGG&UCUAGCGAACCAUCACUUU	0	0	4.84055	6.30485
aly-MIR3445-p3_2ss3AT17CT	TRITD1Bv1G228090.3	238	257	247	1-8,257-250;10-17,247-240	UUGGUGAUGGACUUGCUGGG&UCUAGCGA-ACCAUCACUUU	8.98352	0	0	0
aly-MIR3445-p3_2ss3AT17CT	TRITD2Av1G027000.1	452	471	461	2-7,470-465;9-17,462-454	AUGGUGGUGGUGGUGCUGGC&UCUAGCG-AACCAUCACUUU	0	0	4.84055	0
aly-MIR3445-p3_2ss3AT17CT	TRITD2Av1G027000.6	866	885	875	2-7,884-879;9-17,876-868	AUGGUGGUGGUGGUGCUGGC&UCUAGCG-AACCAUCACUUU	0	0	0	6.30485
aly-MIR3445-p3_2ss3AT17CT	TRITD2Av1G032620.1	1254	1271	1262	1-5,1271-1267;7-14,1265-1258;16-18,1257-1255	UGAG-GAUGGUUCCCUGGA&UCUAGCGAACCAUCACUUU	0	0	0	12.6097
aly-MIR3445-p3_2ss3AT17CT	TRITD2Av1G032620.2	1254	1271	1262	1-5,1271-1267;7-14,1265-1258;16-18,1257-1255	UGAG-GAUGGUUCCCUGGA&UCUAGCGAACCAUCACUUU	0	6.55166	0	12.6097
aly-MIR3445-p3_2ss3AT17CT	TRITD2Av1G032620.4	1236	1253	1244	1-5,1253-1249;7-14,1247-1240;16-18,1239-1237	UGAG-GAUGGUUCCCUGGA&UCUAGCGAACCAUCACUUU	0	0	0	6.30485
aly-MIR3445-p3_2ss3AT17CT	TRITD2Av1G034290.1	265	285	275	2-8,284-278;9-14,276-271;15-19,269-265	GGAGUGGAUGGUGUUGCUAGC&UCUAGCGA-ACCAUC-ACUUU	0	6.55166	0	6.30485
aly-MIR3445-p3_2ss3AT17CT	TRITD2Av1G034290.2	142	162	152	2-8,161-155;9-14,153-148;15-19,146-142	GGAGUGGAUGGUGUUGCUAGC&UCUAGCGA-ACCAUC-ACUUU	0	0	0	18.9146
aly-MIR3445-p3_2ss3AT17CT	TRITD2Av1G047460.1	143	162	152	2-7,161-156;9-19,153-143	AAGGUGGUGGUGGUGCUGGU&UCUAGCG-AACCAUCACUUU	0	6.55166	0	6.30485
aly-MIR3445-p3_2ss3AT17CT	TRITD2Av1G047460.2	119	138	128	2-7,137-132;9-19,129-119	AAGGUGGUGGUGGUGCUGGU&UCUAGCG-AACCAUCACUUU	0	19.655	0	0
aly-MIR3445-p3_2ss3AT17CT	TRITD2Av1G131520.7	2201	2220	2210	3-6,2218-2215;7-17,2213-2203	CUGGUGAUGGUUCAGCUACU&UCUAGC-GAACCAUCACUUU	0	0	4.84055	0
aly-MIR3445-p3_2ss3AT17CT	TRITD2Av1G139230.1	95	113	104	1-3,113-111;6-18,108-96	UAGGUGAUGGUUUGGGGGA&UCUAGCGAACCAUCACUUU	0	0	0	6.30485
aly-MIR3445-p3_2ss3AT17CT	TRITD2Av1G139230.3	80	98	89	1-3,98-96;6-18,93-81	UAGGUGAUGGUUUGGGGGA&UCUAGCGAACCAUCACUUU	0	0	0	6.30485
aly-MIR3445-p3_2ss3AT17CT	TRITD2Av1G209280.1	1824	1842	1833	3-11,1840-1832;14-19,1829-1824	GAGGUGUCGGUUUGCUAUG&UCUAGCGAACCAUCACUUU	0	0	0	25.2194
aly-MIR3445-p3_2ss3AT17CT	TRITD2Av1G209280.2	2361	2379	2370	3-11,2377-2369;14-19,2366-2361	GAGGUGUCGGUUUGCUAUG&UCUAGCGAACCAUCACUUU	0	0	0	6.30485
aly-MIR3445-p3_2ss3AT17CT	TRITD2Av1G248230.1	1003	1022	1012	1-8,1022-1015;10-19,1012-1003	GAGGUGGUGGCGUCGCUGGG&UCUAGCGA-ACCAUCACUUU	8.98352	6.55166	0	0
aly-MIR3445-p3_2ss3AT17CT	TRITD2Av1G248230.2	430	449	439	1-8,449-442;10-19,439-430	GAGGUGGUGGCGUCGCUGGG&UCUAGCGA-ACCAUCACUUU	8.98352	6.55166	0	0
aly-MIR3445-p3_2ss3AT17CT	TRITD2Av1G248230.3	1003	1022	1012	1-8,1022-1015;10-19,1012-1003	GAGGUGGUGGCGUCGCUGGG&UCUAGCGA-ACCAUCACUUU	17.967	0	0	0
aly-MIR3445-p3_2ss3AT17CT	TRITD2Av1G269700.2	46	68	55	2-7,67-62;9-19,56-46	AAGGUGGUGGUGCACCCGCUGGU&UCUAGCG----AACCAUCACUUU	0	0	9.6811	0
aly-MIR3445-p3_2ss3AT17CT	TRITD2Av1G269700.3	46	68	55	2-7,67-62;9-19,56-46	AAGGUGGUGGUGCACCCGCUGGU&UCUAGCG----AACCAUCACUUU	0	0	4.84055	0
aly-MIR3445-p3_2ss3AT17CT	TRITD2Av1G269700.6	46	68	55	2-7,67-62;9-19,56-46	AAGGUGGUGGUGCACCCGCUGGU&UCUAGCG----AACCAUCACUUU	0	6.55166	4.84055	0
aly-MIR3445-p3_2ss3AT17CT	TRITD2Av1G269700.7	46	68	55	2-7,67-62;9-19,56-46	AAGGUGGUGGUGCACCCGCUGGU&UCUAGCG----AACCAUCACUUU	0	0	4.84055	0
aly-MIR3445-p3_2ss3AT17CT	TRITD2Av1G276740.12	1169	1187	1178	2-14,1186-1174	GUCCGGAUGGUUCGUUAGU&UCUAGCGAACCAUCACUUU	0	0	0	6.30485
aly-MIR3445-p3_2ss3AT17CT	TRITD2Av1G276740.5	1106	1124	1115	2-14,1123-1111	GUCCGGAUGGUUCGUUAGU&UCUAGCGAACCAUCACUUU	0	6.55166	0	0
aly-MIR3445-p3_2ss3AT17CT	TRITD2Av1G276740.9	1169	1187	1178	2-14,1186-1174	GUCCGGAUGGUUCGUUAGU&UCUAGCGAACCAUCACUUU	0	0	9.6811	0
aly-MIR3445-p3_2ss3AT17CT	TRITD2Av1G295370.1	549	567	558	1-14,567-554	UGUCGGGUGGUUUGCUAGA&UCUAGCGAACCAUCACUUU	8.98352	6.55166	0	0
aly-MIR3445-p3_2ss3AT17CT	TRITD2Av1G295370.2	549	567	558	1-14,567-554	UGUCGGGUGGUUUGCUAGA&UCUAGCGAACCAUCACUUU	0	0	4.84055	12.6097
aly-MIR3445-p3_2ss3AT17CT	TRITD2Bv1G006730.1	158	176	167	1-2,176-175;4-7,173-170;9-19,168-158	AAGGUGGUGGUGUGCUUGA&UCUAGCGAACCAUCACUUU	35.9341	52.4133	135.535	50.4388
aly-MIR3445-p3_2ss3AT17CT	TRITD2Bv1G006730.2	155	173	164	1-2,173-172;4-7,170-167;9-19,165-155	AAGGUGGUGGUGUGCUUGA&UCUAGCGAACCAUCACUUU	44.9176	65.5166	43.565	63.0485
aly-MIR3445-p3_2ss3AT17CT	TRITD2Bv1G006730.3	152	170	161	1-2,170-169;4-7,167-164;9-19,162-152	AAGGUGGUGGUGUGCUUGA&UCUAGCGAACCAUCACUUU	35.9341	19.655	72.6083	50.4388
aly-MIR3445-p3_2ss3AT17CT	TRITD2Bv1G035110.4	1703	1722	1712	1-7,1722-1716;9-17,1713-1705	AUGGUGGUGGUGGUGCUGGA&UCUAGCG-AACCAUCACUUU	8.98352	0	0	0
aly-MIR3445-p3_2ss3AT17CT	TRITD2Bv1G035110.5	548	567	557	1-7,567-561;9-17,558-550	AUGGUGGUGGUGGUGCUGGA&UCUAGCG-AACCAUCACUUU	8.98352	0	0	0
aly-MIR3445-p3_2ss3AT17CT	TRITD2Bv1G065220.1	578	600	587	2-6,599-595;7-16,590-581	CUCGUGAUGGUUUCCAUGCUAGU&UCUAGC----GAACCAUCACUUU	0	0	0	6.30485
aly-MIR3445-p3_2ss3AT17CT	TRITD2Bv1G075100.1	235	254	244	2-7,253-248;9-19,245-235	GAGGUGGUGGUGGUGUUGGC&UCUAGCG-AACCAUCACUUU	0	6.55166	0	0
aly-MIR3445-p3_2ss3AT17CT	TRITD2Bv1G096130.3	713	730	722	1-4,730-727;6-18,726-714	CAAGUGAUGGUUUG-UGGA&UCUAGCGAACCAUCACUUU	0	0	4.84055	0
aly-MIR3445-p3_2ss3AT17CT	TRITD2Bv1G096130.4	587	604	596	1-4,604-601;6-18,600-588	CAAGUGAUGGUUUG-UGGA&UCUAGCGAACCAUCACUUU	0	0	4.84055	0
aly-MIR3445-p3_2ss3AT17CT	TRITD2Bv1G210420.3	1000	1019	1009	1-8,1019-1012;10-19,1009-1000	GAGGUGGUGGCGUCGCUGGG&UCUAGCGA-ACCAUCACUUU	0	6.55166	0	0
aly-MIR3445-p3_2ss3AT17CT	TRITD2Bv1G233120.7	46	68	55	2-7,67-62;9-19,56-46	AAGGUGGUGGUCCACCCGCUGGU&UCUAGCG----AACCAUCACUUU	8.98352	0	0	0
aly-MIR3445-p3_2ss3AT17CT	TRITD2Bv1G242110.2	593	611	602	1-14,611-598	AUGAAGAUGGUUUGCUAGG&UCUAGCGAACCAUCACUUU	0	0	4.84055	0
aly-MIR3445-p3_2ss3AT17CT	TRITD2Bv1G242110.4	719	737	728	1-14,737-724	AUGAAGAUGGUUUGCUAGG&UCUAGCGAACCAUCACUUU	0	0	4.84055	0
aly-MIR3445-p3_2ss3AT17CT	TRITD2Bv1G259450.2	534	552	543	1-14,552-539	UGUCGGGUGGUUUGCUAGG&UCUAGCGAACCAUCACUUU	8.98352	0	4.84055	0
aly-MIR3445-p3_2ss3AT17CT	TRITD3Av1G030440.1	215	234	224	1-7,234-228;9-16,225-218	GUCGUGAUGGUGGUGCUGGA&UCUAGCG-AACCAUCACUUU	8.98352	0	0	0
aly-MIR3445-p3_2ss3AT17CT	TRITD3Av1G046340.1	883	903	894	1-3,903-901;5-11,899-893;14-19,888-883	GAGGUGGCCGGGUUCGCCGGA&UCUAGCGAACC--AUCACUUU	0	0	0	18.9146
aly-MIR3445-p3_2ss3AT17CT	TRITD3Av1G069090.1	899	918	908	2-6,917-913;9-19,909-899	GAGGUGGUGGUCCAGCUGGC&UCUAGC-GAACCAUCACUUU	0	0	4.84055	0
aly-MIR3445-p3_2ss3AT17CT	TRITD3Av1G080890.4	3133	3152	3142	1-7,3152-3146;10-19,3142-3133	AAAGUGAUGGAGCCGUUGGA&UCUAGCG-AACCAUCACUUU	0	0	0	6.30485
aly-MIR3445-p3_2ss3AT17CT	TRITD3Av1G081640.4	245	264	254	5-6,260-259;7-19,257-245	AGGGUGGUGGUUCAGCGGUC&UCUAGC-GAACCAUCACUUU	0	0	4.84055	0
aly-MIR3445-p3_2ss3AT17CT	TRITD3Av1G104520.3	1652	1673	1661	1-2,1673-1672;4-6,1669-1667;7-19,1664-1652	GGGGUGGUGGUUCACGCUCUGA&UC-UAGC--GAACCAUCACUUU	8.98352	6.55166	0	0
aly-MIR3445-p3_2ss3AT17CT	TRITD3Av1G142010.3	1835	1859	1850	1-10,1859-1850;11-18,1843-1836	UGGGUGAUGUGGACCGUUUGCUGGA&UCUAGCGAAC------CAUCACUUU	0	6.55166	0	0
aly-MIR3445-p3_2ss3AT17CT	TRITD3Av1G181910.4	661	679	670	1-7,679-673;11-19,669-661	GAGGUGGUGAGCCGCUGGA&UCUAGCGAACCAUCACUUU	0	0	0	6.30485
aly-MIR3445-p3_2ss3AT17CT	TRITD3Av1G182700.4	76	94	85	1-3,94-92;5-8,91-88;9-17,86-78	GCGGUGGUGGUGUCGC-GGA&UCUAGCGA-ACCAUCACUUU	0	6.55166	0	0
aly-MIR3445-p3_2ss3AT17CT	TRITD3Av1G182700.5	76	94	85	1-3,94-92;5-8,91-88;9-17,86-78	GCGGUGGUGGUGUCGC-GGA&UCUAGCGA-ACCAUCACUUU	0	6.55166	0	0
aly-MIR3445-p3_2ss3AT17CT	TRITD3Av1G191970.2	590	609	599	1-6,609-604;9-17,600-592	CUGGUGGUGGUGCGGCUGGA&UCUAGC-GAACCAUCACUUU	0	0	4.84055	0
aly-MIR3445-p3_2ss3AT17CT	TRITD3Av1G191970.9	1838	1857	1847	1-6,1857-1852;9-17,1848-1840	CUGGUGGUGGUGCGGCUGGA&UCUAGC-GAACCAUCACUUU	0	0	4.84055	6.30485
aly-MIR3445-p3_2ss3AT17CT	TRITD3Av1G198050.13	2222	2243	2231	2-6,2242-2238;9-18,2232-2223	CGAGUGGUGGUGGAAGGCUAGU&UCUAGC---GAACCAUCACUUU	0	0	0	6.30485
aly-MIR3445-p3_2ss3AT17CT	TRITD3Av1G198050.4	1724	1745	1733	2-6,1744-1740;9-18,1734-1725	CGAGUGGUGGUGGAAGGCUAGU&UCUAGC---GAACCAUCACUUU	0	0	4.84055	0
aly-MIR3445-p3_2ss3AT17CT	TRITD3Av1G198050.5	1727	1748	1736	2-6,1747-1743;9-18,1737-1728	CGAGUGGUGGUGGAAGGCUAGU&UCUAGC---GAACCAUCACUUU	0	0	4.84055	0
aly-MIR3445-p3_2ss3AT17CT	TRITD3Av1G198050.6	2057	2078	2066	2-6,2077-2073;9-18,2067-2058	CGAGUGGUGGUGGAAGGCUAGU&UCUAGC---GAACCAUCACUUU	0	0	4.84055	0
aly-MIR3445-p3_2ss3AT17CT	TRITD3Av1G198050.7	2021	2042	2030	2-6,2041-2037;9-18,2031-2022	CGAGUGGUGGUGGAAGGCUAGU&UCUAGC---GAACCAUCACUUU	0	0	4.84055	0
aly-MIR3445-p3_2ss3AT17CT	TRITD3Av1G215760.2	334	353	343	3-6,351-348;9-19,344-334	GAGGUGGUGGUGGAGCUGCU&UCUAGC-GAACCAUCACUUU	0	6.55166	0	0
aly-MIR3445-p3_2ss3AT17CT	TRITD3Av1G218510.6	127	146	136	1-4,146-143;5-6,141-140;9-19,137-127	GGGGUGAUGGUGGGCAUGGG&UCUA-GCGAACCAUCACUUU	0	0	4.84055	0
aly-MIR3445-p3_2ss3AT17CT	TRITD3Av1G223170.1	1119	1137	1127	2-6,1136-1132;7-14,1130-1123;16-18,1122-1120	CGAG-GGUGGUUCUGCUAGU&UCUAGC-GAACCAUCACUUU	0	0	0	12.6097
aly-MIR3445-p3_2ss3AT17CT	TRITD3Av1G223170.3	1092	1110	1100	2-6,1109-1105;7-14,1103-1096;16-18,1095-1093	CGAG-GGUGGUUCUGCUAGU&UCUAGC-GAACCAUCACUUU	0	0	0	6.30485
aly-MIR3445-p3_2ss3AT17CT	TRITD3Av1G223170.5	1083	1101	1091	2-6,1100-1096;7-14,1094-1087;16-18,1086-1084	CGAG-GGUGGUUCUGCUAGU&UCUAGC-GAACCAUCACUUU	0	0	9.6811	12.6097
aly-MIR3445-p3_2ss3AT17CT	TRITD3Av1G223170.6	1047	1065	1055	2-6,1064-1060;7-14,1058-1051;16-18,1050-1048	CGAG-GGUGGUUCUGCUAGU&UCUAGC-GAACCAUCACUUU	0	0	9.6811	0
aly-MIR3445-p3_2ss3AT17CT	TRITD3Av1G256930.14	635	653	644	2-6,652-648;8-17,646-637	UCAGUGGUGGUUGGCUAGC&UCUAGCGAACCAUCACUUU	0	0	0	6.30485
aly-MIR3445-p3_2ss3AT17CT	TRITD3Av1G268840.2	124	141	132	1-12,141-130;14-19,129-124	GAAGUG-UGGUUUGCUGGG&UCUAGCGAACCAUCACUUU	0	0	0	6.30485
aly-MIR3445-p3_2ss3AT17CT	TRITD3Av1G272740.12	2506	2525	2516	1-7,2525-2519;9-15,2517-2511;16-17,2509-2508	GCAGCUGAUGGUGUGCUGGA&UCUAGCGAACCAUCA-CUUU	0	6.55166	0	0
aly-MIR3445-p3_2ss3AT17CT	TRITD3Av1G284890.2	97	115	106	5-7,111-109;10-19,106-97	AAGGUGAUGGGCCGCACGG&UCUAGCGAACCAUCACUUU	0	13.1033	0	0
aly-MIR3445-p3_2ss3AT17CT	TRITD3Bv1G060120.2	40	58	49	1-2,58-57;5-7,54-52;10-17,49-42	CUGGUGGUGGGGCGCGUGA&UCUAGCGAACCAUCACUUU	0	0	0	6.30485
aly-MIR3445-p3_2ss3AT17CT	TRITD3Bv1G060120.3	40	58	49	1-2,58-57;5-7,54-52;10-17,49-42	CUGGUGGUGGGGCGCGUGA&UCUAGCGAACCAUCACUUU	0	0	4.84055	6.30485
aly-MIR3445-p3_2ss3AT17CT	TRITD3Bv1G075660.1	1132	1149	1141	2-4,1148-1146;6-8,1144-1142;10-19,1141-1132	AAGGUGGUGG-UCGGUGGC&UCUAGCGAACCAUCACUUU	0	0	4.84055	0
aly-MIR3445-p3_2ss3AT17CT	TRITD3Bv1G086210.6	3229	3248	3238	1-7,3248-3242;10-19,3238-3229	AAAGUGAUGGAGCCGUUGGA&UCUAGCG-AACCAUCACUUU	0	6.55166	0	0
aly-MIR3445-p3_2ss3AT17CT	TRITD3Bv1G092510.1	103	122	113	1-8,122-115;10-10,113-113;11-16,111-106	ACUGUGAUGCGCUCGCUGGG&UCUAGCGAAC-CAUCACUUU	0	6.55166	0	0
aly-MIR3445-p3_2ss3AT17CT	TRITD3Bv1G092510.3	103	122	113	1-8,122-115;10-10,113-113;11-16,111-106	ACUGUGAUGCGCUCGCUGGG&UCUAGCGAAC-CAUCACUUU	8.98352	0	0	0
aly-MIR3445-p3_2ss3AT17CT	TRITD3Bv1G138200.5	1051	1076	1061	1-6,1076-1071;7-12,1064-1059;13-19,1057-1051	GAAGUGACUGGUUCAAACGAGCUGGA&UCUAGC------GAACCA-UCACUUU	0	0	4.84055	0
aly-MIR3445-p3_2ss3AT17CT	TRITD3Bv1G180810.2	105	123	114	2-14,122-110;16-18,108-106	UGGGAGGUGGUUUGCUAGC&UCUAGCGAACCAUCACUUU	0	6.55166	0	0
aly-MIR3445-p3_2ss3AT17CT	TRITD3Bv1G181470.11	2015	2036	2024	2-6,2035-2031;9-18,2025-2016	CGAGUGGUGGUGGAAGGCUAGU&UCUAGC---GAACCAUCACUUU	0	0	4.84055	0
aly-MIR3445-p3_2ss3AT17CT	TRITD3Bv1G181470.21	1805	1826	1814	2-6,1825-1821;9-18,1815-1806	CGAGUGGUGGUGGAAGGCUAGU&UCUAGC---GAACCAUCACUUU	0	0	4.84055	0
aly-MIR3445-p3_2ss3AT17CT	TRITD3Bv1G181470.5	1727	1748	1736	2-6,1747-1743;9-18,1737-1728	CGAGUGGUGGUGGAAGGCUAGU&UCUAGC---GAACCAUCACUUU	0	0	0	6.30485
aly-MIR3445-p3_2ss3AT17CT	TRITD3Bv1G202660.1	697	716	707	5-10,712-707;11-19,705-697	GAGGUGGUGAGUUCGCCGAA&UCUAGCGAAC-CAUCACUUU	0	6.55166	24.2028	6.30485
aly-MIR3445-p3_2ss3AT17CT	TRITD3Bv1G206770.1	1065	1083	1073	2-6,1082-1078;7-14,1076-1069;16-18,1068-1066	CGAG-GGUGGUUCUGCUAGU&UCUAGC-GAACCAUCACUUU	0	0	9.6811	0
aly-MIR3445-p3_2ss3AT17CT	TRITD3Bv1G206770.2	1047	1065	1055	2-6,1064-1060;7-14,1058-1051;16-18,1050-1048	CGAG-GGUGGUUCUGCUAGU&UCUAGC-GAACCAUCACUUU	0	0	4.84055	18.9146
aly-MIR3445-p3_2ss3AT17CT	TRITD3Bv1G206770.4	1086	1104	1094	2-6,1103-1099;7-14,1097-1090;16-18,1089-1087	CGAG-GGUGGUUCUGCUAGU&UCUAGC-GAACCAUCACUUU	0	0	0	6.30485
aly-MIR3445-p3_2ss3AT17CT	TRITD3Bv1G236770.1	143	161	152	1-3,161-159;7-18,155-144	CAAGUGAUGGUUCAAGAGA&UCUAGCGAACCAUCACUUU	0	6.55166	4.84055	6.30485
aly-MIR3445-p3_2ss3AT17CT	TRITD3Bv1G264750.2	713	730	722	3-5,728-726;7-19,725-713	GGAGUGAUGGUUC-CUAUC&UCUAGCGAACCAUCACUUU	0	0	4.84055	0
aly-MIR3445-p3_2ss3AT17CT	TRITD3Bv1G264750.3	713	730	722	3-5,728-726;7-19,725-713	GGAGUGAUGGUUC-CUAUC&UCUAGCGAACCAUCACUUU	0	0	4.84055	0
aly-MIR3445-p3_2ss3AT17CT	TRITD4Av1G032220.1	1258	1277	1267	1-6,1277-1272;7-7,1270-1270;10-19,1267-1258	AGGGUGGUGGAGCUGCUGGA&UCUAGC-GAACCAUCACUUU	0	6.55166	0	6.30485
aly-MIR3445-p3_2ss3AT17CT	TRITD4Av1G032220.2	1564	1583	1573	1-6,1583-1578;7-7,1576-1576;10-19,1573-1564	AGGGUGGUGGAGCUGCUGGA&UCUAGC-GAACCAUCACUUU	0	13.1033	0	12.6097
aly-MIR3445-p3_2ss3AT17CT	TRITD4Av1G046310.1	262	281	271	1-7,281-275;9-15,272-266	CUGCUGAUGGUGGCGCUGGA&UCUAGCG-AACCAUCACUUU	71.8681	58.965	140.376	69.3534
aly-MIR3445-p3_2ss3AT17CT	TRITD4Av1G046310.2	163	182	172	1-7,182-176;9-15,173-167	CUGCUGAUGGUGGCGCUGGA&UCUAGCG-AACCAUCACUUU	35.9341	39.31	154.898	44.134
aly-MIR3445-p3_2ss3AT17CT	TRITD4Av1G099100.10	644	660	653	2-6,659-655;9-18,654-645	CAAGUGAUGGU--GCUGGU&UCUAGCGAACCAUCACUUU	0	0	4.84055	0
aly-MIR3445-p3_2ss3AT17CT	TRITD4Av1G106200.4	1421	1439	1430	1-3,1439-1437;6-17,1434-1423	AUGGUGAUGGUUUGGAAGA&UCUAGCGAACCAUCACUUU	0	0	0	6.30485
aly-MIR3445-p3_2ss3AT17CT	TRITD4Av1G106200.6	83	101	92	1-3,101-99;6-17,96-85	AUGGUGAUGGUUUGGAAGA&UCUAGCGAACCAUCACUUU	0	0	4.84055	0
aly-MIR3445-p3_2ss3AT17CT	TRITD4Av1G220260.1	523	542	532	1-6,542-537;9-11,533-531;13-19,529-523	GAGGUGGAGGUGCGGCUGGA&UCUAGC-GAACCAUCACUUU	0	0	0	6.30485
aly-MIR3445-p3_2ss3AT17CT	TRITD4Av1G233870.1	1027	1045	1036	1-2,1045-1044;4-14,1042-1032	UUCUCGAUGGUUCGCUCGA&UCUAGCGAACCAUCACUUU	0	0	4.84055	0
aly-MIR3445-p3_2ss3AT17CT	TRITD4Av1G233870.2	961	979	970	1-2,979-978;4-14,976-966	UUCUCGAUGGUUCGCUCGA&UCUAGCGAACCAUCACUUU	0	0	4.84055	6.30485
aly-MIR3445-p3_2ss3AT17CT	TRITD4Av1G251240.1	521	539	530	1-6,539-534;8-8,532-532;11-18,529-522	UGAGUGAUGAAUGGCUAGA&UCUAGCGAACCAUCACUUU	0	13.1033	24.2028	18.9146
aly-MIR3445-p3_2ss3AT17CT	TRITD4Av1G251240.2	506	524	515	1-6,524-519;8-8,517-517;11-18,514-507	UGAGUGAUGAAUGGCUAGA&UCUAGCGAACCAUCACUUU	0	0	4.84055	12.6097
aly-MIR3445-p3_2ss3AT17CT	TRITD4Bv1G007040.3	3173	3201	3182	1-9,3201-3193;10-19,3182-3173	AGAGUGAUGGCGAGUAUCCUUUUGCUAGA&UCUAGCGAA----------CCAUCACUUU	0	0	4.84055	0
aly-MIR3445-p3_2ss3AT17CT	TRITD4Bv1G075330.5	7403	7419	7412	2-6,7418-7414;9-18,7413-7404	CAAGUGAUGGU--GCUGGU&UCUAGCGAACCAUCACUUU	0	0	4.84055	0
aly-MIR3445-p3_2ss3AT17CT	TRITD4Bv1G075330.9	683	699	692	2-6,698-694;9-18,693-684	CAAGUGAUGGU--GCUGGU&UCUAGCGAACCAUCACUUU	0	0	4.84055	0
aly-MIR3445-p3_2ss3AT17CT	TRITD4Bv1G105850.3	1540	1559	1549	3-8,1557-1552;9-16,1550-1543	GGCGUGGUGGUGUCGCUGAA&UCUAGCGA-ACCAUCACUUU	0	0	0	6.30485
aly-MIR3445-p3_2ss3AT17CT	TRITD4Bv1G111850.2	40	59	50	2-10,58-50;11-17,48-42	ACAGUGAUGCGUUCGCUGGG&UCUAGCGAAC-CAUCACUUU	0	0	9.6811	0
aly-MIR3445-p3_2ss3AT17CT	TRITD4Bv1G121490.1	262	281	271	1-7,281-275;8-15,273-266	CUGCUGAUGGUUGCGCUGGA&UCUAGCG-AACCAUCACUUU	89.8352	52.4133	193.622	113.487
aly-MIR3445-p3_2ss3AT17CT	TRITD4Bv1G121490.2	163	182	172	1-7,182-176;8-15,174-167	CUGCUGAUGGUUGCGCUGGA&UCUAGCG-AACCAUCACUUU	179.67	45.8616	174.26	138.707
aly-MIR3445-p3_2ss3AT17CT	TRITD4Bv1G137530.1	1276	1295	1285	1-6,1295-1290;7-7,1288-1288;10-19,1285-1276	AGGGUGGUGGAGCUGCUGGA&UCUAGC-GAACCAUCACUUU	0	0	0	6.30485
aly-MIR3445-p3_2ss3AT17CT	TRITD4Bv1G138530.4	1385	1415	1394	1-6,1415-1410;7-18,1397-1386	CAAGUGAUGGUUUGGCGCCCAUGGAGCUGGA&UCUAGC------------GAACCAUCACUUU	0	6.55166	0	0
aly-MIR3445-p3_2ss3AT17CT	TRITD4Bv1G141410.6	945	962	953	1-12,962-951;15-18,949-946	UAAGUU-UGGUUCGUUGGA&UCUAGCGAACCAUCACUUU	0	6.55166	0	0
aly-MIR3445-p3_2ss3AT17CT	TRITD4Bv1G185450.1	358	377	367	1-5,377-373;6-14,371-363;16-19,361-358	AAGGGGAUGGUUCGUUUGGA&UCUAG-CGAACCAUCACUUU	0	0	0	6.30485
aly-MIR3445-p3_2ss3AT17CT	TRITD4Bv1G185450.2	358	377	367	1-5,377-373;6-14,371-363;16-19,361-358	AAGGGGAUGGUUCGUUUGGA&UCUAG-CGAACCAUCACUUU	0	0	0	6.30485
aly-MIR3445-p3_2ss3AT17CT	TRITD4Bv1G192160.3	1195	1214	1204	3-8,1212-1207;9-19,1205-1195	AAGGUGAUGGUGUCGCUGUA&UCUAGCGA-ACCAUCACUUU	0	6.55166	0	0
aly-MIR3445-p3_2ss3AT17CT	TRITD5Av1G031410.3	1388	1406	1397	5-17,1402-1390	ACAGUGAUGGUUCGUCCAC&UCUAGCGAACCAUCACUUU	0	0	4.84055	0
aly-MIR3445-p3_2ss3AT17CT	TRITD5Av1G137270.2	626	653	636	1-6,653-648;7-10,639-636;11-19,634-626	GGAGUGGUGUGUUCGAUGAUGAGCUAGA&UCUAGC--------GAAC-CAUCACUUU	8.98352	0	0	6.30485
aly-MIR3445-p3_2ss3AT17CT	TRITD5Av1G137270.3	626	653	636	1-6,653-648;7-10,639-636;11-19,634-626	GGAGUGGUGUGUUCGAUGAUGAGCUAGA&UCUAGC--------GAAC-CAUCACUUU	0	13.1033	0	0
aly-MIR3445-p3_2ss3AT17CT	TRITD5Av1G137270.4	626	653	636	1-6,653-648;7-10,639-636;11-19,634-626	GGAGUGGUGUGUUCGAUGAUGAGCUAGA&UCUAGC--------GAAC-CAUCACUUU	8.98352	0	0	0
aly-MIR3445-p3_2ss3AT17CT	TRITD5Av1G137270.6	626	653	636	1-6,653-648;7-10,639-636;11-19,634-626	GGAGUGGUGUGUUCGAUGAUGAGCUAGA&UCUAGC--------GAAC-CAUCACUUU	0	0	0	6.30485
aly-MIR3445-p3_2ss3AT17CT	TRITD5Av1G138890.1	871	896	880	1-8,896-889;10-17,880-873	GUGGUGAUGGAGCUUGAGUCGCUGGA&UCUAGCGA-------ACCAUCACUUU	0	6.55166	0	0
aly-MIR3445-p3_2ss3AT17CT	TRITD5Av1G187000.3	304	320	313	1-7,320-314;10-17,313-306	GCGGUGGUGG--CGCUGGG&UCUAGCGAACCAUCACUUU	0	0	0	6.30485
aly-MIR3445-p3_2ss3AT17CT	TRITD5Av1G197260.1	543	560	552	1-2,560-559;4-8,557-553;10-19,552-543	AGAGUGGUGG-UCGUUUGA&UCUAGCGAACCAUCACUUU	0	6.55166	0	0
aly-MIR3445-p3_2ss3AT17CT	TRITD5Av1G197260.3	804	821	813	1-2,821-820;4-8,818-814;10-19,813-804	AGAGUGGUGG-UCGUUUGA&UCUAGCGAACCAUCACUUU	0	6.55166	0	0
aly-MIR3445-p3_2ss3AT17CT	TRITD5Av1G197260.5	804	821	813	1-2,821-820;4-8,818-814;10-19,813-804	AGAGUGGUGG-UCGUUUGA&UCUAGCGAACCAUCACUUU	0	13.1033	0	0
aly-MIR3445-p3_2ss3AT17CT	TRITD5Av1G210110.1	1057	1073	1066	2-7,1072-1067;10-19,1066-1057	GAGGUGGUGG--CGCUGGC&UCUAGCGAACCAUCACUUU	0	6.55166	0	0
aly-MIR3445-p3_2ss3AT17CT	TRITD5Av1G216850.5	128	147	137	2-6,146-142;9-17,138-130	GUGGUGGUGGUGCGGCUGGC&UCUAGC-GAACCAUCACUUU	0	6.55166	0	0
aly-MIR3445-p3_2ss3AT17CT	TRITD5Av1G228970.5	2070	2093	2079	2-7,2092-2087;10-19,2079-2070	GGGGUGGUGGGGCGUGGCGCUGGU&UCUAGCG-----AACCAUCACUUU	0	6.55166	0	0
aly-MIR3445-p3_2ss3AT17CT	TRITD5Av1G247330.1	2263	2282	2272	1-7,2282-2276;10-17,2272-2265	GUGGUGAUGGCGGUGCUGGA&UCUAGCG-AACCAUCACUUU	8.98352	26.2067	0	37.8291
aly-MIR3445-p3_2ss3AT17CT	TRITD5Bv1G027040.5	722	741	732	2-8,740-734;10-15,732-727;16-18,725-723	UGGGAUGGUGGAUCGCUAGC&UCUAGCGAACCAUCA-CUUU	8.98352	0	0	0
aly-MIR3445-p3_2ss3AT17CT	TRITD5Bv1G027040.6	635	654	645	2-8,653-647;10-15,645-640;16-18,638-636	UGGGAUGGUGGAUCGCUAGC&UCUAGCGAACCAUCA-CUUU	0	6.55166	0	0
aly-MIR3445-p3_2ss3AT17CT	TRITD5Bv1G027040.7	683	702	693	2-8,701-695;10-15,693-688;16-18,686-684	UGGGAUGGUGGAUCGCUAGC&UCUAGCGAACCAUCA-CUUU	17.967	0	0	0
aly-MIR3445-p3_2ss3AT17CT	TRITD5Bv1G139960.1	172	193	181	1-3,193-191;5-8,189-186;9-17,182-174	ACGGUGGUGGUGAAUCGCAAGA&UCUAGCGA---ACCAUCACUUU	0	0	0	12.6097
aly-MIR3445-p3_2ss3AT17CT	TRITD5Bv1G139960.2	172	193	181	1-3,193-191;5-8,189-186;9-17,182-174	ACGGUGGUGGUGAAUCGCAAGA&UCUAGCGA---ACCAUCACUUU	0	0	0	6.30485
aly-MIR3445-p3_2ss3AT17CT	TRITD5Bv1G170700.13	2645	2664	2654	2-4,2663-2661;5-8,2659-2656;10-17,2654-2647	AUGGUGGUGGCUCGCGUGGG&UCUA-GCGAACCAUCACUUU	0	0	4.84055	0
aly-MIR3445-p3_2ss3AT17CT	TRITD6Av1G010520.9	1106	1124	1115	5-16,1120-1109	AAUGUGAUGGUUUGCCUCU&UCUAGCGAACCAUCACUUU	0	0	0	6.30485
aly-MIR3445-p3_2ss3AT17CT	TRITD6Av1G037180.1	136	155	146	1-8,155-148;10-11,146-145;12-17,143-138	AUGGUGGUCGGCUCGCUGGG&UCUAGCGAACC-AUCACUUU	44.9176	0	0	0
aly-MIR3445-p3_2ss3AT17CT	TRITD6Av1G051820.2	319	337	328	2-8,336-330;10-17,328-321	GCAGUGAUGGGUUGUUGGG&UCUAGCGAACCAUCACUUU	8.98352	0	0	0
aly-MIR3445-p3_2ss3AT17CT	TRITD6Av1G063550.1	2030	2048	2039	1-12,2048-2037	ACCUGCCUGGUUCGCUGGA&UCUAGCGAACCAUCACUUU	0	0	4.84055	0
aly-MIR3445-p3_2ss3AT17CT	TRITD6Av1G068340.1	2425	2444	2434	1-7,2444-2438;10-19,2434-2425	AAGGUGAUGGCGACGCUGGA&UCUAGCG-AACCAUCACUUU	0	13.1033	0	6.30485
aly-MIR3445-p3_2ss3AT17CT	TRITD6Av1G068340.2	1948	1967	1957	1-7,1967-1961;10-19,1957-1948	AAGGUGAUGGCGACGCUGGA&UCUAGCG-AACCAUCACUUU	0	0	4.84055	0
aly-MIR3445-p3_2ss3AT17CT	TRITD6Av1G073170.4	3088	3106	3097	1-3,3106-3104;5-6,3102-3101;8-19,3099-3088	AGAGUGAUGGUUGGCAGGA&UCUAGCGAACCAUCACUUU	0	0	0	6.30485
aly-MIR3445-p3_2ss3AT17CT	TRITD6Av1G073170.6	3448	3466	3457	1-3,3466-3464;5-6,3462-3461;8-19,3459-3448	AGAGUGAUGGUUGGCAGGA&UCUAGCGAACCAUCACUUU	0	0	0	6.30485
aly-MIR3445-p3_2ss3AT17CT	TRITD6Av1G087940.1	54	73	63	1-3,73-71;5-11,68-62;13-19,60-54	AGAGUGGCGGUUCGCGCAGG&UCU-AGCGAACCAUCACUUU	0	0	4.84055	0
aly-MIR3445-p3_2ss3AT17CT	TRITD6Av1G087940.12	54	73	63	1-3,73-71;5-11,68-62;13-19,60-54	AGAGUGGCGGUUCGCGCAGG&UCU-AGCGAACCAUCACUUU	0	0	4.84055	0
aly-MIR3445-p3_2ss3AT17CT	TRITD6Av1G087940.14	54	73	63	1-3,73-71;5-11,68-62;13-19,60-54	AGAGUGGCGGUUCGCGCAGG&UCU-AGCGAACCAUCACUUU	8.98352	0	0	0
aly-MIR3445-p3_2ss3AT17CT	TRITD6Av1G087940.15	54	73	63	1-3,73-71;5-11,68-62;13-19,60-54	AGAGUGGCGGUUCGCGCAGG&UCU-AGCGAACCAUCACUUU	8.98352	0	0	0
aly-MIR3445-p3_2ss3AT17CT	TRITD6Av1G087940.16	54	73	63	1-3,73-71;5-11,68-62;13-19,60-54	AGAGUGGCGGUUCGCGCAGG&UCU-AGCGAACCAUCACUUU	0	0	4.84055	0
aly-MIR3445-p3_2ss3AT17CT	TRITD6Av1G087940.20	54	73	63	1-3,73-71;5-11,68-62;13-19,60-54	AGAGUGGCGGUUCGCGCAGG&UCU-AGCGAACCAUCACUUU	0	0	4.84055	0
aly-MIR3445-p3_2ss3AT17CT	TRITD6Av1G122770.1	2007	2026	2016	5-6,2022-2021;7-19,2019-2007	AGAGUGGUGGUUCAGCAUAC&UCUAGC-GAACCAUCACUUU	0	0	0	6.30485
aly-MIR3445-p3_2ss3AT17CT	TRITD6Av1G168180.2	552	569	560	1-14,569-556;16-18,555-553	CAAG-GAUGGUUUGUUGGA&UCUAGCGAACCAUCACUUU	0	0	0	6.30485
aly-MIR3445-p3_2ss3AT17CT	TRITD6Av1G168180.4	552	569	560	1-14,569-556;16-18,555-553	CAAG-GAUGGUUUGUUGGA&UCUAGCGAACCAUCACUUU	8.98352	0	0	0
aly-MIR3445-p3_2ss3AT17CT	TRITD6Av1G169310.1	1265	1285	1274	2-6,1284-1280;9-18,1275-1266	UAGGUGAUGGUGCCGGCUGGG&UCUAGC--GAACCAUCACUUU	0	0	9.6811	6.30485
aly-MIR3445-p3_2ss3AT17CT	TRITD6Av1G169310.6	2060	2080	2069	2-6,2079-2075;9-18,2070-2061	UAGGUGAUGGUGCCGGCUGGG&UCUAGC--GAACCAUCACUUU	0	0	4.84055	0
aly-MIR3445-p3_2ss3AT17CT	TRITD6Av1G181380.3	359	377	369	1-5,377-373;7-10,372-369;11-18,367-360	CAAGUGAUGUGUUC-CUGGA&UCUAGCGAAC-CAUCACUUU	8.98352	0	0	0
aly-MIR3445-p3_2ss3AT17CT	TRITD6Av1G213470.1	374	392	383	2-15,391-378	ACAUUGAUGGUUCGUUAGU&UCUAGCGAACCAUCACUUU	0	0	4.84055	0
aly-MIR3445-p3_2ss3AT17CT	TRITD6Av1G213470.2	290	308	299	2-15,307-294	ACAUUGAUGGUUCGUUAGU&UCUAGCGAACCAUCACUUU	0	0	14.5217	0
aly-MIR3445-p3_2ss3AT17CT	TRITD6Av1G213470.3	296	314	305	2-15,313-300	ACAUUGAUGGUUCGUUAGU&UCUAGCGAACCAUCACUUU	0	0	9.6811	0
aly-MIR3445-p3_2ss3AT17CT	TRITD6Av1G220070.6	857	873	866	1-7,873-867;10-18,866-858	UGAGUGAUGG--CGCUGGA&UCUAGCGAACCAUCACUUU	8.98352	6.55166	0	0
aly-MIR3445-p3_2ss3AT17CT	TRITD6Av1G220070.9	212	228	221	1-7,228-222;10-18,221-213	UGAGUGAUGG--CGCUGGA&UCUAGCGAACCAUCACUUU	0	6.55166	0	0
aly-MIR3445-p3_2ss3AT17CT	TRITD6Bv1G011910.1	2188	2213	2197	1-8,2213-2206;9-19,2198-2188	GAGGUGAUGGUGGAGACGUCGUUAGA&UCUAGCGA-------ACCAUCACUUU	8.98352	13.1033	4.84055	31.5243
aly-MIR3445-p3_2ss3AT17CT	TRITD6Bv1G013960.1	902	919	911	3-5,917-915;7-19,914-902	AGGGUGAUGGUUC-CUAUG&UCUAGCGAACCAUCACUUU	17.967	0	4.84055	0
aly-MIR3445-p3_2ss3AT17CT	TRITD6Bv1G013960.3	902	919	911	3-5,917-915;7-19,914-902	AGGGUGAUGGUUC-CUAUG&UCUAGCGAACCAUCACUUU	0	6.55166	0	6.30485
aly-MIR3445-p3_2ss3AT17CT	TRITD6Bv1G019930.3	488	509	497	2-6,508-504;7-17,500-490	GUGGUGGUGGUUCGGAGCUGGU&UCUAGC---GAACCAUCACUUU	8.98352	0	0	0
aly-MIR3445-p3_2ss3AT17CT	TRITD6Bv1G019930.4	458	479	467	2-6,478-474;7-17,470-460	GUGGUGGUGGUUCGGAGCUGGU&UCUAGC---GAACCAUCACUUU	0	6.55166	0	0
aly-MIR3445-p3_2ss3AT17CT	TRITD6Bv1G074270.1	1213	1232	1222	1-7,1232-1226;10-19,1222-1213	AAGGUGAUGGCGACGCUGGA&UCUAGCG-AACCAUCACUUU	17.967	6.55166	0	0
aly-MIR3445-p3_2ss3AT17CT	TRITD6Bv1G095210.1	54	73	63	1-3,73-71;5-11,68-62;13-19,60-54	AGAGUGGCGGUUCGCGCAGG&UCU-AGCGAACCAUCACUUU	0	0	4.84055	0
aly-MIR3445-p3_2ss3AT17CT	TRITD6Bv1G095210.10	54	73	63	1-3,73-71;5-11,68-62;13-19,60-54	AGAGUGGCGGUUCGCGCAGG&UCU-AGCGAACCAUCACUUU	0	0	4.84055	0
aly-MIR3445-p3_2ss3AT17CT	TRITD6Bv1G095210.11	54	73	63	1-3,73-71;5-11,68-62;13-19,60-54	AGAGUGGCGGUUCGCGCAGG&UCU-AGCGAACCAUCACUUU	0	0	9.6811	0
aly-MIR3445-p3_2ss3AT17CT	TRITD6Bv1G095210.7	54	73	63	1-3,73-71;5-11,68-62;13-19,60-54	AGAGUGGCGGUUCGCGCAGG&UCU-AGCGAACCAUCACUUU	0	0	4.84055	0
aly-MIR3445-p3_2ss3AT17CT	TRITD6Bv1G128300.1	175	197	184	1-7,197-191;8-16,186-178	GCUGUGAUGGUUAAGGCGCUGGA&UCUAGCG----AACCAUCACUUU	8.98352	0	0	0
aly-MIR3445-p3_2ss3AT17CT	TRITD6Bv1G134540.1	269	288	279	1-10,288-279;11-17,277-271	CUGGUGAUGCGUUUGUUGGA&UCUAGCGAAC-CAUCACUUU	0	0	4.84055	0
aly-MIR3445-p3_2ss3AT17CT	TRITD6Bv1G134540.2	236	255	246	1-10,255-246;11-17,244-238	CUGGUGAUGCGUUUGUUGGA&UCUAGCGAAC-CAUCACUUU	0	0	14.5217	0
aly-MIR3445-p3_2ss3AT17CT	TRITD6Bv1G134540.3	893	912	903	1-10,912-903;11-17,901-895	CUGGUGAUGCGUUUGUUGGA&UCUAGCGAAC-CAUCACUUU	0	0	14.5217	6.30485
aly-MIR3445-p3_2ss3AT17CT	TRITD6Bv1G134540.4	842	861	852	1-10,861-852;11-17,850-844	CUGGUGAUGCGUUUGUUGGA&UCUAGCGAAC-CAUCACUUU	0	0	0	6.30485
aly-MIR3445-p3_2ss3AT17CT	TRITD6Bv1G134540.5	878	897	888	1-10,897-888;11-17,886-880	CUGGUGAUGCGUUUGUUGGA&UCUAGCGAAC-CAUCACUUU	8.98352	0	4.84055	0
aly-MIR3445-p3_2ss3AT17CT	TRITD6Bv1G153990.4	552	569	560	1-14,569-556;16-18,555-553	CAAG-GAUGGUUUGCUGGA&UCUAGCGAACCAUCACUUU	0	0	0	6.30485
aly-MIR3445-p3_2ss3AT17CT	TRITD6Bv1G154910.1	950	970	959	2-6,969-965;9-18,960-951	UAGGUGAUGGUGCCGGCUGGG&UCUAGC--GAACCAUCACUUU	0	0	0	18.9146
aly-MIR3445-p3_2ss3AT17CT	TRITD6Bv1G154910.2	1109	1129	1118	2-6,1128-1124;9-18,1119-1110	UAGGUGAUGGUGCCGGCUGGG&UCUAGC--GAACCAUCACUUU	0	0	4.84055	0
aly-MIR3445-p3_2ss3AT17CT	TRITD6Bv1G154910.3	1133	1153	1142	2-6,1152-1148;9-18,1143-1134	UAGGUGAUGGUGCCGGCUGGG&UCUAGC--GAACCAUCACUUU	8.98352	0	0	0
aly-MIR3445-p3_2ss3AT17CT	TRITD6Bv1G211240.1	386	404	395	2-15,403-390	ACAUUGAUGGUUCGUUAGU&UCUAGCGAACCAUCACUUU	8.98352	6.55166	9.6811	0
aly-MIR3445-p3_2ss3AT17CT	TRITD6Bv1G211240.2	290	308	299	2-15,307-294	ACAUUGAUGGUUCGUUAGU&UCUAGCGAACCAUCACUUU	17.967	19.655	14.5217	12.6097
aly-MIR3445-p3_2ss3AT17CT	TRITD6Bv1G220570.1	878	894	887	1-6,894-889;9-18,888-879	UGAGUGAUGGU--GCUGGA&UCUAGCGAACCAUCACUUU	8.98352	0	0	0
aly-MIR3445-p3_2ss3AT17CT	TRITD6Bv1G220570.2	872	888	881	1-6,888-883;9-18,882-873	UGAGUGAUGGU--GCUGGA&UCUAGCGAACCAUCACUUU	8.98352	0	0	0
aly-MIR3445-p3_2ss3AT17CT	TRITD6Bv1G220570.4	890	906	899	1-6,906-901;9-18,900-891	UGAGUGAUGGU--GCUGGA&UCUAGCGAACCAUCACUUU	8.98352	0	0	0
aly-MIR3445-p3_2ss3AT17CT	TRITD6Bv1G220570.5	728	744	737	1-6,744-739;9-18,738-729	UGAGUGAUGGU--GCUGGA&UCUAGCGAACCAUCACUUU	0	0	4.84055	0
aly-MIR3445-p3_2ss3AT17CT	TRITD6Bv1G220570.6	848	864	857	1-6,864-859;9-18,858-849	UGAGUGAUGGU--GCUGGA&UCUAGCGAACCAUCACUUU	0	6.55166	0	0
aly-MIR3445-p3_2ss3AT17CT	TRITD6Bv1G220570.7	212	228	221	1-6,228-223;9-18,222-213	UGAGUGAUGGU--GCUGGA&UCUAGCGAACCAUCACUUU	26.9505	0	0	0
aly-MIR3445-p3_2ss3AT17CT	TRITD7Av1G026290.1	1027	1045	1036	1-2,1045-1044;4-14,1042-1032	UUCUCGAUGGUUCGCUCGA&UCUAGCGAACCAUCACUUU	0	0	4.84055	0
aly-MIR3445-p3_2ss3AT17CT	TRITD7Av1G026290.2	961	979	970	1-2,979-978;4-14,976-966	UUCUCGAUGGUUCGCUCGA&UCUAGCGAACCAUCACUUU	0	0	4.84055	0
aly-MIR3445-p3_2ss3AT17CT	TRITD7Av1G040300.1	202	224	211	1-7,224-218;10-17,211-204	GUGGUGAUGGAGAUCCCGCUGGA&UCUAGCG----AACCAUCACUUU	0	0	4.84055	0
aly-MIR3445-p3_2ss3AT17CT	TRITD7Av1G072860.1	2119	2136	2127	5-11,2132-2126;13-19,2125-2119	AGGGUGA-GGUUCGCGCUC&UCUAGCGAACCAUCACUUU	0	19.655	0	6.30485
aly-MIR3445-p3_2ss3AT17CT	TRITD7Av1G072860.2	2053	2070	2061	5-11,2066-2060;13-19,2059-2053	AGGGUGA-GGUUCGCGCUC&UCUAGCGAACCAUCACUUU	0	13.1033	0	6.30485
aly-MIR3445-p3_2ss3AT17CT	TRITD7Av1G072860.3	1378	1395	1386	5-11,1391-1385;13-19,1384-1378	AGGGUGA-GGUUCGCGCUC&UCUAGCGAACCAUCACUUU	0	19.655	4.84055	6.30485
aly-MIR3445-p3_2ss3AT17CT	TRITD7Av1G072860.4	2041	2058	2049	5-11,2054-2048;13-19,2047-2041	AGGGUGA-GGUUCGCGCUC&UCUAGCGAACCAUCACUUU	8.98352	6.55166	4.84055	0
aly-MIR3445-p3_2ss3AT17CT	TRITD7Av1G092020.2	1600	1619	1609	1-7,1619-1613;10-17,1609-1602	CUGGUGAUGGCGGUGCUGGA&UCUAGCG-AACCAUCACUUU	0	0	9.6811	0
aly-MIR3445-p3_2ss3AT17CT	TRITD7Av1G135320.3	170	186	179	1-6,186-181;10-19,179-170	AAGGUGAUGGA--GCUGGA&UCUAGCGAACCAUCACUUU	8.98352	0	0	0
aly-MIR3445-p3_2ss3AT17CT	TRITD7Av1G194290.13	1880	1900	1889	1-3,1900-1898;4-7,1896-1893;9-19,1890-1880	AGGGUGAUGGUGCUGCUAAGA&UCU-AGCG-AACCAUCACUUU	0	6.55166	0	0
aly-MIR3445-p3_2ss3AT17CT	TRITD7Av1G194290.16	2084	2104	2093	1-3,2104-2102;4-7,2100-2097;9-19,2094-2084	AGGGUGAUGGUGCUGCUAAGA&UCU-AGCG-AACCAUCACUUU	0	6.55166	0	0
aly-MIR3445-p3_2ss3AT17CT	TRITD7Av1G194290.18	2081	2101	2090	1-3,2101-2099;4-7,2097-2094;9-19,2091-2081	AGGGUGAUGGUGCUGCUAAGA&UCU-AGCG-AACCAUCACUUU	8.98352	0	0	0
aly-MIR3445-p3_2ss3AT17CT	TRITD7Av1G194290.2	1652	1672	1661	1-3,1672-1670;4-7,1668-1665;9-19,1662-1652	AGGGUGAUGGUGCUGCUAAGA&UCU-AGCG-AACCAUCACUUU	0	13.1033	0	0
aly-MIR3445-p3_2ss3AT17CT	TRITD7Av1G194290.4	2084	2104	2093	1-3,2104-2102;4-7,2100-2097;9-19,2094-2084	AGGGUGAUGGUGCUGCUAAGA&UCU-AGCG-AACCAUCACUUU	8.98352	0	0	0
aly-MIR3445-p3_2ss3AT17CT	TRITD7Av1G194290.6	2060	2080	2069	1-3,2080-2078;4-7,2076-2073;9-19,2070-2060	AGGGUGAUGGUGCUGCUAAGA&UCU-AGCG-AACCAUCACUUU	0	6.55166	0	0
aly-MIR3445-p3_2ss3AT17CT	TRITD7Av1G194290.9	2027	2047	2036	1-3,2047-2045;4-7,2043-2040;9-19,2037-2027	AGGGUGAUGGUGCUGCUAAGA&UCU-AGCG-AACCAUCACUUU	0	6.55166	0	6.30485
aly-MIR3445-p3_2ss3AT17CT	TRITD7Av1G194720.1	93	112	102	1-3,112-110;5-11,107-101;13-18,99-94	CGAGUGGAGGUUCGCGCAGG&UCU-AGCGAACCAUCACUUU	0	6.55166	0	0
aly-MIR3445-p3_2ss3AT17CT	TRITD7Av1G226340.2	233	252	242	2-7,251-246;9-17,243-235	GUGGUGGUGGUGCUGCUGGU&UCUAGCG-AACCAUCACUUU	0	13.1033	19.3622	0
aly-MIR3445-p3_2ss3AT17CT	TRITD7Av1G239990.1	352	368	361	1-3,368-366;5-5,365-365;7-19,364-352	AGGGUGAUGGUUC-C-AGA&UCUAGCGAACCAUCACUUU	0	0	4.84055	0
aly-MIR3445-p3_2ss3AT17CT	TRITD7Av1G239990.2	352	368	361	1-3,368-366;5-5,365-365;7-19,364-352	AGGGUGAUGGUUC-C-AGA&UCUAGCGAACCAUCACUUU	0	0	4.84055	0
aly-MIR3445-p3_2ss3AT17CT	TRITD7Av1G263210.1	1633	1653	1642	2-7,1652-1647;10-17,1642-1635	CCGGUGAUGGAGACCGCUGGG&UCUAGCG--AACCAUCACUUU	0	0	0	12.6097
aly-MIR3445-p3_2ss3AT17CT	TRITD7Av1G265270.1	649	667	658	2-7,666-661;10-17,658-651	GCGGUGAUGGCCUGCUGGG&UCUAGCGAACCAUCACUUU	8.98352	0	0	0
aly-MIR3445-p3_2ss3AT17CT	TRITD7Av1G265270.2	649	667	658	2-7,666-661;10-17,658-651	GCGGUGAUGGCCUGCUGGG&UCUAGCGAACCAUCACUUU	8.98352	6.55166	0	0
aly-MIR3445-p3_2ss3AT17CT	TRITD7Av1G265270.3	397	415	406	2-7,414-409;10-17,406-399	GCGGUGAUGGCCUGCUGGG&UCUAGCGAACCAUCACUUU	8.98352	0	0	0
aly-MIR3445-p3_2ss3AT17CT	TRITD7Bv1G015280.3	274	294	283	1-6,294-289;10-19,283-274	GAGGUGAUGGGAGUGGCUAGG&UCUAGC--GAACCAUCACUUU	8.98352	0	0	6.30485
aly-MIR3445-p3_2ss3AT17CT	TRITD7Bv1G046040.3	122	143	131	1-6,143-138;10-19,131-122	GAGGUGAUGGCCAAAGGCUAGG&UCUAGC---GAACCAUCACUUU	0	0	4.84055	0
aly-MIR3445-p3_2ss3AT17CT	TRITD7Bv1G046040.4	122	143	131	1-6,143-138;10-19,131-122	GAGGUGAUGGCCAAAGGCUAGG&UCUAGC---GAACCAUCACUUU	0	0	0	6.30485
aly-MIR3445-p3_2ss3AT17CT	TRITD7Bv1G093150.5	692	708	701	1-6,708-703;10-19,701-692	AAGGUGAUGGA--GCUGGA&UCUAGCGAACCAUCACUUU	0	6.55166	0	6.30485
aly-MIR3445-p3_2ss3AT17CT	TRITD7Bv1G095600.2	932	952	941	1-3,952-950;4-8,948-944;9-16,942-935	AGCGUGGUGGUCUCGCUGAGA&UCU-AGCGA-ACCAUCACUUU	0	0	0	6.30485
aly-MIR3445-p3_2ss3AT17CT	TRITD7Bv1G095600.4	986	1006	995	1-3,1006-1004;4-8,1002-998;9-16,996-989	AGCGUGGUGGUCUCGCUGAGA&UCU-AGCGA-ACCAUCACUUU	8.98352	6.55166	0	6.30485
aly-MIR3445-p3_2ss3AT17CT	TRITD7Bv1G095600.5	1052	1072	1061	1-3,1072-1070;4-8,1068-1064;9-16,1062-1055	AGCGUGGUGGUCUCGCUGAGA&UCU-AGCGA-ACCAUCACUUU	8.98352	0	0	0
aly-MIR3445-p3_2ss3AT17CT	TRITD7Bv1G095600.6	965	985	974	1-3,985-983;4-8,981-977;9-16,975-968	AGCGUGGUGGUCUCGCUGAGA&UCU-AGCGA-ACCAUCACUUU	0	13.1033	0	0
aly-MIR3445-p3_2ss3AT17CT	TRITD7Bv1G095600.7	1010	1030	1019	1-3,1030-1028;4-8,1026-1022;9-16,1020-1013	AGCGUGGUGGUCUCGCUGAGA&UCU-AGCGA-ACCAUCACUUU	0	0	0	6.30485
aly-MIR3445-p3_2ss3AT17CT	TRITD7Bv1G095600.9	1049	1069	1058	1-3,1069-1067;4-8,1065-1061;9-16,1059-1052	AGCGUGGUGGUCUCGCUGAGA&UCU-AGCGA-ACCAUCACUUU	8.98352	0	0	6.30485
aly-MIR3445-p3_2ss3AT17CT	TRITD7Bv1G150920.5	93	112	102	1-3,112-110;5-11,107-101;13-19,99-93	GGAGUGGAGGUUCGCGCAGG&UCU-AGCGAACCAUCACUUU	0	6.55166	0	0
aly-MIR3445-p3_2ss3AT17CT	TRITD7Bv1G189220.6	76	103	85	1-6,103-98;7-19,88-76	AAGGUGGUGGUUCUCGGCACCGGCUGGG&UCUAGC---------GAACCAUCACUUU	0	0	0	6.30485
aly-MIR3445-p3_2ss3AT17CT	TRITD7Bv1G189220.9	178	205	187	1-6,205-200;7-19,190-178	AAGGUGGUGGUUCUCGGCACCGGCUGGG&UCUAGC---------GAACCAUCACUUU	0	0	0	6.30485
aly-MIR3445-p3_2ss3AT17CT	TRITD7Bv1G204600.1	3856	3872	3864	1-8,3872-3865;10-11,3864-3863;13-19,3862-3856	AAGGUGA-GG-UCGCUGGA&UCUAGCGAACCAUCACUUU	0	6.55166	0	0
aly-MIR3445-p3_2ss3AT17CT	TRITD7Bv1G204600.6	3850	3866	3858	1-8,3866-3859;10-11,3858-3857;13-19,3856-3850	AAGGUGA-GG-UCGCUGGA&UCUAGCGAACCAUCACUUU	0	6.55166	0	0
aly-MIR3445-p3_2ss3AT17CT	TRITD7Bv1G216860.3	139	157	148	2-7,156-151;10-17,148-141	GCGGUGAUGGCCUGCUGGG&UCUAGCGAACCAUCACUUU	0	6.55166	0	0
ata-miR1432-3p_L-1R+1	TRITD0Uv1G065770.1	466	487	478	2-10,486-478;11-19,476-468	GCUUUGGGCGAGGGUGACACUG&UGGUGUCACC-UCGCCUGAACA	8.98352	0	0	0
ata-miR1432-3p_L-1R+1	TRITD0Uv1G065770.10	385	406	397	2-10,405-397;11-19,395-387	GCUUUGGGCGAGGGUGACACUG&UGGUGUCACC-UCGCCUGAACA	17.967	0	4.84055	0
ata-miR1432-3p_L-1R+1	TRITD0Uv1G065770.11	385	406	397	2-10,405-397;11-19,395-387	GCUUUGGGCGAGGGUGACACUG&UGGUGUCACC-UCGCCUGAACA	0	0	4.84055	0
ata-miR1432-3p_L-1R+1	TRITD0Uv1G065770.13	385	406	397	2-10,405-397;11-19,395-387	GCUUUGGGCGAGGGUGACACUG&UGGUGUCACC-UCGCCUGAACA	8.98352	0	0	0
ata-miR1432-3p_L-1R+1	TRITD0Uv1G065770.14	115	136	127	2-10,135-127;11-19,125-117	GCUUUGGGCGAGGGUGACACUG&UGGUGUCACC-UCGCCUGAACA	8.98352	0	0	0
ata-miR1432-3p_L-1R+1	TRITD0Uv1G065770.15	385	406	397	2-10,405-397;11-19,395-387	GCUUUGGGCGAGGGUGACACUG&UGGUGUCACC-UCGCCUGAACA	8.98352	0	4.84055	0
ata-miR1432-3p_L-1R+1	TRITD0Uv1G065770.17	298	319	310	2-10,318-310;11-19,308-300	GCUUUGGGCGAGGGUGACACUG&UGGUGUCACC-UCGCCUGAACA	35.9341	0	0	0
ata-miR1432-3p_L-1R+1	TRITD0Uv1G065770.21	385	406	397	2-10,405-397;11-19,395-387	GCUUUGGGCGAGGGUGACACUG&UGGUGUCACC-UCGCCUGAACA	0	0	4.84055	0
ata-miR1432-3p_L-1R+1	TRITD0Uv1G065770.23	385	406	397	2-10,405-397;11-19,395-387	GCUUUGGGCGAGGGUGACACUG&UGGUGUCACC-UCGCCUGAACA	8.98352	0	0	0
ata-miR1432-3p_L-1R+1	TRITD0Uv1G065770.26	385	406	397	2-10,405-397;11-19,395-387	GCUUUGGGCGAGGGUGACACUG&UGGUGUCACC-UCGCCUGAACA	8.98352	0	0	0
ata-miR1432-3p_L-1R+1	TRITD0Uv1G065770.27	118	139	130	2-10,138-130;11-19,128-120	GCUUUGGGCGAGGGUGACACUG&UGGUGUCACC-UCGCCUGAACA	8.98352	0	0	0
ata-miR1432-3p_L-1R+1	TRITD0Uv1G065770.5	118	139	130	2-10,138-130;11-19,128-120	GCUUUGGGCGAGGGUGACACUG&UGGUGUCACC-UCGCCUGAACA	8.98352	0	4.84055	0
ata-miR1432-3p_L-1R+1	TRITD0Uv1G065770.7	229	250	241	2-10,249-241;11-19,239-231	GCUUUGGGCGAGGGUGACACUG&UGGUGUCACC-UCGCCUGAACA	8.98352	0	0	0
ata-miR1432-3p_L-1R+1	TRITD0Uv1G065770.9	385	406	397	2-10,405-397;11-19,395-387	GCUUUGGGCGAGGGUGACACUG&UGGUGUCACC-UCGCCUGAACA	0	0	4.84055	0
ata-miR1432-3p_L-1R+1	TRITD1Av1G027440.1	519	540	531	2-15,539-526;17-17,523-523;20-21,520-519	UGGGCCUGGCGAGGUGACGCUG&UGGUGUCACCUCGCC-UGAACA	0	0	4.84055	0
ata-miR1432-3p_L-1R+1	TRITD1Av1G027440.2	519	540	531	2-15,539-526;17-17,523-523;20-21,520-519	UGGGCCUGGCGAGGUGACGCUG&UGGUGUCACCUCGCC-UGAACA	0	6.55166	0	0
ata-miR1432-3p_L-1R+1	TRITD1Av1G029450.17	2837	2858	2849	5-17,2854-2842;18-20,2840-2838	AGUUCCAGGUGAGGUGGCUGAG&UGGUGUCACCUCGCCUG-AACA	8.98352	0	0	0
ata-miR1432-3p_L-1R+1	TRITD1Av1G029450.8	3293	3314	3305	5-17,3310-3298;18-20,3296-3294	AGUUCCAGGUGAGGUGGCUGAG&UGGUGUCACCUCGCCUG-AACA	8.98352	0	0	0
ata-miR1432-3p_L-1R+1	TRITD1Av1G035170.1	796	817	808	1-11,817-807;12-16,805-801	GCGGUGGGCGAAGGUGGCGCCA&UGGUGUCACCU-CGCCUGAACA	0	0	14.5217	12.6097
ata-miR1432-3p_L-1R+1	TRITD1Av1G035170.2	796	817	808	1-11,817-807;12-16,805-801	GCGGUGGGCGAAGGUGGCGCCA&UGGUGUCACCU-CGCCUGAACA	8.98352	0	24.2028	0
ata-miR1432-3p_L-1R+1	TRITD1Av1G104720.11	362	382	373	1-13,382-370;15-17,368-366	ACACCAGAUGGGGUGACACCA&UGGUGUCACCUCGCCUGAACA	8.98352	0	0	0
ata-miR1432-3p_L-1R+1	TRITD1Av1G104720.7	362	382	373	1-13,382-370;15-17,368-366	ACACCAGAUGGGGUGACACCA&UGGUGUCACCUCGCCUGAACA	8.98352	0	0	0
ata-miR1432-3p_L-1R+1	TRITD1Av1G121110.2	64	85	76	1-7,85-79;9-12,77-74;13-18,72-67;20-20,65-65	CGGUCAGGCAGGGGAGACGCCA&UGGUGUCACCUC-GCCUGAACA	0	0	0	6.30485
ata-miR1432-3p_L-1R+1	TRITD1Av1G121110.7	115	136	127	1-7,136-130;9-12,128-125;13-18,123-118;20-20,116-116	CGGUCAGGCAGGGGAGACGCCA&UGGUGUCACCUC-GCCUGAACA	0	6.55166	0	0
ata-miR1432-3p_L-1R+1	TRITD1Av1G121110.8	115	136	127	1-7,136-130;9-12,128-125;13-18,123-118;20-20,116-116	CGGUCAGGCAGGGGAGACGCCA&UGGUGUCACCUC-GCCUGAACA	0	6.55166	0	0
ata-miR1432-3p_L-1R+1	TRITD1Av1G165700.1	306	330	321	2-7,329-324;9-12,322-319;13-20,314-307	GGUUCGGGCCGGUGAGGCGGCGCCG&UGGUGUCACCUC----GCCUGAACA	0	6.55166	14.5217	0
ata-miR1432-3p_L-1R+1	TRITD1Av1G165700.2	309	333	324	2-7,332-327;9-12,325-322;13-20,317-310	GGUUCGGGCCGGUGAGGCGGCGCCG&UGGUGUCACCUC----GCCUGAACA	0	0	9.6811	0
ata-miR1432-3p_L-1R+1	TRITD1Av1G165700.3	309	333	324	2-7,332-327;9-12,325-322;13-20,317-310	GGUUCGGGCCGGUGAGGCGGCGCCG&UGGUGUCACCUC----GCCUGAACA	0	6.55166	4.84055	0
ata-miR1432-3p_L-1R+1	TRITD1Av1G165700.4	306	330	321	2-7,329-324;9-12,322-319;13-20,314-307	GGUUCGGGCCGGUGAGGCGGCGCCG&UGGUGUCACCUC----GCCUGAACA	0	6.55166	0	0
ata-miR1432-3p_L-1R+1	TRITD1Av1G165700.5	306	330	321	2-7,329-324;9-12,322-319;13-20,314-307	GGUUCGGGCCGGUGAGGCGGCGCCG&UGGUGUCACCUC----GCCUGAACA	0	0	9.6811	6.30485
ata-miR1432-3p_L-1R+1	TRITD1Av1G191880.1	1613	1636	1626	2-7,1635-1630;8-13,1628-1623;14-20,1620-1614	CGUUCGGGGACGAGGUCGGCACCU&UGGUGUC-ACCUCG--CCUGAACA	0	13.1033	0	0
ata-miR1432-3p_L-1R+1	TRITD1Av1G200080.2	528	549	540	2-10,548-540;12-17,537-532	GAGCCAGGCGCCGGUGAUACCG&UGGUGUCACC-UCGCCUGAACA	0	0	0	6.30485
ata-miR1432-3p_L-1R+1	TRITD1Av1G200080.3	528	549	540	2-10,548-540;12-17,537-532	GAGCCAGGCGCCGGUGAUACCG&UGGUGUCACC-UCGCCUGAACA	0	0	0	6.30485
ata-miR1432-3p_L-1R+1	TRITD1Av1G203880.1	315	334	325	2-10,333-325;13-18,322-317;20-21,316-315	UG-UCGGGCCCGGUGGCGCCG&UGGUGUCACCUCGCCUGAACA	0	6.55166	0	0
ata-miR1432-3p_L-1R+1	TRITD1Bv1G088440.1	1175	1194	1185	2-10,1193-1185;12-17,1184-1179;20-20,1176-1176	CGGACGGGCG-GGUGAUGCCG&UGGUGUCACCUCGCCUGAACA	0	0	0	6.30485
ata-miR1432-3p_L-1R+1	TRITD1Bv1G168760.2	876	898	887	1-2,898-897;3-6,895-892;9-20,888-877	AGUUCAGGCGGGGGUUGCGCGCA&UG-GUGU-CACCUCGCCUGAACA	0	0	0	6.30485
ata-miR1432-3p_L-1R+1	TRITD1Bv1G186790.3	95	117	107	2-7,116-111;9-13,108-104;14-20,102-96	CGUUCGGGUCGAGGCGGAUGCCG&UGGUGUC-ACCUCG-CCUGAACA	0	0	0	6.30485
ata-miR1432-3p_L-1R+1	TRITD1Bv1G190670.1	528	549	540	2-10,548-540;12-17,537-532	GAGCCAGGCGCCGGUGAUACCG&UGGUGUCACC-UCGCCUGAACA	0	0	0	18.9146
ata-miR1432-3p_L-1R+1	TRITD1Bv1G191170.1	1302	1323	1314	2-4,1322-1320;6-16,1318-1308;19-20,1304-1303	GGUGGAGGGCGAGGUGAGGCUG&UGGUGUCACCUCGCCU-GAACA	0	0	0	6.30485
ata-miR1432-3p_L-1R+1	TRITD1Bv1G191170.2	1077	1098	1089	2-4,1097-1095;6-16,1093-1083;19-20,1079-1078	GGUGGAGGGCGAGGUGAGGCUG&UGGUGUCACCUCGCCU-GAACA	0	0	0	6.30485
ata-miR1432-3p_L-1R+1	TRITD1Bv1G212010.4	260	280	272	1-7,280-274;9-13,273-269;14-17,267-264;20-20,261-261	CGGGCGGGCCGGGG-GGCGCCA&UGGUGUCACCUCG-CCUGAACA	0	0	0	12.6097
ata-miR1432-3p_L-1R+1	TRITD1Bv1G212010.6	260	280	272	1-7,280-274;9-13,273-269;14-17,267-264;20-20,261-261	CGGGCGGGCCGGGG-GGCGCCA&UGGUGUCACCUCG-CCUGAACA	0	0	0	18.9146
ata-miR1432-3p_L-1R+1	TRITD2Av1G087810.1	1425	1446	1437	2-11,1445-1436;12-16,1434-1430;19-20,1427-1426	GGUGGAGGUGAAGGUGACGCCG&UGGUGUCACCU-CGCCUGAACA	0	0	4.84055	0
ata-miR1432-3p_L-1R+1	TRITD2Av1G197750.1	388	408	399	2-10,407-399;12-17,397-392	CAGCCAGGCGCGGUGGCGCCC&UGGUGUCACCUCGCCUGAACA	0	13.1033	4.84055	12.6097
ata-miR1432-3p_L-1R+1	TRITD2Av1G197750.2	388	408	399	2-10,407-399;12-17,397-392	CAGCCAGGCGCGGUGGCGCCC&UGGUGUCACCUCGCCUGAACA	0	0	0	12.6097
ata-miR1432-3p_L-1R+1	TRITD2Av1G197750.3	388	408	399	2-10,407-399;12-17,397-392	CAGCCAGGCGCGGUGGCGCCC&UGGUGUCACCUCGCCUGAACA	8.98352	6.55166	4.84055	18.9146
ata-miR1432-3p_L-1R+1	TRITD2Av1G197750.5	388	408	399	2-10,407-399;12-17,397-392	CAGCCAGGCGCGGUGGCGCCC&UGGUGUCACCUCGCCUGAACA	17.967	0	0	18.9146
ata-miR1432-3p_L-1R+1	TRITD2Av1G197750.6	388	408	399	2-10,407-399;12-17,397-392	CAGCCAGGCGCGGUGGCGCCC&UGGUGUCACCUCGCCUGAACA	0	0	0	6.30485
ata-miR1432-3p_L-1R+1	TRITD2Av1G222090.1	121	143	134	2-7,142-137;9-12,135-132;14-16,130-128;17-20,125-122	CGUUCGAAGGGGAGGCGACACCG&UGGUGUCACCUCGCCU--GAACA	44.9176	0	0	0
ata-miR1432-3p_L-1R+1	TRITD2Av1G222090.2	121	143	134	2-7,142-137;9-12,135-132;14-16,130-128;17-20,125-122	CGUUCGAAGGGGAGGCGACACCG&UGGUGUCACCUCGCCU--GAACA	0	0	9.6811	0
ata-miR1432-3p_L-1R+1	TRITD2Bv1G070160.4	54	73	65	1-7,73-67;9-16,66-59	GGACAAGGCGGGG-GACGCCA&UGGUGUCACCUCGCCUGAACA	0	0	4.84055	0
ata-miR1432-3p_L-1R+1	TRITD2Bv1G080640.1	101	122	113	2-12,121-111;13-17,109-105	GAGGCGGGCUGGGGUGGCGCCG&UGGUGUCACCUC-GCCUGAACA	0	19.655	0	0
ata-miR1432-3p_L-1R+1	TRITD2Bv1G083120.3	1111	1137	1128	3-12,1135-1126;13-18,1119-1114;20-21,1112-1111	UGGUCAGGCCUCGAUGGGGUGACACGG&UGGUGUCACCUC------GCCUGAACA	0	0	0	6.30485
ata-miR1432-3p_L-1R+1	TRITD2Bv1G122630.1	111	132	123	2-7,131-126;9-13,124-120;14-16,118-116;18-20,114-112	GGUUGGGGACGAGGAGGCGCCG&UGGUGUCACCUCG-CCUGAACA	8.98352	0	0	0
ata-miR1432-3p_L-1R+1	TRITD2Bv1G202650.5	1218	1239	1230	2-15,1238-1225;16-17,1223-1222	GAAACACGGCGAGGUGAUAUCG&UGGUGUCACCUCGCC-UGAACA	17.967	0	0	0
ata-miR1432-3p_L-1R+1	TRITD2Bv1G219490.2	831	858	842	2-7,857-852;8-17,844-835;20-20,832-832	CGGGCGGGCGAGGUACGUGGCGACGCUG&UGGUGUC-------ACCUCGCCUGAACA	0	6.55166	0	0
ata-miR1432-3p_L-1R+1	TRITD2Bv1G228840.1	491	513	504	2-12,512-502;13-17,500-496;18-21,494-491	UGUUCCAGGUGGAGGUGGCGCUG&UGGUGUCACCUC-GCCUG-AACA	0	6.55166	0	0
ata-miR1432-3p_L-1R+1	TRITD2Bv1G255500.1	218	240	231	3-12,238-229;13-16,227-224;17-20,222-219	AGUUCGAGGCGGAGGUGAUGCAG&UGGUGUCACCUC-GCCU-GAACA	8.98352	19.655	14.5217	0
ata-miR1432-3p_L-1R+1	TRITD3Av1G038850.1	981	1005	992	2-7,1004-999;8-16,994-986;19-20,983-982	GGUGAAGGCGGGGUACCUGGCACCG&UGGUGUC----ACCUCGCCUGAACA	0	0	4.84055	6.30485
ata-miR1432-3p_L-1R+1	TRITD3Av1G038850.4	912	936	923	2-7,935-930;8-16,925-917;19-20,914-913	GGUGAAGGCGGGGUACCUGGCACCG&UGGUGUC----ACCUCGCCUGAACA	0	0	0	12.6097
ata-miR1432-3p_L-1R+1	TRITD3Av1G167940.1	1430	1452	1443	3-7,1450-1446;9-16,1444-1437;17-21,1434-1430	UGUUCGCGGGCGAGGCGACGCAC&UGGUGUCACCUCGCCU--GAACA	0	6.55166	0	0
ata-miR1432-3p_L-1R+1	TRITD3Av1G184010.2	938	961	952	3-16,959-946;17-20,942-939	GGUUCGAGGGGCGGGGUGACGCGG&UGGUGUCACCUCGCCU---GAACA	26.9505	0	0	0
ata-miR1432-3p_L-1R+1	TRITD3Av1G219080.1	304	324	315	2-16,323-309	AGCGGAGGCGAGGUGGCGCCC&UGGUGUCACCUCGCCUGAACA	0	6.55166	14.5217	0
ata-miR1432-3p_L-1R+1	TRITD3Av1G276080.1	13	34	24	2-7,33-28;8-10,26-24;12-17,22-17;20-21,14-13	UGGGCGGGCGCGGUGGGCGCCG&UGGUGUC-ACCUCGCCUGAACA	0	0	0	12.6097
ata-miR1432-3p_L-1R+1	TRITD3Av1G276080.2	13	34	24	2-7,33-28;8-10,26-24;12-17,22-17;20-21,14-13	UGGGCGGGCGCGGUGGGCGCCG&UGGUGUC-ACCUCGCCUGAACA	8.98352	0	0	6.30485
ata-miR1432-3p_L-1R+1	TRITD3Bv1G011150.1	993	1015	1006	2-7,1014-1009;9-12,1007-1004;13-17,1001-997;19-20,995-994	CGUCCAGGCGGGAGGCGGCACCG&UGGUGUCACCUC--GCCUGAACA	0	0	0	6.30485
ata-miR1432-3p_L-1R+1	TRITD3Bv1G045200.1	1847	1867	1858	2-10,1866-1858;12-12,1856-1856;14-17,1854-1851	ACGACAGGGGCGGUGACGCCG&UGGUGUCACCUCGCCUGAACA	0	0	4.84055	0
ata-miR1432-3p_L-1R+1	TRITD3Bv1G045200.3	1532	1552	1543	2-10,1551-1543;12-12,1541-1541;14-17,1539-1536	ACGACAGGGGCGGUGACGCCG&UGGUGUCACCUCGCCUGAACA	0	0	4.84055	12.6097
ata-miR1432-3p_L-1R+1	TRITD3Bv1G211690.2	301	321	312	2-16,320-306	AGCGGGGGCGAGGUGGCGCCC&UGGUGUCACCUCGCCUGAACA	26.9505	13.1033	4.84055	0
ata-miR1432-3p_L-1R+1	TRITD3Bv1G211690.3	235	255	246	2-16,254-240	AGCGGGGGCGAGGUGGCGCCC&UGGUGUCACCUCGCCUGAACA	26.9505	0	9.6811	0
ata-miR1432-3p_L-1R+1	TRITD4Av1G000480.2	1369	1390	1381	2-9,1389-1382;11-18,1380-1373;20-21,1370-1369	UGGAUCGGGCGGAGUGACACCG&UGGUGUCACCUCGCCUGA-ACA	0	0	4.84055	0
ata-miR1432-3p_L-1R+1	TRITD4Av1G003410.2	881	901	891	1-5,901-897;6-15,895-886;17-20,885-882	CGUUU-GGUGAGGUGAUCGCCA&UGGUG-UCACCUCGCCUGAACA	8.98352	0	0	0
ata-miR1432-3p_L-1R+1	TRITD4Av1G016460.1	55	76	67	1-14,76-63;15-17,61-59	GCGACAGAGUGGGGUGGCGCCA&UGGUGUCACCUCGC-CUGAACA	0	13.1033	0	0
ata-miR1432-3p_L-1R+1	TRITD4Av1G016460.2	55	76	67	1-14,76-63;15-17,61-59	GCGACAGAGUGGGGUGGCGCCA&UGGUGUCACCUCGC-CUGAACA	0	6.55166	0	0
ata-miR1432-3p_L-1R+1	TRITD4Av1G036710.2	1772	1801	1791	1-5,1801-1797;7-13,1794-1788;14-21,1779-1772	UGUUCGGGAAGAACUUCGAGGUGUUCGCCA&UGGUG-UCACCUCG--------CCUGAACA	0	0	4.84055	0
ata-miR1432-3p_L-1R+1	TRITD4Av1G159930.2	248	268	258	2-7,267-262;8-10,260-258;12-17,257-252;20-20,249-249	CGGCCAGGCG-GGUCGACGCCG&UGGUGUC-ACCUCGCCUGAACA	0	0	4.84055	0
ata-miR1432-3p_L-1R+1	TRITD4Av1G181320.2	1167	1195	1179	2-8,1194-1188;9-18,1180-1171;20-21,1168-1167	UGGAUCAGGCGAGGCCAACUUUGAUACCU&UGGUGUCA-------CCUCGCCUGA-ACA	0	0	4.84055	0
ata-miR1432-3p_L-1R+1	TRITD4Av1G181320.3	1218	1246	1230	2-8,1245-1239;9-18,1231-1222;20-21,1219-1218	UGGAUCAGGCGAGGCCAACUUUGAUACCU&UGGUGUCA-------CCUCGCCUGA-ACA	0	0	4.84055	6.30485
ata-miR1432-3p_L-1R+1	TRITD4Av1G187350.1	611	631	622	2-10,630-622;11-15,620-616;17-20,615-612	GGUUC-GGCGACGGUGGCAUCU&UGGUGUCACC-UCGCCUGAACA	0	19.655	0	12.6097
ata-miR1432-3p_L-1R+1	TRITD4Av1G193170.3	63	83	74	2-10,82-74;12-17,72-67	GCGGCGGGCGCGGUGGCACUG&UGGUGUCACCUCGCCUGAACA	17.967	0	0	0
ata-miR1432-3p_L-1R+1	TRITD4Av1G193910.1	147	168	159	2-7,167-162;9-11,160-158;12-17,156-151	CAUGCAGGCGCAGGCGGCACCG&UGGUGUCACCU-CGCCUGAACA	0	6.55166	0	18.9146
ata-miR1432-3p_L-1R+1	TRITD4Av1G205670.2	662	682	672	1-7,682-676;8-14,674-668;16-21,667-662	UGUUCA-GCGAGGUAGAUGCCA&UGGUGUC-ACCUCGCCUGAACA	0	0	0	6.30485
ata-miR1432-3p_L-1R+1	TRITD4Av1G205670.3	704	724	714	1-7,724-718;8-14,716-710;16-21,709-704	UGUUCA-GCGAGGUAGAUGCCA&UGGUGUC-ACCUCGCCUGAACA	0	0	0	6.30485
ata-miR1432-3p_L-1R+1	TRITD4Av1G261150.1	884	910	895	2-6,909-905;7-11,898-894;13-21,892-884	UGUUCAGGCUGGGUGUGGAUUGCACCG&UGGUGU------CACCUCGCCUGAACA	0	6.55166	0	0
ata-miR1432-3p_L-1R+1	TRITD4Bv1G012620.1	153	174	165	2-7,173-168;9-11,166-164;12-17,162-157	CAUGCAGGCGCAGGCGGCACCG&UGGUGUCACCU-CGCCUGAACA	0	0	0	12.6097
ata-miR1432-3p_L-1R+1	TRITD4Bv1G019410.1	617	637	628	2-10,636-628;11-15,626-622;17-20,621-618	GGUUC-GGCGACGGUGGCAUCU&UGGUGUCACC-UCGCCUGAACA	0	6.55166	0	0
ata-miR1432-3p_L-1R+1	TRITD4Bv1G023800.1	1167	1195	1179	2-8,1194-1188;9-18,1180-1171;20-21,1168-1167	UGGAUCAGGCGAGGCCAACUUUGAUACCU&UGGUGUCA-------CCUCGCCUGA-ACA	0	6.55166	0	0
ata-miR1432-3p_L-1R+1	TRITD4Bv1G023800.2	693	721	705	2-8,720-714;9-18,706-697;20-21,694-693	UGGAUCAGGCGAGGCCAACUUUGAUACCU&UGGUGUCA-------CCUCGCCUGA-ACA	0	6.55166	4.84055	0
ata-miR1432-3p_L-1R+1	TRITD4Bv1G033820.1	659	678	669	2-10,677-669;13-18,667-662;20-21,660-659	UGCUCGGGCU-GGUGACACCU&UGGUGUCACCUCGCCUGAACA	0	0	0	6.30485
ata-miR1432-3p_L-1R+1	TRITD4Bv1G133560.4	1886	1915	1905	1-5,1915-1911;7-13,1908-1902;14-21,1893-1886	UGUUCGGGAAGAACUUCGAGGUGUUCGCCA&UGGUG-UCACCUCG--------CCUGAACA	0	0	4.84055	0
ata-miR1432-3p_L-1R+1	TRITD4Bv1G133560.6	1748	1777	1767	1-5,1777-1773;7-13,1770-1764;14-21,1755-1748	UGUUCGGGAAGAACUUCGAGGUGUUCGCCA&UGGUG-UCACCUCG--------CCUGAACA	8.98352	0	0	0
ata-miR1432-3p_L-1R+1	TRITD4Bv1G133560.8	1475	1504	1494	1-5,1504-1500;7-13,1497-1491;14-21,1482-1475	UGUUCGGGAAGAACUUCGAGGUGUUCGCCA&UGGUG-UCACCUCG--------CCUGAACA	0	0	4.84055	0
ata-miR1432-3p_L-1R+1	TRITD4Bv1G141850.1	1063	1082	1074	2-4,1081-1079;6-17,1078-1067	CCGGCGGGCGAGGUGA-ACCU&UGGUGUCACCUCGCCUGAACA	0	0	0	12.6097
ata-miR1432-3p_L-1R+1	TRITD4Bv1G157730.1	440	466	451	2-4,465-463;5-9,458-454;10-21,451-440	UGUUCGGGCGAGACGUGACCAUCGCCG&UGGU----GUCAC--CUCGCCUGAACA	0	0	0	6.30485
ata-miR1432-3p_L-1R+1	TRITD4Bv1G160250.1	858	878	869	1-6,878-873;9-17,870-862;19-20,860-859	GGUCCAGGCGAGGACGCACCA&UGGUGUCACCUCGCCUGAACA	0	0	0	6.30485
ata-miR1432-3p_L-1R+1	TRITD5Av1G131590.1	525	547	536	2-7,546-541;8-10,538-536;12-17,534-529;20-21,526-525	UGGCCAGGCGUGGUGGGACGCCG&UGGUGUC--ACCUCGCCUGAACA	0	6.55166	0	0
ata-miR1432-3p_L-1R+1	TRITD5Av1G143590.1	68	88	80	2-5,87-84;7-15,83-75;17-18,73-72;19-20,70-69	CGUCUCCGGCGAGGUG-CGCCG&UGGUGUCACCUCGCCUGA-ACA	0	0	4.84055	0
ata-miR1432-3p_L-1R+1	TRITD5Av1G143590.2	68	88	80	2-5,87-84;7-15,83-75;17-18,73-72;19-20,70-69	CGUCUCCGGCGAGGUG-CGCCG&UGGUGUCACCUCGCCUGA-ACA	0	6.55166	9.6811	0
ata-miR1432-3p_L-1R+1	TRITD5Av1G171950.2	2006	2026	2017	2-10,2025-2017;13-14,2015-2014;15-20,2012-2007	AGUUCAGAGCU-GGUGACACCG&UGGUGUCACCUCGC-CUGAACA	0	13.1033	0	0
ata-miR1432-3p_L-1R+1	TRITD5Av1G194300.1	129	151	140	1-4,151-148;5-9,145-141;11-20,139-130	AGUUCAGGCGAAGUGGCUGGCUA&UGGU--GUCACCUCGCCUGAACA	0	0	9.6811	0
ata-miR1432-3p_L-1R+1	TRITD5Av1G206590.2	448	469	459	1-6,469-464;7-15,462-454	AUCGCCGGCGAGGUGCGCGCCA&UGGUGU-CACCUCGCCUGAACA	0	0	0	6.30485
ata-miR1432-3p_L-1R+1	TRITD5Av1G207720.5	217	237	228	1-12,237-226;14-17,224-221	GAUCCGGGGGAGGUGACGCCG&UGGUGUCACCUCGCCUGAACA	0	6.55166	0	0
ata-miR1432-3p_L-1R+1	TRITD5Av1G208500.1	483	509	493	1-4,509-506;5-12,498-491;14-20,490-484	AGUUCAGG-GAGGUGGCCUCUCAGGCCA&UGGU-------GUCACCUCGCCUGAACA	0	0	4.84055	25.2194
ata-miR1432-3p_L-1R+1	TRITD5Av1G214960.1	524	549	540	2-12,548-538;13-14,535-534;15-20,530-525	AGUUCAGCCUGCCGGAGGUGGCGCCC&UGGUGUCACCUC--GC---CUGAACA	0	19.655	29.0433	56.7437
ata-miR1432-3p_L-1R+1	TRITD5Av1G220010.1	27	51	41	2-5,50-47;6-11,45-40;12-20,36-28	GGUUCAGGUGGUUGGGUGGCCGCCG&UGGUG-UCACCU---CGCCUGAACA	0	0	0	6.30485
ata-miR1432-3p_L-1R+1	TRITD5Bv1G042010.5	704	724	715	2-17,723-708	UUUACAGGUGGGGUGACAUUG&UGGUGUCACCUCGCCUGAACA	8.98352	0	0	0
ata-miR1432-3p_L-1R+1	TRITD5Bv1G110810.1	519	541	530	2-7,540-535;8-10,532-530;12-17,528-523;20-21,520-519	UGGCCAGGCGUGGUGGGACGCCG&UGGUGUC--ACCUCGCCUGAACA	0	0	0	6.30485
ata-miR1432-3p_L-1R+1	TRITD5Bv1G139500.2	890	910	901	2-7,909-904;9-17,902-894	GCAGCGGGUGGGGCGGCACCG&UGGUGUCACCUCGCCUGAACA	8.98352	0	0	0
ata-miR1432-3p_L-1R+1	TRITD5Bv1G142670.3	155	175	167	2-5,174-171;7-14,170-163;15-18,161-158;20-21,156-155	UGGUCGGCGCGAGGUG-CGCCU&UGGUGUCACCUCGC-CUGAACA	0	6.55166	0	6.30485
ata-miR1432-3p_L-1R+1	TRITD5Bv1G142670.5	155	175	167	2-5,174-171;7-14,170-163;15-18,161-158;20-21,156-155	UGGUCGGCGCGAGGUG-CGCCU&UGGUGUCACCUCGC-CUGAACA	8.98352	6.55166	0	0
ata-miR1432-3p_L-1R+1	TRITD5Bv1G142670.6	155	175	167	2-5,174-171;7-14,170-163;15-18,161-158;20-21,156-155	UGGUCGGCGCGAGGUG-CGCCU&UGGUGUCACCUCGC-CUGAACA	0	6.55166	0	6.30485
ata-miR1432-3p_L-1R+1	TRITD5Bv1G202910.1	553	574	564	1-6,574-569;7-15,567-559	AUCGCCGGCGAGGUGCGCGCCA&UGGUGU-CACCUCGCCUGAACA	0	0	0	6.30485
ata-miR1432-3p_L-1R+1	TRITD5Bv1G202910.3	553	574	564	1-6,574-569;7-15,567-559	AUCGCCGGCGAGGUGCGCGCCA&UGGUGU-CACCUCGCCUGAACA	0	0	4.84055	0
ata-miR1432-3p_L-1R+1	TRITD5Bv1G202910.6	454	475	465	1-6,475-470;7-15,468-460	AUCGCCGGCGAGGUGCGCGCCA&UGGUGU-CACCUCGCCUGAACA	0	0	0	6.30485
ata-miR1432-3p_L-1R+1	TRITD5Bv1G211440.1	524	549	540	2-12,548-538;13-15,536-534;16-20,529-525	AGUUCAGCGUGGCGGAGGUGGCGCCG&UGGUGUCACCUC-GCC----UGAACA	0	0	0	25.2194
ata-miR1432-3p_L-1R+1	TRITD5Bv1G211470.1	410	435	426	2-12,434-424;13-15,422-420;16-20,415-411	AGUUCAGCCUGGCGGAGGUGGCGCCC&UGGUGUCACCUC-GCC----UGAACA	8.98352	39.31	58.0866	18.9146
ata-miR1432-3p_L-1R+1	TRITD5Bv1G211470.2	524	549	540	2-12,548-538;13-15,536-534;16-20,529-525	AGUUCAGCCUGGCGGAGGUGGCGCCC&UGGUGUCACCUC-GCC----UGAACA	0	0	24.2028	50.4388
ata-miR1432-3p_L-1R+1	TRITD5Bv1G211470.3	389	414	405	2-12,413-403;13-15,401-399;16-20,394-390	AGUUCAGCCUGGCGGAGGUGGCGCCC&UGGUGUCACCUC-GCC----UGAACA	8.98352	6.55166	19.3622	31.5243
ata-miR1432-3p_L-1R+1	TRITD5Bv1G211470.4	461	486	477	2-12,485-475;13-15,473-471;16-20,466-462	GGUUCAGCCUGGCGGAGGUGGCGCCC&UGGUGUCACCUC-GCC----UGAACA	8.98352	19.655	14.5217	37.8291
ata-miR1432-3p_L-1R+1	TRITD5Bv1G217650.1	153	177	167	2-5,176-173;6-11,171-166;12-20,162-154	GGUUCAGGUGGUUGGGUGGCCGCCG&UGGUG-UCACCU---CGCCUGAACA	0	6.55166	0	6.30485
ata-miR1432-3p_L-1R+1	TRITD5Bv1G217650.2	153	177	167	2-5,176-173;6-11,171-166;12-20,162-154	GGUUCAGGUGGUUGGGUGGCCGCCG&UGGUG-UCACCU---CGCCUGAACA	0	6.55166	0	18.9146
ata-miR1432-3p_L-1R+1	TRITD5Bv1G237300.3	1449	1470	1461	2-11,1469-1460;13-14,1458-1457;15-20,1455-1450	CGUUCAGUGCAAGGUGGCAUCU&UGGUGUCACCUCGC-CUGAACA	0	0	0	6.30485
ata-miR1432-3p_L-1R+1	TRITD5Bv1G243220.1	276	300	288	2-8,299-293;9-15,289-283;17-20,280-277	CGUUCUCGGCGAGGGCCUGGCGCCG&UGGUGUCA---CCUCGCC-UGAACA	26.9505	0	0	0
ata-miR1432-3p_L-1R+1	TRITD5Bv1G243220.3	1299	1323	1311	2-8,1322-1316;9-15,1312-1306;17-20,1303-1300	CGUUCUCGGCGAGGGCCUGGCGCCG&UGGUGUCA---CCUCGCC-UGAACA	0	0	0	6.30485
ata-miR1432-3p_L-1R+1	TRITD6Av1G013640.1	18	39	30	2-11,38-29;12-17,27-22;19-20,20-19	CGUGCAGGCGCGGGUGAUACCU&UGGUGUCACCU-CGCCUGAACA	0	26.2067	14.5217	18.9146
ata-miR1432-3p_L-1R+1	TRITD6Av1G049560.1	563	583	573	1-7,583-577;8-16,575-567;20-21,564-563	UGAA-GGGCGAGGUCGGCGCCA&UGGUGUC-ACCUCGCCUGAACA	0	0	0	6.30485
ata-miR1432-3p_L-1R+1	TRITD6Av1G049560.2	563	583	573	1-7,583-577;8-16,575-567;20-21,564-563	UGAA-GGGCGAGGUCGGCGCCA&UGGUGUC-ACCUCGCCUGAACA	0	0	0	12.6097
ata-miR1432-3p_L-1R+1	TRITD6Av1G170000.3	1049	1071	1062	3-12,1069-1060;14-15,1058-1057;17-20,1053-1050	AGUUCUACGGGGAGGUGACACAG&UGGUGUCACCUCGCC--UGAACA	0	6.55166	4.84055	0
ata-miR1432-3p_L-1R+1	TRITD6Av1G170000.4	953	975	966	3-12,973-964;14-15,962-961;17-20,957-954	AGUUCUACGGGGAGGUGACACAG&UGGUGUCACCUCGCC--UGAACA	44.9176	6.55166	4.84055	12.6097
ata-miR1432-3p_L-1R+1	TRITD6Av1G176890.1	933	952	944	2-7,951-946;9-12,945-942;14-17,940-937;19-20,935-934	GGUCCAGGGGAGG-GACACCG&UGGUGUCACCUCGCCUGAACA	8.98352	0	0	0
ata-miR1432-3p_L-1R+1	TRITD6Bv1G156190.3	1049	1071	1062	3-12,1069-1060;14-15,1058-1057;17-20,1053-1050	AGUUCUACGGGGAGGUGACACAG&UGGUGUCACCUCGCC--UGAACA	8.98352	6.55166	0	12.6097
ata-miR1432-3p_L-1R+1	TRITD6Bv1G156190.4	953	975	966	3-12,973-964;14-15,962-961;17-20,957-954	AGUUCUACGGGGAGGUGACACAG&UGGUGUCACCUCGCC--UGAACA	0	6.55166	14.5217	0
ata-miR1432-3p_L-1R+1	TRITD6Bv1G179410.1	956	975	966	2-10,974-966;12-16,965-961;19-21,958-956	UGUCGGGGCG-GGUGACGCUG&UGGUGUCACCUCGCCUGAACA	26.9505	0	0	6.30485
ata-miR1432-3p_L-1R+1	TRITD6Bv1G179410.2	785	804	795	2-10,803-795;12-16,794-790;19-21,787-785	UGUCGGGGCG-GGUGACGCUG&UGGUGUCACCUCGCCUGAACA	8.98352	6.55166	0	25.2194
ata-miR1432-3p_L-1R+1	TRITD6Bv1G188650.5	795	816	807	1-13,816-804;14-17,802-799	UCUCCAGGCCGAGGUGGCAUCA&UGGUGUCACCUCG-CCUGAACA	0	0	4.84055	0
ata-miR1432-3p_L-1R+1	TRITD6Bv1G204750.1	123	145	135	1-3,145-143;4-18,141-127;19-20,125-124	CGUCUCAGGCGGGGUGACAUCCA&UGG-UGUCACCUCGCCUGA-ACA	8.98352	0	0	0
ata-miR1432-3p_L-1R+1	TRITD7Av1G070160.4	112	134	124	1-4,134-131;6-12,128-122;13-18,120-115;20-20,113-113	AGGUCAGGCAGAGGUGAUGGCCA&UGGU-GUCACCUC-GCCUGAACA	0	6.55166	0	0
ata-miR1432-3p_L-1R+1	TRITD7Av1G185560.5	1643	1666	1657	3-7,1664-1660;9-16,1658-1651;17-21,1647-1643	UGUUCCACGGGCGGGGCGGCACGG&UGGUGUCACCUCGCCU---GAACA	0	0	4.84055	0
ata-miR1432-3p_L-1R+1	TRITD7Av1G219820.3	731	751	742	2-4,750-748;6-7,746-745;9-19,743-733	UCUUCGGGUGGGGCGAGGCCG&UGGUGUCACCUCGCCUGAACA	0	19.655	0	0
ata-miR1432-3p_L-1R+1	TRITD7Av1G232470.3	400	421	412	1-10,421-412;12-14,410-408;15-15,406-406;17-20,404-401	CGUUCCGUGUGUGGUGGCACCA&UGGUGUCACCUCGC-CUGAACA	0	0	9.6811	0
ata-miR1432-3p_L-1R+1	TRITD7Av1G262570.1	681	702	693	2-10,701-693;12-14,691-689;15-19,687-683	AAUUCAGAGUGCGGUGGCACCG&UGGUGUCACCUCGC-CUGAACA	8.98352	0	0	0
ata-miR1432-3p_L-1R+1	TRITD7Av1G270370.11	328	349	340	2-10,348-340;11-19,338-330	GCUUUGGGCGAGGGUGACACUG&UGGUGUCACC-UCGCCUGAACA	0	0	0	6.30485
ata-miR1432-3p_L-1R+1	TRITD7Av1G270370.15	385	406	397	2-10,405-397;11-19,395-387	GCUUUGGGCGAGGGUGACACUG&UGGUGUCACC-UCGCCUGAACA	8.98352	0	0	0
ata-miR1432-3p_L-1R+1	TRITD7Av1G270370.16	385	406	397	2-10,405-397;11-19,395-387	GCUUUGGGCGAGGGUGACACUG&UGGUGUCACC-UCGCCUGAACA	17.967	0	4.84055	0
ata-miR1432-3p_L-1R+1	TRITD7Av1G270370.18	385	406	397	2-10,405-397;11-19,395-387	GCUUUGGGCGAGGGUGACACUG&UGGUGUCACC-UCGCCUGAACA	0	0	9.6811	0
ata-miR1432-3p_L-1R+1	TRITD7Av1G270370.19	385	406	397	2-10,405-397;11-19,395-387	GCUUUGGGCGAGGGUGACACUG&UGGUGUCACC-UCGCCUGAACA	8.98352	0	0	0
ata-miR1432-3p_L-1R+1	TRITD7Av1G270370.21	385	406	397	2-10,405-397;11-19,395-387	GCUUUGGGCGAGGGUGACACUG&UGGUGUCACC-UCGCCUGAACA	0	0	4.84055	6.30485
ata-miR1432-3p_L-1R+1	TRITD7Av1G270370.23	385	406	397	2-10,405-397;11-19,395-387	GCUUUGGGCGAGGGUGACACUG&UGGUGUCACC-UCGCCUGAACA	8.98352	0	0	0
ata-miR1432-3p_L-1R+1	TRITD7Av1G270370.29	118	139	130	2-10,138-130;11-19,128-120	GCUUUGGGCGAGGGUGACACUG&UGGUGUCACC-UCGCCUGAACA	8.98352	6.55166	0	0
ata-miR1432-3p_L-1R+1	TRITD7Av1G270370.4	244	265	256	2-10,264-256;11-19,254-246	GCUUUGGGCGAGGGUGACACUG&UGGUGUCACC-UCGCCUGAACA	8.98352	0	0	0
ata-miR1432-3p_L-1R+1	TRITD7Av1G270370.6	385	406	397	2-10,405-397;11-19,395-387	GCUUUGGGCGAGGGUGACACUG&UGGUGUCACC-UCGCCUGAACA	0	0	4.84055	0
ata-miR1432-3p_L-1R+1	TRITD7Av1G270370.8	385	406	397	2-10,405-397;11-19,395-387	GCUUUGGGCGAGGGUGACACUG&UGGUGUCACC-UCGCCUGAACA	17.967	0	4.84055	0
ata-miR1432-3p_L-1R+1	TRITD7Av1G270370.9	385	406	397	2-10,405-397;11-19,395-387	GCUUUGGGCGAGGGUGACACUG&UGGUGUCACC-UCGCCUGAACA	0	0	4.84055	0
ata-miR1432-3p_L-1R+1	TRITD7Bv1G046040.4	112	134	124	1-4,134-131;6-12,128-122;13-18,120-115;20-20,113-113	AGGUCAGGCAGAGGUGAUGGCCA&UGGU-GUCACCUC-GCCUGAACA	0	0	4.84055	6.30485
ata-miR1432-3p_L-1R+1	TRITD7Bv1G083770.1	68	90	80	1-8,90-83;9-15,81-75;16-17,73-72;20-20,69-69	CGGCCGCGGCGGGGAUGGCGCCA&UGGUGUCA-CCUCGCC-UGAACA	0	6.55166	0	0
ata-miR1432-5p_L+1R-1	TRITD1Av1G047280.1	955	975	966	4-18,972-958	AGGGGUGUUGUCUCUCCUAAG&AUCAGGAGAGAUGACACCGAC	0	6.55166	0	0
ata-miR1432-5p_L+1R-1	TRITD1Av1G047280.3	955	975	966	4-18,972-958	AGGGGUGUUGUCUCUCCUAAG&AUCAGGAGAGAUGACACCGAC	0	13.1033	0	0
ata-miR1432-5p_L+1R-1	TRITD1Av1G047280.6	955	975	966	4-18,972-958	AGGGGUGUUGUCUCUCCUAAG&AUCAGGAGAGAUGACACCGAC	0	0	0	6.30485
ata-miR1432-5p_L+1R-1	TRITD1Av1G047280.8	652	672	663	4-18,669-655	AGGGGUGUUGUCUCUCCUAAG&AUCAGGAGAGAUGACACCGAC	8.98352	0	0	6.30485
ata-miR1432-5p_L+1R-1	TRITD1Av1G227430.1	102	122	113	1-19,122-104	GCUGGUGUCAUCUCUCCUGAU&AUCAGGAGAGAUGACACCGAC	1626.02	2666.53	600.228	1197.92
ata-miR1432-5p_L+1R-1	TRITD1Av1G227440.1	42	62	53	1-20,62-43	AUUGGUGUCAUCUCUCCUGAU&AUCAGGAGAGAUGACACCGAC	10178.3	0	0	1355.54
ata-miR1432-5p_L+1R-1	TRITD1Bv1G030900.5	1113	1134	1125	3-7,1132-1128;9-15,1126-1120;16-20,1118-1114	CUCGGUCGUCGUCUGUCCUGCC&AUCAGGAGAGAUGAC-ACCGAC	0	6.55166	0	0
ata-miR1432-5p_L+1R-1	TRITD1Bv1G054800.3	730	750	741	4-18,747-733	AGGGGUGUUGUCUCUCCUAAG&AUCAGGAGAGAUGACACCGAC	0	0	0	6.30485
ata-miR1432-5p_L+1R-1	TRITD1Bv1G054800.4	817	837	828	4-18,834-820	AGGGGUGUUGUCUCUCCUAAG&AUCAGGAGAGAUGACACCGAC	0	6.55166	0	0
ata-miR1432-5p_L+1R-1	TRITD1Bv1G054800.5	955	975	966	4-18,972-958	AGGGGUGUUGUCUCUCCUAAG&AUCAGGAGAGAUGACACCGAC	0	6.55166	4.84055	0
ata-miR1432-5p_L+1R-1	TRITD1Bv1G054800.7	556	576	567	4-18,573-559	AGGGGUGUUGUCUCUCCUAAG&AUCAGGAGAGAUGACACCGAC	0	0	4.84055	0
ata-miR1432-5p_L+1R-1	TRITD1Bv1G054800.9	733	753	744	4-18,750-736	AGGGGUGUUGUCUCUCCUAAG&AUCAGGAGAGAUGACACCGAC	0	0	4.84055	6.30485
ata-miR1432-5p_L+1R-1	TRITD1Bv1G216670.5	660	681	671	1-8,681-674;9-9,672-672;12-21,669-660	GUCGGUGUCACGUACUCUUGAU&AUCAGGAG-AGAUGACACCGAC	0	6.55166	0	0
ata-miR1432-5p_L+1R-1	TRITD1Bv1G225200.1	33	53	44	1-4,53-50;6-20,48-34	AUUGGUGUCAUCUCUCAUGAU&AUCAGGAGAGAUGACACCGAC	179.67	85.1716	58.0866	69.3534
ata-miR1432-5p_L+1R-1	TRITD1Bv1G225210.1	42	62	53	1-9,62-54;11-19,52-44	GCUGGUGUCAUAUCUCCUGAU&AUCAGGAGAGAUGACACCGAC	1733.82	3079.28	697.04	1254.67
ata-miR1432-5p_L+1R-1	TRITD1Bv1G225220.1	42	62	53	1-4,62-59;6-20,57-43	AUUGGUGUCAUCUCUCAUGAU&AUCAGGAGAGAUGACACCGAC	134.753	85.1716	43.565	37.8291
ata-miR1432-5p_L+1R-1	TRITD2Av1G187230.1	352	372	363	1-5,372-368;7-18,366-355;20-21,353-352	GUGGGUGUUGUCUCUGUUGAU&AUCAGGAGAGAUGACACCGAC	8.98352	0	0	0
ata-miR1432-5p_L+1R-1	TRITD2Av1G233390.1	843	863	854	3-13,861-851;15-21,849-843	GUCGGUGGCAUCUUUCCUGUG&AUCAGGAGAGAUGACACCGAC	89.8352	26.2067	29.0433	25.2194
ata-miR1432-5p_L+1R-1	TRITD2Av1G239750.1	399	419	409	1-4,419-416;5-10,414-409;12-19,408-401	CACGGUGUCG-CUCUCCAUGAU&AUCA-GGAGAGAUGACACCGAC	35.9341	13.1033	9.6811	31.5243
ata-miR1432-5p_L+1R-1	TRITD2Bv1G031560.1	1379	1398	1389	1-15,1398-1384;17-18,1383-1382	CAUGG-GUCAUCUCUCCUGAU&AUCAGGAGAGAUGACACCGAC	26.9505	13.1033	4.84055	18.9146
ata-miR1432-5p_L+1R-1	TRITD2Bv1G031560.2	935	954	945	1-15,954-940;17-18,939-938	CAUGG-GUCAUCUCUCCUGAU&AUCAGGAGAGAUGACACCGAC	17.967	13.1033	9.6811	12.6097
ata-miR1432-5p_L+1R-1	TRITD2Bv1G152950.1	352	372	363	1-5,372-368;7-21,366-352	GUCGGUGUUAUCUCUGUUGAU&AUCAGGAGAGAUGACACCGAC	0	52.4133	4.84055	6.30485
ata-miR1432-5p_L+1R-1	TRITD2Bv1G176240.3	1383	1406	1397	1-14,1406-1393;15-17,1389-1387;19-21,1385-1383	GUCUGUGCCAUCAUCUCUUCUGAU&AUCAGGAGAGAUGA---CACCGAC	0	6.55166	0	0
ata-miR1432-5p_L+1R-1	TRITD2Bv1G176240.4	1383	1406	1397	1-14,1406-1393;15-17,1389-1387;19-21,1385-1383	GUCUGUGCCAUCAUCUCUUCUGAU&AUCAGGAGAGAUGA---CACCGAC	0	6.55166	0	0
ata-miR1432-5p_L+1R-1	TRITD2Bv1G176240.7	1383	1406	1397	1-14,1406-1393;15-17,1389-1387;19-21,1385-1383	GUCUGUGCCAUCAUCUCUUCUGAU&AUCAGGAGAGAUGA---CACCGAC	0	6.55166	0	0
ata-miR1432-5p_L+1R-1	TRITD2Bv1G195400.1	423	443	434	3-13,441-431;15-21,429-423	GUCGGUGGCAUCUUUCCUGUG&AUCAGGAGAGAUGACACCGAC	0	13.1033	4.84055	6.30485
ata-miR1432-5p_L+1R-1	TRITD2Bv1G195400.2	843	863	854	3-13,861-851;15-21,849-843	GUCGGUGGCAUCUUUCCUGUG&AUCAGGAGAGAUGACACCGAC	8.98352	0	4.84055	6.30485
ata-miR1432-5p_L+1R-1	TRITD2Bv1G201500.1	219	239	229	1-4,239-236;5-11,234-228;13-19,227-221	CACGGUGUC-UCUCUCCAUGAU&AUCA-GGAGAGAUGACACCGAC	8.98352	0	0	6.30485
ata-miR1432-5p_L+1R-1	TRITD2Bv1G201500.3	399	419	409	1-4,419-416;5-11,414-408;13-19,407-401	CACGGUGUC-UCUCUCCAUGAU&AUCA-GGAGAGAUGACACCGAC	0	0	0	12.6097
ata-miR1432-5p_L+1R-1	TRITD2Bv1G201500.5	534	554	544	1-4,554-551;5-11,549-543;13-19,542-536	CACGGUGUC-UCUCUCCAUGAU&AUCA-GGAGAGAUGACACCGAC	0	6.55166	0	6.30485
ata-miR1432-5p_L+1R-1	TRITD3Av1G024310.1	732	755	744	1-7,755-749;8-16,746-738;17-18,736-735	CAAGGUUGUCAUCUCAGUCCUGAU&AUCAGGA--GAGAUGACA-CCGAC	8.98352	19.655	48.4055	18.9146
ata-miR1432-5p_L+1R-1	TRITD3Av1G027200.2	100	120	111	1-19,120-102	CCCGGUGUCAUCUCUCCUGAU&AUCAGGAGAGAUGACACCGAC	0	0	24.2028	6.30485
ata-miR1432-5p_L+1R-1	TRITD3Av1G099040.1	1019	1038	1030	2-4,1037-1035;8-21,1032-1019	GUCGGUGUCAUCUUAG-UGAC&AUCAGGAGAGAUGACACCGAC	0	13.1033	9.6811	6.30485
ata-miR1432-5p_L+1R-1	TRITD3Av1G099040.2	326	345	337	2-4,344-342;8-21,339-326	GUCGGUGUCAUCUUAG-UGAC&AUCAGGAGAGAUGACACCGAC	0	0	4.84055	0
ata-miR1432-5p_L+1R-1	TRITD3Av1G124040.1	221	242	233	1-11,242-232;12-15,230-227;18-21,224-221	GUCGCGGUCGCUUUCUCCUGGU&AUCAGGAGAGA-UGACACCGAC	0	6.55166	0	0
ata-miR1432-5p_L+1R-1	TRITD3Av1G124040.2	221	242	233	1-11,242-232;12-15,230-227;18-21,224-221	GUCGCGGUCGCUUUCUCCUGGU&AUCAGGAGAGA-UGACACCGAC	0	0	0	6.30485
ata-miR1432-5p_L+1R-1	TRITD3Av1G124040.3	221	242	233	1-11,242-232;12-15,230-227;18-21,224-221	GUCGCGGUCGCUUUCUCCUGGU&AUCAGGAGAGA-UGACACCGAC	8.98352	0	0	0
ata-miR1432-5p_L+1R-1	TRITD3Av1G124040.4	221	242	233	1-11,242-232;12-15,230-227;18-21,224-221	GUCGCGGUCGCUUUCUCCUGGU&AUCAGGAGAGA-UGACACCGAC	0	6.55166	0	0
ata-miR1432-5p_L+1R-1	TRITD3Bv1G028170.1	735	758	747	1-7,758-752;8-16,749-741;17-18,739-738	CAAGGUUGUCAUCUCAGUCCUGAU&AUCAGGA--GAGAUGACA-CCGAC	0	19.655	19.3622	44.134
ata-miR1432-5p_L+1R-1	TRITD3Bv1G031000.1	340	360	351	1-19,360-342	CCCGGUGUCGUCUCUCCUGAU&AUCAGGAGAGAUGACACCGAC	53.9011	0	111.333	18.9146
ata-miR1432-5p_L+1R-1	TRITD3Bv1G114090.1	143	164	155	1-11,164-154;12-15,152-149;18-21,146-143	GUCGCGGUCGCUUUCUCCUGGU&AUCAGGAGAGA-UGACACCGAC	0	0	0	6.30485
ata-miR1432-5p_L+1R-1	TRITD3Bv1G250990.1	1045	1065	1056	3-19,1063-1047	AGCGGUGUUAUCUUUUCUGUU&AUCAGGAGAGAUGACACCGAC	0	0	4.84055	0
ata-miR1432-5p_L+1R-1	TRITD4Av1G002040.1	477	496	488	4-8,493-489;10-15,488-483;17-21,481-477	GUCGGCGUCGUC-CUCCUCGU&AUCAGGAGAGAUGACACCGAC	0	0	0	12.6097
ata-miR1432-5p_L+1R-1	TRITD4Av1G028180.1	664	684	675	1-17,684-668;19-21,666-664	GUCCGUGUUGUCUCUCCUGAU&AUCAGGAGAGAUGACACCGAC	0	19.655	0	6.30485
ata-miR1432-5p_L+1R-1	TRITD4Av1G028180.2	706	726	717	1-17,726-710;19-21,708-706	GUCCGUGUUGUCUCUCCUGAU&AUCAGGAGAGAUGACACCGAC	0	6.55166	0	12.6097
ata-miR1432-5p_L+1R-1	TRITD4Av1G028180.3	664	684	675	1-17,684-668;19-21,666-664	GUCCGUGUUGUCUCUCCUGAU&AUCAGGAGAGAUGACACCGAC	0	0	0	6.30485
ata-miR1432-5p_L+1R-1	TRITD4Av1G028180.4	772	792	783	1-17,792-776;19-21,774-772	GUCCGUGUUGUCUCUCCUGAU&AUCAGGAGAGAUGACACCGAC	0	0	4.84055	0
ata-miR1432-5p_L+1R-1	TRITD4Av1G028180.6	664	684	675	1-17,684-668;19-21,666-664	GUCCGUGUUGUCUCUCCUGAU&AUCAGGAGAGAUGACACCGAC	8.98352	0	4.84055	0
ata-miR1432-5p_L+1R-1	TRITD4Av1G155800.1	234	255	246	2-3,254-253;5-15,251-241;17-21,238-234	GUCGGCCGUCGUCUCUUCGGAA&AUCAGGAGAGAUGAC-ACCGAC	0	0	0	6.30485
ata-miR1432-5p_L+1R-1	TRITD4Av1G155800.3	234	255	246	2-3,254-253;5-15,251-241;17-21,238-234	GUCGGCCGUCGUCUCUUCGGAA&AUCAGGAGAGAUGAC-ACCGAC	0	0	0	6.30485
ata-miR1432-5p_L+1R-1	TRITD4Av1G188140.1	439	459	450	2-5,458-455;8-19,452-441	UCCGGUGUUAUCUCAACUGAA&AUCAGGAGAGAUGACACCGAC	17.967	0	0	0
ata-miR1432-5p_L+1R-1	TRITD4Av1G188140.2	439	459	450	2-5,458-455;8-19,452-441	UCCGGUGUUAUCUCAACUGAA&AUCAGGAGAGAUGACACCGAC	8.98352	0	0	0
ata-miR1432-5p_L+1R-1	TRITD4Bv1G172730.1	510	529	521	4-8,526-522;10-15,521-516;17-21,514-510	GUCGGCGUCGUC-CUCCUCGU&AUCAGGAGAGAUGACACCGAC	26.9505	32.7583	24.2028	145.012
ata-miR1432-5p_L+1R-1	TRITD5Av1G004500.1	1135	1155	1146	2-12,1154-1144;14-18,1142-1138	AAUGGUGUGAUCUCUCCUGAA&AUCAGGAGAGAUGACACCGAC	0	19.655	0	0
ata-miR1432-5p_L+1R-1	TRITD5Av1G008790.7	735	755	746	1-12,755-744;15-19,741-737	GCUGGUGGAAUCUCUUCUGGU&AUCAGGAGAGAUGACACCGAC	8.98352	0	4.84055	0
ata-miR1432-5p_L+1R-1	TRITD5Bv1G228300.1	45	65	56	1-21,65-45	GUCGGUGUCAUCUCUCCUGAU&AUCAGGAGAGAUGACACCGAC	2209.94	0	0	0
ata-miR1432-5p_L+1R-1	TRITD5Bv1G228300.2	45	65	56	1-21,65-45	GUCGGUGUCAUCUCUCCUGAU&AUCAGGAGAGAUGACACCGAC	0	0	943.908	0
ata-miR1432-5p_L+1R-1	TRITD6Av1G059820.3	166	188	177	1-3,188-186;5-7,184-182;8-21,179-166	GUCGGUGUCAUUUUUGUCCCGAU&AUCAGGA--GAGAUGACACCGAC	0	6.55166	0	0
ata-miR1432-5p_L+1R-1	TRITD6Av1G059820.5	88	110	99	1-3,110-108;5-7,106-104;8-21,101-88	GUCGGUGUCAUUUUUGUCCCGAU&AUCAGGA--GAGAUGACACCGAC	0	13.1033	0	0
ata-miR1432-5p_L+1R-1	TRITD6Av1G061850.1	1057	1077	1068	3-12,1075-1066;15-18,1063-1060	UUAGGUGCAGUCUCUCCUGGA&AUCAGGAGAGAUGACACCGAC	0	0	0	6.30485
ata-miR1432-5p_L+1R-1	TRITD6Av1G143970.1	805	824	816	3-8,822-817;10-15,816-811;17-20,809-806	UUCGGCGUCGUC-CUCCUGGA&AUCAGGAGAGAUGACACCGAC	0	0	9.6811	0
ata-miR1432-5p_L+1R-1	TRITD6Av1G143970.2	1837	1856	1848	3-8,1854-1849;10-15,1848-1843;17-20,1841-1838	UUCGGCGUCGUC-CUCCUGGA&AUCAGGAGAGAUGACACCGAC	0	0	4.84055	0
ata-miR1432-5p_L+1R-1	TRITD6Bv1G002430.6	139	158	149	2-10,157-149;12-13,147-146;15-21,145-139	GUCGGUG-CAGCUUUCCUGGC&AUCAGGAGAGAUGACACCGAC	0	0	4.84055	0
ata-miR1432-5p_L+1R-1	TRITD7Bv1G213790.1	1690	1709	1701	3-8,1707-1702;10-15,1701-1696;17-20,1694-1691	UUCGGCGUCGUC-CUCCUGGA&AUCAGGAGAGAUGACACCGAC	0	0	0	6.30485
ata-miR156a-3p	TRITD1Av1G032550.7	1053	1081	1071	1-5,1081-1077;6-12,1075-1069;13-15,1061-1059;17-21,1057-1053	GCUGAGGGAAUUCCUUGAGGGGGCUGAGC&GCUCA-CCCUCUC-------UCUGUCAGC	0	0	4.84055	0
ata-miR156a-3p	TRITD1Av1G211710.6	2362	2387	2374	1-3,2387-2385;4-8,2383-2379;9-16,2375-2368;18-21,2365-2362	GCUGCUCAGAGAGACAAGGGUGAAGC&GCU-CACCC---UCUCUCUG-UCAGC	0	6.55166	0	0
ata-miR156a-3p	TRITD1Bv1G051590.1	646	665	657	2-9,664-657;11-20,656-647	CCUGACGGAGA-AGGGUGGGG&GCUCACCCUCUCUCUGUCAGC	0	6.55166	0	0
ata-miR156a-3p	TRITD1Bv1G054070.1	7	30	20	1-8,30-23;9-14,21-16;15-18,13-10;20-21,8-7	GCGGACGGCGAGAGGUGGGUGGGC&GCUCACCC-UCUCUC--UGUCAGC	0	6.55166	0	0
ata-miR156a-3p	TRITD1Bv1G088440.1	1170	1192	1182	1-2,1192-1191;3-8,1189-1184;10-12,1182-1180;13-21,1178-1170	GUUGGCGGACGGGCGGGUGAUGC&GC-UCACCCUCUC-UCUGUCAGC	0	0	0	25.2194
ata-miR156a-3p	TRITD1Bv1G129290.2	687	706	697	1-4,706-703;7-10,700-697;12-12,696-696;14-21,694-687	GCUGACGGCG-GAGGAGGAGC&GCUCACCCUCUCUCUGUCAGC	0	6.55166	0	0
ata-miR156a-3p	TRITD1Bv1G167220.1	1588	1611	1599	1-5,1611-1607;6-12,1603-1597;14-18,1595-1591;20-21,1589-1588	GCCGGCGGCGAGAGGGAGAUGGGC&GCUCA---CCCUCUCUCUGUCAGC	0	6.55166	0	0
ata-miR156a-3p	TRITD1Bv1G215590.1	451	478	468	2-7,477-472;8-15,470-463;16-21,456-451	GCUGAUGAUGAAGGAGAGGGUGGUGAGA&GCUCACC-CUCUCUCU------GUCAGC	0	13.1033	0	0
ata-miR156a-3p	TRITD1Bv1G215590.5	688	715	705	2-7,714-709;8-15,707-700;16-21,693-688	GCUGAUGAUGAAGGAGAGGGUGGUGAGA&GCUCACC-CUCUCUCU------GUCAGC	0	0	4.84055	0
ata-miR156a-3p	TRITD1Bv1G215590.8	718	745	735	2-7,744-739;8-15,737-730;16-21,723-718	GCUGAUGAUGAAGGAGAGGGUGGUGAGA&GCUCACC-CUCUCUCU------GUCAGC	0	0	0	6.30485
ata-miR156a-3p	TRITD1Bv1G224710.6	195	217	206	1-4,217-214;6-18,210-198;20-21,196-195	GCAGGCGGAGAGGGGGCGCGGGC&GCUC--ACCCUCUCUCUGUCAGC	0	0	4.84055	0
ata-miR156a-3p	TRITD2Av1G026890.1	399	426	413	1-5,426-422;6-9,418-415;10-18,413-405;19-21,401-399	GCUGUGGACGGAGAGCAGGGACGUGGGC&GCUCA---CCCU-CUCUCUGUC---AGC	71.8681	0	0	0
ata-miR156a-3p	TRITD2Av1G030520.2	849	869	861	1-2,869-868;4-13,867-858;14-15,856-855;17-21,853-849	GCUGGAAGCAGAGAGGGUG-GC&GCUCACCCUCUCU-CUGUCAGC	35.9341	0	19.3622	0
ata-miR156a-3p	TRITD2Av1G038050.1	693	713	704	1-3,713-711;6-8,708-706;11-21,703-693	GCUGGCAGAGAAUGGGGAGGC&GCUCACCCUCUCUCUGUCAGC	0	0	9.6811	0
ata-miR156a-3p	TRITD2Av1G040280.1	352	373	364	2-15,372-359;17-17,357-357;19-21,354-352	GCUAAGGAGGGGGAGGGUGAGG&GCUCACCCUCUCUCUGU-CAGC	8.98352	0	0	0
ata-miR156a-3p	TRITD2Av1G136220.1	931	961	949	1-9,961-953;10-15,949-944;16-21,936-931	GCUGGCGGUGGCCGGGGAGGCCGGGGUGAGC&GCUCACCCU---CUCUCU-------GUCAGC	8.98352	0	19.3622	6.30485
ata-miR156a-3p	TRITD2Av1G136220.2	759	789	777	1-9,789-781;10-15,777-772;16-21,764-759	GCUGGCGGUGGCCGGGGAGGCCGGGGUGAGC&GCUCACCCU---CUCUCU-------GUCAGC	0	0	4.84055	0
ata-miR156a-3p	TRITD2Av1G161160.1	234	262	252	1-4,262-259;5-13,257-249;14-15,241-240;17-21,238-234	GCUGGGGGGCGUGAGGGAGAGGGUAGAGC&GCUC-ACCCUCUCU-------CUGUCAGC	8.98352	0	0	0
ata-miR156a-3p	TRITD2Av1G195810.6	850	872	862	1-6,872-867;8-14,864-858;15-21,856-850	GCUGGCAUGAGGGAGUUGUGGGC&GCUCAC-CCUCUCUC-UGUCAGC	8.98352	0	0	0
ata-miR156a-3p	TRITD2Av1G222840.1	117	140	132	1-4,140-137;6-11,136-131;12-18,125-119;20-21,118-117	GC-GGCAGAGGAGGGGGAGGG-GAGC&GCUCACCCUCU-----CUCUGUCAGC	0	13.1033	0	0
ata-miR156a-3p	TRITD2Av1G222840.2	115	138	130	1-4,138-135;6-11,134-129;12-18,123-117;20-21,116-115	GC-GGCAGAGGAGGGGGAGGG-GAGC&GCUCACCCUCU-----CUCUGUCAGC	0	0	0	12.6097
ata-miR156a-3p	TRITD2Av1G227280.1	225	255	236	1-7,255-249;8-21,238-225	GCUGACGGAGAGGGCCGAGUCGGUGGUGGGC&GCUCACC----------CUCUCUCUGUCAGC	0	19.655	0	0
ata-miR156a-3p	TRITD2Av1G268150.2	73	97	85	2-5,96-93;6-8,91-89;9-18,86-77;19-21,75-73	GCUCGACAGAGAGAGCGGGAUGAGA&GCUCA-CCC--UCUCUCUGUC-AGC	8.98352	0	0	0
ata-miR156a-3p	TRITD2Av1G268150.4	73	97	85	2-5,96-93;6-8,91-89;9-18,86-77;19-21,75-73	GCUCGACAGAGAGAGCGGGAUGAGA&GCUCA-CCC--UCUCUCUGUC-AGC	8.98352	0	0	0
ata-miR156a-3p	TRITD2Av1G273800.1	449	469	460	1-4,469-466;7-18,463-452	AGAGGCGGAGGGAGGAGGAGC&GCUCACCCUCUCUCUGUCAGC	0	0	0	12.6097
ata-miR156a-3p	TRITD2Bv1G021420.1	2079	2100	2091	4-10,2097-2091;12-21,2088-2079	GCUGACAGAGCUGAGGGUGCUG&GCUCACCCUC-UCUCUGUCAGC	17.967	0	0	0
ata-miR156a-3p	TRITD2Bv1G034970.1	486	513	500	1-5,513-509;6-9,505-502;10-18,500-492;19-21,488-486	GCUGUGGACGGAGAGCAGGGACGUGGGC&GCUCA---CCCU-CUCUCUGUC---AGC	0	26.2067	58.0866	63.0485
ata-miR156a-3p	TRITD2Bv1G034970.2	399	426	413	1-5,426-422;6-9,418-415;10-18,413-405;19-21,401-399	GCUGUGGACGGAGAGCAGGGACGUGGGC&GCUCA---CCCU-CUCUCUGUC---AGC	0	0	53.2461	25.2194
ata-miR156a-3p	TRITD2Bv1G039670.1	657	677	669	1-2,677-676;4-13,675-666;14-15,664-663;17-21,661-657	GCUGGAAGCAGAGAGGGUG-GC&GCUCACCCUCUCU-CUGUCAGC	0	0	9.6811	0
ata-miR156a-3p	TRITD2Bv1G039670.2	849	869	861	1-2,869-868;4-13,867-858;14-15,856-855;17-21,853-849	GCUGGAAGCAGAGAGGGUG-GC&GCUCACCCUCUCU-CUGUCAGC	0	6.55166	4.84055	6.30485
ata-miR156a-3p	TRITD2Bv1G051390.1	693	713	704	1-3,713-711;6-8,708-706;11-21,703-693	GCUGGCAGAGAAUGGGGAGGC&GCUCACCCUCUCUCUGUCAGC	0	13.1033	0	0
ata-miR156a-3p	TRITD2Bv1G119070.1	822	852	840	1-9,852-844;10-15,840-835;16-21,827-822	GCUGGCGGUGGCCGGGGAGGCCGGGGUGAGC&GCUCACCCU---CUCUCU-------GUCAGC	0	0	0	12.6097
ata-miR156a-3p	TRITD2Bv1G161720.4	1749	1774	1765	1-2,1774-1773;4-6,1772-1770;7-11,1768-1764;12-21,1758-1749	GCUGGCGGAGCGCUGGGAGGAGUG-GC&GCUCAC-CCUCU-----CUCUGUCAGC	0	6.55166	0	0
ata-miR156a-3p	TRITD2Bv1G176870.1	142	162	153	3-15,160-148;17-18,146-145;21-21,142-142	GAGGAGAGAGAGGGGGUGAUG&GCUCACCCUCUCUCUGUCAGC	0	0	9.6811	0
ata-miR156a-3p	TRITD2Bv1G237200.1	449	469	460	1-4,469-466;7-18,463-452	AGAGGCGGAGGGAGGAGGAGC&GCUCACCCUCUCUCUGUCAGC	0	0	0	25.2194
ata-miR156a-3p	TRITD3Av1G031920.2	849	870	860	1-6,870-865;7-11,863-859;14-20,856-850	ACUGGCAGCUAGAGGUGUGGGC&GCUCAC-CCUCUCUCUGUCAGC	0	0	14.5217	0
ata-miR156a-3p	TRITD3Av1G043260.1	1354	1377	1368	2-10,1376-1368;11-15,1366-1362;18-21,1357-1354	GCUGCAGAAGAGAUGAGGGUGAGA&GCUCACCCUC-UCUCU--GUCAGC	8.98352	0	14.5217	0
ata-miR156a-3p	TRITD3Av1G043260.2	886	909	900	2-10,908-900;11-15,898-894;18-21,889-886	GCUGCAGAAGAGAUGAGGGUGAGA&GCUCACCCUC-UCUCU--GUCAGC	8.98352	0	0	0
ata-miR156a-3p	TRITD3Av1G043260.3	1354	1377	1368	2-10,1376-1368;11-15,1366-1362;18-21,1357-1354	GCUGCAGAAGAGAUGAGGGUGAGA&GCUCACCCUC-UCUCU--GUCAGC	8.98352	0	0	0
ata-miR156a-3p	TRITD3Av1G045640.1	120	142	133	1-10,142-133;11-12,130-129;14-21,127-120	GCUGGCGGCGGCCGGGGGUGGGC&GCUCACCCUC--UCUCUGUCAGC	0	0	0	6.30485
ata-miR156a-3p	TRITD3Av1G046940.3	352	376	366	1-6,376-371;7-12,369-364;13-14,362-361;17-21,356-352	GCUGAGGAUGAGGAGAGGCGUGAGC&GCUCAC-CCUCUC-UC--UGUCAGC	0	13.1033	0	0
ata-miR156a-3p	TRITD3Av1G053790.1	66	90	81	1-7,90-84;9-12,82-79;13-21,74-66	GCUGGCGGAUAUCGAGGAGGUGGGC&GCUCACCCUCUC----UCUGUCAGC	0	0	0	6.30485
ata-miR156a-3p	TRITD3Av1G074920.1	510	531	522	2-7,530-525;10-16,522-516;17-21,514-510	GCUGAGCGGAGAGCUGGUGAGG&GCUCACCCUCUCUCUG-UCAGC	0	0	4.84055	12.6097
ata-miR156a-3p	TRITD3Av1G074920.2	1590	1611	1602	2-7,1610-1605;10-16,1602-1596;17-21,1594-1590	GCUGAGCGGAGAGCUGGUGAGG&GCUCACCCUCUCUCUG-UCAGC	0	0	0	6.30485
ata-miR156a-3p	TRITD3Av1G074920.7	1590	1611	1602	2-7,1610-1605;10-16,1602-1596;17-21,1594-1590	GCUGAGCGGAGAGCUGGUGAGG&GCUCACCCUCUCUCUG-UCAGC	0	0	0	6.30485
ata-miR156a-3p	TRITD3Av1G238100.1	159	180	171	1-4,180-177;6-10,175-171;11-16,168-163;18-21,162-159	GCUG-CAGAGGCUGAGGGAGAGC&GCUCACCCUC--UCUCUGUCAGC	26.9505	0	0	0
ata-miR156a-3p	TRITD3Bv1G024780.1	9	45	20	1-7,45-39;8-8,22-22;10-21,20-9	GCUGACGGAGAGCGAGAUCGCCGGCUUCGCGGUGGGC&GCUCACC----------------CUCUCUCUGUCAGC	0	0	19.3622	0
ata-miR156a-3p	TRITD3Bv1G082430.2	1590	1611	1602	2-7,1610-1605;10-16,1602-1596;17-21,1594-1590	GCUGAGCGGAGAGCUGGUGAGG&GCUCACCCUCUCUCUG-UCAGC	0	0	0	6.30485
ata-miR156a-3p	TRITD3Bv1G168720.4	337	358	348	1-4,358-355;6-14,352-344;16-18,342-340;20-21,338-337	GCGGGCCGAGGGGGGGAGGAGC&GCUC-ACCCUCUCUCUGUCAGC	0	6.55166	0	0
ata-miR156a-3p	TRITD3Bv1G182300.3	245	264	256	1-4,264-261;6-10,260-256;11-18,254-247;20-21,246-245	GC-GACGGGGAGGAGGG-GAGC&GCUCACCCUC-UCUCUGUCAGC	0	0	0	6.30485
ata-miR156a-3p	TRITD3Bv1G270260.4	831	851	843	1-2,851-850;4-12,849-841;13-15,839-837;17-21,835-831	GUUGAAGGACGAGAGGGUG-GC&GCUCACCCUCUC-UCUGUCAGC	26.9505	0	0	0
ata-miR156a-3p	TRITD4Av1G061560.1	124	145	134	1-4,145-142;6-18,138-126;20-21,125-124	GC-GGCAGGGGGAGGGCCCGAGC&GCUC--ACCCUCUCUCUGUCAGC	0	0	4.84055	0
ata-miR156a-3p	TRITD4Av1G061560.2	124	145	134	1-4,145-142;6-18,138-126;20-21,125-124	GC-GGCAGGGGGAGGGCCCGAGC&GCUC--ACCCUCUCUCUGUCAGC	8.98352	0	0	0
ata-miR156a-3p	TRITD4Av1G061560.3	124	145	134	1-4,145-142;6-18,138-126;20-21,125-124	GC-GGCAGGGGGAGGGCCCGAGC&GCUC--ACCCUCUCUCUGUCAGC	0	6.55166	0	0
ata-miR156a-3p	TRITD4Av1G069760.2	126	147	138	1-4,147-144;6-7,142-141;9-11,139-137;12-21,135-126	GCUGGCAGAGAAGACGGAGGGC&GCUCACCCUCU-CUCUGUCAGC	0	13.1033	0	0
ata-miR156a-3p	TRITD4Av1G098760.12	709	731	720	1-3,731-729;4-11,726-719;13-21,717-709	GCUGAUGGAAGGAGGGUGGAGGC&GCU--CACCCUCUCUCUGUCAGC	0	6.55166	4.84055	0
ata-miR156a-3p	TRITD4Av1G098760.13	709	731	720	1-3,731-729;4-11,726-719;13-21,717-709	GCUGAUGGAAGGAGGGUGGAGGC&GCU--CACCCUCUCUCUGUCAGC	0	0	4.84055	0
ata-miR156a-3p	TRITD4Av1G158310.1	480	505	492	1-8,505-498;9-15,493-487;17-21,484-480	GCUGGUGAGGGAGAAGCUGGGUGGGC&GCUCACCC----UCUCUCU-GUCAGC	0	0	0	6.30485
ata-miR156a-3p	TRITD4Av1G198830.2	12	31	22	1-4,31-28;6-7,27-26;8-16,24-16;18-21,15-12	GCUG-CGGAGAGAGAGG-GAGC&GCUCACC-CUCUCUCUGUCAGC	0	0	4.84055	0
ata-miR156a-3p	TRITD4Av1G255990.1	580	603	594	1-7,603-597;9-11,595-593;12-17,591-586;18-21,583-580	GCUGCGGCAGAGCAGACGGUGAGC&GCUCACCCUCU-CUCUGU--CAGC	8.98352	0	0	0
ata-miR156a-3p	TRITD4Bv1G019060.1	34	55	45	1-4,55-52;7-9,49-47;10-15,45-40;17-21,38-34	GCUGGGAGGGGGCAGGAGGAGC&GCUCACCCU-CUCUCUGUCAGC	0	6.55166	0	0
ata-miR156a-3p	TRITD4Bv1G019060.2	34	55	45	1-4,55-52;7-9,49-47;10-15,45-40;17-21,38-34	GCUGGGAGGGGGCAGGAGGAGC&GCUCACCCU-CUCUCUGUCAGC	0	0	4.84055	0
ata-miR156a-3p	TRITD4Bv1G019060.4	34	55	45	1-4,55-52;7-9,49-47;10-15,45-40;17-21,38-34	GCUGGGAGGGGGCAGGAGGAGC&GCUCACCCU-CUCUCUGUCAGC	0	0	4.84055	0
ata-miR156a-3p	TRITD4Bv1G041410.2	480	505	492	1-8,505-498;9-15,493-487;17-21,484-480	GCUGGUGAGGGAGAAGCUGGGUGGGC&GCUCACCC----UCUCUCU-GUCAGC	0	0	0	6.30485
ata-miR156a-3p	TRITD4Bv1G041410.3	318	343	330	1-8,343-336;9-15,331-325;17-21,322-318	GCUGGUGAGGGAGAAGCUGGGUGGGC&GCUCACCC----UCUCUCU-GUCAGC	8.98352	0	0	0
ata-miR156a-3p	TRITD4Bv1G045920.4	199	221	212	2-14,220-208;15-15,205-205;17-21,203-199	GCUGAGGUCGGGAGGGGGUGGGG&GCUCACCCUCUCUC--UGUCAGC	0	13.1033	0	0
ata-miR156a-3p	TRITD4Bv1G055910.1	651	677	663	1-3,677-675;4-8,672-668;9-13,664-660;14-21,658-651	GCUGACGGUGGAGGCGCGGGUGCCGGC&GCU--CACCC---UCUCU-CUGUCAGC	0	0	14.5217	0
ata-miR156a-3p	TRITD4Bv1G058120.1	18	37	28	1-4,37-34;6-7,33-32;8-16,30-22;18-21,21-18	GCUG-CGGAGGGAGAGG-GAGC&GCUCACC-CUCUCUCUGUCAGC	0	0	0	6.30485
ata-miR156a-3p	TRITD4Bv1G100340.2	709	731	720	1-3,731-729;4-11,726-719;13-21,717-709	GCUGAUGGAAGGAGGGUGGAGGC&GCU--CACCCUCUCUCUGUCAGC	0	0	4.84055	0
ata-miR156a-3p	TRITD4Bv1G100340.5	709	731	720	1-3,731-729;4-11,726-719;13-21,717-709	GCUGAUGGAAGGAGGGUGGAGGC&GCU--CACCCUCUCUCUGUCAGC	0	0	4.84055	0
ata-miR156a-3p	TRITD4Bv1G106560.2	123	144	135	1-4,144-141;6-7,139-138;9-11,136-134;12-21,132-123	GCUGGCAGAGAAGACGGAGGGC&GCUCACCCUCU-CUCUGUCAGC	0	13.1033	0	0
ata-miR156a-3p	TRITD5Av1G101320.2	2337	2355	2346	1-11,2355-2345;16-21,2342-2337	GCUGAUCA--AGAGGGUGAGC&GCUCACCCUCUCUCUGUCAGC	0	0	0	6.30485
ata-miR156a-3p	TRITD5Av1G101410.2	1233	1253	1243	1-6,1253-1248;7-10,1246-1243;12-21,1242-1233	GUUGAUAGAG-GAGGAGUGGGC&GCUCAC-CCUCUCUCUGUCAGC	8.98352	0	0	0
ata-miR156a-3p	TRITD5Av1G101600.1	18	37	28	1-4,37-34;7-16,31-22;18-21,21-18	GCUG-CGGAGGGAGGAGGAGU&GCUCACCCUCUCUCUGUCAGC	8.98352	0	0	0
ata-miR156a-3p	TRITD5Av1G138670.1	1232	1251	1242	2-3,1250-1249;6-18,1246-1234;20-21,1233-1232	GC-GACAGGGAGAGGGCAAGA&GCUCACCCUCUCUCUGUCAGC	17.967	0	0	0
ata-miR156a-3p	TRITD5Av1G150470.1	122	144	132	1-4,144-141;5-10,137-132;12-15,131-128;18-21,125-122	GCUGCGAGAG-GAGGGUCAAGAGC&GCUC---ACCCUCUCUCUGUCAGC	0	0	0	12.6097
ata-miR156a-3p	TRITD5Av1G171780.3	984	1006	996	1-3,1006-1004;4-10,1002-996;13-17,993-989;18-21,987-984	GCUGUACAGACUGGGGGUGCAGC&GCU-CACCCUCUCUCUGU-CAGC	0	0	0	6.30485
ata-miR156a-3p	TRITD5Av1G214770.5	771	797	786	1-2,797-796;4-5,794-793;6-10,790-786;11-21,781-771	GCUGACAGAGAACCAGAGGGCUUGUGC&GCUCA--CCCUC----UCUCUGUCAGC	8.98352	0	0	0
ata-miR156a-3p	TRITD5Av1G214990.1	1014	1033	1024	2-4,1032-1030;6-10,1028-1024;12-12,1023-1023;14-21,1021-1014	GCUGGCGGCG-GAGGGCGAGG&GCUCACCCUCUCUCUGUCAGC	17.967	0	0	0
ata-miR156a-3p	TRITD5Av1G214990.4	882	901	892	2-4,900-898;6-10,896-892;12-12,891-891;14-21,889-882	GCUGGCGGCG-GAGGGCGAGG&GCUCACCCUCUCUCUGUCAGC	0	0	0	25.2194
ata-miR156a-3p	TRITD5Av1G214990.5	822	841	832	2-4,840-838;6-10,836-832;12-12,831-831;14-21,829-822	GCUGGCGGCG-GAGGGCGAGG&GCUCACCCUCUCUCUGUCAGC	17.967	0	0	0
ata-miR156a-3p	TRITD5Av1G214990.7	711	730	721	2-4,729-727;6-10,725-721;12-12,720-720;14-21,718-711	GCUGGCGGCG-GAGGGCGAGG&GCUCACCCUCUCUCUGUCAGC	0	0	19.3622	12.6097
ata-miR156a-3p	TRITD5Av1G214990.9	249	268	259	2-4,267-265;6-10,263-259;12-12,258-258;14-21,256-249	GCUGGCGGCG-GAGGGCGAGG&GCUCACCCUCUCUCUGUCAGC	35.9341	0	0	0
ata-miR156a-3p	TRITD5Av1G227320.1	1362	1383	1372	1-5,1383-1379;6-6,1377-1377;7-10,1375-1372;12-21,1371-1362	GCUGACGGAG-GAGGCGCUGGGC&GCUCA-C-CCUCUCUCUGUCAGC	8.98352	0	4.84055	0
ata-miR156a-3p	TRITD5Av1G227320.2	303	324	313	1-5,324-320;6-6,318-318;7-10,316-313;12-21,312-303	GCUGACGGAG-GAGGCGCUGGGC&GCUCA-C-CCUCUCUCUGUCAGC	0	0	4.84055	25.2194
ata-miR156a-3p	TRITD5Av1G251230.1	856	874	866	2-4,873-871;6-14,870-862;16-21,861-856	GCUGAC-GAGAGAGGG-GAGG&GCUCACCCUCUCUCUGUCAGC	8.98352	0	0	0
ata-miR156a-3p	TRITD5Av1G251230.2	856	874	866	2-4,873-871;6-14,870-862;16-21,861-856	GCUGAC-GAGAGAGGG-GAGG&GCUCACCCUCUCUCUGUCAGC	17.967	0	0	0
ata-miR156a-3p	TRITD5Bv1G053350.1	148	167	158	1-4,167-164;6-7,163-162;8-18,160-150;20-21,149-148	GC-GGCAGAGGGGGCGG-GGGC&GCUCACC-CUCUCUCUGUCAGC	0	0	9.6811	0
ata-miR156a-3p	TRITD5Bv1G053350.2	148	167	158	1-4,167-164;6-7,163-162;8-18,160-150;20-21,149-148	GC-GGCAGAGGGGGCGG-GGGC&GCUCACC-CUCUCUCUGUCAGC	17.967	13.1033	0	0
ata-miR156a-3p	TRITD5Bv1G060670.1	40	59	50	1-5,59-55;7-18,53-42;20-21,41-40	GC-GGCGGAGAGAGGAUGGGU&GCUCACCCUCUCUCUGUCAGC	0	13.1033	0	0
ata-miR156a-3p	TRITD5Bv1G083150.3	1233	1253	1243	1-6,1253-1248;7-10,1246-1243;12-21,1242-1233	GUUGAUAGAG-GAGGAGUGGGC&GCUCAC-CCUCUCUCUGUCAGC	8.98352	0	0	0
ata-miR156a-3p	TRITD5Bv1G164910.1	283	303	293	1-5,303-299;6-12,297-291;15-21,289-283	GCUGAUAU-GGGAGGGAUGGGC&GCUCA-CCCUCUCUCUGUCAGC	0	6.55166	0	0
ata-miR156a-3p	TRITD5Bv1G164910.3	283	303	293	1-5,303-299;6-12,297-291;15-21,289-283	GCUGAUAU-GGGAGGGAUGGGC&GCUCA-CCCUCUCUCUGUCAGC	0	6.55166	4.84055	0
ata-miR156a-3p	TRITD5Bv1G206800.1	124	150	138	1-5,150-146;6-12,142-136;13-20,132-125	CCUGGCGGAUUUGAGAGGGAGAUGAGC&GCUCA---CCCUCUC---UCUGUCAGC	0	6.55166	0	0
ata-miR156a-3p	TRITD5Bv1G211130.6	204	230	219	1-2,230-229;4-5,227-226;6-10,223-219;11-21,214-204	GCUGACAGAGAACCAGAGGGCUUGUGC&GCUCA--CCCUC----UCUCUGUCAGC	8.98352	0	0	0
ata-miR156a-3p	TRITD5Bv1G211520.3	744	763	754	2-4,762-760;6-10,758-754;12-12,753-753;14-21,751-744	GCUGGCGGCG-GAGGGCGAGG&GCUCACCCUCUCUCUGUCAGC	0	0	0	18.9146
ata-miR156a-3p	TRITD5Bv1G211520.4	822	841	832	2-4,840-838;6-10,836-832;12-12,831-831;14-21,829-822	GCUGGCGGCG-GAGGGCGAGG&GCUCACCCUCUCUCUGUCAGC	0	0	9.6811	0
ata-miR156a-3p	TRITD5Bv1G211520.5	882	901	892	2-4,900-898;6-10,896-892;12-12,891-891;14-21,889-882	GCUGGCGGCG-GAGGGCGAGG&GCUCACCCUCUCUCUGUCAGC	0	0	14.5217	0
ata-miR156a-3p	TRITD5Bv1G211520.6	795	814	805	2-4,813-811;6-10,809-805;12-12,804-804;14-21,802-795	GCUGGCGGCG-GAGGGCGAGG&GCUCACCCUCUCUCUGUCAGC	0	0	14.5217	0
ata-miR156a-3p	TRITD5Bv1G211520.9	249	268	259	2-4,267-265;6-10,263-259;12-12,258-258;14-21,256-249	GCUGGCGGCG-GAGGGCGAGG&GCUCACCCUCUCUCUGUCAGC	0	0	0	25.2194
ata-miR156a-3p	TRITD5Bv1G218570.1	243	267	254	1-4,267-264;5-8,262-259;9-15,255-249;17-21,247-243	GCUGAAGGAGAGAGGCGGGUCGAGC&GCUC-ACCC---UCUCUCUGUCAGC	8.98352	0	0	0
ata-miR156a-3p	TRITD5Bv1G218570.2	243	267	254	1-4,267-264;5-8,262-259;9-15,255-249;17-21,247-243	GCUGAAGGAGAGAGGCGGGUCGAGC&GCUC-ACCC---UCUCUCUGUCAGC	0	6.55166	0	0
ata-miR156a-3p	TRITD5Bv1G218570.4	174	198	185	1-4,198-195;5-8,193-190;9-15,186-180;17-21,178-174	GCUGAAGGAGAGAGGCGGGUCGAGC&GCUC-ACCC---UCUCUCUGUCAGC	0	0	4.84055	0
ata-miR156a-3p	TRITD5Bv1G218570.5	300	324	311	1-4,324-321;5-8,319-316;9-15,312-306;17-21,304-300	GCUGAAGGAGAGAGGCGGGUCGAGC&GCUC-ACCC---UCUCUCUGUCAGC	0	0	4.84055	0
ata-miR156a-3p	TRITD5Bv1G239620.1	1422	1441	1432	1-4,1441-1438;7-15,1435-1427;17-21,1426-1422	GCUGG-AGAGGGAGGUGGAGC&GCUCACCCUCUCUCUGUCAGC	0	6.55166	0	0
ata-miR156a-3p	TRITD5Bv1G245660.1	1203	1222	1213	2-4,1221-1219;6-10,1217-1213;12-15,1212-1209;17-21,1207-1203	GCUGGGGGAG-GAGGGGGAGG&GCUCACCCUCUCUCUGUCAGC	17.967	32.7583	0	0
ata-miR156a-3p	TRITD5Bv1G245660.2	1204	1223	1214	2-4,1222-1220;6-10,1218-1214;12-15,1213-1210;17-21,1208-1204	GCUGGGGGAG-GAGGGGGAGG&GCUCACCCUCUCUCUGUCAGC	0	13.1033	0	0
ata-miR156a-3p	TRITD5Bv1G245660.3	1207	1226	1217	2-4,1225-1223;6-10,1221-1217;12-15,1216-1213;17-21,1211-1207	GCUGGGGGAG-GAGGGGGAGG&GCUCACCCUCUCUCUGUCAGC	17.967	0	9.6811	0
ata-miR156a-3p	TRITD5Bv1G245660.4	1201	1220	1211	2-4,1219-1217;6-10,1215-1211;12-15,1210-1207;17-21,1205-1201	GCUGGGGGAG-GAGGGGGAGG&GCUCACCCUCUCUCUGUCAGC	53.9011	0	0	0
ata-miR156a-3p	TRITD6Av1G191730.1	777	798	789	1-4,798-795;7-12,792-787;14-17,785-782;18-21,780-777	GCUGUACAGCGAGAGGAGGGGC&GCUCACCCUCUCUCUGU-CAGC	0	0	0	18.9146
ata-miR156a-3p	TRITD6Av1G194480.1	971	991	981	2-4,990-988;6-18,985-973;20-21,972-971	GC-GGCAGGGAGAGGGCGGAGA&GCUC-ACCCUCUCUCUGUCAGC	0	6.55166	0	31.5243
ata-miR156a-3p	TRITD6Bv1G049120.1	783	801	793	1-4,801-798;6-8,796-794;10-11,793-792;13-21,791-783	GCUGGCGGA-AG-GGGCGAGC&GCUCACCCUCUCUCUGUCAGC	17.967	0	0	0
ata-miR156a-3p	TRITD6Bv1G151050.1	1872	1905	1890	1-3,1905-1903;4-12,1896-1888;13-21,1880-1872	GCUGGCGGACGCGGAGGAGAGGGUGUUCCGCGGC&GCU------CACCCUCUC-------UCUGUCAGC	8.98352	0	0	0
ata-miR156a-3p	TRITD6Bv1G186960.1	983	1003	993	2-4,1002-1000;6-18,997-985;20-21,984-983	GC-GGCAGGGAGAGGGCGGAGA&GCUC-ACCCUCUCUCUGUCAGC	0	0	0	37.8291
ata-miR156a-3p	TRITD7Av1G148800.1	1319	1339	1330	2-16,1338-1324	UUAUCCAGGGAGAGGGUGAGG&GCUCACCCUCUCUCUGUCAGC	17.967	0	0	0
ata-miR156a-3p	TRITD7Av1G148800.3	1432	1452	1443	2-16,1451-1437	UUAUCCAGGGAGAGGGUGAGG&GCUCACCCUCUCUCUGUCAGC	8.98352	0	19.3622	0
ata-miR156a-3p	TRITD7Av1G158790.3	39	59	50	1-2,59-58;4-4,56-56;7-20,53-40	UCUGGCGGAGGGAGGAGGCGC&GCUCACCCUCUCUCUGUCAGC	8.98352	0	0	0
ata-miR156a-3p	TRITD7Av1G158790.4	39	59	50	1-2,59-58;4-4,56-56;7-20,53-40	UCUGGCGGAGGGAGGAGGCGC&GCUCACCCUCUCUCUGUCAGC	8.98352	0	0	0
ata-miR156a-3p	TRITD7Av1G158790.5	39	59	50	1-2,59-58;4-4,56-56;7-20,53-40	UCUGGCGGAGGGAGGAGGCGC&GCUCACCCUCUCUCUGUCAGC	8.98352	0	0	0
ata-miR156a-3p	TRITD7Av1G179890.1	1398	1420	1411	2-4,1419-1417;6-10,1415-1411;11-21,1408-1398	GCUGGCGGGGAUGGAGGGCGGGG&GCUCACCCUC--UCUCUGUCAGC	44.9176	0	4.84055	0
ata-miR156a-3p	TRITD7Av1G207880.3	357	377	368	1-3,377-375;6-15,372-363;18-21,360-357	GCUGCAGGAGAGGGGGAAAGC&GCUCACCCUCUCUCUGUCAGC	0	0	14.5217	18.9146
ata-miR156a-3p	TRITD7Av1G207880.4	354	374	365	1-3,374-372;6-15,369-360;18-21,357-354	GCUGCAGGAGAGGGGGAAAGC&GCUCACCCUCUCUCUGUCAGC	0	19.655	24.2028	0
ata-miR156a-3p	TRITD7Av1G263050.1	418	440	431	1-2,440-439;4-6,438-436;7-14,434-427;16-21,423-418	GCUGGCCUUGAGAGAGGUGUG-GC&GCUCAC-CCUCUCUC--UGUCAGC	8.98352	0	0	0
ata-miR156a-3p	TRITD7Bv1G105900.1	1435	1455	1446	2-16,1454-1440	UUAUCCAGGGAGAGGGUGAGG&GCUCACCCUCUCUCUGUCAGC	0	13.1033	9.6811	0
ata-miR156a-3p	TRITD7Bv1G117530.2	39	59	50	1-2,59-58;4-4,56-56;7-20,53-40	UCUGGCGGAGGGAGGAGGCGC&GCUCACCCUCUCUCUGUCAGC	0	6.55166	0	0
ata-miR156a-3p	TRITD7Bv1G117530.4	39	59	50	1-2,59-58;4-4,56-56;7-20,53-40	UCUGGCGGAGGGAGGAGGCGC&GCUCACCCUCUCUCUGUCAGC	8.98352	0	0	0
ata-miR156a-3p	TRITD7Bv1G117530.6	39	59	50	1-2,59-58;4-4,56-56;7-20,53-40	UCUGGCGGAGGGAGGAGGCGC&GCUCACCCUCUCUCUGUCAGC	0	6.55166	0	0
ata-miR156a-3p	TRITD7Bv1G161680.3	360	380	371	1-3,380-378;6-15,375-366;18-21,363-360	GCUGCAAGAGAGGGGGAAAGC&GCUCACCCUCUCUCUGUCAGC	0	0	9.6811	0
ata-miR156a-3p	TRITD7Bv1G161680.5	411	431	422	1-3,431-429;6-15,426-417;18-21,414-411	GCUGCAAGAGAGGGGGAAAGC&GCUCACCCUCUCUCUGUCAGC	0	0	0	12.6097
ata-miR156a-3p	TRITD7Bv1G176950.1	155	176	165	1-3,176-174;6-6,171-171;7-12,168-163;14-21,162-155	GCUGGCAG-GAGAGGAAGGAAGC&GCUCAC--CCUCUCUCUGUCAGC	0	13.1033	0	0
ata-miR156a-3p	TRITD7Bv1G192650.2	5	25	16	2-4,24-22;6-15,20-11;17-21,9-5	GCUGGAGGAGAGGGGGAGGGG&GCUCACCCUCUCUCUGUCAGC	0	19.655	9.6811	0
ata-miR156a-5p	TRITD3Av1G033650.1	745	765	756	1-4,765-762;6-6,760-760;9-15,757-751;16-20,749-745	GUGCUGCACUCUCGGCGGUCA&UGACAGAAGAGAGUG-AGCAC	0	0	4.84055	0
ata-miR156a-5p	TRITD6Av1G181380.2	763	783	774	2-10,782-774;12-14,772-770;15-20,768-763	GUGUUCAACUGUCUUCUGUUC&UGACAGAAGAGAGU-GAGCAC	8.98352	0	0	0
ata-miR164a-5p	TRITD0Uv1G065990.21	1673	1692	1683	1-5,1692-1688;8-13,1685-1680;15-21,1679-1673	AGCAUGU-CCCUGUGCCUCCA&UGGAGAAGCAGGGCACGUGCU	0	6.55166	0	0
ata-miR164a-5p	TRITD1Av1G054820.19	2231	2252	2244	2-6,2251-2247;8-13,2246-2241;14-15,2239-2238;16-21,2236-2231	AGCAUGCUGACCCUGC-UCUCCU&UGGAGAAGCAGGG-CA-CGUGCU	0	0	4.84055	6.30485
ata-miR164a-5p	TRITD1Av1G054820.20	2027	2048	2040	2-6,2047-2043;8-13,2042-2037;14-15,2035-2034;16-21,2032-2027	AGCAUGCUGACCCUGC-UCUCCU&UGGAGAAGCAGGG-CA-CGUGCU	0	0	4.84055	0
ata-miR164a-5p	TRITD1Av1G054820.21	2234	2255	2247	2-6,2254-2250;8-13,2249-2244;14-15,2242-2241;16-21,2239-2234	AGCAUGCUGACCCUGC-UCUCCU&UGGAGAAGCAGGG-CA-CGUGCU	0	0	4.84055	0
ata-miR164a-5p	TRITD1Av1G161630.13	282	304	293	2-6,303-299;7-11,296-292;12-14,290-288;16-21,287-282	GGCGCG-GCCGCUGCUCCUCUCCG&UGGAGA--AGCAG-GGCACGUGCU	8.98352	0	0	0
ata-miR164a-5p	TRITD1Av1G198640.3	1394	1414	1405	1-5,1414-1410;8-20,1407-1395	CGUGCGUGCCCUGCGGUUCCA&UGGAGAAGCAGGGCACGUGCU	0	0	19.3622	0
ata-miR164a-5p	TRITD1Av1G198640.4	1265	1285	1276	1-5,1285-1281;8-20,1278-1266	CGUGCGUGCCCUGCGGUUCCA&UGGAGAAGCAGGGCACGUGCU	0	0	4.84055	0
ata-miR164a-5p	TRITD1Av1G222340.2	395	416	407	1-8,416-409;10-15,407-402;16-16,400-400;18-21,398-395	AGCAGGCUGCUCUUCUUCUCCA&UGGAGAAGCAGGGCA-CGUGCU	0	6.55166	0	18.9146
ata-miR164a-5p	TRITD1Bv1G039630.2	113	133	124	2-3,132-131;5-9,129-125;11-21,123-113	GGCGCGUGUCCCGCUUCGCCG&UGGAGAAGCAGGGCACGUGCU	0	13.1033	0	0
ata-miR164a-5p	TRITD1Bv1G039630.2	176	196	187	2-3,195-194;5-9,192-188;11-21,186-176	GGCGCGUGUCCCGCUUCGCCG&UGGAGAAGCAGGGCACGUGCU	0	6.55166	0	0
ata-miR164a-5p	TRITD1Bv1G039630.4	176	196	187	2-3,195-194;5-9,192-188;11-21,186-176	GGCGCGUGUCCCGCUUCGCCG&UGGAGAAGCAGGGCACGUGCU	0	6.55166	0	0
ata-miR164a-5p	TRITD1Bv1G040070.2	2225	2248	2237	2-6,2247-2243;8-17,2239-2230;19-19,2228-2228;20-21,2226-2225	AGACCCGUGCCCUGCGUCUCUCCG&UGGAGA--AGCAGGGCACGUG-CU	0	0	9.6811	0
ata-miR164a-5p	TRITD1Bv1G219800.1	395	416	407	1-8,416-409;10-15,407-402;16-16,400-400;18-21,398-395	AGCAGGCUGCUCUUCUUCUCCA&UGGAGAAGCAGGGCA-CGUGCU	8.98352	6.55166	0	0
ata-miR164a-5p	TRITD1Bv1G219800.2	395	416	407	1-8,416-409;10-15,407-402;16-16,400-400;18-21,398-395	AGCAGGCUGCUCUUCUUCUCCA&UGGAGAAGCAGGGCA-CGUGCU	8.98352	0	0	0
ata-miR164a-5p	TRITD2Av1G066120.1	708	730	721	1-8,730-723;10-18,721-713;19-21,710-708	GGCAUACGUGUCCUUCUUCUCCA&UGGAGAAGCAGGGCACGU--GCU	0	13.1033	24.2028	81.9631
ata-miR164a-5p	TRITD2Av1G295350.1	393	412	404	1-6,412-407;8-12,406-402;13-17,400-396;19-21,395-393	GGC-CGUGCAUCUGC-UCUCCA&UGGAGAAGCAGG-GCACGUGCU	8.98352	0	9.6811	0
ata-miR164a-5p	TRITD2Av1G295350.2	393	412	404	1-6,412-407;8-12,406-402;13-17,400-396;19-21,395-393	GGC-CGUGCAUCUGC-UCUCCA&UGGAGAAGCAGG-GCACGUGCU	8.98352	0	0	6.30485
ata-miR164a-5p	TRITD2Bv1G048050.5	2255	2280	2270	2-9,2279-2272;11-12,2269-2268;13-21,2263-2255	AGCACGUGCUGAACCAGGCUUCUUCG&UGGAGAAGC-AGG----GCACGUGCU	0	13.1033	0	0
ata-miR164a-5p	TRITD2Bv1G048050.6	2156	2181	2171	2-9,2180-2173;11-12,2170-2169;13-21,2164-2156	AGCACGUGCUGAACCAGGCUUCUUCG&UGGAGAAGC-AGG----GCACGUGCU	0	6.55166	0	0
ata-miR164a-5p	TRITD2Bv1G077200.1	1317	1339	1330	1-8,1339-1332;10-18,1330-1322;19-21,1319-1317	GGCAUACGUGUCCUUCUUCUCCA&UGGAGAAGCAGGGCACGU--GCU	0	6.55166	0	12.6097
ata-miR164a-5p	TRITD2Bv1G077200.2	708	730	721	1-8,730-723;10-18,721-713;19-21,710-708	GGCAUACGUGUCCUUCUUCUCCA&UGGAGAAGCAGGGCACGU--GCU	0	13.1033	0	6.30485
ata-miR164a-5p	TRITD2Bv1G077200.4	837	859	850	1-8,859-852;10-18,850-842;19-21,839-837	GGCAUACGUGUCCUUCUUCUCCA&UGGAGAAGCAGGGCACGU--GCU	0	0	4.84055	12.6097
ata-miR164a-5p	TRITD2Bv1G077230.3	1323	1345	1336	1-8,1345-1338;10-12,1336-1334;14-18,1332-1328;19-21,1325-1323	GGCCUACGUGGCCUUCUUCUCCA&UGGAGAAGCAGGGCACGU--GCU	8.98352	0	0	0
ata-miR164a-5p	TRITD2Bv1G123660.1	602	622	613	1-6,622-617;8-8,615-615;10-21,613-602	AGCGCGUGCCCUUCCUCUUCA&UGGAGAAGCAGGGCACGUGCU	8.98352	0	9.6811	0
ata-miR164a-5p	TRITD2Bv1G123660.10	467	487	478	1-6,487-482;8-8,480-480;10-21,478-467	AGCGCGUGCCCUUCCUCUUCA&UGGAGAAGCAGGGCACGUGCU	0	13.1033	0	12.6097
ata-miR164a-5p	TRITD2Bv1G123660.11	614	634	625	1-6,634-629;8-8,627-627;10-21,625-614	AGCGCGUGCCCUUCCUCUUCA&UGGAGAAGCAGGGCACGUGCU	8.98352	0	14.5217	6.30485
ata-miR164a-5p	TRITD2Bv1G123660.13	551	571	562	1-6,571-566;8-8,564-564;10-21,562-551	AGCGCGUGCCCUUCCUCUUCA&UGGAGAAGCAGGGCACGUGCU	8.98352	6.55166	14.5217	6.30485
ata-miR164a-5p	TRITD2Bv1G123660.14	479	499	490	1-6,499-494;8-8,492-492;10-21,490-479	AGCGCGUGCCCUUCCUCUUCA&UGGAGAAGCAGGGCACGUGCU	0	0	19.3622	6.30485
ata-miR164a-5p	TRITD2Bv1G123660.15	491	511	502	1-6,511-506;8-8,504-504;10-21,502-491	AGCGCGUGCCCUUCCUCUUCA&UGGAGAAGCAGGGCACGUGCU	17.967	6.55166	33.8839	18.9146
ata-miR164a-5p	TRITD2Bv1G123660.16	494	514	505	1-6,514-509;8-8,507-507;10-21,505-494	AGCGCGUGCCCUUCCUCUUCA&UGGAGAAGCAGGGCACGUGCU	17.967	6.55166	9.6811	12.6097
ata-miR164a-5p	TRITD2Bv1G123660.17	500	520	511	1-6,520-515;8-8,513-513;10-21,511-500	AGCGCGUGCCCUUCCUCUUCA&UGGAGAAGCAGGGCACGUGCU	26.9505	6.55166	19.3622	12.6097
ata-miR164a-5p	TRITD2Bv1G123660.18	488	508	499	1-6,508-503;8-8,501-501;10-21,499-488	AGCGCGUGCCCUUCCUCUUCA&UGGAGAAGCAGGGCACGUGCU	8.98352	0	4.84055	12.6097
ata-miR164a-5p	TRITD2Bv1G123660.19	419	439	430	1-6,439-434;8-8,432-432;10-21,430-419	AGCGCGUGCCCUUCCUCUUCA&UGGAGAAGCAGGGCACGUGCU	8.98352	19.655	19.3622	12.6097
ata-miR164a-5p	TRITD2Bv1G123660.20	506	526	517	1-6,526-521;8-8,519-519;10-21,517-506	AGCGCGUGCCCUUCCUCUUCA&UGGAGAAGCAGGGCACGUGCU	8.98352	6.55166	29.0433	0
ata-miR164a-5p	TRITD2Bv1G123660.21	602	622	613	1-6,622-617;8-8,615-615;10-21,613-602	AGCGCGUGCCCUUCCUCUUCA&UGGAGAAGCAGGGCACGUGCU	17.967	13.1033	19.3622	12.6097
ata-miR164a-5p	TRITD2Bv1G123660.22	551	571	562	1-6,571-566;8-8,564-564;10-21,562-551	AGCGCGUGCCCUUCCUCUUCA&UGGAGAAGCAGGGCACGUGCU	8.98352	6.55166	0	18.9146
ata-miR164a-5p	TRITD2Bv1G123660.23	587	607	598	1-6,607-602;8-8,600-600;10-21,598-587	AGCGCGUGCCCUUCCUCUUCA&UGGAGAAGCAGGGCACGUGCU	8.98352	0	9.6811	25.2194
ata-miR164a-5p	TRITD2Bv1G123660.24	512	532	523	1-6,532-527;8-8,525-525;10-21,523-512	AGCGCGUGCCCUUCCUCUUCA&UGGAGAAGCAGGGCACGUGCU	26.9505	0	19.3622	6.30485
ata-miR164a-5p	TRITD2Bv1G123660.25	458	478	469	1-6,478-473;8-8,471-471;10-21,469-458	AGCGCGUGCCCUUCCUCUUCA&UGGAGAAGCAGGGCACGUGCU	17.967	0	29.0433	6.30485
ata-miR164a-5p	TRITD2Bv1G123660.6	620	640	631	1-6,640-635;8-8,633-633;10-21,631-620	AGCGCGUGCCCUUCCUCUUCA&UGGAGAAGCAGGGCACGUGCU	26.9505	13.1033	14.5217	6.30485
ata-miR164a-5p	TRITD2Bv1G123660.7	602	622	613	1-6,622-617;8-8,615-615;10-21,613-602	AGCGCGUGCCCUUCCUCUUCA&UGGAGAAGCAGGGCACGUGCU	0	13.1033	14.5217	6.30485
ata-miR164a-5p	TRITD2Bv1G172630.1	593	613	603	1-8,613-606;9-14,604-599;16-17,598-597;19-21,595-593	AGCUCG-GCUCUGCCUUCUCCA&UGGAGAAG-CAGGGCACGUGCU	8.98352	0	0	0
ata-miR164a-5p	TRITD2Bv1G228200.4	1572	1593	1584	2-12,1592-1582;14-14,1580-1580;16-21,1577-1572	AGCACGGCGGCCUGUUUCUCCU&UGGAGAAGCAGGGC-ACGUGCU	0	0	4.84055	0
ata-miR164a-5p	TRITD3Av1G011440.2	1299	1322	1313	2-15,1321-1308;16-17,1306-1305;18-21,1302-1299	GGCGACCGAUGCCCUGCUUUUCUC&UGGAGAAGCAGGGCA-CG--UGCU	0	0	0	6.30485
ata-miR164a-5p	TRITD3Av1G011440.3	498	521	512	2-15,520-507;16-17,505-504;18-21,501-498	GGCGACCGAUGCCCUGCUUUUCUC&UGGAGAAGCAGGGCA-CG--UGCU	0	0	0	6.30485
ata-miR164a-5p	TRITD3Av1G015030.4	535	556	546	2-6,555-551;8-9,548-547;11-21,545-535	AGCAUGUGCUCCGCGCUCUCCC&UGGAGA-AGCAGGGCACGUGCU	8.98352	0	0	0
ata-miR164a-5p	TRITD3Av1G015030.5	1228	1249	1239	2-6,1248-1244;8-9,1241-1240;11-21,1238-1228	AGCAUGUGCUCCGCGCUCUCCC&UGGAGA-AGCAGGGCACGUGCU	17.967	0	0	0
ata-miR164a-5p	TRITD3Av1G091010.1	520	541	532	2-5,540-537;8-9,535-534;10-15,532-527;16-21,525-520	GGCGCGCUGCCCUCGCC-CUCCG&UGGAGAAGC-AGGGCA-CGUGCU	0	0	4.84055	0
ata-miR164a-5p	TRITD3Av1G129430.1	478	500	490	1-5,500-496;6-9,494-491;12-17,488-483;18-21,481-478	GGCACCGUGCCGGGCUUCCUCCA&UGGAG-AAGCAGGGCACG-UGCU	0	0	4.84055	0
ata-miR164a-5p	TRITD3Bv1G009950.2	675	697	688	2-16,696-682;17-21,679-675	GGCGCCGGUGCCCUGCUUCUCCG&UGGAGAAGCAGGGCAC--GUGCU	0	0	0	6.30485
ata-miR164a-5p	TRITD3Bv1G076570.2	419	439	429	1-3,439-437;5-9,435-431;10-17,429-422;19-21,421-419	GGC-CGUGCCCUGGCUUCGUCG&UGGAGAAGC-AGGGCACGUGCU	0	0	0	6.30485
ata-miR164a-5p	TRITD3Bv1G120400.1	367	389	379	1-5,389-385;6-9,383-380;12-17,377-372;18-21,370-367	GGCACCGUGCCGGGCUUCCUCCA&UGGAG-AAGCAGGGCACG-UGCU	0	6.55166	14.5217	0
ata-miR164a-5p	TRITD3Bv1G174650.2	6	22	17	1-6,22-17;11-21,16-6	GGCAUGUGCCC----UCUCCA&UGGAGAAGCAGGGCACGUGCU	0	0	0	6.30485
ata-miR164a-5p	TRITD3Bv1G174650.3	6	22	17	1-6,22-17;11-21,16-6	GGCAUGUGCCC----UCUCCA&UGGAGAAGCAGGGCACGUGCU	0	0	14.5217	0
ata-miR164a-5p	TRITD4Av1G159680.1	962	979	973	2-6,978-974;10-21,973-962	GGCACGUGUCCU---UCUCCU&UGGAGAAGCAGGGCACGUGCU	0	6.55166	4.84055	6.30485
ata-miR164a-5p	TRITD4Av1G159680.10	566	583	577	2-6,582-578;10-21,577-566	GGCACGUGUCCU---UCUCCU&UGGAGAAGCAGGGCACGUGCU	0	0	9.6811	12.6097
ata-miR164a-5p	TRITD4Av1G159680.12	836	853	847	2-6,852-848;10-21,847-836	GGCACGUGUCCU---UCUCCU&UGGAGAAGCAGGGCACGUGCU	0	0	14.5217	12.6097
ata-miR164a-5p	TRITD4Av1G159680.13	833	850	844	2-6,849-845;10-21,844-833	GGCACGUGUCCU---UCUCCU&UGGAGAAGCAGGGCACGUGCU	0	0	9.6811	18.9146
ata-miR164a-5p	TRITD4Av1G159680.14	593	610	604	2-6,609-605;10-21,604-593	GGCACGUGUCCU---UCUCCU&UGGAGAAGCAGGGCACGUGCU	8.98352	0	4.84055	18.9146
ata-miR164a-5p	TRITD4Av1G159680.2	959	976	970	2-6,975-971;10-21,970-959	GGCACGUGUCCU---UCUCCU&UGGAGAAGCAGGGCACGUGCU	0	0	4.84055	18.9146
ata-miR164a-5p	TRITD4Av1G159680.5	914	931	925	2-6,930-926;10-21,925-914	GGCACGUGUCCU---UCUCCU&UGGAGAAGCAGGGCACGUGCU	17.967	6.55166	4.84055	6.30485
ata-miR164a-5p	TRITD4Av1G159680.6	908	925	919	2-6,924-920;10-21,919-908	GGCACGUGUCCU---UCUCCU&UGGAGAAGCAGGGCACGUGCU	17.967	6.55166	19.3622	12.6097
ata-miR164a-5p	TRITD4Av1G159680.7	836	853	847	2-6,852-848;10-21,847-836	GGCACGUGUCCU---UCUCCU&UGGAGAAGCAGGGCACGUGCU	8.98352	0	4.84055	18.9146
ata-miR164a-5p	TRITD4Av1G159680.8	806	823	817	2-6,822-818;10-21,817-806	GGCACGUGUCCU---UCUCCU&UGGAGAAGCAGGGCACGUGCU	0	0	0	12.6097
ata-miR164a-5p	TRITD4Av1G159680.9	470	487	481	2-6,486-482;10-21,481-470	GGCACGUGUCCU---UCUCCU&UGGAGAAGCAGGGCACGUGCU	0	13.1033	4.84055	6.30485
ata-miR164a-5p	TRITD4Av1G229330.1	61	83	72	2-5,82-79;7-9,76-74;11-21,71-61	GGCGUGUGCCCGAGCUGCCUCCG&UGGAG-AAGC-AGGGCACGUGCU	0	6.55166	0	0
ata-miR164a-5p	TRITD4Bv1G042840.1	962	979	973	2-6,978-974;10-21,973-962	GGCACGUGUCCU---UCUCCU&UGGAGAAGCAGGGCACGUGCU	17.967	6.55166	14.5217	12.6097
ata-miR164a-5p	TRITD4Bv1G042840.2	470	487	481	2-6,486-482;10-21,481-470	GGCACGUGUCCU---UCUCCU&UGGAGAAGCAGGGCACGUGCU	8.98352	0	0	0
ata-miR164a-5p	TRITD4Bv1G042840.3	836	853	847	2-6,852-848;10-21,847-836	GGCACGUGUCCU---UCUCCU&UGGAGAAGCAGGGCACGUGCU	0	6.55166	4.84055	6.30485
ata-miR164a-5p	TRITD4Bv1G042840.4	914	931	925	2-6,930-926;10-21,925-914	GGCACGUGUCCU---UCUCCU&UGGAGAAGCAGGGCACGUGCU	8.98352	0	19.3622	12.6097
ata-miR164a-5p	TRITD4Bv1G042840.8	755	772	766	2-6,771-767;10-21,766-755	GGCACGUGUCCU---UCUCCU&UGGAGAAGCAGGGCACGUGCU	0	0	0	6.30485
ata-miR164a-5p	TRITD4Bv1G042840.9	836	853	847	2-6,852-848;10-21,847-836	GGCACGUGUCCU---UCUCCU&UGGAGAAGCAGGGCACGUGCU	0	0	9.6811	0
ata-miR164a-5p	TRITD4Bv1G163000.16	2130	2151	2142	1-5,2151-2147;7-11,2145-2141;12-15,2139-2136;16-17,2134-2133;19-21,2132-2130	AGC-CGCUGCCGCUGCUCCUCCA&UGGAGAAGCAG-GGCA-CGUGCU	0	0	0	6.30485
ata-miR164a-5p	TRITD4Bv1G176220.1	61	83	72	2-5,82-79;7-9,76-74;11-21,71-61	GGCGUGUGCCCGAGCUGCCUCCG&UGGAG-AAGC-AGGGCACGUGCU	8.98352	0	14.5217	6.30485
ata-miR164a-5p	TRITD5Av1G004220.3	277	296	287	3-17,294-280;19-21,279-277	AGU-UGUGCUCUGCUUCUCGU&UGGAGAAGCAGGGCACGUGCU	0	0	4.84055	0
ata-miR164a-5p	TRITD5Av1G021830.3	653	673	664	1-16,673-658;18-21,656-653	AGCAAGUGCCCUGCUUCUCCA&UGGAGAAGCAGGGCACGUGCU	0	0	48.4055	0
ata-miR164a-5p	TRITD5Av1G113540.4	37	62	47	1-5,62-58;7-9,56-54;10-14,47-43;16-21,42-37	GGCGCG-GCCCUCGCGGCGCUCCUCCA&UGGAGAAGC------AGGGCACGUGCU	17.967	0	0	0
ata-miR164a-5p	TRITD5Av1G130510.2	544	569	560	1-11,569-559;12-14,556-554;16-21,549-544	GGCAUGGAAGGCCAGCUGCUUCUCCA&UGGAGAAGCAG--GGC---ACGUGCU	8.98352	0	0	0
ata-miR164a-5p	TRITD5Av1G135920.2	1026	1045	1037	3-8,1043-1038;10-21,1037-1026	AGCAUGUGCUCU-CUUCUCAA&UGGAGAAGCAGGGCACGUGCU	8.98352	0	0	0
ata-miR164a-5p	TRITD5Av1G135920.3	1005	1024	1016	3-8,1022-1017;10-21,1016-1005	AGCAUGUGCUCU-CUUCUCAA&UGGAGAAGCAGGGCACGUGCU	0	0	0	6.30485
ata-miR164a-5p	TRITD5Av1G153940.1	204	227	217	2-5,226-223;6-9,221-218;11-16,216-211;17-21,208-204	GGCGCCGGUGCCCGGCUUCCUCCC&UGGAG-AAGCAGGGCAC--GUGCU	17.967	0	0	0
ata-miR164a-5p	TRITD5Av1G153940.2	204	227	217	2-5,226-223;6-9,221-218;11-16,216-211;17-21,208-204	GGCGCCGGUGCCCGGCUUCCUCCC&UGGAG-AAGCAGGGCAC--GUGCU	8.98352	0	0	0
ata-miR164a-5p	TRITD5Av1G174050.2	106	133	118	1-9,133-125;10-10,118-118;12-18,116-110;19-21,108-106	GGCAACGUGCUGUCGCUGCGCUUCUCCA&UGGAGAAGC------AGGGCACGU-GCU	0	0	0	18.9146
ata-miR164a-5p	TRITD5Av1G204520.3	337	356	347	1-6,356-351;8-10,349-347;13-21,345-337	GGCGCGUGCG-UGCGUCUCCA&UGGAGAAGCAGGGCACGUGCU	0	0	0	6.30485
ata-miR164a-5p	TRITD5Bv1G022090.3	668	688	679	1-16,688-673;18-21,671-668	AGCAAGUGCCCUGCUUCUCCA&UGGAGAAGCAGGGCACGUGCU	71.8681	0	0	50.4388
ata-miR164a-5p	TRITD5Bv1G047490.1	337	358	348	2-5,357-354;6-9,352-349;11-14,347-344;16-21,342-337	AGCACGAGCCCGGCUUCCUCCC&UGGAG-AAGCAGGGCACGUGCU	0	0	4.84055	0
ata-miR164a-5p	TRITD5Bv1G047490.2	337	358	348	2-5,357-354;6-9,352-349;11-14,347-344;16-21,342-337	AGCACGAGCCCGGCUUCCUCCC&UGGAG-AAGCAGGGCACGUGCU	0	0	9.6811	0
ata-miR164a-5p	TRITD5Bv1G047490.4	337	358	348	2-5,357-354;6-9,352-349;11-14,347-344;16-21,342-337	AGCACGAGCCCGGCUUCCUCCC&UGGAG-AAGCAGGGCACGUGCU	0	0	4.84055	0
ata-miR164a-5p	TRITD5Bv1G047490.5	337	358	348	2-5,357-354;6-9,352-349;11-14,347-344;16-21,342-337	AGCACGAGCCCGGCUUCCUCCC&UGGAG-AAGCAGGGCACGUGCU	0	0	4.84055	0
ata-miR164a-5p	TRITD5Bv1G204810.1	543	563	554	7-21,557-543	GGCGCGUGCCCUGCUGAAGAU&UGGAGAAGCAGGGCACGUGCU	0	13.1033	0	0
ata-miR164a-5p	TRITD5Bv1G221760.3	766	793	776	1-6,793-788;7-16,779-770;18-21,769-766	AGCG-GUGUCCUGCUAUGCGACUUCUCCA&UGGAGA--------AGCAGGGCACGUGCU	0	0	4.84055	0
ata-miR164a-5p	TRITD5Bv1G224190.4	789	808	799	2-3,807-806;5-10,804-799;12-17,797-792;19-21,791-789	GGC-CGUGCUGUGCUUCGCCG&UGGAGAAGCAGGGCACGUGCU	8.98352	0	0	0
ata-miR164a-5p	TRITD6Av1G010890.1	104	129	118	1-8,129-122;9-9,120-120;11-15,117-113;16-21,109-104	AGCGCGCCCUGCCCCCGUCUUCUCCA&UGGAGAAG-C-AGGGCA---CGUGCU	0	13.1033	0	0
ata-miR164a-5p	TRITD6Av1G048730.1	618	640	630	3-8,638-633;9-9,631-631;11-11,629-629;12-21,627-618	GGCGCGUGCCGCCGUCUUCUCAU&UGGAGAAG-CAG-GGCACGUGCU	0	0	0	6.30485
ata-miR164a-5p	TRITD6Av1G051360.3	1056	1076	1067	2-11,1075-1066;12-14,1064-1062;16-17,1060-1059;19-21,1058-1056	AGC-CGCGCCAUUGCUUCUCCC&UGGAGAAGCAG-GGCACGUGCU	0	0	4.84055	0
ata-miR164a-5p	TRITD6Bv1G046680.3	106	126	116	2-6,125-121;7-14,119-112;16-16,111-111;18-21,109-106	GGCGGG-GCCCUGCUGUCUCCC&UGGAGA-AGCAGGGCACGUGCU	0	0	0	6.30485
ata-miR164a-5p	TRITD6Bv1G063540.3	1107	1127	1118	2-11,1126-1117;12-14,1115-1113;16-17,1111-1110;19-21,1109-1107	AGC-CGCGCCACUGCUUCUCCC&UGGAGAAGCAG-GGCACGUGCU	0	0	4.84055	0
ata-miR164a-5p	TRITD7Av1G157640.2	665	685	676	1-16,685-670;18-21,668-665	AGCAAGUGUCCUGCUUCUCCG&UGGAGAAGCAGGGCACGUGCU	62.8846	13.1033	174.26	0
ata-miR164a-5p	TRITD7Av1G246970.3	215	235	226	1-16,235-220;18-21,218-215	AGCAAGUGCCCUGCUUCUCCA&UGGAGAAGCAGGGCACGUGCU	62.8846	0	14.5217	100.878
ata-miR164a-5p	TRITD7Av1G247310.1	656	676	667	1-16,676-661;18-21,659-656	AGCAAGUGCCCUGCUUCUCCA&UGGAGAAGCAGGGCACGUGCU	188.654	0	188.782	0
ata-miR164a-5p	TRITD7Av1G275250.1	864	886	877	2-8,885-879;10-16,877-871;18-18,869-869;19-21,866-864	GGCCGGGGUGCCCUUCUUCUCCU&UGGAGAAGCAGGGCACGU--GCU	8.98352	6.55166	0	0
ata-miR164a-5p	TRITD7Av1G275250.2	864	886	877	2-8,885-879;10-16,877-871;18-18,869-869;19-21,866-864	GGCCGGGGUGCCCUUCUUCUCCU&UGGAGAAGCAGGGCACGU--GCU	0	6.55166	14.5217	6.30485
ata-miR164a-5p	TRITD7Av1G275250.5	353	370	362	1-9,370-362;13-21,361-353	AGCGCGUGC---GCUUCUCCA&UGGAGAAGCAGGGCACGUGCU	0	0	0	6.30485
ata-miR164a-5p	TRITD7Av1G275250.5	864	886	877	2-8,885-879;10-16,877-871;18-18,869-869;19-21,866-864	GGCCGGGGUGCCCUUCUUCUCCU&UGGAGAAGCAGGGCACGU--GCU	8.98352	13.1033	9.6811	0
ata-miR164a-5p	TRITD7Av1G275250.6	864	886	877	2-8,885-879;10-16,877-871;18-18,869-869;19-21,866-864	GGCCGGGGUGCCCUUCUUCUCCU&UGGAGAAGCAGGGCACGU--GCU	26.9505	6.55166	4.84055	12.6097
ata-miR164a-5p	TRITD7Bv1G038690.2	777	799	790	3-8,797-792;10-18,790-782;19-21,779-777	GGCCGGCGUGCCCUUCUUCUCGC&UGGAGAAGCAGGGCACGU--GCU	0	0	0	6.30485
ata-miR164a-5p	TRITD7Bv1G046160.2	1183	1204	1194	2-4,1203-1201;8-15,1196-1189;17-21,1187-1183	GGCGCUUGCCCUGCGCCAUCCU&UGGA-GAAGCAGGGCACGUGCU	0	6.55166	0	0
ata-miR164a-5p	TRITD7Bv1G055920.1	32	53	43	2-4,52-50;8-9,45-44;11-21,42-32	GGCACGUGCCCGGCCGGGUCCC&UGGA-GAAGCAGGGCACGUGCU	8.98352	0	0	0
ata-miR164a-5p	TRITD7Bv1G081030.3	833	857	843	1-6,857-852;7-11,846-842;13-14,840-839;16-21,838-833	AGCACG-GUGCUGCUGUCACUCUCCA&UGGAGA-----AGCAGGGCACGUGCU	17.967	0	0	0
ata-miR164a-5p	TRITD7Bv1G104790.1	306	330	316	2-4,329-327;5-10,321-316;12-17,314-309;19-21,308-306	GGC-CGUGCCGUGCUUCAUAGCUCCU&UGGA-----GAAGCAGGGCACGUGCU	0	0	0	6.30485
ata-miR164a-5p	TRITD7Bv1G133340.1	198	217	208	2-6,216-212;8-14,210-204;16-18,203-201;20-21,199-198	AGGGCG-GCCUUGCGUCUCCG&UGGAGAAGCAGGGCACGUGCU	17.967	0	14.5217	56.7437
ata-miR164a-5p	TRITD7Bv1G142440.1	266	290	277	2-5,289-286;8-16,279-271;18-21,269-266	AGCAGGUGCCCUGCGCCGAGCUCUU&UGGAG----AAGCAGGGCACGUGCU	8.98352	0	0	0
[truncated: 196,474 more rows]

## Sheet: Grain libraries
Table S10 continued. Durum wheat miRNA-mediated target genes identified via degradome sequencing.
miRNA Query	Target gene transcript	TStart	TStop	TSlice	Paired positions	mRNA & miRNA paired sequence	AuCC_G	AuCH_G	AuHC_G	AuHH_G
aly-miR159b-3p_L-1R+1	TRITD1Av1G117940.2	409	432	423	1-8,432-425;11-16,422-417;17-21,413-409	GAGGACUCGCUCCCGCCGAUCCGG&UUGGAUUGAAGGGAGC---UCUUU	3.8693	0	0	0
aly-miR159b-3p_L-1R+1	TRITD1Av1G140810.3	10	31	21	1-8,31-24;11-21,20-10	GAGGAGCUCCCCGGCGAUUCGG&UUGGAUUG-AAGGGAGCUCUUU	0	0	3.45676	0
aly-miR159b-3p_L-1R+1	TRITD1Av1G159370.1	756	776	766	1-8,776-769;11-16,765-760;18-21,759-756	AAAG-GCUCCUGGACAGUCCAA&UUGGAUUG-AAGGGAGCUCUUU	0	5.29835	0	0
aly-miR159b-3p_L-1R+1	TRITD1Av1G159370.2	885	905	895	1-8,905-898;11-16,894-889;18-21,888-885	AAAG-GCUCCUGGACAGUCCAA&UUGGAUUG-AAGGGAGCUCUUU	0	0	3.45676	6.81329
aly-miR159b-3p_L-1R+1	TRITD1Av1G159370.7	198	218	208	1-8,218-211;11-16,207-202;18-21,201-198	AAAG-GCUCCUGGACAGUCCAA&UUGGAUUG-AAGGGAGCUCUUU	0	5.29835	3.45676	6.81329
aly-miR159b-3p_L-1R+1	TRITD1Av1G216750.6	1586	1613	1597	1-9,1613-1605;10-21,1597-1586	GAAGAGUUCCCUCAUCCGUUCAAUUCGA&UUGGAUUGA-------AGGGAGCUCUUU	0	0	0	6.81329
aly-miR159b-3p_L-1R+1	TRITD1Bv1G023560.2	325	345	336	4-8,342-338;10-11,336-335;13-21,333-325	GAAGAGCUCGCUGCAAUCAAG&UUGGAUUGAAGGGAGCUCUUU	3.8693	0	0	0
aly-miR159b-3p_L-1R+1	TRITD1Bv1G118040.1	409	432	423	1-8,432-425;11-16,422-417;17-21,413-409	GAGGACUCGCUCCCGCCGAUCCGG&UUGGAUUGAAGGGAGC---UCUUU	3.8693	0	0	0
aly-miR159b-3p_L-1R+1	TRITD1Bv1G144840.2	750	770	760	1-8,770-763;11-16,759-754;18-21,753-750	AAAG-GCUCCUGGACAGUCCAA&UUGGAUUG-AAGGGAGCUCUUU	3.8693	0	0	0
aly-miR159b-3p_L-1R+1	TRITD1Bv1G209100.1	1487	1508	1498	1-5,1508-1504;8-9,1501-1500;10-14,1498-1494;16-21,1492-1487	GAAGGGGUCCCUAUCUUUCCGA&UUGGAUUGA-AGGGAGCUCUUU	7.73859	0	0	0
aly-miR159b-3p_L-1R+1	TRITD1Bv1G209100.3	1544	1565	1555	1-5,1565-1561;8-9,1558-1557;10-14,1555-1551;16-21,1549-1544	GAAGGGGUCCCUAUCUUUCCGA&UUGGAUUGA-AGGGAGCUCUUU	11.6079	0	0	0
aly-miR159b-3p_L-1R+1	TRITD2Av1G035460.1	685	705	696	4-9,702-697;12-21,694-685	AAAGAGCUCCAGUCAAUCGCC&UUGGAUUGAAGGGAGCUCUUU	0	0	3.45676	0
aly-miR159b-3p_L-1R+1	TRITD2Av1G035460.2	685	705	696	4-9,702-697;12-21,694-685	AAAGAGCUCCAGUCAAUCGCC&UUGGAUUGAAGGGAGCUCUUU	0	0	0	6.81329
aly-miR159b-3p_L-1R+1	TRITD2Av1G204790.2	658	680	669	1-6,680-675;8-21,671-658	AAGGAGCUCCCUUUCUCAUUCGG&UUGGAU--UGAAGGGAGCUCUUU	0	0	10.3703	0
aly-miR159b-3p_L-1R+1	TRITD2Av1G222930.2	202	222	213	1-7,222-216;9-9,214-214;11-12,212-211;14-21,209-202	GAGGAGCUGCCGUGGAUCCAG&UUGGAUUGAAGGGAGCUCUUU	0	5.29835	0	0
aly-miR159b-3p_L-1R+1	TRITD2Av1G260990.1	931	952	943	2-3,951-950;5-13,948-940;14-21,938-931	GAGGGGUUCCCCUUCAAUGCAG&UUGGAUUGAAGGG-AGCUCUUU	15.4772	5.29835	0	6.81329
aly-miR159b-3p_L-1R+1	TRITD2Av1G260990.2	628	649	640	2-3,648-647;5-13,645-637;14-21,635-628	GAGGGGUUCCCCUUCAAUGCAG&UUGGAUUGAAGGG-AGCUCUUU	19.3465	0	0	6.81329
aly-miR159b-3p_L-1R+1	TRITD2Av1G260990.4	931	952	943	2-3,951-950;5-13,948-940;14-21,938-931	GAGGGGUUCCCCUUCAAUGCAG&UUGGAUUGAAGGG-AGCUCUUU	7.73859	0	0	0
aly-miR159b-3p_L-1R+1	TRITD2Av1G260990.6	931	952	943	2-3,951-950;5-13,948-940;14-21,938-931	GAGGGGUUCCCCUUCAAUGCAG&UUGGAUUGAAGGG-AGCUCUUU	3.8693	0	0	0
aly-miR159b-3p_L-1R+1	TRITD2Bv1G072190.2	638	659	649	3-8,657-652;11-21,648-638	GAAGAGCUCCUAAACAAUCCUC&UUGGAUUG-AAGGGAGCUCUUU	0	0	3.45676	0
aly-miR159b-3p_L-1R+1	TRITD2Bv1G167870.1	1108	1130	1119	1-6,1130-1125;8-21,1121-1108	AAGGAGCUCCCUUUCUCAUUCGG&UUGGAU--UGAAGGGAGCUCUUU	0	0	0	13.6266
aly-miR159b-3p_L-1R+1	TRITD2Bv1G223660.3	949	970	961	2-3,969-968;5-13,966-958;14-21,956-949	GAGGGGUUCCCCUUCAAUGCAG&UUGGAUUGAAGGG-AGCUCUUU	0	5.29835	0	0
aly-miR159b-3p_L-1R+1	TRITD2Bv1G223660.4	934	955	946	2-3,954-953;5-13,951-943;14-21,941-934	GAGGGGUUCCCCUUCAAUGCAG&UUGGAUUGAAGGG-AGCUCUUU	3.8693	0	0	0
aly-miR159b-3p_L-1R+1	TRITD2Bv1G223660.7	952	973	964	2-3,972-971;5-13,969-961;14-21,959-952	GAGGGGUUCCCCUUCAAUGCAG&UUGGAUUGAAGGG-AGCUCUUU	0	5.29835	3.45676	0
aly-miR159b-3p_L-1R+1	TRITD2Bv1G223660.8	778	799	790	2-3,798-797;5-13,795-787;14-21,785-778	GAGGGGUUCCCCUUCAAUGCAG&UUGGAUUGAAGGG-AGCUCUUU	0	0	3.45676	0
aly-miR159b-3p_L-1R+1	TRITD2Bv1G227170.1	160	179	171	1-8,179-172;13-21,168-160	GAGGAGCUCAUA-CAGUCCAA&UUGGAUUGAAGGGAGCUCUUU	3.8693	0	0	0
aly-miR159b-3p_L-1R+1	TRITD2Bv1G227170.2	358	377	369	1-8,377-370;13-21,366-358	GAGGAGCUCAUA-CAGUCCAA&UUGGAUUGAAGGGAGCUCUUU	0	5.29835	0	0
aly-miR159b-3p_L-1R+1	TRITD3Av1G002690.1	739	758	749	2-3,757-756;6-16,753-743;18-21,742-739	GAAG-GCUCCCUUCAAGGCAG&UUGGAUUGAAGGGAGCUCUUU	0	0	3.45676	0
aly-miR159b-3p_L-1R+1	TRITD3Av1G196060.15	1018	1042	1029	3-8,1040-1035;11-21,1028-1018	GAAGAGCUCCCCCAUACUAAUCCUG&UUGGAUUG----AAGGGAGCUCUUU	0	0	3.45676	0
aly-miR159b-3p_L-1R+1	TRITD3Av1G196060.16	1333	1357	1344	3-8,1355-1350;11-21,1343-1333	GAAGAGCUCCCCCAUACUAAUCCUG&UUGGAUUG----AAGGGAGCUCUUU	0	0	3.45676	0
aly-miR159b-3p_L-1R+1	TRITD3Av1G196060.19	1468	1492	1479	3-8,1490-1485;11-21,1478-1468	GAAGAGCUCCCCCAUACUAAUCCUG&UUGGAUUG----AAGGGAGCUCUUU	0	0	3.45676	0
aly-miR159b-3p_L-1R+1	TRITD3Av1G196060.21	1468	1492	1479	3-8,1490-1485;11-21,1478-1468	GAAGAGCUCCCCCAUACUAAUCCUG&UUGGAUUG----AAGGGAGCUCUUU	0	0	3.45676	0
aly-miR159b-3p_L-1R+1	TRITD3Av1G196060.27	1468	1492	1479	3-8,1490-1485;11-21,1478-1468	GAAGAGCUCCCCCAUACUAAUCCUG&UUGGAUUG----AAGGGAGCUCUUU	3.8693	0	3.45676	0
aly-miR159b-3p_L-1R+1	TRITD3Av1G196060.30	106	130	117	3-8,128-123;11-21,116-106	GAAGAGCUCCCCCAUACUAAUCCUG&UUGGAUUG----AAGGGAGCUCUUU	0	0	3.45676	0
aly-miR159b-3p_L-1R+1	TRITD3Av1G196060.36	1468	1492	1479	3-8,1490-1485;11-21,1478-1468	GAAGAGCUCCCCCAUACUAAUCCUG&UUGGAUUG----AAGGGAGCUCUUU	0	0	3.45676	0
aly-miR159b-3p_L-1R+1	TRITD3Av1G196060.38	1468	1492	1479	3-8,1490-1485;11-21,1478-1468	GAAGAGCUCCCCCAUACUAAUCCUG&UUGGAUUG----AAGGGAGCUCUUU	3.8693	0	0	0
aly-miR159b-3p_L-1R+1	TRITD3Av1G196060.39	1468	1492	1479	3-8,1490-1485;11-21,1478-1468	GAAGAGCUCCCCCAUACUAAUCCUG&UUGGAUUG----AAGGGAGCUCUUU	3.8693	5.29835	0	0
aly-miR159b-3p_L-1R+1	TRITD3Av1G196060.4	1468	1492	1479	3-8,1490-1485;11-21,1478-1468	GAAGAGCUCCCCCAUACUAAUCCUG&UUGGAUUG----AAGGGAGCUCUUU	3.8693	0	0	0
aly-miR159b-3p_L-1R+1	TRITD3Av1G196060.6	1468	1492	1479	3-8,1490-1485;11-21,1478-1468	GAAGAGCUCCCCCAUACUAAUCCUG&UUGGAUUG----AAGGGAGCUCUUU	0	0	3.45676	0
aly-miR159b-3p_L-1R+1	TRITD3Av1G196060.9	400	424	411	3-8,422-417;11-21,410-400	GAAGAGCUCCCCCAUACUAAUCCUG&UUGGAUUG----AAGGGAGCUCUUU	3.8693	0	3.45676	0
aly-miR159b-3p_L-1R+1	TRITD3Av1G201400.2	665	685	676	3-7,683-679;9-21,677-665	AAAGAGCUCCUUUGGAUCUCA&UUGGAUUGAAGGGAGCUCUUU	0	0	0	6.81329
aly-miR159b-3p_L-1R+1	TRITD3Av1G265870.6	3217	3236	3228	2-6,3235-3231;11-21,3227-3217	GAAGAGCUCCCGUU-GUUCAU&UUGGAUUGAAGGGAGCUCUUU	0	0	3.45676	0
aly-miR159b-3p_L-1R+1	TRITD3Av1G281120.15	2887	2908	2898	3-6,2906-2903;7-8,2901-2900;10-21,2898-2887	GAAGGGCUUCCUACAUAUCCGU&UUGGAU-UGAAGGGAGCUCUUU	0	0	3.45676	0
aly-miR159b-3p_L-1R+1	TRITD3Av1G281120.18	2884	2905	2895	3-6,2903-2900;7-8,2898-2897;10-21,2895-2884	GAAGGGCUUCCUACAUAUCCGU&UUGGAU-UGAAGGGAGCUCUUU	3.8693	0	0	0
aly-miR159b-3p_L-1R+1	TRITD3Av1G281120.9	1636	1657	1647	3-6,1655-1652;7-8,1650-1649;10-21,1647-1636	GAAGGGCUUCCUACAUAUCCGU&UUGGAU-UGAAGGGAGCUCUUU	3.8693	0	0	0
aly-miR159b-3p_L-1R+1	TRITD3Bv1G039670.1	1935	1956	1946	6-9,1951-1948;10-21,1946-1935	GAGGAGCUCCCUCUCAAAUAAU&UUGGAUUGA-AGGGAGCUCUUU	0	0	3.45676	0
aly-miR159b-3p_L-1R+1	TRITD3Bv1G039670.5	1935	1956	1946	6-9,1951-1948;10-21,1946-1935	GAGGAGCUCCCUCUCAAAUAAU&UUGGAUUGA-AGGGAGCUCUUU	0	0	3.45676	0
aly-miR159b-3p_L-1R+1	TRITD3Bv1G182790.15	1468	1492	1479	3-8,1490-1485;11-21,1478-1468	GAAGAGCUCCCCCAUACUAAUCCUG&UUGGAUUG----AAGGGAGCUCUUU	0	5.29835	0	0
aly-miR159b-3p_L-1R+1	TRITD3Bv1G182790.22	1468	1492	1479	3-8,1490-1485;11-21,1478-1468	GAAGAGCUCCCCCAUACUAAUCCUG&UUGGAUUG----AAGGGAGCUCUUU	0	0	3.45676	0
aly-miR159b-3p_L-1R+1	TRITD3Bv1G182790.26	1468	1492	1479	3-8,1490-1485;11-21,1478-1468	GAAGAGCUCCCCCAUACUAAUCCUG&UUGGAUUG----AAGGGAGCUCUUU	0	5.29835	0	0
aly-miR159b-3p_L-1R+1	TRITD3Bv1G182790.42	406	430	417	3-8,428-423;11-21,416-406	GAAGAGCUCCCCCAUACUAAUCCUG&UUGGAUUG----AAGGGAGCUCUUU	0	0	3.45676	0
aly-miR159b-3p_L-1R+1	TRITD3Bv1G182790.44	76	100	87	3-8,98-93;11-21,86-76	GAAGAGCUCCCCCAUACUAAUCCUG&UUGGAUUG----AAGGGAGCUCUUU	0	5.29835	0	0
aly-miR159b-3p_L-1R+1	TRITD3Bv1G182790.7	1468	1492	1479	3-8,1490-1485;11-21,1478-1468	GAAGAGCUCCCCCAUACUAAUCCUG&UUGGAUUG----AAGGGAGCUCUUU	0	5.29835	0	0
aly-miR159b-3p_L-1R+1	TRITD3Bv1G182790.9	1468	1492	1479	3-8,1490-1485;11-21,1478-1468	GAAGAGCUCCCCCAUACUAAUCCUG&UUGGAUUG----AAGGGAGCUCUUU	0	5.29835	0	0
aly-miR159b-3p_L-1R+1	TRITD3Bv1G260100.1	2911	2930	2922	2-6,2929-2925;11-21,2921-2911	GAAGAGCUCCCGUU-GUUCAU&UUGGAUUGAAGGGAGCUCUUU	0	5.29835	0	0
aly-miR159b-3p_L-1R+1	TRITD3Bv1G260100.3	5854	5873	5865	2-6,5872-5868;11-21,5864-5854	GAAGAGCUCCCGUU-GUUCAU&UUGGAUUGAAGGGAGCUCUUU	0	0	3.45676	0
aly-miR159b-3p_L-1R+1	TRITD3Bv1G260100.4	3220	3239	3231	2-6,3238-3234;11-21,3230-3220	GAAGAGCUCCCGUU-GUUCAU&UUGGAUUGAAGGGAGCUCUUU	0	5.29835	0	0
aly-miR159b-3p_L-1R+1	TRITD3Bv1G276650.12	2812	2833	2823	3-6,2831-2828;7-8,2826-2825;10-21,2823-2812	GAAGGGCUUCCUACAUAUCCGU&UUGGAU-UGAAGGGAGCUCUUU	3.8693	0	0	0
aly-miR159b-3p_L-1R+1	TRITD3Bv1G276650.28	472	493	483	3-6,491-488;7-8,486-485;10-21,483-472	GAAGGGCUUCCUACAUAUCCGU&UUGGAU-UGAAGGGAGCUCUUU	0	0	3.45676	0
aly-miR159b-3p_L-1R+1	TRITD4Av1G171370.1	688	711	702	1-10,711-702;12-14,700-698;15-21,694-688	GAGGAGCAAUUCUGUUCAAUCCAA&UUGGAUUGAAGGGA---GCUCUUU	0	0	3.45676	0
aly-miR159b-3p_L-1R+1	TRITD5Av1G124740.1	490	508	501	1-4,508-505;7-12,504-499;14-21,497-490	GAGGAGCUGCCUUCG--CCGG&UUGGAUUGAAGGGAGCUCUUU	0	0	10.3703	0
aly-miR159b-3p_L-1R+1	TRITD5Av1G161060.1	3286	3307	3298	3-5,3305-3303;7-9,3301-3299;11-15,3297-3293;16-21,3291-3286	GAGGAGCCUCCCGUCAUUCCCA&UUGGAUUGAAGGGAG-CUCUUU	19.3465	0	0	0
aly-miR159b-3p_L-1R+1	TRITD5Av1G161060.2	3448	3469	3460	3-5,3467-3465;7-9,3463-3461;11-15,3459-3455;16-21,3453-3448	GAGGAGCCUCCCGUCAUUCCCA&UUGGAUUGAAGGGAG-CUCUUU	3.8693	0	0	6.81329
aly-miR159b-3p_L-1R+1	TRITD5Av1G161060.3	3445	3466	3457	3-5,3464-3462;7-9,3460-3458;11-15,3456-3452;16-21,3450-3445	GAGGAGCCUCCCGUCAUUCCCA&UUGGAUUGAAGGGAG-CUCUUU	3.8693	0	0	0
aly-miR159b-3p_L-1R+1	TRITD5Av1G161060.4	3433	3454	3445	3-5,3452-3450;7-9,3448-3446;11-15,3444-3440;16-21,3438-3433	GAGGAGCCUCCCGUCAUUCCCA&UUGGAUUGAAGGGAG-CUCUUU	15.4772	0	3.45676	0
aly-miR159b-3p_L-1R+1	TRITD5Av1G161060.5	3373	3394	3385	3-5,3392-3390;7-9,3388-3386;11-15,3384-3380;16-21,3378-3373	GAGGAGCCUCCCGUCAUUCCCA&UUGGAUUGAAGGGAG-CUCUUU	7.73859	0	0	6.81329
aly-miR159b-3p_L-1R+1	TRITD5Av1G161060.6	3448	3469	3460	3-5,3467-3465;7-9,3463-3461;11-15,3459-3455;16-21,3453-3448	GAGGAGCCUCCCGUCAUUCCCA&UUGGAUUGAAGGGAG-CUCUUU	7.73859	5.29835	3.45676	0
aly-miR159b-3p_L-1R+1	TRITD5Av1G161060.7	1630	1651	1642	3-5,1649-1647;7-9,1645-1643;11-15,1641-1637;16-21,1635-1630	GAGGAGCCUCCCGUCAUUCCCA&UUGGAUUGAAGGGAG-CUCUUU	0	0	0	6.81329
aly-miR159b-3p_L-1R+1	TRITD5Bv1G103120.1	490	508	501	1-4,508-505;7-12,504-499;14-21,497-490	GAGGAGCUGCCUUCG--CCGG&UUGGAUUGAAGGGAGCUCUUU	0	0	6.91353	0
aly-miR159b-3p_L-1R+1	TRITD5Bv1G153080.1	3319	3340	3331	3-5,3338-3336;7-9,3334-3332;11-15,3330-3326;16-21,3324-3319	GAGGAGCCUCCCGUCAUUCCCA&UUGGAUUGAAGGGAG-CUCUUU	0	0	10.3703	6.81329
aly-miR159b-3p_L-1R+1	TRITD5Bv1G153080.2	3373	3394	3385	3-5,3392-3390;7-9,3388-3386;11-15,3384-3380;16-21,3378-3373	GAGGAGCCUCCCGUCAUUCCCA&UUGGAUUGAAGGGAG-CUCUUU	0	0	3.45676	0
aly-miR159b-3p_L-1R+1	TRITD5Bv1G153080.4	3475	3496	3487	3-5,3494-3492;7-9,3490-3488;11-15,3486-3482;16-21,3480-3475	GAGGAGCCUCCCGUCAUUCCCA&UUGGAUUGAAGGGAG-CUCUUU	0	0	3.45676	6.81329
aly-miR159b-3p_L-1R+1	TRITD5Bv1G153080.5	3448	3469	3460	3-5,3467-3465;7-9,3463-3461;11-15,3459-3455;16-21,3453-3448	GAGGAGCCUCCCGUCAUUCCCA&UUGGAUUGAAGGGAG-CUCUUU	0	0	3.45676	6.81329
aly-miR159b-3p_L-1R+1	TRITD5Bv1G153080.7	3550	3571	3562	3-5,3569-3567;7-9,3565-3563;11-15,3561-3557;16-21,3555-3550	GAGGAGCCUCCCGUCAUUCCCA&UUGGAUUGAAGGGAG-CUCUUU	0	0	3.45676	0
aly-miR159b-3p_L-1R+1	TRITD6Bv1G130310.2	1744	1764	1754	2-7,1763-1758;10-13,1754-1751;15-21,1750-1744	GAAGAGC-CCCUAGAGAUCCAU&UUGGAUU-GAAGGGAGCUCUUU	0	0	3.45676	0
aly-miR159b-3p_L-1R+1	TRITD6Bv1G136140.10	166	185	176	3-5,183-181;7-12,179-174;14-21,173-166	AAGGAGCU-CCUUCGUUCCCA&UUGGAUUGAAGGGAGCUCUUU	0	0	0	6.81329
aly-miR159b-3p_L-1R+1	TRITD6Bv1G213550.2	172	194	183	1-8,194-187;12-21,181-172	GAGGAGCUCCGGAGGCAGUUCGA&UUGGAUUG--AAGGGAGCUCUUU	11.6079	0	0	13.6266
aly-miR159b-3p_L-1R+1	TRITD7Av1G049110.3	2762	2783	2773	1-4,2783-2780;5-9,2778-2774;11-21,2772-2762	AAAGAGCUCCUGUCAAUGCUAA&UUGG-AUUGAAGGGAGCUCUUU	3.8693	0	0	0
aly-miR159b-3p_L-1R+1	TRITD7Av1G049110.6	2768	2789	2779	1-4,2789-2786;5-9,2784-2780;11-21,2778-2768	AAAGAGCUCCUGUCAAUGCUAA&UUGG-AUUGAAGGGAGCUCUUU	3.8693	0	0	0
aly-miR159b-3p_L-1R+1	TRITD7Av1G056280.1	658	679	670	1-3,679-677;5-17,675-663;18-21,661-658	AAGGAAGUUCCCUUCAGUGCAA&UUGGAUUGAAGGGAGCU-CUUU	0	0	0	13.6266
aly-miR159b-3p_L-1R+1	TRITD7Av1G138350.6	3	26	14	3-8,24-19;11-21,13-3	GAAGGGUUCCCACUCGCAGUCCCA&UUGGAUUG---AAGGGAGCUCUUU	0	0	3.45676	0
aly-miR159b-3p_L-1R+1	TRITD7Av1G167470.1	1136	1156	1147	3-6,1154-1151;8-8,1149-1149;11-21,1146-1136	GAGGAGCUCCUAGCUAUCCUC&UUGGAUUGAAGGGAGCUCUUU	7.73859	0	0	0
aly-miR159b-3p_L-1R+1	TRITD7Av1G179120.1	1954	1973	1965	2-6,1972-1968;8-21,1967-1954	GAGGAGCUCCCUUC-AUCCAU&UUGGAUUGAAGGGAGCUCUUU	0	0	0	6.81329
aly-miR159b-3p_L-1R+1	TRITD7Av1G179120.2	1870	1889	1881	2-6,1888-1884;8-21,1883-1870	GAGGAGCUCCCUUC-AUCCAU&UUGGAUUGAAGGGAGCUCUUU	3.8693	0	0	20.4399
aly-miR159b-3p_L-1R+1	TRITD7Av1G184510.2	262	282	273	3-16,280-267;18-21,265-262	AAGGUGCUCCUUUCAAUCUGC&UUGGAUUGAAGGGAGCUCUUU	0	5.29835	0	0
aly-miR159b-3p_L-1R+1	TRITD7Av1G237620.1	739	760	751	1-9,760-752;11-12,750-749;13-21,747-739	AAGGAGUUCGCCGUCGGUCCGG&UUGGAUUGAAGG-GAGCUCUUU	0	5.29835	0	0
aly-miR159b-3p_L-1R+1	TRITD7Bv1G032900.1	673	694	685	1-3,694-692;5-17,690-678;18-21,676-673	AAGGAAGUUCCCUUCAGUGCAA&UUGGAUUGAAGGGAGCU-CUUU	0	0	3.45676	0
aly-miR159b-3p_L-1R+1	TRITD7Bv1G032900.2	667	688	679	1-3,688-686;5-17,684-672;18-21,670-667	AAGGAAGUUCCCUUCAGUGCAA&UUGGAUUGAAGGGAGCU-CUUU	0	0	3.45676	0
aly-miR159b-3p_L-1R+1	TRITD7Bv1G032900.4	667	688	679	1-3,688-686;5-17,684-672;18-21,670-667	AAGGAAGUUCCCUUCAGUGCAA&UUGGAUUGAAGGGAGCU-CUUU	0	5.29835	0	0
aly-miR159b-3p_L-1R+1	TRITD7Bv1G032900.6	673	694	685	1-3,694-692;5-17,690-678;18-21,676-673	AAGGAAGUUCCCUUCAGUGCAA&UUGGAUUGAAGGGAGCU-CUUU	0	0	3.45676	0
aly-miR159b-3p_L-1R+1	TRITD7Bv1G124790.4	50	70	61	3-6,68-65;8-8,63-63;11-21,60-50	GAGGAGCUCCUAGCUAUCCUC&UUGGAUUGAAGGGAGCUCUUU	0	0	10.3703	0
aly-miR159b-3p_L-1R+1	TRITD7Bv1G127590.1	19	40	31	3-8,38-33;10-12,31-29;13-21,27-19	GAGGAGCUCGCCUCCAAUCUCU&UUGGAUUGAAGG-GAGCUCUUU	0	0	0	6.81329
aly-miR159b-3p_L-1R+1	TRITD7Bv1G136310.4	301	321	312	3-16,319-306;18-21,304-301	AAGGUGCUCCUUUCAAUCUGC&UUGGAUUGAAGGGAGCUCUUU	0	0	3.45676	6.81329
aly-miR159b-3p_L-1R+1	TRITD7Bv1G136310.5	244	264	255	3-16,262-249;18-21,247-244	AAGGUGCUCCUUUCAAUCUGC&UUGGAUUGAAGGGAGCUCUUU	0	0	6.91353	0
aly-miR159b-3p_L-1R+1	TRITD7Bv1G232620.1	847	869	858	3-7,867-863;10-21,858-847	GAGGAGCUCUCUGAUGAAUCCUA&UUGGAUU--GAAGGGAGCUCUUU	0	0	3.45676	0
aly-miR159c-3p_L-1R+1_1ss20CT	TRITD1Av1G140810.2	10	31	21	1-8,31-24;11-21,20-10	GAGGAGCUCCCCGGCGAUUCGG&UUGGAUUG-AAGGGAGCUCUUU	0	0	3.45676	0
aly-miR159c-3p_L-1R+1_1ss20CT	TRITD1Av1G159370.3	891	911	901	1-8,911-904;11-16,900-895;18-21,894-891	AAAG-GCUCCUGGACAGUCCAA&UUGGAUUG-AAGGGAGCUCUUU	0	10.5967	0	0
aly-miR159c-3p_L-1R+1_1ss20CT	TRITD1Av1G185000.2	838	858	849	1-5,858-854;7-19,852-840	AUGGAGCUCCCUUCAUUCCAA&UUGGAUUGAAGGGAGCUCUUU	0	5.29835	0	6.81329
aly-miR159c-3p_L-1R+1_1ss20CT	TRITD1Av1G214780.1	2072	2093	2083	1-5,2093-2089;8-9,2086-2085;10-14,2083-2079;16-21,2077-2072	GAAGGGGUCCCUAUCUUUCCGA&UUGGAUUGA-AGGGAGCUCUUU	0	0	0	6.81329
aly-miR159c-3p_L-1R+1_1ss20CT	TRITD1Bv1G023560.2	325	345	336	4-8,342-338;10-11,336-335;13-21,333-325	GAAGAGCUCGCUGCAAUCAAG&UUGGAUUGAAGGGAGCUCUUU	0	0	0	54.5063
aly-miR159c-3p_L-1R+1_1ss20CT	TRITD1Bv1G209100.1	1487	1508	1498	1-5,1508-1504;8-9,1501-1500;10-14,1498-1494;16-21,1492-1487	GAAGGGGUCCCUAUCUUUCCGA&UUGGAUUGA-AGGGAGCUCUUU	0	0	13.8271	0
aly-miR159c-3p_L-1R+1_1ss20CT	TRITD1Bv1G209100.2	1511	1532	1522	1-5,1532-1528;8-9,1525-1524;10-14,1522-1518;16-21,1516-1511	GAAGGGGUCCCUAUCUUUCCGA&UUGGAUUGA-AGGGAGCUCUUU	0	0	0	6.81329
aly-miR159c-3p_L-1R+1_1ss20CT	TRITD2Av1G222930.2	202	222	213	1-7,222-216;9-9,214-214;11-12,212-211;14-21,209-202	GAGGAGCUGCCGUGGAUCCAG&UUGGAUUGAAGGGAGCUCUUU	3.8693	0	0	0
aly-miR159c-3p_L-1R+1_1ss20CT	TRITD2Av1G260990.1	931	952	943	2-3,951-950;5-13,948-940;14-21,938-931	GAGGGGUUCCCCUUCAAUGCAG&UUGGAUUGAAGGG-AGCUCUUU	0	0	3.45676	0
aly-miR159c-3p_L-1R+1_1ss20CT	TRITD2Av1G260990.10	931	952	943	2-3,951-950;5-13,948-940;14-21,938-931	GAGGGGUUCCCCUUCAAUGCAG&UUGGAUUGAAGGG-AGCUCUUU	0	0	0	20.4399
aly-miR159c-3p_L-1R+1_1ss20CT	TRITD2Av1G260990.6	931	952	943	2-3,951-950;5-13,948-940;14-21,938-931	GAGGGGUUCCCCUUCAAUGCAG&UUGGAUUGAAGGG-AGCUCUUU	0	5.29835	0	0
aly-miR159c-3p_L-1R+1_1ss20CT	TRITD2Av1G260990.9	931	952	943	2-3,951-950;5-13,948-940;14-21,938-931	GAGGGGUUCCCCUUCAAUGCAG&UUGGAUUGAAGGG-AGCUCUUU	0	0	0	13.6266
aly-miR159c-3p_L-1R+1_1ss20CT	TRITD2Bv1G015830.1	1048	1073	1059	2-9,1072-1065;11-21,1058-1048	GAGGAGCUCCUCCUCAAUCGGUCCAC&UUGGAUUGA-----AGGGAGCUCUUU	0	15.8951	0	0
aly-miR159c-3p_L-1R+1_1ss20CT	TRITD2Bv1G167870.2	658	680	669	1-6,680-675;8-21,671-658	AAGGAGCUCCCUUUCUCAUUCGG&UUGGAU--UGAAGGGAGCUCUUU	0	0	0	13.6266
aly-miR159c-3p_L-1R+1_1ss20CT	TRITD2Bv1G185080.1	202	222	213	1-7,222-216;9-9,214-214;11-12,212-211;14-21,209-202	GAGGAGCUGCCGUGGAUCCAG&UUGGAUUGAAGGGAGCUCUUU	0	5.29835	0	0
aly-miR159c-3p_L-1R+1_1ss20CT	TRITD2Bv1G185080.2	202	222	213	1-7,222-216;9-9,214-214;11-12,212-211;14-21,209-202	GAGGAGCUGCCGUGGAUCCAG&UUGGAUUGAAGGGAGCUCUUU	3.8693	0	0	0
aly-miR159c-3p_L-1R+1_1ss20CT	TRITD2Bv1G223660.1	934	955	946	2-3,954-953;5-13,951-943;14-21,941-934	GAGGGGUUCCCCUUCAAUGCAG&UUGGAUUGAAGGG-AGCUCUUU	3.8693	0	0	0
aly-miR159c-3p_L-1R+1_1ss20CT	TRITD2Bv1G223660.2	502	523	514	2-3,522-521;5-13,519-511;14-21,509-502	GAGGGGUUCCCCUUCAAUGCAG&UUGGAUUGAAGGG-AGCUCUUU	3.8693	0	0	0
aly-miR159c-3p_L-1R+1_1ss20CT	TRITD2Bv1G223660.5	934	955	946	2-3,954-953;5-13,951-943;14-21,941-934	GAGGGGUUCCCCUUCAAUGCAG&UUGGAUUGAAGGG-AGCUCUUU	0	0	3.45676	0
aly-miR159c-3p_L-1R+1_1ss20CT	TRITD2Bv1G223660.7	952	973	964	2-3,972-971;5-13,969-961;14-21,959-952	GAGGGGUUCCCCUUCAAUGCAG&UUGGAUUGAAGGG-AGCUCUUU	3.8693	0	0	0
aly-miR159c-3p_L-1R+1_1ss20CT	TRITD2Bv1G223660.8	778	799	790	2-3,798-797;5-13,795-787;14-21,785-778	GAGGGGUUCCCCUUCAAUGCAG&UUGGAUUGAAGGG-AGCUCUUU	0	0	0	6.81329
aly-miR159c-3p_L-1R+1_1ss20CT	TRITD2Bv1G227170.3	118	137	129	1-8,137-130;13-21,126-118	GAGGAGCUCAUA-CAGUCCAA&UUGGAUUGAAGGGAGCUCUUU	0	10.5967	0	0
aly-miR159c-3p_L-1R+1_1ss20CT	TRITD3Av1G207740.1	1060	1080	1071	1-5,1080-1076;7-19,1074-1062	AUGGAGCUCCCUUCACUCCAA&UUGGAUUGAAGGGAGCUCUUU	0	0	0	6.81329
aly-miR159c-3p_L-1R+1_1ss20CT	TRITD3Av1G281780.5	686	706	697	2-4,705-703;6-21,701-686	AAAGAGCUUCUUUUAAACCAG&UUGGAUUGAAGGGAGCUCUUU	0	0	0	6.81329
aly-miR159c-3p_L-1R+1_1ss20CT	TRITD3Bv1G000190.1	292	321	309	1-7,321-315;8-14,311-305;15-21,298-292	GAGGAGCAACAUGUCCCUUCUUUGAUCCAA&UUGGAUU---GAAGGGA------GCUCUUU	11.6079	0	13.8271	0
aly-miR159c-3p_L-1R+1_1ss20CT	TRITD3Bv1G182790.14	1468	1492	1479	3-8,1490-1485;11-21,1478-1468	GAAGAGCUCCCCCAUACUAAUCCUG&UUGGAUUG----AAGGGAGCUCUUU	0	0	6.91353	0
aly-miR159c-3p_L-1R+1_1ss20CT	TRITD3Bv1G187900.3	877	897	888	1-5,897-893;7-19,891-879	AUGGAGCUCCCUUCACUCCAA&UUGGAUUGAAGGGAGCUCUUU	0	15.8951	0	6.81329
aly-miR159c-3p_L-1R+1_1ss20CT	TRITD3Bv1G194020.1	904	926	916	1-4,926-923;6-10,920-916;11-21,914-904	AAGGAGUUCCCGUUCGAGACCAA&UUGG-AUUGAA-GGGAGCUCUUU	0	10.5967	0	0
aly-miR159c-3p_L-1R+1_1ss20CT	TRITD4Bv1G057540.2	151	172	163	3-10,170-163;12-21,160-151	GAGGAGCUCCAGUUUGAUCCCG&UUGGAUUGAA-GGGAGCUCUUU	0	5.29835	0	0
aly-miR159c-3p_L-1R+1_1ss20CT	TRITD4Bv1G060870.2	318	340	329	2-4,339-337;8-21,331-318	GAGGAGCUCUCUUCCUCUGCCAC&UUGG--AUUGAAGGGAGCUCUUU	0	0	0	6.81329
aly-miR159c-3p_L-1R+1_1ss20CT	TRITD6Av1G037230.17	1742	1762	1753	2-6,1761-1757;9-21,1754-1742	AAGGAGCUCCCUUGUGUCCGC&UUGGAUUGAAGGGAGCUCUUU	0	0	3.45676	0
aly-miR159c-3p_L-1R+1_1ss20CT	TRITD6Bv1G078190.1	69	96	84	2-6,95-91;7-12,87-82;13-21,77-69	GAAGAGCUCCGCGCCUUCGGCGGUCCAC&UUGGAU---UGAAGG----GAGCUCUUU	0	15.8951	0	0
aly-miR159c-3p_L-1R+1_1ss20CT	TRITD7Av1G049110.5	2717	2738	2728	1-4,2738-2735;5-9,2733-2729;11-21,2727-2717	AAAGAGCUCCUGUCAAUGCUAA&UUGG-AUUGAAGGGAGCUCUUU	11.6079	0	0	0
aly-miR159c-3p_L-1R+1_1ss20CT	TRITD7Av1G167470.2	1139	1159	1150	3-6,1157-1154;8-8,1152-1152;11-21,1149-1139	GAGGAGCUCCUAGCUAUCCUC&UUGGAUUGAAGGGAGCUCUUU	7.73859	0	0	0
aly-miR159c-3p_L-1R+1_1ss20CT	TRITD7Av1G167470.3	1136	1156	1147	3-6,1154-1151;8-8,1149-1149;11-21,1146-1136	GAGGAGCUCCUAGCUAUCCUC&UUGGAUUGAAGGGAGCUCUUU	7.73859	0	0	0
aly-miR159c-3p_L-1R+1_1ss20CT	TRITD7Av1G167470.4	1136	1156	1147	3-6,1154-1151;8-8,1149-1149;11-21,1146-1136	GAGGAGCUCCUAGCUAUCCUC&UUGGAUUGAAGGGAGCUCUUU	0	0	6.91353	6.81329
aly-miR159c-3p_L-1R+1_1ss20CT	TRITD7Av1G169710.1	19	40	31	3-8,38-33;10-12,31-29;13-21,27-19	GAGGAGCUCGCCUCCAAUCUCU&UUGGAUUGAAGG-GAGCUCUUU	0	0	0	6.81329
aly-miR159c-3p_L-1R+1_1ss20CT	TRITD7Av1G179120.1	1954	1973	1965	2-6,1972-1968;8-21,1967-1954	GAGGAGCUCCCUUC-AUCCAU&UUGGAUUGAAGGGAGCUCUUU	15.4772	0	6.91353	0
aly-miR159c-3p_L-1R+1_1ss20CT	TRITD7Av1G184510.2	262	282	273	3-16,280-267;18-21,265-262	AAGGUGCUCCUUUCAAUCUGC&UUGGAUUGAAGGGAGCUCUUU	0	0	3.45676	0
aly-miR159c-3p_L-1R+1_1ss20CT	TRITD7Av1G184510.3	301	321	312	3-16,319-306;18-21,304-301	AAGGUGCUCCUUUCAAUCUGC&UUGGAUUGAAGGGAGCUCUUU	0	5.29835	0	0
aly-miR159c-3p_L-1R+1_1ss20CT	TRITD7Bv1G032900.3	673	694	685	1-3,694-692;5-17,690-678;18-21,676-673	AAGGAAGUUCCCUUCAGUGCAA&UUGGAUUGAAGGGAGCU-CUUU	0	0	10.3703	0
aly-miR159c-3p_L-1R+1_1ss20CT	TRITD7Bv1G069660.3	470	491	480	3-9,489-483;10-13,480-477;15-21,476-470	AAGGAGC-CCCUGCUCAGUCCCU&UUGGAUUGA--AGGGAGCUCUUU	3.8693	0	0	0
aly-miR159c-3p_L-1R+1_1ss20CT	TRITD7Bv1G092680.2	3	26	14	3-8,24-19;11-21,13-3	GAAGGGCUCCCACUCGCAGUCCCA&UUGGAUUG---AAGGGAGCUCUUU	0	0	3.45676	0
aly-miR159c-3p_L-1R+1_1ss20CT	TRITD7Bv1G124790.1	1136	1156	1147	3-6,1154-1151;8-8,1149-1149;11-21,1146-1136	GAGGAGCUCCUAGCUAUCCUC&UUGGAUUGAAGGGAGCUCUUU	23.2158	0	0	0
aly-miR159c-3p_L-1R+1_1ss20CT	TRITD7Bv1G124790.3	1136	1156	1147	3-6,1154-1151;8-8,1149-1149;11-21,1146-1136	GAGGAGCUCCUAGCUAUCCUC&UUGGAUUGAAGGGAGCUCUUU	0	0	6.91353	0
aly-miR159c-3p_L-1R+1_1ss20CT	TRITD7Bv1G136310.4	301	321	312	3-16,319-306;18-21,304-301	AAGGUGCUCCUUUCAAUCUGC&UUGGAUUGAAGGGAGCUCUUU	3.8693	0	0	0
aly-miR159c-3p_L-1R+1_1ss20CT	TRITD7Bv1G136310.5	244	264	255	3-16,262-249;18-21,247-244	AAGGUGCUCCUUUCAAUCUGC&UUGGAUUGAAGGGAGCUCUUU	11.6079	0	0	0
aly-miR159c-3p_L-1R+1_1ss20CT	TRITD7Bv1G136310.6	295	315	306	3-16,313-300;18-21,298-295	AAGGUGCUCCUUUCAAUCUGC&UUGGAUUGAAGGGAGCUCUUU	15.4772	0	3.45676	0
aly-miR159c-3p_L-1R+1_1ss20CT	TRITD7Bv1G136310.7	124	144	135	3-16,142-129;18-21,127-124	AAGGUGCUCCUUUCAAUCUGC&UUGGAUUGAAGGGAGCUCUUU	15.4772	0	3.45676	0
aly-miR172a-3p_L-1R+3	TRITD1Av1G118520.1	343	364	355	3-14,362-351;17-23,349-343	UGGGUGCC-CAUCGUCGAGAUGA&GAAUCUUGAUGAUGCUGCAUCCA	0	0	0	13.6266
aly-miR172a-3p_L-1R+3	TRITD1Av1G118520.2	274	295	286	3-14,293-282;17-23,280-274	UGGGUGCC-CAUCGUCGAGAUGA&GAAUCUUGAUGAUGCUGCAUCCA	3.8693	0	0	6.81329
aly-miR172a-3p_L-1R+3	TRITD1Av1G118520.3	256	277	268	3-14,275-264;17-23,262-256	UGGGUGCC-CAUCGUCGAGAUGA&GAAUCUUGAUGAUGCUGCAUCCA	0	0	0	27.2532
aly-miR172a-3p_L-1R+3	TRITD1Bv1G134830.9	1404	1430	1421	1-11,1430-1420;13-16,1418-1415;17-19,1411-1409;20-23,1407-1404	UGGAGUGCUAGAGCAGCAUCAAGAUUC&GAAUCUUGAUGAUGCU---GCA-UCCA	0	5.29835	0	0
aly-miR172a-3p_L-1R+3	TRITD1Bv1G138600.1	161	184	175	4-7,181-178;9-18,176-167;20-22,164-162	CGGAAGGCAGCGUCGUGAAGAACU&GAAUCUUGAUGAUGCUGC-AUCCA	11.6079	0	0	0
aly-miR172a-3p_L-1R+3	TRITD2Av1G014760.1	404	427	418	4-17,424-411;18-18,409-409;20-23,407-404	UGGGCGCCGGCAUCGUCAAGGGCA&GAAUCUUGAUGAUGCUG-CAUCCA	0	0	3.45676	0
aly-miR172a-3p_L-1R+3	TRITD2Av1G014760.3	404	427	418	4-17,424-411;18-18,409-409;20-23,407-404	UGGGCGCCGGCAUCGUCAAGGGCA&GAAUCUUGAUGAUGCUG-CAUCCA	0	5.29835	0	0
aly-miR172a-3p_L-1R+3	TRITD2Av1G014760.6	404	427	418	4-17,424-411;18-18,409-409;20-23,407-404	UGGGCGCCGGCAUCGUCAAGGGCA&GAAUCUUGAUGAUGCUG-CAUCCA	0	5.29835	3.45676	0
aly-miR172a-3p_L-1R+3	TRITD2Av1G163520.2	494	517	508	4-9,514-509;11-18,507-500;20-22,497-495	AGGACGGCGGCAUCUUCAAGAAGG&GAAUCUUGAUGAUGCUGC-AUCCA	0	0	0	6.81329
aly-miR172a-3p_L-1R+3	TRITD2Av1G163520.3	494	517	508	4-9,514-509;11-18,507-500;20-22,497-495	AGGACGGCGGCAUCUUCAAGAAGG&GAAUCUUGAUGAUGCUGC-AUCCA	0	0	3.45676	0
aly-miR172a-3p_L-1R+3	TRITD2Av1G163520.6	443	466	457	4-9,463-458;11-18,456-449;20-22,446-444	AGGACGGCGGCAUCUUCAAGAAGG&GAAUCUUGAUGAUGCUGC-AUCCA	0	0	17.2838	0
aly-miR172a-3p_L-1R+3	TRITD2Av1G174080.12	1617	1639	1630	4-18,1636-1622;20-22,1620-1618	CGGAAGCAGUGUCAUCGAGAAGG&GAAUCUUGAUGAUGCUGCAUCCA	0	0	3.45676	0
aly-miR172a-3p_L-1R+3	TRITD2Av1G174080.13	2169	2191	2182	4-18,2188-2174;20-22,2172-2170	CGGAAGCAGUGUCAUCGAGAAGG&GAAUCUUGAUGAUGCUGCAUCCA	0	10.5967	3.45676	0
aly-miR172a-3p_L-1R+3	TRITD2Av1G174080.14	2214	2236	2227	4-18,2233-2219;20-22,2217-2215	CGGAAGCAGUGUCAUCGAGAAGG&GAAUCUUGAUGAUGCUGCAUCCA	0	5.29835	0	0
aly-miR172a-3p_L-1R+3	TRITD2Av1G174080.16	1734	1756	1747	4-18,1753-1739;20-22,1737-1735	CGGAAGCAGUGUCAUCGAGAAGG&GAAUCUUGAUGAUGCUGCAUCCA	7.73859	0	0	0
aly-miR172a-3p_L-1R+3	TRITD2Av1G174080.17	2142	2164	2155	4-18,2161-2147;20-22,2145-2143	CGGAAGCAGUGUCAUCGAGAAGG&GAAUCUUGAUGAUGCUGCAUCCA	3.8693	0	0	0
aly-miR172a-3p_L-1R+3	TRITD2Av1G174080.19	2151	2173	2164	4-18,2170-2156;20-22,2154-2152	CGGAAGCAGUGUCAUCGAGAAGG&GAAUCUUGAUGAUGCUGCAUCCA	0	0	3.45676	0
aly-miR172a-3p_L-1R+3	TRITD2Av1G174080.2	714	736	727	4-18,733-719;20-22,717-715	CGGAAGCAGUGUCAUCGAGAAGG&GAAUCUUGAUGAUGCUGCAUCCA	3.8693	0	6.91353	0
aly-miR172a-3p_L-1R+3	TRITD2Av1G174080.3	783	805	796	4-18,802-788;20-22,786-784	CGGAAGCAGUGUCAUCGAGAAGG&GAAUCUUGAUGAUGCUGCAUCCA	7.73859	0	0	0
aly-miR172a-3p_L-1R+3	TRITD2Av1G174080.4	1266	1288	1279	4-18,1285-1271;20-22,1269-1267	CGGAAGCAGUGUCAUCGAGAAGG&GAAUCUUGAUGAUGCUGCAUCCA	0	0	0	6.81329
aly-miR172a-3p_L-1R+3	TRITD2Av1G174080.5	1269	1291	1282	4-18,1288-1274;20-22,1272-1270	CGGAAGCAGUGUCAUCGAGAAGG&GAAUCUUGAUGAUGCUGCAUCCA	3.8693	5.29835	0	0
aly-miR172a-3p_L-1R+3	TRITD2Av1G174080.6	1263	1285	1276	4-18,1282-1268;20-22,1266-1264	CGGAAGCAGUGUCAUCGAGAAGG&GAAUCUUGAUGAUGCUGCAUCCA	3.8693	0	6.91353	0
aly-miR172a-3p_L-1R+3	TRITD2Av1G174080.8	1320	1342	1333	4-18,1339-1325;20-22,1323-1321	CGGAAGCAGUGUCAUCGAGAAGG&GAAUCUUGAUGAUGCUGCAUCCA	3.8693	0	0	0
aly-miR172a-3p_L-1R+3	TRITD2Av1G178510.1	610	631	622	5-18,627-614;20-23,613-610	UGGG-GCGGCGUCAUCAAGGAGA&GAAUCUUGAUGAUGCUGCAUCCA	0	37.0885	0	0
aly-miR172a-3p_L-1R+3	TRITD2Av1G178510.2	394	415	406	5-18,411-398;20-23,397-394	UGGG-GCGGCGUCAUCAAGGAGA&GAAUCUUGAUGAUGCUGCAUCCA	3.8693	26.4918	6.91353	0
aly-miR172a-3p_L-1R+3	TRITD2Av1G218840.1	972	994	985	6-10,989-985;12-22,983-973	CGGGUGCAGCGUGGUCGACCCGU&GAAUCUUGAUGAUGCUGCAUCCA	3.8693	0	0	0
aly-miR172a-3p_L-1R+3	TRITD2Av1G228920.1	565	587	578	3-7,585-581;10-13,578-575;15-22,573-566	AGGAUGCAGGGUCAGGAAGAUAU&GAAUCUUGAUGAUGCUGCAUCCA	0	0	6.91353	0
aly-miR172a-3p_L-1R+3	TRITD2Bv1G137350.2	203	226	217	4-9,223-218;11-18,216-209;20-22,206-204	AGGACGGCGGCAUCUUCAAGAAGG&GAAUCUUGAUGAUGCUGC-AUCCA	3.8693	5.29835	27.6541	0
aly-miR172a-3p_L-1R+3	TRITD2Bv1G137350.3	443	466	457	4-9,463-458;11-18,456-449;20-22,446-444	AGGACGGCGGCAUCUUCAAGAAGG&GAAUCUUGAUGAUGCUGC-AUCCA	3.8693	0	0	13.6266
aly-miR172a-3p_L-1R+3	TRITD2Bv1G137350.4	398	421	412	4-9,418-413;11-18,411-404;20-22,401-399	AGGACGGCGGCAUCUUCAAGAAGG&GAAUCUUGAUGAUGCUGC-AUCCA	0	0	0	40.8797
aly-miR172a-3p_L-1R+3	TRITD2Bv1G137350.5	509	532	523	4-9,529-524;11-18,522-515;20-22,512-510	AGGACGGCGGCAUCUUCAAGAAGG&GAAUCUUGAUGAUGCUGC-AUCCA	0	21.1934	17.2838	13.6266
aly-miR172a-3p_L-1R+3	TRITD2Bv1G137350.6	509	532	523	4-9,529-524;11-18,522-515;20-22,512-510	AGGACGGCGGCAUCUUCAAGAAGG&GAAUCUUGAUGAUGCUGC-AUCCA	0	5.29835	0	0
aly-miR172a-3p_L-1R+3	TRITD2Bv1G143550.10	1398	1420	1411	4-18,1417-1403;20-22,1401-1399	CGGAAGCAGUGUCAUCGAGAAGG&GAAUCUUGAUGAUGCUGCAUCCA	3.8693	5.29835	0	6.81329
aly-miR172a-3p_L-1R+3	TRITD2Bv1G143550.11	1617	1639	1630	4-18,1636-1622;20-22,1620-1618	CGGAAGCAGUGUCAUCGAGAAGG&GAAUCUUGAUGAUGCUGCAUCCA	0	5.29835	0	0
aly-miR172a-3p_L-1R+3	TRITD2Bv1G143550.14	2214	2236	2227	4-18,2233-2219;20-22,2217-2215	CGGAAGCAGUGUCAUCGAGAAGG&GAAUCUUGAUGAUGCUGCAUCCA	0	0	3.45676	0
aly-miR172a-3p_L-1R+3	TRITD2Bv1G143550.17	2142	2164	2155	4-18,2161-2147;20-22,2145-2143	CGGAAGCAGUGUCAUCGAGAAGG&GAAUCUUGAUGAUGCUGCAUCCA	0	0	3.45676	0
aly-miR172a-3p_L-1R+3	TRITD2Bv1G143550.19	2151	2173	2164	4-18,2170-2156;20-22,2154-2152	CGGAAGCAGUGUCAUCGAGAAGG&GAAUCUUGAUGAUGCUGCAUCCA	7.73859	0	0	6.81329
aly-miR172a-3p_L-1R+3	TRITD2Bv1G143550.3	714	736	727	4-18,733-719;20-22,717-715	CGGAAGCAGUGUCAUCGAGAAGG&GAAUCUUGAUGAUGCUGCAUCCA	0	0	0	6.81329
aly-miR172a-3p_L-1R+3	TRITD2Bv1G143550.5	780	802	793	4-18,799-785;20-22,783-781	CGGAAGCAGUGUCAUCGAGAAGG&GAAUCUUGAUGAUGCUGCAUCCA	0	5.29835	0	6.81329
aly-miR172a-3p_L-1R+3	TRITD2Bv1G143550.8	1317	1339	1330	4-18,1336-1322;20-22,1320-1318	CGGAAGCAGUGUCAUCGAGAAGG&GAAUCUUGAUGAUGCUGCAUCCA	0	5.29835	0	0
aly-miR172a-3p_L-1R+3	TRITD2Bv1G146940.1	709	730	721	5-18,726-713;20-23,712-709	UGGG-GCGGCGUCAUCAAGGAGA&GAAUCUUGAUGAUGCUGCAUCCA	3.8693	0	0	6.81329
aly-miR172a-3p_L-1R+3	TRITD2Bv1G146940.2	394	415	406	5-18,411-398;20-23,397-394	UGGG-GCGGCGUCAUCAAGGAGA&GAAUCUUGAUGAUGCUGCAUCCA	0	21.1934	0	6.81329
aly-miR172a-3p_L-1R+3	TRITD2Bv1G190580.2	565	587	578	3-7,585-581;10-13,578-575;15-22,573-566	AGGAUGCAGGGUCAGGAAGAUAU&GAAUCUUGAUGAUGCUGCAUCCA	0	5.29835	0	0
aly-miR172a-3p_L-1R+3	TRITD2Bv1G190580.3	565	587	578	3-7,585-581;10-13,578-575;15-22,573-566	AGGAUGCAGGGUCAGGAAGAUAU&GAAUCUUGAUGAUGCUGCAUCCA	0	5.29835	0	0
aly-miR172a-3p_L-1R+3	TRITD2Bv1G190580.4	565	587	578	3-7,585-581;10-13,578-575;15-22,573-566	AGGAUGCAGGGUCAGGAAGAUAU&GAAUCUUGAUGAUGCUGCAUCCA	0	5.29835	0	0
aly-miR172a-3p_L-1R+3	TRITD2Bv1G244580.1	891	922	913	4-16,919-907;17-22,897-892	CGGGUGCAGCGCCGGGGGCAUCGUCAGGAACC&GAAUCUUGAUGAUGCU---------GCAUCCA	0	0	6.91353	0
aly-miR172a-3p_L-1R+3	TRITD3Av1G010700.2	545	568	559	6-17,563-552;18-22,550-546	GGGAUGUCAGCAUCAUCGACACGG&GAAUCUUGAUGAUGCUG-CAUCCA	0	0	0	6.81329
aly-miR172a-3p_L-1R+3	TRITD3Av1G010700.3	551	574	565	6-17,569-558;18-22,556-552	GGGAUGUCAGCAUCAUCGACACGG&GAAUCUUGAUGAUGCUG-CAUCCA	0	0	0	20.4399
aly-miR172a-3p_L-1R+3	TRITD3Av1G191970.8	680	701	692	3-9,699-693;11-12,691-690;14-23,689-680	UGGGUGCGGC-UCUUCAGGGUGG&GAAUCUUGAUGAUGCUGCAUCCA	0	0	3.45676	0
aly-miR172a-3p_L-1R+3	TRITD3Bv1G035670.5	837	859	850	2-7,858-853;9-11,851-849;13-23,847-837	UGGAUGUAGCAAUGUGGAGAUUA&GAAUCUUGAUGAUGCUGCAUCCA	0	0	3.45676	0
aly-miR172a-3p_L-1R+3	TRITD3Bv1G174600.5	479	500	491	3-9,498-492;11-12,490-489;14-23,488-479	UGGGUGCGGC-UCUUCAGGGUGG&GAAUCUUGAUGAUGCUGCAUCCA	3.8693	0	0	0
aly-miR172a-3p_L-1R+3	TRITD3Bv1G174600.8	1049	1070	1061	3-9,1068-1062;11-12,1060-1059;14-23,1058-1049	UGGGUGCGGC-UCUUCAGGGUGG&GAAUCUUGAUGAUGCUGCAUCCA	0	5.29835	0	0
aly-miR172a-3p_L-1R+3	TRITD3Bv1G264470.1	887	910	902	1-7,910-904;9-12,903-900;13-22,897-888	AGGAUGCAGCAAAUCGU-GAGAUUU&GAAUCUUGAUGA--UGCUGCAUCCA	0	0	3.45676	0
aly-miR172a-3p_L-1R+3	TRITD4Av1G010770.1	672	694	685	4-12,691-683;14-22,681-673	GGGAUGUAGCUUCAUUGAGACAG&GAAUCUUGAUGAUGCUGCAUCCA	3.8693	0	0	0
aly-miR172a-3p_L-1R+3	TRITD4Av1G064500.1	323	343	334	1-1,343-343;4-11,340-333;14-22,332-324	AGGAUGCAGU--CAUCAAGAGGC&GAAUCUUGAUGAUGCUGCAUCCA	0	5.29835	0	0
aly-miR172a-3p_L-1R+3	TRITD4Av1G064500.2	317	337	328	1-1,337-337;4-11,334-327;14-22,326-318	AGGAUGCAGU--CAUCAAGAGGC&GAAUCUUGAUGAUGCUGCAUCCA	0	5.29835	10.3703	0
aly-miR172a-3p_L-1R+3	TRITD4Av1G067770.5	413	440	431	1-3,440-438;5-9,436-432;11-12,430-429;13-22,423-414	AGGAUGCAGCAAAGGCUCCUCAAGUUUC&GAAUCUUGAUGA-----UGCUGCAUCCA	0	0	0	13.6266
aly-miR172a-3p_L-1R+3	TRITD4Av1G155830.1	90	112	103	3-12,110-101;14-18,99-95;20-22,93-91	CGGGCGCGGCCUCAUCAAGGUCA&GAAUCUUGAUGAUGCUGCAUCCA	0	0	0	20.4399
aly-miR172a-3p_L-1R+3	TRITD4Bv1G056580.2	90	112	103	3-12,110-101;14-18,99-95;20-22,93-91	CGGGCGCGGCCUCAUCAAGGUCA&GAAUCUUGAUGAUGCUGCAUCCA	3.8693	15.8951	0	40.8797
aly-miR172a-3p_L-1R+3	TRITD4Bv1G162500.3	672	694	685	4-12,691-683;14-22,681-673	GGGAUGUAGCUUCAUUGAGACAG&GAAUCUUGAUGAUGCUGCAUCCA	11.6079	0	3.45676	6.81329
aly-miR172a-3p_L-1R+3	TRITD5Av1G005750.10	324	346	337	1-7,346-340;10-17,337-330;20-23,327-324	UGGAGCCAGCGUCAAGAAGAUUC&GAAUCUUGAUGAUGCUGCAUCCA	3.8693	0	0	0
aly-miR172a-3p_L-1R+3	TRITD5Av1G005750.11	381	403	394	1-7,403-397;10-17,394-387;20-23,384-381	UGGAGCCAGCGUCAAGAAGAUUC&GAAUCUUGAUGAUGCUGCAUCCA	0	0	0	20.4399
aly-miR172a-3p_L-1R+3	TRITD5Av1G005750.12	381	403	394	1-7,403-397;10-17,394-387;20-23,384-381	UGGAGCCAGCGUCAAGAAGAUUC&GAAUCUUGAUGAUGCUGCAUCCA	0	0	17.2838	0
aly-miR172a-3p_L-1R+3	TRITD5Av1G005750.13	381	403	394	1-7,403-397;10-17,394-387;20-23,384-381	UGGAGCCAGCGUCAAGAAGAUUC&GAAUCUUGAUGAUGCUGCAUCCA	0	15.8951	3.45676	20.4399
aly-miR172a-3p_L-1R+3	TRITD5Av1G005750.14	381	403	394	1-7,403-397;10-17,394-387;20-23,384-381	UGGAGCCAGCGUCAAGAAGAUUC&GAAUCUUGAUGAUGCUGCAUCCA	0	0	6.91353	0
aly-miR172a-3p_L-1R+3	TRITD5Av1G005750.2	381	403	394	1-7,403-397;10-17,394-387;20-23,384-381	UGGAGCCAGCGUCAAGAAGAUUC&GAAUCUUGAUGAUGCUGCAUCCA	7.73859	0	0	0
aly-miR172a-3p_L-1R+3	TRITD5Av1G005750.3	381	403	394	1-7,403-397;10-17,394-387;20-23,384-381	UGGAGCCAGCGUCAAGAAGAUUC&GAAUCUUGAUGAUGCUGCAUCCA	11.6079	10.5967	3.45676	0
aly-miR172a-3p_L-1R+3	TRITD5Av1G005750.4	333	355	346	1-7,355-349;10-17,346-339;20-23,336-333	UGGAGCCAGCGUCAAGAAGAUUC&GAAUCUUGAUGAUGCUGCAUCCA	0	0	0	20.4399
aly-miR172a-3p_L-1R+3	TRITD5Av1G005750.6	381	403	394	1-7,403-397;10-17,394-387;20-23,384-381	UGGAGCCAGCGUCAAGAAGAUUC&GAAUCUUGAUGAUGCUGCAUCCA	0	0	6.91353	0
aly-miR172a-3p_L-1R+3	TRITD5Av1G005750.7	381	403	394	1-7,403-397;10-17,394-387;20-23,384-381	UGGAGCCAGCGUCAAGAAGAUUC&GAAUCUUGAUGAUGCUGCAUCCA	0	10.5967	3.45676	6.81329
aly-miR172a-3p_L-1R+3	TRITD5Av1G005750.8	345	367	358	1-7,367-361;10-17,358-351;20-23,348-345	UGGAGCCAGCGUCAAGAAGAUUC&GAAUCUUGAUGAUGCUGCAUCCA	19.3465	0	0	0
aly-miR172a-3p_L-1R+3	TRITD5Av1G123700.11	346	367	359	1-6,367-362;8-15,361-354;17-18,352-351;20-23,349-346	UGGAAGCCGCAUCAUC-GGAUUC&GAAUCUUGAUGAUGCUGCAUCCA	3.8693	0	20.7406	20.4399
aly-miR172a-3p_L-1R+3	TRITD5Bv1G004610.3	381	403	394	1-7,403-397;10-17,394-387;20-23,384-381	UGGAGCCAGCAUCAAGAAGAUUC&GAAUCUUGAUGAUGCUGCAUCCA	0	0	6.91353	20.4399
aly-miR172a-3p_L-1R+3	TRITD5Bv1G004610.5	381	403	394	1-7,403-397;10-17,394-387;20-23,384-381	UGGAGCCAGCAUCAAGAAGAUUC&GAAUCUUGAUGAUGCUGCAUCCA	7.73859	5.29835	6.91353	6.81329
aly-miR172a-3p_L-1R+3	TRITD5Bv1G101640.5	2687	2708	2700	4-8,2705-2701;10-15,2700-2695;17-23,2693-2687	UGGAUGCUGCAUCA-CAAGAAGU&GAAUCUUGAUGAUGCUGCAUCCA	0	5.29835	3.45676	0
aly-miR172a-3p_L-1R+3	TRITD5Bv1G196830.4	956	976	967	5-11,972-966;14-23,965-956	UGGAUGCAGC--CAUCGAGUCUG&GAAUCUUGAUGAUGCUGCAUCCA	0	0	0	13.6266
aly-miR172a-3p_L-1R+3	TRITD5Bv1G230020.2	318	340	331	1-12,340-329;14-17,327-324;20-22,321-319	CGGAGACGGCUUCGUCGAGGUUC&GAAUCUUGAUGAUGCUGCAUCCA	0	0	0	6.81329
aly-miR172a-3p_L-1R+3	TRITD5Bv1G230020.3	432	454	445	1-12,454-443;14-17,441-438;20-22,435-433	CGGAGACGGCUUCGUCGAGGUUC&GAAUCUUGAUGAUGCUGCAUCCA	0	0	0	6.81329
aly-miR172a-3p_L-1R+3	TRITD6Av1G008610.3	349	370	361	3-18,368-353;20-22,352-350	CGGA-GCGGCGUCAUCAAGAUGU&GAAUCUUGAUGAUGCUGCAUCCA	0	0	0	27.2532
aly-miR172a-3p_L-1R+3	TRITD6Av1G102590.5	1560	1582	1573	4-18,1579-1565;20-23,1563-1560	UGGAAGCAGUGUCAUUGAGAAGG&GAAUCUUGAUGAUGCUGCAUCCA	3.8693	0	0	0
aly-miR172a-3p_L-1R+3	TRITD6Av1G102590.6	1581	1603	1594	4-18,1600-1586;20-23,1584-1581	UGGAAGCAGUGUCAUUGAGAAGG&GAAUCUUGAUGAUGCUGCAUCCA	3.8693	0	0	0
aly-miR172a-3p_L-1R+3	TRITD6Bv1G106320.3	1272	1294	1285	4-18,1291-1277;20-23,1275-1272	UGGAAGCAGUGUCAUUGAGAAGG&GAAUCUUGAUGAUGCUGCAUCCA	3.8693	0	0	0
aly-miR172a-3p_L-1R+3	TRITD7Av1G061960.1	698	722	712	4-7,719-716;8-14,714-708;15-22,706-699	AGGGUGCGGUCAUCGUCGAAGAAGC&GAAUCUU-GAUGAUG-CUGCAUCCA	7.73859	0	0	0
aly-miR172a-3p_L-1R+3	TRITD7Av1G185810.13	736	759	748	1-2,759-758;3-7,756-752;8-18,750-740;20-23,739-736	UGGG-GCGGCAUCAUCUGGGGUAUC&GA-AUCUU-GAUGAUGCUGCAUCCA	0	5.29835	0	0
aly-miR172a-3p_L-1R+3	TRITD7Av1G185810.15	739	762	751	1-2,762-761;3-7,759-755;8-18,753-743;20-23,742-739	UGGG-GCGGCAUCAUCUGGGGUAUC&GA-AUCUU-GAUGAUGCUGCAUCCA	3.8693	0	0	0
aly-miR172a-3p_L-1R+3	TRITD7Av1G185810.5	103	126	115	1-2,126-125;3-7,123-119;8-18,117-107;20-23,106-103	UGGG-GCGGCAUCAUCUGGGGUAUC&GA-AUCUU-GAUGAUGCUGCAUCCA	0	0	3.45676	0
aly-miR172a-3p_L-1R+3	TRITD7Av1G185810.8	838	861	850	1-2,861-860;3-7,858-854;8-18,852-842;20-23,841-838	UGGG-GCGGCAUCAUCUGGGGUAUC&GA-AUCUU-GAUGAUGCUGCAUCCA	0	5.29835	0	0
aly-miR172a-3p_L-1R+3	TRITD7Av1G255910.5	875	897	888	1-3,897-895;5-9,893-889;11-11,887-887;13-23,885-875	UGGGUGCAGCAACCUCGGGUUUC&GAAUCUUGAUGAUGCUGCAUCCA	0	0	6.91353	0
aly-miR172a-3p_L-1R+3	TRITD7Av1G255910.6	878	900	891	1-3,900-898;5-9,896-892;11-11,890-890;13-23,888-878	UGGGUGCAGCAACCUCGGGUUUC&GAAUCUUGAUGAUGCUGCAUCCA	0	0	0	6.81329
aly-miR172a-3p_L-1R+3	TRITD7Av1G264780.3	629	652	643	6-14,647-639;15-22,637-630	CGGGUGCAGACGUCGUCGAAAAAG&GAAUCUUGAUGAUG-CUGCAUCCA	0	5.29835	3.45676	0
aly-miR172a-3p_L-1R+3	TRITD7Bv1G163540.6	1484	1506	1498	1-3,1506-1504;5-8,1503-1500;10-20,1498-1488;21-23,1486-1484	UGGUGUGCAGCGUCGCCGAG-UUC&GAAUCUUGAUGAUGCUGCAU-CCA	0	0	3.45676	0
aly-miR172c-3p_L-1	TRITD0Uv1G051970.3	258	280	268	4-8,277-273;11-20,267-258	CUGCAGCAUCGACGGCAAGAAGA&GAAUCUUG---AUGAUGCUGCAG	0	0	3.45676	0
aly-miR172c-3p_L-1	TRITD0Uv1G051970.4	258	280	268	4-8,277-273;11-20,267-258	CUGCAGCAUCGACGGCAAGAAGA&GAAUCUUG---AUGAUGCUGCAG	0	0	0	13.6266
aly-miR172c-3p_L-1	TRITD0Uv1G112900.1	162	181	172	1-2,181-180;4-11,178-171;13-20,169-162	CUGCAGCGGCGUUAGGAGUC&GAAUCUUGAUGAUGCUGCAG	19.3465	15.8951	3.45676	27.2532
aly-miR172c-3p_L-1	TRITD1Av1G021600.2	2704	2723	2713	1-5,2723-2719;7-9,2717-2715;10-12,2713-2711;14-20,2710-2704	CUGCAGC-UCACUCGUGAUUC&GAAUCUUGA-UGAUGCUGCAG	0	0	0	6.81329
aly-miR172c-3p_L-1	TRITD1Av1G044970.7	1052	1071	1062	1-2,1071-1070;5-20,1067-1052	CUGCAGCAUCAUCAAGUGUC&GAAUCUUGAUGAUGCUGCAG	0	5.29835	0	0
aly-miR172c-3p_L-1	TRITD1Av1G093400.11	1169	1188	1179	4-11,1185-1178;14-20,1175-1169	CUGCAGCUGCAUCGAGACGG&GAAUCUUGAUGAUGCUGCAG	0	10.5967	0	0
aly-miR172c-3p_L-1	TRITD1Av1G093400.12	1250	1269	1260	4-11,1266-1259;14-20,1256-1250	CUGCAGCUGCAUCGAGACGG&GAAUCUUGAUGAUGCUGCAG	0	5.29835	0	0
aly-miR172c-3p_L-1	TRITD1Av1G111700.2	739	757	749	1-9,757-749;11-16,748-743;18-20,741-739	CUGGAGCAUC-UUGAGGUUC&GAAUCUUGAUGAUGCUGCAG	0	0	0	6.81329
aly-miR172c-3p_L-1	TRITD1Av1G111700.3	808	826	818	1-9,826-818;11-16,817-812;18-20,810-808	CUGGAGCAUC-UUGAGGUUC&GAAUCUUGAUGAUGCUGCAG	0	0	3.45676	0
aly-miR172c-3p_L-1	TRITD1Av1G126650.2	154	176	166	1-2,176-175;4-14,172-162;15-20,159-154	CUGCAGGCCAUCAUCGAGGGCUC&GA-AUCUUGAUGAUG--CUGCAG	0	0	0	6.81329
aly-miR172c-3p_L-1	TRITD1Av1G195250.1	194	214	205	2-12,213-203;15-20,199-194	CUGCAGGUCUCAUCGAGAUUG&GAAUCUUGAUGA-UGCUGCAG	0	0	3.45676	0
aly-miR172c-3p_L-1	TRITD1Av1G199740.1	1789	1807	1799	4-9,1804-1799;11-20,1798-1789	CUGCAGCGUC-UUGAGAACC&GAAUCUUGAUGAUGCUGCAG	0	0	13.8271	0
aly-miR172c-3p_L-1	TRITD1Av1G224420.2	916	940	926	1-8,940-933;9-14,927-922;16-20,920-916	CUGCAACAUCAUGAUGACAAGGUUC&GAAUCUUG-----AUGAUGCUGCAG	0	0	3.45676	0
aly-miR172c-3p_L-1	TRITD1Av1G224420.3	931	955	941	1-8,955-948;9-14,942-937;16-20,935-931	CUGCAACAUCAUGAUGACAAGGUUC&GAAUCUUG-----AUGAUGCUGCAG	3.8693	0	3.45676	0
aly-miR172c-3p_L-1	TRITD1Av1G224420.5	931	955	941	1-8,955-948;9-14,942-937;16-20,935-931	CUGCAACAUCAUGAUGACAAGGUUC&GAAUCUUG-----AUGAUGCUGCAG	7.73859	0	0	0
aly-miR172c-3p_L-1	TRITD1Av1G225710.1	1250	1270	1261	1-8,1270-1263;10-13,1261-1258;15-20,1255-1250	CUGCAGAGGUCGCCGAGGUUC&GAAUCUUGAUGAU-GCUGCAG	0	0	0	6.81329
aly-miR172c-3p_L-1	TRITD1Av1G225710.3	1241	1261	1252	1-8,1261-1254;10-13,1252-1249;15-20,1246-1241	CUGCAGAGGUCGCCGAGGUUC&GAAUCUUGAUGAU-GCUGCAG	0	0	0	6.81329
aly-miR172c-3p_L-1	TRITD1Av1G225710.8	1241	1261	1252	1-8,1261-1254;10-13,1252-1249;15-20,1246-1241	CUGCAGAGGUCGCCGAGGUUC&GAAUCUUGAUGAU-GCUGCAG	0	0	0	6.81329
aly-miR172c-3p_L-1	TRITD1Av1G225730.1	1025	1045	1036	1-8,1045-1038;10-13,1036-1033;15-20,1030-1025	CUGCAGAGGUCGCCGAGGUUC&GAAUCUUGAUGAU-GCUGCAG	0	0	3.45676	0
aly-miR172c-3p_L-1	TRITD1Av1G226870.1	982	1000	991	4-15,997-986;17-20,985-982	CUGC-GCAUCAUCAAGAACC&GAAUCUUGAUGAUGCUGCAG	3.8693	0	0	0
aly-miR172c-3p_L-1	TRITD1Bv1G007020.1	857	878	867	1-5,878-874;6-8,872-870;10-20,867-857	CUGCAGUAUCAGCCAAUGGUUU&GAAUC-UUG-AUGAUGCUGCAG	0	5.29835	0	0
aly-miR172c-3p_L-1	TRITD1Bv1G007320.1	1469	1490	1479	1-5,1490-1486;6-8,1484-1482;10-20,1479-1469	CUGCAGUAUCAGCCAAUGGUUU&GAAUC-UUG-AUGAUGCUGCAG	0	5.29835	0	0
aly-miR172c-3p_L-1	TRITD1Bv1G025420.4	980	998	989	3-15,996-984;17-20,983-980	CUGC-GUAUCAUCAAGAUCU&GAAUCUUGAUGAUGCUGCAG	3.8693	0	0	0
aly-miR172c-3p_L-1	TRITD1Bv1G031990.1	878	897	888	1-2,897-896;4-9,894-889;11-20,887-878	CUGUGGCAUUUUCAGGGGUC&GAAUCUUGAUGAUGCUGCAG	0	0	3.45676	0
aly-miR172c-3p_L-1	TRITD1Bv1G031990.2	1658	1677	1668	1-2,1677-1676;4-9,1674-1669;11-20,1667-1658	CUGUGGCAUUUUCAGGGGUC&GAAUCUUGAUGAUGCUGCAG	0	0	3.45676	0
aly-miR172c-3p_L-1	TRITD1Bv1G051860.1	562	583	572	1-7,583-577;11-20,571-562	CUGCGGCGUCCCGAUGAGAUUC&GAAUCUU--GAUGAUGCUGCAG	0	0	0	13.6266
aly-miR172c-3p_L-1	TRITD1Bv1G051860.2	562	583	572	1-7,583-577;11-20,571-562	CUGCGGCGUCCCGAUGAGAUUC&GAAUCUU--GAUGAUGCUGCAG	0	0	0	6.81329
aly-miR172c-3p_L-1	TRITD1Bv1G122270.1	157	179	169	1-2,179-178;4-14,175-165;15-20,162-157	CUGCAGGCCAUCAUCGAGGGCUC&GA-AUCUUGAUGAUG--CUGCAG	0	0	0	6.81329
aly-miR172c-3p_L-1	TRITD1Bv1G173260.4	926	947	936	1-6,947-942;8-16,938-930;18-20,928-926	CUGAAGCAUCAUCCGUGGGUUC&GAAUCU--UGAUGAUGCUGCAG	3.8693	0	0	0
aly-miR172c-3p_L-1	TRITD1Bv1G186450.3	197	217	208	2-12,216-206;15-20,202-197	CUGCAGGUCUCAUCGAGAUUG&GAAUCUUGAUGA-UGCUGCAG	0	0	0	13.6266
aly-miR172c-3p_L-1	TRITD1Bv1G187190.1	2768	2787	2778	3-11,2785-2777;13-20,2775-2768	CUGUAGUAGCAUCAAGAUCG&GAAUCUUGAUGAUGCUGCAG	3.8693	0	0	0
aly-miR172c-3p_L-1	TRITD1Bv1G187190.2	2681	2700	2691	3-11,2698-2690;13-20,2688-2681	CUGUAGUAGCAUCAAGAUCG&GAAUCUUGAUGAUGCUGCAG	3.8693	0	0	0
aly-miR172c-3p_L-1	TRITD1Bv1G187190.3	2768	2787	2778	3-11,2785-2777;13-20,2775-2768	CUGUAGUAGCAUCAAGAUCG&GAAUCUUGAUGAUGCUGCAG	3.8693	0	0	0
aly-miR172c-3p_L-1	TRITD1Bv1G222190.1	931	955	941	1-8,955-948;9-20,942-931	CUGCAGCAUCAUGAUGACAAGGUUC&GAAUCUUG-----AUGAUGCUGCAG	3.8693	0	0	0
aly-miR172c-3p_L-1	TRITD1Bv1G222190.2	931	955	941	1-8,955-948;9-20,942-931	CUGCAGCAUCAUGAUGACAAGGUUC&GAAUCUUG-----AUGAUGCUGCAG	3.8693	0	0	0
aly-miR172c-3p_L-1	TRITD1Bv1G223550.10	1241	1261	1252	1-8,1261-1254;10-13,1252-1249;15-20,1246-1241	CUGCAGAGGUCGCCGAGGUUC&GAAUCUUGAUGAU-GCUGCAG	3.8693	0	10.3703	0
aly-miR172c-3p_L-1	TRITD1Bv1G223550.2	1238	1258	1249	1-8,1258-1251;10-13,1249-1246;15-20,1243-1238	CUGCAGAGGUCGCCGAGGUUC&GAAUCUUGAUGAU-GCUGCAG	3.8693	0	0	0
aly-miR172c-3p_L-1	TRITD1Bv1G223550.3	1238	1258	1249	1-8,1258-1251;10-13,1249-1246;15-20,1243-1238	CUGCAGAGGUCGCCGAGGUUC&GAAUCUUGAUGAU-GCUGCAG	0	0	6.91353	0
aly-miR172c-3p_L-1	TRITD1Bv1G223550.6	1238	1258	1249	1-8,1258-1251;10-13,1249-1246;15-20,1243-1238	CUGCAGAGGUCGCCGAGGUUC&GAAUCUUGAUGAU-GCUGCAG	3.8693	0	0	0
aly-miR172c-3p_L-1	TRITD1Bv1G223550.7	1238	1258	1249	1-8,1258-1251;10-13,1249-1246;15-20,1243-1238	CUGCAGAGGUCGCCGAGGUUC&GAAUCUUGAUGAU-GCUGCAG	3.8693	5.29835	0	0
aly-miR172c-3p_L-1	TRITD1Bv1G223550.8	1184	1204	1195	1-8,1204-1197;10-13,1195-1192;15-20,1189-1184	CUGCAGAGGUCGCCGAGGUUC&GAAUCUUGAUGAU-GCUGCAG	0	10.5967	6.91353	0
aly-miR172c-3p_L-1	TRITD1Bv1G223550.9	1241	1261	1252	1-8,1261-1254;10-13,1252-1249;15-20,1246-1241	CUGCAGAGGUCGCCGAGGUUC&GAAUCUUGAUGAU-GCUGCAG	3.8693	5.29835	6.91353	0
aly-miR172c-3p_L-1	TRITD1Bv1G228940.1	728	748	739	3-17,746-732;18-20,730-728	CUGUUGGCAUCAUCAAGAUCA&GAAUCUUGAUGAUGCUG-CAG	0	0	0	13.6266
aly-miR172c-3p_L-1	TRITD1Bv1G228940.2	728	748	739	3-17,746-732;18-20,730-728	CUGUUGGCAUCAUCAAGAUCA&GAAUCUUGAUGAUGCUG-CAG	0	0	0	6.81329
aly-miR172c-3p_L-1	TRITD2Av1G009170.1	683	705	694	1-2,705-704;5-13,699-691;14-20,689-683	CUGCAGCAAUCAUCGAGUUUGUC&GA--AUCUUGAUGAU-GCUGCAG	0	5.29835	0	6.81329
aly-miR172c-3p_L-1	TRITD2Av1G009170.2	689	711	700	1-2,711-710;5-13,705-697;14-20,695-689	CUGCAGCAAUCAUCGAGUUUGUC&GA--AUCUUGAUGAU-GCUGCAG	0	0	0	6.81329
aly-miR172c-3p_L-1	TRITD2Av1G009170.5	686	708	697	1-2,708-707;5-13,702-694;14-20,692-686	CUGCAGCAAUCAUCGAGUUUGUC&GA--AUCUUGAUGAU-GCUGCAG	0	0	3.45676	0
aly-miR172c-3p_L-1	TRITD2Av1G049830.4	977	1000	987	1-4,1000-997;5-9,993-989;11-20,986-977	CUGCAGCAUCUUUCAGGGAAAUUC&GAAU---CUUGA-UGAUGCUGCAG	0	0	3.45676	0
aly-miR172c-3p_L-1	TRITD2Av1G071410.18	13	32	23	3-12,30-21;15-20,18-13	CUGCAGAUUCAUCAGGAUGA&GAAUCUUGAUGAUGCUGCAG	0	10.5967	0	6.81329
aly-miR172c-3p_L-1	TRITD2Av1G157130.12	2078	2099	2089	1-5,2099-2095;6-9,2093-2090;11-11,2088-2088;13-20,2085-2078	CUGCAGCAGGCUUCGAUGGUUC&GAAUC-UUGAUG-AUGCUGCAG	0	0	0	6.81329
aly-miR172c-3p_L-1	TRITD2Av1G157130.17	2195	2216	2206	1-5,2216-2212;6-9,2210-2207;11-11,2205-2205;13-20,2202-2195	CUGCAGCAGGCUUCGAUGGUUC&GAAUC-UUGAUG-AUGCUGCAG	0	0	0	6.81329
aly-miR172c-3p_L-1	TRITD2Av1G157130.22	647	668	658	1-5,668-664;6-9,662-659;11-11,657-657;13-20,654-647	CUGCAGCAGGCUUCGAUGGUUC&GAAUC-UUGAUG-AUGCUGCAG	0	0	0	6.81329
aly-miR172c-3p_L-1	TRITD2Av1G157130.24	620	641	631	1-5,641-637;6-9,635-632;11-11,630-630;13-20,627-620	CUGCAGCAGGCUUCGAUGGUUC&GAAUC-UUGAUG-AUGCUGCAG	0	0	0	6.81329
aly-miR172c-3p_L-1	TRITD2Av1G176580.12	589	608	599	1-1,608-608;4-7,605-602;9-20,600-589	CUGCAGUAUUAUGGAGGGGC&GAAUCUUGAUGAUGCUGCAG	0	0	3.45676	0
aly-miR172c-3p_L-1	TRITD2Av1G176580.16	673	692	683	1-1,692-692;4-7,689-686;9-20,684-673	CUGCAGUAUUAUGGAGGGGC&GAAUCUUGAUGAUGCUGCAG	0	0	3.45676	0
aly-miR172c-3p_L-1	TRITD2Av1G187240.2	463	483	474	1-1,483-483;4-16,480-468;17-20,466-463	CUGCGGGCGUCGUCGAGGGCC&GAAUCUUGAUGAUGCU-GCAG	0	26.4918	0	0
aly-miR172c-3p_L-1	TRITD2Av1G207630.1	18	36	27	4-17,33-20;19-20,19-18	CU-CGGCGUCAUCGAGACAA&GAAUCUUGAUGAUGCUGCAG	0	0	0	13.6266
aly-miR172c-3p_L-1	TRITD2Av1G243990.1	926	946	937	6-16,941-931;17-20,929-926	CUGCAAGCAUCAUCGAUGGGC&GAAUCUUGAUGAUGCU-GCAG	7.73859	0	0	0
aly-miR172c-3p_L-1	TRITD2Av1G243990.2	422	442	433	6-16,437-427;17-20,425-422	CUGCAAGCAUCAUCGAUGGGC&GAAUCUUGAUGAUGCU-GCAG	7.73859	0	0	0
aly-miR172c-3p_L-1	TRITD2Av1G275720.1	1337	1356	1347	1-5,1356-1352;7-20,1350-1337	CUGCAGCAUCAUCACGAUUC&GAAUCUUGAUGAUGCUGCAG	0	0	3.45676	0
aly-miR172c-3p_L-1	TRITD2Av1G275720.2	1451	1470	1461	1-5,1470-1466;7-20,1464-1451	CUGCAGCAUCAUCACGAUUC&GAAUCUUGAUGAUGCUGCAG	0	0	3.45676	0
aly-miR172c-3p_L-1	TRITD2Av1G289040.3	1167	1187	1177	3-8,1185-1180;9-11,1178-1176;13-20,1174-1167	CUGCAGCACCGUCCGAGAUAU&GAAUCUUG-AUGAUGCUGCAG	0	0	0	6.81329
aly-miR172c-3p_L-1	TRITD2Bv1G012570.1	683	702	694	1-3,702-700;5-13,699-691;14-20,689-683	CUGCAGCAAUCAUUGAG-UUC&GAAUCUUGAUGAU-GCUGCAG	0	0	3.45676	0
aly-miR172c-3p_L-1	TRITD2Bv1G012570.2	683	702	694	1-3,702-700;5-13,699-691;14-20,689-683	CUGCAGCAAUCAUUGAG-UUC&GAAUCUUGAUGAU-GCUGCAG	0	0	0	13.6266
aly-miR172c-3p_L-1	TRITD2Bv1G012570.3	689	708	700	1-3,708-706;5-13,705-697;14-20,695-689	CUGCAGCAAUCAUUGAG-UUC&GAAUCUUGAUGAU-GCUGCAG	0	0	3.45676	0
aly-miR172c-3p_L-1	TRITD2Bv1G012570.4	689	708	700	1-3,708-706;5-13,705-697;14-20,695-689	CUGCAGCAAUCAUUGAG-UUC&GAAUCUUGAUGAU-GCUGCAG	0	0	0	13.6266
aly-miR172c-3p_L-1	TRITD2Bv1G012570.8	668	687	679	1-3,687-685;5-13,684-676;14-20,674-668	CUGCAGCAAUCAUUGAG-UUC&GAAUCUUGAUGAU-GCUGCAG	0	0	3.45676	0
aly-miR172c-3p_L-1	TRITD2Bv1G012570.9	671	690	682	1-3,690-688;5-13,687-679;14-20,677-671	CUGCAGCAAUCAUUGAG-UUC&GAAUCUUGAUGAU-GCUGCAG	0	0	6.91353	13.6266
aly-miR172c-3p_L-1	TRITD2Bv1G019210.11	2546	2565	2556	4-6,2562-2560;8-20,2558-2546	CUGCAGUAUCAUCUGGAAAG&GAAUCUUGAUGAUGCUGCAG	0	5.29835	0	0
aly-miR172c-3p_L-1	TRITD2Bv1G019210.4	2432	2451	2442	4-6,2448-2446;8-20,2444-2432	CUGCAGUAUCAUCUGGAAAG&GAAUCUUGAUGAUGCUGCAG	0	5.29835	0	0
aly-miR172c-3p_L-1	TRITD2Bv1G048190.1	2227	2246	2236	1-2,2246-2245;3-11,2243-2235;13-20,2234-2227	CUGCAGUG-CGUCGAGGUCUC&GA-AUCUUGAUGAUGCUGCAG	0	0	6.91353	0
aly-miR172c-3p_L-1	TRITD2Bv1G127150.1	1126	1144	1135	3-11,1142-1134;13-20,1133-1126	CUGCAGCG-CAUCGGGAUCG&GAAUCUUGAUGAUGCUGCAG	0	0	17.2838	0
aly-miR172c-3p_L-1	TRITD2Bv1G133050.15	1994	2015	2005	1-5,2015-2011;6-9,2009-2006;11-11,2004-2004;13-20,2001-1994	CUGCAGCAGGCUUCGAUGGUUC&GAAUC-UUGAUG-AUGCUGCAG	0	0	0	6.81329
aly-miR172c-3p_L-1	TRITD2Bv1G133050.8	2141	2162	2152	1-5,2162-2158;6-9,2156-2153;11-11,2151-2151;13-20,2148-2141	CUGCAGCAGGCUUCGAUGGUUC&GAAUC-UUGAUG-AUGCUGCAG	0	0	0	6.81329
aly-miR172c-3p_L-1	TRITD2Bv1G144850.6	697	716	707	1-1,716-716;4-7,713-710;9-20,708-697	CUGCAGUAUUAUGGAGGGGC&GAAUCUUGAUGAUGCUGCAG	0	0	3.45676	0
aly-miR172c-3p_L-1	TRITD2Bv1G152970.1	445	465	456	1-1,465-465;4-16,462-450;17-20,448-445	CUGCGGGCGUCGUCGAGGGCC&GAAUCUUGAUGAUGCU-GCAG	0	0	20.7406	0
aly-miR172c-3p_L-1	TRITD2Bv1G217870.1	189	208	199	5-12,204-197;14-20,195-189	CUGCAGCCUCAUCGAGCGGG&GAAUCUUGAUGAUGCUGCAG	11.6079	0	0	0
aly-miR172c-3p_L-1	TRITD2Bv1G227440.1	39	58	49	3-10,56-49;12-13,47-46;15-20,44-39	CUGCAGGGUGGUCAAGGUGG&GAAUCUUGAUGAUGCUGCAG	0	0	3.45676	0
aly-miR172c-3p_L-1	TRITD2Bv1G244640.2	490	509	500	4-5,506-505;7-20,503-490	CUGCAGCGUCAUCACGGCGG&GAAUCUUGAUGAUGCUGCAG	3.8693	0	0	0
aly-miR172c-3p_L-1	TRITD2Bv1G244680.1	1322	1340	1331	5-11,1336-1330;13-20,1329-1322	CUGCAGCA-UAUCAAGGAGG&GAAUCUUGAUGAUGCUGCAG	0	0	10.3703	0
aly-miR172c-3p_L-1	TRITD3Av1G008420.1	1748	1767	1758	6-20,1762-1748	CUGUAGCAUUAUCAAUGGGC&GAAUCUUGAUGAUGCUGCAG	0	0	0	13.6266
aly-miR172c-3p_L-1	TRITD3Av1G008420.3	1691	1710	1701	6-20,1705-1691	CUGUAGCAUUAUCAAUGGGC&GAAUCUUGAUGAUGCUGCAG	3.8693	0	0	6.81329
aly-miR172c-3p_L-1	TRITD3Av1G008420.4	1265	1284	1275	6-20,1279-1265	CUGUAGCAUUAUCAAUGGGC&GAAUCUUGAUGAUGCUGCAG	11.6079	5.29835	3.45676	0
aly-miR172c-3p_L-1	TRITD3Av1G008420.5	1259	1278	1269	6-20,1273-1259	CUGUAGCAUUAUCAAUGGGC&GAAUCUUGAUGAUGCUGCAG	7.73859	0	3.45676	6.81329
aly-miR172c-3p_L-1	TRITD3Av1G011620.25	885	905	896	1-10,905-896;13-20,892-885	CUGUGGUACAAAUCAAGAUUC&GAAUCUUGAU-GAUGCUGCAG	3.8693	0	0	0
aly-miR172c-3p_L-1	TRITD3Av1G011620.27	885	905	896	1-10,905-896;13-20,892-885	CUGUGGUACAAAUCAAGAUUC&GAAUCUUGAU-GAUGCUGCAG	3.8693	0	0	0
aly-miR172c-3p_L-1	TRITD3Av1G011620.5	885	905	896	1-10,905-896;13-20,892-885	CUGUGGUACAAAUCAAGAUUC&GAAUCUUGAU-GAUGCUGCAG	3.8693	0	0	0
aly-miR172c-3p_L-1	TRITD3Av1G011620.9	885	905	896	1-10,905-896;13-20,892-885	CUGUGGUACAAAUCAAGAUUC&GAAUCUUGAU-GAUGCUGCAG	0	0	3.45676	0
aly-miR172c-3p_L-1	TRITD3Av1G015160.2	810	832	823	2-3,831-830;5-12,828-821;13-20,817-810	CUGCAGCGAUCUCAUCAAGUUUG&GAAUCUUGAUGA---UGCUGCAG	0	0	3.45676	0
aly-miR172c-3p_L-1	TRITD3Av1G025160.7	582	602	593	4-10,599-593;12-14,591-589;15-20,587-582	CUGCAGUCAUGAUCAGGAGAU&GAAUCUUGAUGAUG-CUGCAG	0	5.29835	0	0
aly-miR172c-3p_L-1	TRITD3Av1G032470.2	1128	1150	1141	4-12,1147-1139;13-20,1135-1128	CUGCGGCGAGUUCAUCAAGAGGU&GAAUCUUGAUGA---UGCUGCAG	0	0	0	6.81329
aly-miR172c-3p_L-1	TRITD3Av1G035610.1	1138	1159	1150	1-12,1159-1148;13-13,1145-1145;15-20,1143-1138	CUGCAGGGUCUCAUUGAGAUUC&GAAUCUUGAUGA--UGCUGCAG	3.8693	5.29835	6.91353	0
aly-miR172c-3p_L-1	TRITD3Av1G035610.2	979	1000	991	1-12,1000-989;13-13,986-986;15-20,984-979	CUGCAGGGUCUCAUUGAGAUUC&GAAUCUUGAUGA--UGCUGCAG	3.8693	0	0	0
aly-miR172c-3p_L-1	TRITD3Av1G061710.4	233	256	243	1-4,256-253;5-7,251-249;8-11,245-242;13-20,240-233	CUGCAGCAACAUCUGGGAGCAUUC&GAAU-CUU---GAUGAUGCUGCAG	0	0	3.45676	0
aly-miR172c-3p_L-1	TRITD3Av1G071560.1	1136	1155	1146	2-12,1154-1144;15-20,1141-1136	CUGCAGGUUCAUCAGGGUUG&GAAUCUUGAUGAUGCUGCAG	11.6079	0	0	0
aly-miR172c-3p_L-1	TRITD3Av1G093400.1	55	76	67	4-7,73-70;9-13,68-64;14-20,61-55	CUGCAGCUUGUCAUGAAGAGCG&GAAUCUUGAUGAU--GCUGCAG	11.6079	0	6.91353	0
aly-miR172c-3p_L-1	TRITD3Av1G100080.5	2086	2106	2096	3-6,2104-2101;7-9,2099-2097;11-20,2095-2086	CUGCAGCAUCUUCGCAGGUCU&GAAUCU-UGAUGAUGCUGCAG	3.8693	0	0	0
aly-miR172c-3p_L-1	TRITD3Av1G171180.1	561	580	571	3-14,578-567;16-20,565-561	CUGCACCGUCGUCGAGAUGG&GAAUCUUGAUGAUGCUGCAG	3.8693	0	0	0
aly-miR172c-3p_L-1	TRITD3Av1G177370.1	923	942	933	1-5,942-938;8-20,935-923	CUGCGGCAUUGUCUCGGUUU&GAAUCUUGAUGAUGCUGCAG	0	0	0	6.81329
aly-miR172c-3p_L-1	TRITD3Av1G177370.2	923	942	933	1-5,942-938;8-20,935-923	CUGCGGCAUUGUCUCGGUUU&GAAUCUUGAUGAUGCUGCAG	3.8693	0	0	0
aly-miR172c-3p_L-1	TRITD3Av1G177370.3	923	942	933	1-5,942-938;8-20,935-923	CUGCGGCAUUGUCUCGGUUU&GAAUCUUGAUGAUGCUGCAG	0	0	0	6.81329
aly-miR172c-3p_L-1	TRITD3Av1G181010.1	890	909	899	2-8,908-902;10-11,899-898;13-20,897-890	CUGCGGCA-CAGCCAAGAUUG&GAAUCUUG-AUGAUGCUGCAG	0	0	10.3703	6.81329
aly-miR172c-3p_L-1	TRITD3Av1G181010.2	896	915	905	2-8,914-908;10-11,905-904;13-20,903-896	CUGCGGCA-CAGCCAAGAUUG&GAAUCUUG-AUGAUGCUGCAG	0	0	0	13.6266
aly-miR172c-3p_L-1	TRITD3Av1G191600.1	702	724	712	1-4,724-721;8-20,714-702	CUGCGGCGUCAUCCUCUUUGUUC&GAAU---CUUGAUGAUGCUGCAG	3.8693	0	0	0
aly-miR172c-3p_L-1	TRITD3Av1G226230.4	1073	1088	1081	1-8,1088-1081;13-20,1080-1073	CUGCGGCA----CAAGAUUC&GAAUCUUGAUGAUGCUGCAG	0	0	10.3703	0
aly-miR172c-3p_L-1	TRITD3Av1G232170.14	1460	1480	1471	4-11,1477-1470;13-20,1467-1460	CUGCAGCAGCCAUCGAGGCUG&GAAUCUUGAUG-AUGCUGCAG	0	0	3.45676	0
aly-miR172c-3p_L-1	TRITD3Av1G232170.20	1454	1474	1465	4-11,1471-1464;13-20,1461-1454	CUGCAGCAGCCAUCGAGGCUG&GAAUCUUGAUG-AUGCUGCAG	0	0	3.45676	0
aly-miR172c-3p_L-1	TRITD3Av1G244190.1	873	896	883	3-6,894-891;7-20,886-873	CUGCGGCAUCAUCGCCUCAGAUGA&GAAUCU----UGAUGAUGCUGCAG	0	0	0	6.81329
aly-miR172c-3p_L-1	TRITD3Av1G244190.3	693	716	703	3-6,714-711;7-20,706-693	CUGCGGCAUCAUCGCCUCAGAUGA&GAAUCU----UGAUGAUGCUGCAG	0	0	0	13.6266
aly-miR172c-3p_L-1	TRITD3Av1G283440.1	363	382	373	5-9,378-374;11-20,372-363	CUGCGGCAUCCUCGGGUGGU&GAAUCUUGAUGAUGCUGCAG	0	0	6.91353	0
aly-miR172c-3p_L-1	TRITD3Bv1G012270.1	1517	1536	1527	6-20,1531-1517	CUGUAGCAUUAUCAAUGGGC&GAAUCUUGAUGAUGCUGCAG	7.73859	0	0	6.81329
aly-miR172c-3p_L-1	TRITD3Bv1G016410.1	267	286	277	1-2,286-285;4-11,283-276;13-20,274-267	CUGCAGCGGCGUUAGGAGUC&GAAUCUUGAUGAUGCUGCAG	23.2158	21.1934	3.45676	6.81329
aly-miR172c-3p_L-1	TRITD3Bv1G016440.1	267	286	277	1-2,286-285;4-11,283-276;13-20,274-267	CUGCAGCGGCGUUAGGAGUC&GAAUCUUGAUGAUGCUGCAG	23.2158	10.5967	10.3703	20.4399
aly-miR172c-3p_L-1	TRITD3Bv1G016470.1	267	286	277	1-2,286-285;4-11,283-276;13-20,274-267	CUGCAGCGGCGUUAGGAGUC&GAAUCUUGAUGAUGCUGCAG	11.6079	21.1934	0	20.4399
aly-miR172c-3p_L-1	TRITD3Bv1G016510.1	267	286	277	1-2,286-285;4-11,283-276;13-20,274-267	CUGCAGCGGCGUUAGGAGUC&GAAUCUUGAUGAUGCUGCAG	11.6079	5.29835	6.91353	13.6266
aly-miR172c-3p_L-1	TRITD3Bv1G016640.3	162	181	172	1-2,181-180;4-11,178-171;13-20,169-162	CUGCAGCGGCGUCAGGAGUC&GAAUCUUGAUGAUGCUGCAG	0	15.8951	0	0
aly-miR172c-3p_L-1	TRITD3Bv1G016640.4	162	181	172	1-2,181-180;4-11,178-171;13-20,169-162	CUGCAGCGGCGUCAGGAGUC&GAAUCUUGAUGAUGCUGCAG	0	5.29835	0	0
aly-miR172c-3p_L-1	TRITD3Bv1G016640.5	162	181	172	1-2,181-180;4-11,178-171;13-20,169-162	CUGCAGCGGCGUCAGGAGUC&GAAUCUUGAUGAUGCUGCAG	3.8693	10.5967	0	0
aly-miR172c-3p_L-1	TRITD3Bv1G016660.1	162	181	172	1-2,181-180;4-11,178-171;13-20,169-162	CUGCAGCGGCGUUAGGAGUC&GAAUCUUGAUGAUGCUGCAG	11.6079	15.8951	6.91353	27.2532
aly-miR172c-3p_L-1	TRITD3Bv1G016670.2	162	181	172	1-2,181-180;4-11,178-171;13-20,169-162	CUGCAGCGGCGUCAGGAGUC&GAAUCUUGAUGAUGCUGCAG	0	0	10.3703	0
aly-miR172c-3p_L-1	TRITD3Bv1G016680.1	162	181	172	1-2,181-180;4-11,178-171;13-20,169-162	CUGCAGCGGCGUUAGGAGUC&GAAUCUUGAUGAUGCUGCAG	11.6079	26.4918	10.3703	20.4399
aly-miR172c-3p_L-1	TRITD3Bv1G016690.1	267	286	277	1-2,286-285;4-11,283-276;13-20,274-267	CUGCAGCGGCGUUAGGAGUC&GAAUCUUGAUGAUGCUGCAG	7.73859	21.1934	6.91353	20.4399
aly-miR172c-3p_L-1	TRITD3Bv1G016690.2	267	286	277	1-2,286-285;4-11,283-276;13-20,274-267	CUGCAGCGGCGUUAGGAGUC&GAAUCUUGAUGAUGCUGCAG	0	15.8951	6.91353	34.0664
aly-miR172c-3p_L-1	TRITD3Bv1G016780.1	162	181	172	4-11,178-171;13-20,169-162	CUGCAGCGGCGUCAGGAAAU&GAAUCUUGAUGAUGCUGCAG	23.2158	47.6852	27.6541	6.81329
aly-miR172c-3p_L-1	TRITD3Bv1G016790.1	162	181	172	4-11,178-171;13-20,169-162	CUGCAGCGGCGUCAGGAAAU&GAAUCUUGAUGAUGCUGCAG	11.6079	37.0885	41.4812	27.2532
aly-miR172c-3p_L-1	TRITD3Bv1G028830.6	387	407	398	4-10,404-398;12-14,396-394;15-20,392-387	CUGCAGUCAUGAUCAGGAGAU&GAAUCUUGAUGAUG-CUGCAG	0	0	3.45676	0
aly-miR172c-3p_L-1	TRITD3Bv1G028830.8	447	467	458	4-10,464-458;12-14,456-454;15-20,452-447	CUGCAGUCAUGAUCAGGAGAU&GAAUCUUGAUGAUG-CUGCAG	0	0	3.45676	0
aly-miR172c-3p_L-1	TRITD3Bv1G039650.1	1422	1444	1435	4-12,1441-1433;13-20,1429-1422	CUGCGGCGAGUUCAUCAAGAGGU&GAAUCUUGAUGA---UGCUGCAG	0	0	0	6.81329
aly-miR172c-3p_L-1	TRITD3Bv1G039650.2	1356	1378	1369	4-12,1375-1367;13-20,1363-1356	CUGCGGCGAGUUCAUCAAGAGGU&GAAUCUUGAUGA---UGCUGCAG	0	5.29835	0	6.81329
aly-miR172c-3p_L-1	TRITD3Bv1G039650.3	1104	1126	1117	4-12,1123-1115;13-20,1111-1104	CUGCGGCGAGUUCAUCAAGAGGU&GAAUCUUGAUGA---UGCUGCAG	3.8693	0	0	0
aly-miR172c-3p_L-1	TRITD3Bv1G044270.2	1138	1159	1150	1-12,1159-1148;13-13,1145-1145;15-20,1143-1138	CUGCAGGGUCUCAUUGAGAUUC&GAAUCUUGAUGA--UGCUGCAG	0	5.29835	10.3703	0
aly-miR172c-3p_L-1	TRITD3Bv1G044270.3	979	1000	991	1-12,1000-989;13-13,986-986;15-20,984-979	CUGCAGGGUCUCAUUGAGAUUC&GAAUCUUGAUGA--UGCUGCAG	3.8693	10.5967	10.3703	0
aly-miR172c-3p_L-1	TRITD3Bv1G094260.2	55	76	67	4-7,73-70;9-13,68-64;14-20,61-55	CUGCAGCUUGUCAUGAAGAGCG&GAAUCUUGAUGAU--GCUGCAG	0	0	3.45676	0
aly-miR172c-3p_L-1	TRITD3Bv1G099260.3	3265	3285	3275	3-6,3283-3280;7-9,3278-3276;11-20,3274-3265	CUGCAGCAUCUUCGCAGGUCU&GAAUCU-UGAUGAUGCUGCAG	3.8693	0	0	0
aly-miR172c-3p_L-1	TRITD3Bv1G099260.7	2179	2199	2189	3-6,2197-2194;7-9,2192-2190;11-20,2188-2179	CUGCAGCAUCUUCGCAGGUCU&GAAUCU-UGAUGAUGCUGCAG	3.8693	0	0	0
aly-miR172c-3p_L-1	TRITD3Bv1G150780.1	561	580	571	3-14,578-567;16-20,565-561	CUGCACCGUCGUCGAGAUGG&GAAUCUUGAUGAUGCUGCAG	7.73859	0	0	0
aly-miR172c-3p_L-1	TRITD3Bv1G161070.1	896	915	905	2-8,914-908;10-11,905-904;13-20,903-896	CUGCGGCA-CAGCCAAGAUUG&GAAUCUUG-AUGAUGCUGCAG	3.8693	0	3.45676	47.693
aly-miR172c-3p_L-1	TRITD3Bv1G161070.2	890	909	899	2-8,908-902;10-11,899-898;13-20,897-890	CUGCGGCA-CAGCCAAGAUUG&GAAUCUUG-AUGAUGCUGCAG	11.6079	0	3.45676	47.693
aly-miR172c-3p_L-1	TRITD3Bv1G174140.2	693	715	703	1-4,715-712;8-20,705-693	CUGCGGCGUCAUCCUCUUUGUUC&GAAU---CUUGAUGAUGCUGCAG	3.8693	0	0	0
aly-miR172c-3p_L-1	TRITD3Bv1G186250.1	118	136	127	1-1,136-136;4-11,133-126;13-20,125-118	CUGUGGCG-CGUCAAGAGGC&GAAUCUUGAUGAUGCUGCAG	27.0851	0	0	0
aly-miR172c-3p_L-1	TRITD3Bv1G193810.10	3425	3444	3435	3-9,3442-3436;11-16,3434-3429;18-20,3427-3425	CUGGGGCAUCUUCAAGGUCU&GAAUCUUGAUGAUGCUGCAG	0	0	3.45676	0
aly-miR172c-3p_L-1	TRITD3Bv1G235260.1	552	575	562	3-6,573-570;7-20,565-552	CUGCGGCAUCAUCGCCUCGGAUGA&GAAUCU----UGAUGAUGCUGCAG	11.6079	0	0	13.6266
aly-miR172c-3p_L-1	TRITD3Bv1G235260.2	651	674	661	3-6,672-669;7-20,664-651	CUGCGGCAUCAUCGCCUCGGAUGA&GAAUCU----UGAUGAUGCUGCAG	3.8693	0	0	0
aly-miR172c-3p_L-1	TRITD3Bv1G235260.3	753	776	763	3-6,774-771;7-20,766-753	CUGCGGCAUCAUCGCCUCGGAUGA&GAAUCU----UGAUGAUGCUGCAG	3.8693	0	3.45676	0
aly-miR172c-3p_L-1	TRITD3Bv1G250040.6	1444	1462	1453	4-9,1459-1454;11-12,1452-1451;14-20,1450-1444	CUGCAGC-UCUUCAAGAGCC&GAAUCUUGAUGAUGCUGCAG	0	0	3.45676	0
aly-miR172c-3p_L-1	TRITD3Bv1G250040.7	1378	1396	1387	4-9,1393-1388;11-12,1386-1385;14-20,1384-1378	CUGCAGC-UCUUCAAGAGCC&GAAUCUUGAUGAUGCUGCAG	0	0	17.2838	0
aly-miR172c-3p_L-1	TRITD3Bv1G251510.1	675	695	685	4-6,692-690;7-13,688-682;15-20,680-675	CUGCAGGAUCGUCAUGGACUA&GAAUCU-UGAUGAUGCUGCAG	0	0	0	6.81329
aly-miR172c-3p_L-1	TRITD4Av1G012090.15	544	564	555	1-6,564-559;7-9,557-555;11-12,554-553;13-20,551-544	CUGCAGCAGUC-UCGUGGAUUC&GAAUCU-UGAUGA-UGCUGCAG	0	5.29835	0	0
aly-miR172c-3p_L-1	TRITD4Av1G038230.3	2416	2436	2426	1-2,2436-2435;4-5,2432-2431;7-9,2429-2427;11-20,2425-2416	CUGCAGCAUCUUCGCGAGCUC&GA-AUCUUGAUGAUGCUGCAG	0	0	3.45676	0
aly-miR172c-3p_L-1	TRITD4Av1G038230.4	2518	2538	2528	1-2,2538-2537;4-5,2534-2533;7-9,2531-2529;11-20,2527-2518	CUGCAGCAUCUUCGCGAGCUC&GA-AUCUUGAUGAUGCUGCAG	0	5.29835	0	0
aly-miR172c-3p_L-1	TRITD4Av1G038230.5	2395	2415	2405	1-2,2415-2414;4-5,2411-2410;7-9,2408-2406;11-20,2404-2395	CUGCAGCAUCUUCGCGAGCUC&GA-AUCUUGAUGAUGCUGCAG	0	5.29835	3.45676	0
aly-miR172c-3p_L-1	TRITD4Av1G038230.6	2326	2346	2336	1-2,2346-2345;4-5,2342-2341;7-9,2339-2337;11-20,2335-2326	CUGCAGCAUCUUCGCGAGCUC&GA-AUCUUGAUGAUGCUGCAG	0	0	3.45676	0
aly-miR172c-3p_L-1	TRITD4Av1G072120.1	99	119	109	1-1,119-119;4-7,116-113;8-11,111-108;13-20,106-99	CUGCAGCGCCGUCGGAGAGGC&GAAUCUU-GAUGAUGCUGCAG	0	5.29835	0	0
aly-miR172c-3p_L-1	TRITD4Av1G072120.2	99	119	109	1-1,119-119;4-7,116-113;8-11,111-108;13-20,106-99	CUGCAGCGCCGUCGGAGAGGC&GAAUCUU-GAUGAUGCUGCAG	0	5.29835	0	0
aly-miR172c-3p_L-1	TRITD4Av1G099780.1	428	447	438	4-6,444-442;8-12,440-436;14-20,434-428	CUGCAGCUUCAUCUGGACGG&GAAUCUUGAUGAUGCUGCAG	0	5.29835	0	0
aly-miR172c-3p_L-1	TRITD4Av1G099780.3	425	444	435	4-6,441-439;8-12,437-433;14-20,431-425	CUGCAGCUUCAUCUGGACGG&GAAUCUUGAUGAUGCUGCAG	3.8693	0	0	0
aly-miR172c-3p_L-1	TRITD4Av1G134780.9	154	180	171	1-1,180-180;4-12,177-169;13-20,161-154	CUGCAGCAGGCUACAUCGUCGAGGGGC&GAAUCUUGAUGA-------UGCUGCAG	0	0	0	6.81329
aly-miR172c-3p_L-1	TRITD4Av1G139700.14	608	628	619	4-10,625-619;12-14,617-615;15-20,613-608	CUGCAGACAUGAUCAAGAAGG&GAAUCUUGAUGAUG-CUGCAG	3.8693	0	0	0
aly-miR172c-3p_L-1	TRITD4Av1G139700.20	608	628	619	4-10,625-619;12-14,617-615;15-20,613-608	CUGCAGACAUGAUCAAGAAGG&GAAUCUUGAUGAUG-CUGCAG	0	0	3.45676	0
aly-miR172c-3p_L-1	TRITD4Av1G153120.1	168	187	178	4-11,184-177;13-20,175-168	CUGCAGCGGCGUCAAGAGAC&GAAUCUUGAUGAUGCUGCAG	0	10.5967	0	27.2532
aly-miR172c-3p_L-1	TRITD4Av1G157640.11	1187	1207	1197	1-5,1207-1203;6-20,1201-1187	CUGUGGCAUCAUCAGCGGUUC&GAAUC-UUGAUGAUGCUGCAG	0	0	3.45676	0
aly-miR172c-3p_L-1	TRITD4Av1G157640.13	1187	1207	1197	1-5,1207-1203;6-20,1201-1187	CUGUGGCAUCAUCAGCGGUUC&GAAUC-UUGAUGAUGCUGCAG	3.8693	0	0	0
aly-miR172c-3p_L-1	TRITD4Av1G157640.15	1187	1207	1197	1-5,1207-1203;6-20,1201-1187	CUGUGGCAUCAUCAGCGGUUC&GAAUC-UUGAUGAUGCUGCAG	3.8693	0	0	0
aly-miR172c-3p_L-1	TRITD4Av1G157640.3	1187	1207	1197	1-5,1207-1203;6-20,1201-1187	CUGUGGCAUCAUCAGCGGUUC&GAAUC-UUGAUGAUGCUGCAG	7.73859	0	0	0
aly-miR172c-3p_L-1	TRITD4Av1G157640.7	1187	1207	1197	1-5,1207-1203;6-20,1201-1187	CUGUGGCAUCAUCAGCGGUUC&GAAUC-UUGAUGAUGCUGCAG	3.8693	0	0	0
aly-miR172c-3p_L-1	TRITD4Av1G157640.8	1187	1207	1197	1-5,1207-1203;6-20,1201-1187	CUGUGGCAUCAUCAGCGGUUC&GAAUC-UUGAUGAUGCUGCAG	3.8693	0	0	0
aly-miR172c-3p_L-1	TRITD4Av1G159660.4	440	463	454	4-12,460-452;13-20,447-440	CUGCAGCGCAGCUCAUCAGGACGA&GAAUCUUGAUGA----UGCUGCAG	0	0	0	6.81329
aly-miR172c-3p_L-1	TRITD4Av1G193250.5	356	376	366	3-8,374-369;9-10,367-366;13-20,363-356	CUGCAGCAGAGUCCAAGGUGU&GAAUCUUG-AUGAUGCUGCAG	0	0	0	6.81329
aly-miR172c-3p_L-1	TRITD4Av1G208940.1	180	199	190	1-1,199-199;4-13,196-187;15-20,185-180	CUGCGGGAUCGUCAAGAAGC&GAAUCUUGAUGAUGCUGCAG	0	0	0	6.81329
aly-miR172c-3p_L-1	TRITD4Bv1G013050.11	356	376	366	3-8,374-369;9-10,367-366;13-20,363-356	CUGCAGCAGAGUCCAAGGUGU&GAAUCUUG-AUGAUGCUGCAG	0	0	0	6.81329
aly-miR172c-3p_L-1	TRITD4Bv1G013050.13	278	298	288	3-8,296-291;9-10,289-288;13-20,285-278	CUGCAGCAGAGUCCAAGGUGU&GAAUCUUG-AUGAUGCUGCAG	0	0	0	6.81329
aly-miR172c-3p_L-1	TRITD4Bv1G013050.4	356	376	366	3-8,374-369;9-10,367-366;13-20,363-356	CUGCAGCAGAGUCCAAGGUGU&GAAUCUUG-AUGAUGCUGCAG	3.8693	0	0	0
aly-miR172c-3p_L-1	TRITD4Bv1G060070.1	459	478	469	4-14,475-465;16-20,463-459	CUGCAUCAUCGUCAAGGGAC&GAAUCUUGAUGAUGCUGCAG	19.3465	5.29835	0	6.81329
aly-miR172c-3p_L-1	TRITD4Bv1G060070.2	300	319	310	4-14,316-306;16-20,304-300	CUGCAUCAUCGUCAAGGGAC&GAAUCUUGAUGAUGCUGCAG	11.6079	5.29835	10.3703	0
aly-miR172c-3p_L-1	TRITD4Bv1G060980.15	512	532	523	4-10,529-523;12-14,521-519;15-20,517-512	CUGCAGACAUGAUCAAGAAGG&GAAUCUUGAUGAUG-CUGCAG	3.8693	0	0	0
aly-miR172c-3p_L-1	TRITD4Bv1G060980.60	506	526	517	4-10,523-517;12-14,515-513;15-20,511-506	CUGCAGACAUGAUCAAGAAGG&GAAUCUUGAUGAUG-CUGCAG	0	0	3.45676	0
aly-miR172c-3p_L-1	TRITD4Bv1G084040.1	413	432	423	4-9,429-424;11-20,422-413	CUGCAGCGUCCUCGGGACGG&GAAUCUUGAUGAUGCUGCAG	3.8693	0	0	0
aly-miR172c-3p_L-1	TRITD4Bv1G084040.6	413	432	423	4-9,429-424;11-20,422-413	CUGCAGCGUCCUCGGGACGG&GAAUCUUGAUGAUGCUGCAG	0	0	0	20.4399
aly-miR172c-3p_L-1	TRITD4Bv1G090330.18	7	26	17	1-7,26-20;11-20,16-7	CUGCAGCAUUUUAAAGGUUU&GAAUCUUGAUGAUGCUGCAG	3.8693	0	0	0
aly-miR172c-3p_L-1	TRITD4Bv1G140090.1	753	774	763	1-3,774-772;4-14,769-759;17-20,756-753	CUGCCUCAUCGUCAAGAGCUUC&GAA--UCUUGAUGAUGCUGCAG	19.3465	0	96.7894	47.693
aly-miR172c-3p_L-1	TRITD4Bv1G160070.6	2143	2163	2154	1-6,2163-2158;7-9,2156-2154;11-12,2153-2152;13-20,2150-2143	CUGCAGCAGUC-UCGUGGAUUC&GAAUCU-UGAUGA-UGCUGCAG	3.8693	0	0	0
aly-miR172c-3p_L-1	TRITD4Bv1G160070.7	1984	2004	1995	1-6,2004-1999;7-9,1997-1995;11-12,1994-1993;13-20,1991-1984	CUGCAGCAGUC-UCGUGGAUUC&GAAUCU-UGAUGA-UGCUGCAG	3.8693	0	0	0
aly-miR172c-3p_L-1	TRITD4Bv1G190080.2	1797	1822	1808	2-9,1821-1814;10-16,1808-1802;17-20,1800-1797	CUGCGAGCAUCAAGGAAUCAGGAUUG&GAAUCUUGA-----UGAUGCU-GCAG	7.73859	0	0	0
aly-miR172c-3p_L-1	TRITD5Av1G008790.1	605	628	619	2-10,627-619;13-20,612-605	CUGCAGCAGCUGCAAUCAAGGUUG&GAAUCUUGAU----GAUGCUGCAG	0	5.29835	3.45676	6.81329
aly-miR172c-3p_L-1	TRITD5Av1G008790.3	830	853	844	2-10,852-844;13-20,837-830	CUGCAGCAGCUGCAAUCAAGGUUG&GAAUCUUGAU----GAUGCUGCAG	3.8693	0	3.45676	6.81329
aly-miR172c-3p_L-1	TRITD5Av1G008790.5	713	736	727	2-10,735-727;13-20,720-713	CUGCAGCAGCUGCAAUCAAGGUUG&GAAUCUUGAU----GAUGCUGCAG	3.8693	5.29835	0	0
aly-miR172c-3p_L-1	TRITD5Av1G008790.6	644	667	658	2-10,666-658;13-20,651-644	CUGCAGCAGCUGCAAUCAAGGUUG&GAAUCUUGAU----GAUGCUGCAG	3.8693	0	10.3703	0
aly-miR172c-3p_L-1	TRITD5Av1G053120.3	824	843	834	2-11,842-833;13-16,832-829;17-20,827-824	CUGCAAGCA-CAUCAGGGUUG&GAAUCUUGAUGAUGCU-GCAG	0	0	0	6.81329
aly-miR172c-3p_L-1	TRITD5Av1G097200.1	406	425	416	1-2,425-424;4-5,422-421;8-20,418-406	CUGCAGUAUCAUCCCGAAUC&GAAUCUUGAUGAUGCUGCAG	7.73859	37.0885	41.4812	13.6266
aly-miR172c-3p_L-1	TRITD5Av1G097200.2	415	434	425	1-2,434-433;4-5,431-430;8-20,427-415	CUGCAGUAUCAUCCCGAAUC&GAAUCUUGAUGAUGCUGCAG	7.73859	37.0885	17.2838	6.81329
aly-miR172c-3p_L-1	TRITD5Av1G124450.2	14794	14815	14806	4-9,14812-14807;11-12,14805-14804;13-20,14801-14794	CUGCAGCAAUUCUUCAAGAAGG&GAAUCUUGAUGA--UGCUGCAG	0	5.29835	0	0
aly-miR172c-3p_L-1	TRITD5Bv1G036300.2	1598	1616	1608	1-7,1616-1610;10-15,1608-1603;17-20,1601-1598	CUGCUGCAUCAA-AAGAUUC&GAAUCUUGAUGAUGCUGCAG	0	0	3.45676	0
aly-miR172c-3p_L-1	TRITD5Bv1G078690.1	433	452	443	1-2,452-451;4-5,449-448;8-20,445-433	CUGCAGUAUCAUCCCGAAUC&GAAUCUUGAUGAUGCUGCAG	11.6079	0	13.8271	0
aly-miR172c-3p_L-1	TRITD5Bv1G078690.2	433	452	443	1-2,452-451;4-5,449-448;8-20,445-433	CUGCAGUAUCAUCCCGAAUC&GAAUCUUGAUGAUGCUGCAG	0	0	6.91353	13.6266
aly-miR172c-3p_L-1	TRITD5Bv1G078690.3	409	428	419	1-2,428-427;4-5,425-424;8-20,421-409	CUGCAGUAUCAUCCCGAAUC&GAAUCUUGAUGAUGCUGCAG	0	5.29835	6.91353	6.81329
aly-miR172c-3p_L-1	TRITD5Bv1G078690.4	562	581	572	1-2,581-580;4-5,578-577;8-20,574-562	CUGCAGUAUCAUCCCGAAUC&GAAUCUUGAUGAUGCUGCAG	15.4772	0	0	13.6266
aly-miR172c-3p_L-1	TRITD5Bv1G078690.5	406	425	416	1-2,425-424;4-5,422-421;8-20,418-406	CUGCAGUAUCAUCCCGAAUC&GAAUCUUGAUGAUGCUGCAG	7.73859	0	0	13.6266
aly-miR172c-3p_L-1	TRITD5Bv1G093270.1	294	313	304	4-8,310-306;10-20,304-294	CUGCGGCAUCAACAAGGGAG&GAAUCUUGAUGAUGCUGCAG	0	5.29835	0	0
aly-miR172c-3p_L-1	TRITD5Bv1G093270.2	174	193	184	4-8,190-186;10-20,184-174	CUGCGGCAUCAACAAGGGAG&GAAUCUUGAUGAUGCUGCAG	0	5.29835	0	0
aly-miR172c-3p_L-1	TRITD5Bv1G093710.1	66	85	76	2-10,84-76;13-20,73-66	CUGCGGCGGGAUCAGGGUUG&GAAUCUUGAUGAUGCUGCAG	3.8693	0	0	0
aly-miR172c-3p_L-1	TRITD5Bv1G093710.2	66	85	76	2-10,84-76;13-20,73-66	CUGCGGCGGGAUCAGGGUUG&GAAUCUUGAUGAUGCUGCAG	0	0	3.45676	6.81329
aly-miR172c-3p_L-1	TRITD5Bv1G093710.3	66	85	76	2-10,84-76;13-20,73-66	CUGCGGCGGGAUCAGGGUUG&GAAUCUUGAUGAUGCUGCAG	0	0	3.45676	0
aly-miR172c-3p_L-1	TRITD5Bv1G093710.4	66	85	76	2-10,84-76;13-20,73-66	CUGCGGCGGGAUCAGGGUUG&GAAUCUUGAUGAUGCUGCAG	0	0	3.45676	6.81329
aly-miR172c-3p_L-1	TRITD5Bv1G093710.7	66	85	76	2-10,84-76;13-20,73-66	CUGCGGCGGGAUCAGGGUUG&GAAUCUUGAUGAUGCUGCAG	3.8693	0	3.45676	13.6266
aly-miR172c-3p_L-1	TRITD5Bv1G100940.2	894	919	910	4-12,916-908;13-20,901-894	CUGCGGCACGGGGCUCAUCGAGACGA&GAAUCUUGAUGA------UGCUGCAG	0	0	10.3703	0
aly-miR172c-3p_L-1	TRITD5Bv1G198930.10	3473	3493	3483	3-9,3491-3485;10-20,3483-3473	CUGCAGCAUCAGUCAGGAUAC&GAAUCUUGA-UGAUGCUGCAG	3.8693	0	0	0
aly-miR172c-3p_L-1	TRITD6Av1G034970.1	4456	4478	4468	1-5,4478-4474;7-12,4471-4466;13-20,4463-4456	CUGCAGCAAGUUGUCGUCGAUUC&GAAUC-UUGAUGA--UGCUGCAG	3.8693	0	0	0
aly-miR172c-3p_L-1	TRITD6Av1G104600.2	926	941	934	1-8,941-934;13-20,933-926	CUGCAGCA----CAAGAUUC&GAAUCUUGAUGAUGCUGCAG	3.8693	5.29835	10.3703	6.81329
aly-miR172c-3p_L-1	TRITD6Av1G104600.3	911	926	919	1-8,926-919;13-20,918-911	CUGCAGCA----CAAGAUUC&GAAUCUUGAUGAUGCUGCAG	7.73859	5.29835	3.45676	13.6266
aly-miR172c-3p_L-1	TRITD6Av1G104600.4	911	926	919	1-8,926-919;13-20,918-911	CUGCAGCA----CAAGAUUC&GAAUCUUGAUGAUGCUGCAG	7.73859	5.29835	20.7406	6.81329
aly-miR172c-3p_L-1	TRITD6Av1G160710.3	2019	2039	2029	1-2,2039-2038;4-8,2035-2031;10-13,2029-2026;15-20,2024-2019	CUGCAGGGUCAGCAAGAGGUC&GA-AUCUUGAUGAUGCUGCAG	0	5.29835	0	0
aly-miR172c-3p_L-1	TRITD6Av1G160710.4	2007	2027	2017	1-2,2027-2026;4-8,2023-2019;10-13,2017-2014;15-20,2012-2007	CUGCAGGGUCAGCAAGAGGUC&GA-AUCUUGAUGAUGCUGCAG	0	0	6.91353	0
aly-miR172c-3p_L-1	TRITD6Av1G160710.6	1497	1517	1507	1-2,1517-1516;4-8,1513-1509;10-13,1507-1504;15-20,1502-1497	CUGCAGGGUCAGCAAGAGGUC&GA-AUCUUGAUGAUGCUGCAG	0	0	6.91353	0
aly-miR172c-3p_L-1	TRITD6Av1G160710.7	1164	1184	1174	1-2,1184-1183;4-8,1180-1176;10-13,1174-1171;15-20,1169-1164	CUGCAGGGUCAGCAAGAGGUC&GA-AUCUUGAUGAUGCUGCAG	3.8693	0	6.91353	0
aly-miR172c-3p_L-1	TRITD6Av1G197530.1	382	402	393	3-6,400-397;8-17,395-386;18-20,384-382	CUGCCGGCGUCGUCCAGAUGG&GAAUCUUGAUGAUGCUG-CAG	50.3008	5.29835	10.3703	20.4399
aly-miR172c-3p_L-1	TRITD6Av1G198020.1	57	79	70	1-3,79-77;5-16,75-64;17-20,60-57	CUGUGAUGGCAUCAUCAAGCUUC&GAAUCUUGAUGAUGCU---GCAG	0	0	13.8271	0
aly-miR172c-3p_L-1	TRITD6Av1G201000.1	1657	1679	1667	3-9,1677-1671;10-12,1667-1665;14-20,1663-1657	CUGCAGCUUCAGAUUCAAGAUCA&GAAUCUUGA---UGAUGCUGCAG	0	0	3.45676	0
aly-miR172c-3p_L-1	TRITD6Av1G209700.1	4217	4244	4227	1-6,4244-4239;7-16,4230-4221;18-20,4219-4217	CUGAGGCGUCAUCACUGCUACAGGAUUC&GAAUCU--------UGAUGAUGCUGCAG	3.8693	0	3.45676	0
aly-miR172c-3p_L-1	TRITD6Av1G209700.4	3944	3971	3954	1-6,3971-3966;7-16,3957-3948;18-20,3946-3944	CUGAGGCGUCAUCACUGCUACAGGAUUC&GAAUCU--------UGAUGAUGCUGCAG	0	10.5967	0	0
aly-miR172c-3p_L-1	TRITD6Av1G218690.1	18	40	31	4-13,37-28;14-16,25-23;17-20,21-18	CUGCGAGCGGGUCAUCAAGAACC&GAAUCUUGAUGAU--GCU-GCAG	0	0	13.8271	0
aly-miR172c-3p_L-1	TRITD6Bv1G003960.3	427	447	438	1-4,447-444;6-10,442-438;12-20,435-427	CUGCAGCGUAUGUCAGAGUUC&GAAUCUUGAU-GAUGCUGCAG	7.73859	0	0	0
aly-miR172c-3p_L-1	TRITD6Bv1G038200.1	41	59	51	1-3,59-57;5-11,56-50;13-15,49-47;16-20,45-41	CUGCAUGCA-CAUCAAG-UUC&GAAUCUUGAUGAUGC-UGCAG	0	5.29835	6.91353	6.81329
aly-miR172c-3p_L-1	TRITD6Bv1G038200.2	41	59	51	1-3,59-57;5-11,56-50;13-15,49-47;16-20,45-41	CUGCAUGCA-CAUCAAG-UUC&GAAUCUUGAUGAUGC-UGCAG	0	15.8951	0	13.6266
aly-miR172c-3p_L-1	TRITD6Bv1G038200.3	41	59	51	1-3,59-57;5-11,56-50;13-15,49-47;16-20,45-41	CUGCAUGCA-CAUCAAG-UUC&GAAUCUUGAUGAUGC-UGCAG	0	5.29835	0	27.2532
aly-miR172c-3p_L-1	TRITD6Bv1G038200.4	41	59	51	1-3,59-57;5-11,56-50;13-15,49-47;16-20,45-41	CUGCAUGCA-CAUCAAG-UUC&GAAUCUUGAUGAUGC-UGCAG	0	21.1934	13.8271	20.4399
aly-miR172c-3p_L-1	TRITD6Bv1G038200.5	41	59	51	1-3,59-57;5-11,56-50;13-15,49-47;16-20,45-41	CUGCAUGCA-CAUCAAG-UUC&GAAUCUUGAUGAUGC-UGCAG	3.8693	5.29835	3.45676	0
aly-miR172c-3p_L-1	TRITD6Bv1G106730.3	926	941	934	1-8,941-934;13-20,933-926	CUGCAGCA----CAAGAUUC&GAAUCUUGAUGAUGCUGCAG	0	5.29835	6.91353	0
aly-miR172c-3p_L-1	TRITD6Bv1G106730.4	965	980	973	1-8,980-973;13-20,972-965	CUGCAGCA----CAAGAUUC&GAAUCUUGAUGAUGCUGCAG	0	0	10.3703	0
aly-miR172c-3p_L-1	TRITD6Bv1G106730.5	908	923	916	1-8,923-916;13-20,915-908	CUGCAGCA----CAAGAUUC&GAAUCUUGAUGAUGCUGCAG	3.8693	0	3.45676	0
aly-miR172c-3p_L-1	TRITD6Bv1G106730.6	908	923	916	1-8,923-916;13-20,915-908	CUGCAGCA----CAAGAUUC&GAAUCUUGAUGAUGCUGCAG	3.8693	0	13.8271	0
aly-miR172c-3p_L-1	TRITD6Bv1G106730.7	911	926	919	1-8,926-919;13-20,918-911	CUGCAGCA----CAAGAUUC&GAAUCUUGAUGAUGCUGCAG	0	0	10.3703	0
aly-miR172c-3p_L-1	TRITD6Bv1G147000.2	1476	1496	1486	1-2,1496-1495;4-8,1492-1488;10-13,1486-1483;15-20,1481-1476	CUGCAGGGUCAGCAAGAGGUC&GA-AUCUUGAUGAUGCUGCAG	7.73859	0	6.91353	0
aly-miR172c-3p_L-1	TRITD6Bv1G147000.3	1365	1385	1375	1-2,1385-1384;4-8,1381-1377;10-13,1375-1372;15-20,1370-1365	CUGCAGGGUCAGCAAGAGGUC&GA-AUCUUGAUGAUGCUGCAG	0	0	6.91353	0
aly-miR172c-3p_L-1	TRITD6Bv1G147000.4	2004	2024	2014	1-2,2024-2023;4-8,2020-2016;10-13,2014-2011;15-20,2009-2004	CUGCAGGGUCAGCAAGAGGUC&GA-AUCUUGAUGAUGCUGCAG	3.8693	5.29835	0	0
aly-miR172c-3p_L-1	TRITD6Bv1G192450.1	85	105	96	3-6,103-100;8-17,98-89;18-20,87-85	CUGCCGGCGUCAUCCAGAUGG&GAAUCUUGAUGAUGCUG-CAG	3.8693	0	0	0
aly-miR172c-3p_L-1	TRITD6Bv1G196160.1	1651	1673	1661	3-9,1671-1665;10-12,1661-1659;14-20,1657-1651	CUGCAGCUUCAGAUUCAAGAUCA&GAAUCUUGA---UGAUGCUGCAG	0	0	3.45676	0
aly-miR172c-3p_L-1	TRITD6Bv1G217500.1	768	790	781	4-13,787-778;14-16,775-773;17-20,771-768	CUGCGAGCGGGUCAUCAAGAACC&GAAUCUUGAUGAU--GCU-GCAG	0	10.5967	0	0
aly-miR172c-3p_L-1	TRITD7Av1G004910.1	971	991	982	2-8,990-984;10-17,982-975;18-20,973-971	CUGCCAGCAUCGAUAAGAUUA&GAAUCUUGAUGAUGCUG-CAG	0	0	0	13.6266
aly-miR172c-3p_L-1	TRITD7Av1G059340.1	195	214	205	5-14,210-201;16-20,199-195	CUGCAACAUCAUCAAGGAGA&GAAUCUUGAUGAUGCUGCAG	0	5.29835	0	40.8797
aly-miR172c-3p_L-1	TRITD7Av1G069650.2	186	205	196	7-20,199-186	CUGCGGCGUCGUCGUGUCCG&GAAUCUUGAUGAUGCUGCAG	3.8693	0	3.45676	0
aly-miR172c-3p_L-1	TRITD7Av1G145270.1	42	61	52	1-2,61-60;4-14,58-48;17-20,45-42	CUGCUCCGUCGUCAGGGCUC&GAAUCUUGAUGAUGCUGCAG	11.6079	10.5967	0	0
aly-miR172c-3p_L-1	TRITD7Av1G169570.1	998	1018	1009	3-9,1016-1010;11-17,1008-1002;18-20,1000-998	CUGACGGCAUCUUCAAGAUAA&GAAUCUUGAUGAUGCUG-CAG	3.8693	0	13.8271	6.81329
aly-miR172c-3p_L-1	TRITD7Av1G169570.2	836	856	847	3-9,854-848;11-17,846-840;18-20,838-836	CUGACGGCAUCUUCAAGAUAA&GAAUCUUGAUGAUGCUG-CAG	7.73859	0	13.8271	13.6266
aly-miR172c-3p_L-1	TRITD7Av1G185810.3	18	37	28	4-16,34-22;18-20,20-18	CUGGGGUAUCAUCGAGAAGG&GAAUCUUGAUGAUGCUGCAG	0	0	0	6.81329
aly-miR172c-3p_L-1	TRITD7Av1G239060.1	162	181	172	5-8,177-174;11-20,171-162	CUGCGGCGUCUCCGAGGACG&GAAUCUUGAUGAUGCUGCAG	0	5.29835	0	0
aly-miR172c-3p_L-1	TRITD7Av1G239990.5	288	307	298	5-14,303-294;16-20,292-288	CUGCAACGUCAUCAAGGAGC&GAAUCUUGAUGAUGCUGCAG	0	0	0	6.81329
aly-miR172c-3p_L-1	TRITD7Av1G239990.7	6	25	16	5-14,21-12;16-20,10-6	CUGCAACGUCAUCAAGGAGC&GAAUCUUGAUGAUGCUGCAG	3.8693	0	0	6.81329
aly-miR172c-3p_L-1	TRITD7Bv1G005840.2	290	310	301	1-11,310-300;13-16,299-296;17-20,293-290	CUGCGAAGCA-CAUUAAGAUUC&GAAUCUUGAUGAUGCU--GCAG	3.8693	10.5967	0	6.81329
aly-miR172c-3p_L-1	TRITD7Bv1G005840.3	590	610	601	1-11,610-600;13-16,599-596;17-20,593-590	CUGCGAAGCA-CAUUAAGAUUC&GAAUCUUGAUGAUGCU--GCAG	3.8693	5.29835	0	0
aly-miR172c-3p_L-1	TRITD7Bv1G005840.4	212	232	223	1-11,232-222;13-16,221-218;17-20,215-212	CUGCGAAGCA-CAUUAAGAUUC&GAAUCUUGAUGAUGCU--GCAG	0	0	0	6.81329
aly-miR172c-3p_L-1	TRITD7Bv1G044600.2	328	349	340	1-1,349-349;4-7,346-343;9-12,341-338;13-20,335-328	CUGCAGCGGUUCAUGGAGAAGC&GAAUCUUGAUGA--UGCUGCAG	0	5.29835	0	0
aly-miR172c-3p_L-1	TRITD7Bv1G044600.4	334	355	346	1-1,355-355;4-7,352-349;9-12,347-344;13-20,341-334	CUGCAGCGGUUCAUGGAGAAGC&GAAUCUUGAUGA--UGCUGCAG	0	5.29835	0	0
aly-miR172c-3p_L-1	TRITD7Bv1G086550.1	390	410	400	4-8,407-403;9-20,401-390	CUGCAGCGUCAUGCAGGAGAG&GAAUCUUG-AUGAUGCUGCAG	0	5.29835	0	0
aly-miR172c-3p_L-1	TRITD7Bv1G134930.10	117	136	127	4-16,133-121;18-20,119-117	CUGGGGUAUCAUCGAGAAGG&GAAUCUUGAUGAUGCUGCAG	0	0	3.45676	0
aly-miR172c-3p_L-1	TRITD7Bv1G134930.2	117	136	127	4-16,133-121;18-20,119-117	CUGGGGUAUCAUCGAGAAGG&GAAUCUUGAUGAUGCUGCAG	0	0	3.45676	0
aly-miR172c-3p_L-1	TRITD7Bv1G173810.1	1451	1471	1462	2-13,1470-1459;15-20,1456-1451	CUGCAGAAGUCGUCAAGGUUA&GAAUCUUGAUGAU-GCUGCAG	0	0	3.45676	0
aly-miR172c-3p_L-1	TRITD7Bv1G189410.10	288	307	298	5-14,303-294;16-20,292-288	CUGCAACGUCAUCAAGGAGC&GAAUCUUGAUGAUGCUGCAG	7.73859	0	0	0
aly-miR172c-3p_L-1	TRITD7Bv1G190520.1	57	79	70	1-3,79-77;5-16,75-64;17-20,60-57	CUGCGAUGGCAUCAUCAAGCUUC&GAAUCUUGAUGAUGCU---GCAG	0	0	6.91353	0
aly-miR172c-3p_L-1	TRITD7Bv1G190520.2	57	79	70	1-3,79-77;5-16,75-64;17-20,60-57	CUGCGAUGGCAUCAUCAAGCUUC&GAAUCUUGAUGAUGCU---GCAG	0	0	6.91353	0
aly-MIR3441-p5_2ss4GT19TG	TRITD0Uv1G010330.1	258	283	270	1-9,283-275;10-15,270-265;16-20,262-258	CCAAGCAGUGCUUAGCAUGAAGAAAG&UUUUCUUCA----AAGCAU--CUUGG	19.3465	10.5967	34.5676	13.6266
aly-MIR3441-p5_2ss4GT19TG	TRITD0Uv1G010330.2	1083	1108	1095	1-9,1108-1100;10-15,1095-1090;16-20,1087-1083	CCAAGCAGUGCUUAGCAUGAAGAAAG&UUUUCUUCA----AAGCAU--CUUGG	30.9544	5.29835	20.7406	20.4399
aly-MIR3441-p5_2ss4GT19TG	TRITD0Uv1G012620.1	32	50	41	1-5,50-46;7-17,44-34;19-20,33-32	CC-AGAUGCUUUGAUGAAAA&UUUUCUUCAAAGCAUCUUGG	3.8693	0	0	0
aly-MIR3441-p5_2ss4GT19TG	TRITD0Uv1G014130.2	519	539	530	5-10,535-530;12-20,527-519	CCAGGAUGCCAUUGAGGUGUU&UUUUCUUCAA-AGCAUCUUGG	3.8693	0	0	0
aly-MIR3441-p5_2ss4GT19TG	TRITD0Uv1G031920.2	401	422	411	1-9,422-414;13-20,408-401	CCAAGAUGGGACCUGAGGAGAG&UUUUCUUCA--AAGCAUCUUGG	0	0	3.45676	0
aly-MIR3441-p5_2ss4GT19TG	TRITD0Uv1G035610.4	1322	1339	1332	1-8,1339-1332;12-20,1330-1322	CCAAGAUGCA--GAAGAAGA&UUUUCUUCAAAGCAUCUUGG	0	0	3.45676	0
aly-MIR3441-p5_2ss4GT19TG	TRITD0Uv1G041540.1	56	82	66	1-9,82-74;12-20,64-56	CCGAGGUGCAGGUGAUCCUGGAGAAGA&UUUUCUUCA-------AAGCAUCUUGG	0	10.5967	0	0
aly-MIR3441-p5_2ss4GT19TG	TRITD0Uv1G041590.1	2164	2183	2174	4-18,2180-2166	CAAAGGUGUUUUGAAGAUUG&UUUUCUUCAAAGCAUCUUGG	7.73859	5.29835	0	0
aly-MIR3441-p5_2ss4GT19TG	TRITD0Uv1G041590.2	2173	2192	2183	4-18,2189-2175	CAAAGGUGUUUUGAAGAUUG&UUUUCUUCAAAGCAUCUUGG	3.8693	5.29835	0	0
aly-MIR3441-p5_2ss4GT19TG	TRITD0Uv1G041590.3	2173	2192	2183	4-18,2189-2175	CAAAGGUGUUUUGAAGAUUG&UUUUCUUCAAAGCAUCUUGG	0	10.5967	0	0
aly-MIR3441-p5_2ss4GT19TG	TRITD0Uv1G041590.4	2164	2183	2174	4-18,2180-2166	CAAAGGUGUUUUGAAGAUUG&UUUUCUUCAAAGCAUCUUGG	3.8693	0	0	6.81329
aly-MIR3441-p5_2ss4GT19TG	TRITD0Uv1G047970.1	1745	1765	1755	1-8,1765-1758;11-20,1754-1745	CCAAGAUGUUCUCGGAGAAGG&UUUUCUUC-AAAGCAUCUUGG	0	5.29835	0	0
aly-MIR3441-p5_2ss4GT19TG	TRITD0Uv1G047970.10	2690	2710	2700	1-8,2710-2703;11-20,2699-2690	CCAAGAUGUUCUCGGAGAAGG&UUUUCUUC-AAAGCAUCUUGG	0	0	3.45676	0
aly-MIR3441-p5_2ss4GT19TG	TRITD0Uv1G047970.11	2654	2674	2664	1-8,2674-2667;11-20,2663-2654	CCAAGAUGUUCUCGGAGAAGG&UUUUCUUC-AAAGCAUCUUGG	0	5.29835	3.45676	0
aly-MIR3441-p5_2ss4GT19TG	TRITD0Uv1G047970.12	2795	2815	2805	1-8,2815-2808;11-20,2804-2795	CCAAGAUGUUCUCGGAGAAGG&UUUUCUUC-AAAGCAUCUUGG	3.8693	0	3.45676	6.81329
aly-MIR3441-p5_2ss4GT19TG	TRITD0Uv1G047970.13	2603	2623	2613	1-8,2623-2616;11-20,2612-2603	CCAAGAUGUUCUCGGAGAAGG&UUUUCUUC-AAAGCAUCUUGG	3.8693	0	0	0
aly-MIR3441-p5_2ss4GT19TG	TRITD0Uv1G047970.19	1125	1145	1136	7-10,1139-1136;11-20,1134-1125	CCAAGAUGCUAUUGAUACAGC&UUUUCUUCAA-AGCAUCUUGG	0	0	3.45676	0
aly-MIR3441-p5_2ss4GT19TG	TRITD0Uv1G047970.2	740	760	750	1-8,760-753;11-20,749-740	CCAAGAUGUUCUCGGAGAAGG&UUUUCUUC-AAAGCAUCUUGG	7.73859	0	6.91353	0
aly-MIR3441-p5_2ss4GT19TG	TRITD0Uv1G047970.21	918	938	929	7-10,932-929;11-20,927-918	CCAAGAUGCUAUUGAUACAGC&UUUUCUUCAA-AGCAUCUUGG	0	5.29835	0	0
aly-MIR3441-p5_2ss4GT19TG	TRITD0Uv1G047970.22	1125	1145	1136	7-10,1139-1136;11-20,1134-1125	CCAAGAUGCUAUUGAUACAGC&UUUUCUUCAA-AGCAUCUUGG	3.8693	0	0	0
aly-MIR3441-p5_2ss4GT19TG	TRITD0Uv1G047970.3	2300	2320	2310	1-8,2320-2313;11-20,2309-2300	CCAAGAUGUUCUCGGAGAAGG&UUUUCUUC-AAAGCAUCUUGG	0	0	13.8271	6.81329
aly-MIR3441-p5_2ss4GT19TG	TRITD0Uv1G047970.4	2603	2623	2613	1-8,2623-2616;11-20,2612-2603	CCAAGAUGUUCUCGGAGAAGG&UUUUCUUC-AAAGCAUCUUGG	0	5.29835	0	0
aly-MIR3441-p5_2ss4GT19TG	TRITD0Uv1G047970.5	1029	1049	1040	7-10,1043-1040;11-20,1038-1029	CCAAGAUGCUAUUGAUACAGC&UUUUCUUCAA-AGCAUCUUGG	0	0	3.45676	0
aly-MIR3441-p5_2ss4GT19TG	TRITD0Uv1G047970.6	2699	2719	2709	1-8,2719-2712;11-20,2708-2699	CCAAGAUGUUCUCGGAGAAGG&UUUUCUUC-AAAGCAUCUUGG	3.8693	0	3.45676	0
aly-MIR3441-p5_2ss4GT19TG	TRITD0Uv1G047970.7	1128	1148	1139	7-10,1142-1139;11-20,1137-1128	CCAAGAUGCUAUUGAUACAGC&UUUUCUUCAA-AGCAUCUUGG	0	0	3.45676	0
aly-MIR3441-p5_2ss4GT19TG	TRITD0Uv1G047970.7	2702	2722	2712	1-8,2722-2715;11-20,2711-2702	CCAAGAUGUUCUCGGAGAAGG&UUUUCUUC-AAAGCAUCUUGG	0	5.29835	3.45676	0
aly-MIR3441-p5_2ss4GT19TG	TRITD0Uv1G047970.8	1125	1145	1136	7-10,1139-1136;11-20,1134-1125	CCAAGAUGCUAUUGAUACAGC&UUUUCUUCAA-AGCAUCUUGG	0	0	3.45676	0
aly-MIR3441-p5_2ss4GT19TG	TRITD0Uv1G047970.8	2669	2689	2679	1-8,2689-2682;11-20,2678-2669	CCAAGAUGUUCUCGGAGAAGG&UUUUCUUC-AAAGCAUCUUGG	0	0	10.3703	0
aly-MIR3441-p5_2ss4GT19TG	TRITD0Uv1G047970.9	2579	2599	2589	1-8,2599-2592;11-20,2588-2579	CCAAGAUGUUCUCGGAGAAGG&UUUUCUUC-AAAGCAUCUUGG	0	0	3.45676	0
aly-MIR3441-p5_2ss4GT19TG	TRITD0Uv1G053740.2	464	485	476	1-10,485-476;11-12,474-473;13-16,471-468;18-20,466-464	CCAUGAUGACUGUUGAGGAAAA&UUUUCUUCAA-AG-CAUCUUGG	0	0	3.45676	0
aly-MIR3441-p5_2ss4GT19TG	TRITD0Uv1G053740.5	464	485	476	1-10,485-476;11-12,474-473;13-16,471-468;18-20,466-464	CCAUGAUGACUGUUGAGGAAAA&UUUUCUUCAA-AG-CAUCUUGG	0	0	0	6.81329
aly-MIR3441-p5_2ss4GT19TG	TRITD0Uv1G053740.8	299	320	311	1-10,320-311;11-12,309-308;13-16,306-303;18-20,301-299	CCAUGAUGACUGUUGAGGAAAA&UUUUCUUCAA-AG-CAUCUUGG	0	0	3.45676	0
aly-MIR3441-p5_2ss4GT19TG	TRITD0Uv1G053740.9	149	170	161	1-10,170-161;11-12,159-158;13-16,156-153;18-20,151-149	CCAUGAUGACUGUUGAGGAAAA&UUUUCUUCAA-AG-CAUCUUGG	3.8693	0	0	0
aly-MIR3441-p5_2ss4GT19TG	TRITD0Uv1G060930.10	1155	1175	1166	1-10,1175-1166;11-16,1164-1159;19-20,1156-1155	CCUUGAUGCUGUUGGAGAGAA&UUUUCUUCAA-AGCAUCUUGG	0	5.29835	0	0
aly-MIR3441-p5_2ss4GT19TG	TRITD0Uv1G060930.11	912	932	923	1-10,932-923;11-16,921-916;19-20,913-912	CCUUGAUGCUGUUGGAGAGAA&UUUUCUUCAA-AGCAUCUUGG	0	5.29835	0	0
aly-MIR3441-p5_2ss4GT19TG	TRITD0Uv1G060930.12	915	935	926	1-10,935-926;11-16,924-919;19-20,916-915	CCUUGAUGCUGUUGGAGAGAA&UUUUCUUCAA-AGCAUCUUGG	0	10.5967	3.45676	0
aly-MIR3441-p5_2ss4GT19TG	TRITD0Uv1G060930.13	948	968	959	1-10,968-959;11-16,957-952;19-20,949-948	CCUUGAUGCUGUUGGAGAGAA&UUUUCUUCAA-AGCAUCUUGG	3.8693	5.29835	0	0
aly-MIR3441-p5_2ss4GT19TG	TRITD0Uv1G060930.14	1179	1199	1190	1-10,1199-1190;11-16,1188-1183;19-20,1180-1179	CCUUGAUGCUGUUGGAGAGAA&UUUUCUUCAA-AGCAUCUUGG	3.8693	5.29835	0	0
aly-MIR3441-p5_2ss4GT19TG	TRITD0Uv1G060930.16	1170	1190	1181	1-10,1190-1181;11-16,1179-1174;19-20,1171-1170	CCUUGAUGCUGUUGGAGAGAA&UUUUCUUCAA-AGCAUCUUGG	3.8693	0	0	0
aly-MIR3441-p5_2ss4GT19TG	TRITD0Uv1G060930.2	915	935	926	1-10,935-926;11-16,924-919;19-20,916-915	CCUUGAUGCUGUUGGAGAGAA&UUUUCUUCAA-AGCAUCUUGG	3.8693	5.29835	0	0
aly-MIR3441-p5_2ss4GT19TG	TRITD0Uv1G060930.3	801	821	812	1-10,821-812;11-16,810-805;19-20,802-801	CCUUGAUGCUGUUGGAGAGAA&UUUUCUUCAA-AGCAUCUUGG	0	5.29835	0	6.81329
aly-MIR3441-p5_2ss4GT19TG	TRITD0Uv1G060930.4	885	905	896	1-10,905-896;11-16,894-889;19-20,886-885	CCUUGAUGCUGUUGGAGAGAA&UUUUCUUCAA-AGCAUCUUGG	3.8693	0	0	0
aly-MIR3441-p5_2ss4GT19TG	TRITD0Uv1G060930.9	1158	1178	1169	1-10,1178-1169;11-16,1167-1162;19-20,1159-1158	CCUUGAUGCUGUUGGAGAGAA&UUUUCUUCAA-AGCAUCUUGG	3.8693	5.29835	0	0
aly-MIR3441-p5_2ss4GT19TG	TRITD0Uv1G066850.1	3225	3243	3235	1-8,3243-3236;11-16,3234-3229;19-20,3226-3225	CCUUGAUGCUA-GAAGAAGA&UUUUCUUCAAAGCAUCUUGG	0	0	6.91353	0
aly-MIR3441-p5_2ss4GT19TG	TRITD0Uv1G066850.2	2835	2853	2845	1-8,2853-2846;11-16,2844-2839;19-20,2836-2835	CCUUGAUGCUA-GAAGAAGA&UUUUCUUCAAAGCAUCUUGG	0	5.29835	0	0
aly-MIR3441-p5_2ss4GT19TG	TRITD0Uv1G074010.1	1221	1240	1231	1-9,1240-1232;11-17,1230-1224;19-20,1222-1221	CCUGGAUGUUGUGGGGAGGA&UUUUCUUCAAAGCAUCUUGG	27.0851	5.29835	13.8271	0
aly-MIR3441-p5_2ss4GT19TG	TRITD0Uv1G074010.2	1221	1240	1231	1-9,1240-1232;11-17,1230-1224;19-20,1222-1221	CCUGGAUGUUGUGGGGAGGA&UUUUCUUCAAAGCAUCUUGG	7.73859	5.29835	20.7406	34.0664
aly-MIR3441-p5_2ss4GT19TG	TRITD0Uv1G074010.3	1221	1240	1231	1-9,1240-1232;11-17,1230-1224;19-20,1222-1221	CCUGGAUGUUGUGGGGAGGA&UUUUCUUCAAAGCAUCUUGG	19.3465	10.5967	10.3703	13.6266
aly-MIR3441-p5_2ss4GT19TG	TRITD0Uv1G074010.4	1221	1240	1231	1-9,1240-1232;11-17,1230-1224;19-20,1222-1221	CCUGGAUGUUGUGGGGAGGA&UUUUCUUCAAAGCAUCUUGG	34.8237	15.8951	13.8271	0
aly-MIR3441-p5_2ss4GT19TG	TRITD1Av1G001650.1	473	492	483	1-6,492-487;8-8,485-485;10-19,483-474	GCAAGAUGCUUGGUGGAAGA&UUUUCUUCAAAGCAUCUUGG	3.8693	0	6.91353	0
aly-MIR3441-p5_2ss4GT19TG	TRITD1Av1G001650.2	338	357	348	1-6,357-352;8-8,350-350;10-19,348-339	GCAAGAUGCUUGGUGGAAGA&UUUUCUUCAAAGCAUCUUGG	11.6079	0	6.91353	0
aly-MIR3441-p5_2ss4GT19TG	TRITD1Av1G001740.1	1845	1864	1855	2-9,1863-1856;11-18,1854-1847	UGAGGAUGCUCUGGAGAAGG&UUUUCUUCAAAGCAUCUUGG	7.73859	31.7901	24.1973	0
aly-MIR3441-p5_2ss4GT19TG	TRITD1Av1G001740.2	1848	1867	1858	2-9,1866-1859;11-18,1857-1850	UGAGGAUGCUCUGGAGAAGG&UUUUCUUCAAAGCAUCUUGG	0	58.2819	6.91353	0
aly-MIR3441-p5_2ss4GT19TG	TRITD1Av1G001740.3	1398	1417	1408	2-9,1416-1409;11-18,1407-1400	UGAGGAUGCUCUGGAGAAGG&UUUUCUUCAAAGCAUCUUGG	3.8693	31.7901	10.3703	0
aly-MIR3441-p5_2ss4GT19TG	TRITD1Av1G010190.2	1435	1455	1446	2-8,1454-1448;10-13,1446-1443;14-20,1441-1435	UCGAGAUGGCUUGGAAGAAAC&UUUUCUUCAAAGC-AUCUUGG	0	0	3.45676	0
aly-MIR3441-p5_2ss4GT19TG	TRITD1Av1G010200.1	1475	1495	1486	2-8,1494-1488;10-13,1486-1483;14-20,1481-1475	UCGAGAUGGCUUGGAAGAAAC&UUUUCUUCAAAGC-AUCUUGG	0	5.29835	0	0
aly-MIR3441-p5_2ss4GT19TG	TRITD1Av1G013130.6	305	326	317	2-14,325-313;15-20,310-305	CCAAGGCUUGUUUUGAAGAGAU&UUUUCUUCAAAGCA--UCUUGG	3.8693	0	0	0
aly-MIR3441-p5_2ss4GT19TG	TRITD1Av1G032560.2	777	806	787	1-9,806-798;11-20,786-777	CCAGGAUGCUGAUGCUCUAACUGGAGAGAG&UUUUCUUCA----------AAGCAUCUUGG	0	5.29835	3.45676	0
aly-MIR3441-p5_2ss4GT19TG	TRITD1Av1G032560.3	786	815	796	1-9,815-807;11-20,795-786	CCAGGAUGCUGAUGCUCUAACUGGAGAGAG&UUUUCUUCA----------AAGCAUCUUGG	7.73859	0	3.45676	0
aly-MIR3441-p5_2ss4GT19TG	TRITD1Av1G032560.4	816	845	826	1-9,845-837;11-20,825-816	CCAGGAUGCUGAUGCUCUAACUGGAGAGAG&UUUUCUUCA----------AAGCAUCUUGG	3.8693	5.29835	0	0
aly-MIR3441-p5_2ss4GT19TG	TRITD1Av1G035440.4	680	700	691	2-10,699-691;12-15,690-687;16-20,684-680	CCGAGGAGUGC-UUGAAGAGGG&UUUUCUUCAAAGCAU--CUUGG	0	0	3.45676	0
aly-MIR3441-p5_2ss4GT19TG	TRITD1Av1G035440.6	680	700	691	2-10,699-691;12-15,690-687;16-20,684-680	CCGAGGAGUGC-UUGAAGAGGG&UUUUCUUCAAAGCAU--CUUGG	0	0	3.45676	0
aly-MIR3441-p5_2ss4GT19TG	TRITD1Av1G035440.9	680	700	691	2-10,699-691;12-15,690-687;16-20,684-680	CCGAGGAGUGC-UUGAAGAGGG&UUUUCUUCAAAGCAU--CUUGG	0	0	3.45676	0
aly-MIR3441-p5_2ss4GT19TG	TRITD1Av1G050310.1	1583	1601	1593	1-8,1601-1594;11-20,1592-1583	UCAGGAUGCUG-GAGGGAGA&UUUUCUUCAAAGCAUCUUGG	0	10.5967	0	0
aly-MIR3441-p5_2ss4GT19TG	TRITD1Av1G050310.2	1676	1694	1686	1-8,1694-1687;11-20,1685-1676	UCAGGAUGCUG-GAGGGAGA&UUUUCUUCAAAGCAUCUUGG	0	5.29835	0	0
aly-MIR3441-p5_2ss4GT19TG	TRITD1Av1G050310.3	1673	1691	1683	1-8,1691-1684;11-20,1682-1673	UCAGGAUGCUG-GAGGGAGA&UUUUCUUCAAAGCAUCUUGG	0	10.5967	0	0
aly-MIR3441-p5_2ss4GT19TG	TRITD1Av1G083160.3	4907	4925	4917	1-8,4925-4918;12-19,4915-4908	UCGAGAUGCAG-GAAGAAAA&UUUUCUUCAAAGCAUCUUGG	0	5.29835	0	0
aly-MIR3441-p5_2ss4GT19TG	TRITD1Av1G088150.4	4888	4907	4897	4-9,4904-4899;10-14,4897-4893;16-20,4892-4888	CCAAG-UGCUUGUGAGGAUGC&UUUUCUUCA-AAGCAUCUUGG	0	5.29835	0	0
aly-MIR3441-p5_2ss4GT19TG	TRITD1Av1G088150.7	2011	2030	2020	4-9,2027-2022;10-14,2020-2016;16-20,2015-2011	CCAAG-UGCUUGUGAGGAUGC&UUUUCUUCA-AAGCAUCUUGG	0	5.29835	0	0
aly-MIR3441-p5_2ss4GT19TG	TRITD1Av1G093780.5	441	463	454	2-17,462-447;18-20,443-441	CCAUACAGAUGUUUUGGAGAAAU&UUUUCUUCAAAGCAUCU---UGG	0	5.29835	0	0
aly-MIR3441-p5_2ss4GT19TG	TRITD1Av1G105310.1	328	350	339	1-9,350-342;11-13,338-336;14-20,334-328	CCAGGAUGGCUGGCUGAGGAAGA&UUUUCUUCA--AAGC-AUCUUGG	3.8693	0	0	0
aly-MIR3441-p5_2ss4GT19TG	TRITD1Av1G105920.14	372	391	382	1-5,391-387;8-10,384-382;12-20,380-372	UCAAGAUGCGUUGUUGAAGA&UUUUCUUCAAAGCAUCUUGG	0	0	3.45676	0
aly-MIR3441-p5_2ss4GT19TG	TRITD1Av1G105920.17	1005	1025	1015	1-9,1025-1017;10-18,1015-1007	CAAAGAUGCUUCUGGAGAAAG&UUUUCUUCA-AAGCAUCUUGG	0	0	3.45676	0
aly-MIR3441-p5_2ss4GT19TG	TRITD1Av1G106670.4	722	743	734	2-10,742-734;11-16,732-727;17-19,725-723	ACAAUGAUGCUAUUGAAGAAGU&UUUUCUUCAA-AGCAUC-UUGG	15.4772	0	0	0
aly-MIR3441-p5_2ss4GT19TG	TRITD1Av1G107570.23	1227	1245	1236	1-10,1245-1236;12-15,1235-1232;17-20,1230-1227	CCAAUGUGC-UUGGAGAGGA&UUUUCUUCAAAGCAUCUUGG	0	5.29835	0	0
aly-MIR3441-p5_2ss4GT19TG	TRITD1Av1G107570.27	630	648	639	1-10,648-639;12-15,638-635;17-20,633-630	CCAAUGUGC-UUGGAGAGGA&UUUUCUUCAAAGCAUCUUGG	0	5.29835	3.45676	0
aly-MIR3441-p5_2ss4GT19TG	TRITD1Av1G107570.9	2580	2598	2589	1-10,2598-2589;12-15,2588-2585;17-20,2583-2580	CCAAUGUGC-UUGGAGAGGA&UUUUCUUCAAAGCAUCUUGG	0	0	3.45676	0
aly-MIR3441-p5_2ss4GT19TG	TRITD1Av1G117660.2	3114	3133	3124	1-12,3133-3122;15-19,3119-3115	GCAGGAGUCUUUGAGGAAAG&UUUUCUUCAAAGCAUCUUGG	0	0	3.45676	0
aly-MIR3441-p5_2ss4GT19TG	TRITD1Av1G117660.3	3114	3133	3124	1-12,3133-3122;15-19,3119-3115	GCAGGAGUCUUUGAGGAAAG&UUUUCUUCAAAGCAUCUUGG	0	0	3.45676	0
aly-MIR3441-p5_2ss4GT19TG	TRITD1Av1G117660.6	1971	1990	1981	1-12,1990-1979;15-19,1976-1972	GCAGGAGUCUUUGAGGAAAG&UUUUCUUCAAAGCAUCUUGG	0	0	3.45676	0
aly-MIR3441-p5_2ss4GT19TG	TRITD1Av1G117660.8	831	850	841	1-12,850-839;15-19,836-832	GCAGGAGUCUUUGAGGAAAG&UUUUCUUCAAAGCAUCUUGG	0	0	6.91353	0
aly-MIR3441-p5_2ss4GT19TG	TRITD1Av1G117660.9	663	682	673	1-12,682-671;15-19,668-664	GCAGGAGUCUUUGAGGAAAG&UUUUCUUCAAAGCAUCUUGG	0	0	3.45676	0
aly-MIR3441-p5_2ss4GT19TG	TRITD1Av1G136970.3	762	781	772	4-18,778-764	GGAAGGUGCUUUGAAGGCAA&UUUUCUUCAAAGCAUCUUGG	3.8693	0	0	0
aly-MIR3441-p5_2ss4GT19TG	TRITD1Av1G144530.1	1273	1292	1283	2-16,1291-1277	AUGCGGUGCUUUGAGGAGAU&UUUUCUUCAAAGCAUCUUGG	0	0	0	6.81329
aly-MIR3441-p5_2ss4GT19TG	TRITD1Av1G144530.2	1273	1292	1283	2-16,1291-1277	AUGCGGUGCUUUGAGGAGAU&UUUUCUUCAAAGCAUCUUGG	0	0	0	6.81329
aly-MIR3441-p5_2ss4GT19TG	TRITD1Av1G156380.2	750	771	760	1-6,771-766;7-14,763-756;16-20,754-750	CCAGGUUGCUUUGGCUGGAAGA&UUUUCU--UCAAAGCAUCUUGG	0	5.29835	0	0
aly-MIR3441-p5_2ss4GT19TG	TRITD1Av1G159850.4	1674	1694	1684	1-9,1694-1686;11-13,1683-1681;15-19,1679-1675	ACAGGAGGCUGCUGAAGAAGA&UUUUCUUCA-AAGCAUCUUGG	3.8693	0	0	0
aly-MIR3441-p5_2ss4GT19TG	TRITD1Av1G178020.3	1053	1073	1064	5-10,1069-1064;11-20,1062-1053	CCAGGAUGUUCUUGAGGCAUA&UUUUCUUCAA-AGCAUCUUGG	0	0	3.45676	6.81329
aly-MIR3441-p5_2ss4GT19TG	TRITD1Av1G178020.5	1080	1100	1091	5-10,1096-1091;11-20,1089-1080	CCAGGAUGUUCUUGAGGCAUA&UUUUCUUCAA-AGCAUCUUGG	0	0	0	6.81329
aly-MIR3441-p5_2ss4GT19TG	TRITD1Av1G178290.6	413	439	430	3-14,437-426;15-20,418-413	CCGAGACAAUAAUUGCUUUGAAGAAUU&UUUUCUUCAAAGCA-------UCUUGG	0	0	0	6.81329
aly-MIR3441-p5_2ss4GT19TG	TRITD1Av1G185970.1	1034	1051	1044	2-8,1050-1044;12-20,1042-1034	CCAGGGUGCA--GAAGAAGC&UUUUCUUCAAAGCAUCUUGG	0	0	3.45676	0
aly-MIR3441-p5_2ss4GT19TG	TRITD1Av1G185970.6	965	982	975	2-8,981-975;12-20,973-965	CCAGGGUGCA--GAAGAAGC&UUUUCUUCAAAGCAUCUUGG	0	0	3.45676	0
aly-MIR3441-p5_2ss4GT19TG	TRITD1Av1G185970.8	428	445	438	2-8,444-438;12-20,436-428	CCAGGGUGCA--GAAGAAGC&UUUUCUUCAAAGCAUCUUGG	0	0	3.45676	0
aly-MIR3441-p5_2ss4GT19TG	TRITD1Av1G187690.2	464	484	474	1-8,484-477;11-19,473-465	UCGAGAUGCUCAAGGAGAAGA&UUUUCUUC-AAAGCAUCUUGG	7.73859	5.29835	6.91353	6.81329
aly-MIR3441-p5_2ss4GT19TG	TRITD1Av1G198060.2	2741	2765	2751	2-8,2764-2758;11-20,2750-2741	CCAAGAUGCUGAUCCAGGAGGAGAU&UUUUCUUC-----AAAGCAUCUUGG	0	26.4918	27.6541	0
aly-MIR3441-p5_2ss4GT19TG	TRITD1Av1G198510.2	905	925	915	4-8,922-918;11-20,914-905	CCGGGAUGCUGCAGAAGGCCA&UUUUCUUC-AAAGCAUCUUGG	0	0	0	6.81329
aly-MIR3441-p5_2ss4GT19TG	TRITD1Av1G202780.5	885	904	895	1-13,904-892;15-18,890-887	UAAGGAGGCUUUGAAGAAGA&UUUUCUUCAAAGCAUCUUGG	19.3465	10.5967	6.91353	47.693
aly-MIR3441-p5_2ss4GT19TG	TRITD1Av1G202780.6	867	886	877	1-13,886-874;15-18,872-869	UAAGGAGGCUUUGAAGAAGA&UUUUCUUCAAAGCAUCUUGG	30.9544	15.8951	3.45676	6.81329
aly-MIR3441-p5_2ss4GT19TG	TRITD1Av1G202780.7	885	904	895	1-13,904-892;15-18,890-887	UAAGGAGGCUUUGAAGAAGA&UUUUCUUCAAAGCAUCUUGG	7.73859	5.29835	6.91353	20.4399
aly-MIR3441-p5_2ss4GT19TG	TRITD1Av1G207270.1	695	716	705	1-8,716-709;13-20,702-695	CCGAGAUGGCAGAGGAGGAGAA&UUUUCUUC--AAAGCAUCUUGG	0	0	3.45676	0
aly-MIR3441-p5_2ss4GT19TG	TRITD1Av1G212290.3	225	244	235	1-10,244-235;12-19,233-226	GCAAGAUGUGUUGAAGAAAA&UUUUCUUCAAAGCAUCUUGG	3.8693	0	0	0
aly-MIR3441-p5_2ss4GT19TG	TRITD1Av1G212290.4	1326	1345	1336	1-10,1345-1336;12-19,1334-1327	GCAAGAUGUGUUGAAGAAAA&UUUUCUUCAAAGCAUCUUGG	3.8693	0	0	0
aly-MIR3441-p5_2ss4GT19TG	TRITD1Av1G216930.3	1548	1567	1558	6-20,1562-1548	CCAGGGUGUUUUGGACGGCA&UUUUCUUCAAAGCAUCUUGG	7.73859	0	0	0
aly-MIR3441-p5_2ss4GT19TG	TRITD1Av1G216930.7	1230	1249	1240	6-20,1244-1230	CCAGGGUGUUUUGGACGGCA&UUUUCUUCAAAGCAUCUUGG	0	0	10.3703	0
aly-MIR3441-p5_2ss4GT19TG	TRITD1Av1G216930.8	1116	1135	1126	6-20,1130-1116	CCAGGGUGUUUUGGACGGCA&UUUUCUUCAAAGCAUCUUGG	0	0	6.91353	0
aly-MIR3441-p5_2ss4GT19TG	TRITD1Av1G216930.9	678	697	688	6-20,692-678	CCAGGGUGUUUUGGACGGCA&UUUUCUUCAAAGCAUCUUGG	3.8693	0	13.8271	0
aly-MIR3441-p5_2ss4GT19TG	TRITD1Av1G219080.1	1114	1133	1124	4-13,1130-1121;15-20,1119-1114	CCGGGAGGCUUUGGAGACAG&UUUUCUUCAAAGCAUCUUGG	0	0	3.45676	0
aly-MIR3441-p5_2ss4GT19TG	TRITD1Av1G219080.8	964	983	974	4-13,980-971;15-20,969-964	CCGGGAGGCUUUGGAGACAG&UUUUCUUCAAAGCAUCUUGG	0	0	3.45676	0
aly-MIR3441-p5_2ss4GT19TG	TRITD1Av1G219130.1	195	216	205	3-8,214-209;11-20,204-195	CCAGGAUGUUGAUGGAAGGGCC&UUUUCUUC--AAAGCAUCUUGG	3.8693	0	10.3703	0
aly-MIR3441-p5_2ss4GT19TG	TRITD1Av1G225900.1	394	416	404	3-6,414-411;7-19,407-395	ACAGGGUGCUUUGACAUGGAGUG&UUUUCU---UCAAAGCAUCUUGG	0	10.5967	0	0
aly-MIR3441-p5_2ss4GT19TG	TRITD1Av1G227770.1	1256	1274	1266	4-9,1271-1266;12-20,1264-1256	CCGGGAUGCC-UGAAGAUGU&UUUUCUUCAAAGCAUCUUGG	19.3465	0	0	0
aly-MIR3441-p5_2ss4GT19TG	TRITD1Bv1G001590.1	473	492	483	1-6,492-487;8-8,485-485;10-19,483-474	GCAAGAUGCUUGGUGGAAGA&UUUUCUUCAAAGCAUCUUGG	11.6079	5.29835	31.1109	6.81329
aly-MIR3441-p5_2ss4GT19TG	TRITD1Bv1G001590.2	338	357	348	1-6,357-352;8-8,350-350;10-19,348-339	GCAAGAUGCUUGGUGGAAGA&UUUUCUUCAAAGCAUCUUGG	3.8693	0	17.2838	0
aly-MIR3441-p5_2ss4GT19TG	TRITD1Bv1G001640.1	1449	1468	1459	2-9,1467-1460;11-18,1458-1451	GGAGGAUGCUCUGGAGAAGG&UUUUCUUCAAAGCAUCUUGG	0	5.29835	13.8271	6.81329
aly-MIR3441-p5_2ss4GT19TG	TRITD1Bv1G001640.2	1389	1408	1399	2-9,1407-1400;11-18,1398-1391	GGAGGAUGCUCUGGAGAAGG&UUUUCUUCAAAGCAUCUUGG	0	21.1934	20.7406	0
aly-MIR3441-p5_2ss4GT19TG	TRITD1Bv1G001640.2	1667	1687	1677	2-8,1686-1680;10-13,1677-1674;15-20,1672-1667	CCAAGAAGCUUCAGAAGAAGC&UUUUCUUC-AAAGCAUCUUGG	7.73859	0	0	0
aly-MIR3441-p5_2ss4GT19TG	TRITD1Bv1G001640.3	1398	1417	1408	2-9,1416-1409;11-18,1407-1400	GGAGGAUGCUCUGGAGAAGG&UUUUCUUCAAAGCAUCUUGG	3.8693	10.5967	24.1973	13.6266
[truncated: 230,505+ more rows]

## Sheet: Description of the terms
Terms used	Description
[truncated: 7 more rows]
