# Supplementary material for: Small RNA, Transcriptome and Degradome Analysis of the Transgenerational Heat Stress Response Network in Durum Wheat
Source: Int J Mol Sci. 2021 May 24;22(11):5532. doi: 10.3390/ijms22115532 (PMC8197280; doi:10.3390/ijms22115532)
Supplement: Supplementary file 1 [file ijms-22-05532-s001.zip › Table S11.xlsx]

## Sheet: Progeny factor AuCH_L vs AuCC_L
Table S11. Lists of significant miRNA-mRNA pairs with antagonistic regulatory patterns subject to different factors.
miRNA name	miRNA sequence	miRNA regulation pattern	miRNA log2[fold_change (AuCH_L/AuCC_L)]	pvalue(chi_square_2x2)	pvalue(fisher_test)	Target accession	Target annotation	target log2[fold_change (AuCH_L/AuCC_L)]	target regulation pattern	pvalue	GO	KEGG
aly-miR159b-3p_L-1R+1	TTGGATTGAAGGGAGCTCTTT	up	1.3	0	0	TRITD2Av1G288310.5	unnamed protein product [Triticum aestivum]	-3.4847	down	1.00215e-06	GO:0000256(allantoin catabolic process);GO:0004038(allantoinase activity);GO:0005783(endoplasmic reticulum);GO:0006145(purine nucleobase catabolic process);GO:0006995(cellular response to nitrogen starvation);GO:0008270(zinc ion binding);GO:0010136(ureide catabolic process);GO:0016787(hydrolase activity);GO:0050897(cobalt ion binding);GO:0000400(four-way junction DNA binding);GO:0004519(endonucle…	ko00230(Purine metabolism);ko03430(Mismatch repair)
ata-miR1432-3p_L-1R+1	TGGTGTCACCTCGCCTGAACA	down	-1.6	0	0	TRITD4Av1G187350.1	probable zinc metalloprotease EGY3, chloroplastic [Aegilops tauschii subsp. tauschii]	2.91728	up	4.23193e-05	GO:0005739(mitochondrion);GO:0006508(proteolysis);GO:0008237(metallopeptidase activity);GO:0009408(response to heat);GO:0009644(response to high light intensity);GO:0016021(integral component of membrane);GO:0031969(chloroplast membrane);GO:0042542(response to hydrogen peroxide)	-
ata-miR1432-3p_L-1R+1	TGGTGTCACCTCGCCTGAACA	down	-1.6	0	0	TRITD4Bv1G019410.1	probable zinc metalloprotease EGY3, chloroplastic [Aegilops tauschii subsp. tauschii]	4.13371	up	3.32184e-08	GO:0005739(mitochondrion);GO:0006508(proteolysis);GO:0008237(metallopeptidase activity);GO:0009408(response to heat);GO:0009644(response to high light intensity);GO:0016021(integral component of membrane);GO:0031969(chloroplast membrane);GO:0042542(response to hydrogen peroxide)	-
ata-miR1432-3p_L-1R+1	TGGTGTCACCTCGCCTGAACA	down	-1.6	0	0	TRITD5Av1G214960.1	putative glutathione S-transferase GSTU1 [Triticum urartu]	3.32171	up	4.44353e-06	GO:0004364(glutathione transferase activity);GO:0005737(cytoplasm);GO:0006749(glutathione metabolic process);GO:0009407(toxin catabolic process)	ko00480(Glutathione metabolism)
ata-miR1432-3p_L-1R+1	TGGTGTCACCTCGCCTGAACA	down	-1.6	0	0	TRITD5Bv1G142670.3	heat shock protein 90-5, chloroplastic [Aegilops tauschii subsp. tauschii]	2.57076	up	0.000261263	GO:0005515(protein binding);GO:0005524(ATP binding);GO:0005739(mitochondrion);GO:0005774(vacuolar membrane);GO:0005829(cytosol);GO:0006457(protein folding);GO:0009408(response to heat);GO:0009414(response to water deprivation);GO:0009507(chloroplast);GO:0009536(plastid);GO:0009570(chloroplast stroma);GO:0009651(response to salt stress);GO:0009704(de-etiolation);GO:0009793(embryo development endin…	ko04141(Protein processing in endoplasmic reticulum);ko04626(Plant-pathogen interaction)
ata-MIR166a-p5	TGTTGTCTGGTTCAAGGTCT	up	inf	0	0	TRITD0Uv1G065770.12	endoplasmin homolog isoform X1 [Aegilops tauschii subsp. tauschii]	-3.70076	down	2.61588e-07	GO:0005783(endoplasmic reticulum)	ko04141(Protein processing in endoplasmic reticulum);ko04626(Plant-pathogen interaction)
ata-MIR166a-p5	TGTTGTCTGGTTCAAGGTCT	up	inf	0	0	TRITD0Uv1G065770.23	endoplasmin homolog isoform X1 [Aegilops tauschii subsp. tauschii]	-3.26734	down	4.01429e-06	GO:0005783(endoplasmic reticulum)	ko04141(Protein processing in endoplasmic reticulum);ko04626(Plant-pathogen interaction)
ata-MIR166a-p5	TGTTGTCTGGTTCAAGGTCT	up	inf	0	0	TRITD0Uv1G065770.5	endoplasmin homolog isoform X1 [Aegilops tauschii subsp. tauschii]	-3.08324	down	1.22275e-05	GO:0005783(endoplasmic reticulum)	ko04141(Protein processing in endoplasmic reticulum);ko04626(Plant-pathogen interaction)
ata-MIR166a-p5	TGTTGTCTGGTTCAAGGTCT	up	inf	0	0	TRITD0Uv1G065770.7	endoplasmin homolog isoform X1 [Aegilops tauschii subsp. tauschii]	-4.06886	down	3.02622e-08	GO:0005783(endoplasmic reticulum)	ko04141(Protein processing in endoplasmic reticulum);ko04626(Plant-pathogen interaction)
ata-MIR166a-p5	TGTTGTCTGGTTCAAGGTCT	up	inf	0	0	TRITD0Uv1G065770.9	endoplasmin homolog isoform X1 [Aegilops tauschii subsp. tauschii]	-1.58483	down	0.0146916	GO:0005783(endoplasmic reticulum)	ko04141(Protein processing in endoplasmic reticulum);ko04626(Plant-pathogen interaction)
ata-MIR166a-p5	TGTTGTCTGGTTCAAGGTCT	up	inf	0	0	TRITD2Av1G006750.1	unnamed protein product [Triticum aestivum]	-3.93642	down	7.42412e-08	GO:0016020(membrane);GO:0016709(oxidoreductase activity, acting on paired donors, with incorporation or reduction of molecular oxygen, NAD(P)H as one donor, and incorporation of one atom of oxygen);GO:0044550(secondary metabolite biosynthetic process)	ko00904(Diterpenoid biosynthesis)
ata-MIR166a-p5	TGTTGTCTGGTTCAAGGTCT	up	inf	0	0	TRITD2Av1G136220.2	peroxisomal (S)-2-hydroxy-acid oxidase GLO5 [Aegilops tauschii subsp. tauschii]	-1.38337	down	0.0316054	GO:0005777(peroxisome);GO:0008891(glycolate oxidase activity);GO:0009853(photorespiration);GO:0010109(regulation of photosynthesis);GO:0019048(modulation by virus of host morphology or physiology)	ko00630(Glyoxylate and dicarboxylate metabolism);ko04146(Peroxisome)
ata-MIR166a-p5	TGTTGTCTGGTTCAAGGTCT	up	inf	0	0	TRITD2Bv1G257110.1	Allantoinase [Triticum urartu]	-1.7006	down	0.00933413	GO:0000256(allantoin catabolic process);GO:0004038(allantoinase activity);GO:0005783(endoplasmic reticulum);GO:0006145(purine nucleobase catabolic process);GO:0006995(cellular response to nitrogen starvation);GO:0008270(zinc ion binding);GO:0010136(ureide catabolic process);GO:0016787(hydrolase activity);GO:0050897(cobalt ion binding)	ko03430(Mismatch repair)
ata-MIR166a-p5	TGTTGTCTGGTTCAAGGTCT	up	inf	0	0	TRITD3Av1G264220.2	Glucan endo-1,3-beta-glucosidase GIII [Triticum urartu]	-4.29521	down	7.26019e-09	GO:0004553(hydrolase activity, hydrolyzing O-glycosyl compounds);GO:0030247(polysaccharide binding);GO:0046658(anchored component of plasma membrane)	ko00500(Starch and sucrose metabolism)
ata-MIR166a-p5	TGTTGTCTGGTTCAAGGTCT	up	inf	0	0	TRITD3Av1G269490.1	Uridine 5'-monophosphate synthase [Triticum urartu]	-2.8497	down	3.63776e-05	GO:0004588(orotate phosphoribosyltransferase activity);GO:0004590(orotidine-5'-phosphate decarboxylase activity);GO:0005737(cytoplasm);GO:0005829(cytosol);GO:0006207('de novo' pyrimidine nucleobase biosynthetic process);GO:0009116(nucleoside metabolic process);GO:0009220(pyrimidine ribonucleotide biosynthetic process);GO:0016036(cellular response to phosphate starvation);GO:0044205('de novo' UMP …	ko00240(Pyrimidine metabolism)
ata-MIR166a-p5	TGTTGTCTGGTTCAAGGTCT	up	inf	0	0	TRITD4Av1G000370.1	ethylene-responsive element binding protein 2 [Triticum aestivum]	-1.89245	down	0.00423176	GO:0003700(DNA binding transcription factor activity)	-
ata-MIR166a-p5	TGTTGTCTGGTTCAAGGTCT	up	inf	0	0	TRITD4Av1G168380.2	Chlorophyll a-b binding protein CP26, chloroplastic [Triticum urartu]	-1.47078	down	0.0253212	GO:0009416(response to light stimulus);GO:0009535(chloroplast thylakoid membrane);GO:0009768(photosynthesis, light harvesting in photosystem I);GO:0009941(chloroplast envelope);GO:0010287(plastoglobule);GO:0016168(chlorophyll binding);GO:0031409(pigment binding)	ko00196(Photosynthesis - antenna proteins)
ata-MIR166a-p5	TGTTGTCTGGTTCAAGGTCT	up	inf	0	0	TRITD5Av1G005750.3	enolase-like isoform X2 [Aegilops tauschii subsp. tauschii]	-2.88501	down	3.33492e-05	GO:0000015(phosphopyruvate hydratase complex);GO:0000287(magnesium ion binding);GO:0003677(DNA binding);GO:0004634(phosphopyruvate hydratase activity);GO:0005507(copper ion binding);GO:0005634(nucleus);GO:0005737(cytoplasm);GO:0005739(mitochondrion);GO:0005740(mitochondrial envelope);GO:0005741(mitochondrial outer membrane);GO:0005829(cytosol);GO:0005886(plasma membrane);GO:0006096(glycolytic pro…	ko00010(Glycolysis / Gluconeogenesis);ko03018(RNA degradation)
ata-MIR166a-p5	TGTTGTCTGGTTCAAGGTCT	up	inf	0	0	TRITD5Av1G049040.1	Pathogenesis-related protein STH-21 [Triticum urartu]	-5.43469	down	4.80093e-12	GO:0004864(protein phosphatase inhibitor activity);GO:0005634(nucleus);GO:0005737(cytoplasm);GO:0009738(abscisic acid-activated signaling pathway);GO:0010427(abscisic acid binding);GO:0080163(regulation of protein serine/threonine phosphatase activity)	-
ata-MIR166a-p5	TGTTGTCTGGTTCAAGGTCT	up	inf	0	0	TRITD6Av1G224350.3	wall-associated receptor kinase 4-like [Aegilops tauschii subsp. tauschii]	-1.3499	down	0.0355413	GO:0004674(protein serine/threonine kinase activity);GO:0005886(plasma membrane);GO:0007166(cell surface receptor signaling pathway)	-
ata-MIR166a-p5	TGTTGTCTGGTTCAAGGTCT	up	inf	0	0	TRITD6Bv1G012740.3	luminal-binding protein 2 [Aegilops tauschii subsp. tauschii]	-1.92176	down	0.00359515	GO:0005783(endoplasmic reticulum);GO:0005524(ATP binding);GO:0005618(cell wall);GO:0005634(nucleus);GO:0005730(nucleolus);GO:0005773(vacuole);GO:0005774(vacuolar membrane);GO:0005788(endoplasmic reticulum lumen);GO:0005794(Golgi apparatus);GO:0005829(cytosol);GO:0005886(plasma membrane);GO:0006351(transcription, DNA-templated);GO:0006355(regulation of transcription, DNA-templated);GO:0006457(prot…	ko03060(Protein export);ko04141(Protein processing in endoplasmic reticulum)
ata-MIR166a-p5	TGTTGTCTGGTTCAAGGTCT	up	inf	0	0	TRITD7Av1G002260.1	LRR receptor-like serine/threonine-protein kinase GSO2 [Triticum urartu]	-1.25749	down	0.0494277	GO:0002239(response to oomycetes);GO:0005618(cell wall);GO:0006952(defense response);GO:0007165(signal transduction);GO:0050832(defense response to fungus)	ko04626(Plant-pathogen interaction)
ata-MIR166a-p5	TGTTGTCTGGTTCAAGGTCT	up	inf	0	0	TRITD7Av1G270370.17	endoplasmin homolog isoform X2 [Aegilops tauschii subsp. tauschii]	-3.16402	down	9.26486e-06	GO:0005783(endoplasmic reticulum)	ko04141(Protein processing in endoplasmic reticulum);ko04626(Plant-pathogen interaction)
ata-MIR166a-p5	TGTTGTCTGGTTCAAGGTCT	up	inf	0	0	TRITD7Av1G270370.21	endoplasmin homolog isoform X2 [Aegilops tauschii subsp. tauschii]	-2.4055	down	0.000456565	GO:0005783(endoplasmic reticulum)	ko04141(Protein processing in endoplasmic reticulum);ko04626(Plant-pathogen interaction)
ata-MIR166a-p5	TGTTGTCTGGTTCAAGGTCT	up	inf	0	0	TRITD7Av1G270370.28	endoplasmin homolog isoform X2 [Aegilops tauschii subsp. tauschii]	-5.22641	down	2.62733e-11	GO:0005783(endoplasmic reticulum)	ko04141(Protein processing in endoplasmic reticulum);ko04626(Plant-pathogen interaction)
ata-MIR166a-p5	TGTTGTCTGGTTCAAGGTCT	up	inf	0	0	TRITD7Av1G270370.3	Endoplasmin-like protein [Triticum urartu]	-2.44097	down	0.000353916	GO:0005783(endoplasmic reticulum)	ko04141(Protein processing in endoplasmic reticulum);ko04626(Plant-pathogen interaction)
ata-MIR166a-p5	TGTTGTCTGGTTCAAGGTCT	up	inf	0	0	TRITD7Av1G270370.4	Endoplasmin-like protein [Triticum urartu]	-2.63332	down	0.000122195	GO:0005783(endoplasmic reticulum)	ko04141(Protein processing in endoplasmic reticulum);ko04626(Plant-pathogen interaction)
ata-MIR166a-p5	TGTTGTCTGGTTCAAGGTCT	up	inf	0	0	TRITD7Av1G270370.5	endoplasmin homolog isoform X2 [Aegilops tauschii subsp. tauschii]	-2.36568	down	0.000444911	GO:0005783(endoplasmic reticulum)	ko04141(Protein processing in endoplasmic reticulum);ko04626(Plant-pathogen interaction)
ata-MIR166a-p5	TGTTGTCTGGTTCAAGGTCT	up	inf	0	0	TRITD7Av1G270370.8	endoplasmin homolog isoform X2 [Aegilops tauschii subsp. tauschii]	-3.22289	down	5.84648e-06	GO:0005783(endoplasmic reticulum)	ko04141(Protein processing in endoplasmic reticulum);ko04626(Plant-pathogen interaction)
ata-miR166d-5p_L-1	GAATGTTGTCTGGCTCGGGG	down	-1.04	0	0	TRITD1Bv1G191110.4	anthocyanidin 5,3-O-glucosyltransferase-like [Aegilops tauschii subsp. tauschii]	3.17744	up	1.23772e-05	GO:0009813(flavonoid biosynthetic process);GO:0043231(intracellular membrane-bounded organelle);GO:0052696(flavonoid glucuronidation);GO:0080043(quercetin 3-O-glucosyltransferase activity);GO:0080044(quercetin 7-O-glucosyltransferase activity)	ko00942(Anthocyanin biosynthesis)
ata-miR166d-5p_L-1	GAATGTTGTCTGGCTCGGGG	down	-1.04	0	0	TRITD2Bv1G219730.1	receptor-like protein kinase FERONIA [Aegilops tauschii subsp. tauschii]	4.13125	up	4.21913e-08	GO:0004672(protein kinase activity);GO:0004674(protein serine/threonine kinase activity);GO:0005515(protein binding);GO:0005524(ATP binding);GO:0005576(extracellular region);GO:0005886(plasma membrane);GO:0007338(single fertilization);GO:0009506(plasmodesma);GO:0009723(response to ethylene);GO:0009738(abscisic acid-activated signaling pathway);GO:0009741(response to brassinosteroid);GO:0009742(br…	-
ata-miR166d-5p_L-1	GAATGTTGTCTGGCTCGGGG	down	-1.04	0	0	TRITD3Av1G214790.1	uncharacterized protein LOC109780244 [Aegilops tauschii subsp. tauschii]	4.21099	up	2.50419e-08	GO:0005737(cytoplasm);GO:0005798(Golgi-associated vesicle)	-
ata-miR166d-5p_L-1	GAATGTTGTCTGGCTCGGGG	down	-1.04	0	0	TRITD3Av1G234350.1	protein root UVB sensitive 6-like [Aegilops tauschii subsp. tauschii]	1.39015	up	0.0445361	GO:0003674(molecular_function);GO:0009507(chloroplast);GO:0009793(embryo development ending in seed dormancy)	-
ata-miR166d-5p_L-1	GAATGTTGTCTGGCTCGGGG	down	-1.04	0	0	TRITD3Av1G252590.3	Thiamin pyrophosphokinase 1 [Triticum urartu]	1.50676	up	0.0313061	GO:0004788(thiamine diphosphokinase activity);GO:0009229(thiamine diphosphate biosynthetic process)	ko00730(Thiamine metabolism)
ata-miR166d-5p_L-1	GAATGTTGTCTGGCTCGGGG	down	-1.04	0	0	TRITD4Bv1G162300.2	ABC transporter G family member 22-like [Aegilops tauschii subsp. tauschii]	1.51809	up	0.0279915	GO:0005886(plasma membrane);GO:0016021(integral component of membrane);GO:0042626(ATPase activity, coupled to transmembrane movement of substances)	ko02010(ABC transporters)
ata-miR166d-5p_L-1	GAATGTTGTCTGGCTCGGGG	down	-1.04	0	0	TRITD4Bv1G193500.1	Beta-amylase 1, chloroplastic [Triticum urartu]	3.95122	up	1.53285e-07	GO:0005634(nucleus);GO:0005829(cytosol);GO:0005983(starch catabolic process);GO:0009414(response to water deprivation);GO:0009507(chloroplast);GO:0016161(beta-amylase activity);GO:0102229(amylopectin maltohydrolase activity)	ko00500(Starch and sucrose metabolism)
ata-miR166d-5p_L-1	GAATGTTGTCTGGCTCGGGG	down	-1.04	0	0	TRITD5Bv1G000390.3	CCD-B1 [Triticum aestivum]	1.45204	up	0.0359718	GO:0005737(cytoplasm);GO:0005773(vacuole);GO:0005774(vacuolar membrane);GO:0005794(Golgi apparatus);GO:0005886(plasma membrane);GO:0009414(response to water deprivation);GO:0009506(plasmodesma);GO:0016118(carotenoid catabolic process);GO:0016121(carotene catabolic process);GO:0016124(xanthophyll catabolic process);GO:0045549(9-cis-epoxycarotenoid dioxygenase activity);GO:0046872(metal ion binding…	-
ata-miR166d-5p_L-1	GAATGTTGTCTGGCTCGGGG	down	-1.04	0	0	TRITD6Av1G180330.2	Ribulose-1,5 bisphosphate carboxylase/oxygenase large subunit N-methyltransferase, chloroplastic [Triticum urartu]	1.98592	up	0.00472942	GO:0016279(protein-lysine N-methyltransferase activity);GO:0018026(peptidyl-lysine monomethylation)	ko00310(Lysine degradation)
ata-MIR169d-p3_1ss9GT	TTGTCCTTTGCTACACCTAGT	up	inf	0	0	TRITD1Bv1G207760.1	CASP-like protein 1U2 [Aegilops tauschii subsp. tauschii]	-1.72471	down	0.00919098	-	-
ata-MIR169d-p3_1ss9GT	TTGTCCTTTGCTACACCTAGT	up	inf	0	0	TRITD2Av1G193300.5	Zeaxanthin epoxidase, chloroplastic [Triticum urartu]	-1.47941	down	0.0224658	GO:0004497(monooxygenase activity);GO:0044550(secondary metabolite biosynthetic process)	ko00906(Carotenoid biosynthesis)
ata-MIR169d-p3_1ss9GT	TTGTCCTTTGCTACACCTAGT	up	inf	0	0	TRITD2Bv1G158920.3	zeaxanthin epoxidase, chloroplastic [Aegilops tauschii subsp. tauschii]	-1.75875	down	0.00868072	GO:0004497(monooxygenase activity);GO:0044550(secondary metabolite biosynthetic process)	ko00906(Carotenoid biosynthesis)
ata-MIR169d-p3_1ss9GT	TTGTCCTTTGCTACACCTAGT	up	inf	0	0	TRITD2Bv1G158920.6	Zeaxanthin epoxidase, chloroplastic [Triticum urartu]	-5.94195	down	1.44078e-13	GO:0004497(monooxygenase activity);GO:0044550(secondary metabolite biosynthetic process)	ko00906(Carotenoid biosynthesis)
ata-miR171b-5p	TGTTGGCATGGCTCAATCAAA	up	inf	0.01	0.03	TRITD5Av1G000170.1	cell division AAA ATPase family protein [Triticum aestivum]	-2.80338	down	4.60962e-05	GO:0005524(ATP binding);GO:0005739(mitochondrion);GO:0005783(endoplasmic reticulum);GO:0005886(plasma membrane);GO:0009409(response to cold);GO:0009414(response to water deprivation);GO:0009651(response to salt stress);GO:0009737(response to abscisic acid);GO:0010154(fruit development);GO:0010431(seed maturation);GO:0016021(integral component of membrane);GO:0016887(ATPase activity);GO:0031966(mi…	-
ata-miR390-5p_1ss9GT	AAGCTCAGTAGGGATAGCGCC	up	1.54	0	0	TRITD2Av1G064610.2	succinate--CoA ligase [ADP-forming] subunit alpha, mitochondrial [Aegilops tauschii subsp. tauschii]	-3.62792	down	5.89073e-07	GO:0004775(succinate-CoA ligase (ADP-forming) activity);GO:0004776(succinate-CoA ligase (GDP-forming) activity);GO:0005759(mitochondrial matrix);GO:0005829(cytosol);GO:0006099(tricarboxylic acid cycle);GO:0006104(succinyl-CoA metabolic process);GO:0006105(succinate metabolic process);GO:0009142(nucleoside triphosphate biosynthetic process)	ko00020(Citrate cycle (TCA cycle));ko00640(Propanoate metabolism)
ata-miR390-5p_1ss9GT	AAGCTCAGTAGGGATAGCGCC	up	1.54	0	0	TRITD2Av1G273900.1	wall-associated receptor kinase-like 8 isoform X1 [Aegilops tauschii subsp. tauschii]	-1.44403	down	0.0266267	GO:0004674(protein serine/threonine kinase activity);GO:0005886(plasma membrane);GO:0007166(cell surface receptor signaling pathway)	-
ata-miR390-5p_1ss9GT	AAGCTCAGTAGGGATAGCGCC	up	1.54	0	0	TRITD3Bv1G001660.1	UPF0481 protein At3g47200-like [Aegilops tauschii subsp. tauschii]	-2.31071	down	0.000586624	GO:0005886(plasma membrane);GO:0008150(biological_process)	ko00052(Galactose metabolism);ko00500(Starch and sucrose metabolism)
ata-miR390-5p_1ss9GT	AAGCTCAGTAGGGATAGCGCC	up	1.54	0	0	TRITD6Av1G037430.3	Mitogen-activated protein kinase 3 [Triticum urartu]	-4.02016	down	4.48488e-08	GO:0004707(MAP kinase activity);GO:0005515(protein binding);GO:0005524(ATP binding);GO:0005634(nucleus);GO:0005737(cytoplasm);GO:0007165(signal transduction);GO:0009734(auxin-activated signaling pathway);GO:0010468(regulation of gene expression);GO:0016301(kinase activity);GO:0004672(protein kinase activity);GO:0006468(protein phosphorylation);GO:0035556(intracellular signal transduction)	ko04016(MAPK signaling pathway - plant)
ata-MIR5084-p3_1ss7CT	ACGGTATTGCAGAGGATCTCAACC	down	-inf	0.02	0.03	TRITD6Bv1G192470.1	uncharacterized protein LOC109776270 [Aegilops tauschii subsp. tauschii]	1.91788	up	0.00613009	-	-
ata-miR9674c-5p_L+1R-1	TTGAATTTTTCCATAGCATCA	down	-1.18	0	0	TRITD0Uv1G040760.2	probable plastidic glucose transporter 1 [Aegilops tauschii subsp. tauschii]	1.81102	up	0.00925047	GO:0005351(carbohydrate:proton symporter activity);GO:0005886(plasma membrane);GO:0008643(carbohydrate transport);GO:0015144(carbohydrate transmembrane transporter activity);GO:0016020(membrane);GO:0016021(integral component of membrane);GO:0022857(transmembrane transporter activity);GO:0031969(chloroplast membrane);GO:0055085(transmembrane transport)	-
ata-miR9674c-5p_L+1R-1	TTGAATTTTTCCATAGCATCA	down	-1.18	0	0	TRITD2Av1G113810.1	tetratricopeptide repeat containing protein [Triticum monococcum]	1.71707	up	0.0145349	GO:0005515(protein binding);GO:0009416(response to light stimulus);GO:0009507(chloroplast);GO:0009523(photosystem II);GO:0009534(chloroplast thylakoid);GO:0009535(chloroplast thylakoid membrane);GO:0009570(chloroplast stroma);GO:0009575(chromoplast stroma);GO:0009579(thylakoid);GO:0009611(response to wounding);GO:0009644(response to high light intensity);GO:0009941(chloroplast envelope);GO:001020…	-
ata-miR9674c-5p_L+1R-1	TTGAATTTTTCCATAGCATCA	down	-1.18	0	0	TRITD2Bv1G139640.1	exocyst complex component EXO70B1-like [Aegilops tauschii subsp. tauschii]	2.07193	up	0.00320194	GO:0000145(exocyst);GO:0005737(cytoplasm);GO:0005829(cytosol);GO:0005886(plasma membrane);GO:0006904(vesicle docking involved in exocytosis)	-
ata-miR9674c-5p_L+1R-1	TTGAATTTTTCCATAGCATCA	down	-1.18	0	0	TRITD5Bv1G122750.1	probable plastidic glucose transporter 1 [Aegilops tauschii subsp. tauschii]	1.66153	up	0.0162842	GO:0005351(carbohydrate:proton symporter activity);GO:0005886(plasma membrane);GO:0008643(carbohydrate transport);GO:0015144(carbohydrate transmembrane transporter activity);GO:0016020(membrane);GO:0016021(integral component of membrane);GO:0022857(transmembrane transporter activity);GO:0031969(chloroplast membrane);GO:0055085(transmembrane transport)	-
ata-miR9674c-5p_L+1R-1	TTGAATTTTTCCATAGCATCA	down	-1.18	0	0	TRITD5Bv1G207280.1	citrate synthase [Triticum aestivum]	3.88204	up	1.61633e-07	GO:0004108(citrate (Si)-synthase activity);GO:0005777(peroxisome);GO:0005829(cytosol);GO:0006099(tricarboxylic acid cycle);GO:0006635(fatty acid beta-oxidation)	ko00020(Citrate cycle (TCA cycle));ko00630(Glyoxylate and dicarboxylate metabolism)
ata-miR9674c-5p_L+1R-1	TTGAATTTTTCCATAGCATCA	down	-1.18	0	0	TRITD7Av1G275250.1	ATP-dependent zinc metalloprotease FTSH 1, chloroplastic [Aegilops tauschii subsp. tauschii]	2.03553	up	0.00339195	GO:0004176(ATP-dependent peptidase activity);GO:0005739(mitochondrion);GO:0006508(proteolysis);GO:0008237(metallopeptidase activity);GO:0009535(chloroplast thylakoid membrane);GO:0009941(chloroplast envelope);GO:0010027(thylakoid membrane organization);GO:0010205(photoinhibition);GO:0010206(photosystem II repair);GO:0010304(PSII associated light-harvesting complex II catabolic process)	-
ata-miR9674c-5p_L+1R-1	TTGAATTTTTCCATAGCATCA	down	-1.18	0	0	TRITD7Bv1G133100.4	spermidine synthase [Triticum aestivum]	2.10028	up	0.00276013	GO:0004766(spermidine synthase activity);GO:0006596(polyamine biosynthetic process)	ko00270(Cysteine and methionine metabolism);ko00330(Arginine and proline metabolism);ko00410(beta-Alanine metabolism);ko00480(Glutathione metabolism)
ata-miR9674c-5p_L+1R-1	TTGAATTTTTCCATAGCATCA	down	-1.18	0	0	TRITD7Bv1G133100.8	spermidine synthase [Triticum aestivum]	1.36001	up	0.0497698	GO:0004766(spermidine synthase activity);GO:0006596(polyamine biosynthetic process)	ko00270(Cysteine and methionine metabolism);ko00330(Arginine and proline metabolism);ko00410(beta-Alanine metabolism);ko00480(Glutathione metabolism)
ata-miR9783-3p_R+1_2ss18AG19GA	ATAAGCACCGGTGCTTAGAGAA	down	-2.79	0	0	TRITD1Av1G067490.11	Stromal 70 kDa heat shock-related protein, chloroplastic [Triticum urartu]	2.18103	up	0.00174003	GO:0005515(protein binding);GO:0005524(ATP binding);GO:0005622(intracellular);GO:0005623(cell);GO:0006457(protein folding);GO:0009408(response to heat);GO:0009507(chloroplast);GO:0009532(plastid stroma);GO:0009570(chloroplast stroma);GO:0009579(thylakoid);GO:0009941(chloroplast envelope);GO:0045036(protein targeting to chloroplast);GO:0046686(response to cadmium ion);GO:0048046(apoplast);GO:00510…	ko03040(Spliceosome);ko04141(Protein processing in endoplasmic reticulum);ko04144(Endocytosis)
ata-miR9783-3p_R+1_2ss18AG19GA	ATAAGCACCGGTGCTTAGAGAA	down	-2.79	0	0	TRITD1Av1G067490.7	heat shock 70 kDa protein 6, chloroplastic-like [Aegilops tauschii subsp. tauschii]	2.36236	up	0.000736376	GO:0005515(protein binding);GO:0005524(ATP binding);GO:0005622(intracellular);GO:0005623(cell);GO:0006457(protein folding);GO:0009408(response to heat);GO:0009507(chloroplast);GO:0009532(plastid stroma);GO:0009570(chloroplast stroma);GO:0009579(thylakoid);GO:0009941(chloroplast envelope);GO:0045036(protein targeting to chloroplast);GO:0046686(response to cadmium ion);GO:0048046(apoplast);GO:00510…	ko03040(Spliceosome);ko04141(Protein processing in endoplasmic reticulum);ko04144(Endocytosis)
ata-miR9783-3p_R+1_2ss18AG19GA	ATAAGCACCGGTGCTTAGAGAA	down	-2.79	0	0	TRITD1Bv1G078090.1	stromal 70 kDa heat shock-related protein, chloroplastic [Brachypodium distachyon]	1.54698	up	0.0248311	GO:0005515(protein binding);GO:0005524(ATP binding);GO:0005622(intracellular);GO:0005623(cell);GO:0006457(protein folding);GO:0009408(response to heat);GO:0009507(chloroplast);GO:0009532(plastid stroma);GO:0009570(chloroplast stroma);GO:0009579(thylakoid);GO:0009941(chloroplast envelope);GO:0045036(protein targeting to chloroplast);GO:0046686(response to cadmium ion);GO:0048046(apoplast);GO:00510…	ko03040(Spliceosome);ko04141(Protein processing in endoplasmic reticulum);ko04144(Endocytosis)
ata-miR9783-3p_R+1_2ss18AG19GA	ATAAGCACCGGTGCTTAGAGAA	down	-2.79	0	0	TRITD1Bv1G078090.6	heat shock 70 kDa protein 6, chloroplastic-like [Aegilops tauschii subsp. tauschii]	1.6529	up	0.0166914	GO:0005515(protein binding);GO:0005524(ATP binding);GO:0005622(intracellular);GO:0005623(cell);GO:0006457(protein folding);GO:0009408(response to heat);GO:0009507(chloroplast);GO:0009532(plastid stroma);GO:0009570(chloroplast stroma);GO:0009579(thylakoid);GO:0009941(chloroplast envelope);GO:0045036(protein targeting to chloroplast);GO:0046686(response to cadmium ion);GO:0048046(apoplast);GO:00510…	ko03040(Spliceosome);ko04141(Protein processing in endoplasmic reticulum);ko04144(Endocytosis)
ata-miR9783-3p_R+1_2ss18AG19GA	ATAAGCACCGGTGCTTAGAGAA	down	-2.79	0	0	TRITD1Bv1G078090.8	heat shock 70 kDa protein 6, chloroplastic-like [Aegilops tauschii subsp. tauschii]	1.55454	up	0.0241694	GO:0005515(protein binding);GO:0005524(ATP binding);GO:0005622(intracellular);GO:0005623(cell);GO:0006457(protein folding);GO:0009408(response to heat);GO:0009507(chloroplast);GO:0009532(plastid stroma);GO:0009570(chloroplast stroma);GO:0009579(thylakoid);GO:0009941(chloroplast envelope);GO:0045036(protein targeting to chloroplast);GO:0046686(response to cadmium ion);GO:0048046(apoplast);GO:00510…	ko03040(Spliceosome);ko04141(Protein processing in endoplasmic reticulum);ko04144(Endocytosis)
ata-miR9783-3p_R+1_2ss18AG19GA	ATAAGCACCGGTGCTTAGAGAA	down	-2.79	0	0	TRITD3Av1G245610.1	unnamed protein product [Triticum aestivum]	1.41545	up	0.0419329	GO:0005515(protein binding);GO:0005739(mitochondrion);GO:0005742(mitochondrial outer membrane translocase complex);GO:0005744(mitochondrial inner membrane presequence translocase complex);GO:0005774(vacuolar membrane);GO:0006626(protein targeting to mitochondrion);GO:0015450(P-P-bond-hydrolysis-driven protein transmembrane transporter activity);GO:0016021(integral component of membrane);GO:004504…	-
ata-miR9783-3p_R+1_2ss18AG19GA	ATAAGCACCGGTGCTTAGAGAA	down	-2.79	0	0	TRITD6Av1G161180.1	LEA protein [Triticum turgidum subsp. durum]	2.68596	up	0.000144743	GO:0005829(cytosol);GO:0009414(response to water deprivation);GO:0009631(cold acclimation);GO:0009737(response to abscisic acid);GO:0016020(membrane)	-
ata-MIR9783-p3_2ss17AG18GA	TAAGCACCGGTGCTTAGAGAA	up	inf	0.01	0.02	TRITD1Av1G168450.3	carboxymethylenebutenolidase homolog isoform X1 [Aegilops tauschii subsp. tauschii]	-2.16134	down	0.00164575	-	-
ata-MIR9783-p3_2ss9GT18GA	AAGCACCGTTGCTTAAGAAAAGCC	down	-1.84	0.01	0.01	TRITD1Av1G067490.11	Stromal 70 kDa heat shock-related protein, chloroplastic [Triticum urartu]	2.18103	up	0.00174003	GO:0005515(protein binding);GO:0005524(ATP binding);GO:0005622(intracellular);GO:0005623(cell);GO:0006457(protein folding);GO:0009408(response to heat);GO:0009507(chloroplast);GO:0009532(plastid stroma);GO:0009570(chloroplast stroma);GO:0009579(thylakoid);GO:0009941(chloroplast envelope);GO:0045036(protein targeting to chloroplast);GO:0046686(response to cadmium ion);GO:0048046(apoplast);GO:00510…	ko03040(Spliceosome);ko04141(Protein processing in endoplasmic reticulum);ko04144(Endocytosis)
ata-MIR9783-p3_2ss9GT18GA	AAGCACCGTTGCTTAAGAAAAGCC	down	-1.84	0.01	0.01	TRITD1Av1G067490.7	heat shock 70 kDa protein 6, chloroplastic-like [Aegilops tauschii subsp. tauschii]	2.36236	up	0.000736376	GO:0005515(protein binding);GO:0005524(ATP binding);GO:0005622(intracellular);GO:0005623(cell);GO:0006457(protein folding);GO:0009408(response to heat);GO:0009507(chloroplast);GO:0009532(plastid stroma);GO:0009570(chloroplast stroma);GO:0009579(thylakoid);GO:0009941(chloroplast envelope);GO:0045036(protein targeting to chloroplast);GO:0046686(response to cadmium ion);GO:0048046(apoplast);GO:00510…	ko03040(Spliceosome);ko04141(Protein processing in endoplasmic reticulum);ko04144(Endocytosis)
ata-MIR9783-p3_2ss9GT18GA	AAGCACCGTTGCTTAAGAAAAGCC	down	-1.84	0.01	0.01	TRITD1Bv1G078090.1	stromal 70 kDa heat shock-related protein, chloroplastic [Brachypodium distachyon]	1.54698	up	0.0248311	GO:0005515(protein binding);GO:0005524(ATP binding);GO:0005622(intracellular);GO:0005623(cell);GO:0006457(protein folding);GO:0009408(response to heat);GO:0009507(chloroplast);GO:0009532(plastid stroma);GO:0009570(chloroplast stroma);GO:0009579(thylakoid);GO:0009941(chloroplast envelope);GO:0045036(protein targeting to chloroplast);GO:0046686(response to cadmium ion);GO:0048046(apoplast);GO:00510…	ko03040(Spliceosome);ko04141(Protein processing in endoplasmic reticulum);ko04144(Endocytosis)
ata-MIR9783-p3_2ss9GT18GA	AAGCACCGTTGCTTAAGAAAAGCC	down	-1.84	0.01	0.01	TRITD1Bv1G078090.6	heat shock 70 kDa protein 6, chloroplastic-like [Aegilops tauschii subsp. tauschii]	1.6529	up	0.0166914	GO:0005515(protein binding);GO:0005524(ATP binding);GO:0005622(intracellular);GO:0005623(cell);GO:0006457(protein folding);GO:0009408(response to heat);GO:0009507(chloroplast);GO:0009532(plastid stroma);GO:0009570(chloroplast stroma);GO:0009579(thylakoid);GO:0009941(chloroplast envelope);GO:0045036(protein targeting to chloroplast);GO:0046686(response to cadmium ion);GO:0048046(apoplast);GO:00510…	ko03040(Spliceosome);ko04141(Protein processing in endoplasmic reticulum);ko04144(Endocytosis)
ata-MIR9783-p3_2ss9GT18GA	AAGCACCGTTGCTTAAGAAAAGCC	down	-1.84	0.01	0.01	TRITD1Bv1G078090.8	heat shock 70 kDa protein 6, chloroplastic-like [Aegilops tauschii subsp. tauschii]	1.55454	up	0.0241694	GO:0005515(protein binding);GO:0005524(ATP binding);GO:0005622(intracellular);GO:0005623(cell);GO:0006457(protein folding);GO:0009408(response to heat);GO:0009507(chloroplast);GO:0009532(plastid stroma);GO:0009570(chloroplast stroma);GO:0009579(thylakoid);GO:0009941(chloroplast envelope);GO:0045036(protein targeting to chloroplast);GO:0046686(response to cadmium ion);GO:0048046(apoplast);GO:00510…	ko03040(Spliceosome);ko04141(Protein processing in endoplasmic reticulum);ko04144(Endocytosis)
ata-miR9863a-3p_1ss6AC	TGAGACGGTAGATCATAATAGC	down	-inf	0	0	TRITD1Bv1G006220.25	putative disease resistance RPP13-like protein 3 [Aegilops tauschii subsp. tauschii]	1.63291	up	0.0200329	GO:0004185(serine-type carboxypeptidase activity);GO:0051603(proteolysis involved in cellular protein catabolic process)	ko04626(Plant-pathogen interaction)
ata-miR9863a-3p_1ss9TC	TGAGAAGGCAGATCATAATAGC	down	-1.08	0	0	TRITD2Av1G183880.5	cellulose synthase-like protein H1 [Aegilops tauschii subsp. tauschii]	1.62816	up	0.0190652	GO:0000139(Golgi membrane);GO:0000271(polysaccharide biosynthetic process);GO:0000977(RNA polymerase II regulatory region sequence-specific DNA binding);GO:0005794(Golgi apparatus);GO:0005886(plasma membrane);GO:0009833(plant-type primary cell wall biogenesis);GO:0016021(integral component of membrane);GO:0016740(transferase activity);GO:0016757(transferase activity, transferring glycosyl groups)…	-
ata-MIR9863a-p3_1	CTGAAGACTAGTTTATTACA	down	-1.24	0	0	TRITD3Av1G017160.2	indole-2-monooxygenase-like [Aegilops tauschii subsp. tauschii]	2.3512	up	0.000779236	GO:0016020(membrane);GO:0016709(oxidoreductase activity, acting on paired donors, with incorporation or reduction of molecular oxygen, NAD(P)H as one donor, and incorporation of one atom of oxygen);GO:0044550(secondary metabolite biosynthetic process)	-
ath-miR159b-3p_L-1	TTGGATTGAAGGGAGCTCTT	up	2.19	0	0	TRITD2Bv1G257110.1	Allantoinase [Triticum urartu]	-1.7006	down	0.00933413	GO:0000256(allantoin catabolic process);GO:0004038(allantoinase activity);GO:0005783(endoplasmic reticulum);GO:0006145(purine nucleobase catabolic process);GO:0006995(cellular response to nitrogen starvation);GO:0008270(zinc ion binding);GO:0010136(ureide catabolic process);GO:0016787(hydrolase activity);GO:0050897(cobalt ion binding)	ko03430(Mismatch repair)
ath-miR159b-3p_L-1	TTGGATTGAAGGGAGCTCTT	up	2.19	0	0	TRITD3Bv1G007460.1	rust resistance kinase Lr10 isoform X2 [Brachypodium distachyon]	-1.80592	down	0.0059533	GO:0005886(plasma membrane)	-
ath-MIR5645e-p5_2ss13AT17AG	AATAAACAAGTCTTTAGA	up	inf	0.02	0.03	TRITD0Uv1G078700.1	hypothetical protein BRADI_4g01687v3 [Brachypodium distachyon]	-1.9547	down	0.00310973	GO:0004185(serine-type carboxypeptidase activity);GO:0051603(proteolysis involved in cellular protein catabolic process)	ko04626(Plant-pathogen interaction)
ath-MIR5645e-p5_2ss13AT17AG	AATAAACAAGTCTTTAGA	up	inf	0.02	0.03	TRITD1Av1G040850.5	predicted protein [Hordeum vulgare subsp. vulgare]	-1.35198	down	0.0353208	GO:0005737(cytoplasm);GO:0005783(endoplasmic reticulum);GO:0005788(endoplasmic reticulum lumen);GO:0005886(plasma membrane);GO:0006457(protein folding);GO:0051082(unfolded protein binding);GO:0052033(pathogen-associated molecular pattern dependent induction by symbiont of host innate immune response)	ko04141(Protein processing in endoplasmic reticulum)
ath-MIR5645e-p5_2ss13AT17AG	AATAAACAAGTCTTTAGA	up	inf	0.02	0.03	TRITD1Av1G201450.1	heat shock factor A4c [Triticum aestivum]	-1.8957	down	0.00408704	GO:0000302(response to reactive oxygen species);GO:0003677(DNA binding);GO:0003700(DNA binding transcription factor activity);GO:0005515(protein binding);GO:0005634(nucleus);GO:0005737(cytoplasm);GO:0006351(transcription, DNA-templated);GO:0006355(regulation of transcription, DNA-templated);GO:0010200(response to chitin);GO:0042803(protein homodimerization activity);GO:0043565(sequence-specific D…	-
ath-MIR5645e-p5_2ss13AT17AG	AATAAACAAGTCTTTAGA	up	inf	0.02	0.03	TRITD2Av1G037820.12	Magnesium-chelatase subunit H [Triticum urartu]	-1.31119	down	0.040777	GO:0005515(protein binding);GO:0005524(ATP binding);GO:0005739(mitochondrion);GO:0009507(chloroplast);GO:0009570(chloroplast stroma);GO:0009706(chloroplast inner membrane);GO:0010007(magnesium chelatase complex);GO:0015979(photosynthesis);GO:0015995(chlorophyll biosynthetic process);GO:0016851(magnesium chelatase activity)	ko00860(Porphyrin and chlorophyll metabolism)
ath-MIR5645e-p5_2ss13AT17AG	AATAAACAAGTCTTTAGA	up	inf	0.02	0.03	TRITD2Bv1G013880.2	Disease resistance protein RPM1 [Triticum urartu]	-2.30062	down	0.000614311	GO:0000166(nucleotide binding);GO:0005515(protein binding);GO:0005524(ATP binding);GO:0005886(plasma membrane);GO:0006952(defense response);GO:0007165(signal transduction);GO:0009626(plant-type hypersensitive response);GO:0012505(endomembrane system);GO:0019897(extrinsic component of plasma membrane);GO:0043531(ADP binding)	ko04626(Plant-pathogen interaction)
ath-MIR5645e-p5_2ss13AT17AG	AATAAACAAGTCTTTAGA	up	inf	0.02	0.03	TRITD5Bv1G103480.6	chloroplast ABC1-like family protein, partial [Triticum aestivum]	-1.45636	down	0.0258833	GO:0005215(transporter activity);GO:0005524(ATP binding);GO:0005886(plasma membrane);GO:0006810(transport);GO:0006979(response to oxidative stress);GO:0007623(circadian rhythm);GO:0009507(chloroplast);GO:0009644(response to high light intensity);GO:0009941(chloroplast envelope);GO:0010150(leaf senescence);GO:0016021(integral component of membrane);GO:0016301(kinase activity);GO:0016310(phosphoryl…	-
ath-miR8175_L+1	CGATCCCCGGCAACGGCGCCA	up	inf	0	0	TRITD2Bv1G001360.2	unnamed protein product [Triticum aestivum]	-2.87281	down	4.01706e-05	GO:0005737(cytoplasm);GO:0016740(transferase activity)	-
ath-miR8175_L+1	CGATCCCCGGCAACGGCGCCA	up	inf	0	0	TRITD3Av1G186730.1	unnamed protein product [Triticum aestivum]	-2.61152	down	0.000165627	GO:0003723(RNA binding);GO:0003729(mRNA binding);GO:0005634(nucleus);GO:0005737(cytoplasm);GO:0006970(response to osmotic stress);GO:0009651(response to salt stress);GO:0009737(response to abscisic acid);GO:0009738(abscisic acid-activated signaling pathway);GO:0009787(regulation of abscisic acid-activated signaling pathway);GO:0048471(perinuclear region of cytoplasm);GO:0071470(cellular response …	-
ath-miR8175_L+1	CGATCCCCGGCAACGGCGCCA	up	inf	0	0	TRITD4Av1G175670.1	uncharacterized protein LOC109743563 [Aegilops tauschii subsp. tauschii]	-1.61744	down	0.0136129	GO:0003674(molecular_function);GO:0005634(nucleus)	-
ath-miR8175_L+1	CGATCCCCGGCAACGGCGCCA	up	inf	0	0	TRITD6Av1G192070.1	U-box domain-containing protein 21-like [Aegilops tauschii subsp. tauschii]	-2.68277	down	0.000126572	GO:0004842(ubiquitin-protein transferase activity);GO:0005634(nucleus);GO:0010200(response to chitin);GO:0016567(protein ubiquitination)	ko04120(Ubiquitin mediated proteolysis)
bdi-MIR1122-p3_1ss13GA	ACATCCGTATTTAGACAAATT	down	-inf	0	0	TRITD5Bv1G161740.2	acyltransferase-like protein At1g54570, chloroplastic isoform X2 [Aegilops tauschii subsp. tauschii]	1.76126	up	0.0111508	GO:0004144(diacylglycerol O-acyltransferase activity);GO:0010287(plastoglobule);GO:0033306(phytol metabolic process)	-
bdi-miR156b-5p_1ss20CT	TGACAGAAGAGAGTGAGCAT	up	1.49	0	0	TRITD0Uv1G022980.2	predicted protein [Hordeum vulgare subsp. vulgare]	-2.04826	down	0.00204603	GO:0005886(plasma membrane)	-
bdi-miR156b-5p_1ss20CT	TGACAGAAGAGAGTGAGCAT	up	1.49	0	0	TRITD3Av1G251870.2	beta-glucosidase 5-like isoform X1 [Aegilops tauschii subsp. tauschii]	-1.81746	down	0.00564967	GO:0008422(beta-glucosidase activity);GO:1901657(glycosyl compound metabolic process)	ko00500(Starch and sucrose metabolism);ko00460(Cyanoamino acid metabolism);ko00940(Phenylpropanoid biosynthesis)
bdi-miR156b-5p_L-1R+1	GACAGAAGAGAGTGAGCACT	up	inf	0	0	TRITD3Bv1G158490.1	MATE efflux family protein DTX1 [Triticum urartu]	-1.48776	down	0.0224847	GO:0006855(drug transmembrane transport)	-
bdi-miR156b-5p_L-1R+1	GACAGAAGAGAGTGAGCACT	up	inf	0	0	TRITD5Bv1G017990.1	RecName: Full=Protein WIR1A	-2.80499	down	4.72422e-05	-	-
bdi-miR167a_L-1R+1_1ss21AT	GAAGCTGCCAGCATGATCTTT	up	inf	0.01	0.02	TRITD3Av1G179000.1	uncharacterized protein LOC109739017 [Aegilops tauschii subsp. tauschii]	-1.36614	down	0.0336023	GO:0005768(endosome);GO:0005794(Golgi apparatus);GO:0005802(trans-Golgi network);GO:0008150(biological_process);GO:0009507(chloroplast);GO:0016021(integral component of membrane)	ko04120(Ubiquitin mediated proteolysis)
bdi-miR167a_L-1R+1_1ss21AT	GAAGCTGCCAGCATGATCTTT	up	inf	0.01	0.02	TRITD5Av1G205650.2	probable WRKY transcription factor 57 [Aegilops tauschii subsp. tauschii]	-1.39111	down	0.0312667	GO:0003700(DNA binding transcription factor activity);GO:0005634(nucleus);GO:0006351(transcription, DNA-templated);GO:0006355(regulation of transcription, DNA-templated);GO:0006970(response to osmotic stress);GO:0009414(response to water deprivation);GO:0009651(response to salt stress);GO:0043565(sequence-specific DNA binding);GO:0044212(transcription regulatory region DNA binding)	ko04016(MAPK signaling pathway - plant);ko04626(Plant-pathogen interaction)
bdi-miR167a_L-1R+1_1ss21AT	GAAGCTGCCAGCATGATCTTT	up	inf	0.01	0.02	TRITD7Bv1G025700.1	predicted protein [Hordeum vulgare subsp. vulgare]	-2.16314	down	0.00147845	GO:0002229(defense response to oomycetes);GO:0004674(protein serine/threonine kinase activity);GO:0005515(protein binding);GO:0005524(ATP binding);GO:0005886(plasma membrane);GO:0006468(protein phosphorylation);GO:0010726(positive regulation of hydrogen peroxide metabolic process);GO:0010942(positive regulation of cell death);GO:0016021(integral component of membrane);GO:0016301(kinase activity);…	-
bdi-miR167c-3p_L-1_4ss5AG13-A22TC23CT	ATCGTGCTGTGACAGTTTCACT	down	-inf	0	0	TRITD2Bv1G252180.1	unnamed protein product [Triticum aestivum]	1.97229	up	0.00445134	GO:0005777(peroxisome);GO:0006598(polyamine catabolic process);GO:0008131(primary amine oxidase activity);GO:0046592(polyamine oxidase activity);GO:0055114(oxidation-reduction process)	ko00330(Arginine and proline metabolism);ko00410(beta-Alanine metabolism)
bdi-miR167c-3p_L-1_4ss5AG13-A22TC23CT	ATCGTGCTGTGACAGTTTCACT	down	-inf	0	0	TRITD4Av1G252630.2	phosphoglucan, water dikinase, chloroplastic [Aegilops tauschii subsp. tauschii]	2.68914	up	0.000144961	GO:0003824(catalytic activity);GO:0005524(ATP binding);GO:0005975(carbohydrate metabolic process);GO:0005982(starch metabolic process);GO:0005983(starch catabolic process);GO:0009507(chloroplast);GO:0009536(plastid);GO:0009570(chloroplast stroma);GO:0016301(kinase activity);GO:0016310(phosphorylation);GO:0019200(carbohydrate kinase activity);GO:0046777(protein autophosphorylation);GO:0046872(meta…	-
bdi-MIR169c-p3	TGGCTACACCTAGTTCTCTTC	up	inf	0.01	0.02	TRITD0Uv1G058880.1	-	-1.81551	down	0.00574312	-	-
bdi-miR171a_L-1	GATTGAGCCGCGCCAATATC	up	inf	0	0	TRITD6Bv1G041280.1	acyltransferase-like protein At1g54570, chloroplastic isoform X1 [Aegilops tauschii subsp. tauschii]	-1.96925	down	0.0029592	GO:0004144(diacylglycerol O-acyltransferase activity);GO:0010287(plastoglobule);GO:0033306(phytol metabolic process)	-
bdi-miR171a_L-1	GATTGAGCCGCGCCAATATC	up	inf	0	0	TRITD7Bv1G225330.2	serine/threonine protein kinase [Triticum aestivum]	-1.71048	down	0.00890341	GO:0004674(protein serine/threonine kinase activity);GO:0005886(plasma membrane);GO:0006468(protein phosphorylation);GO:0006952(defense response);GO:0009506(plasmodesma)	-
bdi-miR171c-5p_1ss9GT	CGGTATTGTTGCGGTTCAATC	up	inf	0	0	TRITD4Av1G189430.1	BTB/POZ domain-containing protein At1g63850-like [Aegilops tauschii subsp. tauschii]	-1.69142	down	0.0105734	-	-
bdi-miR171c-5p_1ss9GT	CGGTATTGTTGCGGTTCAATC	up	inf	0	0	TRITD4Bv1G176340.2	alcohol dehydrogenase-like 7 [Aegilops tauschii subsp. tauschii]	-2.16803	down	0.00117551	GO:0004022(alcohol dehydrogenase (NAD) activity);GO:0005737(cytoplasm);GO:0008270(zinc ion binding);GO:0016491(oxidoreductase activity);GO:0055114(oxidation-reduction process)	ko00010(Glycolysis / Gluconeogenesis);ko00071(Fatty acid degradation);ko00350(Tyrosine metabolism)
bdi-miR171c-5p_1ss9GT	CGGTATTGTTGCGGTTCAATC	up	inf	0	0	TRITD5Av1G247220.4	UDP-galactose/UDP-glucose transporter 2-like [Aegilops tauschii subsp. tauschii]	-1.69705	down	0.00954037	GO:0030173(integral component of Golgi membrane);GO:0030176(integral component of endoplasmic reticulum membrane);GO:0046964(3'-phosphoadenosine 5'-phosphosulfate transmembrane transporter activity)	-
bdi-miR171c-5p_1ss9GT	CGGTATTGTTGCGGTTCAATC	up	inf	0	0	TRITD6Av1G165830.1	serine/threonine receptor-like kinase NFP [Aegilops tauschii subsp. tauschii]	-1.2926	down	0.0469697	GO:0002237(response to molecule of bacterial origin);GO:0005515(protein binding);GO:0005775(vacuolar lumen);GO:0005886(plasma membrane);GO:0006486(protein glycosylation);GO:0009877(nodulation);GO:1900150(regulation of defense response to fungus);GO:1902290(positive regulation of defense response to oomycetes)	-
bdi-miR171c-5p_1ss9GT	CGGTATTGTTGCGGTTCAATC	up	inf	0	0	TRITD7Av1G233010.11	putative cysteine-rich receptor-like protein kinase 20 isoform X1 [Aegilops tauschii subsp. tauschii]	-1.62798	down	0.0128453	GO:0004674(protein serine/threonine kinase activity);GO:0005886(plasma membrane);GO:0006468(protein phosphorylation);GO:0006952(defense response);GO:0009506(plasmodesma)	-
bdi-miR1878-3p_L-1_1ss14AG	TTTGTAGTGTTCGGATTGAGTTT	up	2.18	0	0	TRITD2Av1G295340.2	oligopeptide transporter 4-like [Aegilops tauschii subsp. tauschii]	-2.23935	down	0.000836609	GO:0005887(integral component of plasma membrane);GO:0006857(oligopeptide transport);GO:0015031(protein transport);GO:0016020(membrane);GO:0035673(oligopeptide transmembrane transporter activity);GO:0080167(response to karrikin)	-
bdi-miR1878-3p_L-1_1ss14AG	TTTGTAGTGTTCGGATTGAGTTT	up	2.18	0	0	TRITD2Bv1G210250.1	KO2 protein [Aegilops speltoides]	-3.48057	down	9.74849e-07	GO:0005783(endoplasmic reticulum);GO:0009686(gibberellin biosynthetic process);GO:0009707(chloroplast outer membrane);GO:0009740(gibberellic acid mediated signaling pathway);GO:0010241(ent-kaurene oxidation to kaurenoic acid);GO:0016709(oxidoreductase activity, acting on paired donors, with incorporation or reduction of molecular oxygen, NAD(P)H as one donor, and incorporation of one atom of oxyg…	ko00904(Diterpenoid biosynthesis)
bdi-miR1878-3p_L-1_1ss14AG	TTTGTAGTGTTCGGATTGAGTTT	up	2.18	0	0	TRITD5Av1G000170.1	cell division AAA ATPase family protein [Triticum aestivum]	-2.80338	down	4.60962e-05	GO:0005524(ATP binding);GO:0005739(mitochondrion);GO:0005783(endoplasmic reticulum);GO:0005886(plasma membrane);GO:0009409(response to cold);GO:0009414(response to water deprivation);GO:0009651(response to salt stress);GO:0009737(response to abscisic acid);GO:0010154(fruit development);GO:0010431(seed maturation);GO:0016021(integral component of membrane);GO:0016887(ATPase activity);GO:0031966(mi…	-
bdi-miR1878-3p_L-1_1ss14AG	TTTGTAGTGTTCGGATTGAGTTT	up	2.18	0	0	TRITD5Av1G000170.4	cell division AAA ATPase family protein [Triticum aestivum]	-2.96746	down	1.87e-05	GO:0005524(ATP binding);GO:0005739(mitochondrion);GO:0005783(endoplasmic reticulum);GO:0005886(plasma membrane);GO:0009409(response to cold);GO:0009414(response to water deprivation);GO:0009651(response to salt stress);GO:0009737(response to abscisic acid);GO:0010154(fruit development);GO:0010431(seed maturation);GO:0016021(integral component of membrane);GO:0016887(ATPase activity);GO:0031966(mi…	-
bdi-miR1878-3p_L-1_1ss14AG	TTTGTAGTGTTCGGATTGAGTTT	up	2.18	0	0	TRITD5Av1G219300.1	pathogenesis-related protein 1-9 [Triticum aestivum]	-1.77573	down	0.007492	GO:0003674(molecular_function);GO:0005576(extracellular region);GO:0008150(biological_process)	ko04016(MAPK signaling pathway - plant);ko04075(Plant hormone signal transduction);ko04626(Plant-pathogen interaction)
bdi-miR1878-3p_L-1_1ss14AG	TTTGTAGTGTTCGGATTGAGTTT	up	2.18	0	0	TRITD5Bv1G216890.1	pathogenesis-related protein 1-like [Aegilops tauschii subsp. tauschii]	-2.68696	down	9.85071e-05	GO:0003674(molecular_function);GO:0005576(extracellular region);GO:0008150(biological_process)	ko04016(MAPK signaling pathway - plant);ko04075(Plant hormone signal transduction);ko04626(Plant-pathogen interaction)
bdi-MIR396a-p3	TTGATGGTTCAAGAAAGTCCT	down	-1.75	0	0	TRITD5Bv1G142670.2	Endoplasmin [Triticum urartu]	2.36082	up	0.000751888	GO:0005515(protein binding);GO:0005524(ATP binding);GO:0005739(mitochondrion);GO:0005774(vacuolar membrane);GO:0005829(cytosol);GO:0006457(protein folding);GO:0009408(response to heat);GO:0009414(response to water deprivation);GO:0009507(chloroplast);GO:0009536(plastid);GO:0009570(chloroplast stroma);GO:0009651(response to salt stress);GO:0009704(de-etiolation);GO:0009793(embryo development endin…	ko04141(Protein processing in endoplasmic reticulum);ko04626(Plant-pathogen interaction)
bdi-MIR396a-p3	TTGATGGTTCAAGAAAGTCCT	down	-1.75	0	0	TRITD5Bv1G142670.3	heat shock protein 90-5, chloroplastic [Aegilops tauschii subsp. tauschii]	2.57076	up	0.000261263	GO:0005515(protein binding);GO:0005524(ATP binding);GO:0005739(mitochondrion);GO:0005774(vacuolar membrane);GO:0005829(cytosol);GO:0006457(protein folding);GO:0009408(response to heat);GO:0009414(response to water deprivation);GO:0009507(chloroplast);GO:0009536(plastid);GO:0009570(chloroplast stroma);GO:0009651(response to salt stress);GO:0009704(de-etiolation);GO:0009793(embryo development endin…	ko04141(Protein processing in endoplasmic reticulum);ko04626(Plant-pathogen interaction)
bdi-MIR396a-p3	TTGATGGTTCAAGAAAGTCCT	down	-1.75	0	0	TRITD5Bv1G142670.4	heat shock protein 90-5, chloroplastic [Aegilops tauschii subsp. tauschii]	2.80103	up	8.10001e-05	GO:0005515(protein binding);GO:0005524(ATP binding);GO:0005739(mitochondrion);GO:0005774(vacuolar membrane);GO:0005829(cytosol);GO:0006457(protein folding);GO:0009408(response to heat);GO:0009414(response to water deprivation);GO:0009507(chloroplast);GO:0009536(plastid);GO:0009570(chloroplast stroma);GO:0009651(response to salt stress);GO:0009704(de-etiolation);GO:0009793(embryo development endin…	ko04141(Protein processing in endoplasmic reticulum);ko04626(Plant-pathogen interaction)
bdi-MIR396a-p3	TTGATGGTTCAAGAAAGTCCT	down	-1.75	0	0	TRITD5Bv1G142670.7	heat shock protein 90-5, chloroplastic [Aegilops tauschii subsp. tauschii]	2.64801	up	0.000181796	GO:0005515(protein binding);GO:0005524(ATP binding);GO:0005739(mitochondrion);GO:0005774(vacuolar membrane);GO:0005829(cytosol);GO:0006457(protein folding);GO:0009408(response to heat);GO:0009414(response to water deprivation);GO:0009507(chloroplast);GO:0009536(plastid);GO:0009570(chloroplast stroma);GO:0009651(response to salt stress);GO:0009704(de-etiolation);GO:0009793(embryo development endin…	ko04141(Protein processing in endoplasmic reticulum);ko04626(Plant-pathogen interaction)
bdi-miR397b-5p_L-1R+2	TTGAGTGCAGCGTTGATGAACA	down	-1.6	0	0	TRITD1Bv1G224020.2	phosphoglucan phosphatase LSF1, chloroplastic isoform X1 [Aegilops tauschii subsp. tauschii]	1.83086	up	0.00835203	GO:0005983(starch catabolic process);GO:0009507(chloroplast);GO:0009570(chloroplast stroma);GO:0043036(starch grain)	-
bdi-miR397b-5p_L-1R+2	TTGAGTGCAGCGTTGATGAACA	down	-1.6	0	0	TRITD5Av1G215620.13	predicted protein [Hordeum vulgare subsp. vulgare]	1.78054	up	0.0103154	GO:0004683(calmodulin-dependent protein kinase activity);GO:0005516(calmodulin binding);GO:0005634(nucleus);GO:0005737(cytoplasm);GO:0005886(plasma membrane);GO:0009738(abscisic acid-activated signaling pathway);GO:0009931(calcium-dependent protein serine/threonine kinase activity);GO:0018105(peptidyl-serine phosphorylation);GO:0035556(intracellular signal transduction);GO:0046777(protein autopho…	ko04626(Plant-pathogen interaction);ko03013(RNA transport)
bdi-miR397b-5p_L-1R+2	TTGAGTGCAGCGTTGATGAACA	down	-1.6	0	0	TRITD5Bv1G212040.3	calcium-dependent protein kinase 10-like isoform X1 [Aegilops tauschii subsp. tauschii]	1.42323	up	0.0393976	GO:0004683(calmodulin-dependent protein kinase activity);GO:0005516(calmodulin binding);GO:0005634(nucleus);GO:0005737(cytoplasm);GO:0005886(plasma membrane);GO:0009738(abscisic acid-activated signaling pathway);GO:0009931(calcium-dependent protein serine/threonine kinase activity);GO:0018105(peptidyl-serine phosphorylation);GO:0035556(intracellular signal transduction);GO:0046777(protein autopho…	ko04626(Plant-pathogen interaction)
bdi-miR5054_L+2	GTTCCCCACGGTCGGCGCCA	up	inf	0	0	TRITD0Uv1G035450.4	triticain gamma [Triticum aestivum]	-1.58915	down	0.0158736	GO:0004197(cysteine-type endopeptidase activity);GO:0005615(extracellular space);GO:0005764(lysosome);GO:0006955(immune response);GO:0051603(proteolysis involved in cellular protein catabolic process)	-
bdi-miR5054_L+2	GTTCCCCACGGTCGGCGCCA	up	inf	0	0	TRITD0Uv1G044170.1	dormancy-associated protein homolog 3-like [Aegilops tauschii subsp. tauschii]	-1.57139	down	0.0164492	GO:0003674(molecular_function);GO:0005634(nucleus)	-
bdi-miR5054_L+2	GTTCCCCACGGTCGGCGCCA	up	inf	0	0	TRITD1Av1G202780.8	hypothetical protein TRIUR3_26332 [Triticum urartu]	-1.72762	down	0.00883144	GO:0003723(RNA binding);GO:0003729(mRNA binding);GO:0005634(nucleus);GO:0005737(cytoplasm);GO:0006970(response to osmotic stress);GO:0009651(response to salt stress);GO:0009737(response to abscisic acid);GO:0009738(abscisic acid-activated signaling pathway);GO:0009787(regulation of abscisic acid-activated signaling pathway);GO:0048471(perinuclear region of cytoplasm);GO:0071470(cellular response …	-
bdi-miR5054_L+2	GTTCCCCACGGTCGGCGCCA	up	inf	0	0	TRITD1Bv1G025420.1	uncharacterized protein ycf45 [Aegilops tauschii subsp. tauschii]	-1.78472	down	0.00650939	GO:0009507(chloroplast)	-
bdi-miR5054_L+2	GTTCCCCACGGTCGGCGCCA	up	inf	0	0	TRITD1Bv1G193410.4	RGG repeats nuclear RNA binding protein A-like [Aegilops tauschii subsp. tauschii]	-2.84673	down	5.21001e-05	GO:0003723(RNA binding);GO:0003729(mRNA binding);GO:0005634(nucleus);GO:0005737(cytoplasm);GO:0006970(response to osmotic stress);GO:0009651(response to salt stress);GO:0009737(response to abscisic acid);GO:0009738(abscisic acid-activated signaling pathway);GO:0009787(regulation of abscisic acid-activated signaling pathway);GO:0048471(perinuclear region of cytoplasm);GO:0071470(cellular response …	-
bdi-miR5054_L+2	GTTCCCCACGGTCGGCGCCA	up	inf	0	0	TRITD2Av1G150380.2	hypothetical protein TRIUR3_35002 [Triticum urartu]	-2.93827	down	3.10649e-05	GO:0003677(DNA binding);GO:0003700(DNA binding transcription factor activity);GO:0005515(protein binding);GO:0005634(nucleus);GO:0006351(transcription, DNA-templated);GO:0006355(regulation of transcription, DNA-templated);GO:0009266(response to temperature stimulus);GO:0009740(gibberellic acid mediated signaling pathway);GO:0009908(flower development);GO:0010452(histone H3-K36 methylation);GO:004…	ko04075(Plant hormone signal transduction)
bdi-miR5054_L+2	GTTCCCCACGGTCGGCGCCA	up	inf	0	0	TRITD2Av1G246770.1	ervatamin-C-like [Aegilops tauschii subsp. tauschii]	-2.16788	down	0.00126536	GO:0004197(cysteine-type endopeptidase activity);GO:0005615(extracellular space);GO:0005764(lysosome);GO:0051603(proteolysis involved in cellular protein catabolic process)	ko04145(Phagosome)
bdi-miR5054_L+2	GTTCCCCACGGTCGGCGCCA	up	inf	0	0	TRITD2Bv1G036640.3	B3 domain-containing protein Os07g0679700 isoform X1 [Aegilops tauschii subsp. tauschii]	-5.58561	down	2.38522e-12	GO:0003700(DNA binding transcription factor activity);GO:0005515(protein binding);GO:0005634(nucleus);GO:0006351(transcription, DNA-templated);GO:0006355(regulation of transcription, DNA-templated);GO:0008270(zinc ion binding);GO:0010030(positive regulation of seed germination);GO:0043565(sequence-specific DNA binding);GO:2000034(regulation of seed maturation)	ko04120(Ubiquitin mediated proteolysis)
bdi-miR5054_L+2	GTTCCCCACGGTCGGCGCCA	up	inf	0	0	TRITD2Bv1G210420.1	vacuolar-sorting receptor 7-like [Aegilops tauschii subsp. tauschii]	-2.21095	down	0.000969828	GO:0000139(Golgi membrane);GO:0005509(calcium ion binding);GO:0005794(Golgi apparatus);GO:0005887(integral component of plasma membrane);GO:0006623(protein targeting to vacuole);GO:0015031(protein transport);GO:0016021(integral component of membrane);GO:0017119(Golgi transport complex);GO:0030665(clathrin-coated vesicle membrane);GO:0031902(late endosome membrane)	ko00941(Flavonoid biosynthesis)
bdi-miR5054_L+2	GTTCCCCACGGTCGGCGCCA	up	inf	0	0	TRITD2Bv1G236570.3	unnamed protein product [Triticum aestivum]	-5.03144	down	7.80151e-11	GO:0030586([methionine synthase] reductase activity)	-
bdi-miR5054_L+2	GTTCCCCACGGTCGGCGCCA	up	inf	0	0	TRITD2Bv1G250150.2	methylthioribose kinase 1 [Aegilops tauschii subsp. tauschii]	-1.52237	down	0.0188888	GO:0046522(S-methyl-5-thioribose kinase activity)	ko00270(Cysteine and methionine metabolism)
bdi-miR5054_L+2	GTTCCCCACGGTCGGCGCCA	up	inf	0	0	TRITD3Av1G174810.13	unnamed protein product [Triticum aestivum]	-1.78731	down	0.00648101	GO:0005385(zinc ion transmembrane transporter activity);GO:0005773(vacuole);GO:0010043(response to zinc ion);GO:0016020(membrane);GO:0061088(regulation of sequestering of zinc ion);GO:0005506(iron ion binding);GO:0005515(protein binding);GO:0005634(nucleus);GO:0008270(zinc ion binding);GO:0009793(embryo development ending in seed dormancy);GO:0010106(cellular response to iron ion starvation);GO:0…	-
bdi-miR5054_L+2	GTTCCCCACGGTCGGCGCCA	up	inf	0	0	TRITD3Av1G234310.1	PHD finger protein ALFIN-LIKE 6-like [Aegilops tauschii subsp. tauschii]	-1.33714	down	0.0376329	GO:0003677(DNA binding);GO:0005634(nucleus);GO:0005829(cytosol);GO:0006351(transcription, DNA-templated);GO:0006355(regulation of transcription, DNA-templated);GO:0016569(covalent chromatin modification);GO:0035064(methylated histone binding);GO:0046872(metal ion binding)	-
bdi-miR5054_L+2	GTTCCCCACGGTCGGCGCCA	up	inf	0	0	TRITD3Av1G264850.5	beta-1,3-glucanase precursor [Triticum aestivum]	-2.46754	down	0.000268636	GO:0004553(hydrolase activity, hydrolyzing O-glycosyl compounds);GO:0030247(polysaccharide binding);GO:0046658(anchored component of plasma membrane)	ko00500(Starch and sucrose metabolism)
bdi-miR5054_L+2	GTTCCCCACGGTCGGCGCCA	up	inf	0	0	TRITD3Bv1G258710.1	unnamed protein product [Triticum aestivum]	-1.64248	down	0.0117947	GO:0004553(hydrolase activity, hydrolyzing O-glycosyl compounds);GO:0030247(polysaccharide binding);GO:0046658(anchored component of plasma membrane)	ko00500(Starch and sucrose metabolism)
bdi-miR5054_L+2	GTTCCCCACGGTCGGCGCCA	up	inf	0	0	TRITD3Bv1G258710.2	unnamed protein product [Triticum aestivum]	-1.54488	down	0.0174049	GO:0004553(hydrolase activity, hydrolyzing O-glycosyl compounds);GO:0030247(polysaccharide binding);GO:0046658(anchored component of plasma membrane)	ko00500(Starch and sucrose metabolism)
bdi-miR5054_L+2	GTTCCCCACGGTCGGCGCCA	up	inf	0	0	TRITD3Bv1G259180.1	unnamed protein product [Triticum aestivum]	-1.49151	down	0.0211498	GO:0004553(hydrolase activity, hydrolyzing O-glycosyl compounds);GO:0030247(polysaccharide binding);GO:0046658(anchored component of plasma membrane)	ko00500(Starch and sucrose metabolism)
bdi-miR5054_L+2	GTTCCCCACGGTCGGCGCCA	up	inf	0	0	TRITD4Av1G175670.1	uncharacterized protein LOC109743563 [Aegilops tauschii subsp. tauschii]	-1.61744	down	0.0136129	GO:0003674(molecular_function);GO:0005634(nucleus)	-
bdi-miR5054_L+2	GTTCCCCACGGTCGGCGCCA	up	inf	0	0	TRITD5Av1G031950.1	Guanine nucleotide-binding protein alpha-2 subunit [Triticum urartu]	-2.08533	down	0.00180516	GO:0001664(G-protein coupled receptor binding);GO:0003924(GTPase activity);GO:0005525(GTP binding);GO:0005634(nucleus);GO:0005834(heterotrimeric G-protein complex);GO:0005886(plasma membrane);GO:0007186(G-protein coupled receptor signaling pathway);GO:0007188(adenylate cyclase-modulating G-protein coupled receptor signaling pathway);GO:0009737(response to abscisic acid);GO:0009744(response to suc…	-
bdi-miR5054_L+2	GTTCCCCACGGTCGGCGCCA	up	inf	0	0	TRITD5Av1G163410.1	probable sarcosine oxidase [Aegilops tauschii subsp. tauschii]	-3.21118	down	5.95221e-06	GO:0005737(cytoplasm);GO:0008115(sarcosine oxidase activity);GO:0046653(tetrahydrofolate metabolic process);GO:0055114(oxidation-reduction process)	ko00260(Glycine, serine and threonine metabolism);ko00310(Lysine degradation);ko04146(Peroxisome)
bdi-miR5054_L+2	GTTCCCCACGGTCGGCGCCA	up	inf	0	0	TRITD5Bv1G006970.5	cysteine synthase [Aegilops tauschii subsp. tauschii]	-1.26169	down	0.0483404	GO:0004124(cysteine synthase activity);GO:0005737(cytoplasm);GO:0006535(cysteine biosynthetic process from serine);GO:0030170(pyridoxal phosphate binding)	ko00920(Sulfur metabolism);ko00270(Cysteine and methionine metabolism)
bdi-miR5054_L+2	GTTCCCCACGGTCGGCGCCA	up	inf	0	0	TRITD5Bv1G006970.7	cysteine synthase [Aegilops tauschii subsp. tauschii]	-1.6587	down	0.0121028	GO:0004124(cysteine synthase activity);GO:0005737(cytoplasm);GO:0006535(cysteine biosynthetic process from serine);GO:0030170(pyridoxal phosphate binding)	ko00920(Sulfur metabolism);ko00270(Cysteine and methionine metabolism)
bdi-miR5054_L+2	GTTCCCCACGGTCGGCGCCA	up	inf	0	0	TRITD5Bv1G006970.8	cysteine synthase [Aegilops tauschii subsp. tauschii]	-2.95498	down	2.04071e-05	GO:0004124(cysteine synthase activity);GO:0005737(cytoplasm);GO:0006535(cysteine biosynthetic process from serine);GO:0030170(pyridoxal phosphate binding)	ko00920(Sulfur metabolism);ko00270(Cysteine and methionine metabolism)
bdi-miR5054_L+2	GTTCCCCACGGTCGGCGCCA	up	inf	0	0	TRITD5Bv1G223100.1	hydroxyproline O-galactosyltransferase GALT6-like [Aegilops tauschii subsp. tauschii]	-1.3228	down	0.0399235	GO:0000139(Golgi membrane);GO:0005794(Golgi apparatus);GO:0006486(protein glycosylation);GO:0008378(galactosyltransferase activity);GO:0009507(chloroplast);GO:0010405(arabinogalactan protein metabolic process);GO:0016021(integral component of membrane);GO:0016758(transferase activity, transferring hexosyl groups);GO:0018258(protein O-linked glycosylation via hydroxyproline);GO:0030246(carbohydrat…	-
bdi-miR5054_L+2	GTTCCCCACGGTCGGCGCCA	up	inf	0	0	TRITD6Bv1G033210.4	probable adenylate kinase 5, chloroplastic isoform X1 [Aegilops tauschii subsp. tauschii]	-2.17009	down	0.00156105	GO:0004017(adenylate kinase activity);GO:0005524(ATP binding);GO:0009507(chloroplast);GO:0009534(chloroplast thylakoid);GO:0009535(chloroplast thylakoid membrane);GO:0009941(chloroplast envelope)	ko00230(Purine metabolism);ko00730(Thiamine metabolism)
bdi-miR5054_L+2	GTTCCCCACGGTCGGCGCCA	up	inf	0	0	TRITD7Av1G187620.1	uncharacterized protein LOC104581546 [Brachypodium distachyon]	-2.28754	down	0.000756206	-	-
bdi-miR5054_L+2	GTTCCCCACGGTCGGCGCCA	up	inf	0	0	TRITD7Av1G199870.1	UDP-galactose/UDP-glucose transporter 3-like [Aegilops tauschii subsp. tauschii]	-1.77128	down	0.00699709	GO:0005459(UDP-galactose transmembrane transporter activity);GO:0030173(integral component of Golgi membrane);GO:0030176(integral component of endoplasmic reticulum membrane);GO:0072334(UDP-galactose transmembrane transport)	-
bdi-miR5054_L+2	GTTCCCCACGGTCGGCGCCA	up	inf	0	0	TRITD7Av1G200100.1	F-box/kelch-repeat protein At1g80440-like [Aegilops tauschii subsp. tauschii]	-1.61987	down	0.0136595	GO:0003674(molecular_function);GO:0005634(nucleus);GO:0005829(cytosol);GO:0019005(SCF ubiquitin ligase complex);GO:0030162(regulation of proteolysis);GO:0031625(ubiquitin protein ligase binding);GO:0043161(proteasome-mediated ubiquitin-dependent protein catabolic process);GO:0080037(negative regulation of cytokinin-activated signaling pathway);GO:2000762(regulation of phenylpropanoid metabolic pr…	-
bdi-miR5054_L+2	GTTCCCCACGGTCGGCGCCA	up	inf	0	0	TRITD7Av1G268690.1	5-epiaristolochene 1,3-dihydroxylase-like [Aegilops tauschii subsp. tauschii]	-4.13381	down	2.72212e-08	GO:0016020(membrane);GO:0016709(oxidoreductase activity, acting on paired donors, with incorporation or reduction of molecular oxygen, NAD(P)H as one donor, and incorporation of one atom of oxygen);GO:0044550(secondary metabolite biosynthetic process)	-
bdi-miR5054_L+2	GTTCCCCACGGTCGGCGCCA	up	inf	0	0	TRITD7Av1G273330.13	uncharacterized protein LOC109782475 isoform X1 [Aegilops tauschii subsp. tauschii]	-1.95857	down	0.0032088	GO:0004674(protein serine/threonine kinase activity);GO:0005886(plasma membrane);GO:0006468(protein phosphorylation);GO:0006952(defense response);GO:0009506(plasmodesma);GO:0006886(intracellular protein transport);GO:0006888(ER to Golgi vesicle-mediated transport);GO:0006890(retrograde vesicle-mediated transport, Golgi to ER);GO:0006891(intra-Golgi vesicle-mediated transport);GO:0030126(COPI vesi…	-
bdi-miR5054_L+2	GTTCCCCACGGTCGGCGCCA	up	inf	0	0	TRITD7Bv1G137620.2	receptor-like protein kinase HERK 1 isoform X2 [Aegilops tauschii subsp. tauschii]	-1.31871	down	0.0436478	GO:0004672(protein kinase activity);GO:0004674(protein serine/threonine kinase activity);GO:0005524(ATP binding);GO:0005886(plasma membrane);GO:0006468(protein phosphorylation);GO:0009506(plasmodesma);GO:0009741(response to brassinosteroid);GO:0009742(brassinosteroid mediated signaling pathway);GO:0009791(post-embryonic development);GO:0009826(unidimensional cell growth);GO:0016021(integral compo…	-
bdi-miR5054_L+2	GTTCCCCACGGTCGGCGCCA	up	inf	0	0	TRITD7Bv1G146490.1	predicted protein [Hordeum vulgare subsp. vulgare]	-1.83683	down	0.00565354	GO:0005459(UDP-galactose transmembrane transporter activity);GO:0030173(integral component of Golgi membrane);GO:0030176(integral component of endoplasmic reticulum membrane);GO:0072334(UDP-galactose transmembrane transport)	-
bdi-miR5054_L+2	GTTCCCCACGGTCGGCGCCA	up	inf	0	0	TRITD7Bv1G159400.2	Fructose-bisphosphate aldolase, cytoplasmic isozyme 1 [Triticum urartu]	-2.24972	down	0.00100706	GO:0004332(fructose-bisphosphate aldolase activity);GO:0005515(protein binding);GO:0005737(cytoplasm);GO:0005829(cytosol);GO:0006094(gluconeogenesis);GO:0006096(glycolytic process);GO:0009507(chloroplast)	ko00010(Glycolysis / Gluconeogenesis);ko00030(Pentose phosphate pathway);ko00051(Fructose and mannose metabolism);ko00710(Carbon fixation in photosynthetic organisms)
bdi-MIR5066-p3_1ss18GA	ATCGGTCTTTTGGTTGCATTGGCT	down	-1.14	0.02	0.02	TRITD2Bv1G076890.1	chitin-inducible gibberellin-responsive protein 2-like [Aegilops tauschii subsp. tauschii]	1.9372	up	0.00520696	GO:0003700(DNA binding transcription factor activity);GO:0005634(nucleus);GO:0006355(regulation of transcription, DNA-templated);GO:0043565(sequence-specific DNA binding)	ko04075(Plant hormone signal transduction)
bdi-MIR5066-p3_1ss18GA	ATCGGTCTTTTGGTTGCATTGGCT	down	-1.14	0.02	0.02	TRITD2Bv1G182550.1	TPA_inf: caleosin [Triticum aestivum]	3.73441	up	4.98513e-07	GO:0005509(calcium ion binding);GO:0005773(vacuole);GO:0005783(endoplasmic reticulum);GO:0009269(response to desiccation);GO:0009409(response to cold);GO:0009620(response to fungus);GO:0009651(response to salt stress);GO:0009737(response to abscisic acid);GO:0009751(response to salicylic acid);GO:0010118(stomatal movement);GO:0012511(monolayer-surrounded lipid storage body);GO:0031407(oxylipin me…	ko00073(Cutin, suberine and wax biosynthesis)
bdi-MIR5066-p3_1ss18GA	ATCGGTCTTTTGGTTGCATTGGCT	down	-1.14	0.02	0.02	TRITD3Bv1G033470.3	unnamed protein product [Triticum aestivum]	1.62074	up	0.0190357	GO:0004518(nuclease activity);GO:0005634(nucleus);GO:0005737(cytoplasm);GO:0006401(RNA catabolic process);GO:0090305(nucleic acid phosphodiester bond hydrolysis)	-
bdi-MIR5066-p3_1ss18GA	ATCGGTCTTTTGGTTGCATTGGCT	down	-1.14	0.02	0.02	TRITD4Av1G056210.1	probable xyloglucan 6-xylosyltransferase 1 [Aegilops tauschii subsp. tauschii]	2.92445	up	5.87942e-05	GO:0000139(Golgi membrane);GO:0000271(polysaccharide biosynthetic process);GO:0005515(protein binding);GO:0005768(endosome);GO:0005794(Golgi apparatus);GO:0005802(trans-Golgi network);GO:0009969(xyloglucan biosynthetic process);GO:0010411(xyloglucan metabolic process);GO:0016021(integral component of membrane);GO:0016740(transferase activity);GO:0016757(transferase activity, transferring glycosyl…	-
bdi-MIR5066-p3_1ss18GA	ATCGGTCTTTTGGTTGCATTGGCT	down	-1.14	0.02	0.02	TRITD7Bv1G143870.1	probable gamma-aminobutyrate transaminase 4 [Oryza sativa Japonica Group]	3.05651	up	2.00096e-05	GO:0030170(pyridoxal phosphate binding);GO:0042802(identical protein binding)	ko00650(Butanoate metabolism);ko00250(Alanine, aspartate and glutamate metabolism)
bdi-MIR5066-p3_2ss10GA19CA_1	TTTGGTTGCATTGGCTAGAGC	up	inf	0	0	TRITD2Bv1G216130.1	wall-associated receptor kinase 5-like [Aegilops tauschii subsp. tauschii]	-2.53583	down	0.000192022	GO:0004674(protein serine/threonine kinase activity);GO:0005886(plasma membrane);GO:0007166(cell surface receptor signaling pathway)	-
bdi-MIR5066-p3_2ss10GA19CA_1	TTTGGTTGCATTGGCTAGAGC	up	inf	0	0	TRITD5Bv1G005700.1	uncharacterized protein LOC109748839 isoform X1 [Aegilops tauschii subsp. tauschii]	-2.8991	down	2.72306e-05	-	-
bdi-MIR5066-p3_2ss10GA19CA_2	TTTGGTTGCATTGGCTAGAGCAT	up	inf	0	0	TRITD2Av1G004020.1	L-type lectin-domain containing receptor kinase IX.1 [Triticum urartu]	-2.61975	down	0.0001234	GO:0002229(defense response to oomycetes);GO:0004674(protein serine/threonine kinase activity);GO:0005524(ATP binding);GO:0005886(plasma membrane);GO:0016021(integral component of membrane);GO:0016301(kinase activity);GO:0030246(carbohydrate binding);GO:0042742(defense response to bacterium);GO:0046777(protein autophosphorylation);GO:0090333(regulation of stomatal closure);GO:1900425(negative reg…	-
bdi-MIR5066-p3_2ss10GA19CA_2	TTTGGTTGCATTGGCTAGAGCAT	up	inf	0	0	TRITD5Av1G255350.1	receptor like protein 42 [Brachypodium distachyon]	-2.03554	down	0.00216531	GO:0006952(defense response);GO:0007165(signal transduction);GO:0016021(integral component of membrane);GO:0016301(kinase activity)	ko04075(Plant hormone signal transduction)
bdi-MIR5066-p3_2ss12GA21CA_1	CTTTTGGTTGCATTGGCTAGAGC	up	inf	0	0	TRITD2Bv1G195400.2	Naringenin,2-oxoglutarate 3-dioxygenase [Triticum urartu]	-1.95393	down	0.00312413	GO:0051213(dioxygenase activity)	ko00941(Flavonoid biosynthesis);ko00940(Phenylpropanoid biosynthesis)
bdi-MIR5066-p3_2ss13CT24CT	TGCGTTGGCTAGTGCATGAAGCTT	down	-2.7	0	0	TRITD3Bv1G074950.2	beta-amylase 1, chloroplastic-like [Aegilops tauschii subsp. tauschii]	2.5444	up	0.000359202	GO:0005634(nucleus);GO:0005829(cytosol);GO:0005983(starch catabolic process);GO:0009414(response to water deprivation);GO:0009507(chloroplast);GO:0016161(beta-amylase activity);GO:0102229(amylopectin maltohydrolase activity)	ko00500(Starch and sucrose metabolism)
bdi-MIR5066-p3_2ss13CT24CT	TGCGTTGGCTAGTGCATGAAGCTT	down	-2.7	0	0	TRITD6Av1G167910.2	50S ribosomal protein L18 [Triticum urartu]	1.4741	up	0.0352398	GO:0008097(5S rRNA binding)	ko03010(Ribosome)
bdi-MIR5066-p5_2ss13GA22CA	TCTTTTGGTTGCATTGGCTAGAGC	down	-1.29	0.02	0.03	TRITD3Bv1G042850.1	unnamed protein product [Triticum aestivum]	1.66407	up	0.0162687	GO:0009723(response to ethylene)	-
bdi-MIR5066-p5_2ss13GA22CA	TCTTTTGGTTGCATTGGCTAGAGC	down	-1.29	0.02	0.03	TRITD5Bv1G227910.4	probable DNA gyrase subunit A, chloroplastic/mitochondrial [Aegilops tauschii subsp. tauschii]	1.63947	up	0.0179692	GO:0003918(DNA topoisomerase type II (ATP-hydrolyzing) activity);GO:0006265(DNA topological change);GO:0006268(DNA unwinding involved in DNA replication);GO:0007059(chromosome segregation);GO:0009295(nucleoid);GO:0009330(DNA topoisomerase complex (ATP-hydrolyzing))	-
bdi-MIR5066-p5_2ss13GA22CA	TCTTTTGGTTGCATTGGCTAGAGC	down	-1.29	0.02	0.03	TRITD6Bv1G133870.2	E3 ubiquitin-protein ligase PRT1 isoform X1 [Aegilops tauschii subsp. tauschii]	1.57071	up	0.0230495	GO:0043161(proteasome-mediated ubiquitin-dependent protein catabolic process);GO:0061630(ubiquitin protein ligase activity)	-
bdi-MIR5066-p5_2ss13GA22CA	TCTTTTGGTTGCATTGGCTAGAGC	down	-1.29	0.02	0.03	TRITD7Bv1G136830.4	predicted protein, partial [Hordeum vulgare subsp. vulgare]	1.93662	up	0.00677197	GO:0009535(chloroplast thylakoid membrane);GO:0009977(proton motive force dependent protein transmembrane transporter activity);GO:0043953(protein transport by the Tat complex);GO:0045038(protein import into chloroplast thylakoid membrane)	ko03060(Protein export)
bdi-MIR5164-p5_2ss13CG19CT	TGTCTAGATACGGATGTATC	up	inf	0	0	TRITD5Av1G119960.4	Ethylene-insensitive protein 2 [Triticum urartu]	-1.42579	down	0.0276782	GO:0001736(establishment of planar polarity);GO:0002237(response to molecule of bacterial origin);GO:0003729(mRNA binding);GO:0005515(protein binding);GO:0005634(nucleus);GO:0005789(endoplasmic reticulum membrane);GO:0005886(plasma membrane);GO:0006970(response to osmotic stress);GO:0006979(response to oxidative stress);GO:0008219(cell death);GO:0009408(response to heat);GO:0009651(response to sa…	ko04016(MAPK signaling pathway - plant);ko04075(Plant hormone signal transduction)
bdi-MIR5169a-p5_1ss20AG	AGTTTGACCAAGTTTGTAGG	up	inf	0	0	TRITD3Bv1G188490.3	unnamed protein product [Triticum aestivum]	-1.37592	down	0.0331316	GO:0006471(protein ADP-ribosylation);GO:0006886(intracellular protein transport);GO:0016192(vesicle-mediated transport)	ko04144(Endocytosis)
bdi-MIR5169a-p5_1ss21AG	AAGTTTGACCAAGTTTGTAGG	down	-1.46	0	0.01	TRITD2Av1G222990.1	hypothetical protein TRIUR3_11623 [Triticum urartu]	1.79579	up	0.0095444	GO:0003674(molecular_function);GO:0005634(nucleus)	-
bdi-MIR5169a-p5_1ss21AG	AAGTTTGACCAAGTTTGTAGG	down	-1.46	0	0.01	TRITD3Bv1G084380.3	uncharacterized protein LOC109741038 [Aegilops tauschii subsp. tauschii]	2.10449	up	0.00260658	-	-
bdi-MIR530b-p3_1ss13GC	GGTGCAGTGGCACATGCAGC	up	inf	0	0	TRITD2Av1G136220.2	peroxisomal (S)-2-hydroxy-acid oxidase GLO5 [Aegilops tauschii subsp. tauschii]	-1.38337	down	0.0316054	GO:0005777(peroxisome);GO:0008891(glycolate oxidase activity);GO:0009853(photorespiration);GO:0010109(regulation of photosynthesis);GO:0019048(modulation by virus of host morphology or physiology)	ko00630(Glyoxylate and dicarboxylate metabolism);ko04146(Peroxisome)
bdi-MIR530b-p3_1ss13GC	GGTGCAGTGGCACATGCAGC	up	inf	0	0	TRITD2Bv1G210160.2	ent-kaurene synthase like 3 [Triticum aestivum]	-5.08797	down	3.87032e-11	GO:0000287(magnesium ion binding);GO:0009507(chloroplast);GO:0009536(plastid);GO:0009570(chloroplast stroma);GO:0009686(gibberellin biosynthetic process);GO:0009740(gibberellic acid mediated signaling pathway);GO:0009899(ent-kaurene synthase activity)	ko00904(Diterpenoid biosynthesis)
bdi-MIR530b-p3_1ss13GC	GGTGCAGTGGCACATGCAGC	up	inf	0	0	TRITD3Av1G179000.1	uncharacterized protein LOC109739017 [Aegilops tauschii subsp. tauschii]	-1.36614	down	0.0336023	GO:0005768(endosome);GO:0005794(Golgi apparatus);GO:0005802(trans-Golgi network);GO:0008150(biological_process);GO:0009507(chloroplast);GO:0016021(integral component of membrane)	ko04120(Ubiquitin mediated proteolysis)
bdi-MIR530b-p3_1ss13GC	GGTGCAGTGGCACATGCAGC	up	inf	0	0	TRITD3Av1G238100.1	BTB/POZ and TAZ domain-containing protein 2-like [Aegilops tauschii subsp. tauschii]	-2.26402	down	0.000841169	GO:0003712(transcription cofactor activity);GO:0004402(histone acetyltransferase activity);GO:0005515(protein binding);GO:0005516(calmodulin binding);GO:0005634(nucleus);GO:0005737(cytoplasm);GO:0006355(regulation of transcription, DNA-templated);GO:0007623(circadian rhythm);GO:0008270(zinc ion binding);GO:0009409(response to cold);GO:0009553(embryo sac development);GO:0009555(pollen development)…	-
bdi-MIR530b-p3_1ss13GC	GGTGCAGTGGCACATGCAGC	up	inf	0	0	TRITD3Bv1G174660.2	unnamed protein product [Triticum aestivum]	-1.47121	down	0.0242588	GO:0003700(DNA binding transcription factor activity);GO:0005634(nucleus);GO:0006355(regulation of transcription, DNA-templated);GO:0007275(multicellular organism development);GO:0046872(metal ion binding)	-
bdi-MIR530b-p3_1ss13GC	GGTGCAGTGGCACATGCAGC	up	inf	0	0	TRITD4Av1G142980.2	predicted protein [Hordeum vulgare subsp. vulgare]	-1.32659	down	0.0391308	GO:0003674(molecular_function);GO:0005634(nucleus);GO:0008150(biological_process);GO:0009507(chloroplast)	-
bdi-MIR530b-p3_1ss13GC	GGTGCAGTGGCACATGCAGC	up	inf	0	0	TRITD4Bv1G043610.2	leucine-rich repeat receptor protein kinase MSL1-like [Aegilops tauschii subsp. tauschii]	-1.33823	down	0.0403622	GO:0004674(protein serine/threonine kinase activity);GO:0005524(ATP binding);GO:0006468(protein phosphorylation);GO:0016021(integral component of membrane);GO:0016301(kinase activity);GO:0016310(phosphorylation)	-
bdi-MIR530b-p3_1ss13GC	GGTGCAGTGGCACATGCAGC	up	inf	0	0	TRITD5Av1G256460.2	L-type lectin-domain containing receptor kinase IX.2-like [Aegilops tauschii subsp. tauschii]	-1.72132	down	0.00849489	GO:0002229(defense response to oomycetes);GO:0004674(protein serine/threonine kinase activity);GO:0005515(protein binding);GO:0005524(ATP binding);GO:0005886(plasma membrane);GO:0006468(protein phosphorylation);GO:0009862(systemic acquired resistance, salicylic acid mediated signaling pathway);GO:0010726(positive regulation of hydrogen peroxide metabolic process);GO:0010942(positive regulation of…	-
bdi-MIR530b-p3_1ss13GC	GGTGCAGTGGCACATGCAGC	up	inf	0	0	TRITD7Bv1G201890.1	DUF21 domain-containing protein At4g14240-like [Aegilops tauschii subsp. tauschii]	-1.62883	down	0.0130502	GO:0005886(plasma membrane);GO:0008150(biological_process);GO:0016021(integral component of membrane)	-
bdi-MIR530b-p3_1ss14GC	AGGTGCAGTGGCACATGCAGC	down	-2.28	0	0	TRITD1Bv1G051070.1	phenylalanine ammonia-lyase-like [Aegilops tauschii subsp. tauschii]	2.45615	up	0.000473321	GO:0005515(protein binding);GO:0005737(cytoplasm);GO:0005829(cytosol);GO:0006559(L-phenylalanine catabolic process);GO:0006952(defense response);GO:0006979(response to oxidative stress);GO:0009611(response to wounding);GO:0009699(phenylpropanoid biosynthetic process);GO:0009800(cinnamic acid biosynthetic process);GO:0045548(phenylalanine ammonia-lyase activity);GO:0080167(response to karrikin);GO…	ko00360(Phenylalanine metabolism);ko00940(Phenylpropanoid biosynthesis)
bdi-MIR530b-p3_1ss14GC	AGGTGCAGTGGCACATGCAGC	down	-2.28	0	0	TRITD2Av1G055480.2	unnamed protein product [Triticum aestivum]	2.36572	up	0.000732833	GO:0003674(molecular_function);GO:0005576(extracellular region);GO:0005886(plasma membrane);GO:0008150(biological_process);GO:0016020(membrane)	ko00270(Cysteine and methionine metabolism)
bdi-MIR530b-p3_1ss14GC	AGGTGCAGTGGCACATGCAGC	down	-2.28	0	0	TRITD2Bv1G176110.3	endoglucanase 12 [Aegilops tauschii subsp. tauschii]	1.76178	up	0.0107983	GO:0004553(hydrolase activity, hydrolyzing O-glycosyl compounds);GO:0005768(endosome);GO:0005769(early endosome);GO:0005794(Golgi apparatus);GO:0005802(trans-Golgi network);GO:0005886(plasma membrane);GO:0008810(cellulase activity);GO:0009504(cell plate);GO:0009735(response to cytokinin);GO:0009826(unidimensional cell growth);GO:0016021(integral component of membrane);GO:0030244(cellulose biosynt…	ko00500(Starch and sucrose metabolism)
bdi-MIR530b-p3_1ss14GC	AGGTGCAGTGGCACATGCAGC	down	-2.28	0	0	TRITD3Av1G195250.3	hypothetical protein TRIUR3_14919 [Triticum urartu]	3.54832	up	1.35671e-06	GO:0005634(nucleus);GO:0009295(nucleoid);GO:0009507(chloroplast);GO:0009508(plastid chromosome);GO:0042793(plastid transcription);GO:0045893(positive regulation of transcription, DNA-templated)	-
bdi-MIR530b-p3_1ss14GC	AGGTGCAGTGGCACATGCAGC	down	-2.28	0	0	TRITD5Av1G070450.2	NAD(P)H-quinone oxidoreductase subunit U, chloroplastic [Aegilops tauschii subsp. tauschii]	2.74275	up	0.000152899	GO:0009507(chloroplast);GO:0009535(chloroplast thylakoid membrane);GO:0010598(NAD(P)H dehydrogenase complex (plastoquinone));GO:0016021(integral component of membrane);GO:0016491(oxidoreductase activity);GO:0048038(quinone binding);GO:0055114(oxidation-reduction process)	-
bdi-MIR530b-p3_1ss14GC	AGGTGCAGTGGCACATGCAGC	down	-2.28	0	0	TRITD5Av1G203860.1	uncharacterized protein LOC109734275 isoform X2 [Aegilops tauschii subsp. tauschii]	3.75356	up	4.78409e-07	GO:0008422(beta-glucosidase activity);GO:0009251(glucan catabolic process)	ko00500(Starch and sucrose metabolism);ko00460(Cyanoamino acid metabolism);ko00940(Phenylpropanoid biosynthesis)
bdi-MIR530b-p3_1ss14GC	AGGTGCAGTGGCACATGCAGC	down	-2.28	0	0	TRITD5Bv1G199750.6	uncharacterized protein LOC109734275 isoform X2 [Aegilops tauschii subsp. tauschii]	4.92745	up	3.20975e-10	GO:0008422(beta-glucosidase activity);GO:0009251(glucan catabolic process)	ko00500(Starch and sucrose metabolism);ko00460(Cyanoamino acid metabolism);ko00940(Phenylpropanoid biosynthesis)
bdi-MIR530b-p3_1ss14GC	AGGTGCAGTGGCACATGCAGC	down	-2.28	0	0	TRITD6Av1G176880.1	hypothetical protein TRIUR3_15226 [Triticum urartu]	1.81188	up	0.00882346	GO:0051213(dioxygenase activity)	-
bdi-MIR7731-p5_1ss15CA	ACTTGTTTTTCATTAAGCTTCT	down	-1.44	0.03	0.04	TRITD1Av1G134900.6	uncharacterized protein LOC109766555 [Aegilops tauschii subsp. tauschii]	1.93566	up	0.00549033	GO:0005524(ATP binding);GO:0005737(cytoplasm);GO:0009058(biosynthetic process);GO:0009295(nucleoid);GO:0009507(chloroplast);GO:0009658(chloroplast organization);GO:0010020(chloroplast fission);GO:0016874(ligase activity)	ko00030(Pentose phosphate pathway);ko00480(Glutathione metabolism)
bdi-MIR7731-p5_1ss15CA	ACTTGTTTTTCATTAAGCTTCT	down	-1.44	0.03	0.04	TRITD1Av1G230600.1	UDP-glucose 4-epimerase 1 [Aegilops tauschii subsp. tauschii]	2.26113	up	0.00119659	GO:0003978(UDP-glucose 4-epimerase activity);GO:0005829(cytosol);GO:0005886(plasma membrane);GO:0006012(galactose metabolic process);GO:0042546(cell wall biogenesis);GO:0046983(protein dimerization activity);GO:0071555(cell wall organization)	ko00052(Galactose metabolism);ko00520(Amino sugar and nucleotide sugar metabolism)
bdi-MIR7731-p5_1ss15CA	ACTTGTTTTTCATTAAGCTTCT	down	-1.44	0.03	0.04	TRITD2Av1G159080.9	phototropin-2-like [Aegilops tauschii subsp. tauschii]	1.50527	up	0.0298852	GO:0004674(protein serine/threonine kinase activity);GO:0005634(nucleus);GO:0005737(cytoplasm);GO:0005886(plasma membrane);GO:0009882(blue light photoreceptor activity);GO:0035556(intracellular signal transduction)	-
bdi-MIR7731-p5_1ss15CA	ACTTGTTTTTCATTAAGCTTCT	down	-1.44	0.03	0.04	TRITD2Av1G238830.2	protein RKD5-like [Aegilops tauschii subsp. tauschii]	1.99475	up	0.00490933	GO:0003677(DNA binding);GO:0003700(DNA binding transcription factor activity);GO:0005634(nucleus);GO:0006351(transcription, DNA-templated);GO:0006355(regulation of transcription, DNA-templated)	-
bdi-MIR7731-p5_1ss15CA	ACTTGTTTTTCATTAAGCTTCT	down	-1.44	0.03	0.04	TRITD3Bv1G033470.3	unnamed protein product [Triticum aestivum]	1.62074	up	0.0190357	GO:0004518(nuclease activity);GO:0005634(nucleus);GO:0005737(cytoplasm);GO:0006401(RNA catabolic process);GO:0090305(nucleic acid phosphodiester bond hydrolysis)	-
bdi-MIR7731-p5_1ss15CA	ACTTGTTTTTCATTAAGCTTCT	down	-1.44	0.03	0.04	TRITD3Bv1G081310.1	unnamed protein product [Triticum aestivum]	1.81107	up	0.00884486	GO:0005576(extracellular region);GO:0005783(endoplasmic reticulum);GO:0009507(chloroplast);GO:0016021(integral component of membrane)	ko00650(Butanoate metabolism);ko00660(C5-Branched dibasic acid metabolism);ko00290(Valine, leucine and isoleucine biosynthesis);ko00770(Pantothenate and CoA biosynthesis)
bdi-MIR7731-p5_1ss15CA	ACTTGTTTTTCATTAAGCTTCT	down	-1.44	0.03	0.04	TRITD5Av1G070450.2	NAD(P)H-quinone oxidoreductase subunit U, chloroplastic [Aegilops tauschii subsp. tauschii]	2.74275	up	0.000152899	GO:0009507(chloroplast);GO:0009535(chloroplast thylakoid membrane);GO:0010598(NAD(P)H dehydrogenase complex (plastoquinone));GO:0016021(integral component of membrane);GO:0016491(oxidoreductase activity);GO:0048038(quinone binding);GO:0055114(oxidation-reduction process)	-
bdi-MIR7731-p5_1ss15CA	ACTTGTTTTTCATTAAGCTTCT	down	-1.44	0.03	0.04	TRITD5Av1G135280.1	proton pump-interactor 1 [Aegilops tauschii subsp. tauschii]	6.20887	up	4.55391e-14	GO:0003729(mRNA binding);GO:0005515(protein binding);GO:0005737(cytoplasm);GO:0005783(endoplasmic reticulum);GO:0005789(endoplasmic reticulum membrane);GO:0005829(cytosol);GO:0005886(plasma membrane);GO:0009506(plasmodesma);GO:0010155(regulation of proton transport);GO:0016021(integral component of membrane)	-
bdi-MIR7731-p5_1ss15CA	ACTTGTTTTTCATTAAGCTTCT	down	-1.44	0.03	0.04	TRITD5Bv1G142670.2	Endoplasmin [Triticum urartu]	2.36082	up	0.000751888	GO:0005515(protein binding);GO:0005524(ATP binding);GO:0005739(mitochondrion);GO:0005774(vacuolar membrane);GO:0005829(cytosol);GO:0006457(protein folding);GO:0009408(response to heat);GO:0009414(response to water deprivation);GO:0009507(chloroplast);GO:0009536(plastid);GO:0009570(chloroplast stroma);GO:0009651(response to salt stress);GO:0009704(de-etiolation);GO:0009793(embryo development endin…	ko04141(Protein processing in endoplasmic reticulum);ko04626(Plant-pathogen interaction)
bdi-MIR7731-p5_1ss15CA	ACTTGTTTTTCATTAAGCTTCT	down	-1.44	0.03	0.04	TRITD5Bv1G142670.3	heat shock protein 90-5, chloroplastic [Aegilops tauschii subsp. tauschii]	2.57076	up	0.000261263	GO:0005515(protein binding);GO:0005524(ATP binding);GO:0005739(mitochondrion);GO:0005774(vacuolar membrane);GO:0005829(cytosol);GO:0006457(protein folding);GO:0009408(response to heat);GO:0009414(response to water deprivation);GO:0009507(chloroplast);GO:0009536(plastid);GO:0009570(chloroplast stroma);GO:0009651(response to salt stress);GO:0009704(de-etiolation);GO:0009793(embryo development endin…	ko04141(Protein processing in endoplasmic reticulum);ko04626(Plant-pathogen interaction)
bdi-MIR7731-p5_1ss15CA	ACTTGTTTTTCATTAAGCTTCT	down	-1.44	0.03	0.04	TRITD5Bv1G142670.4	heat shock protein 90-5, chloroplastic [Aegilops tauschii subsp. tauschii]	2.80103	up	8.10001e-05	GO:0005515(protein binding);GO:0005524(ATP binding);GO:0005739(mitochondrion);GO:0005774(vacuolar membrane);GO:0005829(cytosol);GO:0006457(protein folding);GO:0009408(response to heat);GO:0009414(response to water deprivation);GO:0009507(chloroplast);GO:0009536(plastid);GO:0009570(chloroplast stroma);GO:0009651(response to salt stress);GO:0009704(de-etiolation);GO:0009793(embryo development endin…	ko04141(Protein processing in endoplasmic reticulum);ko04626(Plant-pathogen interaction)
bdi-MIR7731-p5_1ss15CA	ACTTGTTTTTCATTAAGCTTCT	down	-1.44	0.03	0.04	TRITD5Bv1G142670.7	heat shock protein 90-5, chloroplastic [Aegilops tauschii subsp. tauschii]	2.64801	up	0.000181796	GO:0005515(protein binding);GO:0005524(ATP binding);GO:0005739(mitochondrion);GO:0005774(vacuolar membrane);GO:0005829(cytosol);GO:0006457(protein folding);GO:0009408(response to heat);GO:0009414(response to water deprivation);GO:0009507(chloroplast);GO:0009536(plastid);GO:0009570(chloroplast stroma);GO:0009651(response to salt stress);GO:0009704(de-etiolation);GO:0009793(embryo development endin…	ko04141(Protein processing in endoplasmic reticulum);ko04626(Plant-pathogen interaction)
bdi-MIR7757-p3_1	AAATAGAAGCATGATTCAAC	up	inf	0	0	TRITD1Av1G163030.6	uncharacterized protein LOC109780075 isoform X1 [Aegilops tauschii subsp. tauschii]	-1.52428	down	0.0198647	GO:0001046(core promoter sequence-specific DNA binding);GO:0001228(transcriptional activator activity, RNA polymerase II transcription regulatory region sequence-specific DNA binding);GO:0005634(nucleus);GO:0006366(transcription by RNA polymerase II)	-
bdi-MIR7757-p3_1	AAATAGAAGCATGATTCAAC	up	inf	0	0	TRITD3Bv1G014840.28	LEAF RUST 10 DISEASE-RESISTANCE LOCUS RECEPTOR-LIKE PROTEIN KINASE-like 2.4 [Aegilops tauschii subsp. tauschii]	-2.7608	down	6.59012e-05	GO:0005887(integral component of plasma membrane);GO:0006644(phospholipid metabolic process);GO:0007165(signal transduction);GO:0008195(phosphatidate phosphatase activity);GO:0046839(phospholipid dephosphorylation);GO:0004674(protein serine/threonine kinase activity);GO:0005886(plasma membrane);GO:0007166(cell surface receptor signaling pathway)	-
bdi-MIR7757-p3_1	AAATAGAAGCATGATTCAAC	up	inf	0	0	TRITD4Av1G227140.1	uncharacterized protein LOC109748823 [Aegilops tauschii subsp. tauschii]	-1.48385	down	0.0221003	GO:0000788(nuclear nucleosome);GO:0003677(DNA binding);GO:0006334(nucleosome assembly)	-
bdi-MIR7757-p3_1	AAATAGAAGCATGATTCAAC	up	inf	0	0	TRITD7Bv1G069830.1	glycerophosphodiester phosphodiesterase GDPDL4-like [Aegilops tauschii subsp. tauschii]	-1.82483	down	0.00556229	GO:0005886(plasma membrane);GO:0006071(glycerol metabolic process);GO:0006629(lipid metabolic process);GO:0008889(glycerophosphodiester phosphodiesterase activity);GO:0009506(plasmodesma);GO:0010026(trichome differentiation);GO:0010442(guard cell morphogenesis);GO:0031225(anchored component of membrane);GO:0046658(anchored component of plasma membrane);GO:0052541(plant-type cell wall cellulose me…	ko00564(Glycerophospholipid metabolism)
bdi-MIR7757-p3_1	AAATAGAAGCATGATTCAAC	up	inf	0	0	TRITD7Bv1G069830.4	glycerophosphodiester phosphodiesterase GDPDL4-like [Aegilops tauschii subsp. tauschii]	-2.53136	down	0.000196995	GO:0005886(plasma membrane);GO:0006071(glycerol metabolic process);GO:0006629(lipid metabolic process);GO:0008889(glycerophosphodiester phosphodiesterase activity);GO:0009506(plasmodesma);GO:0010026(trichome differentiation);GO:0010442(guard cell morphogenesis);GO:0031225(anchored component of membrane);GO:0046658(anchored component of plasma membrane);GO:0052541(plant-type cell wall cellulose me…	ko00564(Glycerophospholipid metabolism)
bdi-MIR7757-p3_2	TAAATAGAAGCATGATTCAAC	up	inf	0	0	TRITD1Av1G113470.3	Chaperone protein dnaJ 13 [Triticum urartu]	-1.68726	down	0.0126189	GO:0005515(protein binding);GO:0006457(protein folding);GO:0009507(chloroplast);GO:0009536(plastid);GO:0009644(response to high light intensity);GO:0010228(vegetative to reproductive phase transition of meristem);GO:0016021(integral component of membrane);GO:0055122(response to very low light intensity stimulus)	-
bdi-MIR7757-p3_2	TAAATAGAAGCATGATTCAAC	up	inf	0	0	TRITD4Bv1G179090.2	uncharacterized protein LOC109748823 [Aegilops tauschii subsp. tauschii]	-2.6931	down	8.97761e-05	GO:0000788(nuclear nucleosome);GO:0003677(DNA binding);GO:0006334(nucleosome assembly)	-
bdi-MIR7757-p3_2	TAAATAGAAGCATGATTCAAC	up	inf	0	0	TRITD7Bv1G069830.1	glycerophosphodiester phosphodiesterase GDPDL4-like [Aegilops tauschii subsp. tauschii]	-1.82483	down	0.00556229	GO:0005886(plasma membrane);GO:0006071(glycerol metabolic process);GO:0006629(lipid metabolic process);GO:0008889(glycerophosphodiester phosphodiesterase activity);GO:0009506(plasmodesma);GO:0010026(trichome differentiation);GO:0010442(guard cell morphogenesis);GO:0031225(anchored component of membrane);GO:0046658(anchored component of plasma membrane);GO:0052541(plant-type cell wall cellulose me…	ko00564(Glycerophospholipid metabolism)
bdi-MIR7757-p3_2	TAAATAGAAGCATGATTCAAC	up	inf	0	0	TRITD7Bv1G069830.4	glycerophosphodiester phosphodiesterase GDPDL4-like [Aegilops tauschii subsp. tauschii]	-2.53136	down	0.000196995	GO:0005886(plasma membrane);GO:0006071(glycerol metabolic process);GO:0006629(lipid metabolic process);GO:0008889(glycerophosphodiester phosphodiesterase activity);GO:0009506(plasmodesma);GO:0010026(trichome differentiation);GO:0010442(guard cell morphogenesis);GO:0031225(anchored component of membrane);GO:0046658(anchored component of plasma membrane);GO:0052541(plant-type cell wall cellulose me…	ko00564(Glycerophospholipid metabolism)
bdi-MIR7757-p5_1ss14AG	AAATAGAAGCATGGTTCAAC	up	2.17	0	0	TRITD5Av1G002500.1	Obtusifoliol 14-alpha demethylase [Triticum urartu]	-2.00788	down	0.00245027	GO:0005783(endoplasmic reticulum);GO:0005886(plasma membrane);GO:0008398(sterol 14-demethylase activity);GO:0016126(sterol biosynthetic process)	ko00100(Steroid biosynthesis)
bdi-MIR7757-p5_1ss5AG	TTATGAGCTCATTGAAGTAAC	up	6.77	0	0	TRITD7Av1G203300.4	aspartic proteinase-like [Aegilops tauschii subsp. tauschii]	-1.43486	down	0.026181	GO:0004190(aspartic-type endopeptidase activity);GO:0006508(proteolysis);GO:0030163(protein catabolic process)	-
bdi-MIR7757-p5_2ss15AG21AG	TGGATCATGCTTCTGTTTATG	up	1.29	0	0	TRITD0Uv1G078700.1	hypothetical protein BRADI_4g01687v3 [Brachypodium distachyon]	-1.9547	down	0.00310973	GO:0004185(serine-type carboxypeptidase activity);GO:0051603(proteolysis involved in cellular protein catabolic process)	ko04626(Plant-pathogen interaction)
bdi-MIR7757-p5_2ss15AG21AG	TGGATCATGCTTCTGTTTATG	up	1.29	0	0	TRITD6Av1G219970.1	uncharacterized protein LOC109779886 [Aegilops tauschii subsp. tauschii]	-1.30168	down	0.0422692	GO:0003674(molecular_function);GO:0008150(biological_process)	-
bdi-MIR7757-p5_2ss15AG21AG	TGGATCATGCTTCTGTTTATG	up	1.29	0	0	TRITD6Av1G219970.2	uncharacterized protein LOC109779886 [Aegilops tauschii subsp. tauschii]	-1.82201	down	0.00557982	GO:0003674(molecular_function);GO:0008150(biological_process)	-
bdi-MIR7757-p5_2ss15AG21AG	TGGATCATGCTTCTGTTTATG	up	1.29	0	0	TRITD6Av1G219970.3	uncharacterized protein LOC109779886 [Aegilops tauschii subsp. tauschii]	-1.4141	down	0.028136	GO:0003674(molecular_function);GO:0008150(biological_process)	-
bdi-MIR7757-p5_2ss15AG21AG	TGGATCATGCTTCTGTTTATG	up	1.29	0	0	TRITD6Bv1G006770.4	wall-associated receptor kinase-like 6 [Aegilops tauschii subsp. tauschii]	-1.84376	down	0.00505968	GO:0004674(protein serine/threonine kinase activity);GO:0005886(plasma membrane);GO:0007166(cell surface receptor signaling pathway)	-
bdi-MIR7767-p3_2ss17GC18AT	TGGAAGAGCTCGGATTCT	up	inf	0	0	TRITD2Av1G037820.6	magnesium-chelatase subunit ChlH, chloroplastic [Aegilops tauschii subsp. tauschii]	-1.25785	down	0.0497758	GO:0005515(protein binding);GO:0005524(ATP binding);GO:0005739(mitochondrion);GO:0009507(chloroplast);GO:0009570(chloroplast stroma);GO:0009706(chloroplast inner membrane);GO:0010007(magnesium chelatase complex);GO:0015979(photosynthesis);GO:0015995(chlorophyll biosynthetic process);GO:0016851(magnesium chelatase activity)	ko00860(Porphyrin and chlorophyll metabolism)
bdi-MIR7767-p3_2ss17GC18AT	TGGAAGAGCTCGGATTCT	up	inf	0	0	TRITD2Av1G117040.4	zeta-carotene desaturase [Triticum aestivum]	-1.50513	down	0.0201151	GO:0005739(mitochondrion);GO:0009507(chloroplast);GO:0009509(chromoplast);GO:0009941(chloroplast envelope);GO:0016117(carotenoid biosynthetic process);GO:0016120(carotene biosynthetic process);GO:0016719(carotene 7,8-desaturase activity);GO:0052886(9,9'-dicis-carotene:quinone oxidoreductase activity);GO:0052887(7,9,9'-tricis-neurosporene:quinone oxidoreductase activity);GO:0052889(9,9'-di-cis-zet…	ko00906(Carotenoid biosynthesis)
bdi-MIR7767-p3_2ss17GC18AT	TGGAAGAGCTCGGATTCT	up	inf	0	0	TRITD2Bv1G085720.1	chlorophyll a-b binding protein CP29.2, chloroplastic-like [Aegilops tauschii subsp. tauschii]	-1.33286	down	0.0459535	GO:0009416(response to light stimulus);GO:0009535(chloroplast thylakoid membrane);GO:0009768(photosynthesis, light harvesting in photosystem I);GO:0009941(chloroplast envelope);GO:0010287(plastoglobule);GO:0016168(chlorophyll binding);GO:0031409(pigment binding)	ko00196(Photosynthesis - antenna proteins)
bdi-MIR7767-p3_2ss17GC18AT	TGGAAGAGCTCGGATTCT	up	inf	0	0	TRITD3Av1G103770.7	putative ATP-citrate synthase [Triticum urartu]	-1.70709	down	0.00905077	GO:0003878(ATP citrate synthase activity);GO:0005524(ATP binding);GO:0005737(cytoplasm);GO:0005829(cytosol);GO:0005886(plasma membrane);GO:0006085(acetyl-CoA biosynthetic process);GO:0006629(lipid metabolic process);GO:0009346(citrate lyase complex);GO:0046872(metal ion binding);GO:0016020(membrane)	ko00020(Citrate cycle (TCA cycle))
bdi-MIR7767-p3_2ss17GC18AT	TGGAAGAGCTCGGATTCT	up	inf	0	0	TRITD4Av1G000900.4	MADS10 protein [Triticum aestivum]	-1.62924	down	0.0140534	GO:0003700(DNA binding transcription factor activity);GO:0009742(brassinosteroid mediated signaling pathway)	-
bdi-MIR7767-p3_2ss17GC18AT	TGGAAGAGCTCGGATTCT	up	inf	0	0	TRITD5Bv1G221460.1	AAA-ATPase At3g28510-like [Aegilops tauschii subsp. tauschii]	-1.57739	down	0.0157652	GO:0005524(ATP binding);GO:0005783(endoplasmic reticulum);GO:0005886(plasma membrane);GO:0016021(integral component of membrane);GO:0016887(ATPase activity)	-
bdi-MIR7767-p3_2ss17GC18AT	TGGAAGAGCTCGGATTCT	up	inf	0	0	TRITD6Av1G002620.1	predicted protein [Hordeum vulgare subsp. vulgare]	-1.95309	down	0.00328902	GO:0008171(O-methyltransferase activity);GO:0008757(S-adenosylmethionine-dependent methyltransferase activity);GO:0019438(aromatic compound biosynthetic process)	ko00380(Tryptophan metabolism)
bdi-MIR7767-p3_2ss17GC18AT	TGGAAGAGCTCGGATTCT	up	inf	0	0	TRITD7Av1G028090.1	mitogen-activated protein kinase kinase 2-like [Aegilops tauschii subsp. tauschii]	-1.81458	down	0.0057872	GO:0005737(cytoplasm)	ko04016(MAPK signaling pathway - plant)
bdi-MIR7767-p3_2ss17GC18AT	TGGAAGAGCTCGGATTCT	up	inf	0	0	TRITD7Av1G028090.4	mitogen-activated protein kinase kinase 2-like [Aegilops tauschii subsp. tauschii]	-3.06689	down	1.1723e-05	GO:0005737(cytoplasm)	ko04016(MAPK signaling pathway - plant)
bdi-MIR7767-p3_2ss17GC18AT	TGGAAGAGCTCGGATTCT	up	inf	0	0	TRITD7Av1G252660.1	hypothetical protein TRIUR3_03715 [Triticum urartu]	-1.69753	down	0.00944302	-	-
bdi-MIR7767-p3_2ss17GC18AT	TGGAAGAGCTCGGATTCT	up	inf	0	0	TRITD7Bv1G212520.2	predicted protein [Hordeum vulgare subsp. vulgare]	-2.23931	down	0.000833983	GO:0004620(phospholipase activity);GO:0005737(cytoplasm);GO:0016020(membrane);GO:0047372(acylglycerol lipase activity)	-
cpa-miR159a_1ss9GT	TTTGGATTTAAGGGAGCTCTA	down	-1.74	0	0.01	TRITD2Av1G187150.1	Tetrachloro-P-hydroquinone reductive dehalogenase [Triticum urartu]	1.82272	up	0.00877084	GO:0004364(glutathione transferase activity);GO:0005737(cytoplasm);GO:0006749(glutathione metabolic process)	-
cpa-miR159a_1ss9GT	TTTGGATTTAAGGGAGCTCTA	down	-1.74	0	0.01	TRITD2Bv1G224370.2	starch synthase IIIb precursor [Triticum aestivum]	3.39324	up	2.94111e-06	GO:0004373(glycogen (starch) synthase activity);GO:0005515(protein binding);GO:0005982(starch metabolic process);GO:0009011(starch synthase activity);GO:0009501(amyloplast);GO:0009507(chloroplast);GO:0016757(transferase activity, transferring glycosyl groups);GO:0019252(starch biosynthetic process);GO:0033201(alpha-1,4-glucan synthase activity)	ko00500(Starch and sucrose metabolism)
cpa-miR159a_1ss9GT	TTTGGATTTAAGGGAGCTCTA	down	-1.74	0	0.01	TRITD2Bv1G252080.1	protein DJ-1 homolog D [Aegilops tauschii subsp. tauschii]	1.72821	up	0.0123493	GO:0019172(glyoxalase III activity);GO:0019243(methylglyoxal catabolic process to D-lactate via S-lactoyl-glutathione)	ko00620(Pyruvate metabolism)
cpa-miR159a_1ss9GT	TTTGGATTTAAGGGAGCTCTA	down	-1.74	0	0.01	TRITD3Bv1G042580.1	unnamed protein product [Triticum aestivum]	2.29142	up	0.00105304	GO:0004470(malic enzyme activity);GO:0004471(malate dehydrogenase (decarboxylating) (NAD+) activity);GO:0004473(malate dehydrogenase (decarboxylating) (NADP+) activity);GO:0006090(pyruvate metabolic process);GO:0006108(malate metabolic process);GO:0006633(fatty acid biosynthetic process);GO:0008270(zinc ion binding);GO:0008948(oxaloacetate decarboxylase activity);GO:0009507(chloroplast);GO:001665…	ko00620(Pyruvate metabolism);ko00710(Carbon fixation in photosynthetic organisms)
csi-miR399f-5p_2ss20GC21AC	GGGCAATTCTCCTTTGGCACC	down	-inf	0.02	0.03	TRITD1Bv1G137160.2	protein DEHYDRATION-INDUCED 19 homolog 2 [Aegilops tauschii subsp. tauschii]	1.81429	up	0.0097354	GO:0003677(DNA binding);GO:0005634(nucleus);GO:0009414(response to water deprivation);GO:0009651(response to salt stress);GO:0009737(response to abscisic acid);GO:0045893(positive regulation of transcription, DNA-templated)	-
csi-miR399f-5p_2ss20GC21AC	GGGCAATTCTCCTTTGGCACC	down	-inf	0.02	0.03	TRITD1Bv1G138120.1	UDP-glucuronic acid decarboxylase 2-like [Aegilops tauschii subsp. tauschii]	2.13571	up	0.00227102	GO:0000139(Golgi membrane);GO:0003824(catalytic activity);GO:0005768(endosome);GO:0005794(Golgi apparatus);GO:0005802(trans-Golgi network);GO:0005829(cytosol);GO:0005886(plasma membrane);GO:0008460(dTDP-glucose 4,6-dehydratase activity);GO:0009225(nucleotide-sugar metabolic process);GO:0016020(membrane);GO:0016021(integral component of membrane);GO:0019305(dTDP-rhamnose biosynthetic process);GO:0…	ko00520(Amino sugar and nucleotide sugar metabolism)
csi-miR399f-5p_2ss20GC21AC	GGGCAATTCTCCTTTGGCACC	down	-inf	0.02	0.03	TRITD1Bv1G138120.2	UDP-glucuronic acid decarboxylase 2-like [Aegilops tauschii subsp. tauschii]	2.46258	up	0.000452762	GO:0000139(Golgi membrane);GO:0003824(catalytic activity);GO:0005768(endosome);GO:0005794(Golgi apparatus);GO:0005802(trans-Golgi network);GO:0005829(cytosol);GO:0005886(plasma membrane);GO:0008460(dTDP-glucose 4,6-dehydratase activity);GO:0009225(nucleotide-sugar metabolic process);GO:0016020(membrane);GO:0016021(integral component of membrane);GO:0019305(dTDP-rhamnose biosynthetic process);GO:0…	ko00520(Amino sugar and nucleotide sugar metabolism)
csi-miR399f-5p_2ss20GC21AC	GGGCAATTCTCCTTTGGCACC	down	-inf	0.02	0.03	TRITD2Bv1G048650.1	uncharacterized protein LOC109773191 [Aegilops tauschii subsp. tauschii]	2.1883	up	0.00184567	GO:0003674(molecular_function);GO:0005575(cellular_component);GO:0005576(extracellular region);GO:0005794(Golgi apparatus);GO:0010192(mucilage biosynthetic process);GO:0016021(integral component of membrane);GO:0047517(1,4-beta-D-xylan synthase activity);GO:0048354(mucilage biosynthetic process involved in seed coat development)	ko00514(Other types of O-glycan biosynthesis)
csi-miR399f-5p_2ss20GC21AC	GGGCAATTCTCCTTTGGCACC	down	-inf	0.02	0.03	TRITD2Bv1G259310.1	NDR1/HIN1-like protein 10 [Aegilops tauschii subsp. tauschii]	3.50833	up	1.75492e-06	GO:0006952(defense response);GO:0009506(plasmodesma);GO:0046658(anchored component of plasma membrane)	-
csi-miR399f-5p_2ss20GC21AC	GGGCAATTCTCCTTTGGCACC	down	-inf	0.02	0.03	TRITD7Bv1G002980.1	taxadien-5-alpha-ol O-acetyltransferase-like [Aegilops tauschii subsp. tauschii]	2.32088	up	0.00118145	GO:0005737(cytoplasm);GO:0016740(transferase activity);GO:0016747(transferase activity, transferring acyl groups other than amino-acyl groups)	-
csi-miR399f-5p_2ss20GC21AC	GGGCAATTCTCCTTTGGCACC	down	-inf	0.02	0.03	TRITD7Bv1G150070.1	uncharacterized protein LOC109749938 [Aegilops tauschii subsp. tauschii]	1.62428	up	0.0208662	GO:0003674(molecular_function);GO:0009507(chloroplast);GO:0009737(response to abscisic acid);GO:0016021(integral component of membrane)	-
far-MIR1122-p3_2ss17TG19TG	TTGAGACACTTATTTTGGGAC	down	-inf	0.02	0.03	TRITD4Bv1G018300.2	uncharacterized protein LOC109732805 [Aegilops tauschii subsp. tauschii]	2.75988	up	0.000115918	GO:0016021(integral component of membrane)	-
gma-MIR10423-p5_1ss3AC	CTCTCAATGAAAGCACCA	up	inf	0.01	0.01	TRITD1Bv1G058190.3	predicted protein [Hordeum vulgare subsp. vulgare]	-2.35512	down	0.000477919	GO:0005886(plasma membrane);GO:0006071(glycerol metabolic process);GO:0006629(lipid metabolic process);GO:0008081(phosphoric diester hydrolase activity);GO:0008889(glycerophosphodiester phosphodiesterase activity)	ko00564(Glycerophospholipid metabolism)
gma-MIR10423-p5_1ss3AC	CTCTCAATGAAAGCACCA	up	inf	0.01	0.01	TRITD4Av1G236190.2	LR34 [Triticum aestivum]	-4.43781	down	2.65522e-09	GO:0005886(plasma membrane);GO:0016021(integral component of membrane);GO:0042626(ATPase activity, coupled to transmembrane movement of substances)	ko02010(ABC transporters)
gma-MIR10423-p5_1ss3AC	CTCTCAATGAAAGCACCA	up	inf	0.01	0.01	TRITD5Bv1G101590.1	ribulose bisphosphate carboxylase small chain clone 512 [Aegilops tauschii subsp. tauschii]	-2.66465	down	9.64343e-05	GO:0009536(plastid)	ko00630(Glyoxylate and dicarboxylate metabolism);ko00710(Carbon fixation in photosynthetic organisms)
gma-MIR10423-p5_1ss3AC	CTCTCAATGAAAGCACCA	up	inf	0.01	0.01	TRITD7Av1G232530.1	G-type lectin S-receptor-like serine/threonine-protein kinase At2g19130 [Aegilops tauschii subsp. tauschii]	-1.74624	down	0.00849834	GO:0004674(protein serine/threonine kinase activity);GO:0005886(plasma membrane);GO:0006468(protein phosphorylation)	-
gma-miR156a_L+1	ATGACAGAAGAGAGTGAGCAC	up	1.44	0.02	0.01	TRITD3Av1G251870.2	beta-glucosidase 5-like isoform X1 [Aegilops tauschii subsp. tauschii]	-1.81746	down	0.00564967	GO:0008422(beta-glucosidase activity);GO:1901657(glycosyl compound metabolic process)	ko00500(Starch and sucrose metabolism);ko00460(Cyanoamino acid metabolism);ko00940(Phenylpropanoid biosynthesis)
gma-MIR4995-p5_1ss21GC	CAGTGGCTTGGTTAAGGGAAC	up	1.31	0.02	0.02	TRITD2Av1G058970.1	probable 6-phosphogluconolactonase 2 [Aegilops tauschii subsp. tauschii]	-1.5107	down	0.0197601	GO:0003824(catalytic activity);GO:0005829(cytosol);GO:0005975(carbohydrate metabolic process);GO:0009051(pentose-phosphate shunt, oxidative branch);GO:0009507(chloroplast);GO:0017057(6-phosphogluconolactonase activity)	ko00030(Pentose phosphate pathway)
gma-MIR4995-p5_1ss21GC	CAGTGGCTTGGTTAAGGGAAC	up	1.31	0.02	0.02	TRITD6Av1G053530.1	U2 snRNP-associated SURP motif-containing protein [Triticum urartu]	-3.49854	down	9.99481e-07	GO:0003723(RNA binding);GO:0005634(nucleus);GO:0006397(mRNA processing);GO:0008380(RNA splicing);GO:0016607(nuclear speck)	ko03040(Spliceosome)
gma-miR5368_L+1	GGGACAGTCTCAGGTAGACA	up	inf	0	0	TRITD0Uv1G003080.1	NAD(P)H-quinone oxidoreductase subunit K, chloroplastic [Triticum urartu]	-1.49332	down	0.0212833	GO:0009536(plastid)	ko00190(Oxidative phosphorylation)
gma-MIR5368-p3_1ss13CA	TACCACTCTGGAAGAGCT	up	inf	0.01	0.01	TRITD2Av1G269780.1	unnamed protein product [Triticum aestivum]	-1.38852	down	0.0332808	GO:0005773(vacuole);GO:0009705(plant-type vacuole membrane);GO:0015098(molybdate ion transmembrane transporter activity);GO:0015116(sulfate transmembrane transporter activity);GO:0015689(molybdate ion transport);GO:0090414(molybdate ion export from vacuole)	-
gma-MIR5368-p3_1ss13CA	TACCACTCTGGAAGAGCT	up	inf	0.01	0.01	TRITD3Av1G000370.4	predicted protein [Hordeum vulgare subsp. vulgare]	-1.3912	down	0.0306316	GO:0005886(plasma membrane)	-
gma-MIR5368-p3_1ss13CA	TACCACTCTGGAAGAGCT	up	inf	0.01	0.01	TRITD3Av1G047220.3	RecName: Full=Glutathione S-transferase 1; AltName: Full=GST class-phi	-2.72032	down	7.97269e-05	GO:0004364(glutathione transferase activity);GO:0005737(cytoplasm);GO:0006749(glutathione metabolic process)	ko00480(Glutathione metabolism)
gma-MIR5368-p3_1ss13CA	TACCACTCTGGAAGAGCT	up	inf	0.01	0.01	TRITD3Bv1G055380.1	RecName: Full=Glutathione S-transferase 2; AltName: Full=GST class-phi	-1.44969	down	0.0252969	GO:0004364(glutathione transferase activity);GO:0005737(cytoplasm);GO:0006749(glutathione metabolic process)	ko00480(Glutathione metabolism)
gma-MIR5368-p3_1ss13CA	TACCACTCTGGAAGAGCT	up	inf	0.01	0.01	TRITD3Bv1G055380.7	Glutathione S-transferase 1 [Triticum urartu]	-1.39502	down	0.0306547	GO:0004364(glutathione transferase activity);GO:0005737(cytoplasm);GO:0006749(glutathione metabolic process)	ko00480(Glutathione metabolism)
gma-MIR5368-p3_1ss13CA	TACCACTCTGGAAGAGCT	up	inf	0.01	0.01	TRITD4Av1G207340.1	predicted protein [Hordeum vulgare subsp. vulgare]	-2.22472	down	0.000910047	GO:0002229(defense response to oomycetes);GO:0004674(protein serine/threonine kinase activity);GO:0005515(protein binding);GO:0005524(ATP binding);GO:0005886(plasma membrane);GO:0006468(protein phosphorylation);GO:0010726(positive regulation of hydrogen peroxide metabolic process);GO:0010942(positive regulation of cell death);GO:0016021(integral component of membrane);GO:0016301(kinase activity);…	-
gma-MIR5368-p3_1ss13CA	TACCACTCTGGAAGAGCT	up	inf	0.01	0.01	TRITD5Bv1G221460.1	AAA-ATPase At3g28510-like [Aegilops tauschii subsp. tauschii]	-1.57739	down	0.0157652	GO:0005524(ATP binding);GO:0005783(endoplasmic reticulum);GO:0005886(plasma membrane);GO:0016021(integral component of membrane);GO:0016887(ATPase activity)	-
gma-MIR5368-p3_1ss13CA	TACCACTCTGGAAGAGCT	up	inf	0.01	0.01	TRITD7Av1G203040.2	predicted protein [Hordeum vulgare subsp. vulgare]	-1.86902	down	0.00493152	GO:0003735(structural constituent of ribosome);GO:0006412(translation)	-
gma-MIR5368-p3_1ss17TC	GGGATTGGCTTTGGGCCT	up	inf	0.02	0.03	TRITD0Uv1G035450.4	triticain gamma [Triticum aestivum]	-1.58915	down	0.0158736	GO:0004197(cysteine-type endopeptidase activity);GO:0005615(extracellular space);GO:0005764(lysosome);GO:0006955(immune response);GO:0051603(proteolysis involved in cellular protein catabolic process)	-
gma-MIR5368-p3_1ss17TC	GGGATTGGCTTTGGGCCT	up	inf	0.02	0.03	TRITD0Uv1G078700.1	hypothetical protein BRADI_4g01687v3 [Brachypodium distachyon]	-1.9547	down	0.00310973	GO:0004185(serine-type carboxypeptidase activity);GO:0051603(proteolysis involved in cellular protein catabolic process)	ko04626(Plant-pathogen interaction)
gma-MIR5368-p3_1ss17TC	GGGATTGGCTTTGGGCCT	up	inf	0.02	0.03	TRITD1Av1G207800.6	chlorophyll a-b binding protein of LHCII type 1-like [Aegilops tauschii subsp. tauschii]	-2.34587	down	0.000542278	GO:0009416(response to light stimulus);GO:0009535(chloroplast thylakoid membrane);GO:0009768(photosynthesis, light harvesting in photosystem I);GO:0009941(chloroplast envelope);GO:0010287(plastoglobule);GO:0016168(chlorophyll binding);GO:0031409(pigment binding)	ko00196(Photosynthesis - antenna proteins)
gma-MIR5368-p3_1ss17TC	GGGATTGGCTTTGGGCCT	up	inf	0.02	0.03	TRITD1Bv1G215350.1	chlorophyll a-b binding protein of LHCII type 1-like [Aegilops tauschii subsp. tauschii]	-2.03854	down	0.00212356	GO:0009416(response to light stimulus);GO:0009535(chloroplast thylakoid membrane);GO:0009768(photosynthesis, light harvesting in photosystem I);GO:0009941(chloroplast envelope);GO:0010287(plastoglobule);GO:0016168(chlorophyll binding);GO:0031409(pigment binding)	ko00196(Photosynthesis - antenna proteins)
gma-MIR5368-p3_1ss17TC	GGGATTGGCTTTGGGCCT	up	inf	0.02	0.03	TRITD2Av1G239840.1	hypothetical protein TRIUR3_23125 [Triticum urartu]	-1.64461	down	0.011728	GO:0003674(molecular_function);GO:0005739(mitochondrion);GO:0008150(biological_process)	-
gma-MIR5368-p3_1ss17TC	GGGATTGGCTTTGGGCCT	up	inf	0.02	0.03	TRITD2Bv1G099850.5	zeta-carotene desaturase [Triticum aestivum]	-2.81579	down	6.15633e-05	GO:0005739(mitochondrion);GO:0009507(chloroplast);GO:0009509(chromoplast);GO:0009941(chloroplast envelope);GO:0016117(carotenoid biosynthetic process);GO:0016120(carotene biosynthetic process);GO:0016719(carotene 7,8-desaturase activity);GO:0052886(9,9'-dicis-carotene:quinone oxidoreductase activity);GO:0052887(7,9,9'-tricis-neurosporene:quinone oxidoreductase activity);GO:0052889(9,9'-di-cis-zet…	ko00906(Carotenoid biosynthesis)
gma-MIR5368-p3_1ss17TC	GGGATTGGCTTTGGGCCT	up	inf	0.02	0.03	TRITD2Bv1G200250.1	unnamed protein product [Triticum aestivum]	-1.55465	down	0.017803	GO:0000785(chromatin);GO:0003677(DNA binding);GO:0003682(chromatin binding);GO:0003700(DNA binding transcription factor activity);GO:0005634(nucleus);GO:0005829(cytosol);GO:0006333(chromatin assembly or disassembly);GO:0030527(structural constituent of chromatin)	-
gma-MIR5368-p3_1ss17TC	GGGATTGGCTTTGGGCCT	up	inf	0.02	0.03	TRITD2Bv1G201600.1	hypothetical protein TRIUR3_23125 [Triticum urartu]	-1.37398	down	0.0330617	GO:0003674(molecular_function);GO:0005739(mitochondrion);GO:0008150(biological_process)	-
gma-MIR5368-p3_1ss17TC	GGGATTGGCTTTGGGCCT	up	inf	0.02	0.03	TRITD3Av1G234310.1	PHD finger protein ALFIN-LIKE 6-like [Aegilops tauschii subsp. tauschii]	-1.33714	down	0.0376329	GO:0003677(DNA binding);GO:0005634(nucleus);GO:0005829(cytosol);GO:0006351(transcription, DNA-templated);GO:0006355(regulation of transcription, DNA-templated);GO:0016569(covalent chromatin modification);GO:0035064(methylated histone binding);GO:0046872(metal ion binding)	-
gma-MIR5368-p3_1ss17TC	GGGATTGGCTTTGGGCCT	up	inf	0.02	0.03	TRITD3Bv1G135420.1	unnamed protein product [Triticum aestivum]	-1.68237	down	0.010047	-	-
gma-MIR5368-p3_1ss17TC	GGGATTGGCTTTGGGCCT	up	inf	0.02	0.03	TRITD3Bv1G259180.1	unnamed protein product [Triticum aestivum]	-1.49151	down	0.0211498	GO:0004553(hydrolase activity, hydrolyzing O-glycosyl compounds);GO:0030247(polysaccharide binding);GO:0046658(anchored component of plasma membrane)	ko00500(Starch and sucrose metabolism)
gma-MIR5368-p3_1ss17TC	GGGATTGGCTTTGGGCCT	up	inf	0.02	0.03	TRITD4Av1G068010.3	probable leucine-rich repeat receptor-like protein kinase At5g49770 [Aegilops tauschii subsp. tauschii]	-1.61198	down	0.013448	GO:0004674(protein serine/threonine kinase activity);GO:0005524(ATP binding);GO:0005576(extracellular region);GO:0006468(protein phosphorylation);GO:0007169(transmembrane receptor protein tyrosine kinase signaling pathway);GO:0016301(kinase activity);GO:0016310(phosphorylation)	-
gma-MIR5368-p3_1ss17TC	GGGATTGGCTTTGGGCCT	up	inf	0.02	0.03	TRITD4Av1G218180.3	ATP-dependent zinc metalloprotease FTSH 5, mitochondrial-like [Aegilops tauschii subsp. tauschii]	-1.69462	down	0.00958443	GO:0004176(ATP-dependent peptidase activity);GO:0005739(mitochondrion);GO:0006508(proteolysis);GO:0008237(metallopeptidase activity)	-
gma-MIR5368-p3_1ss17TC	GGGATTGGCTTTGGGCCT	up	inf	0.02	0.03	TRITD4Av1G255460.4	probable glutathione S-transferase GSTU6 [Aegilops tauschii subsp. tauschii]	-1.56905	down	0.0156661	GO:0004364(glutathione transferase activity);GO:0005737(cytoplasm);GO:0006749(glutathione metabolic process);GO:0009407(toxin catabolic process)	ko00480(Glutathione metabolism)
gma-MIR5368-p3_1ss17TC	GGGATTGGCTTTGGGCCT	up	inf	0.02	0.03	TRITD5Av1G135280.2	proton pump-interactor 1 [Aegilops tauschii subsp. tauschii]	-4.98912	down	8.81799e-11	GO:0003729(mRNA binding);GO:0005515(protein binding);GO:0005737(cytoplasm);GO:0005783(endoplasmic reticulum);GO:0005789(endoplasmic reticulum membrane);GO:0005829(cytosol);GO:0005886(plasma membrane);GO:0009506(plasmodesma);GO:0010155(regulation of proton transport);GO:0016021(integral component of membrane)	-
gma-MIR5368-p3_1ss17TC	GGGATTGGCTTTGGGCCT	up	inf	0.02	0.03	TRITD5Bv1G126930.2	cysteine endopeptidase EP gamma [Secale cereale x Triticum turgidum subsp. durum]	-1.35643	down	0.0358594	GO:0004197(cysteine-type endopeptidase activity);GO:0005615(extracellular space);GO:0005764(lysosome);GO:0006955(immune response);GO:0051603(proteolysis involved in cellular protein catabolic process)	-
gma-MIR5368-p3_1ss17TC	GGGATTGGCTTTGGGCCT	up	inf	0.02	0.03	TRITD6Av1G088760.3	uncharacterized protein LOC109774684 isoform X7 [Aegilops tauschii subsp. tauschii]	-2.02671	down	0.00273276	GO:0009507(chloroplast);GO:0010150(leaf senescence);GO:0010228(vegetative to reproductive phase transition of meristem);GO:0034599(cellular response to oxidative stress);GO:0072593(reactive oxygen species metabolic process)	-
gma-MIR5368-p3_1ss17TC	GGGATTGGCTTTGGGCCT	up	inf	0.02	0.03	TRITD6Av1G171330.1	pectin acetylesterase 8-like [Aegilops tauschii subsp. tauschii]	-1.43528	down	0.0271783	GO:0005576(extracellular region);GO:0005618(cell wall);GO:0009505(plant-type cell wall);GO:0016021(integral component of membrane);GO:0016787(hydrolase activity);GO:0052689(carboxylic ester hydrolase activity);GO:0052793(pectin acetylesterase activity);GO:0071555(cell wall organization)	-
gma-MIR5368-p3_1ss17TC	GGGATTGGCTTTGGGCCT	up	inf	0.02	0.03	TRITD6Av1G174000.9	Luminal-binding protein 1 [Triticum urartu]	-1.27624	down	0.0466442	GO:0005774(vacuolar membrane);GO:0005783(endoplasmic reticulum);GO:0005794(Golgi apparatus);GO:0005829(cytosol);GO:0009507(chloroplast);GO:0034620(cellular response to unfolded protein);GO:0042026(protein refolding);GO:0051787(misfolded protein binding)	ko04141(Protein processing in endoplasmic reticulum)
gma-MIR5368-p3_1ss17TC	GGGATTGGCTTTGGGCCT	up	inf	0.02	0.03	TRITD6Av1G199080.1	uncharacterized protein LOC109783325 [Aegilops tauschii subsp. tauschii]	-1.44225	down	0.0259823	GO:0005634(nucleus);GO:0005737(cytoplasm)	-
gma-MIR5368-p3_1ss17TC	GGGATTGGCTTTGGGCCT	up	inf	0.02	0.03	TRITD6Bv1G104990.2	uncharacterized protein LOC109774684 isoform X7 [Aegilops tauschii subsp. tauschii]	-1.33841	down	0.0398334	GO:0009507(chloroplast);GO:0010150(leaf senescence);GO:0010228(vegetative to reproductive phase transition of meristem);GO:0034599(cellular response to oxidative stress);GO:0072593(reactive oxygen species metabolic process)	-
gma-MIR5368-p3_1ss17TC	GGGATTGGCTTTGGGCCT	up	inf	0.02	0.03	TRITD6Bv1G132060.1	uncharacterized protein LOC109770479 [Aegilops tauschii subsp. tauschii]	-1.33738	down	0.0448726	GO:0003674(molecular_function);GO:0005576(extracellular region);GO:0008150(biological_process);GO:0009506(plasmodesma);GO:0005634(nucleus)	-
gma-MIR5368-p3_1ss17TC	GGGATTGGCTTTGGGCCT	up	inf	0.02	0.03	TRITD7Av1G008550.12	RuBisCO large subunit-binding protein subunit beta, chloroplastic [Triticum urartu]	-3.50331	down	8.5515e-07	GO:0005515(protein binding);GO:0005524(ATP binding);GO:0005739(mitochondrion);GO:0005794(Golgi apparatus);GO:0005829(cytosol);GO:0005886(plasma membrane);GO:0006457(protein folding);GO:0007005(mitochondrion organization);GO:0008219(cell death);GO:0009409(response to cold);GO:0009507(chloroplast);GO:0009570(chloroplast stroma);GO:0009627(systemic acquired resistance);GO:0009941(chloroplast envelop…	ko03018(RNA degradation)
gma-MIR5368-p3_1ss17TC	GGGATTGGCTTTGGGCCT	up	inf	0.02	0.03	TRITD7Av1G200100.1	F-box/kelch-repeat protein At1g80440-like [Aegilops tauschii subsp. tauschii]	-1.61987	down	0.0136595	GO:0003674(molecular_function);GO:0005634(nucleus);GO:0005829(cytosol);GO:0019005(SCF ubiquitin ligase complex);GO:0030162(regulation of proteolysis);GO:0031625(ubiquitin protein ligase binding);GO:0043161(proteasome-mediated ubiquitin-dependent protein catabolic process);GO:0080037(negative regulation of cytokinin-activated signaling pathway);GO:2000762(regulation of phenylpropanoid metabolic pr…	-
gma-MIR5368-p3_1ss17TC	GGGATTGGCTTTGGGCCT	up	inf	0.02	0.03	TRITD7Av1G236120.1	copper transport protein ATX1-like [Aegilops tauschii subsp. tauschii]	-1.3097	down	0.0411741	GO:0005737(cytoplasm);GO:0030001(metal ion transport);GO:0046914(transition metal ion binding);GO:0046916(cellular transition metal ion homeostasis)	-
gma-MIR5368-p3_1ss17TC	GGGATTGGCTTTGGGCCT	up	inf	0.02	0.03	TRITD7Av1G270140.4	chaperone protein dnaJ 11, chloroplastic-like [Aegilops tauschii subsp. tauschii]	-1.61592	down	0.0152111	GO:0005634(nucleus);GO:0006457(protein folding);GO:0009507(chloroplast);GO:0009536(plastid);GO:0009570(chloroplast stroma)	-
gma-MIR5368-p3_1ss17TC	GGGATTGGCTTTGGGCCT	up	inf	0.02	0.03	TRITD7Bv1G159400.2	Fructose-bisphosphate aldolase, cytoplasmic isozyme 1 [Triticum urartu]	-2.24972	down	0.00100706	GO:0004332(fructose-bisphosphate aldolase activity);GO:0005515(protein binding);GO:0005737(cytoplasm);GO:0005829(cytosol);GO:0006094(gluconeogenesis);GO:0006096(glycolytic process);GO:0009507(chloroplast)	ko00010(Glycolysis / Gluconeogenesis);ko00030(Pentose phosphate pathway);ko00051(Fructose and mannose metabolism);ko00710(Carbon fixation in photosynthetic organisms)
gma-MIR5368-p3_1ss17TC	GGGATTGGCTTTGGGCCT	up	inf	0.02	0.03	TRITD7Bv1G201890.1	DUF21 domain-containing protein At4g14240-like [Aegilops tauschii subsp. tauschii]	-1.62883	down	0.0130502	GO:0005886(plasma membrane);GO:0008150(biological_process);GO:0016021(integral component of membrane)	-
gma-MIR5368-p3_1ss17TC	GGGATTGGCTTTGGGCCT	up	inf	0.02	0.03	TRITD7Bv1G221080.4	cytochrome P450 72A14-like [Aegilops tauschii subsp. tauschii]	-3.39474	down	1.74537e-06	GO:0004497(monooxygenase activity)	ko00905(Brassinosteroid biosynthesis)
gma-MIR5368-p3_1ss4GA	GCCAAGGGACAGTCTCAGGTA	up	inf	0.02	0.03	TRITD0Uv1G065770.23	endoplasmin homolog isoform X1 [Aegilops tauschii subsp. tauschii]	-3.26734	down	4.01429e-06	GO:0005783(endoplasmic reticulum)	ko04141(Protein processing in endoplasmic reticulum);ko04626(Plant-pathogen interaction)
gma-MIR5368-p3_1ss4GA	GCCAAGGGACAGTCTCAGGTA	up	inf	0.02	0.03	TRITD7Av1G270370.28	endoplasmin homolog isoform X2 [Aegilops tauschii subsp. tauschii]	-5.22641	down	2.62733e-11	GO:0005783(endoplasmic reticulum)	ko04141(Protein processing in endoplasmic reticulum);ko04626(Plant-pathogen interaction)
gma-MIR5368-p3_1ss6TC_2	CTGTTCCCTGGGATTGGCTTTGGGC	up	1.42	0.04	0.04	TRITD4Av1G068010.3	probable leucine-rich repeat receptor-like protein kinase At5g49770 [Aegilops tauschii subsp. tauschii]	-1.61198	down	0.013448	GO:0004674(protein serine/threonine kinase activity);GO:0005524(ATP binding);GO:0005576(extracellular region);GO:0006468(protein phosphorylation);GO:0007169(transmembrane receptor protein tyrosine kinase signaling pathway);GO:0016301(kinase activity);GO:0016310(phosphorylation)	-
gma-MIR5368-p5_1ss18TC	TGGGATTGGCTTTGGGCC	up	inf	0	0	TRITD0Uv1G082810.2	Malate dehydrogenase [NADP] 1, chloroplastic [Triticum urartu]	-2.74324	down	8.13423e-05	GO:0005737(cytoplasm);GO:0005739(mitochondrion);GO:0005975(carbohydrate metabolic process);GO:0006099(tricarboxylic acid cycle);GO:0006107(oxaloacetate metabolic process);GO:0006108(malate metabolic process);GO:0006734(NADH metabolic process);GO:0008746(NAD(P)+ transhydrogenase activity);GO:0009507(chloroplast);GO:0009570(chloroplast stroma);GO:0009579(thylakoid);GO:0009941(chloroplast envelope);…	ko00620(Pyruvate metabolism);ko00710(Carbon fixation in photosynthetic organisms)
gma-MIR5368-p5_1ss18TC	TGGGATTGGCTTTGGGCC	up	inf	0	0	TRITD1Bv1G086680.2	putative stripe rust resistance protein [Triticum aestivum]	-1.27748	down	0.0472878	GO:0005737(cytoplasm);GO:0030001(metal ion transport);GO:0046914(transition metal ion binding);GO:0046916(cellular transition metal ion homeostasis)	-
gma-MIR5368-p5_1ss18TC	TGGGATTGGCTTTGGGCC	up	inf	0	0	TRITD1Bv1G215350.1	chlorophyll a-b binding protein of LHCII type 1-like [Aegilops tauschii subsp. tauschii]	-2.03854	down	0.00212356	GO:0009416(response to light stimulus);GO:0009535(chloroplast thylakoid membrane);GO:0009768(photosynthesis, light harvesting in photosystem I);GO:0009941(chloroplast envelope);GO:0010287(plastoglobule);GO:0016168(chlorophyll binding);GO:0031409(pigment binding)	ko00196(Photosynthesis - antenna proteins)
gma-MIR5368-p5_1ss18TC	TGGGATTGGCTTTGGGCC	up	inf	0	0	TRITD2Av1G058970.1	probable 6-phosphogluconolactonase 2 [Aegilops tauschii subsp. tauschii]	-1.5107	down	0.0197601	GO:0003824(catalytic activity);GO:0005829(cytosol);GO:0005975(carbohydrate metabolic process);GO:0009051(pentose-phosphate shunt, oxidative branch);GO:0009507(chloroplast);GO:0017057(6-phosphogluconolactonase activity)	ko00030(Pentose phosphate pathway)
gma-MIR5368-p5_1ss18TC	TGGGATTGGCTTTGGGCC	up	inf	0	0	TRITD2Av1G246770.1	ervatamin-C-like [Aegilops tauschii subsp. tauschii]	-2.16788	down	0.00126536	GO:0004197(cysteine-type endopeptidase activity);GO:0005615(extracellular space);GO:0005764(lysosome);GO:0051603(proteolysis involved in cellular protein catabolic process)	ko04145(Phagosome)
gma-MIR5368-p5_1ss18TC	TGGGATTGGCTTTGGGCC	up	inf	0	0	TRITD4Av1G068010.3	probable leucine-rich repeat receptor-like protein kinase At5g49770 [Aegilops tauschii subsp. tauschii]	-1.61198	down	0.013448	GO:0004674(protein serine/threonine kinase activity);GO:0005524(ATP binding);GO:0005576(extracellular region);GO:0006468(protein phosphorylation);GO:0007169(transmembrane receptor protein tyrosine kinase signaling pathway);GO:0016301(kinase activity);GO:0016310(phosphorylation)	-
gma-MIR5368-p5_1ss18TC	TGGGATTGGCTTTGGGCC	up	inf	0	0	TRITD5Av1G002510.2	obtusifoliol 14-alpha demethylase-like [Aegilops tauschii subsp. tauschii]	-1.84614	down	0.00501424	GO:0005783(endoplasmic reticulum);GO:0005886(plasma membrane);GO:0008398(sterol 14-demethylase activity);GO:0016126(sterol biosynthetic process)	ko00100(Steroid biosynthesis)
gma-MIR5368-p5_1ss18TC	TGGGATTGGCTTTGGGCC	up	inf	0	0	TRITD6Av1G007920.4	catalase isozyme 2 [Aegilops tauschii subsp. tauschii]	-1.50247	down	0.0220694	GO:0004096(catalase activity);GO:0005737(cytoplasm);GO:0020037(heme binding);GO:0042542(response to hydrogen peroxide);GO:0042744(hydrogen peroxide catabolic process)	ko00630(Glyoxylate and dicarboxylate metabolism);ko00380(Tryptophan metabolism);ko04016(MAPK signaling pathway - plant);ko04146(Peroxisome)
gma-MIR5368-p5_1ss18TC	TGGGATTGGCTTTGGGCC	up	inf	0	0	TRITD6Av1G174000.9	Luminal-binding protein 1 [Triticum urartu]	-1.27624	down	0.0466442	GO:0005774(vacuolar membrane);GO:0005783(endoplasmic reticulum);GO:0005794(Golgi apparatus);GO:0005829(cytosol);GO:0009507(chloroplast);GO:0034620(cellular response to unfolded protein);GO:0042026(protein refolding);GO:0051787(misfolded protein binding)	ko04141(Protein processing in endoplasmic reticulum)
gma-MIR5368-p5_1ss18TC	TGGGATTGGCTTTGGGCC	up	inf	0	0	TRITD7Bv1G159400.2	Fructose-bisphosphate aldolase, cytoplasmic isozyme 1 [Triticum urartu]	-2.24972	down	0.00100706	GO:0004332(fructose-bisphosphate aldolase activity);GO:0005515(protein binding);GO:0005737(cytoplasm);GO:0005829(cytosol);GO:0006094(gluconeogenesis);GO:0006096(glycolytic process);GO:0009507(chloroplast)	ko00010(Glycolysis / Gluconeogenesis);ko00030(Pentose phosphate pathway);ko00051(Fructose and mannose metabolism);ko00710(Carbon fixation in photosynthetic organisms)
gma-MIR5368-p5_1ss18TC	TGGGATTGGCTTTGGGCC	up	inf	0	0	TRITD7Bv1G189410.10	cytochrome P450 72A15-like [Aegilops tauschii subsp. tauschii]	-1.49961	down	0.0204783	GO:0004497(monooxygenase activity)	-
gma-MIR5368-p5_1ss6TC	CTGTTCCCTGGGATTGGCT	up	inf	0	0	TRITD0Uv1G082810.2	Malate dehydrogenase [NADP] 1, chloroplastic [Triticum urartu]	-2.74324	down	8.13423e-05	GO:0005737(cytoplasm);GO:0005739(mitochondrion);GO:0005975(carbohydrate metabolic process);GO:0006099(tricarboxylic acid cycle);GO:0006107(oxaloacetate metabolic process);GO:0006108(malate metabolic process);GO:0006734(NADH metabolic process);GO:0008746(NAD(P)+ transhydrogenase activity);GO:0009507(chloroplast);GO:0009570(chloroplast stroma);GO:0009579(thylakoid);GO:0009941(chloroplast envelope);…	ko00620(Pyruvate metabolism);ko00710(Carbon fixation in photosynthetic organisms)
gma-MIR5368-p5_1ss6TC	CTGTTCCCTGGGATTGGCT	up	inf	0	0	TRITD1Bv1G012090.1	3-ketoacyl-CoA synthase 12-like [Aegilops tauschii subsp. tauschii]	-2.11098	down	0.00155155	GO:0005576(extracellular region);GO:0005783(endoplasmic reticulum);GO:0006633(fatty acid biosynthetic process);GO:0016020(membrane);GO:0016746(transferase activity, transferring acyl groups);GO:0102336(3-oxo-arachidoyl-CoA synthase activity);GO:0102337(3-oxo-cerotoyl-CoA synthase activity);GO:0102338(3-oxo-lignoceronyl-CoA synthase activity);GO:0102756(very-long-chain 3-ketoacyl-CoA synthase acti…	ko00062(Fatty acid elongation)
gma-MIR5368-p5_1ss6TC	CTGTTCCCTGGGATTGGCT	up	inf	0	0	TRITD2Av1G015980.1	hypothetical protein TRIUR3_16589 [Triticum urartu]	-1.68087	down	0.0100453	-	-
gma-MIR5368-p5_1ss6TC	CTGTTCCCTGGGATTGGCT	up	inf	0	0	TRITD2Bv1G036640.3	B3 domain-containing protein Os07g0679700 isoform X1 [Aegilops tauschii subsp. tauschii]	-5.58561	down	2.38522e-12	GO:0003700(DNA binding transcription factor activity);GO:0005515(protein binding);GO:0005634(nucleus);GO:0006351(transcription, DNA-templated);GO:0006355(regulation of transcription, DNA-templated);GO:0008270(zinc ion binding);GO:0010030(positive regulation of seed germination);GO:0043565(sequence-specific DNA binding);GO:2000034(regulation of seed maturation)	ko04120(Ubiquitin mediated proteolysis)
gma-MIR5368-p5_1ss6TC	CTGTTCCCTGGGATTGGCT	up	inf	0	0	TRITD2Bv1G202650.6	cis-zeatin O-glucosyltransferase 1-like [Aegilops tauschii subsp. tauschii]	-2.1359	down	0.00164434	GO:0008194(UDP-glycosyltransferase activity);GO:0009813(flavonoid biosynthetic process);GO:0043231(intracellular membrane-bounded organelle);GO:0052696(flavonoid glucuronidation)	ko00908(Zeatin biosynthesis)
gma-MIR5368-p5_1ss6TC	CTGTTCCCTGGGATTGGCT	up	inf	0	0	TRITD3Av1G249930.2	hypothetical protein TRIUR3_15836 [Triticum urartu]	-1.55581	down	0.0180533	GO:0005215(transporter activity);GO:0005634(nucleus);GO:0006810(transport)	ko00260(Glycine, serine and threonine metabolism);ko00270(Cysteine and methionine metabolism);ko00300(Lysine biosynthesis);ko00261(Monobactam biosynthesis)
gma-MIR5368-p5_1ss6TC	CTGTTCCCTGGGATTGGCT	up	inf	0	0	TRITD4Bv1G160540.3	uncharacterized protein LOC109754525 [Aegilops tauschii subsp. tauschii]	-1.34722	down	0.0360395	GO:0003674(molecular_function);GO:0008150(biological_process);GO:0009507(chloroplast)	ko00400(Phenylalanine, tyrosine and tryptophan biosynthesis);ko00405(Phenazine biosynthesis)
gma-MIR5368-p5_1ss6TC	CTGTTCCCTGGGATTGGCT	up	inf	0	0	TRITD5Av1G217290.1	putative glutathione S-transferase GSTF1 [Triticum urartu]	-1.56877	down	0.0161837	GO:0004364(glutathione transferase activity);GO:0005737(cytoplasm);GO:0006749(glutathione metabolic process)	ko00480(Glutathione metabolism)
gma-MIR5368-p5_1ss6TC	CTGTTCCCTGGGATTGGCT	up	inf	0	0	TRITD6Bv1G012740.3	luminal-binding protein 2 [Aegilops tauschii subsp. tauschii]	-1.92176	down	0.00359515	GO:0005783(endoplasmic reticulum);GO:0005524(ATP binding);GO:0005618(cell wall);GO:0005634(nucleus);GO:0005730(nucleolus);GO:0005773(vacuole);GO:0005774(vacuolar membrane);GO:0005788(endoplasmic reticulum lumen);GO:0005794(Golgi apparatus);GO:0005829(cytosol);GO:0005886(plasma membrane);GO:0006351(transcription, DNA-templated);GO:0006355(regulation of transcription, DNA-templated);GO:0006457(prot…	ko03060(Protein export);ko04141(Protein processing in endoplasmic reticulum)
gma-MIR5368-p5_1ss6TC	CTGTTCCCTGGGATTGGCT	up	inf	0	0	TRITD6Bv1G224560.3	splicing factor 3B subunit 2 [Aegilops tauschii subsp. tauschii]	-2.84114	down	5.53278e-05	GO:0000398(mRNA splicing, via spliceosome);GO:0005684(U2-type spliceosomal complex);GO:0005686(U2 snRNP);GO:0005689(U12-type spliceosomal complex);GO:0071011(precatalytic spliceosome);GO:0071013(catalytic step 2 spliceosome)	ko03040(Spliceosome)
gma-MIR5368-p5_1ss6TC	CTGTTCCCTGGGATTGGCT	up	inf	0	0	TRITD7Av1G226520.1	eukaryotic initiation factor eIF4A [Triticum aestivum]	-1.8124	down	0.00605913	GO:0004004(ATP-dependent RNA helicase activity);GO:0006413(translational initiation);GO:0009826(unidimensional cell growth);GO:0010468(regulation of gene expression);GO:0010501(RNA secondary structure unwinding)	ko03013(RNA transport)
gma-MIR5368-p5_1ss6TC	CTGTTCCCTGGGATTGGCT	up	inf	0	0	TRITD7Bv1G000030.17	ABC transporter G family member 48-like isoform X3 [Aegilops tauschii subsp. tauschii]	-3.04822	down	1.57893e-05	GO:0005886(plasma membrane);GO:0016021(integral component of membrane);GO:0042626(ATPase activity, coupled to transmembrane movement of substances)	ko02010(ABC transporters)
gma-MIR5368-p5_2ss1TC21TC_1	CCCTGGGATTGGCTTTGGGCC	up	1.36	0.02	0.01	TRITD1Av1G207800.9	chlorophyll a-b binding protein of LHCII type 1-like [Aegilops tauschii subsp. tauschii]	-2.33538	down	0.000517386	GO:0009416(response to light stimulus);GO:0009535(chloroplast thylakoid membrane);GO:0009768(photosynthesis, light harvesting in photosystem I);GO:0009941(chloroplast envelope);GO:0010287(plastoglobule);GO:0016168(chlorophyll binding);GO:0031409(pigment binding)	ko00196(Photosynthesis - antenna proteins)
gma-MIR5368-p5_2ss1TC21TC_1	CCCTGGGATTGGCTTTGGGCC	up	1.36	0.02	0.01	TRITD1Bv1G215350.1	chlorophyll a-b binding protein of LHCII type 1-like [Aegilops tauschii subsp. tauschii]	-2.03854	down	0.00212356	GO:0009416(response to light stimulus);GO:0009535(chloroplast thylakoid membrane);GO:0009768(photosynthesis, light harvesting in photosystem I);GO:0009941(chloroplast envelope);GO:0010287(plastoglobule);GO:0016168(chlorophyll binding);GO:0031409(pigment binding)	ko00196(Photosynthesis - antenna proteins)
gma-MIR5368-p5_2ss1TC21TC_1	CCCTGGGATTGGCTTTGGGCC	up	1.36	0.02	0.01	TRITD4Av1G175670.1	uncharacterized protein LOC109743563 [Aegilops tauschii subsp. tauschii]	-1.61744	down	0.0136129	GO:0003674(molecular_function);GO:0005634(nucleus)	-
gma-MIR5368-p5_2ss1TC21TC_1	CCCTGGGATTGGCTTTGGGCC	up	1.36	0.02	0.01	TRITD5Bv1G183550.1	chlorophyll a-b binding protein of LHCII type 1-like [Aegilops tauschii subsp. tauschii]	-1.52892	down	0.0182991	GO:0009416(response to light stimulus);GO:0009535(chloroplast thylakoid membrane);GO:0009768(photosynthesis, light harvesting in photosystem I);GO:0009941(chloroplast envelope);GO:0010287(plastoglobule);GO:0016168(chlorophyll binding);GO:0031409(pigment binding)	ko00196(Photosynthesis - antenna proteins)
gma-MIR5368-p5_2ss1TC21TC_2	CCCTGGGATTGGCTTTGGGCCT	up	1.36	0.02	0.01	TRITD4Av1G068010.3	probable leucine-rich repeat receptor-like protein kinase At5g49770 [Aegilops tauschii subsp. tauschii]	-1.61198	down	0.013448	GO:0004674(protein serine/threonine kinase activity);GO:0005524(ATP binding);GO:0005576(extracellular region);GO:0006468(protein phosphorylation);GO:0007169(transmembrane receptor protein tyrosine kinase signaling pathway);GO:0016301(kinase activity);GO:0016310(phosphorylation)	-
gma-MIR5368-p5_2ss1TC21TC_2	CCCTGGGATTGGCTTTGGGCCT	up	1.36	0.02	0.01	TRITD4Bv1G108950.1	predicted protein [Hordeum vulgare subsp. vulgare]	-1.57188	down	0.017998	GO:0000103(sulfate assimilation);GO:0006457(protein folding);GO:0009507(chloroplast);GO:0015035(protein disulfide oxidoreductase activity);GO:0016671(oxidoreductase activity, acting on a sulfur group of donors, disulfide as acceptor);GO:0034599(cellular response to oxidative stress);GO:0045454(cell redox homeostasis);GO:0055114(oxidation-reduction process)	-
gma-MIR5368-p5_2ss1TC21TC_2	CCCTGGGATTGGCTTTGGGCCT	up	1.36	0.02	0.01	TRITD5Av1G163410.1	probable sarcosine oxidase [Aegilops tauschii subsp. tauschii]	-3.21118	down	5.95221e-06	GO:0005737(cytoplasm);GO:0008115(sarcosine oxidase activity);GO:0046653(tetrahydrofolate metabolic process);GO:0055114(oxidation-reduction process)	ko00260(Glycine, serine and threonine metabolism);ko00310(Lysine degradation);ko04146(Peroxisome)
gma-MIR5368-p5_2ss1TC21TC_2	CCCTGGGATTGGCTTTGGGCCT	up	1.36	0.02	0.01	TRITD5Bv1G211940.2	dnaJ protein homolog [Aegilops tauschii subsp. tauschii]	-1.48851	down	0.0262042	GO:0005524(ATP binding);GO:0005737(cytoplasm);GO:0005829(cytosol);GO:0005886(plasma membrane);GO:0006457(protein folding);GO:0009408(response to heat);GO:0009506(plasmodesma);GO:0031072(heat shock protein binding);GO:0046872(metal ion binding);GO:0051082(unfolded protein binding);GO:0005634(nucleus);GO:0005618(cell wall);GO:0005730(nucleolus);GO:0009651(response to salt stress);GO:0009911(positiv…	ko04141(Protein processing in endoplasmic reticulum)
gma-MIR5368-p5_2ss1TC21TC_2	CCCTGGGATTGGCTTTGGGCCT	up	1.36	0.02	0.01	TRITD6Bv1G012280.2	catalase isozyme 2 [Aegilops tauschii subsp. tauschii]	-1.69007	down	0.00963915	GO:0004096(catalase activity);GO:0005737(cytoplasm);GO:0020037(heme binding);GO:0042542(response to hydrogen peroxide);GO:0042744(hydrogen peroxide catabolic process)	ko00630(Glyoxylate and dicarboxylate metabolism);ko00380(Tryptophan metabolism);ko04016(MAPK signaling pathway - plant);ko04146(Peroxisome)
gma-MIR5368-p5_2ss1TC21TC_2	CCCTGGGATTGGCTTTGGGCCT	up	1.36	0.02	0.01	TRITD7Av1G240210.3	cytochrome P450 72A15-like [Aegilops tauschii subsp. tauschii]	-2.14214	down	0.00136483	GO:0004497(monooxygenase activity)	-
gma-MIR5368-p5_2ss1TC21TC_3	CCCTGGGATTGGCTTTGGGCCTT	up	1.36	0.02	0.01	TRITD2Av1G295340.6	oligopeptide transporter 4-like [Aegilops tauschii subsp. tauschii]	-1.52395	down	0.0196597	GO:0005887(integral component of plasma membrane);GO:0006857(oligopeptide transport);GO:0015031(protein transport);GO:0016020(membrane);GO:0035673(oligopeptide transmembrane transporter activity);GO:0080167(response to karrikin)	-
gma-MIR5368-p5_2ss1TC21TC_3	CCCTGGGATTGGCTTTGGGCCTT	up	1.36	0.02	0.01	TRITD5Bv1G183550.1	chlorophyll a-b binding protein of LHCII type 1-like [Aegilops tauschii subsp. tauschii]	-1.52892	down	0.0182991	GO:0009416(response to light stimulus);GO:0009535(chloroplast thylakoid membrane);GO:0009768(photosynthesis, light harvesting in photosystem I);GO:0009941(chloroplast envelope);GO:0010287(plastoglobule);GO:0016168(chlorophyll binding);GO:0031409(pigment binding)	ko00196(Photosynthesis - antenna proteins)
gma-MIR5368-p5_2ss1TC21TC_3	CCCTGGGATTGGCTTTGGGCCTT	up	1.36	0.02	0.01	TRITD5Bv1G252400.1	hypothetical protein TRIUR3_04815 [Triticum urartu]	-3.47188	down	1.02979e-06	GO:0005576(extracellular region);GO:0008150(biological_process);GO:0016874(ligase activity)	-
gma-MIR5368-p5_2ss1TC21TC_3	CCCTGGGATTGGCTTTGGGCCTT	up	1.36	0.02	0.01	TRITD6Av1G025420.1	Chlorophyll a-b binding protein, chloroplastic [Triticum urartu]	-1.6932	down	0.0100278	GO:0009416(response to light stimulus);GO:0009535(chloroplast thylakoid membrane);GO:0009768(photosynthesis, light harvesting in photosystem I);GO:0009941(chloroplast envelope);GO:0010287(plastoglobule);GO:0016168(chlorophyll binding);GO:0031409(pigment binding)	ko00196(Photosynthesis - antenna proteins)
gma-MIR5368-p5_2ss9GT19TC	CTGGGATTTGCTTTGGGCCTT	down	-inf	0.02	0.03	TRITD1Av1G067490.11	Stromal 70 kDa heat shock-related protein, chloroplastic [Triticum urartu]	2.18103	up	0.00174003	GO:0005515(protein binding);GO:0005524(ATP binding);GO:0005622(intracellular);GO:0005623(cell);GO:0006457(protein folding);GO:0009408(response to heat);GO:0009507(chloroplast);GO:0009532(plastid stroma);GO:0009570(chloroplast stroma);GO:0009579(thylakoid);GO:0009941(chloroplast envelope);GO:0045036(protein targeting to chloroplast);GO:0046686(response to cadmium ion);GO:0048046(apoplast);GO:00510…	ko03040(Spliceosome);ko04141(Protein processing in endoplasmic reticulum);ko04144(Endocytosis)
gma-MIR5368-p5_2ss9GT19TC	CTGGGATTTGCTTTGGGCCTT	down	-inf	0.02	0.03	TRITD1Av1G067490.9	Stromal 70 kDa heat shock-related protein, chloroplastic [Triticum urartu]	1.96165	up	0.00574889	GO:0005515(protein binding);GO:0005524(ATP binding);GO:0005622(intracellular);GO:0005623(cell);GO:0006457(protein folding);GO:0009408(response to heat);GO:0009507(chloroplast);GO:0009532(plastid stroma);GO:0009570(chloroplast stroma);GO:0009579(thylakoid);GO:0009941(chloroplast envelope);GO:0045036(protein targeting to chloroplast);GO:0046686(response to cadmium ion);GO:0048046(apoplast);GO:00510…	ko03040(Spliceosome);ko04141(Protein processing in endoplasmic reticulum);ko04144(Endocytosis)
gma-MIR5368-p5_2ss9GT19TC	CTGGGATTTGCTTTGGGCCTT	down	-inf	0.02	0.03	TRITD1Bv1G054800.6	6-phosphofructo-2-kinase/fructose-2,6-bisphosphatase-like isoform X3 [Aegilops tauschii subsp. tauschii]	2.10422	up	0.00248172	GO:0003873(6-phosphofructo-2-kinase activity);GO:0004331(fructose-2,6-bisphosphate 2-phosphatase activity);GO:0005524(ATP binding);GO:0005634(nucleus);GO:0005829(cytosol);GO:0005886(plasma membrane);GO:0006000(fructose metabolic process);GO:0006002(fructose 6-phosphate metabolic process);GO:0006003(fructose 2,6-bisphosphate metabolic process);GO:0043609(regulation of carbon utilization);GO:200107…	ko00051(Fructose and mannose metabolism)
gma-MIR5368-p5_2ss9GT19TC	CTGGGATTTGCTTTGGGCCTT	down	-inf	0.02	0.03	TRITD1Bv1G168860.1	protein NUCLEAR FUSION DEFECTIVE 4-like [Aegilops tauschii subsp. tauschii]	1.49959	up	0.0300679	GO:0003674(molecular_function);GO:0008150(biological_process);GO:0009507(chloroplast);GO:0016021(integral component of membrane)	-
gma-MIR5368-p5_2ss9GT19TC	CTGGGATTTGCTTTGGGCCTT	down	-inf	0.02	0.03	TRITD2Av1G066560.1	chitin-inducible gibberellin-responsive protein 2-like [Aegilops tauschii subsp. tauschii]	1.89033	up	0.00634929	GO:0003700(DNA binding transcription factor activity);GO:0005634(nucleus);GO:0006355(regulation of transcription, DNA-templated);GO:0043565(sequence-specific DNA binding)	ko04075(Plant hormone signal transduction)
gma-MIR5368-p5_2ss9GT19TC	CTGGGATTTGCTTTGGGCCTT	down	-inf	0.02	0.03	TRITD2Av1G178310.1	Arogenate dehydratase/prephenate dehydratase 6, chloroplastic [Triticum urartu]	2.97277	up	3.40717e-05	GO:0004664(prephenate dehydratase activity);GO:0009094(L-phenylalanine biosynthetic process);GO:0009507(chloroplast);GO:0009570(chloroplast stroma);GO:0047769(arogenate dehydratase activity)	ko00400(Phenylalanine, tyrosine and tryptophan biosynthesis)
gma-MIR5368-p5_2ss9GT19TC	CTGGGATTTGCTTTGGGCCTT	down	-inf	0.02	0.03	TRITD2Bv1G059560.2	predicted protein [Hordeum vulgare subsp. vulgare]	1.37487	up	0.0469624	GO:0000398(mRNA splicing, via spliceosome);GO:0003723(RNA binding);GO:0003729(mRNA binding);GO:0005515(protein binding);GO:0005634(nucleus);GO:0005681(spliceosomal complex);GO:0005829(cytosol);GO:0008380(RNA splicing);GO:0016607(nuclear speck)	ko03040(Spliceosome)
gma-MIR5368-p5_2ss9GT19TC	CTGGGATTTGCTTTGGGCCTT	down	-inf	0.02	0.03	TRITD3Av1G164400.1	callose synthase 12-like [Aegilops tauschii subsp. tauschii]	2.00897	up	0.00380125	GO:0000148(1,3-beta-D-glucan synthase complex);GO:0003843(1,3-beta-D-glucan synthase activity);GO:0005886(plasma membrane)	-
gma-MIR5368-p5_2ss9GT19TC	CTGGGATTTGCTTTGGGCCTT	down	-inf	0.02	0.03	TRITD3Av1G169500.10	unnamed protein product [Triticum aestivum]	1.39608	up	0.0432378	GO:0003674(molecular_function);GO:0005634(nucleus)	ko04144(Endocytosis)
gma-MIR5368-p5_2ss9GT19TC	CTGGGATTTGCTTTGGGCCTT	down	-inf	0.02	0.03	TRITD3Bv1G183490.1	unnamed protein product [Triticum aestivum]	3.64096	up	7.49615e-07	GO:0004791(thioredoxin-disulfide reductase activity);GO:0005829(cytosol);GO:0009860(pollen tube growth);GO:0010183(pollen tube guidance);GO:0045454(cell redox homeostasis);GO:0046686(response to cadmium ion);GO:0047134(protein-disulfide reductase activity);GO:0055114(oxidation-reduction process);GO:0080092(regulation of pollen tube growth)	-
gma-MIR5368-p5_2ss9GT19TC	CTGGGATTTGCTTTGGGCCTT	down	-inf	0.02	0.03	TRITD4Bv1G162300.2	ABC transporter G family member 22-like [Aegilops tauschii subsp. tauschii]	1.51809	up	0.0279915	GO:0005886(plasma membrane);GO:0016021(integral component of membrane);GO:0042626(ATPase activity, coupled to transmembrane movement of substances)	ko02010(ABC transporters)
gma-MIR5368-p5_2ss9GT19TC	CTGGGATTTGCTTTGGGCCTT	down	-inf	0.02	0.03	TRITD4Bv1G193500.1	Beta-amylase 1, chloroplastic [Triticum urartu]	3.95122	up	1.53285e-07	GO:0005634(nucleus);GO:0005829(cytosol);GO:0005983(starch catabolic process);GO:0009414(response to water deprivation);GO:0009507(chloroplast);GO:0016161(beta-amylase activity);GO:0102229(amylopectin maltohydrolase activity)	ko00500(Starch and sucrose metabolism)
gma-MIR5368-p5_2ss9GT19TC	CTGGGATTTGCTTTGGGCCTT	down	-inf	0.02	0.03	TRITD5Av1G248580.2	uncharacterized protein LOC109748233 isoform X2 [Aegilops tauschii subsp. tauschii]	1.50617	up	0.0295283	GO:0016787(hydrolase activity)	-
gma-MIR5368-p5_2ss9GT19TC	CTGGGATTTGCTTTGGGCCTT	down	-inf	0.02	0.03	TRITD5Av1G255420.6	hypothetical protein TRIUR3_05584 [Triticum urartu]	1.69411	up	0.0164485	GO:0005515(protein binding);GO:0005516(calmodulin binding);GO:0005634(nucleus);GO:0006457(protein folding);GO:0006914(autophagy);GO:0009408(response to heat);GO:0009409(response to cold);GO:0009506(plasmodesma);GO:0009644(response to high light intensity);GO:0009817(defense response to fungus, incompatible interaction);GO:0010228(vegetative to reproductive phase transition of meristem);GO:0010508…	-
gma-MIR5368-p5_2ss9GT19TC	CTGGGATTTGCTTTGGGCCTT	down	-inf	0.02	0.03	TRITD5Av1G255420.8	hypothetical protein TRIUR3_05584 [Triticum urartu]	4.40558	up	6.15142e-09	GO:0005515(protein binding);GO:0005516(calmodulin binding);GO:0005634(nucleus);GO:0006457(protein folding);GO:0006914(autophagy);GO:0009408(response to heat);GO:0009409(response to cold);GO:0009506(plasmodesma);GO:0009644(response to high light intensity);GO:0009817(defense response to fungus, incompatible interaction);GO:0010228(vegetative to reproductive phase transition of meristem);GO:0010508…	-
gma-MIR5368-p5_2ss9GT19TC	CTGGGATTTGCTTTGGGCCTT	down	-inf	0.02	0.03	TRITD7Av1G019560.1	hypothetical protein TRIUR3_20251 [Triticum urartu]	2.86189	up	5.82645e-05	GO:0003674(molecular_function);GO:0005634(nucleus);GO:0008150(biological_process)	-
gma-MIR5368-p5_2ss9GT19TC	CTGGGATTTGCTTTGGGCCTT	down	-inf	0.02	0.03	TRITD7Bv1G055920.1	carboxyl-terminal-processing peptidase 3, chloroplastic [Aegilops tauschii subsp. tauschii]	1.42942	up	0.0380993	GO:0030288(outer membrane-bounded periplasmic space)	-
gma-miR6300_L-1R+5	TCGTTGTAGTATAGTGGTAAGT	up	inf	0	0	TRITD1Av1G167110.1	amino acid permease 3-like [Aegilops tauschii subsp. tauschii]	-2.02822	down	0.00240974	GO:0003333(amino acid transmembrane transport);GO:0005886(plasma membrane);GO:0015171(amino acid transmembrane transporter activity)	-
gma-miR6300_L-1R+5	TCGTTGTAGTATAGTGGTAAGT	up	inf	0	0	TRITD5Av1G210960.5	protein FAR1-RELATED SEQUENCE 7-like isoform X1 [Aegilops tauschii subsp. tauschii]	-1.31119	down	0.044342	GO:0005515(protein binding);GO:0005634(nucleus);GO:0006355(regulation of transcription, DNA-templated);GO:0008270(zinc ion binding);GO:0009585(red, far-red light phototransduction);GO:0009639(response to red or far red light);GO:0045893(positive regulation of transcription, DNA-templated);GO:0003872(6-phosphofructokinase activity);GO:0005524(ATP binding);GO:0005737(cytoplasm);GO:0005829(cytosol);…	ko00010(Glycolysis / Gluconeogenesis);ko00030(Pentose phosphate pathway);ko00051(Fructose and mannose metabolism);ko00052(Galactose metabolism);ko03018(RNA degradation)
gra-MIR8645-p5_2ss12TG17AG_1	TGAACCAATTTGAACTGT	up	1.53	0	0	TRITD1Av1G141790.9	hypothetical protein TRIUR3_07397 [Triticum urartu]	-1.80062	down	0.00715452	GO:0005634(nucleus);GO:0009506(plasmodesma)	-
gra-MIR8645-p5_2ss12TG17AG_1	TGAACCAATTTGAACTGT	up	1.53	0	0	TRITD3Av1G194720.4	hypothetical protein TRIUR3_20746 [Triticum urartu]	-1.83747	down	0.00668546	GO:0003674(molecular_function);GO:0005783(endoplasmic reticulum);GO:0009507(chloroplast);GO:0009555(pollen development)	-
gra-MIR8645-p5_2ss12TG17AG_1	TGAACCAATTTGAACTGT	up	1.53	0	0	TRITD4Av1G227140.2	uncharacterized protein LOC109748823 [Aegilops tauschii subsp. tauschii]	-1.57777	down	0.01541	GO:0000788(nuclear nucleosome);GO:0003677(DNA binding);GO:0006334(nucleosome assembly)	-
gra-MIR8645-p5_2ss12TG17AG_1	TGAACCAATTTGAACTGT	up	1.53	0	0	TRITD7Av1G203300.4	aspartic proteinase-like [Aegilops tauschii subsp. tauschii]	-1.43486	down	0.026181	GO:0004190(aspartic-type endopeptidase activity);GO:0006508(proteolysis);GO:0030163(protein catabolic process)	-
gra-MIR8645-p5_2ss12TG17AG_2	TGAACCAATTTGAACTGTG	up	1.53	0	0	TRITD4Av1G255400.1	LRR receptor-like serine/threonine-protein kinase FLS2 [Aegilops tauschii subsp. tauschii]	-2.01728	down	0.00235888	GO:0002239(response to oomycetes);GO:0005618(cell wall);GO:0006952(defense response);GO:0007165(signal transduction);GO:0050832(defense response to fungus)	ko04626(Plant-pathogen interaction)
gra-MIR8645-p5_2ss12TG17AG_2	TGAACCAATTTGAACTGTG	up	1.53	0	0	TRITD5Av1G023220.1	probable glucan 1,3-beta-glucosidase A [Aegilops tauschii subsp. tauschii]	-1.45512	down	0.0242036	GO:0005576(extracellular region);GO:0006073(cellular glucan metabolic process);GO:0008422(beta-glucosidase activity);GO:0009251(glucan catabolic process);GO:0009986(cell surface)	ko00500(Starch and sucrose metabolism)
hbr-miR6173_R+1	AGCCGTAAACGATGGATACTA	down	-inf	0.02	0.03	TRITD1Bv1G156750.2	hypothetical protein TRIUR3_12334 [Triticum urartu]	1.9088	up	0.00593268	GO:0008150(biological_process);GO:0071284(cellular response to lead ion)	ko03040(Spliceosome);ko04141(Protein processing in endoplasmic reticulum);ko04144(Endocytosis)
hvu-miR444b_L-1	GCAGTTGCTGTCTCAAGCTT	up	inf	0	0	TRITD0Uv1G066920.1	unnamed protein product [Triticum aestivum]	-1.41498	down	0.0286786	GO:0004674(protein serine/threonine kinase activity);GO:0005886(plasma membrane);GO:0006468(protein phosphorylation);GO:0006952(defense response);GO:0009506(plasmodesma)	-
hvu-miR444b_L-1	GCAGTTGCTGTCTCAAGCTT	up	inf	0	0	TRITD1Av1G040520.1	uncharacterized protein LOC109755224 [Aegilops tauschii subsp. tauschii]	-3.42803	down	1.58445e-06	-	-
hvu-miR444b_L-1	GCAGTTGCTGTCTCAAGCTT	up	inf	0	0	TRITD1Av1G040800.1	uncharacterized protein LOC109755224 [Aegilops tauschii subsp. tauschii]	-4.08497	down	3.18164e-08	-	-
hvu-miR444b_L-1	GCAGTTGCTGTCTCAAGCTT	up	inf	0	0	TRITD2Av1G095120.7	unnamed protein product [Triticum aestivum]	-1.50918	down	0.0241451	GO:0000398(mRNA splicing, via spliceosome);GO:0004004(ATP-dependent RNA helicase activity);GO:0005681(spliceosomal complex);GO:0005737(cytoplasm)	ko03040(Spliceosome)
hvu-miR444b_L-1	GCAGTTGCTGTCTCAAGCTT	up	inf	0	0	TRITD2Bv1G014570.6	FK506 binding protein 62c-2B [Triticum aestivum]	-4.19828	down	1.62719e-08	GO:0003755(peptidyl-prolyl cis-trans isomerase activity);GO:0005528(FK506 binding);GO:0005789(endoplasmic reticulum membrane);GO:0061077(chaperone-mediated protein folding)	-
hvu-miR444b_L-1	GCAGTTGCTGTCTCAAGCTT	up	inf	0	0	TRITD2Bv1G210420.1	vacuolar-sorting receptor 7-like [Aegilops tauschii subsp. tauschii]	-2.21095	down	0.000969828	GO:0000139(Golgi membrane);GO:0005509(calcium ion binding);GO:0005794(Golgi apparatus);GO:0005887(integral component of plasma membrane);GO:0006623(protein targeting to vacuole);GO:0015031(protein transport);GO:0016021(integral component of membrane);GO:0017119(Golgi transport complex);GO:0030665(clathrin-coated vesicle membrane);GO:0031902(late endosome membrane)	ko00941(Flavonoid biosynthesis)
hvu-miR444b_L-1	GCAGTTGCTGTCTCAAGCTT	up	inf	0	0	TRITD3Av1G047570.1	receptor-like protein kinase HERK 1 [Aegilops tauschii subsp. tauschii]	-2.70067	down	8.93639e-05	GO:0004672(protein kinase activity);GO:0004674(protein serine/threonine kinase activity);GO:0005524(ATP binding);GO:0005886(plasma membrane);GO:0006468(protein phosphorylation);GO:0009506(plasmodesma);GO:0009741(response to brassinosteroid);GO:0009742(brassinosteroid mediated signaling pathway);GO:0009791(post-embryonic development);GO:0009826(unidimensional cell growth);GO:0016021(integral compo…	-
hvu-miR444b_L-1	GCAGTTGCTGTCTCAAGCTT	up	inf	0	0	TRITD3Av1G091960.3	hydroxyproline O-arabinosyltransferase 3-like [Aegilops tauschii subsp. tauschii]	-2.21039	down	0.00100796	GO:0005768(endosome);GO:0005794(Golgi apparatus);GO:0005802(trans-Golgi network);GO:0008150(biological_process);GO:0016021(integral component of membrane);GO:0016757(transferase activity, transferring glycosyl groups);GO:1990585(hydroxyproline O-arabinosyltransferase activity)	ko00514(Other types of O-glycan biosynthesis)
hvu-miR444b_L-1	GCAGTTGCTGTCTCAAGCTT	up	inf	0	0	TRITD3Av1G179000.1	uncharacterized protein LOC109739017 [Aegilops tauschii subsp. tauschii]	-1.36614	down	0.0336023	GO:0005768(endosome);GO:0005794(Golgi apparatus);GO:0005802(trans-Golgi network);GO:0008150(biological_process);GO:0009507(chloroplast);GO:0016021(integral component of membrane)	ko04120(Ubiquitin mediated proteolysis)
hvu-miR444b_L-1	GCAGTTGCTGTCTCAAGCTT	up	inf	0	0	TRITD3Bv1G122720.1	unnamed protein product [Triticum aestivum]	-1.37281	down	0.0331622	GO:0003700(DNA binding transcription factor activity);GO:0005634(nucleus);GO:0006351(transcription, DNA-templated);GO:0006355(regulation of transcription, DNA-templated);GO:0009867(jasmonic acid mediated signaling pathway);GO:0043565(sequence-specific DNA binding);GO:0050832(defense response to fungus)	ko04016(MAPK signaling pathway - plant);ko04626(Plant-pathogen interaction)
hvu-miR444b_L-1	GCAGTTGCTGTCTCAAGCTT	up	inf	0	0	TRITD4Av1G139700.1	Ribulose bisphosphate carboxylase/oxygenase activase A, chloroplastic [Triticum urartu]	-1.63527	down	0.0120249	GO:0005524(ATP binding);GO:0005618(cell wall);GO:0005634(nucleus);GO:0009409(response to cold);GO:0009416(response to light stimulus);GO:0009507(chloroplast);GO:0009535(chloroplast thylakoid membrane);GO:0009570(chloroplast stroma);GO:0009579(thylakoid);GO:0009753(response to jasmonic acid);GO:0009941(chloroplast envelope);GO:0010150(leaf senescence);GO:0010287(plastoglobule);GO:0010319(stromule)…	ko03010(Ribosome);ko00940(Phenylpropanoid biosynthesis)
hvu-miR444b_L-1	GCAGTTGCTGTCTCAAGCTT	up	inf	0	0	TRITD4Av1G234380.8	coatomer subunit beta'-1 isoform X1 [Aegilops tauschii subsp. tauschii]	-4.12625	down	2.88508e-08	GO:0006886(intracellular protein transport);GO:0006888(ER to Golgi vesicle-mediated transport);GO:0006890(retrograde vesicle-mediated transport, Golgi to ER);GO:0006891(intra-Golgi vesicle-mediated transport);GO:0030126(COPI vesicle coat);GO:0000139(Golgi membrane);GO:0005198(structural molecule activity);GO:0005737(cytoplasm);GO:0005829(cytosol);GO:0005886(plasma membrane);GO:0016021(integral co…	-
hvu-miR444b_L-1	GCAGTTGCTGTCTCAAGCTT	up	inf	0	0	TRITD5Bv1G114230.4	proton pump-interactor 1 [Aegilops tauschii subsp. tauschii]	-5.56305	down	2.15194e-12	GO:0003729(mRNA binding);GO:0005515(protein binding);GO:0005737(cytoplasm);GO:0005783(endoplasmic reticulum);GO:0005789(endoplasmic reticulum membrane);GO:0005829(cytosol);GO:0005886(plasma membrane);GO:0009506(plasmodesma);GO:0010155(regulation of proton transport);GO:0016021(integral component of membrane)	-
hvu-miR444b_L-1	GCAGTTGCTGTCTCAAGCTT	up	inf	0	0	TRITD6Av1G067810.3	uncharacterized protein LOC109764268 [Aegilops tauschii subsp. tauschii]	-1.90106	down	0.00401088	GO:0005576(extracellular region);GO:0005773(vacuole);GO:0009505(plant-type cell wall);GO:0016874(ligase activity);GO:0046373(L-arabinose metabolic process);GO:0046556(alpha-L-arabinofuranosidase activity)	-
hvu-miR444b_L-1	GCAGTTGCTGTCTCAAGCTT	up	inf	0	0	TRITD6Av1G199080.1	uncharacterized protein LOC109783325 [Aegilops tauschii subsp. tauschii]	-1.44225	down	0.0259823	GO:0005634(nucleus);GO:0005737(cytoplasm)	-
hvu-miR444b_L-1	GCAGTTGCTGTCTCAAGCTT	up	inf	0	0	TRITD7Av1G254470.2	G-type lectin S-receptor-like serine/threonine-protein kinase B120 [Aegilops tauschii subsp. tauschii]	-1.70268	down	0.00950336	GO:0004674(protein serine/threonine kinase activity);GO:0005886(plasma membrane);GO:0006468(protein phosphorylation);GO:0006952(defense response);GO:0009506(plasmodesma)	-
hvu-miR444b_L-1	GCAGTTGCTGTCTCAAGCTT	up	inf	0	0	TRITD7Av1G278660.1	thaumatin-like protein [Triticum aestivum]	-3.67966	down	3.00399e-07	GO:0004674(protein serine/threonine kinase activity);GO:0005886(plasma membrane);GO:0006468(protein phosphorylation)	-
hvu-miR5048a_R-2_1ss9GT	TATTTGCATGTTTTAGGTCT	down	-2.08	0.01	0.03	TRITD1Av1G140730.2	serine hydroxymethyltransferase 4-like [Aegilops tauschii subsp. tauschii]	1.39209	up	0.0435024	GO:0004372(glycine hydroxymethyltransferase activity);GO:0005515(protein binding);GO:0005737(cytoplasm);GO:0005829(cytosol);GO:0005886(plasma membrane);GO:0006544(glycine metabolic process);GO:0006563(L-serine metabolic process);GO:0007623(circadian rhythm);GO:0009506(plasmodesma);GO:0016020(membrane);GO:0019264(glycine biosynthetic process from serine);GO:0030170(pyridoxal phosphate binding);GO:…	ko00630(Glyoxylate and dicarboxylate metabolism);ko00260(Glycine, serine and threonine metabolism);ko00460(Cyanoamino acid metabolism);ko00670(One carbon pool by folate)
hvu-miR5048a_R-2_1ss9GT	TATTTGCATGTTTTAGGTCT	down	-2.08	0.01	0.03	TRITD1Bv1G091420.1	chaperonin CPN60-1, mitochondrial [Aegilops tauschii subsp. tauschii]	2.48374	up	0.000409266	GO:0005507(copper ion binding);GO:0005524(ATP binding);GO:0005739(mitochondrion);GO:0005759(mitochondrial matrix);GO:0005774(vacuolar membrane);GO:0005794(Golgi apparatus);GO:0005829(cytosol);GO:0006458('de novo' protein folding);GO:0007005(mitochondrion organization);GO:0009408(response to heat);GO:0022626(cytosolic ribosome);GO:0042026(protein refolding);GO:0044183(protein binding involved in p…	ko03018(RNA degradation)
hvu-miR5048a_R-2_1ss9GT	TATTTGCATGTTTTAGGTCT	down	-2.08	0.01	0.03	TRITD1Bv1G104860.1	hypothetical protein C5167_015697 [Papaver somniferum]	1.69915	up	0.0141282	GO:0000245(spliceosomal complex assembly);GO:0005681(spliceosomal complex);GO:0005682(U5 snRNP);GO:0046540(U4/U6 x U5 tri-snRNP complex)	ko03040(Spliceosome)
hvu-miR5048a_R-2_1ss9GT	TATTTGCATGTTTTAGGTCT	down	-2.08	0.01	0.03	TRITD1Bv1G223550.10	AAA-ATPase At3g50940-like [Aegilops tauschii subsp. tauschii]	1.61755	up	0.0191483	GO:0005524(ATP binding);GO:0005886(plasma membrane);GO:0009651(response to salt stress);GO:0016887(ATPase activity);GO:0002237(response to molecule of bacterial origin);GO:0005739(mitochondrion);GO:0005740(mitochondrial envelope);GO:0005741(mitochondrial outer membrane);GO:0008219(cell death);GO:0009411(response to UV);GO:0009617(response to bacterium);GO:0009626(plant-type hypersensitive respons…	-
hvu-miR5048a_R-2_1ss9GT	TATTTGCATGTTTTAGGTCT	down	-2.08	0.01	0.03	TRITD2Av1G163520.3	70 kDa peptidyl-prolyl isomerase [Triticum urartu]	5.09477	up	7.02553e-11	GO:0003755(peptidyl-prolyl cis-trans isomerase activity);GO:0005528(FK506 binding);GO:0005789(endoplasmic reticulum membrane);GO:0061077(chaperone-mediated protein folding)	-
hvu-miR5048a_R-2_1ss9GT	TATTTGCATGTTTTAGGTCT	down	-2.08	0.01	0.03	TRITD2Av1G233350.3	protein DMR6-LIKE OXYGENASE 1-like [Aegilops tauschii subsp. tauschii]	4.39346	up	8.34684e-09	GO:0051213(dioxygenase activity)	ko00941(Flavonoid biosynthesis)
hvu-miR5048a_R-2_1ss9GT	TATTTGCATGTTTTAGGTCT	down	-2.08	0.01	0.03	TRITD2Av1G271700.10	RecName: Full=Plasma membrane ATPase; AltName: Full=Proton pump	2.66122	up	0.000166986	GO:0005887(integral component of plasma membrane);GO:0008553(proton-exporting ATPase activity, phosphorylative mechanism);GO:0043231(intracellular membrane-bounded organelle);GO:0051453(regulation of intracellular pH);GO:1902600(proton transmembrane transport)	ko00190(Oxidative phosphorylation)
hvu-miR5048a_R-2_1ss9GT	TATTTGCATGTTTTAGGTCT	down	-2.08	0.01	0.03	TRITD2Av1G271700.4	Plasma membrane ATPase [Triticum urartu]	2.22115	up	0.00166383	GO:0005887(integral component of plasma membrane);GO:0008553(proton-exporting ATPase activity, phosphorylative mechanism);GO:0043231(intracellular membrane-bounded organelle);GO:0051453(regulation of intracellular pH);GO:1902600(proton transmembrane transport)	ko00190(Oxidative phosphorylation)
hvu-miR5048a_R-2_1ss9GT	TATTTGCATGTTTTAGGTCT	down	-2.08	0.01	0.03	TRITD2Av1G271700.6	Plasma membrane ATPase [Triticum urartu]	2.35692	up	0.000846559	GO:0005887(integral component of plasma membrane);GO:0008553(proton-exporting ATPase activity, phosphorylative mechanism);GO:0043231(intracellular membrane-bounded organelle);GO:0051453(regulation of intracellular pH);GO:1902600(proton transmembrane transport)	ko00190(Oxidative phosphorylation)
hvu-miR5048a_R-2_1ss9GT	TATTTGCATGTTTTAGGTCT	down	-2.08	0.01	0.03	TRITD2Bv1G024540.2	premnaspirodiene oxygenase-like [Aegilops tauschii subsp. tauschii]	1.59549	up	0.0210718	GO:0016020(membrane);GO:0016709(oxidoreductase activity, acting on paired donors, with incorporation or reduction of molecular oxygen, NAD(P)H as one donor, and incorporation of one atom of oxygen);GO:0044550(secondary metabolite biosynthetic process)	-
hvu-miR5048a_R-2_1ss9GT	TATTTGCATGTTTTAGGTCT	down	-2.08	0.01	0.03	TRITD2Bv1G137350.1	70 kDa peptidyl-prolyl isomerase [Triticum urartu]	3.00968	up	2.54857e-05	GO:0003755(peptidyl-prolyl cis-trans isomerase activity);GO:0005528(FK506 binding);GO:0005789(endoplasmic reticulum membrane);GO:0061077(chaperone-mediated protein folding)	-
hvu-miR5048a_R-2_1ss9GT	TATTTGCATGTTTTAGGTCT	down	-2.08	0.01	0.03	TRITD2Bv1G137350.3	70 kDa peptidyl-prolyl isomerase [Triticum urartu]	3.28081	up	5.55748e-06	GO:0003755(peptidyl-prolyl cis-trans isomerase activity);GO:0005528(FK506 binding);GO:0005789(endoplasmic reticulum membrane);GO:0061077(chaperone-mediated protein folding)	-
hvu-miR5048a_R-2_1ss9GT	TATTTGCATGTTTTAGGTCT	down	-2.08	0.01	0.03	TRITD2Bv1G212010.2	high affinity potassium transporter, partial [Hordeum vulgare]	1.62576	up	0.0187199	GO:0005886(plasma membrane);GO:0015081(sodium ion transmembrane transporter activity);GO:0035725(sodium ion transmembrane transport)	-
hvu-miR5048a_R-2_1ss9GT	TATTTGCATGTTTTAGGTCT	down	-2.08	0.01	0.03	TRITD2Bv1G235060.2	plasma membrane ATPase isoform X2 [Aegilops tauschii subsp. tauschii]	1.47456	up	0.0343059	GO:0005887(integral component of plasma membrane);GO:0008553(proton-exporting ATPase activity, phosphorylative mechanism);GO:0043231(intracellular membrane-bounded organelle);GO:0051453(regulation of intracellular pH);GO:1902600(proton transmembrane transport)	ko00190(Oxidative phosphorylation)
hvu-miR5048a_R-2_1ss9GT	TATTTGCATGTTTTAGGTCT	down	-2.08	0.01	0.03	TRITD5Av1G111780.4	type 1 non-specific lipid transfer protein precursor [Triticum aestivum]	1.76452	up	0.0108477	GO:0009611(response to wounding);GO:0009723(response to ethylene);GO:0009751(response to salicylic acid);GO:0042542(response to hydrogen peroxide)	-
hvu-miR5048a_R-2_1ss9GT	TATTTGCATGTTTTAGGTCT	down	-2.08	0.01	0.03	TRITD5Av1G165580.1	predicted protein, partial [Hordeum vulgare subsp. vulgare]	2.05184	up	0.00343622	GO:0005737(cytoplasm);GO:0005773(vacuole);GO:0005794(Golgi apparatus);GO:0005829(cytosol);GO:0005886(plasma membrane);GO:0008270(zinc ion binding);GO:0009507(chloroplast);GO:0009535(chloroplast thylakoid membrane);GO:0009706(chloroplast inner membrane);GO:0009941(chloroplast envelope);GO:0016491(oxidoreductase activity);GO:0055114(oxidation-reduction process)	-
hvu-miR5048a_R-2_1ss9GT	TATTTGCATGTTTTAGGTCT	down	-2.08	0.01	0.03	TRITD5Av1G189060.1	predicted protein [Hordeum vulgare subsp. vulgare]	1.3796	up	0.0457475	GO:0005524(ATP binding);GO:0005618(cell wall);GO:0005737(cytoplasm);GO:0005829(cytosol);GO:0046658(anchored component of plasma membrane)	-
hvu-miR5048a_R-2_1ss9GT	TATTTGCATGTTTTAGGTCT	down	-2.08	0.01	0.03	TRITD5Av1G232700.1	actin-depolymerizing factor 3-like [Aegilops tauschii subsp. tauschii]	2.16451	up	0.00192896	GO:0003779(actin binding);GO:0005622(intracellular);GO:0005634(nucleus);GO:0005737(cytoplasm);GO:0015629(actin cytoskeleton);GO:0030042(actin filament depolymerization);GO:0005515(protein binding);GO:0005739(mitochondrion);GO:0005829(cytosol);GO:0005886(plasma membrane);GO:0006979(response to oxidative stress);GO:0009506(plasmodesma);GO:0009507(chloroplast);GO:0046686(response to cadmium ion)	-
hvu-miR5048a_R-2_1ss9GT	TATTTGCATGTTTTAGGTCT	down	-2.08	0.01	0.03	TRITD5Bv1G046610.1	universal stress protein PHOS34-like [Aegilops tauschii subsp. tauschii]	2.12377	up	0.00232036	GO:0005773(vacuole);GO:0005794(Golgi apparatus);GO:0005886(plasma membrane);GO:0006950(response to stress);GO:0016787(hydrolase activity)	-
hvu-miR5048a_R-2_1ss9GT	TATTTGCATGTTTTAGGTCT	down	-2.08	0.01	0.03	TRITD5Bv1G092560.2	RecName: Full=Probable non-specific lipid-transfer protein 3; Short=TaLTP3; Flags: Precursor	1.40699	up	0.0416707	GO:0009611(response to wounding);GO:0009723(response to ethylene);GO:0009751(response to salicylic acid);GO:0042542(response to hydrogen peroxide)	-
hvu-miR5048a_R-2_1ss9GT	TATTTGCATGTTTTAGGTCT	down	-2.08	0.01	0.03	TRITD7Av1G008550.3	RuBisCO large subunit-binding protein subunit beta, chloroplastic [Triticum urartu]	7.16477	up	7.64867e-17	GO:0005515(protein binding);GO:0005524(ATP binding);GO:0005739(mitochondrion);GO:0005794(Golgi apparatus);GO:0005829(cytosol);GO:0005886(plasma membrane);GO:0006457(protein folding);GO:0007005(mitochondrion organization);GO:0008219(cell death);GO:0009409(response to cold);GO:0009507(chloroplast);GO:0009570(chloroplast stroma);GO:0009627(systemic acquired resistance);GO:0009941(chloroplast envelop…	ko03018(RNA degradation)
hvu-miR5048a_R-2_1ss9GT	TATTTGCATGTTTTAGGTCT	down	-2.08	0.01	0.03	TRITD7Bv1G120230.2	uncharacterized protein LOC109753092 [Aegilops tauschii subsp. tauschii]	2.4451	up	0.000541491	GO:0005634(nucleus)	-
hvu-miR5049c_L-2_1ss6AC	ACACTTATTTTGGGACGGAGG	down	-1.5	0	0	TRITD2Bv1G187180.5	unnamed protein product [Triticum aestivum]	2.05567	up	0.00325855	GO:0006508(proteolysis);GO:0008237(metallopeptidase activity);GO:0009850(auxin metabolic process);GO:0010178(IAA-amino acid conjugate hydrolase activity);GO:0046872(metal ion binding);GO:0005773(vacuole);GO:0005887(integral component of plasma membrane);GO:0009506(plasmodesma);GO:0009992(cellular water homeostasis);GO:0015250(water channel activity);GO:0015254(glycerol channel activity);GO:003422…	-
hvu-MIR5049d-p5_2ss3TA23AT_1	AAATATTTAGGAACGGAGGGAGT	up	1.61	0.02	0.02	TRITD2Bv1G008670.5	UDP-glucosyltransferase [Triticum aestivum]	-3.15904	down	6.81357e-06	GO:0009813(flavonoid biosynthetic process);GO:0043231(intracellular membrane-bounded organelle);GO:0052696(flavonoid glucuronidation);GO:0080043(quercetin 3-O-glucosyltransferase activity);GO:0080044(quercetin 7-O-glucosyltransferase activity)	ko00944(Flavone and flavonol biosynthesis);ko00906(Carotenoid biosynthesis)
hvu-MIR5049d-p5_2ss3TA23AT_1	AAATATTTAGGAACGGAGGGAGT	up	1.61	0.02	0.02	TRITD2Bv1G008670.6	UDP-glucosyltransferase [Triticum aestivum]	-3.11128	down	8.37634e-06	GO:0009813(flavonoid biosynthetic process);GO:0043231(intracellular membrane-bounded organelle);GO:0052696(flavonoid glucuronidation);GO:0080043(quercetin 3-O-glucosyltransferase activity);GO:0080044(quercetin 7-O-glucosyltransferase activity)	ko00944(Flavone and flavonol biosynthesis);ko00906(Carotenoid biosynthesis)
hvu-MIR5049d-p5_2ss3TA23AT_1	AAATATTTAGGAACGGAGGGAGT	up	1.61	0.02	0.02	TRITD7Av1G198370.1	hypothetical protein TRIUR3_15985 [Triticum urartu]	-1.67293	down	0.010407	-	-
hvu-MIR5049f-p3_1ss8CT	TATGGATTGGAGGGAGTACT	up	inf	0.01	0.03	TRITD1Bv1G113560.1	mitogen-activated protein kinase 6 [Aegilops tauschii subsp. tauschii]	-1.4623	down	0.0236755	GO:0000911(cytokinesis by cell plate formation);GO:0004672(protein kinase activity);GO:0004707(MAP kinase activity);GO:0005515(protein binding);GO:0005524(ATP binding);GO:0005634(nucleus);GO:0005737(cytoplasm);GO:0005829(cytosol);GO:0005874(microtubule);GO:0006468(protein phosphorylation);GO:0006972(hyperosmotic response);GO:0007112(male meiosis cytokinesis);GO:0007165(signal transduction);GO:000…	-
hvu-MIR5049f-p3_1ss8CT	TATGGATTGGAGGGAGTACT	up	inf	0.01	0.03	TRITD3Bv1G002650.2	U-box domain-containing protein 4 [Aegilops tauschii subsp. tauschii]	-1.69612	down	0.0109271	GO:0005634(nucleus);GO:0005737(cytoplasm)	-
hvu-MIR5049f-p3_1ss8CT	TATGGATTGGAGGGAGTACT	up	inf	0.01	0.03	TRITD4Av1G139700.25	Ribulose bisphosphate carboxylase/oxygenase activase A, chloroplastic [Triticum urartu]	-4.87705	down	1.88782e-10	GO:0005524(ATP binding);GO:0005618(cell wall);GO:0005634(nucleus);GO:0009409(response to cold);GO:0009416(response to light stimulus);GO:0009507(chloroplast);GO:0009535(chloroplast thylakoid membrane);GO:0009570(chloroplast stroma);GO:0009579(thylakoid);GO:0009753(response to jasmonic acid);GO:0009941(chloroplast envelope);GO:0010150(leaf senescence);GO:0010287(plastoglobule);GO:0010319(stromule)…	ko03010(Ribosome);ko00940(Phenylpropanoid biosynthesis)
hvu-MIR5049f-p3_1ss8CT	TATGGATTGGAGGGAGTACT	up	inf	0.01	0.03	TRITD4Av1G139700.28	Ribulose bisphosphate carboxylase/oxygenase activase A, chloroplastic [Triticum urartu]	-2.05859	down	0.00197723	GO:0005524(ATP binding);GO:0005618(cell wall);GO:0005634(nucleus);GO:0009409(response to cold);GO:0009416(response to light stimulus);GO:0009507(chloroplast);GO:0009535(chloroplast thylakoid membrane);GO:0009570(chloroplast stroma);GO:0009579(thylakoid);GO:0009753(response to jasmonic acid);GO:0009941(chloroplast envelope);GO:0010150(leaf senescence);GO:0010287(plastoglobule);GO:0010319(stromule)…	ko03010(Ribosome);ko00940(Phenylpropanoid biosynthesis)
hvu-MIR5049f-p3_1ss8CT	TATGGATTGGAGGGAGTACT	up	inf	0.01	0.03	TRITD4Av1G139700.53	Ribulose bisphosphate carboxylase/oxygenase activase A, chloroplastic [Triticum urartu]	-2.67912	down	8.98843e-05	GO:0005524(ATP binding);GO:0005618(cell wall);GO:0005634(nucleus);GO:0009409(response to cold);GO:0009416(response to light stimulus);GO:0009507(chloroplast);GO:0009535(chloroplast thylakoid membrane);GO:0009570(chloroplast stroma);GO:0009579(thylakoid);GO:0009753(response to jasmonic acid);GO:0009941(chloroplast envelope);GO:0010150(leaf senescence);GO:0010287(plastoglobule);GO:0010319(stromule)…	ko03010(Ribosome);ko00940(Phenylpropanoid biosynthesis)
hvu-MIR5049f-p3_1ss8CT	TATGGATTGGAGGGAGTACT	up	inf	0.01	0.03	TRITD6Av1G219970.3	uncharacterized protein LOC109779886 [Aegilops tauschii subsp. tauschii]	-1.4141	down	0.028136	GO:0003674(molecular_function);GO:0008150(biological_process)	-
hvu-MIR5049f-p3_1ss8CT	TATGGATTGGAGGGAGTACT	up	inf	0.01	0.03	TRITD7Av1G039680.1	exocyst complex component EXO70B1-like [Aegilops tauschii subsp. tauschii]	-1.3171	down	0.0408758	GO:0000145(exocyst);GO:0005737(cytoplasm);GO:0005829(cytosol);GO:0005886(plasma membrane);GO:0006904(vesicle docking involved in exocytosis)	-
hvu-MIR5050-p5_2ss1TC21CG	CGTTTTTGCCGGTTGAACGAGC	down	-inf	0.01	0.01	TRITD1Av1G162210.1	GID1 protein [Triticum aestivum]	1.77894	up	0.0104145	GO:0005634(nucleus);GO:0009739(response to gibberellin);GO:0010331(gibberellin binding)	ko04075(Plant hormone signal transduction)
hvu-MIR5050-p5_2ss1TC21CG	CGTTTTTGCCGGTTGAACGAGC	down	-inf	0.01	0.01	TRITD2Av1G010980.2	ABC transporter G family member 28-like [Aegilops tauschii subsp. tauschii]	2.5408	up	0.000305753	GO:0005886(plasma membrane);GO:0016021(integral component of membrane);GO:0042626(ATPase activity, coupled to transmembrane movement of substances)	ko02010(ABC transporters)
hvu-MIR5050-p5_2ss1TC21CG	CGTTTTTGCCGGTTGAACGAGC	down	-inf	0.01	0.01	TRITD2Av1G241870.1	putative phospholipid hydroperoxide glutathione peroxidase 6, mitochondrial [Triticum urartu]	1.58664	up	0.0228914	GO:0048831(regulation of shoot system development);GO:2000280(regulation of root development)	ko00590(Arachidonic acid metabolism);ko00480(Glutathione metabolism)
hvu-MIR5050-p5_2ss1TC21CG	CGTTTTTGCCGGTTGAACGAGC	down	-inf	0.01	0.01	TRITD2Av1G271330.1	hypothetical protein TRIUR3_09918 [Triticum urartu]	2.46939	up	0.000560584	GO:0004806(triglyceride lipase activity);GO:0005576(extracellular region);GO:0006629(lipid metabolic process);GO:0009507(chloroplast);GO:0016020(membrane)	-
hvu-MIR5050-p5_2ss1TC21CG	CGTTTTTGCCGGTTGAACGAGC	down	-inf	0.01	0.01	TRITD3Av1G235010.3	NAC transcription factor 6A [Triticum aestivum]	2.30196	up	0.00102651	GO:0001666(response to hypoxia);GO:0003677(DNA binding);GO:0003700(DNA binding transcription factor activity);GO:0005515(protein binding);GO:0005634(nucleus);GO:0006351(transcription, DNA-templated);GO:0006355(regulation of transcription, DNA-templated);GO:0007275(multicellular organism development);GO:0009507(chloroplast);GO:0019760(glucosinolate metabolic process);GO:0043565(sequence-specific D…	ko03013(RNA transport);ko03015(mRNA surveillance pathway);ko03018(RNA degradation)
hvu-MIR5050-p5_2ss1TC21CG	CGTTTTTGCCGGTTGAACGAGC	down	-inf	0.01	0.01	TRITD5Av1G182260.1	hypothetical protein TRIUR3_24007 [Triticum urartu]	1.75433	up	0.0125779	GO:0009507(chloroplast);GO:0010271(regulation of chlorophyll catabolic process)	ko00860(Porphyrin and chlorophyll metabolism)
hvu-MIR5050-p5_2ss1TC21CG	CGTTTTTGCCGGTTGAACGAGC	down	-inf	0.01	0.01	TRITD5Av1G182260.2	protein STAY-GREEN, chloroplastic-like [Aegilops tauschii subsp. tauschii]	3.60445	up	1.04519e-06	GO:0009507(chloroplast);GO:0010271(regulation of chlorophyll catabolic process)	ko00860(Porphyrin and chlorophyll metabolism)
hvu-MIR5050-p5_2ss1TC21CG	CGTTTTTGCCGGTTGAACGAGC	down	-inf	0.01	0.01	TRITD5Av1G216250.1	glucan endo-1,3-beta-glucosidase 8-like [Aegilops tauschii subsp. tauschii]	4.19746	up	3.351e-08	GO:0004553(hydrolase activity, hydrolyzing O-glycosyl compounds);GO:0030247(polysaccharide binding);GO:0046658(anchored component of plasma membrane)	-
hvu-MIR6200-p5_1ss15AT	TTTCCCAGTGACAGTAGGGGCAGC	down	-inf	0	0	TRITD6Bv1G012300.2	polyphenol oxidase, partial [Triticum aestivum]	1.62857	up	0.0219799	GO:1901708((+)-3'-hydroxylarreatricin biosynthetic process);GO:1901709((+)-larreatricin metabolic process)	ko00350(Tyrosine metabolism);ko00950(Isoquinoline alkaloid biosynthesis)
mdm-miR530a_L-1_1ss18TC	GCATTTGCACCTGCACCTGT	up	inf	0	0	TRITD1Av1G019080.4	predicted protein [Hordeum vulgare subsp. vulgare]	-1.50259	down	0.0217981	GO:0009813(flavonoid biosynthetic process);GO:0043231(intracellular membrane-bounded organelle);GO:0052696(flavonoid glucuronidation);GO:0080043(quercetin 3-O-glucosyltransferase activity);GO:0080044(quercetin 7-O-glucosyltransferase activity)	-
mdm-miR530a_L-1_1ss18TC	GCATTTGCACCTGCACCTGT	up	inf	0	0	TRITD1Bv1G086680.2	putative stripe rust resistance protein [Triticum aestivum]	-1.27748	down	0.0472878	GO:0005737(cytoplasm);GO:0030001(metal ion transport);GO:0046914(transition metal ion binding);GO:0046916(cellular transition metal ion homeostasis)	-
mdm-miR530a_L-1_1ss18TC	GCATTTGCACCTGCACCTGT	up	inf	0	0	TRITD1Bv1G146730.1	uncharacterized protein LOC109744843 [Aegilops tauschii subsp. tauschii]	-1.34081	down	0.0386956	GO:0003674(molecular_function);GO:0008150(biological_process);GO:0016021(integral component of membrane)	ko03013(RNA transport)
mdm-miR530a_L-1_1ss18TC	GCATTTGCACCTGCACCTGT	up	inf	0	0	TRITD2Bv1G210420.1	vacuolar-sorting receptor 7-like [Aegilops tauschii subsp. tauschii]	-2.21095	down	0.000969828	GO:0000139(Golgi membrane);GO:0005509(calcium ion binding);GO:0005794(Golgi apparatus);GO:0005887(integral component of plasma membrane);GO:0006623(protein targeting to vacuole);GO:0015031(protein transport);GO:0016021(integral component of membrane);GO:0017119(Golgi transport complex);GO:0030665(clathrin-coated vesicle membrane);GO:0031902(late endosome membrane)	ko00941(Flavonoid biosynthesis)
mdm-miR530a_L-1_1ss18TC	GCATTTGCACCTGCACCTGT	up	inf	0	0	TRITD3Av1G055030.1	unnamed protein product [Triticum aestivum]	-1.73742	down	0.00900096	GO:0005576(extracellular region);GO:0016042(lipid catabolic process);GO:0016788(hydrolase activity, acting on ester bonds);GO:0052689(carboxylic ester hydrolase activity)	-
mdm-miR530a_L-1_1ss18TC	GCATTTGCACCTGCACCTGT	up	inf	0	0	TRITD4Av1G025610.3	wall-associated receptor kinase-like 14 [Aegilops tauschii subsp. tauschii]	-2.0494	down	0.00215458	GO:0004674(protein serine/threonine kinase activity);GO:0005886(plasma membrane);GO:0007166(cell surface receptor signaling pathway)	-
mdm-miR530a_L-1_1ss18TC	GCATTTGCACCTGCACCTGT	up	inf	0	0	TRITD5Av1G022610.2	LEAF RUST 10 DISEASE-RESISTANCE LOCUS RECEPTOR-LIKE PROTEIN KINASE-like 2.4 [Brachypodium distachyon]	-1.89925	down	0.00430005	GO:0004674(protein serine/threonine kinase activity);GO:0005524(ATP binding);GO:0005886(plasma membrane);GO:0006468(protein phosphorylation);GO:0016021(integral component of membrane);GO:0016301(kinase activity)	ko00520(Amino sugar and nucleotide sugar metabolism);ko04016(MAPK signaling pathway - plant)
mdm-miR530a_L-1_1ss18TC	GCATTTGCACCTGCACCTGT	up	inf	0	0	TRITD5Av1G158420.1	wall-associated receptor kinase 3-like [Aegilops tauschii subsp. tauschii]	-2.50299	down	0.000223046	GO:0004674(protein serine/threonine kinase activity);GO:0005886(plasma membrane);GO:0007166(cell surface receptor signaling pathway)	-
mdm-miR530a_L-1_1ss18TC	GCATTTGCACCTGCACCTGT	up	inf	0	0	TRITD7Av1G212540.2	hypothetical protein TRIUR3_27071 [Triticum urartu]	-1.67167	down	0.010547	GO:0000139(Golgi membrane);GO:0005794(Golgi apparatus);GO:0009294(DNA mediated transformation);GO:0009617(response to bacterium);GO:0016021(integral component of membrane);GO:0016757(transferase activity, transferring glycosyl groups);GO:0047259(glucomannan 4-beta-mannosyltransferase activity);GO:0051753(mannan synthase activity);GO:0071555(cell wall organization)	-
mes-miR159c_L-1R+2_1ss7GT	TTGGATTGAAGGGAGCTCTGTT	up	inf	0	0	TRITD2Av1G093540.3	putative 5'-adenylylsulfate reductase 1, chloroplastic [Triticum urartu]	-1.7032	down	0.00919681	GO:0000103(sulfate assimilation);GO:0004604(phosphoadenylyl-sulfate reductase (thioredoxin) activity);GO:0009507(chloroplast);GO:0009534(chloroplast thylakoid);GO:0009570(chloroplast stroma);GO:0009973(adenylyl-sulfate reductase activity);GO:0016671(oxidoreductase activity, acting on a sulfur group of donors, disulfide as acceptor);GO:0019344(cysteine biosynthetic process);GO:0019379(sulfate assi…	ko00920(Sulfur metabolism)
mtr-MIR2600e-p5_2ss10GC20TA	AATGTTTGTCTTTCTAGAGA	up	inf	0.01	0.02	TRITD0Uv1G078700.1	hypothetical protein BRADI_4g01687v3 [Brachypodium distachyon]	-1.9547	down	0.00310973	GO:0004185(serine-type carboxypeptidase activity);GO:0051603(proteolysis involved in cellular protein catabolic process)	ko04626(Plant-pathogen interaction)
mtr-MIR2600e-p5_2ss10GC20TA	AATGTTTGTCTTTCTAGAGA	up	inf	0.01	0.02	TRITD2Av1G095120.7	unnamed protein product [Triticum aestivum]	-1.50918	down	0.0241451	GO:0000398(mRNA splicing, via spliceosome);GO:0004004(ATP-dependent RNA helicase activity);GO:0005681(spliceosomal complex);GO:0005737(cytoplasm)	ko03040(Spliceosome)
mtr-MIR2600e-p5_2ss10GC20TA	AATGTTTGTCTTTCTAGAGA	up	inf	0.01	0.02	TRITD4Av1G250010.1	E3 ubiquitin ligase BIG BROTHER-like [Aegilops tauschii subsp. tauschii]	-2.27662	down	0.000702786	GO:0043161(proteasome-mediated ubiquitin-dependent protein catabolic process);GO:0061630(ubiquitin protein ligase activity)	-
mtr-MIR2600e-p5_2ss10GC20TA	AATGTTTGTCTTTCTAGAGA	up	inf	0.01	0.02	TRITD6Av1G209240.2	nudix hydrolase 3 [Aegilops tauschii subsp. tauschii]	-2.90277	down	3.83615e-05	GO:0005515(protein binding);GO:0005737(cytoplasm);GO:0005773(vacuole);GO:0005829(cytosol);GO:0008239(dipeptidyl-peptidase activity);GO:0016787(hydrolase activity);GO:0046872(metal ion binding)	-
mtr-MIR2600e-p5_2ss10GC20TA	AATGTTTGTCTTTCTAGAGA	up	inf	0.01	0.02	TRITD6Bv1G006760.1	wall-associated receptor kinase-like 6 [Aegilops tauschii subsp. tauschii]	-1.64105	down	0.0118184	GO:0004674(protein serine/threonine kinase activity);GO:0005886(plasma membrane);GO:0007166(cell surface receptor signaling pathway)	-
osa-miR1436_L+2R-2	TTACATTATGGGACGGAGGGA	up	inf	0.01	0.02	TRITD0Uv1G107340.1	heat shock protein 101 [Triticum turgidum subsp. durum]	-2.82188	down	4.13719e-05	GO:0034605(cellular response to heat)	-
osa-miR156l-5p_L-1R-1	GACAGAAGAGAGTGAGCAT	up	inf	0	0	TRITD3Av1G251870.2	beta-glucosidase 5-like isoform X1 [Aegilops tauschii subsp. tauschii]	-1.81746	down	0.00564967	GO:0008422(beta-glucosidase activity);GO:1901657(glycosyl compound metabolic process)	ko00500(Starch and sucrose metabolism);ko00460(Cyanoamino acid metabolism);ko00940(Phenylpropanoid biosynthesis)
osa-MIR159c-p3_1ss1GT	TTTTGCATGACCCGGGAGATGA	down	-2.42	0	0	TRITD2Bv1G146670.1	Arogenate dehydratase/prephenate dehydratase 6, chloroplastic [Triticum urartu]	1.93726	up	0.00540448	GO:0004664(prephenate dehydratase activity);GO:0009094(L-phenylalanine biosynthetic process);GO:0009507(chloroplast);GO:0009570(chloroplast stroma);GO:0047769(arogenate dehydratase activity)	ko00400(Phenylalanine, tyrosine and tryptophan biosynthesis)
osa-miR160f-5p_L-1	GCCTGGCTCCCTGAATGCCA	up	1.52	0	0	TRITD1Bv1G022770.2	UDP-glycosyltransferase 86A1 isoform X1 [Aegilops tauschii subsp. tauschii]	-1.60705	down	0.0137433	GO:0009813(flavonoid biosynthetic process);GO:0043231(intracellular membrane-bounded organelle);GO:0052696(flavonoid glucuronidation);GO:0080043(quercetin 3-O-glucosyltransferase activity);GO:0080044(quercetin 7-O-glucosyltransferase activity)	-
osa-miR160f-5p_L-1	GCCTGGCTCCCTGAATGCCA	up	1.52	0	0	TRITD2Bv1G157170.2	ferric reduction oxidase 7, chloroplastic-like [Aegilops tauschii subsp. tauschii]	-2.08395	down	0.00172607	GO:0000293(ferric-chelate reductase activity);GO:0006811(ion transport);GO:0009507(chloroplast);GO:0009767(photosynthetic electron transport chain);GO:0016020(membrane);GO:0016021(integral component of membrane);GO:0016491(oxidoreductase activity);GO:0031969(chloroplast membrane);GO:0046872(metal ion binding);GO:0055114(oxidation-reduction process)	-
osa-miR160f-5p_L-1	GCCTGGCTCCCTGAATGCCA	up	1.52	0	0	TRITD2Bv1G202650.6	cis-zeatin O-glucosyltransferase 1-like [Aegilops tauschii subsp. tauschii]	-2.1359	down	0.00164434	GO:0008194(UDP-glycosyltransferase activity);GO:0009813(flavonoid biosynthetic process);GO:0043231(intracellular membrane-bounded organelle);GO:0052696(flavonoid glucuronidation)	ko00908(Zeatin biosynthesis)
osa-miR160f-5p_L-1	GCCTGGCTCCCTGAATGCCA	up	1.52	0	0	TRITD2Bv1G210420.1	vacuolar-sorting receptor 7-like [Aegilops tauschii subsp. tauschii]	-2.21095	down	0.000969828	GO:0000139(Golgi membrane);GO:0005509(calcium ion binding);GO:0005794(Golgi apparatus);GO:0005887(integral component of plasma membrane);GO:0006623(protein targeting to vacuole);GO:0015031(protein transport);GO:0016021(integral component of membrane);GO:0017119(Golgi transport complex);GO:0030665(clathrin-coated vesicle membrane);GO:0031902(late endosome membrane)	ko00941(Flavonoid biosynthesis)
osa-MIR160f-p3_1ss18TA	TGGCATTGAGGGAGTCAAGC	up	1.64	0	0	TRITD1Bv1G176370.1	RecName: Full=Phosphoglycerate kinase, chloroplastic; Flags: Precursor	-1.81313	down	0.00588991	GO:0004618(phosphoglycerate kinase activity);GO:0004672(protein kinase activity);GO:0005524(ATP binding);GO:0005737(cytoplasm);GO:0005739(mitochondrion);GO:0005829(cytosol);GO:0006096(glycolytic process);GO:0009507(chloroplast);GO:0009536(plastid);GO:0009570(chloroplast stroma);GO:0009579(thylakoid);GO:0016020(membrane);GO:0019253(reductive pentose-phosphate cycle);GO:0046686(response to cadmium …	ko00010(Glycolysis / Gluconeogenesis);ko00710(Carbon fixation in photosynthetic organisms)
osa-MIR160f-p3_1ss18TA	TGGCATTGAGGGAGTCAAGC	up	1.64	0	0	TRITD1Bv1G224330.1	L-type lectin-domain containing receptor kinase IX.1-like [Aegilops tauschii subsp. tauschii]	-1.71259	down	0.00920915	GO:0002229(defense response to oomycetes);GO:0004674(protein serine/threonine kinase activity);GO:0005515(protein binding);GO:0005524(ATP binding);GO:0005886(plasma membrane);GO:0006468(protein phosphorylation);GO:0010726(positive regulation of hydrogen peroxide metabolic process);GO:0010942(positive regulation of cell death);GO:0016021(integral component of membrane);GO:0016301(kinase activity);…	-
osa-MIR160f-p3_1ss18TA	TGGCATTGAGGGAGTCAAGC	up	1.64	0	0	TRITD3Av1G101660.10	AMSH-like ubiquitin thioesterase 3 isoform X1 [Aegilops tauschii subsp. tauschii]	-1.89131	down	0.00483823	GO:0000338(protein deneddylation);GO:0005515(protein binding);GO:0005634(nucleus);GO:0005737(cytoplasm);GO:0005770(late endosome);GO:0005774(vacuolar membrane);GO:0006897(endocytosis);GO:0007033(vacuole organization);GO:0008237(metallopeptidase activity);GO:0015031(protein transport);GO:0016020(membrane);GO:0016021(integral component of membrane);GO:0016926(protein desumoylation);GO:0019941(modif…	ko04144(Endocytosis)
osa-miR167d-5p_L-1R+1	GAAGCTGCCAGCATGATCTGG	up	inf	0	0	TRITD5Av1G055240.5	probable bifunctional methylthioribulose-1-phosphate dehydratase/enolase-phosphatase E1 [Aegilops tauschii subsp. tauschii]	-1.84229	down	0.00514819	GO:0000287(magnesium ion binding);GO:0005737(cytoplasm);GO:0005829(cytosol);GO:0009507(chloroplast);GO:0009570(chloroplast stroma);GO:0016787(hydrolase activity);GO:0019509(L-methionine salvage from methylthioadenosine);GO:0043874(acireductone synthase activity);GO:0046570(methylthioribulose 1-phosphate dehydratase activity)	ko00270(Cysteine and methionine metabolism)
osa-miR167d-5p_L-1R+1	GAAGCTGCCAGCATGATCTGG	up	inf	0	0	TRITD6Av1G199080.1	uncharacterized protein LOC109783325 [Aegilops tauschii subsp. tauschii]	-1.44225	down	0.0259823	GO:0005634(nucleus);GO:0005737(cytoplasm)	-
osa-miR167d-5p_R+1	TGAAGCTGCCAGCATGATCTGG	up	1.4	0	0.01	TRITD0Uv1G048900.4	probable bifunctional methylthioribulose-1-phosphate dehydratase/enolase-phosphatase E1 [Aegilops tauschii subsp. tauschii]	-1.50389	down	0.0205401	GO:0000287(magnesium ion binding);GO:0005737(cytoplasm);GO:0005829(cytosol);GO:0009507(chloroplast);GO:0009570(chloroplast stroma);GO:0016787(hydrolase activity);GO:0019509(L-methionine salvage from methylthioadenosine);GO:0043874(acireductone synthase activity);GO:0046570(methylthioribulose 1-phosphate dehydratase activity)	ko00270(Cysteine and methionine metabolism)
osa-miR168a-3p_L-4	CCGCCTTGCACCAAGTGAAT	down	-1.06	0	0	TRITD1Av1G209160.1	uncharacterized protein LOC109784134 [Aegilops tauschii subsp. tauschii]	1.5303	up	0.0267782	GO:0003977(UDP-N-acetylglucosamine diphosphorylase activity);GO:0005829(cytosol);GO:0006048(UDP-N-acetylglucosamine biosynthetic process)	ko00520(Amino sugar and nucleotide sugar metabolism)
osa-miR168a-3p_L-4	CCGCCTTGCACCAAGTGAAT	down	-1.06	0	0	TRITD2Av1G152190.2	glycine-rich cell wall structural protein-like [Aegilops tauschii subsp. tauschii]	1.56727	up	0.0273115	-	-
osa-miR168a-3p_L-4	CCGCCTTGCACCAAGTGAAT	down	-1.06	0	0	TRITD2Av1G284370.2	Intracellular protease 1 [Triticum urartu]	2.79844	up	8.73824e-05	GO:0019172(glyoxalase III activity);GO:0019243(methylglyoxal catabolic process to D-lactate via S-lactoyl-glutathione)	ko00620(Pyruvate metabolism)
osa-miR168a-3p_L-4	CCGCCTTGCACCAAGTGAAT	down	-1.06	0	0	TRITD2Av1G284370.5	Intracellular protease 1 [Triticum urartu]	2.40925	up	0.000597648	GO:0019172(glyoxalase III activity);GO:0019243(methylglyoxal catabolic process to D-lactate via S-lactoyl-glutathione)	ko00620(Pyruvate metabolism)
osa-miR168a-3p_L-4	CCGCCTTGCACCAAGTGAAT	down	-1.06	0	0	TRITD3Bv1G279260.1	unnamed protein product [Triticum aestivum]	2.0194	up	0.00365667	GO:0016020(membrane);GO:0016709(oxidoreductase activity, acting on paired donors, with incorporation or reduction of molecular oxygen, NAD(P)H as one donor, and incorporation of one atom of oxygen);GO:0044550(secondary metabolite biosynthetic process);GO:0098542(defense response to other organism)	ko00460(Cyanoamino acid metabolism)
osa-miR168a-3p_L-4	CCGCCTTGCACCAAGTGAAT	down	-1.06	0	0	TRITD4Bv1G120830.1	Heat shock cognate 70 kDa protein [Triticum urartu]	5.59128	up	2.8585e-12	GO:0005515(protein binding);GO:0005524(ATP binding);GO:0005618(cell wall);GO:0005634(nucleus);GO:0005794(Golgi apparatus);GO:0005829(cytosol);GO:0005886(plasma membrane);GO:0006351(transcription, DNA-templated);GO:0006355(regulation of transcription, DNA-templated);GO:0006457(protein folding);GO:0009408(response to heat);GO:0009615(response to virus);GO:0009617(response to bacterium);GO:0034620(c…	ko03040(Spliceosome);ko04141(Protein processing in endoplasmic reticulum);ko04144(Endocytosis)
osa-MIR2873b-p5_2ss18TC21AC	TTTTTGTTTCTCTCAAACGAC	down	-1.2	0.03	0.03	TRITD1Av1G191010.5	sulfite reductase [Triticum turgidum subsp. durum]	2.09873	up	0.00271845	GO:0003677(DNA binding);GO:0006275(regulation of DNA replication);GO:0006323(DNA packaging);GO:0009570(chloroplast stroma);GO:0019424(sulfide oxidation, using siroheme sulfite reductase);GO:0042644(chloroplast nucleoid);GO:0045892(negative regulation of transcription, DNA-templated);GO:0050311(sulfite reductase (ferredoxin) activity);GO:0016002(sulfite reductase activity);GO:0019419(sulfate reduc…	ko00920(Sulfur metabolism)
osa-MIR2873b-p5_2ss18TC21AC	TTTTTGTTTCTCTCAAACGAC	down	-1.2	0.03	0.03	TRITD1Av1G214780.4	26S proteasome non-ATPase regulatory subunit 5 [Triticum urartu]	2.11164	up	0.00255053	GO:0008540(proteasome regulatory particle, base subcomplex);GO:0070682(proteasome regulatory particle assembly)	-
osa-MIR2873b-p5_2ss18TC21AC	TTTTTGTTTCTCTCAAACGAC	down	-1.2	0.03	0.03	TRITD2Av1G157130.12	uncharacterized protein LOC109786668 [Aegilops tauschii subsp. tauschii]	1.84698	up	0.00949297	GO:0001708(cell fate specification);GO:0003674(molecular_function);GO:0005794(Golgi apparatus);GO:0009718(anthocyanin-containing compound biosynthetic process);GO:0016192(vesicle-mediated transport);GO:0019898(extrinsic component of membrane);GO:0044090(positive regulation of vacuole organization);GO:1903415(flavonoid transport from endoplasmic reticulum to plant-type vacuole)	-
osa-MIR2873b-p5_2ss18TC21AC	TTTTTGTTTCTCTCAAACGAC	down	-1.2	0.03	0.03	TRITD5Bv1G233310.1	uncharacterized protein At5g02240-like [Aegilops tauschii subsp. tauschii]	2.18268	up	0.0017405	GO:0005507(copper ion binding);GO:0009507(chloroplast);GO:0009570(chloroplast stroma);GO:0009579(thylakoid);GO:0042742(defense response to bacterium);GO:0048046(apoplast)	-
osa-MIR2873b-p5_2ss18TC21AC	TTTTTGTTTCTCTCAAACGAC	down	-1.2	0.03	0.03	TRITD5Bv1G233310.4	uncharacterized protein At5g02240-like [Aegilops tauschii subsp. tauschii]	2.28309	up	0.0012461	GO:0005507(copper ion binding);GO:0009507(chloroplast);GO:0009570(chloroplast stroma);GO:0009579(thylakoid);GO:0042742(defense response to bacterium);GO:0048046(apoplast)	-
osa-MIR2873b-p5_2ss18TC21AC	TTTTTGTTTCTCTCAAACGAC	down	-1.2	0.03	0.03	TRITD6Bv1G049560.2	eukaryotic initiation factor 4A-like [Aegilops tauschii subsp. tauschii]	1.92202	up	0.00601788	GO:0004004(ATP-dependent RNA helicase activity);GO:0006413(translational initiation);GO:0009826(unidimensional cell growth);GO:0010468(regulation of gene expression);GO:0010501(RNA secondary structure unwinding)	ko03013(RNA transport)
osa-MIR2873b-p5_2ss18TC21AC	TTTTTGTTTCTCTCAAACGAC	down	-1.2	0.03	0.03	TRITD6Bv1G142420.1	transmembrane protein 208 homolog [Aegilops tauschii subsp. tauschii]	2.10009	up	0.00273549	GO:0006624(vacuolar protein processing)	-
osa-miR319a-3p.2-3p_R+1	TTGGACTGAAGGGTGCTCCCT	up	1.07	0	0	TRITD7Av1G268690.1	5-epiaristolochene 1,3-dihydroxylase-like [Aegilops tauschii subsp. tauschii]	-4.13381	down	2.72212e-08	GO:0016020(membrane);GO:0016709(oxidoreductase activity, acting on paired donors, with incorporation or reduction of molecular oxygen, NAD(P)H as one donor, and incorporation of one atom of oxygen);GO:0044550(secondary metabolite biosynthetic process)	-
osa-miR396d_L-1_2ss20GT21GA	CCACAGGCTTTCTTGAACTA	up	3.55	0	0	TRITD2Av1G193300.5	Zeaxanthin epoxidase, chloroplastic [Triticum urartu]	-1.47941	down	0.0224658	GO:0004497(monooxygenase activity);GO:0044550(secondary metabolite biosynthetic process)	ko00906(Carotenoid biosynthesis)
osa-miR396d_L-1_2ss20GT21GA	CCACAGGCTTTCTTGAACTA	up	3.55	0	0	TRITD2Bv1G158920.3	zeaxanthin epoxidase, chloroplastic [Aegilops tauschii subsp. tauschii]	-1.75875	down	0.00868072	GO:0004497(monooxygenase activity);GO:0044550(secondary metabolite biosynthetic process)	ko00906(Carotenoid biosynthesis)
osa-miR396d_L-1_2ss20GT21GA	CCACAGGCTTTCTTGAACTA	up	3.55	0	0	TRITD2Bv1G158920.6	Zeaxanthin epoxidase, chloroplastic [Triticum urartu]	-5.94195	down	1.44078e-13	GO:0004497(monooxygenase activity);GO:0044550(secondary metabolite biosynthetic process)	ko00906(Carotenoid biosynthesis)
osa-miR396d_L-1_2ss20GT21GA	CCACAGGCTTTCTTGAACTA	up	3.55	0	0	TRITD5Bv1G000560.1	cell division AAA ATPase family protein [Triticum aestivum]	-2.54362	down	0.000190189	GO:0005524(ATP binding);GO:0005739(mitochondrion);GO:0005783(endoplasmic reticulum);GO:0005886(plasma membrane);GO:0009409(response to cold);GO:0009414(response to water deprivation);GO:0009651(response to salt stress);GO:0009737(response to abscisic acid);GO:0010154(fruit development);GO:0010431(seed maturation);GO:0016021(integral component of membrane);GO:0016887(ATPase activity);GO:0031966(mi…	-
osa-miR396d_L-1R-2	CCACAGGCTTTCTTGAAC	up	inf	0	0	TRITD1Bv1G101870.8	protein ENHANCED DISEASE RESISTANCE 2-like [Aegilops tauschii subsp. tauschii]	-1.5326	down	0.0182647	GO:0005634(nucleus);GO:0005886(plasma membrane);GO:0007165(signal transduction);GO:0035091(phosphatidylinositol binding)	-
osa-miR396d_L-1R-2	CCACAGGCTTTCTTGAAC	up	inf	0	0	TRITD2Bv1G008670.5	UDP-glucosyltransferase [Triticum aestivum]	-3.15904	down	6.81357e-06	GO:0009813(flavonoid biosynthetic process);GO:0043231(intracellular membrane-bounded organelle);GO:0052696(flavonoid glucuronidation);GO:0080043(quercetin 3-O-glucosyltransferase activity);GO:0080044(quercetin 7-O-glucosyltransferase activity)	ko00944(Flavone and flavonol biosynthesis);ko00906(Carotenoid biosynthesis)
osa-miR396d_L-1R-2	CCACAGGCTTTCTTGAAC	up	inf	0	0	TRITD2Bv1G008670.6	UDP-glucosyltransferase [Triticum aestivum]	-3.11128	down	8.37634e-06	GO:0009813(flavonoid biosynthetic process);GO:0043231(intracellular membrane-bounded organelle);GO:0052696(flavonoid glucuronidation);GO:0080043(quercetin 3-O-glucosyltransferase activity);GO:0080044(quercetin 7-O-glucosyltransferase activity)	ko00944(Flavone and flavonol biosynthesis);ko00906(Carotenoid biosynthesis)
osa-miR396d_L-1R-2	CCACAGGCTTTCTTGAAC	up	inf	0	0	TRITD2Bv1G090000.3	cysteine-rich receptor-like protein kinase 6 [Aegilops tauschii subsp. tauschii]	-1.26827	down	0.0496414	GO:0004674(protein serine/threonine kinase activity);GO:0005886(plasma membrane);GO:0006468(protein phosphorylation);GO:0006952(defense response);GO:0009506(plasmodesma)	-
osa-miR396d_L-1R-2	CCACAGGCTTTCTTGAAC	up	inf	0	0	TRITD3Av1G259280.1	DIMBOA UDP-glucosyltransferase BX8-like [Aegilops tauschii subsp. tauschii]	-2.98219	down	2.38467e-05	GO:0009813(flavonoid biosynthetic process);GO:0043231(intracellular membrane-bounded organelle);GO:0052696(flavonoid glucuronidation);GO:0080043(quercetin 3-O-glucosyltransferase activity);GO:0080044(quercetin 7-O-glucosyltransferase activity)	ko00908(Zeatin biosynthesis)
osa-miR396d_L-1R-2	CCACAGGCTTTCTTGAAC	up	inf	0	0	TRITD4Av1G045750.1	cysteine-rich repeat secretory protein 55-like [Aegilops tauschii subsp. tauschii]	-3.26598	down	3.70839e-06	GO:0003674(molecular_function);GO:0005576(extracellular region);GO:0080167(response to karrikin)	-
osa-miR396d_L-1R-2	CCACAGGCTTTCTTGAAC	up	inf	0	0	TRITD5Av1G132890.1	pathogenesis-related protein 1-like [Aegilops tauschii subsp. tauschii]	-1.96083	down	0.00302634	GO:0003674(molecular_function);GO:0005576(extracellular region);GO:0005615(extracellular space);GO:0008150(biological_process)	ko04016(MAPK signaling pathway - plant);ko04075(Plant hormone signal transduction);ko04626(Plant-pathogen interaction)
osa-miR396d_L-1R-2	CCACAGGCTTTCTTGAAC	up	inf	0	0	TRITD6Av1G171580.2	ABA 8'-hydroxylase [Triticum aestivum]	-1.76294	down	0.00847777	GO:0007275(multicellular organism development);GO:0009687(abscisic acid metabolic process);GO:0010268(brassinosteroid homeostasis);GO:0016125(sterol metabolic process);GO:0016132(brassinosteroid biosynthetic process);GO:0016709(oxidoreductase activity, acting on paired donors, with incorporation or reduction of molecular oxygen, NAD(P)H as one donor, and incorporation of one atom of oxygen)	ko00906(Carotenoid biosynthesis)
osa-miR396d_L-1R-2	CCACAGGCTTTCTTGAAC	up	inf	0	0	TRITD7Av1G200100.1	F-box/kelch-repeat protein At1g80440-like [Aegilops tauschii subsp. tauschii]	-1.61987	down	0.0136595	GO:0003674(molecular_function);GO:0005634(nucleus);GO:0005829(cytosol);GO:0019005(SCF ubiquitin ligase complex);GO:0030162(regulation of proteolysis);GO:0031625(ubiquitin protein ligase binding);GO:0043161(proteasome-mediated ubiquitin-dependent protein catabolic process);GO:0080037(negative regulation of cytokinin-activated signaling pathway);GO:2000762(regulation of phenylpropanoid metabolic pr…	-
osa-MIR437-p5_2ss16TA17AG	TGACCAAGTTTGTAGAGAAA	up	inf	0.01	0.02	TRITD4Bv1G003110.2	2-methyl-6-phytyl-1,4-hydroquinone methyltransferase 2, chloroplastic-like isoform X1 [Aegilops tauschii subsp. tauschii]	-1.89624	down	0.00413115	GO:0005737(cytoplasm);GO:0008757(S-adenosylmethionine-dependent methyltransferase activity);GO:0032259(methylation)	ko00130(Ubiquinone and other terpenoid-quinone biosynthesis)
osa-MIR437-p5_2ss17TA18AG_1	TTGACCAAGTTTGTAGAGAA	up	inf	0	0	TRITD1Bv1G193620.1	disease resistance protein RGA2-like [Aegilops tauschii subsp. tauschii]	-3.1313	down	8.05538e-06	-	-
osa-MIR437-p5_2ss17TA18AG_1	TTGACCAAGTTTGTAGAGAA	up	inf	0	0	TRITD4Av1G090460.1	DNA helicase INO80 [Aegilops tauschii subsp. tauschii]	-1.64235	down	0.0132468	GO:0000070(mitotic sister chromatid segregation);GO:0000724(double-strand break repair via homologous recombination);GO:0003677(DNA binding);GO:0003678(DNA helicase activity);GO:0005524(ATP binding);GO:0006338(chromatin remodeling);GO:0006351(transcription, DNA-templated);GO:0010571(positive regulation of nuclear cell cycle DNA replication);GO:0016887(ATPase activity);GO:0030307(positive regulati…	-
osa-MIR437-p5_2ss17TA18AG_1	TTGACCAAGTTTGTAGAGAA	up	inf	0	0	TRITD4Bv1G080490.5	DNA helicase INO80 [Aegilops tauschii subsp. tauschii]	-1.84266	down	0.00533844	GO:0000790(nuclear chromatin);GO:0003677(DNA binding);GO:0005524(ATP binding);GO:0006281(DNA repair);GO:0006338(chromatin remodeling);GO:0006357(regulation of transcription by RNA polymerase II);GO:0031011(Ino80 complex);GO:0043044(ATP-dependent chromatin remodeling);GO:0043140(ATP-dependent 3'-5' DNA helicase activity);GO:0060303(regulation of nucleosome density);GO:0080040(positive regulation o…	-
osa-MIR437-p5_2ss17TA18AG_2	TTGACCAAGTTTGTAGAGAAA	up	inf	0	0	TRITD7Bv1G046640.13	fructose-1,6-bisphosphate aldolase 20 [Triticum aestivum]	-1.31725	down	0.0423012	GO:0003674(molecular_function);GO:0005575(cellular_component);GO:0008150(biological_process);GO:0043718(2-hydroxymethylglutarate dehydrogenase activity);GO:0051187(cofactor catabolic process)	ko00280(Valine, leucine and isoleucine degradation)
osa-miR444a-3p.2_L-1	GCAGTTGCTGCCTCAAGCTT	up	inf	0	0	TRITD2Bv1G111340.5	protein GRIP [Aegilops tauschii subsp. tauschii]	-1.65514	down	0.0138328	GO:0000795(synaptonemal complex);GO:0007131(reciprocal meiotic recombination)	-
osa-miR444a-3p.2_L-1	GCAGTTGCTGCCTCAAGCTT	up	inf	0	0	TRITD2Bv1G159600.1	uncharacterized protein LOC109774036 [Aegilops tauschii subsp. tauschii]	-1.67301	down	0.0105989	-	-
osa-miR444a-3p.2_L-1	GCAGTTGCTGCCTCAAGCTT	up	inf	0	0	TRITD2Bv1G231460.1	WRKY45-like transcription factor [Triticum aestivum]	-1.38235	down	0.0318069	GO:0000987(proximal promoter sequence-specific DNA binding);GO:0003700(DNA binding transcription factor activity);GO:0005634(nucleus);GO:0005730(nucleolus);GO:0006351(transcription, DNA-templated);GO:0006355(regulation of transcription, DNA-templated);GO:0010200(response to chitin);GO:0043565(sequence-specific DNA binding);GO:0044212(transcription regulatory region DNA binding);GO:0048527(lateral…	ko04626(Plant-pathogen interaction)
osa-miR444a-3p.2_L-1	GCAGTTGCTGCCTCAAGCTT	up	inf	0	0	TRITD3Av1G186730.1	unnamed protein product [Triticum aestivum]	-2.61152	down	0.000165627	GO:0003723(RNA binding);GO:0003729(mRNA binding);GO:0005634(nucleus);GO:0005737(cytoplasm);GO:0006970(response to osmotic stress);GO:0009651(response to salt stress);GO:0009737(response to abscisic acid);GO:0009738(abscisic acid-activated signaling pathway);GO:0009787(regulation of abscisic acid-activated signaling pathway);GO:0048471(perinuclear region of cytoplasm);GO:0071470(cellular response …	-
osa-miR444a-3p.2_L-1	GCAGTTGCTGCCTCAAGCTT	up	inf	0	0	TRITD3Bv1G001660.1	UPF0481 protein At3g47200-like [Aegilops tauschii subsp. tauschii]	-2.31071	down	0.000586624	GO:0005886(plasma membrane);GO:0008150(biological_process)	ko00052(Galactose metabolism);ko00500(Starch and sucrose metabolism)
osa-miR444a-3p.2_L-1	GCAGTTGCTGCCTCAAGCTT	up	inf	0	0	TRITD3Bv1G001870.1	unnamed protein product [Triticum aestivum]	-1.53836	down	0.0186188	-	-
osa-miR444a-3p.2_L-1	GCAGTTGCTGCCTCAAGCTT	up	inf	0	0	TRITD4Av1G255460.4	probable glutathione S-transferase GSTU6 [Aegilops tauschii subsp. tauschii]	-1.56905	down	0.0156661	GO:0004364(glutathione transferase activity);GO:0005737(cytoplasm);GO:0006749(glutathione metabolic process);GO:0009407(toxin catabolic process)	ko00480(Glutathione metabolism)
osa-miR444a-3p.2_L-1	GCAGTTGCTGCCTCAAGCTT	up	inf	0	0	TRITD4Bv1G085280.2	ABC transporter F family member 5-like [Aegilops tauschii subsp. tauschii]	-1.74413	down	0.00802062	GO:0005215(transporter activity);GO:0005524(ATP binding);GO:0005886(plasma membrane);GO:0009624(response to nematode);GO:0016887(ATPase activity)	-
osa-miR444a-3p.2_L-1	GCAGTTGCTGCCTCAAGCTT	up	inf	0	0	TRITD5Av1G109360.2	putative glutathione S-transferase [Triticum urartu]	-1.43146	down	0.0265491	GO:0004364(glutathione transferase activity);GO:0005737(cytoplasm);GO:0006749(glutathione metabolic process);GO:0009407(toxin catabolic process)	ko00480(Glutathione metabolism)
osa-miR444a-3p.2_L-1	GCAGTTGCTGCCTCAAGCTT	up	inf	0	0	TRITD5Av1G209390.4	malate dehydrogenase, glyoxysomal-like [Aegilops tauschii subsp. tauschii]	-2.77902	down	5.22607e-05	GO:0005737(cytoplasm);GO:0005777(peroxisome);GO:0006097(glyoxylate cycle);GO:0006099(tricarboxylic acid cycle);GO:0006108(malate metabolic process);GO:0009507(chloroplast);GO:0016615(malate dehydrogenase activity);GO:0030060(L-malate dehydrogenase activity);GO:0031998(regulation of fatty acid beta-oxidation);GO:0080093(regulation of photorespiration)	ko00020(Citrate cycle (TCA cycle));ko00620(Pyruvate metabolism);ko00630(Glyoxylate and dicarboxylate metabolism);ko00710(Carbon fixation in photosynthetic organisms);ko00270(Cysteine and methionine metabolism)
osa-miR444a-3p.2_L-1	GCAGTTGCTGCCTCAAGCTT	up	inf	0	0	TRITD5Bv1G215070.1	receptor-like serine/threonine-protein kinase SD1-7 [Aegilops tauschii subsp. tauschii]	-1.5451	down	0.0194512	GO:0004674(protein serine/threonine kinase activity);GO:0005886(plasma membrane);GO:0006468(protein phosphorylation);GO:0006952(defense response);GO:0009506(plasmodesma)	-
osa-miR444a-3p.2_L-1	GCAGTTGCTGCCTCAAGCTT	up	inf	0	0	TRITD7Av1G158790.2	Vesicle-associated protein 4-2 [Triticum urartu]	-1.26007	down	0.0489024	GO:0009739(response to gibberellin)	ko00020(Citrate cycle (TCA cycle));ko00630(Glyoxylate and dicarboxylate metabolism)
osa-miR444a-3p.2_L-1	GCAGTTGCTGCCTCAAGCTT	up	inf	0	0	TRITD7Bv1G206690.1	receptor kinase-like protein Xa21 [Aegilops tauschii subsp. tauschii]	-2.32027	down	0.000570775	GO:0005515(protein binding);GO:0002764(immune response-regulating signaling pathway);GO:0004674(protein serine/threonine kinase activity);GO:0005524(ATP binding);GO:0005886(plasma membrane);GO:0006468(protein phosphorylation);GO:0007169(transmembrane receptor protein tyrosine kinase signaling pathway);GO:0009626(plant-type hypersensitive response);GO:0010204(defense response signaling pathway, re…	ko04626(Plant-pathogen interaction)
osa-miR444a-3p.2_L-1	GCAGTTGCTGCCTCAAGCTT	up	inf	0	0	TRITD7Bv1G225440.1	Coatomer subunit beta'-2 [Triticum urartu]	-1.96991	down	0.00290284	GO:0004674(protein serine/threonine kinase activity);GO:0005886(plasma membrane);GO:0006468(protein phosphorylation);GO:0006952(defense response);GO:0009506(plasmodesma)	-
osa-miR444a-3p.2_L-1	GCAGTTGCTGCCTCAAGCTT	up	inf	0	0	TRITD7Bv1G229230.1	NAC domain-containing protein 35-like [Aegilops tauschii subsp. tauschii]	-1.62038	down	0.0130043	GO:0003700(DNA binding transcription factor activity);GO:0005634(nucleus);GO:0007275(multicellular organism development);GO:0009965(leaf morphogenesis);GO:0010200(response to chitin);GO:0045792(negative regulation of cell size);GO:0048281(inflorescence morphogenesis)	ko03013(RNA transport);ko03015(mRNA surveillance pathway);ko03018(RNA degradation)
osa-MIR444d-p5	TTTCTTGCAAGTTGTGCAGT	up	inf	0	0	TRITD0Uv1G107340.1	heat shock protein 101 [Triticum turgidum subsp. durum]	-2.82188	down	4.13719e-05	GO:0034605(cellular response to heat)	-
osa-MIR444d-p5	TTTCTTGCAAGTTGTGCAGT	up	inf	0	0	TRITD1Av1G220730.2	protein CHUP1, chloroplastic [Aegilops tauschii subsp. tauschii]	-1.71874	down	0.00973544	GO:0009658(chloroplast organization);GO:0009707(chloroplast outer membrane)	-
osa-MIR444d-p5	TTTCTTGCAAGTTGTGCAGT	up	inf	0	0	TRITD1Bv1G022770.2	UDP-glycosyltransferase 86A1 isoform X1 [Aegilops tauschii subsp. tauschii]	-1.60705	down	0.0137433	GO:0009813(flavonoid biosynthetic process);GO:0043231(intracellular membrane-bounded organelle);GO:0052696(flavonoid glucuronidation);GO:0080043(quercetin 3-O-glucosyltransferase activity);GO:0080044(quercetin 7-O-glucosyltransferase activity)	-
osa-MIR444d-p5	TTTCTTGCAAGTTGTGCAGT	up	inf	0	0	TRITD1Bv1G223980.1	pathogen-related protein [Aegilops tauschii subsp. tauschii]	-2.23118	down	0.000931905	GO:0003674(molecular_function);GO:0005737(cytoplasm);GO:0008150(biological_process)	-
osa-MIR444d-p5	TTTCTTGCAAGTTGTGCAGT	up	inf	0	0	TRITD2Bv1G195400.2	Naringenin,2-oxoglutarate 3-dioxygenase [Triticum urartu]	-1.95393	down	0.00312413	GO:0051213(dioxygenase activity)	ko00941(Flavonoid biosynthesis);ko00940(Phenylpropanoid biosynthesis)
osa-MIR444d-p5	TTTCTTGCAAGTTGTGCAGT	up	inf	0	0	TRITD3Av1G206920.1	unnamed protein product [Triticum aestivum]	-1.43527	down	0.0283951	GO:0005886(plasma membrane);GO:0006952(defense response);GO:0007165(signal transduction)	ko04016(MAPK signaling pathway - plant);ko04075(Plant hormone signal transduction);ko04626(Plant-pathogen interaction)
osa-MIR444d-p5	TTTCTTGCAAGTTGTGCAGT	up	inf	0	0	TRITD4Av1G203880.1	unnamed protein product [Triticum aestivum]	-1.55994	down	0.0167494	GO:0004674(protein serine/threonine kinase activity);GO:0005515(protein binding);GO:0005524(ATP binding);GO:0005634(nucleus);GO:0005886(plasma membrane);GO:0006468(protein phosphorylation);GO:0009506(plasmodesma);GO:0009755(hormone-mediated signaling pathway);GO:0010183(pollen tube guidance);GO:0016020(membrane);GO:0016021(integral component of membrane);GO:0016301(kinase activity);GO:0090406(pol…	-
osa-MIR444d-p5	TTTCTTGCAAGTTGTGCAGT	up	inf	0	0	TRITD4Av1G260890.1	MDIS1-interacting receptor like kinase 2-like [Aegilops tauschii subsp. tauschii]	-1.70941	down	0.00891035	GO:0004674(protein serine/threonine kinase activity);GO:0005515(protein binding);GO:0005524(ATP binding);GO:0005634(nucleus);GO:0005886(plasma membrane);GO:0006468(protein phosphorylation);GO:0009506(plasmodesma);GO:0009755(hormone-mediated signaling pathway);GO:0010183(pollen tube guidance);GO:0016020(membrane);GO:0016021(integral component of membrane);GO:0016301(kinase activity);GO:0090406(pol…	-
osa-MIR444d-p5	TTTCTTGCAAGTTGTGCAGT	up	inf	0	0	TRITD5Bv1G164220.1	hypothetical protein OsI_26279 [Oryza sativa Indica Group]	-2.58295	down	0.000150938	GO:0003924(GTPase activity);GO:0005622(intracellular);GO:0006412(translation)	-
osa-MIR444d-p5	TTTCTTGCAAGTTGTGCAGT	up	inf	0	0	TRITD5Bv1G223830.1	hypothetical protein TRIUR3_33991 [Triticum urartu]	-1.68423	down	0.00991572	-	-
osa-MIR444d-p5	TTTCTTGCAAGTTGTGCAGT	up	inf	0	0	TRITD6Bv1G183080.1	U-box domain-containing protein 21-like [Aegilops tauschii subsp. tauschii]	-1.60522	down	0.0170298	GO:0004842(ubiquitin-protein transferase activity);GO:0005634(nucleus);GO:0010200(response to chitin);GO:0016567(protein ubiquitination)	ko04120(Ubiquitin mediated proteolysis)
osa-miR5071_2ss15GA21AT	TCAAGCATCATATCATGGACT	down	-1.68	0	0	TRITD1Bv1G216670.2	disease resistance protein RPP13-like [Aegilops tauschii subsp. tauschii]	2.60142	up	0.000244175	GO:0004185(serine-type carboxypeptidase activity);GO:0051603(proteolysis involved in cellular protein catabolic process)	ko04626(Plant-pathogen interaction)
osa-miR5071_L-1_1ss15GA	CAAGCATCATATCATGGACA	up	inf	0	0	TRITD0Uv1G078700.1	hypothetical protein BRADI_4g01687v3 [Brachypodium distachyon]	-1.9547	down	0.00310973	GO:0004185(serine-type carboxypeptidase activity);GO:0051603(proteolysis involved in cellular protein catabolic process)	ko04626(Plant-pathogen interaction)
osa-miR5071_L-1_1ss15GA	CAAGCATCATATCATGGACA	up	inf	0	0	TRITD5Av1G232950.19	heat shock cognate 70 kDa protein 2-like [Aegilops tauschii subsp. tauschii]	-1.30016	down	0.0424805	GO:0005524(ATP binding);GO:0005618(cell wall);GO:0005634(nucleus);GO:0005739(mitochondrion);GO:0005774(vacuolar membrane);GO:0005794(Golgi apparatus);GO:0005829(cytosol);GO:0005886(plasma membrane);GO:0006351(transcription, DNA-templated);GO:0006355(regulation of transcription, DNA-templated);GO:0006457(protein folding);GO:0006986(response to unfolded protein);GO:0009266(response to temperature s…	ko03040(Spliceosome);ko04141(Protein processing in endoplasmic reticulum);ko04144(Endocytosis)
osa-miR5071_L-1_1ss15GA	CAAGCATCATATCATGGACA	up	inf	0	0	TRITD5Av1G232950.3	heat shock cognate 70 kDa protein 2-like [Aegilops tauschii subsp. tauschii]	-1.67159	down	0.0103828	GO:0005524(ATP binding);GO:0005618(cell wall);GO:0005634(nucleus);GO:0005739(mitochondrion);GO:0005774(vacuolar membrane);GO:0005794(Golgi apparatus);GO:0005829(cytosol);GO:0005886(plasma membrane);GO:0006351(transcription, DNA-templated);GO:0006355(regulation of transcription, DNA-templated);GO:0006457(protein folding);GO:0006986(response to unfolded protein);GO:0009266(response to temperature s…	ko03040(Spliceosome);ko04141(Protein processing in endoplasmic reticulum);ko04144(Endocytosis)
osa-MIR5071-p5_2ss14GA20AT	CAAGCATCATATCATGGACT	up	inf	0	0	TRITD2Av1G133290.3	70 kDa peptidyl-prolyl isomerase [Triticum urartu]	-1.27211	down	0.049923	GO:0003755(peptidyl-prolyl cis-trans isomerase activity);GO:0005528(FK506 binding);GO:0005789(endoplasmic reticulum membrane);GO:0061077(chaperone-mediated protein folding)	-
osa-MIR5071-p5_2ss14GA20AT	CAAGCATCATATCATGGACT	up	inf	0	0	TRITD5Bv1G142020.2	putative wall-associated receptor kinase-like 16 [Aegilops tauschii subsp. tauschii]	-2.02864	down	0.00222939	GO:0004674(protein serine/threonine kinase activity);GO:0005886(plasma membrane);GO:0007166(cell surface receptor signaling pathway)	-
osa-miR5077_L-1_1ss5GA	TTCACGTCGGGTTCACCA	up	2.06	0	0	TRITD0Uv1G107340.1	heat shock protein 101 [Triticum turgidum subsp. durum]	-2.82188	down	4.13719e-05	GO:0034605(cellular response to heat)	-
osa-miR5077_L-1_1ss5GA	TTCACGTCGGGTTCACCA	up	2.06	0	0	TRITD1Bv1G001550.1	MDIS1-interacting receptor like kinase 2-like isoform X1 [Aegilops tauschii subsp. tauschii]	-2.10524	down	0.00156826	GO:0004674(protein serine/threonine kinase activity);GO:0005515(protein binding);GO:0005524(ATP binding);GO:0005634(nucleus);GO:0005886(plasma membrane);GO:0006468(protein phosphorylation);GO:0009506(plasmodesma);GO:0009755(hormone-mediated signaling pathway);GO:0010183(pollen tube guidance);GO:0016020(membrane);GO:0016021(integral component of membrane);GO:0016301(kinase activity);GO:0090406(pol…	-
osa-miR5077_L-1_1ss5GA	TTCACGTCGGGTTCACCA	up	2.06	0	0	TRITD1Bv1G001550.2	MDIS1-interacting receptor like kinase 2-like isoform X2 [Aegilops tauschii subsp. tauschii]	-2.11113	down	0.0015517	GO:0004674(protein serine/threonine kinase activity);GO:0005515(protein binding);GO:0005524(ATP binding);GO:0005634(nucleus);GO:0005886(plasma membrane);GO:0006468(protein phosphorylation);GO:0009506(plasmodesma);GO:0009755(hormone-mediated signaling pathway);GO:0010183(pollen tube guidance);GO:0016020(membrane);GO:0016021(integral component of membrane);GO:0016301(kinase activity);GO:0090406(pol…	-
osa-miR5077_L-1_1ss5GA	TTCACGTCGGGTTCACCA	up	2.06	0	0	TRITD1Bv1G086680.2	putative stripe rust resistance protein [Triticum aestivum]	-1.27748	down	0.0472878	GO:0005737(cytoplasm);GO:0030001(metal ion transport);GO:0046914(transition metal ion binding);GO:0046916(cellular transition metal ion homeostasis)	-
osa-miR5077_L-1_1ss5GA	TTCACGTCGGGTTCACCA	up	2.06	0	0	TRITD2Av1G246730.1	unnamed protein product [Triticum aestivum]	-3.75246	down	2.92123e-07	GO:0004197(cysteine-type endopeptidase activity);GO:0005615(extracellular space);GO:0005764(lysosome);GO:0051603(proteolysis involved in cellular protein catabolic process)	ko04145(Phagosome)
osa-miR5077_L-1_1ss5GA	TTCACGTCGGGTTCACCA	up	2.06	0	0	TRITD2Av1G267500.3	fructan 6-exohydrolase [Triticum aestivum]	-1.99775	down	0.00273171	GO:0016787(hydrolase activity);GO:0004553(hydrolase activity, hydrolyzing O-glycosyl compounds);GO:0005576(extracellular region);GO:0005618(cell wall);GO:0005773(vacuole);GO:0005975(carbohydrate metabolic process);GO:0016021(integral component of membrane);GO:0031219(levanase activity);GO:0048046(apoplast);GO:0051669(fructan beta-fructosidase activity)	ko00052(Galactose metabolism);ko00500(Starch and sucrose metabolism)
osa-miR5077_L-1_1ss5GA	TTCACGTCGGGTTCACCA	up	2.06	0	0	TRITD2Bv1G085720.1	chlorophyll a-b binding protein CP29.2, chloroplastic-like [Aegilops tauschii subsp. tauschii]	-1.33286	down	0.0459535	GO:0009416(response to light stimulus);GO:0009535(chloroplast thylakoid membrane);GO:0009768(photosynthesis, light harvesting in photosystem I);GO:0009941(chloroplast envelope);GO:0010287(plastoglobule);GO:0016168(chlorophyll binding);GO:0031409(pigment binding)	ko00196(Photosynthesis - antenna proteins)
osa-miR5077_L-1_1ss5GA	TTCACGTCGGGTTCACCA	up	2.06	0	0	TRITD2Bv1G157170.2	ferric reduction oxidase 7, chloroplastic-like [Aegilops tauschii subsp. tauschii]	-2.08395	down	0.00172607	GO:0000293(ferric-chelate reductase activity);GO:0006811(ion transport);GO:0009507(chloroplast);GO:0009767(photosynthetic electron transport chain);GO:0016020(membrane);GO:0016021(integral component of membrane);GO:0016491(oxidoreductase activity);GO:0031969(chloroplast membrane);GO:0046872(metal ion binding);GO:0055114(oxidation-reduction process)	-
osa-miR5077_L-1_1ss5GA	TTCACGTCGGGTTCACCA	up	2.06	0	0	TRITD2Bv1G188820.1	hypothetical protein TRIUR3_32230 [Triticum urartu]	-1.53267	down	0.0197023	GO:0005737(cytoplasm);GO:0009143(nucleoside triphosphate catabolic process);GO:0046872(metal ion binding);GO:0047429(nucleoside-triphosphate diphosphatase activity)	ko00240(Pyrimidine metabolism)
osa-miR5077_L-1_1ss5GA	TTCACGTCGGGTTCACCA	up	2.06	0	0	TRITD4Av1G139700.25	Ribulose bisphosphate carboxylase/oxygenase activase A, chloroplastic [Triticum urartu]	-4.87705	down	1.88782e-10	GO:0005524(ATP binding);GO:0005618(cell wall);GO:0005634(nucleus);GO:0009409(response to cold);GO:0009416(response to light stimulus);GO:0009507(chloroplast);GO:0009535(chloroplast thylakoid membrane);GO:0009570(chloroplast stroma);GO:0009579(thylakoid);GO:0009753(response to jasmonic acid);GO:0009941(chloroplast envelope);GO:0010150(leaf senescence);GO:0010287(plastoglobule);GO:0010319(stromule)…	ko03010(Ribosome);ko00940(Phenylpropanoid biosynthesis)
osa-miR5077_L-1_1ss5GA	TTCACGTCGGGTTCACCA	up	2.06	0	0	TRITD4Av1G139700.4	Ribulose bisphosphate carboxylase/oxygenase activase A, chloroplastic [Triticum urartu]	-3.33979	down	2.22056e-06	GO:0005524(ATP binding);GO:0005618(cell wall);GO:0005634(nucleus);GO:0009409(response to cold);GO:0009416(response to light stimulus);GO:0009507(chloroplast);GO:0009535(chloroplast thylakoid membrane);GO:0009570(chloroplast stroma);GO:0009579(thylakoid);GO:0009753(response to jasmonic acid);GO:0009941(chloroplast envelope);GO:0010150(leaf senescence);GO:0010287(plastoglobule);GO:0010319(stromule)…	ko03010(Ribosome);ko00940(Phenylpropanoid biosynthesis)
osa-miR5077_L-1_1ss5GA	TTCACGTCGGGTTCACCA	up	2.06	0	0	TRITD4Av1G139700.53	Ribulose bisphosphate carboxylase/oxygenase activase A, chloroplastic [Triticum urartu]	-2.67912	down	8.98843e-05	GO:0005524(ATP binding);GO:0005618(cell wall);GO:0005634(nucleus);GO:0009409(response to cold);GO:0009416(response to light stimulus);GO:0009507(chloroplast);GO:0009535(chloroplast thylakoid membrane);GO:0009570(chloroplast stroma);GO:0009579(thylakoid);GO:0009753(response to jasmonic acid);GO:0009941(chloroplast envelope);GO:0010150(leaf senescence);GO:0010287(plastoglobule);GO:0010319(stromule)…	ko03010(Ribosome);ko00940(Phenylpropanoid biosynthesis)
osa-miR5077_L-1_1ss5GA	TTCACGTCGGGTTCACCA	up	2.06	0	0	TRITD4Av1G207340.1	predicted protein [Hordeum vulgare subsp. vulgare]	-2.22472	down	0.000910047	GO:0002229(defense response to oomycetes);GO:0004674(protein serine/threonine kinase activity);GO:0005515(protein binding);GO:0005524(ATP binding);GO:0005886(plasma membrane);GO:0006468(protein phosphorylation);GO:0010726(positive regulation of hydrogen peroxide metabolic process);GO:0010942(positive regulation of cell death);GO:0016021(integral component of membrane);GO:0016301(kinase activity);…	-
osa-miR5077_L-1_1ss5GA	TTCACGTCGGGTTCACCA	up	2.06	0	0	TRITD5Av1G023220.1	probable glucan 1,3-beta-glucosidase A [Aegilops tauschii subsp. tauschii]	-1.45512	down	0.0242036	GO:0005576(extracellular region);GO:0006073(cellular glucan metabolic process);GO:0008422(beta-glucosidase activity);GO:0009251(glucan catabolic process);GO:0009986(cell surface)	ko00500(Starch and sucrose metabolism)
osa-miR5077_L-1_1ss5GA	TTCACGTCGGGTTCACCA	up	2.06	0	0	TRITD5Av1G247220.4	UDP-galactose/UDP-glucose transporter 2-like [Aegilops tauschii subsp. tauschii]	-1.69705	down	0.00954037	GO:0030173(integral component of Golgi membrane);GO:0030176(integral component of endoplasmic reticulum membrane);GO:0046964(3'-phosphoadenosine 5'-phosphosulfate transmembrane transporter activity)	-
osa-miR5077_L-1_1ss5GA	TTCACGTCGGGTTCACCA	up	2.06	0	0	TRITD5Bv1G214910.1	UDP-glucosyltransferase HvUGT14077 [Hordeum vulgare subsp. vulgare]	-1.54195	down	0.021275	GO:0009813(flavonoid biosynthetic process);GO:0043231(intracellular membrane-bounded organelle);GO:0052696(flavonoid glucuronidation);GO:0080043(quercetin 3-O-glucosyltransferase activity);GO:0080044(quercetin 7-O-glucosyltransferase activity)	ko00906(Carotenoid biosynthesis)
osa-miR5077_L-1_1ss5GA	TTCACGTCGGGTTCACCA	up	2.06	0	0	TRITD5Bv1G244430.3	probable thiol methyltransferase 2 [Aegilops tauschii subsp. tauschii]	-1.59836	down	0.0184058	GO:0005737(cytoplasm);GO:0005829(cytosol);GO:0008168(methyltransferase activity);GO:0009507(chloroplast);GO:0009941(chloroplast envelope);GO:0018708(thiol S-methyltransferase activity);GO:0032259(methylation)	-
osa-miR5077_L-1_1ss5GA	TTCACGTCGGGTTCACCA	up	2.06	0	0	TRITD6Av1G042000.1	peptide-N4-(N-acetyl-beta-glucosaminyl)asparagine amidase A-like [Aegilops tauschii subsp. tauschii]	-1.71216	down	0.00971386	GO:0004853(uroporphyrinogen decarboxylase activity);GO:0005829(cytosol);GO:0006783(heme biosynthetic process)	ko00860(Porphyrin and chlorophyll metabolism)
osa-miR5077_L-1_1ss5GA	TTCACGTCGGGTTCACCA	up	2.06	0	0	TRITD6Av1G225760.1	hypothetical protein TRIUR3_07308 [Triticum urartu]	-1.40041	down	0.0300764	GO:0003674(molecular_function);GO:0008150(biological_process);GO:0009507(chloroplast)	-
osa-miR5077_L-1_1ss5GA	TTCACGTCGGGTTCACCA	up	2.06	0	0	TRITD6Av1G226400.2	protein argonaute 1C-like isoform X2 [Aegilops tauschii subsp. tauschii]	-1.59878	down	0.0142086	GO:0005515(protein binding)	-
osa-miR5077_L-1_1ss5GA	TTCACGTCGGGTTCACCA	up	2.06	0	0	TRITD7Av1G207880.6	hypothetical protein TRIUR3_19327 [Triticum urartu]	-2.28192	down	0.000675081	GO:0003674(molecular_function);GO:0009507(chloroplast);GO:0009570(chloroplast stroma);GO:0009579(thylakoid);GO:0010478(chlororespiration)	-
osa-miR530-5p_R+1	TGCATTTGCACCTGCACCTAC	down	-1.08	0	0	TRITD2Av1G086750.1	glucose-6-phosphate/phosphate translocator 2, chloroplastic-like, partial [Aegilops tauschii subsp. tauschii]	4.212	up	2.37278e-08	GO:0034219(carbohydrate transmembrane transport)	-
osa-miR530-5p_R+1	TGCATTTGCACCTGCACCTAC	down	-1.08	0	0	TRITD2Av1G086750.2	glucose-6-phosphate/phosphate translocator 2, chloroplastic-like, partial [Aegilops tauschii subsp. tauschii]	2.90823	up	4.83152e-05	GO:0034219(carbohydrate transmembrane transport)	-
osa-miR530-5p_R+1	TGCATTTGCACCTGCACCTAC	down	-1.08	0	0	TRITD2Av1G261120.1	probable polyamine oxidase 2 [Aegilops tauschii subsp. tauschii]	2.10981	up	0.00241655	GO:0005777(peroxisome);GO:0006598(polyamine catabolic process);GO:0008131(primary amine oxidase activity);GO:0046592(polyamine oxidase activity);GO:0055114(oxidation-reduction process)	ko00330(Arginine and proline metabolism);ko00410(beta-Alanine metabolism)
osa-miR530-5p_R+1	TGCATTTGCACCTGCACCTAC	down	-1.08	0	0	TRITD2Bv1G223790.1	probable polyamine oxidase 2 [Aegilops tauschii subsp. tauschii]	1.50654	up	0.0288767	GO:0005777(peroxisome);GO:0006598(polyamine catabolic process);GO:0008131(primary amine oxidase activity);GO:0046592(polyamine oxidase activity);GO:0055114(oxidation-reduction process)	ko00330(Arginine and proline metabolism);ko00410(beta-Alanine metabolism)
osa-miR530-5p_R+1	TGCATTTGCACCTGCACCTAC	down	-1.08	0	0	TRITD3Av1G163260.2	unnamed protein product [Triticum aestivum]	1.77009	up	0.0107143	GO:0004439(phosphatidylinositol-4,5-bisphosphate 5-phosphatase activity);GO:0004445(inositol-polyphosphate 5-phosphatase activity);GO:0005737(cytoplasm);GO:0034485(phosphatidylinositol-3,4,5-trisphosphate 5-phosphatase activity);GO:0046856(phosphatidylinositol dephosphorylation)	ko00562(Inositol phosphate metabolism);ko04070(Phosphatidylinositol signaling system)
osa-miR530-5p_R+1	TGCATTTGCACCTGCACCTAC	down	-1.08	0	0	TRITD3Av1G163260.4	Type I inositol-1,4,5-trisphosphate 5-phosphatase 1 [Triticum urartu]	3.13478	up	1.28851e-05	GO:0004439(phosphatidylinositol-4,5-bisphosphate 5-phosphatase activity);GO:0004445(inositol-polyphosphate 5-phosphatase activity);GO:0005737(cytoplasm);GO:0034485(phosphatidylinositol-3,4,5-trisphosphate 5-phosphatase activity);GO:0046856(phosphatidylinositol dephosphorylation)	ko00562(Inositol phosphate metabolism);ko04070(Phosphatidylinositol signaling system)
osa-MIR812q-p3_1	CACTTATTTTGGGACGGAGG	up	inf	0	0	TRITD7Av1G204200.1	beta-1,3-glucanase [Triticum aestivum]	-1.27893	down	0.0485584	GO:0004553(hydrolase activity, hydrolyzing O-glycosyl compounds);GO:0030247(polysaccharide binding);GO:0046658(anchored component of plasma membrane)	ko00500(Starch and sucrose metabolism)
osa-MIR812q-p3_1ss11GA	CACTTATTTTAGGACGGAGG	up	inf	0.01	0.02	TRITD2Bv1G008670.7	UDP-glucosyltransferase [Triticum aestivum]	-3.65217	down	3.56146e-07	GO:0009813(flavonoid biosynthetic process);GO:0043231(intracellular membrane-bounded organelle);GO:0052696(flavonoid glucuronidation);GO:0080043(quercetin 3-O-glucosyltransferase activity);GO:0080044(quercetin 7-O-glucosyltransferase activity)	ko00944(Flavone and flavonol biosynthesis);ko00906(Carotenoid biosynthesis)
osa-MIR812q-p3_1ss11GA	CACTTATTTTAGGACGGAGG	up	inf	0.01	0.02	TRITD3Bv1G243110.2	unnamed protein product [Triticum aestivum]	-1.37107	down	0.0340529	-	-
osa-MIR812q-p3_1ss20TG_1	ACTTATTTTGGGACGGAGGG	up	1.52	0.04	0.04	TRITD3Bv1G258710.1	unnamed protein product [Triticum aestivum]	-1.64248	down	0.0117947	GO:0004553(hydrolase activity, hydrolyzing O-glycosyl compounds);GO:0030247(polysaccharide binding);GO:0046658(anchored component of plasma membrane)	ko00500(Starch and sucrose metabolism)
osa-MIR812q-p3_1ss20TG_1	ACTTATTTTGGGACGGAGGG	up	1.52	0.04	0.04	TRITD3Bv1G258710.2	unnamed protein product [Triticum aestivum]	-1.54488	down	0.0174049	GO:0004553(hydrolase activity, hydrolyzing O-glycosyl compounds);GO:0030247(polysaccharide binding);GO:0046658(anchored component of plasma membrane)	ko00500(Starch and sucrose metabolism)
osa-MIR812q-p3_1ss20TG_1	ACTTATTTTGGGACGGAGGG	up	1.52	0.04	0.04	TRITD3Bv1G259180.1	unnamed protein product [Triticum aestivum]	-1.49151	down	0.0211498	GO:0004553(hydrolase activity, hydrolyzing O-glycosyl compounds);GO:0030247(polysaccharide binding);GO:0046658(anchored component of plasma membrane)	ko00500(Starch and sucrose metabolism)
osa-MIR812q-p3_1ss20TG_1	ACTTATTTTGGGACGGAGGG	up	1.52	0.04	0.04	TRITD4Av1G025610.3	wall-associated receptor kinase-like 14 [Aegilops tauschii subsp. tauschii]	-2.0494	down	0.00215458	GO:0004674(protein serine/threonine kinase activity);GO:0005886(plasma membrane);GO:0007166(cell surface receptor signaling pathway)	-
osa-MIR812q-p3_1ss20TG_1	ACTTATTTTGGGACGGAGGG	up	1.52	0.04	0.04	TRITD4Bv1G108950.2	predicted protein [Hordeum vulgare subsp. vulgare]	-1.51701	down	0.0194045	GO:0000103(sulfate assimilation);GO:0006457(protein folding);GO:0009507(chloroplast);GO:0015035(protein disulfide oxidoreductase activity);GO:0016671(oxidoreductase activity, acting on a sulfur group of donors, disulfide as acceptor);GO:0034599(cellular response to oxidative stress);GO:0045454(cell redox homeostasis);GO:0055114(oxidation-reduction process)	-
osa-MIR812q-p3_1ss20TG_3	ACTTATTTTGGGACGGAGGGAGT	up	1.52	0.04	0.04	TRITD1Bv1G220520.3	putative receptor-like protein kinase At4g00960 [Aegilops tauschii subsp. tauschii]	-1.66229	down	0.0114388	GO:0004674(protein serine/threonine kinase activity);GO:0005886(plasma membrane);GO:0006468(protein phosphorylation);GO:0006952(defense response);GO:0009506(plasmodesma)	-
osa-MIR812q-p3_1ss21TG	CACTTATTTTGGGACGGAGGGAGT	down	-2.27	0	0	TRITD2Bv1G187180.5	unnamed protein product [Triticum aestivum]	2.05567	up	0.00325855	GO:0006508(proteolysis);GO:0008237(metallopeptidase activity);GO:0009850(auxin metabolic process);GO:0010178(IAA-amino acid conjugate hydrolase activity);GO:0046872(metal ion binding);GO:0005773(vacuole);GO:0005887(integral component of plasma membrane);GO:0009506(plasmodesma);GO:0009992(cellular water homeostasis);GO:0015250(water channel activity);GO:0015254(glycerol channel activity);GO:003422…	-
osa-MIR812q-p3_1ss21TG	CACTTATTTTGGGACGGAGGGAGT	down	-2.27	0	0	TRITD5Av1G051540.1	Elongation factor Ts [Triticum urartu]	4.19163	up	3.26514e-08	GO:0003746(translation elongation factor activity);GO:0005759(mitochondrial matrix);GO:0070125(mitochondrial translational elongation)	-
osa-MIR812q-p3_1ss8TG	CACTTATGTTGGGACGGAGG	up	inf	0	0	TRITD5Av1G023400.1	wall associated kinase [Triticum aestivum]	-1.65647	down	0.0111601	GO:0004674(protein serine/threonine kinase activity);GO:0005886(plasma membrane);GO:0007166(cell surface receptor signaling pathway)	-
osa-MIR812q-p3_2	TATTTTGGGACGGAGGTAGT	up	inf	0	0	TRITD2Av1G201970.1	hypothetical protein TRIUR3_01189 [Triticum urartu]	-2.19201	down	0.00104515	GO:0005737(cytoplasm);GO:0030001(metal ion transport);GO:0046914(transition metal ion binding);GO:0046916(cellular transition metal ion homeostasis)	-
osa-MIR812q-p3_2	TATTTTGGGACGGAGGTAGT	up	inf	0	0	TRITD2Bv1G164870.1	hypothetical protein TRIUR3_01189 [Triticum urartu]	-2.25707	down	0.000767897	GO:0005737(cytoplasm);GO:0030001(metal ion transport);GO:0046914(transition metal ion binding);GO:0046916(cellular transition metal ion homeostasis)	-
osa-MIR812q-p3_2	TATTTTGGGACGGAGGTAGT	up	inf	0	0	TRITD2Bv1G216420.4	unnamed protein product [Triticum aestivum]	-1.29722	down	0.0444905	GO:0005215(transporter activity);GO:0005886(plasma membrane);GO:0006857(oligopeptide transport);GO:0009705(plant-type vacuole membrane);GO:0016020(membrane);GO:0016021(integral component of membrane);GO:0022857(transmembrane transporter activity);GO:0055085(transmembrane transport)	-
osa-MIR812q-p3_2	TATTTTGGGACGGAGGTAGT	up	inf	0	0	TRITD6Bv1G220490.7	uncharacterized protein LOC109779886 [Aegilops tauschii subsp. tauschii]	-1.42543	down	0.0271598	GO:0003674(molecular_function);GO:0008150(biological_process)	-
osa-MIR812q-p3_2	TATTTTGGGACGGAGGTAGT	up	inf	0	0	TRITD7Av1G272410.2	cytokinin oxidase/dehydrogenase 3 [Triticum aestivum]	-1.27939	down	0.047722	GO:0005576(extracellular region);GO:0009823(cytokinin catabolic process);GO:0016491(oxidoreductase activity);GO:0016614(oxidoreductase activity, acting on CH-OH group of donors);GO:0019139(cytokinin dehydrogenase activity);GO:0050660(flavin adenine dinucleotide binding);GO:0055114(oxidation-reduction process)	ko00908(Zeatin biosynthesis)
osa-MIR812q-p3_2	TATTTTGGGACGGAGGTAGT	up	inf	0	0	TRITD7Bv1G212520.2	predicted protein [Hordeum vulgare subsp. vulgare]	-2.23931	down	0.000833983	GO:0004620(phospholipase activity);GO:0005737(cytoplasm);GO:0016020(membrane);GO:0047372(acylglycerol lipase activity)	-
osa-MIR812q-p3_2ss13CT19TG	CTTATTTTGGGATGGAGGGA	up	inf	0.02	0.03	TRITD0Uv1G035450.4	triticain gamma [Triticum aestivum]	-1.58915	down	0.0158736	GO:0004197(cysteine-type endopeptidase activity);GO:0005615(extracellular space);GO:0005764(lysosome);GO:0006955(immune response);GO:0051603(proteolysis involved in cellular protein catabolic process)	-
osa-MIR812q-p3_2ss13CT19TG	CTTATTTTGGGATGGAGGGA	up	inf	0.02	0.03	TRITD0Uv1G074780.1	probable disease resistance RPP8-like protein 4 isoform X2 [Brachypodium distachyon]	-3.16376	down	6.52107e-06	GO:0004185(serine-type carboxypeptidase activity);GO:0051603(proteolysis involved in cellular protein catabolic process)	ko04626(Plant-pathogen interaction)
osa-MIR812q-p3_2ss13CT19TG	CTTATTTTGGGATGGAGGGA	up	inf	0.02	0.03	TRITD3Bv1G258710.1	unnamed protein product [Triticum aestivum]	-1.64248	down	0.0117947	GO:0004553(hydrolase activity, hydrolyzing O-glycosyl compounds);GO:0030247(polysaccharide binding);GO:0046658(anchored component of plasma membrane)	ko00500(Starch and sucrose metabolism)
osa-MIR812q-p3_2ss13CT19TG	CTTATTTTGGGATGGAGGGA	up	inf	0.02	0.03	TRITD3Bv1G258710.2	unnamed protein product [Triticum aestivum]	-1.54488	down	0.0174049	GO:0004553(hydrolase activity, hydrolyzing O-glycosyl compounds);GO:0030247(polysaccharide binding);GO:0046658(anchored component of plasma membrane)	ko00500(Starch and sucrose metabolism)
osa-MIR812q-p3_2ss13CT19TG	CTTATTTTGGGATGGAGGGA	up	inf	0.02	0.03	TRITD3Bv1G259180.1	unnamed protein product [Triticum aestivum]	-1.49151	down	0.0211498	GO:0004553(hydrolase activity, hydrolyzing O-glycosyl compounds);GO:0030247(polysaccharide binding);GO:0046658(anchored component of plasma membrane)	ko00500(Starch and sucrose metabolism)
osa-MIR812q-p3_2ss13CT19TG	CTTATTTTGGGATGGAGGGA	up	inf	0.02	0.03	TRITD4Av1G208720.1	hypothetical protein TRIUR3_16487 [Triticum urartu]	-1.91643	down	0.00392874	GO:0005634(nucleus);GO:0016567(protein ubiquitination);GO:0030246(carbohydrate binding)	-
osa-MIR812q-p3_2ss13CT19TG	CTTATTTTGGGATGGAGGGA	up	inf	0.02	0.03	TRITD5Bv1G126930.2	cysteine endopeptidase EP gamma [Secale cereale x Triticum turgidum subsp. durum]	-1.35643	down	0.0358594	GO:0004197(cysteine-type endopeptidase activity);GO:0005615(extracellular space);GO:0005764(lysosome);GO:0006955(immune response);GO:0051603(proteolysis involved in cellular protein catabolic process)	-
osa-MIR812q-p3_2ss13CT19TG	CTTATTTTGGGATGGAGGGA	up	inf	0.02	0.03	TRITD5Bv1G126930.5	cysteine endopeptidase EP gamma [Secale cereale x Triticum turgidum subsp. durum]	-1.52636	down	0.0184532	GO:0004197(cysteine-type endopeptidase activity);GO:0005615(extracellular space);GO:0005764(lysosome);GO:0006955(immune response);GO:0051603(proteolysis involved in cellular protein catabolic process)	-
osa-MIR812q-p3_2ss13CT19TG	CTTATTTTGGGATGGAGGGA	up	inf	0.02	0.03	TRITD6Bv1G139490.2	hsp70-Hsp90 organizing protein [Aegilops tauschii subsp. tauschii]	-2.26685	down	0.000878388	GO:0051131(chaperone-mediated protein complex assembly);GO:0051879(Hsp90 protein binding);GO:0070678(preprotein binding)	-
osa-MIR812q-p3_2ss13CT19TG	CTTATTTTGGGATGGAGGGA	up	inf	0.02	0.03	TRITD7Av1G207880.6	hypothetical protein TRIUR3_19327 [Triticum urartu]	-2.28192	down	0.000675081	GO:0003674(molecular_function);GO:0009507(chloroplast);GO:0009570(chloroplast stroma);GO:0009579(thylakoid);GO:0010478(chlororespiration)	-
osa-MIR818c-p5_2ss19GA20GA	TTCGTCCTATAATATAAGAA	up	inf	0	0	TRITD0Uv1G091860.1	NBS-LRR-like protein [Hordeum vulgare subsp. vulgare]	-1.46283	down	0.0256945	GO:0005515(protein binding);GO:0005524(ATP binding);GO:0005576(extracellular region);GO:0006952(defense response);GO:0043531(ADP binding)	-
osa-MIR818c-p5_2ss19GA20GA	TTCGTCCTATAATATAAGAA	up	inf	0	0	TRITD5Bv1G232320.14	heat shock cognate 70 kDa protein 2-like [Aegilops tauschii subsp. tauschii]	-1.33559	down	0.0373532	GO:0005515(protein binding);GO:0005524(ATP binding);GO:0005618(cell wall);GO:0005634(nucleus);GO:0005794(Golgi apparatus);GO:0005829(cytosol);GO:0005886(plasma membrane);GO:0006351(transcription, DNA-templated);GO:0006355(regulation of transcription, DNA-templated);GO:0006457(protein folding);GO:0009408(response to heat);GO:0009615(response to virus);GO:0009617(response to bacterium);GO:0034620(c…	ko03040(Spliceosome);ko04141(Protein processing in endoplasmic reticulum);ko04144(Endocytosis)
osa-MIR818d-p3_2	TATATTATGGGACGGAGGGAGTA	up	inf	0	0	TRITD7Av1G212820.5	stromal processing peptidase, chloroplastic isoform X2 [Aegilops tauschii subsp. tauschii]	-5.01359	down	7.0551e-11	GO:0004222(metalloendopeptidase activity);GO:0008270(zinc ion binding);GO:0016485(protein processing)	-
osa-MIR818d-p3_2	TATATTATGGGACGGAGGGAGTA	up	inf	0	0	TRITD7Av1G212820.6	stromal processing peptidase, chloroplastic isoform X1 [Aegilops tauschii subsp. tauschii]	-2.462	down	0.000279133	GO:0004222(metalloendopeptidase activity);GO:0008270(zinc ion binding);GO:0016485(protein processing)	-
osa-MIR818d-p3_2ss15GT21TC	TTATGGGACGGAGGTAGTACC	down	-inf	0.02	0.03	TRITD6Av1G188200.1	shikimate kinase 1, chloroplastic-like [Aegilops tauschii subsp. tauschii]	1.71314	up	0.0131743	GO:0000287(magnesium ion binding);GO:0004765(shikimate kinase activity);GO:0009073(aromatic amino acid family biosynthetic process);GO:0019632(shikimate metabolic process)	ko00400(Phenylalanine, tyrosine and tryptophan biosynthesis)
osa-MIR818d-p3_2ss15GT21TC	TTATGGGACGGAGGTAGTACC	down	-inf	0.02	0.03	TRITD6Bv1G156720.3	uncharacterized protein LOC109741426 isoform X1 [Aegilops tauschii subsp. tauschii]	2.28608	up	0.00109853	GO:0008728(GTP diphosphokinase activity);GO:0008893(guanosine-3',5'-bis(diphosphate) 3'-diphosphatase activity);GO:0009507(chloroplast);GO:0015969(guanosine tetraphosphate metabolic process);GO:0042594(response to starvation)	ko03013(RNA transport)
osa-miR827	TTAGATGACCATCAGCAAACA	down	-1.02	0	0	TRITD1Av1G059910.1	NDR1/HIN1-like protein 13 [Aegilops tauschii subsp. tauschii]	1.39378	up	0.0499157	GO:0003674(molecular_function);GO:0005886(plasma membrane);GO:0008150(biological_process);GO:0009506(plasmodesma);GO:0016021(integral component of membrane)	-
osa-miR827	TTAGATGACCATCAGCAAACA	down	-1.02	0	0	TRITD7Av1G239990.8	Secologanin synthase [Triticum urartu]	2.71495	up	0.000172931	GO:0004497(monooxygenase activity)	-
osa-miR827_L-1	TAGATGACCATCAGCAAACA	up	6.64	0	0	TRITD2Av1G268510.3	hypothetical protein TRIUR3_03135 [Triticum urartu]	-1.93613	down	0.00355849	-	-
osa-miR827_L-1	TAGATGACCATCAGCAAACA	up	6.64	0	0	TRITD5Bv1G160740.1	probable protein S-acyltransferase 7 [Aegilops tauschii subsp. tauschii]	-2.03101	down	0.00270146	GO:0005794(Golgi apparatus);GO:0005886(plasma membrane);GO:0016021(integral component of membrane);GO:0019706(protein-cysteine S-palmitoyltransferase activity)	-
osa-miR827_L-1	TAGATGACCATCAGCAAACA	up	6.64	0	0	TRITD6Av1G219970.1	uncharacterized protein LOC109779886 [Aegilops tauschii subsp. tauschii]	-1.30168	down	0.0422692	GO:0003674(molecular_function);GO:0008150(biological_process)	-
osa-miR827_L-1	TAGATGACCATCAGCAAACA	up	6.64	0	0	TRITD6Av1G219970.2	uncharacterized protein LOC109779886 [Aegilops tauschii subsp. tauschii]	-1.82201	down	0.00557982	GO:0003674(molecular_function);GO:0008150(biological_process)	-
osa-miR827_L-1	TAGATGACCATCAGCAAACA	up	6.64	0	0	TRITD6Av1G219970.3	uncharacterized protein LOC109779886 [Aegilops tauschii subsp. tauschii]	-1.4141	down	0.028136	GO:0003674(molecular_function);GO:0008150(biological_process)	-
osa-miR827_L-1	TAGATGACCATCAGCAAACA	up	6.64	0	0	TRITD6Bv1G220490.7	uncharacterized protein LOC109779886 [Aegilops tauschii subsp. tauschii]	-1.42543	down	0.0271598	GO:0003674(molecular_function);GO:0008150(biological_process)	-
osa-miR827_L-1	TAGATGACCATCAGCAAACA	up	6.64	0	0	TRITD7Bv1G189410.1	cytochrome P450 72A15-like [Aegilops tauschii subsp. tauschii]	-1.71602	down	0.00876698	GO:0004497(monooxygenase activity)	-
osa-miR827_L-1	TAGATGACCATCAGCAAACA	up	6.64	0	0	TRITD7Bv1G189410.10	cytochrome P450 72A15-like [Aegilops tauschii subsp. tauschii]	-1.49961	down	0.0204783	GO:0004497(monooxygenase activity)	-
PC-5p-1180_1804	GATGGATGACACGTGACATT	up	inf	0	0	TRITD2Av1G107970.1	protein GRIP [Aegilops tauschii subsp. tauschii]	-4.19309	down	1.65005e-08	GO:0000795(synaptonemal complex);GO:0007131(reciprocal meiotic recombination)	-
PC-5p-1180_1804	GATGGATGACACGTGACATT	up	inf	0	0	TRITD7Av1G192070.4	Receptor-like protein kinase HSL1 [Triticum urartu]	-1.44873	down	0.0248264	GO:0004674(protein serine/threonine kinase activity);GO:0005524(ATP binding);GO:0005886(plasma membrane);GO:0006468(protein phosphorylation);GO:0016020(membrane);GO:0016021(integral component of membrane);GO:0016301(kinase activity)	-
PC-5p-1180_1804	GATGGATGACACGTGACATT	up	inf	0	0	TRITD7Bv1G152370.2	receptor-like protein kinase 5 [Aegilops tauschii subsp. tauschii]	-1.60205	down	0.0137721	GO:0004674(protein serine/threonine kinase activity);GO:0005524(ATP binding);GO:0005886(plasma membrane);GO:0006468(protein phosphorylation);GO:0016020(membrane);GO:0016021(integral component of membrane);GO:0016301(kinase activity)	-
PC-5p-1547_1413	CGTTTCTCCTTCTTTTCCTTG	down	-2.21	0	0	TRITD0Uv1G010190.1	ruBisCO large subunit-binding protein subunit alpha, chloroplastic [Aegilops tauschii subsp. tauschii]	1.8003	up	0.00921779	GO:0005524(ATP binding);GO:0005739(mitochondrion);GO:0005829(cytosol);GO:0006457(protein folding);GO:0006458('de novo' protein folding);GO:0007005(mitochondrion organization);GO:0009507(chloroplast);GO:0009570(chloroplast stroma);GO:0009579(thylakoid);GO:0009658(chloroplast organization);GO:0009793(embryo development ending in seed dormancy);GO:0009941(chloroplast envelope);GO:0016020(membrane);G…	ko03018(RNA degradation)
PC-5p-1547_1413	CGTTTCTCCTTCTTTTCCTTG	down	-2.21	0	0	TRITD0Uv1G075670.5	golgin candidate 3-like isoform X1 [Aegilops tauschii subsp. tauschii]	2.27821	up	0.00117442	GO:0003674(molecular_function);GO:0005794(Golgi apparatus);GO:0007030(Golgi organization);GO:0005515(protein binding);GO:0005768(endosome)	-
PC-5p-1547_1413	CGTTTCTCCTTCTTTTCCTTG	down	-2.21	0	0	TRITD1Av1G067490.11	Stromal 70 kDa heat shock-related protein, chloroplastic [Triticum urartu]	2.18103	up	0.00174003	GO:0005515(protein binding);GO:0005524(ATP binding);GO:0005622(intracellular);GO:0005623(cell);GO:0006457(protein folding);GO:0009408(response to heat);GO:0009507(chloroplast);GO:0009532(plastid stroma);GO:0009570(chloroplast stroma);GO:0009579(thylakoid);GO:0009941(chloroplast envelope);GO:0045036(protein targeting to chloroplast);GO:0046686(response to cadmium ion);GO:0048046(apoplast);GO:00510…	ko03040(Spliceosome);ko04141(Protein processing in endoplasmic reticulum);ko04144(Endocytosis)
PC-5p-1547_1413	CGTTTCTCCTTCTTTTCCTTG	down	-2.21	0	0	TRITD1Av1G067490.9	Stromal 70 kDa heat shock-related protein, chloroplastic [Triticum urartu]	1.96165	up	0.00574889	GO:0005515(protein binding);GO:0005524(ATP binding);GO:0005622(intracellular);GO:0005623(cell);GO:0006457(protein folding);GO:0009408(response to heat);GO:0009507(chloroplast);GO:0009532(plastid stroma);GO:0009570(chloroplast stroma);GO:0009579(thylakoid);GO:0009941(chloroplast envelope);GO:0045036(protein targeting to chloroplast);GO:0046686(response to cadmium ion);GO:0048046(apoplast);GO:00510…	ko03040(Spliceosome);ko04141(Protein processing in endoplasmic reticulum);ko04144(Endocytosis)
PC-5p-1547_1413	CGTTTCTCCTTCTTTTCCTTG	down	-2.21	0	0	TRITD1Av1G112620.1	remorin-like [Aegilops tauschii subsp. tauschii]	1.35842	up	0.0489123	-	-
PC-5p-1547_1413	CGTTTCTCCTTCTTTTCCTTG	down	-2.21	0	0	TRITD1Av1G121850.1	hypothetical protein TRIUR3_34300 [Triticum urartu]	1.97704	up	0.00440128	GO:0005737(cytoplasm);GO:0030001(metal ion transport);GO:0046914(transition metal ion binding);GO:0046916(cellular transition metal ion homeostasis)	-
PC-5p-1547_1413	CGTTTCTCCTTCTTTTCCTTG	down	-2.21	0	0	TRITD1Av1G163360.1	AAA-ATPase ASD, mitochondrial-like [Aegilops tauschii subsp. tauschii]	1.43533	up	0.0382656	GO:0005524(ATP binding);GO:0005739(mitochondrion);GO:0005783(endoplasmic reticulum);GO:0005886(plasma membrane);GO:0009409(response to cold);GO:0009414(response to water deprivation);GO:0009651(response to salt stress);GO:0009737(response to abscisic acid);GO:0010154(fruit development);GO:0010431(seed maturation);GO:0016021(integral component of membrane);GO:0016887(ATPase activity);GO:0031966(mi…	-
PC-5p-1547_1413	CGTTTCTCCTTCTTTTCCTTG	down	-2.21	0	0	TRITD1Av1G198570.3	kinesin-like protein KIN-14K [Aegilops tauschii subsp. tauschii]	1.92476	up	0.00584205	GO:0003777(microtubule motor activity);GO:0005871(kinesin complex);GO:0007018(microtubule-based movement);GO:0016887(ATPase activity)	-
PC-5p-1547_1413	CGTTTCTCCTTCTTTTCCTTG	down	-2.21	0	0	TRITD1Bv1G078090.1	stromal 70 kDa heat shock-related protein, chloroplastic [Brachypodium distachyon]	1.54698	up	0.0248311	GO:0005515(protein binding);GO:0005524(ATP binding);GO:0005622(intracellular);GO:0005623(cell);GO:0006457(protein folding);GO:0009408(response to heat);GO:0009507(chloroplast);GO:0009532(plastid stroma);GO:0009570(chloroplast stroma);GO:0009579(thylakoid);GO:0009941(chloroplast envelope);GO:0045036(protein targeting to chloroplast);GO:0046686(response to cadmium ion);GO:0048046(apoplast);GO:00510…	ko03040(Spliceosome);ko04141(Protein processing in endoplasmic reticulum);ko04144(Endocytosis)
PC-5p-1547_1413	CGTTTCTCCTTCTTTTCCTTG	down	-2.21	0	0	TRITD1Bv1G125280.5	probable methyltransferase PMT21 [Aegilops tauschii subsp. tauschii]	1.93261	up	0.00665307	GO:0005768(endosome);GO:0005774(vacuolar membrane);GO:0005802(trans-Golgi network);GO:0008757(S-adenosylmethionine-dependent methyltransferase activity);GO:0032259(methylation)	-
PC-5p-1547_1413	CGTTTCTCCTTCTTTTCCTTG	down	-2.21	0	0	TRITD1Bv1G135840.3	methionine aminopeptiase [Hordeum vulgare]	2.91493	up	4.3736e-05	GO:0001558(regulation of cell growth);GO:0005634(nucleus);GO:0009734(auxin-activated signaling pathway);GO:0044843(cell cycle G1/S phase transition);GO:0051302(regulation of cell division)	-
PC-5p-1547_1413	CGTTTCTCCTTCTTTTCCTTG	down	-2.21	0	0	TRITD1Bv1G185360.1	CBL-interacting protein kinase 19-like [Aegilops tauschii subsp. tauschii]	1.78034	up	0.0106463	GO:0004674(protein serine/threonine kinase activity);GO:0005515(protein binding);GO:0005524(ATP binding);GO:0005622(intracellular);GO:0005886(plasma membrane);GO:0016301(kinase activity);GO:0018105(peptidyl-serine phosphorylation);GO:0018107(peptidyl-threonine phosphorylation);GO:0035556(intracellular signal transduction)	-
PC-5p-1547_1413	CGTTTCTCCTTCTTTTCCTTG	down	-2.21	0	0	TRITD2Av1G020960.5	probable AMP deaminase [Aegilops tauschii subsp. tauschii]	2.15293	up	0.00244501	GO:0003876(AMP deaminase activity);GO:0005515(protein binding);GO:0005524(ATP binding);GO:0005634(nucleus);GO:0005783(endoplasmic reticulum);GO:0005829(cytosol);GO:0009168(purine ribonucleoside monophosphate biosynthetic process);GO:0009737(response to abscisic acid);GO:0009793(embryo development ending in seed dormancy);GO:0031307(integral component of mitochondrial outer membrane);GO:0032264(IM…	ko00230(Purine metabolism)
PC-5p-1547_1413	CGTTTCTCCTTCTTTTCCTTG	down	-2.21	0	0	TRITD2Av1G188270.3	uncharacterized protein LOC109785914 [Aegilops tauschii subsp. tauschii]	2.90085	up	5.51156e-05	GO:0005634(nucleus);GO:0008150(biological_process);GO:0009506(plasmodesma)	-
PC-5p-1547_1413	CGTTTCTCCTTCTTTTCCTTG	down	-2.21	0	0	TRITD2Av1G192440.3	putative lipoxygenase 5 [Aegilops tauschii subsp. tauschii]	2.03064	up	0.00350901	GO:0006952(defense response);GO:0009507(chloroplast);GO:0009555(pollen development);GO:0009611(response to wounding);GO:0009620(response to fungus);GO:0009644(response to high light intensity);GO:0009695(jasmonic acid biosynthetic process);GO:0009753(response to jasmonic acid);GO:0009901(anther dehiscence);GO:0016165(linoleate 13S-lipoxygenase activity);GO:0031408(oxylipin biosynthetic process);G…	ko00591(Linoleic acid metabolism);ko00592(alpha-Linolenic acid metabolism)
PC-5p-1547_1413	CGTTTCTCCTTCTTTTCCTTG	down	-2.21	0	0	TRITD2Av1G228320.1	hsp70-Hsp90 organizing protein [Aegilops tauschii subsp. tauschii]	2.21557	up	0.00162817	GO:0051131(chaperone-mediated protein complex assembly);GO:0051879(Hsp90 protein binding);GO:0070678(preprotein binding)	-
PC-5p-1547_1413	CGTTTCTCCTTCTTTTCCTTG	down	-2.21	0	0	TRITD2Av1G247980.1	unnamed protein product [Triticum aestivum]	1.80501	up	0.00909833	GO:0003723(RNA binding);GO:0005634(nucleus);GO:0005737(cytoplasm);GO:0006364(rRNA processing)	ko03008(Ribosome biogenesis in eukaryotes)
PC-5p-1547_1413	CGTTTCTCCTTCTTTTCCTTG	down	-2.21	0	0	TRITD2Av1G273740.9	endonuclease 4-like [Aegilops tauschii subsp. tauschii]	1.66157	up	0.0167174	GO:0000014(single-stranded DNA endodeoxyribonuclease activity);GO:0003676(nucleic acid binding);GO:0004519(endonuclease activity);GO:0005576(extracellular region);GO:0006308(DNA catabolic process);GO:0043765(T/G mismatch-specific endonuclease activity);GO:0046872(metal ion binding);GO:0090305(nucleic acid phosphodiester bond hydrolysis)	ko00062(Fatty acid elongation)
PC-5p-1547_1413	CGTTTCTCCTTCTTTTCCTTG	down	-2.21	0	0	TRITD2Bv1G014390.1	RecName: Full=RuBisCO large subunit-binding protein subunit alpha, chloroplastic; AltName: Full=60 kDa chaperonin subunit alpha; AltName: Full=CPN-60 alpha; Flags: Precursor	1.97313	up	0.00444363	GO:0005524(ATP binding);GO:0005739(mitochondrion);GO:0005829(cytosol);GO:0006457(protein folding);GO:0006458('de novo' protein folding);GO:0007005(mitochondrion organization);GO:0009507(chloroplast);GO:0009570(chloroplast stroma);GO:0009579(thylakoid);GO:0009658(chloroplast organization);GO:0009793(embryo development ending in seed dormancy);GO:0009941(chloroplast envelope);GO:0016020(membrane);G…	ko03018(RNA degradation)
PC-5p-1547_1413	CGTTTCTCCTTCTTTTCCTTG	down	-2.21	0	0	TRITD2Bv1G037200.1	uncharacterized protein LOC109784586 [Aegilops tauschii subsp. tauschii]	3.69008	up	5.40716e-07	GO:0003674(molecular_function);GO:0005739(mitochondrion);GO:0005777(peroxisome);GO:0010150(leaf senescence);GO:0016021(integral component of membrane)	-
PC-5p-1547_1413	CGTTTCTCCTTCTTTTCCTTG	down	-2.21	0	0	TRITD2Bv1G062270.2	UMP-CMP kinase 3 isoform X2 [Aegilops tauschii subsp. tauschii]	3.32652	up	4.77268e-06	GO:0004127(cytidylate kinase activity);GO:0005524(ATP binding);GO:0005634(nucleus);GO:0005737(cytoplasm);GO:0005829(cytosol);GO:0006207('de novo' pyrimidine nucleobase biosynthetic process);GO:0006221(pyrimidine nucleotide biosynthetic process);GO:0009041(uridylate kinase activity);GO:0009173(pyrimidine ribonucleoside monophosphate metabolic process);GO:0048046(apoplast)	ko00240(Pyrimidine metabolism)
PC-5p-1547_1413	CGTTTCTCCTTCTTTTCCTTG	down	-2.21	0	0	TRITD2Bv1G062270.8	UMP-CMP kinase 3 isoform X2 [Aegilops tauschii subsp. tauschii]	2.95046	up	3.70854e-05	GO:0004127(cytidylate kinase activity);GO:0005524(ATP binding);GO:0005634(nucleus);GO:0005737(cytoplasm);GO:0005829(cytosol);GO:0006207('de novo' pyrimidine nucleobase biosynthetic process);GO:0006221(pyrimidine nucleotide biosynthetic process);GO:0009041(uridylate kinase activity);GO:0009173(pyrimidine ribonucleoside monophosphate metabolic process);GO:0048046(apoplast)	ko00240(Pyrimidine metabolism)
PC-5p-1547_1413	CGTTTCTCCTTCTTTTCCTTG	down	-2.21	0	0	TRITD2Bv1G062270.9	UMP-CMP kinase 3 isoform X2 [Aegilops tauschii subsp. tauschii]	2.30613	up	0.000976654	GO:0004127(cytidylate kinase activity);GO:0005524(ATP binding);GO:0005634(nucleus);GO:0005737(cytoplasm);GO:0005829(cytosol);GO:0006207('de novo' pyrimidine nucleobase biosynthetic process);GO:0006221(pyrimidine nucleotide biosynthetic process);GO:0009041(uridylate kinase activity);GO:0009173(pyrimidine ribonucleoside monophosphate metabolic process);GO:0048046(apoplast)	ko00240(Pyrimidine metabolism)
PC-5p-1547_1413	CGTTTCTCCTTCTTTTCCTTG	down	-2.21	0	0	TRITD2Bv1G075080.1	hypothetical protein TRIUR3_27736 [Triticum urartu]	1.46897	up	0.0338335	-	-
PC-5p-1547_1413	CGTTTCTCCTTCTTTTCCTTG	down	-2.21	0	0	TRITD2Bv1G075490.1	hypothetical protein TRIUR3_15696 [Triticum urartu]	1.39259	up	0.045584	GO:0005634(nucleus);GO:0097100(supercoiled DNA binding);GO:2000033(regulation of seed dormancy process)	-
PC-5p-1547_1413	CGTTTCTCCTTCTTTTCCTTG	down	-2.21	0	0	TRITD2Bv1G137350.3	70 kDa peptidyl-prolyl isomerase [Triticum urartu]	3.28081	up	5.55748e-06	GO:0003755(peptidyl-prolyl cis-trans isomerase activity);GO:0005528(FK506 binding);GO:0005789(endoplasmic reticulum membrane);GO:0061077(chaperone-mediated protein folding)	-
PC-5p-1547_1413	CGTTTCTCCTTCTTTTCCTTG	down	-2.21	0	0	TRITD2Bv1G158440.5	predicted protein [Hordeum vulgare subsp. vulgare]	1.56883	up	0.0231537	GO:0047036(codeinone reductase (NADPH) activity);GO:0008106(alcohol dehydrogenase (NADP+) activity);GO:0009507(chloroplast);GO:0016491(oxidoreductase activity);GO:0055114(oxidation-reduction process);GO:0005829(cytosol);GO:0009651(response to salt stress)	-
PC-5p-1547_1413	CGTTTCTCCTTCTTTTCCTTG	down	-2.21	0	0	TRITD2Bv1G192860.2	Poly(U)-specific endoribonuclease-B [Triticum urartu]	2.94013	up	4.55313e-05	GO:0003723(RNA binding);GO:0004518(nuclease activity);GO:0004519(endonuclease activity);GO:0004521(endoribonuclease activity);GO:0005575(cellular_component);GO:0016787(hydrolase activity);GO:0046872(metal ion binding);GO:0005044(scavenger receptor activity);GO:0005576(extracellular region);GO:0005737(cytoplasm);GO:0006508(proteolysis);GO:0006898(receptor-mediated endocytosis);GO:0006955(immune re…	-
PC-5p-1547_1413	CGTTTCTCCTTCTTTTCCTTG	down	-2.21	0	0	TRITD2Bv1G192860.4	poly(U)-specific endoribonuclease-B-like isoform X1 [Aegilops tauschii subsp. tauschii]	1.87327	up	0.00832555	GO:0003723(RNA binding);GO:0004518(nuclease activity);GO:0004519(endonuclease activity);GO:0004521(endoribonuclease activity);GO:0005575(cellular_component);GO:0016787(hydrolase activity);GO:0046872(metal ion binding);GO:0005044(scavenger receptor activity);GO:0005576(extracellular region);GO:0005737(cytoplasm);GO:0006508(proteolysis);GO:0006898(receptor-mediated endocytosis);GO:0006955(immune re…	-
PC-5p-1547_1413	CGTTTCTCCTTCTTTTCCTTG	down	-2.21	0	0	TRITD2Bv1G237060.4	endonuclease 4-like [Aegilops tauschii subsp. tauschii]	1.98458	up	0.00428429	GO:0000014(single-stranded DNA endodeoxyribonuclease activity);GO:0003676(nucleic acid binding);GO:0004519(endonuclease activity);GO:0005576(extracellular region);GO:0006308(DNA catabolic process);GO:0043765(T/G mismatch-specific endonuclease activity);GO:0046872(metal ion binding);GO:0090305(nucleic acid phosphodiester bond hydrolysis)	-
PC-5p-1547_1413	CGTTTCTCCTTCTTTTCCTTG	down	-2.21	0	0	TRITD3Av1G186350.7	NADP-dependent malic enzyme-like [Aegilops tauschii subsp. tauschii]	1.76771	up	0.0105762	GO:0004470(malic enzyme activity);GO:0004471(malate dehydrogenase (decarboxylating) (NAD+) activity);GO:0004473(malate dehydrogenase (decarboxylating) (NADP+) activity);GO:0005618(cell wall);GO:0005774(vacuolar membrane);GO:0005829(cytosol);GO:0005886(plasma membrane);GO:0006090(pyruvate metabolic process);GO:0006108(malate metabolic process);GO:0008948(oxaloacetate decarboxylase activity);GO:000…	ko00620(Pyruvate metabolism);ko00710(Carbon fixation in photosynthetic organisms)
PC-5p-1547_1413	CGTTTCTCCTTCTTTTCCTTG	down	-2.21	0	0	TRITD3Av1G187210.2	protein SODIUM POTASSIUM ROOT DEFECTIVE 2-like [Aegilops tauschii subsp. tauschii]	1.65699	up	0.0186568	GO:0005737(cytoplasm);GO:0030001(metal ion transport);GO:0046914(transition metal ion binding);GO:0046916(cellular transition metal ion homeostasis)	ko03013(RNA transport)
PC-5p-1547_1413	CGTTTCTCCTTCTTTTCCTTG	down	-2.21	0	0	TRITD3Av1G214790.1	uncharacterized protein LOC109780244 [Aegilops tauschii subsp. tauschii]	4.21099	up	2.50419e-08	GO:0005737(cytoplasm);GO:0005798(Golgi-associated vesicle)	-
PC-5p-1547_1413	CGTTTCTCCTTCTTTTCCTTG	down	-2.21	0	0	TRITD3Av1G232410.2	unnamed protein product [Triticum aestivum]	1.4618	up	0.0355014	GO:0003674(molecular_function);GO:0005634(nucleus)	-
PC-5p-1547_1413	CGTTTCTCCTTCTTTTCCTTG	down	-2.21	0	0	TRITD3Bv1G012590.1	RecName: Full=16.9 kDa class I heat shock protein 1; AltName: Full=HSP 16.9; AltName: Full=Heat shock protein 16.9A; AltName: Full=Heat shock protein 17; AltName: Full=Low molecular weight heat shock protein	9.12921	up	1.31994e-22	GO:0051260(protein homooligomerization)	ko04141(Protein processing in endoplasmic reticulum)
PC-5p-1547_1413	CGTTTCTCCTTCTTTTCCTTG	down	-2.21	0	0	TRITD3Bv1G058680.2	unnamed protein product [Triticum aestivum]	2.81972	up	7.9832e-05	GO:0004672(protein kinase activity);GO:0004674(protein serine/threonine kinase activity);GO:0004712(protein serine/threonine/tyrosine kinase activity);GO:0005524(ATP binding);GO:0006468(protein phosphorylation);GO:0016301(kinase activity);GO:0004713(protein tyrosine kinase activity);GO:0005829(cytosol);GO:0005886(plasma membrane)	-
PC-5p-1547_1413	CGTTTCTCCTTCTTTTCCTTG	down	-2.21	0	0	TRITD3Bv1G189030.1	unnamed protein product [Triticum aestivum]	1.60738	up	0.0209414	GO:0008889(glycerophosphodiester phosphodiesterase activity);GO:0030643(cellular phosphate ion homeostasis);GO:0046475(glycerophospholipid catabolic process)	ko00564(Glycerophospholipid metabolism)
PC-5p-1547_1413	CGTTTCTCCTTCTTTTCCTTG	down	-2.21	0	0	TRITD3Bv1G214050.1	unnamed protein product [Triticum aestivum]	1.77749	up	0.0101443	GO:0004674(protein serine/threonine kinase activity);GO:0005634(nucleus);GO:0005737(cytoplasm);GO:0006468(protein phosphorylation);GO:0035556(intracellular signal transduction)	ko04016(MAPK signaling pathway - plant);ko04075(Plant hormone signal transduction)
PC-5p-1547_1413	CGTTTCTCCTTCTTTTCCTTG	down	-2.21	0	0	TRITD3Bv1G218650.3	unnamed protein product [Triticum aestivum]	2.19742	up	0.00163677	GO:0005634(nucleus);GO:0005829(cytosol);GO:0009295(nucleoid);GO:0009507(chloroplast);GO:0009508(plastid chromosome);GO:0009570(chloroplast stroma)	-
PC-5p-1547_1413	CGTTTCTCCTTCTTTTCCTTG	down	-2.21	0	0	TRITD4Av1G025620.1	allene oxide synthase 2-like [Aegilops tauschii subsp. tauschii]	1.78457	up	0.00987823	GO:0004497(monooxygenase activity);GO:0016125(sterol metabolic process)	ko00592(alpha-Linolenic acid metabolism)
PC-5p-1547_1413	CGTTTCTCCTTCTTTTCCTTG	down	-2.21	0	0	TRITD4Av1G031210.5	protein EARLY-RESPONSIVE TO DEHYDRATION 7, chloroplastic-like [Aegilops tauschii subsp. tauschii]	1.9217	up	0.00631389	GO:0003674(molecular_function);GO:0005737(cytoplasm);GO:0005886(plasma membrane);GO:0007623(circadian rhythm);GO:0009409(response to cold);GO:0009414(response to water deprivation);GO:0009507(chloroplast);GO:0009644(response to high light intensity);GO:0009651(response to salt stress);GO:0009737(response to abscisic acid)	ko04144(Endocytosis)
PC-5p-1547_1413	CGTTTCTCCTTCTTTTCCTTG	down	-2.21	0	0	TRITD4Av1G031210.6	protein EARLY-RESPONSIVE TO DEHYDRATION 7, chloroplastic-like [Aegilops tauschii subsp. tauschii]	1.47067	up	0.0365525	GO:0003674(molecular_function);GO:0005737(cytoplasm);GO:0005886(plasma membrane);GO:0007623(circadian rhythm);GO:0009409(response to cold);GO:0009414(response to water deprivation);GO:0009507(chloroplast);GO:0009644(response to high light intensity);GO:0009651(response to salt stress);GO:0009737(response to abscisic acid)	ko04144(Endocytosis)
PC-5p-1547_1413	CGTTTCTCCTTCTTTTCCTTG	down	-2.21	0	0	TRITD4Av1G041210.1	predicted protein [Hordeum vulgare subsp. vulgare]	6.44081	up	1.3049e-14	GO:0009408(response to heat)	ko04141(Protein processing in endoplasmic reticulum)
PC-5p-1547_1413	CGTTTCTCCTTCTTTTCCTTG	down	-2.21	0	0	TRITD4Av1G041810.2	17.9 kDa class I heat shock protein-like [Aegilops tauschii subsp. tauschii]	5.7578	up	1.44009e-12	GO:0009408(response to heat)	ko04141(Protein processing in endoplasmic reticulum)
PC-5p-1547_1413	CGTTTCTCCTTCTTTTCCTTG	down	-2.21	0	0	TRITD4Av1G053480.1	probable protein phosphatase 2C 32 [Aegilops tauschii subsp. tauschii]	3.01226	up	2.68165e-05	GO:0004722(protein serine/threonine phosphatase activity);GO:0005634(nucleus);GO:0006470(protein dephosphorylation);GO:0009536(plastid);GO:0009611(response to wounding);GO:0009620(response to fungus);GO:0009738(abscisic acid-activated signaling pathway);GO:0046872(metal ion binding);GO:0050832(defense response to fungus)	-
PC-5p-1547_1413	CGTTTCTCCTTCTTTTCCTTG	down	-2.21	0	0	TRITD4Av1G057300.3	PHD and RING finger domain-containing protein 1 [Triticum urartu]	2.91779	up	4.27551e-05	GO:0003677(DNA binding);GO:0005634(nucleus);GO:0006355(regulation of transcription, DNA-templated);GO:0046872(metal ion binding)	-
PC-5p-1547_1413	CGTTTCTCCTTCTTTTCCTTG	down	-2.21	0	0	TRITD4Av1G213480.2	uncharacterized protein LOC109754079 [Aegilops tauschii subsp. tauschii]	1.8629	up	0.00716921	GO:0003674(molecular_function);GO:0008150(biological_process);GO:0009507(chloroplast);GO:0016021(integral component of membrane)	-
PC-5p-1547_1413	CGTTTCTCCTTCTTTTCCTTG	down	-2.21	0	0	TRITD4Bv1G014010.1	threonine dehydratase biosynthetic, chloroplastic [Aegilops tauschii subsp. tauschii]	2.63134	up	0.000198156	GO:0004794(L-threonine ammonia-lyase activity);GO:0005737(cytoplasm);GO:0009097(isoleucine biosynthetic process);GO:0030170(pyridoxal phosphate binding)	ko00260(Glycine, serine and threonine metabolism);ko00290(Valine, leucine and isoleucine biosynthesis)
PC-5p-1547_1413	CGTTTCTCCTTCTTTTCCTTG	down	-2.21	0	0	TRITD4Bv1G019410.1	probable zinc metalloprotease EGY3, chloroplastic [Aegilops tauschii subsp. tauschii]	4.13371	up	3.32184e-08	GO:0005739(mitochondrion);GO:0006508(proteolysis);GO:0008237(metallopeptidase activity);GO:0009408(response to heat);GO:0009644(response to high light intensity);GO:0016021(integral component of membrane);GO:0031969(chloroplast membrane);GO:0042542(response to hydrogen peroxide)	-
PC-5p-1547_1413	CGTTTCTCCTTCTTTTCCTTG	down	-2.21	0	0	TRITD4Bv1G129640.2	17.9 kDa class I heat shock protein [Aegilops tauschii subsp. tauschii]	1.64683	up	0.0197856	GO:0009408(response to heat);GO:0042542(response to hydrogen peroxide);GO:0045471(response to ethanol);GO:0046685(response to arsenic-containing substance);GO:0046686(response to cadmium ion);GO:0046688(response to copper ion)	ko04141(Protein processing in endoplasmic reticulum)
PC-5p-1547_1413	CGTTTCTCCTTCTTTTCCTTG	down	-2.21	0	0	TRITD4Bv1G172730.1	protein TIFY 11b-like [Aegilops tauschii subsp. tauschii]	2.44911	up	0.000549673	GO:0003714(transcription corepressor activity);GO:0005634(nucleus);GO:0009611(response to wounding);GO:0031347(regulation of defense response);GO:1903507(negative regulation of nucleic acid-templated transcription);GO:2000022(regulation of jasmonic acid mediated signaling pathway)	ko04075(Plant hormone signal transduction)
PC-5p-1547_1413	CGTTTCTCCTTCTTTTCCTTG	down	-2.21	0	0	TRITD4Bv1G173880.1	uncharacterized protein LOC109749056 [Aegilops tauschii subsp. tauschii]	1.72957	up	0.0129756	GO:0008150(biological_process)	-
PC-5p-1547_1413	CGTTTCTCCTTCTTTTCCTTG	down	-2.21	0	0	TRITD4Bv1G203570.1	chaperone protein ClpB2, chloroplastic [Aegilops tauschii subsp. tauschii]	3.25783	up	6.32738e-06	GO:0009507(chloroplast)	-
PC-5p-1547_1413	CGTTTCTCCTTCTTTTCCTTG	down	-2.21	0	0	TRITD5Av1G013660.1	predicted protein [Hordeum vulgare subsp. vulgare]	2.1475	up	0.0021845	GO:0005737(cytoplasm);GO:0030001(metal ion transport);GO:0046914(transition metal ion binding);GO:0046916(cellular transition metal ion homeostasis)	-
PC-5p-1547_1413	CGTTTCTCCTTCTTTTCCTTG	down	-2.21	0	0	TRITD5Av1G048390.1	calmodulin-binding protein 60 D-like isoform X1 [Aegilops tauschii subsp. tauschii]	1.76478	up	0.010737	GO:0003677(DNA binding);GO:0005516(calmodulin binding);GO:0005634(nucleus);GO:0006351(transcription, DNA-templated);GO:0006355(regulation of transcription, DNA-templated);GO:0006950(response to stress)	-
PC-5p-1547_1413	CGTTTCTCCTTCTTTTCCTTG	down	-2.21	0	0	TRITD5Av1G051540.1	Elongation factor Ts [Triticum urartu]	4.19163	up	3.26514e-08	GO:0003746(translation elongation factor activity);GO:0005759(mitochondrial matrix);GO:0070125(mitochondrial translational elongation)	-
PC-5p-1547_1413	CGTTTCTCCTTCTTTTCCTTG	down	-2.21	0	0	TRITD5Av1G126650.1	sufE-like protein 1, chloroplastic/mitochondrial [Aegilops tauschii subsp. tauschii]	1.7562	up	0.0112487	GO:0005515(protein binding);GO:0005739(mitochondrion);GO:0008047(enzyme activator activity);GO:0009507(chloroplast);GO:0009570(chloroplast stroma);GO:0009793(embryo development ending in seed dormancy);GO:0016226(iron-sulfur cluster assembly)	-
PC-5p-1547_1413	CGTTTCTCCTTCTTTTCCTTG	down	-2.21	0	0	TRITD5Av1G154160.3	Endoplasmin [Triticum urartu]	2.25271	up	0.00124414	GO:0005515(protein binding);GO:0005524(ATP binding);GO:0005739(mitochondrion);GO:0005774(vacuolar membrane);GO:0005829(cytosol);GO:0006457(protein folding);GO:0009408(response to heat);GO:0009414(response to water deprivation);GO:0009507(chloroplast);GO:0009536(plastid);GO:0009570(chloroplast stroma);GO:0009651(response to salt stress);GO:0009704(de-etiolation);GO:0009793(embryo development endin…	ko04141(Protein processing in endoplasmic reticulum);ko04626(Plant-pathogen interaction)
PC-5p-1547_1413	CGTTTCTCCTTCTTTTCCTTG	down	-2.21	0	0	TRITD5Av1G154160.6	predicted protein [Hordeum vulgare subsp. vulgare]	2.03024	up	0.00382758	GO:0005515(protein binding);GO:0005524(ATP binding);GO:0005739(mitochondrion);GO:0005774(vacuolar membrane);GO:0005829(cytosol);GO:0006457(protein folding);GO:0009408(response to heat);GO:0009414(response to water deprivation);GO:0009507(chloroplast);GO:0009536(plastid);GO:0009570(chloroplast stroma);GO:0009651(response to salt stress);GO:0009704(de-etiolation);GO:0009793(embryo development endin…	ko04141(Protein processing in endoplasmic reticulum);ko04626(Plant-pathogen interaction)
PC-5p-1547_1413	CGTTTCTCCTTCTTTTCCTTG	down	-2.21	0	0	TRITD5Av1G157030.2	small heat shock protein, chloroplastic-like [Aegilops tauschii subsp. tauschii]	3.88501	up	1.54878e-07	GO:0000427(plastid-encoded plastid RNA polymerase complex);GO:0005515(protein binding);GO:0006351(transcription, DNA-templated);GO:0006355(regulation of transcription, DNA-templated);GO:0009408(response to heat);GO:0009416(response to light stimulus);GO:0009507(chloroplast);GO:0009644(response to high light intensity);GO:0009658(chloroplast organization);GO:0042542(response to hydrogen peroxide);…	ko04141(Protein processing in endoplasmic reticulum)
PC-5p-1547_1413	CGTTTCTCCTTCTTTTCCTTG	down	-2.21	0	0	TRITD5Av1G167530.1	probable inactive purple acid phosphatase 27 isoform X2 [Aegilops tauschii subsp. tauschii]	1.40697	up	0.0435628	GO:0003993(acid phosphatase activity);GO:0004722(protein serine/threonine phosphatase activity);GO:0005576(extracellular region);GO:0016311(dephosphorylation);GO:0046872(metal ion binding)	-
PC-5p-1547_1413	CGTTTCTCCTTCTTTTCCTTG	down	-2.21	0	0	TRITD5Av1G208140.1	uncharacterized protein LOC109779480 [Aegilops tauschii subsp. tauschii]	1.39844	up	0.0434796	-	-
PC-5p-1547_1413	CGTTTCTCCTTCTTTTCCTTG	down	-2.21	0	0	TRITD5Bv1G049970.2	myosin-3-like [Aegilops tauschii subsp. tauschii]	3.03363	up	2.45296e-05	-	-
PC-5p-1547_1413	CGTTTCTCCTTCTTTTCCTTG	down	-2.21	0	0	TRITD5Bv1G076220.1	SAB [Triticum aestivum]	1.68482	up	0.0180546	GO:0003700(DNA binding transcription factor activity);GO:0005515(protein binding);GO:0005634(nucleus);GO:0006355(regulation of transcription, DNA-templated)	-
PC-5p-1547_1413	CGTTTCTCCTTCTTTTCCTTG	down	-2.21	0	0	TRITD5Bv1G086540.3	U3 small nucleolar ribonucleoprotein protein MPP10 [Aegilops tauschii subsp. tauschii]	1.45694	up	0.0358545	GO:0030490(maturation of SSU-rRNA);GO:0032040(small-subunit processome);GO:0034457(Mpp10 complex)	ko03008(Ribosome biogenesis in eukaryotes)
PC-5p-1547_1413	CGTTTCTCCTTCTTTTCCTTG	down	-2.21	0	0	TRITD5Bv1G094790.1	ferritin-1, chloroplastic-like [Aegilops tauschii subsp. tauschii]	1.49756	up	0.0299292	GO:0000302(response to reactive oxygen species);GO:0004322(ferroxidase activity);GO:0005506(iron ion binding);GO:0006826(iron ion transport);GO:0006879(cellular iron ion homeostasis);GO:0006880(intracellular sequestering of iron ion);GO:0008199(ferric iron binding);GO:0009507(chloroplast);GO:0009570(chloroplast stroma);GO:0009908(flower development);GO:0009941(chloroplast envelope);GO:0010039(res…	-
PC-5p-1547_1413	CGTTTCTCCTTCTTTTCCTTG	down	-2.21	0	0	TRITD5Bv1G142670.7	heat shock protein 90-5, chloroplastic [Aegilops tauschii subsp. tauschii]	2.64801	up	0.000181796	GO:0005515(protein binding);GO:0005524(ATP binding);GO:0005739(mitochondrion);GO:0005774(vacuolar membrane);GO:0005829(cytosol);GO:0006457(protein folding);GO:0009408(response to heat);GO:0009414(response to water deprivation);GO:0009507(chloroplast);GO:0009536(plastid);GO:0009570(chloroplast stroma);GO:0009651(response to salt stress);GO:0009704(de-etiolation);GO:0009793(embryo development endin…	ko04141(Protein processing in endoplasmic reticulum);ko04626(Plant-pathogen interaction)
PC-5p-1547_1413	CGTTTCTCCTTCTTTTCCTTG	down	-2.21	0	0	TRITD5Bv1G153080.4	uncharacterized protein LOC109752374 [Aegilops tauschii subsp. tauschii]	1.56871	up	0.0256445	GO:0003729(mRNA binding);GO:0005634(nucleus);GO:0005773(vacuole);GO:0005829(cytosol);GO:0005886(plasma membrane);GO:0008150(biological_process)	-
PC-5p-1547_1413	CGTTTCTCCTTCTTTTCCTTG	down	-2.21	0	0	TRITD5Bv1G156330.1	putative quinone-oxidoreductase homolog, chloroplastic [Aegilops tauschii subsp. tauschii]	1.50441	up	0.0332293	GO:0005737(cytoplasm);GO:0005773(vacuole);GO:0005794(Golgi apparatus);GO:0005829(cytosol);GO:0005886(plasma membrane);GO:0008270(zinc ion binding);GO:0009507(chloroplast);GO:0009535(chloroplast thylakoid membrane);GO:0009706(chloroplast inner membrane);GO:0009941(chloroplast envelope);GO:0016491(oxidoreductase activity);GO:0055114(oxidation-reduction process)	-
PC-5p-1547_1413	CGTTTCTCCTTCTTTTCCTTG	down	-2.21	0	0	TRITD5Bv1G165770.1	disease resistance protein RPM1-like [Aegilops tauschii subsp. tauschii]	1.94896	up	0.00620983	GO:0004857(enzyme inhibitor activity)	ko04626(Plant-pathogen interaction)
PC-5p-1547_1413	CGTTTCTCCTTCTTTTCCTTG	down	-2.21	0	0	TRITD5Bv1G165770.2	disease resistance protein RPM1-like [Aegilops tauschii subsp. tauschii]	1.53587	up	0.0260213	GO:0004857(enzyme inhibitor activity)	ko04626(Plant-pathogen interaction)
PC-5p-1547_1413	CGTTTCTCCTTCTTTTCCTTG	down	-2.21	0	0	TRITD5Bv1G197120.1	calmodulin-like protein 4 [Aegilops tauschii subsp. tauschii]	1.71503	up	0.0138379	GO:0005509(calcium ion binding)	ko04626(Plant-pathogen interaction)
PC-5p-1547_1413	CGTTTCTCCTTCTTTTCCTTG	down	-2.21	0	0	TRITD5Bv1G206330.2	protein NRT1/ PTR FAMILY 6.4 isoform X2 [Aegilops tauschii subsp. tauschii]	1.96749	up	0.00473813	GO:0005215(transporter activity);GO:0005886(plasma membrane);GO:0006857(oligopeptide transport);GO:0015293(symporter activity);GO:0016020(membrane);GO:0016021(integral component of membrane);GO:0042128(nitrate assimilation);GO:0055085(transmembrane transport)	-
PC-5p-1547_1413	CGTTTCTCCTTCTTTTCCTTG	down	-2.21	0	0	TRITD5Bv1G250810.1	ribosome-binding factor PSRP1, chloroplastic-like [Aegilops tauschii subsp. tauschii]	1.69289	up	0.0150341	GO:0003735(structural constituent of ribosome);GO:0005840(ribosome);GO:0006412(translation);GO:0009507(chloroplast);GO:0009534(chloroplast thylakoid);GO:0009570(chloroplast stroma)	-
PC-5p-1547_1413	CGTTTCTCCTTCTTTTCCTTG	down	-2.21	0	0	TRITD6Av1G161180.1	LEA protein [Triticum turgidum subsp. durum]	2.68596	up	0.000144743	GO:0005829(cytosol);GO:0009414(response to water deprivation);GO:0009631(cold acclimation);GO:0009737(response to abscisic acid);GO:0016020(membrane)	-
PC-5p-1547_1413	CGTTTCTCCTTCTTTTCCTTG	down	-2.21	0	0	TRITD6Av1G207530.1	dehydrin DHN3 isoform X1 [Aegilops tauschii subsp. tauschii]	2.38439	up	0.000806345	GO:0005829(cytosol);GO:0009414(response to water deprivation);GO:0009631(cold acclimation);GO:0009737(response to abscisic acid)	-
PC-5p-1547_1413	CGTTTCTCCTTCTTTTCCTTG	down	-2.21	0	0	TRITD6Av1G207530.6	Dehydrin DHN3 [Triticum urartu]	4.73584	up	8.77501e-10	GO:0005829(cytosol);GO:0009414(response to water deprivation);GO:0009631(cold acclimation);GO:0009737(response to abscisic acid)	-
PC-5p-1547_1413	CGTTTCTCCTTCTTTTCCTTG	down	-2.21	0	0	TRITD6Bv1G050550.4	protein CHLOROPLAST IMPORT APPARATUS 2-like isoform X2 [Aegilops tauschii subsp. tauschii]	1.64905	up	0.0185885	GO:0005515(protein binding);GO:0005634(nucleus);GO:0006355(regulation of transcription, DNA-templated);GO:0009507(chloroplast);GO:0045036(protein targeting to chloroplast)	ko04712(Circadian rhythm - plant)
PC-5p-1547_1413	CGTTTCTCCTTCTTTTCCTTG	down	-2.21	0	0	TRITD6Bv1G061930.4	4-hydroxyphenylpyruvate dioxygenase [Aegilops tauschii subsp. tauschii]	2.20421	up	0.0015836	GO:0003868(4-hydroxyphenylpyruvate dioxygenase activity);GO:0006559(L-phenylalanine catabolic process);GO:0006572(tyrosine catabolic process)	ko00350(Tyrosine metabolism);ko00360(Phenylalanine metabolism);ko00130(Ubiquinone and other terpenoid-quinone biosynthesis)
PC-5p-1547_1413	CGTTTCTCCTTCTTTTCCTTG	down	-2.21	0	0	TRITD6Bv1G077230.1	hypothetical protein TRIUR3_25400 [Triticum urartu]	1.43664	up	0.037995	GO:0003333(amino acid transmembrane transport);GO:0015171(amino acid transmembrane transporter activity)	-
PC-5p-1547_1413	CGTTTCTCCTTCTTTTCCTTG	down	-2.21	0	0	TRITD6Bv1G146530.1	cold acclimation protein WCOR410c [Triticum aestivum]	2.58896	up	0.000238395	GO:0005829(cytosol);GO:0009414(response to water deprivation);GO:0009631(cold acclimation);GO:0009737(response to abscisic acid);GO:0016020(membrane)	-
PC-5p-1547_1413	CGTTTCTCCTTCTTTTCCTTG	down	-2.21	0	0	TRITD6Bv1G185560.1	small heat shock protein Hsp23.5 [Triticum aestivum]	2.11624	up	0.00243485	GO:0006970(response to osmotic stress);GO:0009408(response to heat)	ko04141(Protein processing in endoplasmic reticulum)
PC-5p-1547_1413	CGTTTCTCCTTCTTTTCCTTG	down	-2.21	0	0	TRITD7Av1G008550.3	RuBisCO large subunit-binding protein subunit beta, chloroplastic [Triticum urartu]	7.16477	up	7.64867e-17	GO:0005515(protein binding);GO:0005524(ATP binding);GO:0005739(mitochondrion);GO:0005794(Golgi apparatus);GO:0005829(cytosol);GO:0005886(plasma membrane);GO:0006457(protein folding);GO:0007005(mitochondrion organization);GO:0008219(cell death);GO:0009409(response to cold);GO:0009507(chloroplast);GO:0009570(chloroplast stroma);GO:0009627(systemic acquired resistance);GO:0009941(chloroplast envelop…	ko03018(RNA degradation)
PC-5p-1547_1413	CGTTTCTCCTTCTTTTCCTTG	down	-2.21	0	0	TRITD7Av1G019560.1	hypothetical protein TRIUR3_20251 [Triticum urartu]	2.86189	up	5.82645e-05	GO:0003674(molecular_function);GO:0005634(nucleus);GO:0008150(biological_process)	-
PC-5p-1547_1413	CGTTTCTCCTTCTTTTCCTTG	down	-2.21	0	0	TRITD7Av1G038750.1	protein DETOXIFICATION 27-like isoform X1 [Aegilops tauschii subsp. tauschii]	2.12342	up	0.0022908	GO:0006855(drug transmembrane transport)	-
PC-5p-1547_1413	CGTTTCTCCTTCTTTTCCTTG	down	-2.21	0	0	TRITD7Av1G196970.1	putative GATA transcription factor 22 [Aegilops tauschii subsp. tauschii]	2.39754	up	0.000644256	GO:0000977(RNA polymerase II regulatory region sequence-specific DNA binding);GO:0001085(RNA polymerase II transcription factor binding);GO:0001228(transcriptional activator activity, RNA polymerase II transcription regulatory region sequence-specific DNA binding);GO:0003682(chromatin binding);GO:0005634(nucleus);GO:0005667(transcription factor complex);GO:0030154(cell differentiation)	-
PC-5p-1547_1413	CGTTTCTCCTTCTTTTCCTTG	down	-2.21	0	0	TRITD7Av1G207730.1	predicted protein [Hordeum vulgare subsp. vulgare]	2.30859	up	0.000996346	GO:0005886(plasma membrane)	-
PC-5p-1547_1413	CGTTTCTCCTTCTTTTCCTTG	down	-2.21	0	0	TRITD7Av1G257700.1	DIMBOA UDP-glucosyltransferase BX8-like [Aegilops tauschii subsp. tauschii]	1.83416	up	0.00857153	GO:0008194(UDP-glycosyltransferase activity);GO:0009813(flavonoid biosynthetic process);GO:0043231(intracellular membrane-bounded organelle);GO:0052696(flavonoid glucuronidation)	ko00402(Benzoxazinoid biosynthesis)
PC-5p-1547_1413	CGTTTCTCCTTCTTTTCCTTG	down	-2.21	0	0	TRITD7Bv1G024970.12	sucrose synthase 1 [Aegilops tauschii subsp. tauschii]	3.22961	up	8.89952e-06	GO:0010037(response to carbon dioxide)	ko00500(Starch and sucrose metabolism)
PC-5p-1547_1413	CGTTTCTCCTTCTTTTCCTTG	down	-2.21	0	0	TRITD7Bv1G071080.2	heat shock protein 90 [Triticum aestivum]	1.42501	up	0.0386684	GO:0005515(protein binding)	ko04141(Protein processing in endoplasmic reticulum);ko04626(Plant-pathogen interaction)
PC-5p-1547_1413	CGTTTCTCCTTCTTTTCCTTG	down	-2.21	0	0	TRITD7Bv1G108950.14	protein NTM1-like 9 isoform X2 [Aegilops tauschii subsp. tauschii]	2.2945	up	0.00127594	GO:0003677(DNA binding);GO:0003700(DNA binding transcription factor activity);GO:0005634(nucleus);GO:0006351(transcription, DNA-templated);GO:0006355(regulation of transcription, DNA-templated);GO:0007275(multicellular organism development);GO:0016021(integral component of membrane);GO:0005515(protein binding);GO:0005516(calmodulin binding);GO:0031347(regulation of defense response);GO:0045892(ne…	-
PC-5p-1547_1413	CGTTTCTCCTTCTTTTCCTTG	down	-2.21	0	0	TRITD7Bv1G120550.2	lysine histidine transporter 2-like [Aegilops tauschii subsp. tauschii]	2.5328	up	0.000425194	GO:0003333(amino acid transmembrane transport);GO:0005886(plasma membrane);GO:0015171(amino acid transmembrane transporter activity)	-
PC-5p-1547_1413	CGTTTCTCCTTCTTTTCCTTG	down	-2.21	0	0	TRITD7Bv1G148500.1	putative GATA transcription factor 22 [Aegilops tauschii subsp. tauschii]	2.19954	up	0.00162807	GO:0000977(RNA polymerase II regulatory region sequence-specific DNA binding);GO:0001085(RNA polymerase II transcription factor binding);GO:0001228(transcriptional activator activity, RNA polymerase II transcription regulatory region sequence-specific DNA binding);GO:0003682(chromatin binding);GO:0005634(nucleus);GO:0005667(transcription factor complex);GO:0030154(cell differentiation)	-
PC-5p-1547_1413	CGTTTCTCCTTCTTTTCCTTG	down	-2.21	0	0	TRITD7Bv1G150070.1	uncharacterized protein LOC109749938 [Aegilops tauschii subsp. tauschii]	1.62428	up	0.0208662	GO:0003674(molecular_function);GO:0009507(chloroplast);GO:0009737(response to abscisic acid);GO:0016021(integral component of membrane)	-
PC-5p-1547_1413	CGTTTCTCCTTCTTTTCCTTG	down	-2.21	0	0	TRITD7Bv1G182090.1	cytoplasmic 60S subunit biogenesis factor REI1 homolog 1 [Aegilops tauschii subsp. tauschii]	1.40882	up	0.0412255	GO:0022625(cytosolic large ribosomal subunit);GO:0030687(preribosome, large subunit precursor);GO:0042273(ribosomal large subunit biogenesis)	-
PC-5p-2477_971	TGATGGATTACACGTGACATT	down	-1.88	0	0	TRITD3Av1G184400.2	NADPH-dependent diflavin oxidoreductase 1-like [Aegilops tauschii subsp. tauschii]	1.95086	up	0.00532184	GO:0003958(NADPH-hemoprotein reductase activity);GO:0005515(protein binding);GO:0005634(nucleus);GO:0005737(cytoplasm);GO:0009793(embryo development ending in seed dormancy);GO:0010181(FMN binding);GO:0016491(oxidoreductase activity);GO:0016651(oxidoreductase activity, acting on NAD(P)H);GO:0055114(oxidation-reduction process)	-
PC-5p-2477_971	TGATGGATTACACGTGACATT	down	-1.88	0	0	TRITD3Bv1G173240.1	unnamed protein product [Triticum aestivum]	2.20202	up	0.0015973	GO:0005634(nucleus);GO:0005641(nuclear envelope lumen);GO:0005654(nucleoplasm);GO:0005737(cytoplasm);GO:0005829(cytosol);GO:0007507(heart development);GO:0007568(aging);GO:0019005(SCF ubiquitin ligase complex);GO:0019219(regulation of nucleobase-containing compound metabolic process);GO:0019904(protein domain specific binding);GO:0030877(beta-catenin destruction complex);GO:0031625(ubiquitin prot…	-
ptc-miR530a	TGCATTTGCACCTGCACCTT	up	1.41	0.02	0.02	TRITD1Bv1G086680.2	putative stripe rust resistance protein [Triticum aestivum]	-1.27748	down	0.0472878	GO:0005737(cytoplasm);GO:0030001(metal ion transport);GO:0046914(transition metal ion binding);GO:0046916(cellular transition metal ion homeostasis)	-
ptc-miR530a	TGCATTTGCACCTGCACCTT	up	1.41	0.02	0.02	TRITD2Bv1G210420.1	vacuolar-sorting receptor 7-like [Aegilops tauschii subsp. tauschii]	-2.21095	down	0.000969828	GO:0000139(Golgi membrane);GO:0005509(calcium ion binding);GO:0005794(Golgi apparatus);GO:0005887(integral component of plasma membrane);GO:0006623(protein targeting to vacuole);GO:0015031(protein transport);GO:0016021(integral component of membrane);GO:0017119(Golgi transport complex);GO:0030665(clathrin-coated vesicle membrane);GO:0031902(late endosome membrane)	ko00941(Flavonoid biosynthesis)
ptc-miR530a	TGCATTTGCACCTGCACCTT	up	1.41	0.02	0.02	TRITD3Bv1G044820.3	unnamed protein product [Triticum aestivum]	-1.50366	down	0.0202504	GO:0003723(RNA binding);GO:0004819(glutamine-tRNA ligase activity);GO:0005739(mitochondrion);GO:0005829(cytosol);GO:0006425(glutaminyl-tRNA aminoacylation)	ko00970(Aminoacyl-tRNA biosynthesis)
ptc-miR530a	TGCATTTGCACCTGCACCTT	up	1.41	0.02	0.02	TRITD5Av1G023220.1	probable glucan 1,3-beta-glucosidase A [Aegilops tauschii subsp. tauschii]	-1.45512	down	0.0242036	GO:0005576(extracellular region);GO:0006073(cellular glucan metabolic process);GO:0008422(beta-glucosidase activity);GO:0009251(glucan catabolic process);GO:0009986(cell surface)	ko00500(Starch and sucrose metabolism)
ptc-miR530a	TGCATTTGCACCTGCACCTT	up	1.41	0.02	0.02	TRITD5Bv1G142020.2	putative wall-associated receptor kinase-like 16 [Aegilops tauschii subsp. tauschii]	-2.02864	down	0.00222939	GO:0004674(protein serine/threonine kinase activity);GO:0005886(plasma membrane);GO:0007166(cell surface receptor signaling pathway)	-
ptc-miR530a	TGCATTTGCACCTGCACCTT	up	1.41	0.02	0.02	TRITD6Bv1G214580.2	wall-associated receptor kinase 1-like [Aegilops tauschii subsp. tauschii]	-3.68595	down	3.11087e-07	GO:0004674(protein serine/threonine kinase activity);GO:0005886(plasma membrane);GO:0007166(cell surface receptor signaling pathway)	-
ptc-miR530a	TGCATTTGCACCTGCACCTT	up	1.41	0.02	0.02	TRITD7Av1G042790.2	LRR receptor-like serine/threonine-protein kinase GSO1 [Triticum urartu]	-3.94113	down	6.04433e-08	GO:0007165(signal transduction);GO:0009507(chloroplast)	-
ptc-miR530a_L+1_1ss9GT	CTGCATTTTCACCTGCACCTT	down	-1.35	0	0	TRITD1Av1G059910.1	NDR1/HIN1-like protein 13 [Aegilops tauschii subsp. tauschii]	1.39378	up	0.0499157	GO:0003674(molecular_function);GO:0005886(plasma membrane);GO:0008150(biological_process);GO:0009506(plasmodesma);GO:0016021(integral component of membrane)	-
ptc-miR530a_L+1_1ss9GT	CTGCATTTTCACCTGCACCTT	down	-1.35	0	0	TRITD1Av1G228820.5	hypothetical protein TRIUR3_17784 [Triticum urartu]	1.38384	up	0.0467507	-	-
ptc-miR530a_L+1_1ss9GT	CTGCATTTTCACCTGCACCTT	down	-1.35	0	0	TRITD1Bv1G076410.4	ferrochelatase-2, chloroplastic [Aegilops tauschii subsp. tauschii]	2.55923	up	0.000279746	GO:0004325(ferrochelatase activity);GO:0006783(heme biosynthetic process)	ko00860(Porphyrin and chlorophyll metabolism)
ptc-miR530a_L+1_1ss9GT	CTGCATTTTCACCTGCACCTT	down	-1.35	0	0	TRITD2Av1G159080.8	phototropin-2-like [Aegilops tauschii subsp. tauschii]	1.49904	up	0.0309561	GO:0004674(protein serine/threonine kinase activity);GO:0005634(nucleus);GO:0005737(cytoplasm);GO:0005886(plasma membrane);GO:0009882(blue light photoreceptor activity);GO:0035556(intracellular signal transduction)	-
ptc-miR530a_L+1_1ss9GT	CTGCATTTTCACCTGCACCTT	down	-1.35	0	0	TRITD2Av1G220680.2	remorin [Brachypodium distachyon]	1.55903	up	0.0237885	GO:0005886(plasma membrane);GO:0007267(cell-cell signaling);GO:0048032(galacturonate binding)	-
ptc-miR530a_L+1_1ss9GT	CTGCATTTTCACCTGCACCTT	down	-1.35	0	0	TRITD2Bv1G056060.2	10 kDa chaperonin, mitochondrial-like [Aegilops tauschii subsp. tauschii]	1.63229	up	0.0182962	GO:0005759(mitochondrial matrix);GO:0006986(response to unfolded protein);GO:0046872(metal ion binding);GO:0051082(unfolded protein binding);GO:0051085(chaperone cofactor-dependent protein refolding);GO:0051087(chaperone binding)	-
ptc-miR530a_L+1_1ss9GT	CTGCATTTTCACCTGCACCTT	down	-1.35	0	0	TRITD2Bv1G091850.3	glucose-6-phosphate/phosphate translocator 2, chloroplastic-like, partial [Aegilops tauschii subsp. tauschii]	2.78909	up	0.000113404	GO:0034219(carbohydrate transmembrane transport)	-
ptc-miR530a_L+1_1ss9GT	CTGCATTTTCACCTGCACCTT	down	-1.35	0	0	TRITD3Av1G193390.7	probable LRR receptor-like serine/threonine-protein kinase At5g10290 [Aegilops tauschii subsp. tauschii]	2.59783	up	0.00033166	GO:0005524(ATP binding);GO:0005886(plasma membrane);GO:0016021(integral component of membrane);GO:0016301(kinase activity)	-
ptc-miR530a_L+1_1ss9GT	CTGCATTTTCACCTGCACCTT	down	-1.35	0	0	TRITD3Bv1G012590.1	RecName: Full=16.9 kDa class I heat shock protein 1; AltName: Full=HSP 16.9; AltName: Full=Heat shock protein 16.9A; AltName: Full=Heat shock protein 17; AltName: Full=Low molecular weight heat shock protein	9.12921	up	1.31994e-22	GO:0051260(protein homooligomerization)	ko04141(Protein processing in endoplasmic reticulum)
ptc-miR530a_L+1_1ss9GT	CTGCATTTTCACCTGCACCTT	down	-1.35	0	0	TRITD3Bv1G183490.1	unnamed protein product [Triticum aestivum]	3.64096	up	7.49615e-07	GO:0004791(thioredoxin-disulfide reductase activity);GO:0005829(cytosol);GO:0009860(pollen tube growth);GO:0010183(pollen tube guidance);GO:0045454(cell redox homeostasis);GO:0046686(response to cadmium ion);GO:0047134(protein-disulfide reductase activity);GO:0055114(oxidation-reduction process);GO:0080092(regulation of pollen tube growth)	-
ptc-miR530a_L+1_1ss9GT	CTGCATTTTCACCTGCACCTT	down	-1.35	0	0	TRITD3Bv1G260270.1	putative glucan endo-1,3-beta-D-glucosidase, partial [Triticum aestivum]	2.31437	up	0.00109694	GO:0004553(hydrolase activity, hydrolyzing O-glycosyl compounds);GO:0030247(polysaccharide binding);GO:0046658(anchored component of plasma membrane)	ko00500(Starch and sucrose metabolism)
ptc-miR530a_L+1_1ss9GT	CTGCATTTTCACCTGCACCTT	down	-1.35	0	0	TRITD4Av1G041210.1	predicted protein [Hordeum vulgare subsp. vulgare]	6.44081	up	1.3049e-14	GO:0009408(response to heat)	ko04141(Protein processing in endoplasmic reticulum)
ptc-miR530a_L+1_1ss9GT	CTGCATTTTCACCTGCACCTT	down	-1.35	0	0	TRITD4Av1G139700.64	ribulose bisphosphate carboxylase activase B [Triticum aestivum]	4.62049	up	1.67306e-09	GO:0005524(ATP binding);GO:0005618(cell wall);GO:0005634(nucleus);GO:0009409(response to cold);GO:0009416(response to light stimulus);GO:0009507(chloroplast);GO:0009535(chloroplast thylakoid membrane);GO:0009570(chloroplast stroma);GO:0009579(thylakoid);GO:0009753(response to jasmonic acid);GO:0009941(chloroplast envelope);GO:0010150(leaf senescence);GO:0010287(plastoglobule);GO:0010319(stromule)…	ko03010(Ribosome);ko00940(Phenylpropanoid biosynthesis)
ptc-miR530a_L+1_1ss9GT	CTGCATTTTCACCTGCACCTT	down	-1.35	0	0	TRITD4Bv1G152520.1	uncharacterized protein LOC109763007 [Aegilops tauschii subsp. tauschii]	1.39062	up	0.0441442	GO:0000149(SNARE binding);GO:0005484(SNAP receptor activity);GO:0006886(intracellular protein transport);GO:0006906(vesicle fusion);GO:0012505(endomembrane system);GO:0016021(integral component of membrane);GO:0031201(SNARE complex);GO:0048278(vesicle docking)	-
ptc-miR530a_L+1_1ss9GT	CTGCATTTTCACCTGCACCTT	down	-1.35	0	0	TRITD5Av1G135280.1	proton pump-interactor 1 [Aegilops tauschii subsp. tauschii]	6.20887	up	4.55391e-14	GO:0003729(mRNA binding);GO:0005515(protein binding);GO:0005737(cytoplasm);GO:0005783(endoplasmic reticulum);GO:0005789(endoplasmic reticulum membrane);GO:0005829(cytosol);GO:0005886(plasma membrane);GO:0009506(plasmodesma);GO:0010155(regulation of proton transport);GO:0016021(integral component of membrane)	-
ptc-miR530a_L+1_1ss9GT	CTGCATTTTCACCTGCACCTT	down	-1.35	0	0	TRITD5Av1G165580.1	predicted protein, partial [Hordeum vulgare subsp. vulgare]	2.05184	up	0.00343622	GO:0005737(cytoplasm);GO:0005773(vacuole);GO:0005794(Golgi apparatus);GO:0005829(cytosol);GO:0005886(plasma membrane);GO:0008270(zinc ion binding);GO:0009507(chloroplast);GO:0009535(chloroplast thylakoid membrane);GO:0009706(chloroplast inner membrane);GO:0009941(chloroplast envelope);GO:0016491(oxidoreductase activity);GO:0055114(oxidation-reduction process)	-
ptc-miR530a_L+1_1ss9GT	CTGCATTTTCACCTGCACCTT	down	-1.35	0	0	TRITD5Av1G180490.6	zinc finger CCCH domain-containing protein 19-like isoform X2 [Aegilops tauschii subsp. tauschii]	2.42233	up	0.000583994	GO:0004579(dolichyl-diphosphooligosaccharide-protein glycotransferase activity);GO:0008250(oligosaccharyltransferase complex);GO:0018279(protein N-linked glycosylation via asparagine);GO:0043687(post-translational protein modification)	ko00565(Ether lipid metabolism)
ptc-miR530a_L+1_1ss9GT	CTGCATTTTCACCTGCACCTT	down	-1.35	0	0	TRITD5Av1G183130.1	probable serine/threonine-protein kinase PBL19 [Aegilops tauschii subsp. tauschii]	2.43586	up	0.000534627	GO:0004675(transmembrane receptor protein serine/threonine kinase activity);GO:0005524(ATP binding);GO:0005886(plasma membrane);GO:0006952(defense response);GO:0016301(kinase activity)	-
ptc-miR530a_L+1_1ss9GT	CTGCATTTTCACCTGCACCTT	down	-1.35	0	0	TRITD5Bv1G049970.2	myosin-3-like [Aegilops tauschii subsp. tauschii]	3.03363	up	2.45296e-05	-	-
ptc-miR530a_L+1_1ss9GT	CTGCATTTTCACCTGCACCTT	down	-1.35	0	0	TRITD6Av1G161180.1	LEA protein [Triticum turgidum subsp. durum]	2.68596	up	0.000144743	GO:0005829(cytosol);GO:0009414(response to water deprivation);GO:0009631(cold acclimation);GO:0009737(response to abscisic acid);GO:0016020(membrane)	-
ptc-miR530a_L+1_1ss9GT	CTGCATTTTCACCTGCACCTT	down	-1.35	0	0	TRITD6Bv1G133870.2	E3 ubiquitin-protein ligase PRT1 isoform X1 [Aegilops tauschii subsp. tauschii]	1.57071	up	0.0230495	GO:0043161(proteasome-mediated ubiquitin-dependent protein catabolic process);GO:0061630(ubiquitin protein ligase activity)	-
ptc-miR530a_L+1_1ss9GT	CTGCATTTTCACCTGCACCTT	down	-1.35	0	0	TRITD6Bv1G146530.1	cold acclimation protein WCOR410c [Triticum aestivum]	2.58896	up	0.000238395	GO:0005829(cytosol);GO:0009414(response to water deprivation);GO:0009631(cold acclimation);GO:0009737(response to abscisic acid);GO:0016020(membrane)	-
ptc-miR530a_L+1_1ss9GT	CTGCATTTTCACCTGCACCTT	down	-1.35	0	0	TRITD6Bv1G181920.3	predicted protein [Hordeum vulgare subsp. vulgare]	1.6194	up	0.0222714	GO:0004222(metalloendopeptidase activity);GO:0005576(extracellular region);GO:0005886(plasma membrane);GO:0006508(proteolysis);GO:0008270(zinc ion binding);GO:0031012(extracellular matrix);GO:0031225(anchored component of membrane)	-
ptc-miR530a_L+1_1ss9GT	CTGCATTTTCACCTGCACCTT	down	-1.35	0	0	TRITD7Av1G094290.2	LOW QUALITY PROTEIN: psbP domain-containing protein 3, chloroplastic [Aegilops tauschii subsp. tauschii]	2.00136	up	0.00435336	GO:0005509(calcium ion binding);GO:0009507(chloroplast);GO:0009535(chloroplast thylakoid membrane);GO:0009543(chloroplast thylakoid lumen);GO:0009579(thylakoid);GO:0009654(photosystem II oxygen evolving complex);GO:0015979(photosynthesis);GO:0019898(extrinsic component of membrane);GO:0031977(thylakoid lumen)	-
ptc-miR530a_L+1_1ss9GT	CTGCATTTTCACCTGCACCTT	down	-1.35	0	0	TRITD7Av1G273240.11	mediator of RNA polymerase II transcription subunit 15a-like [Aegilops tauschii subsp. tauschii]	1.80412	up	0.0091417	GO:0003700(DNA binding transcription factor activity);GO:0005634(nucleus);GO:0043565(sequence-specific DNA binding);GO:0044212(transcription regulatory region DNA binding);GO:0045893(positive regulation of transcription, DNA-templated)	-
ptc-miR530a_L+1_1ss9GT	CTGCATTTTCACCTGCACCTT	down	-1.35	0	0	TRITD7Bv1G026140.1	20 kDa chaperonin, chloroplastic-like [Aegilops tauschii subsp. tauschii]	2.44546	up	0.000490454	GO:0005759(mitochondrial matrix);GO:0006986(response to unfolded protein);GO:0009507(chloroplast);GO:0046872(metal ion binding);GO:0051082(unfolded protein binding);GO:0051085(chaperone cofactor-dependent protein refolding);GO:0051087(chaperone binding)	-
ptc-miR6478_1ss21GT	CCGACCTTAGCTCAGTTGGTT	down	-1.35	0.01	0.01	TRITD2Bv1G147090.1	serine/threonine-protein kinase D6PK-like [Aegilops tauschii subsp. tauschii]	1.60536	up	0.0211368	GO:0004674(protein serine/threonine kinase activity);GO:0005634(nucleus);GO:0005737(cytoplasm);GO:0005886(plasma membrane);GO:0035556(intracellular signal transduction)	-
ptc-miR6478_2ss10GA21GA	CCGACCTTAACTCAGTTGGTA	up	inf	0.01	0.02	TRITD2Av1G193300.2	predicted protein [Hordeum vulgare subsp. vulgare]	-2.3555	down	0.000469608	GO:0004497(monooxygenase activity);GO:0044550(secondary metabolite biosynthetic process)	ko00906(Carotenoid biosynthesis)
ptc-miR6478_2ss10GA21GA	CCGACCTTAACTCAGTTGGTA	up	inf	0.01	0.02	TRITD2Bv1G158920.3	zeaxanthin epoxidase, chloroplastic [Aegilops tauschii subsp. tauschii]	-1.75875	down	0.00868072	GO:0004497(monooxygenase activity);GO:0044550(secondary metabolite biosynthetic process)	ko00906(Carotenoid biosynthesis)
ptc-miR6478_2ss10GA21GA	CCGACCTTAACTCAGTTGGTA	up	inf	0.01	0.02	TRITD2Bv1G158920.6	Zeaxanthin epoxidase, chloroplastic [Triticum urartu]	-5.94195	down	1.44078e-13	GO:0004497(monooxygenase activity);GO:0044550(secondary metabolite biosynthetic process)	ko00906(Carotenoid biosynthesis)
ptc-miR6478_L-1R+2_1ss21GA	CGACCTTAGCTCAGTTGGTAGA	up	inf	0	0	TRITD5Av1G135280.2	proton pump-interactor 1 [Aegilops tauschii subsp. tauschii]	-4.98912	down	8.81799e-11	GO:0003729(mRNA binding);GO:0005515(protein binding);GO:0005737(cytoplasm);GO:0005783(endoplasmic reticulum);GO:0005789(endoplasmic reticulum membrane);GO:0005829(cytosol);GO:0005886(plasma membrane);GO:0009506(plasmodesma);GO:0010155(regulation of proton transport);GO:0016021(integral component of membrane)	-
ptc-miR6478_L-1R-1_1ss6CT	CGACTTTAGCTCAGTTGGT	up	2.65	0	0	TRITD3Av1G281430.2	Wall-associated receptor kinase 5 [Triticum urartu]	-1.52445	down	0.0192365	GO:0004674(protein serine/threonine kinase activity);GO:0005886(plasma membrane);GO:0007166(cell surface receptor signaling pathway)	-
ptc-miR6478_L-1R-1_1ss6CT	CGACTTTAGCTCAGTTGGT	up	2.65	0	0	TRITD4Av1G060470.5	NHL repeat-containing protein 2 isoform X2 [Aegilops tauschii subsp. tauschii]	-2.16984	down	0.00116284	GO:0008152(metabolic process);GO:0009507(chloroplast);GO:0009534(chloroplast thylakoid);GO:0009535(chloroplast thylakoid membrane);GO:0009570(chloroplast stroma);GO:0010196(nonphotochemical quenching);GO:0016021(integral component of membrane);GO:0016787(hydrolase activity);GO:0042651(thylakoid membrane);GO:0045454(cell redox homeostasis);GO:0046872(metal ion binding)	ko00740(Riboflavin metabolism)
ptc-miR6478_L-1R-1_1ss6CT	CGACTTTAGCTCAGTTGGT	up	2.65	0	0	TRITD6Av1G044000.3	T-complex protein 1 subunit eta [Aegilops tauschii subsp. tauschii]	-2.06297	down	0.00200454	GO:0005524(ATP binding);GO:0005829(cytosol);GO:0044183(protein binding involved in protein folding);GO:0046686(response to cadmium ion)	-
ptc-miR6478_L-1R-1_1ss6CT	CGACTTTAGCTCAGTTGGT	up	2.65	0	0	TRITD7Av1G255960.6	vacuolar proton-ATPase subunit A [Triticum aestivum]	-4.02391	down	3.76725e-08	GO:0000325(plant-type vacuole);GO:0002020(protease binding);GO:0005524(ATP binding);GO:0005618(cell wall);GO:0005739(mitochondrion);GO:0005773(vacuole);GO:0005774(vacuolar membrane);GO:0005794(Golgi apparatus);GO:0005829(cytosol);GO:0005886(plasma membrane);GO:0007030(Golgi organization);GO:0009506(plasmodesma);GO:0009507(chloroplast);GO:0009555(pollen development);GO:0009651(response to salt str…	ko00190(Oxidative phosphorylation);ko04145(Phagosome)
ptc-miR6478_L-1R-2	CGACCTTAGCTCAGTTGG	up	2.12	0	0	TRITD0Uv1G107340.1	heat shock protein 101 [Triticum turgidum subsp. durum]	-2.82188	down	4.13719e-05	GO:0034605(cellular response to heat)	-
ptc-miR6478_L-1R-2	CGACCTTAGCTCAGTTGG	up	2.12	0	0	TRITD2Bv1G210350.2	unnamed protein product [Triticum aestivum]	-2.69104	down	8.51502e-05	GO:0016020(membrane);GO:0016709(oxidoreductase activity, acting on paired donors, with incorporation or reduction of molecular oxygen, NAD(P)H as one donor, and incorporation of one atom of oxygen);GO:0044550(secondary metabolite biosynthetic process)	ko00904(Diterpenoid biosynthesis)
ptc-miR6478_R+4_1ss21GA	CCGACCTTAGCTCAGTTGGTAGAGC	down	-1.15	0.01	0.01	TRITD2Av1G009510.1	predicted protein [Hordeum vulgare subsp. vulgare]	2.40873	up	0.000600628	GO:0005829(cytosol);GO:0050278(sedoheptulose-bisphosphatase activity)	-
ptc-MIR6478-p3_2ss9GA20GA	CGACCTTAACTCAGTTGGTAGA	up	inf	0.01	0.02	TRITD2Av1G193300.2	predicted protein [Hordeum vulgare subsp. vulgare]	-2.3555	down	0.000469608	GO:0004497(monooxygenase activity);GO:0044550(secondary metabolite biosynthetic process)	ko00906(Carotenoid biosynthesis)
ptc-MIR6478-p3_2ss9GA20GA	CGACCTTAACTCAGTTGGTAGA	up	inf	0.01	0.02	TRITD2Av1G193300.5	Zeaxanthin epoxidase, chloroplastic [Triticum urartu]	-1.47941	down	0.0224658	GO:0004497(monooxygenase activity);GO:0044550(secondary metabolite biosynthetic process)	ko00906(Carotenoid biosynthesis)
ptc-MIR6478-p3_2ss9GA20GA	CGACCTTAACTCAGTTGGTAGA	up	inf	0.01	0.02	TRITD2Bv1G158920.6	Zeaxanthin epoxidase, chloroplastic [Triticum urartu]	-5.94195	down	1.44078e-13	GO:0004497(monooxygenase activity);GO:0044550(secondary metabolite biosynthetic process)	ko00906(Carotenoid biosynthesis)
ptc-MIR6478-p3_2ss9GA20GA	CGACCTTAACTCAGTTGGTAGA	up	inf	0.01	0.02	TRITD7Av1G001560.5	sucrose:fructan 6-fructosyltransferase [Triticum urartu]	-1.90686	down	0.00398754	GO:0005975(carbohydrate metabolic process);GO:0050306(sucrose 1F-fructosyltransferase activity)	-
ptc-MIR6478-p5_1ss6CT_1	CCGACTTTAGCTCAGTTG	down	-1.04	0	0	TRITD1Av1G162210.1	GID1 protein [Triticum aestivum]	1.77894	up	0.0104145	GO:0005634(nucleus);GO:0009739(response to gibberellin);GO:0010331(gibberellin binding)	ko04075(Plant hormone signal transduction)
ptc-MIR6478-p5_1ss6CT_1	CCGACTTTAGCTCAGTTG	down	-1.04	0	0	TRITD1Av1G163360.1	AAA-ATPase ASD, mitochondrial-like [Aegilops tauschii subsp. tauschii]	1.43533	up	0.0382656	GO:0005524(ATP binding);GO:0005739(mitochondrion);GO:0005783(endoplasmic reticulum);GO:0005886(plasma membrane);GO:0009409(response to cold);GO:0009414(response to water deprivation);GO:0009651(response to salt stress);GO:0009737(response to abscisic acid);GO:0010154(fruit development);GO:0010431(seed maturation);GO:0016021(integral component of membrane);GO:0016887(ATPase activity);GO:0031966(mi…	-
ptc-MIR6478-p5_1ss6CT_1	CCGACTTTAGCTCAGTTG	down	-1.04	0	0	TRITD1Bv1G061790.4	pre-mRNA splicing factor SR-like 1 isoform X1 [Aegilops tauschii subsp. tauschii]	1.68202	up	0.016539	GO:0071011(precatalytic spliceosome)	ko03040(Spliceosome)
ptc-MIR6478-p5_1ss6CT_1	CCGACTTTAGCTCAGTTG	down	-1.04	0	0	TRITD3Av1G127660.1	Peptide deformylase 1A, chloroplastic [Triticum urartu]	1.79467	up	0.00993391	GO:0009507(chloroplast)	-
ptc-MIR6478-p5_1ss6CT_1	CCGACTTTAGCTCAGTTG	down	-1.04	0	0	TRITD3Av1G174630.2	LEAF RUST 10 DISEASE-RESISTANCE LOCUS RECEPTOR-LIKE PROTEIN KINASE-like 1.2 isoform X4 [Aegilops tauschii subsp. tauschii]	1.59342	up	0.0237286	GO:0004674(protein serine/threonine kinase activity);GO:0005886(plasma membrane);GO:0007166(cell surface receptor signaling pathway)	-
ptc-MIR6478-p5_1ss6CT_1	CCGACTTTAGCTCAGTTG	down	-1.04	0	0	TRITD3Av1G213220.1	heavy metal-associated isoprenylated plant protein 45 [Aegilops tauschii subsp. tauschii]	1.44818	up	0.0375224	GO:0005737(cytoplasm);GO:0030001(metal ion transport);GO:0046914(transition metal ion binding);GO:0046916(cellular transition metal ion homeostasis)	-
ptc-MIR6478-p5_1ss6CT_1	CCGACTTTAGCTCAGTTG	down	-1.04	0	0	TRITD3Bv1G069200.5	probable chlorophyll(ide) b reductase NYC1, chloroplastic [Aegilops tauschii subsp. tauschii]	1.80261	up	0.00956292	GO:0010304(PSII associated light-harvesting complex II catabolic process);GO:0015996(chlorophyll catabolic process);GO:0034256(chlorophyll(ide) b reductase activity)	ko00860(Porphyrin and chlorophyll metabolism)
ptc-MIR6478-p5_1ss6CT_1	CCGACTTTAGCTCAGTTG	down	-1.04	0	0	TRITD4Av1G251160.4	Cyclin-dependent kinase F-4 [Triticum urartu]	1.79218	up	0.00979248	GO:0005634(nucleus);GO:0005737(cytoplasm);GO:0016301(kinase activity);GO:0016310(phosphorylation)	-
ptc-MIR6478-p5_1ss6CT_1	CCGACTTTAGCTCAGTTG	down	-1.04	0	0	TRITD4Bv1G061880.4	beta 1,3-glucanase [Triticum aestivum]	3.31353	up	4.87137e-06	GO:0004553(hydrolase activity, hydrolyzing O-glycosyl compounds);GO:0030247(polysaccharide binding);GO:0046658(anchored component of plasma membrane)	ko00500(Starch and sucrose metabolism)
ptc-MIR6478-p5_1ss6CT_1	CCGACTTTAGCTCAGTTG	down	-1.04	0	0	TRITD5Av1G113970.1	Fer-5B [Triticum aestivum]	1.61139	up	0.0195241	GO:0000302(response to reactive oxygen species);GO:0004322(ferroxidase activity);GO:0005506(iron ion binding);GO:0005739(mitochondrion);GO:0006826(iron ion transport);GO:0006879(cellular iron ion homeostasis);GO:0006880(intracellular sequestering of iron ion);GO:0008199(ferric iron binding);GO:0009507(chloroplast);GO:0009570(chloroplast stroma);GO:0009908(flower development);GO:0009941(chloroplas…	-
ptc-MIR6478-p5_1ss6CT_1	CCGACTTTAGCTCAGTTG	down	-1.04	0	0	TRITD5Av1G113970.2	Ferritin-1, chloroplastic [Triticum urartu]	2.31874	up	0.00104729	GO:0000302(response to reactive oxygen species);GO:0004322(ferroxidase activity);GO:0005506(iron ion binding);GO:0005739(mitochondrion);GO:0006826(iron ion transport);GO:0006879(cellular iron ion homeostasis);GO:0006880(intracellular sequestering of iron ion);GO:0008199(ferric iron binding);GO:0009507(chloroplast);GO:0009570(chloroplast stroma);GO:0009908(flower development);GO:0009941(chloroplas…	-
ptc-MIR6478-p5_1ss6CT_1	CCGACTTTAGCTCAGTTG	down	-1.04	0	0	TRITD5Bv1G094790.1	ferritin-1, chloroplastic-like [Aegilops tauschii subsp. tauschii]	1.49756	up	0.0299292	GO:0000302(response to reactive oxygen species);GO:0004322(ferroxidase activity);GO:0005506(iron ion binding);GO:0006826(iron ion transport);GO:0006879(cellular iron ion homeostasis);GO:0006880(intracellular sequestering of iron ion);GO:0008199(ferric iron binding);GO:0009507(chloroplast);GO:0009570(chloroplast stroma);GO:0009908(flower development);GO:0009941(chloroplast envelope);GO:0010039(res…	-
ptc-MIR6478-p5_1ss6CT_1	CCGACTTTAGCTCAGTTG	down	-1.04	0	0	TRITD6Bv1G005910.1	probable disease resistance protein RF9 isoform X3 [Aegilops tauschii subsp. tauschii]	1.64964	up	0.0179068	GO:0004185(serine-type carboxypeptidase activity);GO:0051603(proteolysis involved in cellular protein catabolic process)	ko04626(Plant-pathogen interaction)
ptc-MIR6478-p5_1ss6CT_1	CCGACTTTAGCTCAGTTG	down	-1.04	0	0	TRITD7Av1G200820.1	palmitoyl-acyl carrier protein thioesterase, chloroplastic-like [Aegilops tauschii subsp. tauschii]	1.47784	up	0.0323735	GO:0000036(acyl carrier activity);GO:0006633(fatty acid biosynthetic process);GO:0009507(chloroplast);GO:0009536(plastid);GO:0016297(acyl-[acyl-carrier-protein] hydrolase activity)	ko00061(Fatty acid biosynthesis)
ptc-MIR6478-p5_1ss6CT_2	CCGACTTTAGCTCAGTTGGT	down	-1.04	0	0	TRITD3Bv1G183490.1	unnamed protein product [Triticum aestivum]	3.64096	up	7.49615e-07	GO:0004791(thioredoxin-disulfide reductase activity);GO:0005829(cytosol);GO:0009860(pollen tube growth);GO:0010183(pollen tube guidance);GO:0045454(cell redox homeostasis);GO:0046686(response to cadmium ion);GO:0047134(protein-disulfide reductase activity);GO:0055114(oxidation-reduction process);GO:0080092(regulation of pollen tube growth)	-
ptc-MIR6478-p5_1ss6CT_2	CCGACTTTAGCTCAGTTGGT	down	-1.04	0	0	TRITD4Av1G060470.6	NHL repeat-containing protein 2 isoform X2 [Aegilops tauschii subsp. tauschii]	1.96937	up	0.00451577	GO:0008152(metabolic process);GO:0009507(chloroplast);GO:0009534(chloroplast thylakoid);GO:0009535(chloroplast thylakoid membrane);GO:0009570(chloroplast stroma);GO:0010196(nonphotochemical quenching);GO:0016021(integral component of membrane);GO:0016787(hydrolase activity);GO:0042651(thylakoid membrane);GO:0045454(cell redox homeostasis);GO:0046872(metal ion binding)	ko00740(Riboflavin metabolism)
ptc-MIR6478-p5_1ss6CT_2	CCGACTTTAGCTCAGTTGGT	down	-1.04	0	0	TRITD5Bv1G130310.1	AAA-ATPase At4g25835-like [Aegilops tauschii subsp. tauschii]	2.58657	up	0.000339763	GO:0005524(ATP binding);GO:0005886(plasma membrane);GO:0016887(ATPase activity)	-
ptc-MIR6478-p5_2ss19TC20GA	CGACCTTAGCTCAGTTGGCA	up	inf	0.01	0.01	TRITD1Av1G207800.6	chlorophyll a-b binding protein of LHCII type 1-like [Aegilops tauschii subsp. tauschii]	-2.34587	down	0.000542278	GO:0009416(response to light stimulus);GO:0009535(chloroplast thylakoid membrane);GO:0009768(photosynthesis, light harvesting in photosystem I);GO:0009941(chloroplast envelope);GO:0010287(plastoglobule);GO:0016168(chlorophyll binding);GO:0031409(pigment binding)	ko00196(Photosynthesis - antenna proteins)
ptc-MIR6478-p5_2ss19TC20GA	CGACCTTAGCTCAGTTGGCA	up	inf	0.01	0.01	TRITD1Av1G207800.9	chlorophyll a-b binding protein of LHCII type 1-like [Aegilops tauschii subsp. tauschii]	-2.33538	down	0.000517386	GO:0009416(response to light stimulus);GO:0009535(chloroplast thylakoid membrane);GO:0009768(photosynthesis, light harvesting in photosystem I);GO:0009941(chloroplast envelope);GO:0010287(plastoglobule);GO:0016168(chlorophyll binding);GO:0031409(pigment binding)	ko00196(Photosynthesis - antenna proteins)
ptc-MIR6478-p5_2ss19TC20GA	CGACCTTAGCTCAGTTGGCA	up	inf	0.01	0.01	TRITD1Bv1G000730.5	paired amphipathic helix protein Sin3-like 4 [Aegilops tauschii subsp. tauschii]	-1.44173	down	0.0269488	GO:0000118(histone deacetylase complex);GO:0000122(negative regulation of transcription by RNA polymerase II);GO:0000785(chromatin);GO:0004407(histone deacetylase activity);GO:0016575(histone deacetylation)	-
ptc-MIR6478-p5_2ss19TC20GA	CGACCTTAGCTCAGTTGGCA	up	inf	0.01	0.01	TRITD1Bv1G215350.1	chlorophyll a-b binding protein of LHCII type 1-like [Aegilops tauschii subsp. tauschii]	-2.03854	down	0.00212356	GO:0009416(response to light stimulus);GO:0009535(chloroplast thylakoid membrane);GO:0009768(photosynthesis, light harvesting in photosystem I);GO:0009941(chloroplast envelope);GO:0010287(plastoglobule);GO:0016168(chlorophyll binding);GO:0031409(pigment binding)	ko00196(Photosynthesis - antenna proteins)
ptc-MIR6478-p5_2ss19TC20GA	CGACCTTAGCTCAGTTGGCA	up	inf	0.01	0.01	TRITD2Av1G009500.4	phosphoglycerate mutase-like protein 1 isoform X1 [Aegilops tauschii subsp. tauschii]	-1.82478	down	0.00574477	GO:0005829(cytosol);GO:0050278(sedoheptulose-bisphosphatase activity)	-
ptc-MIR6478-p5_2ss19TC20GA	CGACCTTAGCTCAGTTGGCA	up	inf	0.01	0.01	TRITD3Av1G000430.1	cysteine-rich receptor-like protein kinase 37 [Aegilops tauschii subsp. tauschii]	-1.52979	down	0.0183206	GO:0005886(plasma membrane)	-
ptc-MIR6478-p5_2ss19TC20GA	CGACCTTAGCTCAGTTGGCA	up	inf	0.01	0.01	TRITD5Av1G132300.3	predicted protein [Hordeum vulgare subsp. vulgare]	-1.40493	down	0.0291774	GO:0005829(cytosol);GO:0008964(phosphoenolpyruvate carboxylase activity);GO:0009507(chloroplast);GO:0048046(apoplast);GO:0048366(leaf development)	ko00620(Pyruvate metabolism);ko00710(Carbon fixation in photosynthetic organisms)
ptc-MIR6478-p5_2ss19TC20GA	CGACCTTAGCTCAGTTGGCA	up	inf	0.01	0.01	TRITD5Bv1G082420.3	stem-specific protein TSJT1 [Aegilops tauschii subsp. tauschii]	-1.35202	down	0.0353844	GO:0004066(asparagine synthase (glutamine-hydrolyzing) activity);GO:0005829(cytosol);GO:0006529(asparagine biosynthetic process);GO:0006541(glutamine metabolic process);GO:0042803(protein homodimerization activity)	-
ptc-MIR6478-p5_2ss5CT20GA	CGACTTTAGCTCAGTTGGTAGAG	up	1.6	0	0	TRITD0Uv1G078700.1	hypothetical protein BRADI_4g01687v3 [Brachypodium distachyon]	-1.9547	down	0.00310973	GO:0004185(serine-type carboxypeptidase activity);GO:0051603(proteolysis involved in cellular protein catabolic process)	ko04626(Plant-pathogen interaction)
sbi-MIR437i-p5_1ss16GC	ATAAACTTTGTCAAACTTAGAGAA	down	-2.88	0	0	TRITD3Bv1G228250.2	E3 ubiquitin-protein ligase RGLG2-like [Aegilops tauschii subsp. tauschii]	1.38102	up	0.0453255	GO:0004842(ubiquitin-protein transferase activity);GO:0005515(protein binding);GO:0005634(nucleus);GO:0005886(plasma membrane);GO:0009690(cytokinin metabolic process);GO:0009738(abscisic acid-activated signaling pathway);GO:0009850(auxin metabolic process);GO:0046872(metal ion binding);GO:0080148(negative regulation of response to water deprivation)	-
tae-MIR1120a-p3_1ss9AT	ATATTATGTGACGGAGGGAGT	down	-1.28	0.02	0.02	TRITD1Av1G194670.1	CBL-interacting protein kinase 19-like [Aegilops tauschii subsp. tauschii]	2.26804	up	0.00124381	GO:0004674(protein serine/threonine kinase activity);GO:0005524(ATP binding);GO:0005622(intracellular);GO:0005886(plasma membrane);GO:0016301(kinase activity);GO:0018105(peptidyl-serine phosphorylation);GO:0018107(peptidyl-threonine phosphorylation);GO:0035556(intracellular signal transduction);GO:0005515(protein binding)	-
tae-MIR1120a-p3_1ss9AT	ATATTATGTGACGGAGGGAGT	down	-1.28	0.02	0.02	TRITD3Av1G230690.1	uncharacterized protein LOC109754008 [Aegilops tauschii subsp. tauschii]	1.59267	up	0.0210356	GO:0006679(glucosylceramide biosynthetic process);GO:0008120(ceramide glucosyltransferase activity);GO:0016020(membrane)	-
tae-MIR1120a-p3_1ss9AT	ATATTATGTGACGGAGGGAGT	down	-1.28	0.02	0.02	TRITD4Bv1G119780.1	probable protein phosphatase 2C 32 [Aegilops tauschii subsp. tauschii]	2.66375	up	0.000175805	GO:0004722(protein serine/threonine phosphatase activity);GO:0005634(nucleus);GO:0006470(protein dephosphorylation);GO:0009536(plastid);GO:0009611(response to wounding);GO:0009620(response to fungus);GO:0009738(abscisic acid-activated signaling pathway);GO:0046872(metal ion binding);GO:0050832(defense response to fungus)	-
tae-MIR1120a-p3_1ss9AT	ATATTATGTGACGGAGGGAGT	down	-1.28	0.02	0.02	TRITD4Bv1G151190.2	glucan endo-1,3-beta-glucosidase 1-like [Aegilops tauschii subsp. tauschii]	2.85538	up	7.77454e-05	GO:0004553(hydrolase activity, hydrolyzing O-glycosyl compounds);GO:0030247(polysaccharide binding);GO:0046658(anchored component of plasma membrane)	ko00500(Starch and sucrose metabolism)
tae-MIR1120a-p3_1ss9AT	ATATTATGTGACGGAGGGAGT	down	-1.28	0.02	0.02	TRITD6Av1G161730.2	amino acid transporter ANTL1-like [Aegilops tauschii subsp. tauschii]	3.2358	up	8.38417e-06	GO:0003333(amino acid transmembrane transport);GO:0015171(amino acid transmembrane transporter activity)	-
tae-MIR1120a-p3_1ss9AT	ATATTATGTGACGGAGGGAGT	down	-1.28	0.02	0.02	TRITD6Bv1G147730.2	amino acid transporter ANTL1-like [Aegilops tauschii subsp. tauschii]	4.77737	up	8.70951e-10	GO:0003333(amino acid transmembrane transport);GO:0015171(amino acid transmembrane transporter activity)	-
tae-MIR1120a-p3_2ss19TC20TC	TATGAGACGGAGGGAGTACC	up	inf	0	0	TRITD4Bv1G055730.5	alpha-L-arabinofuranosidase 1-like isoform X2 [Aegilops tauschii subsp. tauschii]	-1.90899	down	0.00437346	GO:0005576(extracellular region);GO:0005773(vacuole);GO:0009044(xylan 1,4-beta-xylosidase activity);GO:0009505(plant-type cell wall);GO:0016798(hydrolase activity, acting on glycosyl bonds);GO:0045493(xylan catabolic process);GO:0046373(L-arabinose metabolic process);GO:0046556(alpha-L-arabinofuranosidase activity);GO:0048046(apoplast)	ko00520(Amino sugar and nucleotide sugar metabolism)
tae-MIR1120a-p5	CCGTCCCATAATATAAGAAC	up	inf	0	0	TRITD2Bv1G013880.2	Disease resistance protein RPM1 [Triticum urartu]	-2.30062	down	0.000614311	GO:0000166(nucleotide binding);GO:0005515(protein binding);GO:0005524(ATP binding);GO:0005886(plasma membrane);GO:0006952(defense response);GO:0007165(signal transduction);GO:0009626(plant-type hypersensitive response);GO:0012505(endomembrane system);GO:0019897(extrinsic component of plasma membrane);GO:0043531(ADP binding)	ko04626(Plant-pathogen interaction)
tae-MIR1120a-p5_1ss19AT	CCGTCCCATAATATAAGATC	up	inf	0	0	TRITD2Bv1G192070.5	unnamed protein product [Triticum aestivum]	-3.86099	down	1.51859e-07	GO:0003006(developmental process involved in reproduction);GO:0005737(cytoplasm);GO:0005886(plasma membrane);GO:0006811(ion transport);GO:0006857(oligopeptide transport);GO:0009624(response to nematode);GO:0010039(response to iron ion);GO:0016021(integral component of membrane);GO:0048316(seed development);GO:0051980(iron-nicotianamine transmembrane transporter activity);GO:0055072(iron ion homeo…	-
tae-MIR1120a-p5_1ss20AT	TCCGTCCCATAATATAAGATC	down	-2.14	0	0	TRITD2Bv1G176870.3	psbP domain-containing protein 4, chloroplastic isoform X2 [Aegilops tauschii subsp. tauschii]	3.09373	up	1.96757e-05	GO:0005509(calcium ion binding);GO:0009507(chloroplast);GO:0009534(chloroplast thylakoid);GO:0009543(chloroplast thylakoid lumen);GO:0009570(chloroplast stroma);GO:0009579(thylakoid);GO:0009654(photosystem II oxygen evolving complex);GO:0015979(photosynthesis);GO:0019898(extrinsic component of membrane);GO:0031977(thylakoid lumen)	-
tae-MIR1122c-p3_1	ATATTATGGGACGGAGGGAGT	up	inf	0	0	TRITD0Uv1G107340.1	heat shock protein 101 [Triticum turgidum subsp. durum]	-2.82188	down	4.13719e-05	GO:0034605(cellular response to heat)	-
tae-MIR1122c-p3_1	ATATTATGGGACGGAGGGAGT	up	inf	0	0	TRITD7Av1G212820.1	putative zinc protease pqqL [Triticum urartu]	-3.12568	down	1.01922e-05	GO:0004222(metalloendopeptidase activity);GO:0008270(zinc ion binding);GO:0016485(protein processing)	-
tae-MIR1122c-p3_2	TATTATGGGACGGAGGGAGT	up	inf	0	0	TRITD0Uv1G074780.1	probable disease resistance RPP8-like protein 4 isoform X2 [Brachypodium distachyon]	-3.16376	down	6.52107e-06	GO:0004185(serine-type carboxypeptidase activity);GO:0051603(proteolysis involved in cellular protein catabolic process)	ko04626(Plant-pathogen interaction)
tae-MIR1122c-p3_2	TATTATGGGACGGAGGGAGT	up	inf	0	0	TRITD0Uv1G107340.1	heat shock protein 101 [Triticum turgidum subsp. durum]	-2.82188	down	4.13719e-05	GO:0034605(cellular response to heat)	-
tae-MIR1127b-p5_1ss2TC	CCGTCCGGAAATACTTGTCC	up	inf	0	0	TRITD0Uv1G038800.1	probable cinnamyl alcohol dehydrogenase 8C [Aegilops tauschii subsp. tauschii]	-1.45706	down	0.0261245	GO:0009809(lignin biosynthetic process);GO:0045551(cinnamyl-alcohol dehydrogenase activity)	ko00940(Phenylpropanoid biosynthesis)
tae-MIR1127b-p5_1ss2TC	CCGTCCGGAAATACTTGTCC	up	inf	0	0	TRITD3Av1G000370.4	predicted protein [Hordeum vulgare subsp. vulgare]	-1.3912	down	0.0306316	GO:0005886(plasma membrane)	-
tae-MIR1127b-p5_1ss2TC	CCGTCCGGAAATACTTGTCC	up	inf	0	0	TRITD4Bv1G105990.2	vacuolar targeting receptor bp-80 [Triticum aestivum]	-1.89418	down	0.00440866	GO:0000139(Golgi membrane);GO:0005509(calcium ion binding);GO:0005515(protein binding);GO:0005576(extracellular region);GO:0005622(intracellular);GO:0005623(cell);GO:0005770(late endosome);GO:0005783(endoplasmic reticulum);GO:0005794(Golgi apparatus);GO:0005802(trans-Golgi network);GO:0005886(plasma membrane);GO:0005887(integral component of plasma membrane);GO:0006623(protein targeting to vacuol…	ko00941(Flavonoid biosynthesis)
tae-MIR1127b-p5_1ss2TC	CCGTCCGGAAATACTTGTCC	up	inf	0	0	TRITD5Av1G234090.2	alpha-mannosidase At3g26720-like isoform X1 [Aegilops tauschii subsp. tauschii]	-1.74909	down	0.00763045	GO:0004559(alpha-mannosidase activity);GO:0006013(mannose metabolic process);GO:0006517(protein deglycosylation);GO:0003674(molecular_function);GO:0005737(cytoplasm);GO:0008150(biological_process)	ko00511(Other glycan degradation);ko00790(Folate biosynthesis)
tae-MIR1127b-p5_1ss3TC	TCCGTCCGGAAATACTTGTCC	down	-2.2	0.01	0.01	TRITD4Bv1G014800.1	receptor protein kinase TMK1-like [Aegilops tauschii subsp. tauschii]	3.31408	up	5.62257e-06	GO:0004675(transmembrane receptor protein serine/threonine kinase activity);GO:0005515(protein binding);GO:0005524(ATP binding);GO:0005576(extracellular region);GO:0005886(plasma membrane);GO:0006468(protein phosphorylation);GO:0007165(signal transduction);GO:0016021(integral component of membrane)	-
tae-MIR1127b-p5_1ss3TC	TCCGTCCGGAAATACTTGTCC	down	-2.2	0.01	0.01	TRITD7Av1G154390.1	protein NRT1/ PTR FAMILY 6.3-like [Aegilops tauschii subsp. tauschii]	1.40397	up	0.043682	GO:0005215(transporter activity);GO:0005515(protein binding);GO:0005886(plasma membrane);GO:0006857(oligopeptide transport);GO:0009414(response to water deprivation);GO:0009635(response to herbicide);GO:0009734(auxin-activated signaling pathway);GO:0010167(response to nitrate);GO:0015112(nitrate transmembrane transporter activity);GO:0015293(symporter activity);GO:0015706(nitrate transport);GO:00…	-
tae-MIR1128-p3_1	AAAATACATCTAGATACATC	up	inf	0	0	TRITD5Bv1G215070.1	receptor-like serine/threonine-protein kinase SD1-7 [Aegilops tauschii subsp. tauschii]	-1.5451	down	0.0194512	GO:0004674(protein serine/threonine kinase activity);GO:0005886(plasma membrane);GO:0006468(protein phosphorylation);GO:0006952(defense response);GO:0009506(plasmodesma)	-
tae-MIR1128-p3_10	ACTAAAATACATCTAGATAC	up	inf	0	0	TRITD3Av1G162030.4	unnamed protein product [Triticum aestivum]	-1.36833	down	0.0336732	GO:0005634(nucleus)	-
tae-MIR1128-p3_16	ATCTAGAACTAAAATACATC	up	inf	0	0	TRITD6Bv1G000100.2	wall-associated receptor kinase-like 6 [Aegilops tauschii subsp. tauschii]	-4.65012	down	7.30619e-10	GO:0004674(protein serine/threonine kinase activity);GO:0005886(plasma membrane);GO:0007166(cell surface receptor signaling pathway)	-
tae-MIR1128-p3_16	ATCTAGAACTAAAATACATC	up	inf	0	0	TRITD6Bv1G228450.3	wall-associated receptor kinase 2-like isoform X1 [Aegilops tauschii subsp. tauschii]	-1.73842	down	0.00792584	GO:0004674(protein serine/threonine kinase activity);GO:0005886(plasma membrane);GO:0007166(cell surface receptor signaling pathway)	-
tae-MIR1128-p3_17	ATTTCCGGACGGAGGGAGTA	up	inf	0	0	TRITD0Uv1G036590.1	L-type lectin-domain containing receptor kinase IX.2-like [Aegilops tauschii subsp. tauschii]	-2.45082	down	0.000291573	GO:0002229(defense response to oomycetes);GO:0004674(protein serine/threonine kinase activity);GO:0005515(protein binding);GO:0005524(ATP binding);GO:0005886(plasma membrane);GO:0006468(protein phosphorylation);GO:0009862(systemic acquired resistance, salicylic acid mediated signaling pathway);GO:0010726(positive regulation of hydrogen peroxide metabolic process);GO:0010942(positive regulation of…	-
tae-MIR1128-p3_17	ATTTCCGGACGGAGGGAGTA	up	inf	0	0	TRITD0Uv1G076440.2	hypothetical protein TRIUR3_27035 [Triticum urartu]	-4.99722	down	1.11416e-10	-	-
tae-MIR1128-p3_17	ATTTCCGGACGGAGGGAGTA	up	inf	0	0	TRITD1Av1G076990.1	ferrochelatase-2, chloroplastic [Aegilops tauschii subsp. tauschii]	-4.99691	down	9.42325e-11	GO:0004325(ferrochelatase activity);GO:0006783(heme biosynthetic process)	ko00860(Porphyrin and chlorophyll metabolism)
tae-MIR1128-p3_17	ATTTCCGGACGGAGGGAGTA	up	inf	0	0	TRITD1Bv1G076410.3	predicted protein [Hordeum vulgare subsp. vulgare]	-3.18673	down	5.80455e-06	GO:0004325(ferrochelatase activity);GO:0006783(heme biosynthetic process)	ko00860(Porphyrin and chlorophyll metabolism)
tae-MIR1128-p3_17	ATTTCCGGACGGAGGGAGTA	up	inf	0	0	TRITD1Bv1G076410.6	ferrochelatase-2, chloroplastic [Aegilops tauschii subsp. tauschii]	-5.60445	down	1.71566e-12	GO:0004325(ferrochelatase activity);GO:0006783(heme biosynthetic process)	ko00860(Porphyrin and chlorophyll metabolism)
tae-MIR1128-p3_17	ATTTCCGGACGGAGGGAGTA	up	inf	0	0	TRITD2Av1G266900.1	receptor-like serine/threonine-protein kinase SD1-8 [Aegilops tauschii subsp. tauschii]	-3.1288	down	9.9839e-06	GO:0004674(protein serine/threonine kinase activity);GO:0005886(plasma membrane);GO:0006468(protein phosphorylation);GO:0006952(defense response);GO:0009506(plasmodesma)	-
tae-MIR1128-p3_17	ATTTCCGGACGGAGGGAGTA	up	inf	0	0	TRITD7Av1G046880.2	phospholipid hydroperoxide glutathione peroxidase 1, chloroplastic-like [Aegilops tauschii subsp. tauschii]	-1.55065	down	0.0169415	GO:0004602(glutathione peroxidase activity);GO:0006979(response to oxidative stress);GO:0009507(chloroplast);GO:0009535(chloroplast thylakoid membrane);GO:0009570(chloroplast stroma);GO:0009941(chloroplast envelope);GO:0047066(phospholipid-hydroperoxide glutathione peroxidase activity);GO:0055114(oxidation-reduction process)	ko00590(Arachidonic acid metabolism);ko00480(Glutathione metabolism)
tae-MIR1128-p3_1ss10CG	TGATGACAAGTATTTCCGGA	up	inf	0	0	TRITD1Bv1G025420.1	uncharacterized protein ycf45 [Aegilops tauschii subsp. tauschii]	-1.78472	down	0.00650939	GO:0009507(chloroplast)	-
tae-MIR1128-p3_1ss10CG	TGATGACAAGTATTTCCGGA	up	inf	0	0	TRITD2Av1G012400.3	ABC transporter C family member 4-like [Aegilops tauschii subsp. tauschii]	-2.24634	down	0.000806023	GO:0000325(plant-type vacuole);GO:0005524(ATP binding);GO:0005773(vacuole);GO:0005774(vacuolar membrane);GO:0005794(Golgi apparatus);GO:0005886(plasma membrane);GO:0006855(drug transmembrane transport);GO:0008517(folic acid transmembrane transporter activity);GO:0008559(xenobiotic transmembrane transporting ATPase activity);GO:0009414(response to water deprivation);GO:0009506(plasmodesma);GO:0009…	ko02010(ABC transporters)
tae-MIR1128-p3_1ss10CG	TGATGACAAGTATTTCCGGA	up	inf	0	0	TRITD3Av1G264220.2	Glucan endo-1,3-beta-glucosidase GIII [Triticum urartu]	-4.29521	down	7.26019e-09	GO:0004553(hydrolase activity, hydrolyzing O-glycosyl compounds);GO:0030247(polysaccharide binding);GO:0046658(anchored component of plasma membrane)	ko00500(Starch and sucrose metabolism)
tae-MIR1128-p3_1ss13CG_1	ACTAAAATACATGTAGATACATC	up	inf	0	0	TRITD0Uv1G092160.1	putative receptor-like protein kinase At4g00960 [Aegilops tauschii subsp. tauschii]	-1.98851	down	0.00276359	GO:0004674(protein serine/threonine kinase activity);GO:0005886(plasma membrane);GO:0006468(protein phosphorylation);GO:0006952(defense response);GO:0009506(plasmodesma)	-
tae-MIR1128-p3_1ss13CG_1	ACTAAAATACATGTAGATACATC	up	inf	0	0	TRITD0Uv1G118290.1	putative receptor-like protein kinase At4g00960 [Aegilops tauschii subsp. tauschii]	-1.69944	down	0.0106437	GO:0004674(protein serine/threonine kinase activity);GO:0005886(plasma membrane);GO:0006468(protein phosphorylation);GO:0006952(defense response);GO:0009506(plasmodesma)	-
tae-MIR1128-p3_1ss13CG_3	TTTTGATGACAAGTATTTCC	up	inf	0	0	TRITD1Bv1G001550.1	MDIS1-interacting receptor like kinase 2-like isoform X1 [Aegilops tauschii subsp. tauschii]	-2.10524	down	0.00156826	GO:0004674(protein serine/threonine kinase activity);GO:0005515(protein binding);GO:0005524(ATP binding);GO:0005634(nucleus);GO:0005886(plasma membrane);GO:0006468(protein phosphorylation);GO:0009506(plasmodesma);GO:0009755(hormone-mediated signaling pathway);GO:0010183(pollen tube guidance);GO:0016020(membrane);GO:0016021(integral component of membrane);GO:0016301(kinase activity);GO:0090406(pol…	-
tae-MIR1128-p3_1ss13CG_3	TTTTGATGACAAGTATTTCC	up	inf	0	0	TRITD7Bv1G058480.1	phosphate transporter PHO1-3 [Aegilops tauschii subsp. tauschii]	-1.89611	down	0.00469196	GO:0005802(trans-Golgi network);GO:0005886(plasma membrane)	ko04016(MAPK signaling pathway - plant);ko04075(Plant hormone signal transduction)
tae-MIR1128-p3_1ss13CG_5	TTTTGATGACAAGTATTTCCGGA	up	inf	0	0	TRITD1Bv1G000730.5	paired amphipathic helix protein Sin3-like 4 [Aegilops tauschii subsp. tauschii]	-1.44173	down	0.0269488	GO:0000118(histone deacetylase complex);GO:0000122(negative regulation of transcription by RNA polymerase II);GO:0000785(chromatin);GO:0004407(histone deacetylase activity);GO:0016575(histone deacetylation)	-
tae-MIR1128-p3_1ss13CG_5	TTTTGATGACAAGTATTTCCGGA	up	inf	0	0	TRITD1Bv1G025420.1	uncharacterized protein ycf45 [Aegilops tauschii subsp. tauschii]	-1.78472	down	0.00650939	GO:0009507(chloroplast)	-
tae-MIR1128-p3_1ss13CG_5	TTTTGATGACAAGTATTTCCGGA	up	inf	0	0	TRITD4Av1G042650.2	probable protein phosphatase 2C 30 [Aegilops tauschii subsp. tauschii]	-1.80705	down	0.00743405	GO:0004722(protein serine/threonine phosphatase activity);GO:0005267(potassium channel activity);GO:0005886(plasma membrane);GO:0006470(protein dephosphorylation);GO:0009788(negative regulation of abscisic acid-activated signaling pathway);GO:0009939(positive regulation of gibberellic acid mediated signaling pathway);GO:0010030(positive regulation of seed germination);GO:0046872(metal ion binding…	ko04016(MAPK signaling pathway - plant);ko04075(Plant hormone signal transduction)
tae-MIR1128-p3_1ss19CG	TATCCATTTTGATGACAAGTATT	up	inf	0.01	0.03	TRITD2Av1G167840.3	SWI/SNF complex component SNF12 homolog [Aegilops tauschii subsp. tauschii]	-3.58727	down	7.02815e-07	GO:0005515(protein binding);GO:0005634(nucleus);GO:0006281(DNA repair);GO:0006351(transcription, DNA-templated);GO:0006355(regulation of transcription, DNA-templated);GO:0009909(regulation of flower development);GO:0010224(response to UV-B);GO:0010468(regulation of gene expression);GO:0016569(covalent chromatin modification);GO:0048364(root development);GO:2000024(regulation of leaf development)	-
tae-MIR1128-p3_1ss19CG	TATCCATTTTGATGACAAGTATT	up	inf	0.01	0.03	TRITD6Bv1G000100.2	wall-associated receptor kinase-like 6 [Aegilops tauschii subsp. tauschii]	-4.65012	down	7.30619e-10	GO:0004674(protein serine/threonine kinase activity);GO:0005886(plasma membrane);GO:0007166(cell surface receptor signaling pathway)	-
tae-MIR1128-p3_1ss19CG	TATCCATTTTGATGACAAGTATT	up	inf	0.01	0.03	TRITD6Bv1G001000.4	hypothetical protein TRIUR3_03969 [Triticum urartu]	-1.69467	down	0.00989053	GO:0003700(DNA binding transcription factor activity);GO:0005634(nucleus);GO:0043565(sequence-specific DNA binding);GO:0044212(transcription regulatory region DNA binding)	-
tae-MIR1128-p3_1ss7CG_1	TGACAAGTATTTCCGGACGG	down	-inf	0	0	TRITD5Av1G013090.4	K(+) efflux antiporter 3, chloroplastic [Aegilops tauschii subsp. tauschii]	2.08745	up	0.00335329	GO:0009507(chloroplast);GO:0009658(chloroplast organization);GO:0009941(chloroplast envelope);GO:0010109(regulation of photosynthesis);GO:0015079(potassium ion transmembrane transporter activity);GO:0015386(potassium:proton antiporter activity);GO:0016020(membrane);GO:0016021(integral component of membrane);GO:0031969(chloroplast membrane)	-
tae-MIR1128-p3_20	CTAAAATACATCTAGATACATCC	up	inf	0	0	TRITD3Bv1G149190.2	farnesyl pyrophosphate synthase [Triticum aestivum]	-2.06641	down	0.00234241	GO:0004161(dimethylallyltranstransferase activity);GO:0004337(geranyltranstransferase activity);GO:0005737(cytoplasm);GO:0045337(farnesyl diphosphate biosynthetic process)	ko00900(Terpenoid backbone biosynthesis)
tae-MIR1128-p3_21	CTAAAATACATCTAGATACATCCC	up	inf	0	0	TRITD1Bv1G006220.31	Mla1 [Triticum monococcum]	-1.84565	down	0.00553384	GO:0004185(serine-type carboxypeptidase activity);GO:0051603(proteolysis involved in cellular protein catabolic process)	ko04626(Plant-pathogen interaction)
tae-MIR1128-p3_28	TATTTCCGGACGGAGGGAGT	up	inf	0	0	TRITD2Av1G266900.1	receptor-like serine/threonine-protein kinase SD1-8 [Aegilops tauschii subsp. tauschii]	-3.1288	down	9.9839e-06	GO:0004674(protein serine/threonine kinase activity);GO:0005886(plasma membrane);GO:0006468(protein phosphorylation);GO:0006952(defense response);GO:0009506(plasmodesma)	-
tae-MIR1128-p3_28	TATTTCCGGACGGAGGGAGT	up	inf	0	0	TRITD2Av1G267500.5	fructan 6-exohydrolase [Triticum aestivum]	-1.88852	down	0.00419034	GO:0016787(hydrolase activity);GO:0004553(hydrolase activity, hydrolyzing O-glycosyl compounds);GO:0005576(extracellular region);GO:0005618(cell wall);GO:0005773(vacuole);GO:0005975(carbohydrate metabolic process);GO:0016021(integral component of membrane);GO:0031219(levanase activity);GO:0048046(apoplast);GO:0051669(fructan beta-fructosidase activity)	ko00052(Galactose metabolism);ko00500(Starch and sucrose metabolism)
tae-MIR1128-p3_28	TATTTCCGGACGGAGGGAGT	up	inf	0	0	TRITD3Bv1G118360.3	vacuolar processing enzyme 4 [Aegilops speltoides]	-1.40847	down	0.0322185	GO:0004197(cysteine-type endopeptidase activity);GO:0006624(vacuolar protein processing);GO:0051603(proteolysis involved in cellular protein catabolic process)	-
tae-MIR1128-p3_2ss11CA18CT	TTGATGACAAATATTTCTGGA	down	-inf	0.02	0.03	TRITD3Bv1G205350.1	unnamed protein product [Triticum aestivum]	4.8336	up	4.34598e-10	GO:0004350(glutamate-5-semialdehyde dehydrogenase activity);GO:0005737(cytoplasm);GO:0006561(proline biosynthetic process)	ko00330(Arginine and proline metabolism)
tae-MIR1128-p3_2ss11CG17CT	TTGATGACAAGTATTTTCGGA	down	-2.01	0.01	0.01	TRITD3Bv1G081310.1	unnamed protein product [Triticum aestivum]	1.81107	up	0.00884486	GO:0005576(extracellular region);GO:0005783(endoplasmic reticulum);GO:0009507(chloroplast);GO:0016021(integral component of membrane)	ko00650(Butanoate metabolism);ko00660(C5-Branched dibasic acid metabolism);ko00290(Valine, leucine and isoleucine biosynthesis);ko00770(Pantothenate and CoA biosynthesis)
tae-MIR1128-p3_2ss11CG17CT	TTGATGACAAGTATTTTCGGA	down	-2.01	0.01	0.01	TRITD3Bv1G253390.1	Wall-associated receptor kinase 2 [Triticum urartu]	1.73974	up	0.0130626	GO:0004674(protein serine/threonine kinase activity);GO:0005886(plasma membrane);GO:0007166(cell surface receptor signaling pathway)	-
tae-MIR1128-p3_2ss11CG17CT	TTGATGACAAGTATTTTCGGA	down	-2.01	0.01	0.01	TRITD7Av1G013770.1	BTB/POZ and MATH domain-containing protein 1 [Triticum urartu]	1.44835	up	0.0360727	GO:0005515(protein binding);GO:0005634(nucleus);GO:0006970(response to osmotic stress);GO:0016567(protein ubiquitination);GO:0042631(cellular response to water deprivation);GO:0071472(cellular response to salt stress)	-
tae-MIR1128-p3_2ss13CG19CT_1	TTTTGATGACAAGTATTTTC	down	-inf	0.02	0.03	TRITD0Uv1G039810.5	alpha,alpha-trehalose-phosphate synthase [UDP-forming] 6-like [Aegilops tauschii subsp. tauschii]	1.73406	up	0.0121598	GO:0003825(alpha,alpha-trehalose-phosphate synthase (UDP-forming) activity);GO:0004805(trehalose-phosphatase activity);GO:0005737(cytoplasm);GO:0005739(mitochondrion);GO:0005992(trehalose biosynthetic process);GO:0016757(transferase activity, transferring glycosyl groups);GO:0070413(trehalose metabolism in response to stress)	ko00500(Starch and sucrose metabolism)
tae-MIR1128-p3_2ss13CG19CT_1	TTTTGATGACAAGTATTTTC	down	-inf	0.02	0.03	TRITD1Bv1G224020.2	phosphoglucan phosphatase LSF1, chloroplastic isoform X1 [Aegilops tauschii subsp. tauschii]	1.83086	up	0.00835203	GO:0005983(starch catabolic process);GO:0009507(chloroplast);GO:0009570(chloroplast stroma);GO:0043036(starch grain)	-
tae-MIR1128-p3_2ss13CG19CT_1	TTTTGATGACAAGTATTTTC	down	-inf	0.02	0.03	TRITD4Av1G060470.6	NHL repeat-containing protein 2 isoform X2 [Aegilops tauschii subsp. tauschii]	1.96937	up	0.00451577	GO:0008152(metabolic process);GO:0009507(chloroplast);GO:0009534(chloroplast thylakoid);GO:0009535(chloroplast thylakoid membrane);GO:0009570(chloroplast stroma);GO:0010196(nonphotochemical quenching);GO:0016021(integral component of membrane);GO:0016787(hydrolase activity);GO:0042651(thylakoid membrane);GO:0045454(cell redox homeostasis);GO:0046872(metal ion binding)	ko00740(Riboflavin metabolism)
tae-MIR1128-p3_2ss13CG19CT_1	TTTTGATGACAAGTATTTTC	down	-inf	0.02	0.03	TRITD5Av1G026510.1	Light-inducible protein CPRF2 [Triticum urartu]	1.54829	up	0.024904	GO:0001228(transcriptional activator activity, RNA polymerase II transcription regulatory region sequence-specific DNA binding);GO:0003677(DNA binding);GO:0003700(DNA binding transcription factor activity);GO:0005515(protein binding);GO:0005634(nucleus);GO:0006351(transcription, DNA-templated);GO:0006355(regulation of transcription, DNA-templated);GO:0042802(identical protein binding);GO:0046982(…	-
tae-MIR1128-p3_2ss13CG19CT_2	TTTTGATGACAAGTATTTTCG	down	-inf	0.02	0.03	TRITD2Bv1G224370.3	starch synthase IIIb precursor [Triticum aestivum]	4.86145	up	3.51079e-10	GO:0004373(glycogen (starch) synthase activity);GO:0005515(protein binding);GO:0005982(starch metabolic process);GO:0009011(starch synthase activity);GO:0009501(amyloplast);GO:0009507(chloroplast);GO:0016757(transferase activity, transferring glycosyl groups);GO:0019252(starch biosynthetic process);GO:0033201(alpha-1,4-glucan synthase activity)	ko00500(Starch and sucrose metabolism)
tae-MIR1128-p3_2ss13CG19CT_3	TTTTGATGACAAGTATTTTCGGA	down	-inf	0.02	0.03	TRITD4Bv1G203570.1	chaperone protein ClpB2, chloroplastic [Aegilops tauschii subsp. tauschii]	3.25783	up	6.32738e-06	GO:0009507(chloroplast)	-
tae-MIR1128-p3_2ss13CG22GA	TTTTGATGACAAGTATTTCCGAAC	down	-inf	0.01	0.01	TRITD3Av1G054270.1	unnamed protein product [Triticum aestivum]	1.40644	up	0.0413067	GO:0005432(calcium:sodium antiporter activity);GO:0005509(calcium ion binding);GO:0055074(calcium ion homeostasis)	-
tae-MIR1128-p3_2ss14CG20CT	ATTTTGATGACAAGTATTTTC	down	-inf	0	0	TRITD1Av1G104720.1	myosin-1-like [Aegilops tauschii subsp. tauschii]	1.66088	up	0.0164266	GO:0003774(motor activity);GO:0005737(cytoplasm);GO:0005886(plasma membrane);GO:0009506(plasmodesma);GO:0016459(myosin complex);GO:0030048(actin filament-based movement)	-
tae-MIR1128-p3_2ss14CG20CT	ATTTTGATGACAAGTATTTTC	down	-inf	0	0	TRITD3Bv1G081310.1	unnamed protein product [Triticum aestivum]	1.81107	up	0.00884486	GO:0005576(extracellular region);GO:0005783(endoplasmic reticulum);GO:0009507(chloroplast);GO:0016021(integral component of membrane)	ko00650(Butanoate metabolism);ko00660(C5-Branched dibasic acid metabolism);ko00290(Valine, leucine and isoleucine biosynthesis);ko00770(Pantothenate and CoA biosynthesis)
tae-MIR1128-p3_2ss14CG20CT	ATTTTGATGACAAGTATTTTC	down	-inf	0	0	TRITD4Bv1G203570.1	chaperone protein ClpB2, chloroplastic [Aegilops tauschii subsp. tauschii]	3.25783	up	6.32738e-06	GO:0009507(chloroplast)	-
tae-MIR1128-p3_2ss9GT22AC	TATTTCCGTACGGAGGGAGTACT	down	-inf	0.02	0.03	TRITD5Av1G129010.2	uncharacterized protein LOC109779852 isoform X2 [Aegilops tauschii subsp. tauschii]	2.30793	up	0.00104471	GO:0000774(adenyl-nucleotide exchange factor activity);GO:0001405(presequence translocase-associated import motor);GO:0005507(copper ion binding);GO:0005524(ATP binding);GO:0005739(mitochondrion);GO:0005759(mitochondrial matrix);GO:0006457(protein folding);GO:0009411(response to UV);GO:0009507(chloroplast);GO:0030150(protein import into mitochondrial matrix);GO:0042803(protein homodimerization ac…	-
tae-MIR1128-p3_2ss9GT22AC	TATTTCCGTACGGAGGGAGTACT	down	-inf	0.02	0.03	TRITD5Bv1G049970.2	myosin-3-like [Aegilops tauschii subsp. tauschii]	3.03363	up	2.45296e-05	-	-
tae-MIR1128-p3_8	AACTATTTCCGGACGGAGGGAGT	up	inf	0	0	TRITD5Av1G109360.2	putative glutathione S-transferase [Triticum urartu]	-1.43146	down	0.0265491	GO:0004364(glutathione transferase activity);GO:0005737(cytoplasm);GO:0006749(glutathione metabolic process);GO:0009407(toxin catabolic process)	ko00480(Glutathione metabolism)
tae-MIR1128-p3_9	AATACATCTAGATACATC	up	inf	0	0	TRITD1Av1G132960.1	chitinase 8-like [Aegilops tauschii subsp. tauschii]	-1.3627	down	0.0341073	GO:0004568(chitinase activity);GO:0050832(defense response to fungus)	ko00520(Amino sugar and nucleotide sugar metabolism);ko04016(MAPK signaling pathway - plant)
tae-MIR1128-p3_9	AATACATCTAGATACATC	up	inf	0	0	TRITD1Bv1G006220.31	Mla1 [Triticum monococcum]	-1.84565	down	0.00553384	GO:0004185(serine-type carboxypeptidase activity);GO:0051603(proteolysis involved in cellular protein catabolic process)	ko04626(Plant-pathogen interaction)
tae-MIR1128-p3_9	AATACATCTAGATACATC	up	inf	0	0	TRITD2Bv1G005030.1	putative disease resistance RPP13-like protein [Triticum turgidum]	-2.48187	down	0.000266105	-	-
tae-MIR1128-p3_9	AATACATCTAGATACATC	up	inf	0	0	TRITD2Bv1G236570.3	unnamed protein product [Triticum aestivum]	-5.03144	down	7.80151e-11	GO:0030586([methionine synthase] reductase activity)	-
tae-MIR1128-p3_9	AATACATCTAGATACATC	up	inf	0	0	TRITD3Av1G162030.4	unnamed protein product [Triticum aestivum]	-1.36833	down	0.0336732	GO:0005634(nucleus)	-
tae-MIR1128-p5_1ss10AG_1	CTCCGTCCGGAAATACTTGTCAT	up	inf	0	0	TRITD3Av1G002320.1	hypothetical protein TRIUR3_01130 [Triticum urartu]	-2.40789	down	0.000382871	-	-
tae-MIR1128-p5_1ss10AG_1	CTCCGTCCGGAAATACTTGTCAT	up	inf	0	0	TRITD3Bv1G003050.1	hypothetical protein TRIUR3_01130 [Triticum urartu]	-2.74342	down	6.96742e-05	-	-
tae-MIR1128-p5_1ss10AG_1	CTCCGTCCGGAAATACTTGTCAT	up	inf	0	0	TRITD4Av1G205670.2	hypothetical protein TRIUR3_00431 [Triticum urartu]	-3.03543	down	1.4738e-05	GO:0005634(nucleus)	-
tae-MIR1128-p5_1ss10AG_2	CTCCGTCCGGAAATACTTGTCATC	up	inf	0	0	TRITD5Av1G258660.2	kinesin-like protein KIN-14E isoform X2 [Aegilops tauschii subsp. tauschii]	-3.12829	down	8.42841e-06	GO:0003777(microtubule motor activity);GO:0005871(kinesin complex);GO:0007018(microtubule-based movement);GO:0016887(ATPase activity)	-
tae-MIR1128-p5_1ss11AG	CCTCCGTCCGGAAATACTTGTCAT	down	-2.98	0	0	TRITD2Av1G208940.6	cyclin-dependent kinase G-2 [Aegilops tauschii subsp. tauschii]	4.3933	up	9.12663e-09	GO:0004693(cyclin-dependent protein serine/threonine kinase activity);GO:0005515(protein binding);GO:0005524(ATP binding);GO:0005634(nucleus);GO:0005829(cytosol);GO:0006468(protein phosphorylation);GO:0007346(regulation of mitotic cell cycle);GO:0010468(regulation of gene expression);GO:0016301(kinase activity);GO:0019912(cyclin-dependent protein kinase activating kinase activity);GO:0048586(regu…	-
tae-MIR1128-p5_1ss16AG_1	TACTCCCTCCGTCCGGAAATACT	up	inf	0.01	0.01	TRITD2Av1G188770.4	unnamed protein product [Triticum aestivum]	-1.65626	down	0.0118781	GO:0005515(protein binding);GO:0005737(cytoplasm);GO:0009507(chloroplast);GO:0009535(chloroplast thylakoid membrane);GO:0009658(chloroplast organization);GO:0009706(chloroplast inner membrane);GO:0009941(chloroplast envelope);GO:0016020(membrane);GO:0016021(integral component of membrane);GO:0031897(Tic complex);GO:0045037(protein import into chloroplast stroma)	ko03050(Proteasome)
tae-MIR1128-p5_1ss1CT_2	TTAGAACTAAAATACATC	up	inf	0.01	0.03	TRITD3Av1G239290.1	ATP-binding cassette, mitochondrial precursor,expressed [Triticum aestivum]	-1.3251	down	0.0467042	GO:0016021(integral component of membrane);GO:0042626(ATPase activity, coupled to transmembrane movement of substances);GO:0055085(transmembrane transport)	ko02010(ABC transporters)
tae-MIR1128-p5_1ss1CT_2	TTAGAACTAAAATACATC	up	inf	0.01	0.03	TRITD4Av1G210110.1	cysteine-rich receptor-like protein kinase 10 [Aegilops tauschii subsp. tauschii]	-2.36497	down	0.000459096	GO:0004674(protein serine/threonine kinase activity);GO:0005886(plasma membrane);GO:0006468(protein phosphorylation);GO:0006952(defense response);GO:0009506(plasmodesma)	-
tae-MIR1128-p5_1ss3AG	CGGAAATACTTGTCATCAAAA	down	-inf	0	0	TRITD2Bv1G007390.11	Cysteine-rich receptor-like protein kinase 41 [Triticum urartu]	1.95651	up	0.00485116	GO:0004674(protein serine/threonine kinase activity);GO:0005886(plasma membrane);GO:0006468(protein phosphorylation);GO:0006952(defense response);GO:0009506(plasmodesma)	-
tae-MIR1128-p5_1ss3AG	CGGAAATACTTGTCATCAAAA	down	-inf	0	0	TRITD5Bv1G142670.2	Endoplasmin [Triticum urartu]	2.36082	up	0.000751888	GO:0005515(protein binding);GO:0005524(ATP binding);GO:0005739(mitochondrion);GO:0005774(vacuolar membrane);GO:0005829(cytosol);GO:0006457(protein folding);GO:0009408(response to heat);GO:0009414(response to water deprivation);GO:0009507(chloroplast);GO:0009536(plastid);GO:0009570(chloroplast stroma);GO:0009651(response to salt stress);GO:0009704(de-etiolation);GO:0009793(embryo development endin…	ko04141(Protein processing in endoplasmic reticulum);ko04626(Plant-pathogen interaction)
tae-MIR1128-p5_1ss3AG	CGGAAATACTTGTCATCAAAA	down	-inf	0	0	TRITD5Bv1G142670.4	heat shock protein 90-5, chloroplastic [Aegilops tauschii subsp. tauschii]	2.80103	up	8.10001e-05	GO:0005515(protein binding);GO:0005524(ATP binding);GO:0005739(mitochondrion);GO:0005774(vacuolar membrane);GO:0005829(cytosol);GO:0006457(protein folding);GO:0009408(response to heat);GO:0009414(response to water deprivation);GO:0009507(chloroplast);GO:0009536(plastid);GO:0009570(chloroplast stroma);GO:0009651(response to salt stress);GO:0009704(de-etiolation);GO:0009793(embryo development endin…	ko04141(Protein processing in endoplasmic reticulum);ko04626(Plant-pathogen interaction)
tae-MIR1128-p5_1ss4CT	GTCTGAAAATACTTGTCATC	up	inf	0.01	0.02	TRITD2Av1G037820.3	magnesium-chelatase subunit ChlH, chloroplastic [Aegilops tauschii subsp. tauschii]	-1.46054	down	0.0238538	GO:0005515(protein binding);GO:0005524(ATP binding);GO:0005739(mitochondrion);GO:0009507(chloroplast);GO:0009570(chloroplast stroma);GO:0009706(chloroplast inner membrane);GO:0010007(magnesium chelatase complex);GO:0015979(photosynthesis);GO:0015995(chlorophyll biosynthetic process);GO:0016851(magnesium chelatase activity)	ko00860(Porphyrin and chlorophyll metabolism)
tae-MIR1128-p5_1ss4CT	GTCTGAAAATACTTGTCATC	up	inf	0.01	0.02	TRITD2Av1G239840.1	hypothetical protein TRIUR3_23125 [Triticum urartu]	-1.64461	down	0.011728	GO:0003674(molecular_function);GO:0005739(mitochondrion);GO:0008150(biological_process)	-
tae-MIR1128-p5_1ss4CT	GTCTGAAAATACTTGTCATC	up	inf	0.01	0.02	TRITD3Bv1G007460.1	rust resistance kinase Lr10 isoform X2 [Brachypodium distachyon]	-1.80592	down	0.0059533	GO:0005886(plasma membrane)	-
tae-MIR1128-p5_1ss4CT	GTCTGAAAATACTTGTCATC	up	inf	0.01	0.02	TRITD7Bv1G114630.17	DNA topoisomerase 1 beta-like [Aegilops tauschii subsp. tauschii]	-2.25496	down	0.0007847	GO:0003917(DNA topoisomerase type I activity);GO:0005730(nucleolus);GO:0006260(DNA replication);GO:0006265(DNA topological change);GO:0006338(chromatin remodeling);GO:0007059(chromosome segregation);GO:0031298(replication fork protection complex)	-
tae-MIR1128-p5_1ss6AG_1	GTCCGGAAATACTTGTCATC	up	inf	0.02	0.03	TRITD1Av1G043470.3	leghemoglobin reductase-like [Aegilops tauschii subsp. tauschii]	-4.92063	down	1.55783e-10	GO:0034602(oxoglutarate dehydrogenase (NAD+) activity)	ko00010(Glycolysis / Gluconeogenesis);ko00020(Citrate cycle (TCA cycle));ko00620(Pyruvate metabolism);ko00630(Glyoxylate and dicarboxylate metabolism);ko00640(Propanoate metabolism);ko00260(Glycine, serine and threonine metabolism);ko00280(Valine, leucine and isoleucine degradation)
tae-MIR1128-p5_1ss6AG_1	GTCCGGAAATACTTGTCATC	up	inf	0.02	0.03	TRITD5Av1G163440.2	probable sarcosine oxidase [Aegilops tauschii subsp. tauschii]	-2.2786	down	0.000815848	GO:0005737(cytoplasm);GO:0008115(sarcosine oxidase activity);GO:0046653(tetrahydrofolate metabolic process);GO:0055114(oxidation-reduction process)	ko00260(Glycine, serine and threonine metabolism);ko00310(Lysine degradation);ko04146(Peroxisome)
tae-MIR1128-p5_1ss6AG_2	GTCCGGAAATACTTGTCATCAAA	up	inf	0.02	0.03	TRITD3Bv1G268390.6	unnamed protein product [Triticum aestivum]	-1.62536	down	0.0126733	GO:0004693(cyclin-dependent protein serine/threonine kinase activity);GO:0005515(protein binding);GO:0005524(ATP binding);GO:0005634(nucleus);GO:0005829(cytosol);GO:0006468(protein phosphorylation);GO:0008353(RNA polymerase II carboxy-terminal domain kinase activity);GO:0009615(response to virus);GO:0016301(kinase activity);GO:0048366(leaf development)	-
tae-MIR1128-p5_1ss6AG_2	GTCCGGAAATACTTGTCATCAAA	up	inf	0.02	0.03	TRITD3Bv1G268390.8	unnamed protein product [Triticum aestivum]	-1.6801	down	0.0114345	GO:0004693(cyclin-dependent protein serine/threonine kinase activity);GO:0005515(protein binding);GO:0005524(ATP binding);GO:0005634(nucleus);GO:0005829(cytosol);GO:0006468(protein phosphorylation);GO:0008353(RNA polymerase II carboxy-terminal domain kinase activity);GO:0009615(response to virus);GO:0016301(kinase activity);GO:0048366(leaf development)	-
tae-MIR1128-p5_1ss8AG	CCGTCCGGAAATACTTGTCA	up	inf	0	0	TRITD3Bv1G003050.1	hypothetical protein TRIUR3_01130 [Triticum urartu]	-2.74342	down	6.96742e-05	-	-
tae-MIR1128-p5_1ss8AG	CCGTCCGGAAATACTTGTCA	up	inf	0	0	TRITD6Av1G042000.1	peptide-N4-(N-acetyl-beta-glucosaminyl)asparagine amidase A-like [Aegilops tauschii subsp. tauschii]	-1.71216	down	0.00971386	GO:0004853(uroporphyrinogen decarboxylase activity);GO:0005829(cytosol);GO:0006783(heme biosynthetic process)	ko00860(Porphyrin and chlorophyll metabolism)
tae-MIR1128-p5_2ss7AG20TC	CGTCCGGAAATACTTGTCACC	down	-inf	0.02	0.03	TRITD3Bv1G092250.1	putative aconitate hydratase, cytoplasmic isoform X1 [Aegilops tauschii subsp. tauschii]	2.87219	up	7.30925e-05	GO:0003994(aconitate hydratase activity);GO:0005507(copper ion binding);GO:0005515(protein binding);GO:0005524(ATP binding);GO:0005618(cell wall);GO:0005737(cytoplasm);GO:0005739(mitochondrion);GO:0005774(vacuolar membrane);GO:0005794(Golgi apparatus);GO:0005829(cytosol);GO:0006097(glyoxylate cycle);GO:0006099(tricarboxylic acid cycle);GO:0006101(citrate metabolic process);GO:0006102(isocitrate m…	ko00020(Citrate cycle (TCA cycle));ko00630(Glyoxylate and dicarboxylate metabolism)
tae-MIR1128-p5_2ss7AG20TC	CGTCCGGAAATACTTGTCACC	down	-inf	0.02	0.03	TRITD7Av1G154390.1	protein NRT1/ PTR FAMILY 6.3-like [Aegilops tauschii subsp. tauschii]	1.40397	up	0.043682	GO:0005215(transporter activity);GO:0005515(protein binding);GO:0005886(plasma membrane);GO:0006857(oligopeptide transport);GO:0009414(response to water deprivation);GO:0009635(response to herbicide);GO:0009734(auxin-activated signaling pathway);GO:0010167(response to nitrate);GO:0015112(nitrate transmembrane transporter activity);GO:0015293(symporter activity);GO:0015706(nitrate transport);GO:00…	-
tae-MIR1128-p5_2ss9AT21AC	TCCGTCCGTAAATACTTGTCC	down	-1.35	0.01	0.01	TRITD2Bv1G253580.3	vacuolar protein sorting-associated protein 41 homolog [Aegilops tauschii subsp. tauschii]	4.4056	up	8.39713e-09	GO:0005770(late endosome);GO:0006623(protein targeting to vacuole);GO:0030897(HOPS complex);GO:0033263(CORVET complex);GO:0035542(regulation of SNARE complex assembly);GO:0042144(vacuole fusion, non-autophagic);GO:0051020(GTPase binding)	-
tae-MIR1128-p5_2ss9AT21AC	TCCGTCCGTAAATACTTGTCC	down	-1.35	0.01	0.01	TRITD7Bv1G154140.1	berberine bridge enzyme-like 27 [Aegilops tauschii subsp. tauschii]	2.30835	up	0.00106903	GO:0005576(extracellular region);GO:0009055(electron transfer activity);GO:0009505(plant-type cell wall);GO:0016614(oxidoreductase activity, acting on CH-OH group of donors);GO:0050660(flavin adenine dinucleotide binding);GO:0055114(oxidation-reduction process)	ko00052(Galactose metabolism);ko00500(Starch and sucrose metabolism)
tae-miR1130b-3p_L-2R+2	TTATATTATGGGACGGAGGGA	down	-2.08	0.01	0.03	TRITD2Bv1G095050.2	glucan endo-1,3-beta-glucosidase 1-like [Aegilops tauschii subsp. tauschii]	1.88509	up	0.00718652	GO:0004553(hydrolase activity, hydrolyzing O-glycosyl compounds);GO:0030247(polysaccharide binding);GO:0046658(anchored component of plasma membrane)	ko00500(Starch and sucrose metabolism)
tae-MIR1130b-p3_2ss1CT19GT	TTTATATTATGGGACGGATGG	down	-2.2	0	0	TRITD0Uv1G044370.7	uncharacterized protein LOC109784816 [Aegilops tauschii subsp. tauschii]	2.53375	up	0.000324707	GO:0004175(endopeptidase activity);GO:0005634(nucleus);GO:0016926(protein desumoylation);GO:0016929(SUMO-specific protease activity)	-
tae-MIR1130b-p3_2ss1CT19GT	TTTATATTATGGGACGGATGG	down	-2.2	0	0	TRITD3Bv1G140410.3	unnamed protein product [Triticum aestivum]	1.60368	up	0.0225749	GO:0005634(nucleus)	-
tae-MIR1131-p5_1ss11TG	GGTTCGTGGCGAACCTTTAGCAC	up	1.74	0.01	0.01	TRITD4Av1G205670.2	hypothetical protein TRIUR3_00431 [Triticum urartu]	-3.03543	down	1.4738e-05	GO:0005634(nucleus)	-
tae-MIR1131-p5_1ss11TG	GGTTCGTGGCGAACCTTTAGCAC	up	1.74	0.01	0.01	TRITD6Av1G088760.3	uncharacterized protein LOC109774684 isoform X7 [Aegilops tauschii subsp. tauschii]	-2.02671	down	0.00273276	GO:0009507(chloroplast);GO:0010150(leaf senescence);GO:0010228(vegetative to reproductive phase transition of meristem);GO:0034599(cellular response to oxidative stress);GO:0072593(reactive oxygen species metabolic process)	-
tae-MIR1131-p5_1ss11TG	GGTTCGTGGCGAACCTTTAGCAC	up	1.74	0.01	0.01	TRITD6Bv1G104990.2	uncharacterized protein LOC109774684 isoform X7 [Aegilops tauschii subsp. tauschii]	-1.33841	down	0.0398334	GO:0009507(chloroplast);GO:0010150(leaf senescence);GO:0010228(vegetative to reproductive phase transition of meristem);GO:0034599(cellular response to oxidative stress);GO:0072593(reactive oxygen species metabolic process)	-
tae-MIR1131-p5_1ss11TG	GGTTCGTGGCGAACCTTTAGCAC	up	1.74	0.01	0.01	TRITD6Bv1G209490.1	predicted protein, partial [Hordeum vulgare subsp. vulgare]	-2.13912	down	0.00134348	GO:0007165(signal transduction)	-
tae-MIR1131-p5_1ss11TG	GGTTCGTGGCGAACCTTTAGCAC	up	1.74	0.01	0.01	TRITD6Bv1G209850.2	uncharacterized protein LOC109764788 [Aegilops tauschii subsp. tauschii]	-1.9953	down	0.0026361	GO:0007165(signal transduction)	-
tae-MIR396-p3	CTCCGCCTGTTGATGGTTCA	up	inf	0	0	TRITD2Av1G093540.3	putative 5'-adenylylsulfate reductase 1, chloroplastic [Triticum urartu]	-1.7032	down	0.00919681	GO:0000103(sulfate assimilation);GO:0004604(phosphoadenylyl-sulfate reductase (thioredoxin) activity);GO:0009507(chloroplast);GO:0009534(chloroplast thylakoid);GO:0009570(chloroplast stroma);GO:0009973(adenylyl-sulfate reductase activity);GO:0016671(oxidoreductase activity, acting on a sulfur group of donors, disulfide as acceptor);GO:0019344(cysteine biosynthetic process);GO:0019379(sulfate assi…	ko00920(Sulfur metabolism)
tae-MIR396-p3	CTCCGCCTGTTGATGGTTCA	up	inf	0	0	TRITD2Av1G095120.7	unnamed protein product [Triticum aestivum]	-1.50918	down	0.0241451	GO:0000398(mRNA splicing, via spliceosome);GO:0004004(ATP-dependent RNA helicase activity);GO:0005681(spliceosomal complex);GO:0005737(cytoplasm)	ko03040(Spliceosome)
tae-MIR396-p3	CTCCGCCTGTTGATGGTTCA	up	inf	0	0	TRITD2Bv1G208580.2	zingipain-2-like [Aegilops tauschii subsp. tauschii]	-2.40403	down	0.00044527	GO:0004197(cysteine-type endopeptidase activity);GO:0005615(extracellular space);GO:0005764(lysosome);GO:0051603(proteolysis involved in cellular protein catabolic process)	ko04145(Phagosome)
tae-MIR396-p3	CTCCGCCTGTTGATGGTTCA	up	inf	0	0	TRITD2Bv1G210350.2	unnamed protein product [Triticum aestivum]	-2.69104	down	8.51502e-05	GO:0016020(membrane);GO:0016709(oxidoreductase activity, acting on paired donors, with incorporation or reduction of molecular oxygen, NAD(P)H as one donor, and incorporation of one atom of oxygen);GO:0044550(secondary metabolite biosynthetic process)	ko00904(Diterpenoid biosynthesis)
tae-MIR396-p3	CTCCGCCTGTTGATGGTTCA	up	inf	0	0	TRITD3Av1G234340.1	predicted protein [Hordeum vulgare subsp. vulgare]	-4.67342	down	7.62869e-10	GO:0050518(2-C-methyl-D-erythritol 4-phosphate cytidylyltransferase activity)	ko00900(Terpenoid backbone biosynthesis)
tae-MIR396-p3	CTCCGCCTGTTGATGGTTCA	up	inf	0	0	TRITD3Av1G249930.1	predicted protein [Hordeum vulgare subsp. vulgare]	-1.80301	down	0.00623838	GO:0005215(transporter activity);GO:0005634(nucleus);GO:0006810(transport)	ko00260(Glycine, serine and threonine metabolism);ko00270(Cysteine and methionine metabolism);ko00300(Lysine biosynthesis);ko00261(Monobactam biosynthesis)
tae-MIR396-p3	CTCCGCCTGTTGATGGTTCA	up	inf	0	0	TRITD3Bv1G241530.1	predicted protein [Hordeum vulgare subsp. vulgare]	-1.39812	down	0.0300051	GO:0005215(transporter activity);GO:0005634(nucleus);GO:0006810(transport)	ko00260(Glycine, serine and threonine metabolism);ko00270(Cysteine and methionine metabolism);ko00300(Lysine biosynthesis);ko00261(Monobactam biosynthesis)
tae-MIR396-p3	CTCCGCCTGTTGATGGTTCA	up	inf	0	0	TRITD3Bv1G259730.1	glucan endo-1,3-beta-D-glucosidase [Triticum aestivum]	-2.80009	down	5.30121e-05	GO:0004553(hydrolase activity, hydrolyzing O-glycosyl compounds);GO:0030247(polysaccharide binding);GO:0046658(anchored component of plasma membrane)	ko00500(Starch and sucrose metabolism)
tae-MIR396-p3	CTCCGCCTGTTGATGGTTCA	up	inf	0	0	TRITD5Bv1G114230.4	proton pump-interactor 1 [Aegilops tauschii subsp. tauschii]	-5.56305	down	2.15194e-12	GO:0003729(mRNA binding);GO:0005515(protein binding);GO:0005737(cytoplasm);GO:0005783(endoplasmic reticulum);GO:0005789(endoplasmic reticulum membrane);GO:0005829(cytosol);GO:0005886(plasma membrane);GO:0009506(plasmodesma);GO:0010155(regulation of proton transport);GO:0016021(integral component of membrane)	-
tae-MIR396-p3	CTCCGCCTGTTGATGGTTCA	up	inf	0	0	TRITD6Bv1G012740.3	luminal-binding protein 2 [Aegilops tauschii subsp. tauschii]	-1.92176	down	0.00359515	GO:0005783(endoplasmic reticulum);GO:0005524(ATP binding);GO:0005618(cell wall);GO:0005634(nucleus);GO:0005730(nucleolus);GO:0005773(vacuole);GO:0005774(vacuolar membrane);GO:0005788(endoplasmic reticulum lumen);GO:0005794(Golgi apparatus);GO:0005829(cytosol);GO:0005886(plasma membrane);GO:0006351(transcription, DNA-templated);GO:0006355(regulation of transcription, DNA-templated);GO:0006457(prot…	ko03060(Protein export);ko04141(Protein processing in endoplasmic reticulum)
tae-MIR396-p3	CTCCGCCTGTTGATGGTTCA	up	inf	0	0	TRITD6Bv1G203240.1	glutamate receptor 2.8-like [Aegilops tauschii subsp. tauschii]	-1.45719	down	0.0242631	GO:0004970(ionotropic glutamate receptor activity);GO:0005217(intracellular ligand-gated ion channel activity);GO:0006811(ion transport);GO:0006874(cellular calcium ion homeostasis);GO:0009416(response to light stimulus);GO:0016021(integral component of membrane)	-
tae-miR408_L-2	GCACTGCCTCTTCCCTGGC	up	2.9	0	0	TRITD1Av1G097410.2	cytosolic malate dehydrogenase [Triticum aestivum]	-1.32132	down	0.0393816	GO:0005515(protein binding);GO:0005737(cytoplasm);GO:0005829(cytosol);GO:0005886(plasma membrane);GO:0005975(carbohydrate metabolic process);GO:0006099(tricarboxylic acid cycle);GO:0006107(oxaloacetate metabolic process);GO:0006108(malate metabolic process);GO:0006734(NADH metabolic process);GO:0009506(plasmodesma);GO:0016615(malate dehydrogenase activity);GO:0030060(L-malate dehydrogenase activi…	ko00020(Citrate cycle (TCA cycle));ko00620(Pyruvate metabolism);ko00630(Glyoxylate and dicarboxylate metabolism);ko00710(Carbon fixation in photosynthetic organisms);ko00270(Cysteine and methionine metabolism)
tae-miR408_L-2	GCACTGCCTCTTCCCTGGC	up	2.9	0	0	TRITD1Av1G202780.8	hypothetical protein TRIUR3_26332 [Triticum urartu]	-1.72762	down	0.00883144	GO:0003723(RNA binding);GO:0003729(mRNA binding);GO:0005634(nucleus);GO:0005737(cytoplasm);GO:0006970(response to osmotic stress);GO:0009651(response to salt stress);GO:0009737(response to abscisic acid);GO:0009738(abscisic acid-activated signaling pathway);GO:0009787(regulation of abscisic acid-activated signaling pathway);GO:0048471(perinuclear region of cytoplasm);GO:0071470(cellular response …	-
tae-miR408_L-2	GCACTGCCTCTTCCCTGGC	up	2.9	0	0	TRITD1Av1G220730.2	protein CHUP1, chloroplastic [Aegilops tauschii subsp. tauschii]	-1.71874	down	0.00973544	GO:0009658(chloroplast organization);GO:0009707(chloroplast outer membrane)	-
tae-miR408_L-2	GCACTGCCTCTTCCCTGGC	up	2.9	0	0	TRITD2Av1G193300.2	predicted protein [Hordeum vulgare subsp. vulgare]	-2.3555	down	0.000469608	GO:0004497(monooxygenase activity);GO:0044550(secondary metabolite biosynthetic process)	ko00906(Carotenoid biosynthesis)
tae-miR408_L-2	GCACTGCCTCTTCCCTGGC	up	2.9	0	0	TRITD2Av1G248230.1	unnamed protein product [Triticum aestivum]	-2.61829	down	0.000129505	GO:0000139(Golgi membrane);GO:0005509(calcium ion binding);GO:0005794(Golgi apparatus);GO:0005887(integral component of plasma membrane);GO:0006623(protein targeting to vacuole);GO:0015031(protein transport);GO:0016021(integral component of membrane);GO:0017119(Golgi transport complex);GO:0030665(clathrin-coated vesicle membrane);GO:0031902(late endosome membrane)	ko00941(Flavonoid biosynthesis)
tae-miR408_L-2	GCACTGCCTCTTCCCTGGC	up	2.9	0	0	TRITD2Bv1G157170.2	ferric reduction oxidase 7, chloroplastic-like [Aegilops tauschii subsp. tauschii]	-2.08395	down	0.00172607	GO:0000293(ferric-chelate reductase activity);GO:0006811(ion transport);GO:0009507(chloroplast);GO:0009767(photosynthetic electron transport chain);GO:0016020(membrane);GO:0016021(integral component of membrane);GO:0016491(oxidoreductase activity);GO:0031969(chloroplast membrane);GO:0046872(metal ion binding);GO:0055114(oxidation-reduction process)	-
tae-miR408_L-2	GCACTGCCTCTTCCCTGGC	up	2.9	0	0	TRITD2Bv1G158920.1	zeaxanthin epoxidase, chloroplastic [Aegilops tauschii subsp. tauschii]	-2.42141	down	0.000420926	GO:0004497(monooxygenase activity);GO:0044550(secondary metabolite biosynthetic process)	ko00906(Carotenoid biosynthesis)
tae-miR408_L-2	GCACTGCCTCTTCCCTGGC	up	2.9	0	0	TRITD2Bv1G192790.2	putative iron-phytosiderophore transporter [Hordeum vulgare subsp. vulgare]	-1.65272	down	0.0112846	GO:0005886(plasma membrane)	-
tae-miR408_L-2	GCACTGCCTCTTCCCTGGC	up	2.9	0	0	TRITD3Av1G003390.1	protein decapping 5 [Aegilops tauschii subsp. tauschii]	-1.7697	down	0.00699572	GO:0000932(P-body);GO:0003729(mRNA binding);GO:0005515(protein binding);GO:0005829(cytosol);GO:0006397(mRNA processing);GO:0010606(positive regulation of cytoplasmic mRNA processing body assembly);GO:0017148(negative regulation of translation);GO:0031087(deadenylation-independent decapping of nuclear-transcribed mRNA);GO:0033962(cytoplasmic mRNA processing body assembly);GO:0042803(protein homodi…	-
tae-miR408_L-2	GCACTGCCTCTTCCCTGGC	up	2.9	0	0	TRITD3Bv1G093530.2	unnamed protein product [Triticum aestivum]	-1.46578	down	0.0249132	GO:0005768(endosome);GO:0005794(Golgi apparatus);GO:0005802(trans-Golgi network);GO:0008150(biological_process);GO:0016021(integral component of membrane);GO:0016757(transferase activity, transferring glycosyl groups);GO:1990585(hydroxyproline O-arabinosyltransferase activity)	ko00514(Other types of O-glycan biosynthesis)
tae-miR408_L-2	GCACTGCCTCTTCCCTGGC	up	2.9	0	0	TRITD4Av1G175670.1	uncharacterized protein LOC109743563 [Aegilops tauschii subsp. tauschii]	-1.61744	down	0.0136129	GO:0003674(molecular_function);GO:0005634(nucleus)	-
tae-miR408_L-2	GCACTGCCTCTTCCCTGGC	up	2.9	0	0	TRITD4Bv1G009340.1	predicted protein [Hordeum vulgare subsp. vulgare]	-1.45353	down	0.0248187	GO:0003674(molecular_function);GO:0005634(nucleus);GO:0008150(biological_process);GO:0009507(chloroplast)	-
tae-miR408_L-2	GCACTGCCTCTTCCCTGGC	up	2.9	0	0	TRITD4Bv1G105990.2	vacuolar targeting receptor bp-80 [Triticum aestivum]	-1.89418	down	0.00440866	GO:0000139(Golgi membrane);GO:0005509(calcium ion binding);GO:0005515(protein binding);GO:0005576(extracellular region);GO:0005622(intracellular);GO:0005623(cell);GO:0005770(late endosome);GO:0005783(endoplasmic reticulum);GO:0005794(Golgi apparatus);GO:0005802(trans-Golgi network);GO:0005886(plasma membrane);GO:0005887(integral component of plasma membrane);GO:0006623(protein targeting to vacuol…	ko00941(Flavonoid biosynthesis)
tae-miR408_L-2	GCACTGCCTCTTCCCTGGC	up	2.9	0	0	TRITD5Av1G047330.1	basic region/leucine zipper protein [Triticum aestivum]	-2.80872	down	6.40006e-05	GO:0003677(DNA binding);GO:0003700(DNA binding transcription factor activity);GO:0005515(protein binding);GO:0005634(nucleus);GO:0006351(transcription, DNA-templated);GO:0006355(regulation of transcription, DNA-templated);GO:0006971(hypotonic response);GO:0009267(cellular response to starvation);GO:0043565(sequence-specific DNA binding);GO:0045735(nutrient reservoir activity);GO:0045893(positive …	-
tae-miR408_L-2	GCACTGCCTCTTCCCTGGC	up	2.9	0	0	TRITD5Av1G144120.6	predicted protein [Hordeum vulgare subsp. vulgare]	-1.3348	down	0.0407344	GO:0051213(dioxygenase activity)	ko00270(Cysteine and methionine metabolism);ko00941(Flavonoid biosynthesis)
tae-miR408_L-2	GCACTGCCTCTTCCCTGGC	up	2.9	0	0	TRITD5Av1G231280.4	cinnamoyl-CoA reductase 1 [Aegilops tauschii subsp. tauschii]	-1.82932	down	0.00586475	GO:0003824(catalytic activity);GO:0005829(cytosol);GO:0009809(lignin biosynthetic process);GO:0016621(cinnamoyl-CoA reductase activity);GO:0050662(coenzyme binding)	ko00940(Phenylpropanoid biosynthesis)
tae-miR408_L-2	GCACTGCCTCTTCCCTGGC	up	2.9	0	0	TRITD5Bv1G207240.5	protein FAR1-RELATED SEQUENCE 7-like isoform X1 [Aegilops tauschii subsp. tauschii]	-1.51593	down	0.0197481	GO:0003700(DNA binding transcription factor activity);GO:0005515(protein binding);GO:0005634(nucleus);GO:0008270(zinc ion binding);GO:0009585(red, far-red light phototransduction);GO:0009639(response to red or far red light);GO:0010017(red or far-red light signaling pathway);GO:0010018(far-red light signaling pathway);GO:0010218(response to far red light);GO:0042753(positive regulation of circadi…	-
tae-miR408_L-2	GCACTGCCTCTTCCCTGGC	up	2.9	0	0	TRITD6Bv1G013810.1	peroxidase 6 [Triticum monococcum]	-2.11188	down	0.00152337	GO:0004601(peroxidase activity);GO:0005515(protein binding);GO:0005576(extracellular region);GO:0005618(cell wall);GO:0005794(Golgi apparatus);GO:0005829(cytosol);GO:0006979(response to oxidative stress);GO:0009809(lignin biosynthetic process);GO:0010089(xylem development);GO:0020037(heme binding);GO:0042744(hydrogen peroxide catabolic process);GO:0046872(metal ion binding);GO:0048046(apoplast);G…	ko00940(Phenylpropanoid biosynthesis)
tae-miR408_L-2	GCACTGCCTCTTCCCTGGC	up	2.9	0	0	TRITD7Av1G037820.1	F-box protein At5g67140-like [Aegilops tauschii subsp. tauschii]	-1.57224	down	0.0165119	GO:0005737(cytoplasm)	-
tae-miR408_L-2	GCACTGCCTCTTCCCTGGC	up	2.9	0	0	TRITD7Av1G046880.2	phospholipid hydroperoxide glutathione peroxidase 1, chloroplastic-like [Aegilops tauschii subsp. tauschii]	-1.55065	down	0.0169415	GO:0004602(glutathione peroxidase activity);GO:0006979(response to oxidative stress);GO:0009507(chloroplast);GO:0009535(chloroplast thylakoid membrane);GO:0009570(chloroplast stroma);GO:0009941(chloroplast envelope);GO:0047066(phospholipid-hydroperoxide glutathione peroxidase activity);GO:0055114(oxidation-reduction process)	ko00590(Arachidonic acid metabolism);ko00480(Glutathione metabolism)
tae-miR408_L-2	GCACTGCCTCTTCCCTGGC	up	2.9	0	0	TRITD7Av1G200100.1	F-box/kelch-repeat protein At1g80440-like [Aegilops tauschii subsp. tauschii]	-1.61987	down	0.0136595	GO:0003674(molecular_function);GO:0005634(nucleus);GO:0005829(cytosol);GO:0019005(SCF ubiquitin ligase complex);GO:0030162(regulation of proteolysis);GO:0031625(ubiquitin protein ligase binding);GO:0043161(proteasome-mediated ubiquitin-dependent protein catabolic process);GO:0080037(negative regulation of cytokinin-activated signaling pathway);GO:2000762(regulation of phenylpropanoid metabolic pr…	-
tae-miR408_L-2	GCACTGCCTCTTCCCTGGC	up	2.9	0	0	TRITD7Av1G255830.2	aspartyl protease family protein At5g10770-like [Aegilops tauschii subsp. tauschii]	-5.51762	down	2.34618e-12	GO:0004190(aspartic-type endopeptidase activity);GO:0006508(proteolysis);GO:0030163(protein catabolic process)	-
tae-miR408_L-2	GCACTGCCTCTTCCCTGGC	up	2.9	0	0	TRITD7Av1G268930.1	cytochrome P450 72A14-like [Aegilops tauschii subsp. tauschii]	-2.64346	down	0.000113653	GO:0004497(monooxygenase activity)	-
tae-MIR5048-p3_1ss4AC	CCTCGACATGCAAGTATATT	up	inf	0.01	0.01	TRITD1Av1G049140.4	Glycerophosphoryl diester phosphodiesterase [Triticum urartu]	-1.34374	down	0.0370678	GO:0005886(plasma membrane);GO:0006071(glycerol metabolic process);GO:0006629(lipid metabolic process);GO:0008081(phosphoric diester hydrolase activity);GO:0008889(glycerophosphodiester phosphodiesterase activity)	ko00564(Glycerophospholipid metabolism)
tae-MIR5048-p3_1ss4AC	CCTCGACATGCAAGTATATT	up	inf	0.01	0.01	TRITD2Av1G193300.2	predicted protein [Hordeum vulgare subsp. vulgare]	-2.3555	down	0.000469608	GO:0004497(monooxygenase activity);GO:0044550(secondary metabolite biosynthetic process)	ko00906(Carotenoid biosynthesis)
tae-MIR5048-p3_1ss4AC	CCTCGACATGCAAGTATATT	up	inf	0.01	0.01	TRITD2Av1G193300.5	Zeaxanthin epoxidase, chloroplastic [Triticum urartu]	-1.47941	down	0.0224658	GO:0004497(monooxygenase activity);GO:0044550(secondary metabolite biosynthetic process)	ko00906(Carotenoid biosynthesis)
tae-MIR5048-p3_1ss4AC	CCTCGACATGCAAGTATATT	up	inf	0.01	0.01	TRITD2Bv1G008670.5	UDP-glucosyltransferase [Triticum aestivum]	-3.15904	down	6.81357e-06	GO:0009813(flavonoid biosynthetic process);GO:0043231(intracellular membrane-bounded organelle);GO:0052696(flavonoid glucuronidation);GO:0080043(quercetin 3-O-glucosyltransferase activity);GO:0080044(quercetin 7-O-glucosyltransferase activity)	ko00944(Flavone and flavonol biosynthesis);ko00906(Carotenoid biosynthesis)
tae-MIR5048-p3_1ss4AC	CCTCGACATGCAAGTATATT	up	inf	0.01	0.01	TRITD2Bv1G008670.6	UDP-glucosyltransferase [Triticum aestivum]	-3.11128	down	8.37634e-06	GO:0009813(flavonoid biosynthetic process);GO:0043231(intracellular membrane-bounded organelle);GO:0052696(flavonoid glucuronidation);GO:0080043(quercetin 3-O-glucosyltransferase activity);GO:0080044(quercetin 7-O-glucosyltransferase activity)	ko00944(Flavone and flavonol biosynthesis);ko00906(Carotenoid biosynthesis)
tae-MIR5048-p3_1ss4AC	CCTCGACATGCAAGTATATT	up	inf	0.01	0.01	TRITD2Bv1G008670.7	UDP-glucosyltransferase [Triticum aestivum]	-3.65217	down	3.56146e-07	GO:0009813(flavonoid biosynthetic process);GO:0043231(intracellular membrane-bounded organelle);GO:0052696(flavonoid glucuronidation);GO:0080043(quercetin 3-O-glucosyltransferase activity);GO:0080044(quercetin 7-O-glucosyltransferase activity)	ko00944(Flavone and flavonol biosynthesis);ko00906(Carotenoid biosynthesis)
tae-MIR5048-p3_1ss4AC	CCTCGACATGCAAGTATATT	up	inf	0.01	0.01	TRITD5Av1G144120.6	predicted protein [Hordeum vulgare subsp. vulgare]	-1.3348	down	0.0407344	GO:0051213(dioxygenase activity)	ko00270(Cysteine and methionine metabolism);ko00941(Flavonoid biosynthesis)
tae-MIR5048-p3_2	TAGACCTAGACATGCAAGTA	up	2.74	0	0	TRITD3Bv1G264750.4	unnamed protein product [Triticum aestivum]	-1.35754	down	0.0346351	GO:0004553(hydrolase activity, hydrolyzing O-glycosyl compounds);GO:0005975(carbohydrate metabolic process);GO:0043231(intracellular membrane-bounded organelle)	ko00052(Galactose metabolism);ko00600(Sphingolipid metabolism);ko00511(Other glycan degradation)
tae-MIR5048-p5_1	ATATTTGCAGGTTTTAGGTCT	up	1.37	0	0	TRITD0Uv1G065770.12	endoplasmin homolog isoform X1 [Aegilops tauschii subsp. tauschii]	-3.70076	down	2.61588e-07	GO:0005783(endoplasmic reticulum)	ko04141(Protein processing in endoplasmic reticulum);ko04626(Plant-pathogen interaction)
tae-MIR5048-p5_1	ATATTTGCAGGTTTTAGGTCT	up	1.37	0	0	TRITD0Uv1G065770.5	endoplasmin homolog isoform X1 [Aegilops tauschii subsp. tauschii]	-3.08324	down	1.22275e-05	GO:0005783(endoplasmic reticulum)	ko04141(Protein processing in endoplasmic reticulum);ko04626(Plant-pathogen interaction)
tae-MIR5048-p5_1	ATATTTGCAGGTTTTAGGTCT	up	1.37	0	0	TRITD2Av1G248230.1	unnamed protein product [Triticum aestivum]	-2.61829	down	0.000129505	GO:0000139(Golgi membrane);GO:0005509(calcium ion binding);GO:0005794(Golgi apparatus);GO:0005887(integral component of plasma membrane);GO:0006623(protein targeting to vacuole);GO:0015031(protein transport);GO:0016021(integral component of membrane);GO:0017119(Golgi transport complex);GO:0030665(clathrin-coated vesicle membrane);GO:0031902(late endosome membrane)	ko00941(Flavonoid biosynthesis)
tae-MIR5048-p5_1	ATATTTGCAGGTTTTAGGTCT	up	1.37	0	0	TRITD2Av1G271700.26	RecName: Full=Plasma membrane ATPase; AltName: Full=Proton pump	-2.5196	down	0.000221015	GO:0005887(integral component of plasma membrane);GO:0008553(proton-exporting ATPase activity, phosphorylative mechanism);GO:0043231(intracellular membrane-bounded organelle);GO:0051453(regulation of intracellular pH);GO:1902600(proton transmembrane transport)	ko00190(Oxidative phosphorylation)
tae-MIR5048-p5_1	ATATTTGCAGGTTTTAGGTCT	up	1.37	0	0	TRITD2Bv1G210420.1	vacuolar-sorting receptor 7-like [Aegilops tauschii subsp. tauschii]	-2.21095	down	0.000969828	GO:0000139(Golgi membrane);GO:0005509(calcium ion binding);GO:0005794(Golgi apparatus);GO:0005887(integral component of plasma membrane);GO:0006623(protein targeting to vacuole);GO:0015031(protein transport);GO:0016021(integral component of membrane);GO:0017119(Golgi transport complex);GO:0030665(clathrin-coated vesicle membrane);GO:0031902(late endosome membrane)	ko00941(Flavonoid biosynthesis)
tae-MIR5048-p5_1	ATATTTGCAGGTTTTAGGTCT	up	1.37	0	0	TRITD3Av1G219910.1	hypothetical protein TRIUR3_22779 [Triticum urartu]	-1.52006	down	0.0203137	GO:0003674(molecular_function);GO:0005634(nucleus);GO:0008150(biological_process)	-
tae-MIR5048-p5_1	ATATTTGCAGGTTTTAGGTCT	up	1.37	0	0	TRITD3Bv1G118360.1	vacuolar processing enzyme 4 [Aegilops speltoides]	-1.73456	down	0.00801282	GO:0004197(cysteine-type endopeptidase activity);GO:0006624(vacuolar protein processing);GO:0051603(proteolysis involved in cellular protein catabolic process)	-
tae-MIR5048-p5_1	ATATTTGCAGGTTTTAGGTCT	up	1.37	0	0	TRITD3Bv1G118360.3	vacuolar processing enzyme 4 [Aegilops speltoides]	-1.40847	down	0.0322185	GO:0004197(cysteine-type endopeptidase activity);GO:0006624(vacuolar protein processing);GO:0051603(proteolysis involved in cellular protein catabolic process)	-
tae-MIR5048-p5_1	ATATTTGCAGGTTTTAGGTCT	up	1.37	0	0	TRITD5Av1G000820.4	hypothetical protein TRIUR3_09265 [Triticum urartu]	-2.21401	down	0.000936705	GO:0005737(cytoplasm);GO:0005773(vacuole);GO:0005774(vacuolar membrane);GO:0005794(Golgi apparatus);GO:0005886(plasma membrane);GO:0009414(response to water deprivation);GO:0009506(plasmodesma);GO:0016118(carotenoid catabolic process);GO:0016121(carotene catabolic process);GO:0016124(xanthophyll catabolic process);GO:0045549(9-cis-epoxycarotenoid dioxygenase activity);GO:0046872(metal ion binding…	-
tae-MIR5048-p5_1	ATATTTGCAGGTTTTAGGTCT	up	1.37	0	0	TRITD5Bv1G006970.8	cysteine synthase [Aegilops tauschii subsp. tauschii]	-2.95498	down	2.04071e-05	GO:0004124(cysteine synthase activity);GO:0005737(cytoplasm);GO:0006535(cysteine biosynthetic process from serine);GO:0030170(pyridoxal phosphate binding)	ko00920(Sulfur metabolism);ko00270(Cysteine and methionine metabolism)
tae-MIR5048-p5_1	ATATTTGCAGGTTTTAGGTCT	up	1.37	0	0	TRITD7Av1G028090.4	mitogen-activated protein kinase kinase 2-like [Aegilops tauschii subsp. tauschii]	-3.06689	down	1.1723e-05	GO:0005737(cytoplasm)	ko04016(MAPK signaling pathway - plant)
tae-MIR5048-p5_1	ATATTTGCAGGTTTTAGGTCT	up	1.37	0	0	TRITD7Av1G030560.1	Cysteine-rich receptor-like protein kinase 10 [Triticum urartu]	-1.6441	down	0.0116739	GO:0004674(protein serine/threonine kinase activity);GO:0005886(plasma membrane);GO:0006468(protein phosphorylation);GO:0006952(defense response);GO:0009506(plasmodesma)	-
tae-MIR5048-p5_1	ATATTTGCAGGTTTTAGGTCT	up	1.37	0	0	TRITD7Av1G270370.3	Endoplasmin-like protein [Triticum urartu]	-2.44097	down	0.000353916	GO:0005783(endoplasmic reticulum)	ko04141(Protein processing in endoplasmic reticulum);ko04626(Plant-pathogen interaction)
tae-MIR5048-p5_1	ATATTTGCAGGTTTTAGGTCT	up	1.37	0	0	TRITD7Av1G270370.4	Endoplasmin-like protein [Triticum urartu]	-2.63332	down	0.000122195	GO:0005783(endoplasmic reticulum)	ko04141(Protein processing in endoplasmic reticulum);ko04626(Plant-pathogen interaction)
tae-MIR5048-p5_1	ATATTTGCAGGTTTTAGGTCT	up	1.37	0	0	TRITD7Av1G270370.5	endoplasmin homolog isoform X2 [Aegilops tauschii subsp. tauschii]	-2.36568	down	0.000444911	GO:0005783(endoplasmic reticulum)	ko04141(Protein processing in endoplasmic reticulum);ko04626(Plant-pathogen interaction)
tae-MIR5048-p5_1	ATATTTGCAGGTTTTAGGTCT	up	1.37	0	0	TRITD7Bv1G225440.4	Coatomer subunit beta'-2 [Triticum urartu]	-2.0688	down	0.00186697	GO:0004674(protein serine/threonine kinase activity);GO:0005886(plasma membrane);GO:0006468(protein phosphorylation);GO:0006952(defense response);GO:0009506(plasmodesma)	-
tae-MIR5085-p5_1ss10CT	TTTTGTGGCTTGTGTAAAAAAGA	down	-1.2	0.03	0.03	TRITD2Av1G247980.1	unnamed protein product [Triticum aestivum]	1.80501	up	0.00909833	GO:0003723(RNA binding);GO:0005634(nucleus);GO:0005737(cytoplasm);GO:0006364(rRNA processing)	ko03008(Ribosome biogenesis in eukaryotes)
tae-MIR530-p3	TCCTGTAGGTGCAGTGGCATA	down	-1.05	0	0	TRITD1Av1G067490.11	Stromal 70 kDa heat shock-related protein, chloroplastic [Triticum urartu]	2.18103	up	0.00174003	GO:0005515(protein binding);GO:0005524(ATP binding);GO:0005622(intracellular);GO:0005623(cell);GO:0006457(protein folding);GO:0009408(response to heat);GO:0009507(chloroplast);GO:0009532(plastid stroma);GO:0009570(chloroplast stroma);GO:0009579(thylakoid);GO:0009941(chloroplast envelope);GO:0045036(protein targeting to chloroplast);GO:0046686(response to cadmium ion);GO:0048046(apoplast);GO:00510…	ko03040(Spliceosome);ko04141(Protein processing in endoplasmic reticulum);ko04144(Endocytosis)
tae-MIR530-p3	TCCTGTAGGTGCAGTGGCATA	down	-1.05	0	0	TRITD1Av1G067490.9	Stromal 70 kDa heat shock-related protein, chloroplastic [Triticum urartu]	1.96165	up	0.00574889	GO:0005515(protein binding);GO:0005524(ATP binding);GO:0005622(intracellular);GO:0005623(cell);GO:0006457(protein folding);GO:0009408(response to heat);GO:0009507(chloroplast);GO:0009532(plastid stroma);GO:0009570(chloroplast stroma);GO:0009579(thylakoid);GO:0009941(chloroplast envelope);GO:0045036(protein targeting to chloroplast);GO:0046686(response to cadmium ion);GO:0048046(apoplast);GO:00510…	ko03040(Spliceosome);ko04141(Protein processing in endoplasmic reticulum);ko04144(Endocytosis)
tae-MIR530-p3	TCCTGTAGGTGCAGTGGCATA	down	-1.05	0	0	TRITD1Av1G202780.5	hypothetical protein TRIUR3_26332 [Triticum urartu]	1.51876	up	0.0277876	GO:0003723(RNA binding);GO:0003729(mRNA binding);GO:0005634(nucleus);GO:0005737(cytoplasm);GO:0006970(response to osmotic stress);GO:0009651(response to salt stress);GO:0009737(response to abscisic acid);GO:0009738(abscisic acid-activated signaling pathway);GO:0009787(regulation of abscisic acid-activated signaling pathway);GO:0048471(perinuclear region of cytoplasm);GO:0071470(cellular response …	-
tae-MIR530-p3	TCCTGTAGGTGCAGTGGCATA	down	-1.05	0	0	TRITD1Av1G230600.1	UDP-glucose 4-epimerase 1 [Aegilops tauschii subsp. tauschii]	2.26113	up	0.00119659	GO:0003978(UDP-glucose 4-epimerase activity);GO:0005829(cytosol);GO:0005886(plasma membrane);GO:0006012(galactose metabolic process);GO:0042546(cell wall biogenesis);GO:0046983(protein dimerization activity);GO:0071555(cell wall organization)	ko00052(Galactose metabolism);ko00520(Amino sugar and nucleotide sugar metabolism)
tae-MIR530-p3	TCCTGTAGGTGCAGTGGCATA	down	-1.05	0	0	TRITD3Av1G000390.1	predicted protein [Hordeum vulgare subsp. vulgare]	1.38706	up	0.0488055	GO:0005886(plasma membrane)	-
tae-MIR530-p3	TCCTGTAGGTGCAGTGGCATA	down	-1.05	0	0	TRITD3Av1G010700.5	endonuclease 2-like isoform X2 [Aegilops tauschii subsp. tauschii]	1.45589	up	0.0346959	GO:0000014(single-stranded DNA endodeoxyribonuclease activity);GO:0003676(nucleic acid binding);GO:0004519(endonuclease activity);GO:0005576(extracellular region);GO:0006308(DNA catabolic process);GO:0043765(T/G mismatch-specific endonuclease activity);GO:0046872(metal ion binding);GO:0090305(nucleic acid phosphodiester bond hydrolysis)	-
tae-MIR530-p3	TCCTGTAGGTGCAGTGGCATA	down	-1.05	0	0	TRITD3Av1G010700.6	endonuclease 2-like isoform X2 [Aegilops tauschii subsp. tauschii]	1.84332	up	0.00793417	GO:0000014(single-stranded DNA endodeoxyribonuclease activity);GO:0003676(nucleic acid binding);GO:0004519(endonuclease activity);GO:0005576(extracellular region);GO:0006308(DNA catabolic process);GO:0043765(T/G mismatch-specific endonuclease activity);GO:0046872(metal ion binding);GO:0090305(nucleic acid phosphodiester bond hydrolysis)	-
tae-MIR530-p3	TCCTGTAGGTGCAGTGGCATA	down	-1.05	0	0	TRITD3Av1G043340.1	chloride channel protein CLC-c-like [Aegilops tauschii subsp. tauschii]	1.77033	up	0.0104823	GO:0009705(plant-type vacuole membrane)	-
tae-MIR530-p3	TCCTGTAGGTGCAGTGGCATA	down	-1.05	0	0	TRITD3Bv1G173240.1	unnamed protein product [Triticum aestivum]	2.20202	up	0.0015973	GO:0005634(nucleus);GO:0005641(nuclear envelope lumen);GO:0005654(nucleoplasm);GO:0005737(cytoplasm);GO:0005829(cytosol);GO:0007507(heart development);GO:0007568(aging);GO:0019005(SCF ubiquitin ligase complex);GO:0019219(regulation of nucleobase-containing compound metabolic process);GO:0019904(protein domain specific binding);GO:0030877(beta-catenin destruction complex);GO:0031625(ubiquitin prot…	-
tae-MIR530-p3	TCCTGTAGGTGCAGTGGCATA	down	-1.05	0	0	TRITD3Bv1G279260.1	unnamed protein product [Triticum aestivum]	2.0194	up	0.00365667	GO:0016020(membrane);GO:0016709(oxidoreductase activity, acting on paired donors, with incorporation or reduction of molecular oxygen, NAD(P)H as one donor, and incorporation of one atom of oxygen);GO:0044550(secondary metabolite biosynthetic process);GO:0098542(defense response to other organism)	ko00460(Cyanoamino acid metabolism)
tae-MIR530-p3	TCCTGTAGGTGCAGTGGCATA	down	-1.05	0	0	TRITD4Av1G047710.1	Receptor-like protein kinase HERK 1 [Triticum urartu]	1.64725	up	0.0174922	GO:0004672(protein kinase activity);GO:0004674(protein serine/threonine kinase activity);GO:0005524(ATP binding);GO:0005886(plasma membrane);GO:0006468(protein phosphorylation);GO:0009506(plasmodesma);GO:0009741(response to brassinosteroid);GO:0009742(brassinosteroid mediated signaling pathway);GO:0009791(post-embryonic development);GO:0009826(unidimensional cell growth);GO:0016021(integral compo…	-
tae-MIR530-p3	TCCTGTAGGTGCAGTGGCATA	down	-1.05	0	0	TRITD4Av1G195350.12	lipoxygenase 3 [Triticum aestivum]	2.04558	up	0.0032798	GO:0002215(defense response to nematode);GO:0050832(defense response to fungus)	ko00591(Linoleic acid metabolism)
tae-MIR530-p3	TCCTGTAGGTGCAGTGGCATA	down	-1.05	0	0	TRITD5Av1G070450.2	NAD(P)H-quinone oxidoreductase subunit U, chloroplastic [Aegilops tauschii subsp. tauschii]	2.74275	up	0.000152899	GO:0009507(chloroplast);GO:0009535(chloroplast thylakoid membrane);GO:0010598(NAD(P)H dehydrogenase complex (plastoquinone));GO:0016021(integral component of membrane);GO:0016491(oxidoreductase activity);GO:0048038(quinone binding);GO:0055114(oxidation-reduction process)	-
tae-MIR530-p3	TCCTGTAGGTGCAGTGGCATA	down	-1.05	0	0	TRITD5Av1G171440.1	beta-glucosidase 31-like [Aegilops tauschii subsp. tauschii]	1.80106	up	0.0112526	GO:0008422(beta-glucosidase activity);GO:1901657(glycosyl compound metabolic process)	ko00500(Starch and sucrose metabolism);ko00460(Cyanoamino acid metabolism);ko00940(Phenylpropanoid biosynthesis)
tae-MIR530-p3	TCCTGTAGGTGCAGTGGCATA	down	-1.05	0	0	TRITD5Av1G238180.1	probable serine/threonine-protein kinase At1g01540 [Aegilops tauschii subsp. tauschii]	2.08312	up	0.00273808	GO:0004674(protein serine/threonine kinase activity);GO:0005524(ATP binding);GO:0005886(plasma membrane);GO:0006468(protein phosphorylation);GO:0016021(integral component of membrane);GO:0016301(kinase activity);GO:0046777(protein autophosphorylation)	-
tae-MIR530-p3	TCCTGTAGGTGCAGTGGCATA	down	-1.05	0	0	TRITD5Bv1G120600.1	protein CHAPERONE-LIKE PROTEIN OF POR1, chloroplastic-like [Aegilops tauschii subsp. tauschii]	1.83035	up	0.010183	GO:0005515(protein binding);GO:0005739(mitochondrion);GO:0008219(cell death);GO:0009507(chloroplast);GO:0009534(chloroplast thylakoid);GO:0009535(chloroplast thylakoid membrane);GO:0009536(plastid);GO:0009570(chloroplast stroma);GO:0009658(chloroplast organization);GO:0009704(de-etiolation);GO:0009706(chloroplast inner membrane);GO:0009793(embryo development ending in seed dormancy);GO:0009941(ch…	-
tae-MIR530-p3	TCCTGTAGGTGCAGTGGCATA	down	-1.05	0	0	TRITD6Av1G189020.2	ATPase GET3 [Aegilops tauschii subsp. tauschii]	1.41354	up	0.0405307	GO:0005524(ATP binding);GO:0005739(mitochondrion);GO:0005759(mitochondrial matrix);GO:0006820(anion transport);GO:0009507(chloroplast);GO:0016020(membrane);GO:0016887(ATPase activity)	-
tae-MIR530-p3	TCCTGTAGGTGCAGTGGCATA	down	-1.05	0	0	TRITD6Av1G207530.1	dehydrin DHN3 isoform X1 [Aegilops tauschii subsp. tauschii]	2.38439	up	0.000806345	GO:0005829(cytosol);GO:0009414(response to water deprivation);GO:0009631(cold acclimation);GO:0009737(response to abscisic acid)	-
tae-MIR531-p5_2ss10CG19AG	TCGCCGGAGGAGCGTGCAGC	up	inf	0	0	TRITD0Uv1G107340.1	heat shock protein 101 [Triticum turgidum subsp. durum]	-2.82188	down	4.13719e-05	GO:0034605(cellular response to heat)	-
tae-MIR531-p5_2ss10CG19AG	TCGCCGGAGGAGCGTGCAGC	up	inf	0	0	TRITD1Av1G008870.1	3-ketoacyl-CoA synthase 12-like [Aegilops tauschii subsp. tauschii]	-1.89023	down	0.00433798	GO:0005576(extracellular region);GO:0005783(endoplasmic reticulum);GO:0006633(fatty acid biosynthetic process);GO:0016020(membrane);GO:0016746(transferase activity, transferring acyl groups);GO:0102336(3-oxo-arachidoyl-CoA synthase activity);GO:0102337(3-oxo-cerotoyl-CoA synthase activity);GO:0102338(3-oxo-lignoceronyl-CoA synthase activity);GO:0102756(very-long-chain 3-ketoacyl-CoA synthase acti…	ko00062(Fatty acid elongation)
tae-MIR531-p5_2ss10CG19AG	TCGCCGGAGGAGCGTGCAGC	up	inf	0	0	TRITD1Av1G203800.1	probable choline kinase 2 [Aegilops tauschii subsp. tauschii]	-2.86976	down	3.25546e-05	GO:0004103(choline kinase activity);GO:0005524(ATP binding);GO:0005737(cytoplasm);GO:0016310(phosphorylation)	ko00564(Glycerophospholipid metabolism)
tae-MIR531-p5_2ss10CG19AG	TCGCCGGAGGAGCGTGCAGC	up	inf	0	0	TRITD1Bv1G076410.3	predicted protein [Hordeum vulgare subsp. vulgare]	-3.18673	down	5.80455e-06	GO:0004325(ferrochelatase activity);GO:0006783(heme biosynthetic process)	ko00860(Porphyrin and chlorophyll metabolism)
tae-MIR531-p5_2ss10CG19AG	TCGCCGGAGGAGCGTGCAGC	up	inf	0	0	TRITD1Bv1G076410.6	ferrochelatase-2, chloroplastic [Aegilops tauschii subsp. tauschii]	-5.60445	down	1.71566e-12	GO:0004325(ferrochelatase activity);GO:0006783(heme biosynthetic process)	ko00860(Porphyrin and chlorophyll metabolism)
tae-MIR531-p5_2ss10CG19AG	TCGCCGGAGGAGCGTGCAGC	up	inf	0	0	TRITD2Av1G267740.1	WRKY45-like transcription factor [Triticum aestivum]	-1.49391	down	0.0211032	GO:0000987(proximal promoter sequence-specific DNA binding);GO:0003700(DNA binding transcription factor activity);GO:0005634(nucleus);GO:0005730(nucleolus);GO:0006351(transcription, DNA-templated);GO:0006355(regulation of transcription, DNA-templated);GO:0010200(response to chitin);GO:0043565(sequence-specific DNA binding);GO:0044212(transcription regulatory region DNA binding);GO:0048527(lateral…	ko04626(Plant-pathogen interaction)
tae-MIR531-p5_2ss10CG19AG	TCGCCGGAGGAGCGTGCAGC	up	inf	0	0	TRITD2Av1G282020.2	heavy metal-associated isoprenylated plant protein 39-like [Aegilops tauschii subsp. tauschii]	-1.95771	down	0.00367991	GO:0005737(cytoplasm);GO:0030001(metal ion transport);GO:0046914(transition metal ion binding);GO:0046916(cellular transition metal ion homeostasis)	-
tae-MIR531-p5_2ss10CG19AG	TCGCCGGAGGAGCGTGCAGC	up	inf	0	0	TRITD2Bv1G070870.2	anthocyanidin reductase ((2S)-flavan-3-ol-forming)-like isoform X1 [Aegilops tauschii subsp. tauschii]	-1.41527	down	0.0304164	GO:0003824(catalytic activity);GO:0005634(nucleus);GO:0045551(cinnamyl-alcohol dehydrogenase activity);GO:0050662(coenzyme binding)	ko00941(Flavonoid biosynthesis)
tae-MIR531-p5_2ss10CG19AG	TCGCCGGAGGAGCGTGCAGC	up	inf	0	0	TRITD2Bv1G157170.2	ferric reduction oxidase 7, chloroplastic-like [Aegilops tauschii subsp. tauschii]	-2.08395	down	0.00172607	GO:0000293(ferric-chelate reductase activity);GO:0006811(ion transport);GO:0009507(chloroplast);GO:0009767(photosynthetic electron transport chain);GO:0016020(membrane);GO:0016021(integral component of membrane);GO:0016491(oxidoreductase activity);GO:0031969(chloroplast membrane);GO:0046872(metal ion binding);GO:0055114(oxidation-reduction process)	-
tae-MIR531-p5_2ss10CG19AG	TCGCCGGAGGAGCGTGCAGC	up	inf	0	0	TRITD2Bv1G231460.1	WRKY45-like transcription factor [Triticum aestivum]	-1.38235	down	0.0318069	GO:0000987(proximal promoter sequence-specific DNA binding);GO:0003700(DNA binding transcription factor activity);GO:0005634(nucleus);GO:0005730(nucleolus);GO:0006351(transcription, DNA-templated);GO:0006355(regulation of transcription, DNA-templated);GO:0010200(response to chitin);GO:0043565(sequence-specific DNA binding);GO:0044212(transcription regulatory region DNA binding);GO:0048527(lateral…	ko04626(Plant-pathogen interaction)
tae-MIR531-p5_2ss10CG19AG	TCGCCGGAGGAGCGTGCAGC	up	inf	0	0	TRITD2Bv1G248440.1	heavy metal-associated isoprenylated plant protein 39-like [Aegilops tauschii subsp. tauschii]	-2.88555	down	3.25204e-05	GO:0005737(cytoplasm);GO:0030001(metal ion transport);GO:0046914(transition metal ion binding);GO:0046916(cellular transition metal ion homeostasis)	-
tae-MIR531-p5_2ss10CG19AG	TCGCCGGAGGAGCGTGCAGC	up	inf	0	0	TRITD4Av1G263040.1	thaumatin-like protein [Triticum aestivum]	-1.95081	down	0.0031964	GO:0004674(protein serine/threonine kinase activity);GO:0005886(plasma membrane);GO:0006468(protein phosphorylation)	-
tae-MIR531-p5_2ss10CG19AG	TCGCCGGAGGAGCGTGCAGC	up	inf	0	0	TRITD4Bv1G160540.3	uncharacterized protein LOC109754525 [Aegilops tauschii subsp. tauschii]	-1.34722	down	0.0360395	GO:0003674(molecular_function);GO:0008150(biological_process);GO:0009507(chloroplast)	ko00400(Phenylalanine, tyrosine and tryptophan biosynthesis);ko00405(Phenazine biosynthesis)
tae-MIR531-p5_2ss10CG19AG	TCGCCGGAGGAGCGTGCAGC	up	inf	0	0	TRITD5Av1G079830.3	dynamin-like protein ARC5 [Aegilops tauschii subsp. tauschii]	-1.93881	down	0.00343643	GO:0003924(GTPase activity);GO:0005515(protein binding);GO:0005525(GTP binding);GO:0005737(cytoplasm);GO:0005739(mitochondrion);GO:0005777(peroxisome);GO:0007623(circadian rhythm);GO:0008017(microtubule binding);GO:0009507(chloroplast);GO:0009707(chloroplast outer membrane);GO:0010020(chloroplast fission);GO:0016559(peroxisome fission);GO:0042802(identical protein binding)	-
tae-MIR531-p5_2ss10CG19AG	TCGCCGGAGGAGCGTGCAGC	up	inf	0	0	TRITD5Bv1G082420.3	stem-specific protein TSJT1 [Aegilops tauschii subsp. tauschii]	-1.35202	down	0.0353844	GO:0004066(asparagine synthase (glutamine-hydrolyzing) activity);GO:0005829(cytosol);GO:0006529(asparagine biosynthetic process);GO:0006541(glutamine metabolic process);GO:0042803(protein homodimerization activity)	-
tae-MIR531-p5_2ss10CG19AG	TCGCCGGAGGAGCGTGCAGC	up	inf	0	0	TRITD6Av1G199080.2	Peptide methionine sulfoxide reductase B5 [Triticum urartu]	-1.31225	down	0.0482299	GO:0005634(nucleus);GO:0005737(cytoplasm)	-
tae-MIR531-p5_2ss10CG19AG	TCGCCGGAGGAGCGTGCAGC	up	inf	0	0	TRITD7Av1G092020.1	probable lipoxygenase 8, chloroplastic [Aegilops tauschii subsp. tauschii]	-2.53143	down	0.000194117	GO:0009611(response to wounding);GO:0016166(phytoene dehydrogenase activity);GO:0051707(response to other organism)	ko00591(Linoleic acid metabolism);ko00592(alpha-Linolenic acid metabolism)
tae-MIR531-p5_2ss10CG19AG	TCGCCGGAGGAGCGTGCAGC	up	inf	0	0	TRITD7Av1G148800.1	RNA polymerase sigma factor rpoD [Triticum urartu]	-2.29316	down	0.000717736	GO:0009416(response to light stimulus)	-
tae-MIR531-p5_2ss10CG19AG	TCGCCGGAGGAGCGTGCAGC	up	inf	0	0	TRITD7Av1G252660.1	hypothetical protein TRIUR3_03715 [Triticum urartu]	-1.69753	down	0.00944302	-	-
tae-MIR531-p5_2ss19AG20CA	TCGCCGGAGCAGCGTGCAGA	up	inf	0	0	TRITD2Av1G248230.1	unnamed protein product [Triticum aestivum]	-2.61829	down	0.000129505	GO:0000139(Golgi membrane);GO:0005509(calcium ion binding);GO:0005794(Golgi apparatus);GO:0005887(integral component of plasma membrane);GO:0006623(protein targeting to vacuole);GO:0015031(protein transport);GO:0016021(integral component of membrane);GO:0017119(Golgi transport complex);GO:0030665(clathrin-coated vesicle membrane);GO:0031902(late endosome membrane)	ko00941(Flavonoid biosynthesis)
tae-MIR531-p5_2ss19AG20CA	TCGCCGGAGCAGCGTGCAGA	up	inf	0	0	TRITD2Bv1G146400.3	uncharacterized protein LOC109744472 [Aegilops tauschii subsp. tauschii]	-2.43509	down	0.000426181	GO:0005737(cytoplasm);GO:0006221(pyrimidine nucleotide biosynthetic process);GO:0006225(UDP biosynthetic process);GO:0008652(cellular amino acid biosynthetic process);GO:0009041(uridylate kinase activity)	ko00240(Pyrimidine metabolism)
tae-MIR531-p5_2ss19AG20CA	TCGCCGGAGCAGCGTGCAGA	up	inf	0	0	TRITD5Av1G182370.2	two-component response regulator-like PRR95 [Aegilops tauschii subsp. tauschii]	-1.58074	down	0.0149835	GO:0000156(phosphorelay response regulator activity);GO:0000160(phosphorelay signal transduction system);GO:0003677(DNA binding);GO:0005515(protein binding);GO:0005634(nucleus);GO:0006351(transcription, DNA-templated);GO:0006355(regulation of transcription, DNA-templated);GO:0007623(circadian rhythm);GO:0009266(response to temperature stimulus);GO:0010017(red or far-red light signaling pathway);G…	ko04712(Circadian rhythm - plant)
tae-MIR531-p5_2ss19AG20CA	TCGCCGGAGCAGCGTGCAGA	up	inf	0	0	TRITD5Av1G182370.3	two-component response regulator-like PRR95 [Aegilops tauschii subsp. tauschii]	-1.34615	down	0.0360868	GO:0000156(phosphorelay response regulator activity);GO:0000160(phosphorelay signal transduction system);GO:0003677(DNA binding);GO:0005515(protein binding);GO:0005634(nucleus);GO:0006351(transcription, DNA-templated);GO:0006355(regulation of transcription, DNA-templated);GO:0007623(circadian rhythm);GO:0009266(response to temperature stimulus);GO:0010017(red or far-red light signaling pathway);G…	ko04712(Circadian rhythm - plant)
tae-MIR531-p5_2ss19AG20CA	TCGCCGGAGCAGCGTGCAGA	up	inf	0	0	TRITD5Bv1G007980.37	5-methyltetrahydropteroyltriglutamate--homocysteine methyltransferase 1-like [Aegilops tauschii subsp. tauschii]	-1.92593	down	0.00356816	GO:0003871(5-methyltetrahydropteroyltriglutamate-homocysteine S-methyltransferase activity);GO:0005576(extracellular region);GO:0005829(cytosol);GO:0008705(methionine synthase activity);GO:0050667(homocysteine metabolic process)	ko00270(Cysteine and methionine metabolism);ko00450(Selenocompound metabolism)
tae-miR9654b-3p_L+1_1ss20GT	ATTCCGAAAGGCTTGAAGCTAAT	up	1.42	0.01	0.01	TRITD1Bv1G050120.5	putative glucan 1,3-beta-glucosidase A [Triticum urartu]	-2.55	down	0.000242424	GO:0000324(fungal-type vacuole);GO:0004338(glucan exo-1,3-beta-glucosidase activity);GO:0004553(hydrolase activity, hydrolyzing O-glycosyl compounds);GO:0005576(extracellular region);GO:0005618(cell wall);GO:0006073(cellular glucan metabolic process);GO:0008152(metabolic process);GO:0008422(beta-glucosidase activity);GO:0009251(glucan catabolic process);GO:0009277(fungal-type cell wall);GO:000998…	ko00500(Starch and sucrose metabolism)
tae-miR9655-3p_1ss9GT	CAAGGGAATGAAGTAGCCAAC	up	inf	0	0	TRITD2Av1G295340.2	oligopeptide transporter 4-like [Aegilops tauschii subsp. tauschii]	-2.23935	down	0.000836609	GO:0005887(integral component of plasma membrane);GO:0006857(oligopeptide transport);GO:0015031(protein transport);GO:0016020(membrane);GO:0035673(oligopeptide transmembrane transporter activity);GO:0080167(response to karrikin)	-
tae-miR9664-3p_L-1	TGCAGTCCTCGATGTCGTAG	up	1.89	0	0	TRITD2Av1G139050.1	predicted protein [Hordeum vulgare subsp. vulgare]	-1.44222	down	0.0257847	GO:0004033(aldo-keto reductase (NADP) activity);GO:0005737(cytoplasm);GO:0008270(zinc ion binding);GO:0009507(chloroplast);GO:0009535(chloroplast thylakoid membrane);GO:0009941(chloroplast envelope);GO:0010287(plastoglobule);GO:0016491(oxidoreductase activity);GO:0055114(oxidation-reduction process)	ko00750(Vitamin B6 metabolism)
tae-miR9664-3p_L-1	TGCAGTCCTCGATGTCGTAG	up	1.89	0	0	TRITD4Bv1G148700.1	ninja-family protein Os03g0214200-like isoform X1 [Aegilops tauschii subsp. tauschii]	-1.98626	down	0.00279848	GO:0005515(protein binding);GO:0005634(nucleus);GO:0007165(signal transduction);GO:0009414(response to water deprivation);GO:0009737(response to abscisic acid)	ko04144(Endocytosis)
tae-miR9664-3p_L-1	TGCAGTCCTCGATGTCGTAG	up	1.89	0	0	TRITD6Av1G211950.1	protein ABHD17C-like isoform X2 [Aegilops tauschii subsp. tauschii]	-1.54312	down	0.0214043	GO:0005576(extracellular region);GO:0016787(hydrolase activity)	-
tae-miR9664-3p_L-1	TGCAGTCCTCGATGTCGTAG	up	1.89	0	0	TRITD7Av1G174700.1	probable ascorbate-specific transmembrane electron transporter 2 [Aegilops tauschii subsp. tauschii]	-1.50629	down	0.020227	GO:0016491(oxidoreductase activity);GO:0055114(oxidation-reduction process)	-
tae-MIR9664-p5	CGGCATAGAGGCACTGCAAA	up	2.13	0	0	TRITD0Uv1G078700.1	hypothetical protein BRADI_4g01687v3 [Brachypodium distachyon]	-1.9547	down	0.00310973	GO:0004185(serine-type carboxypeptidase activity);GO:0051603(proteolysis involved in cellular protein catabolic process)	ko04626(Plant-pathogen interaction)
tae-MIR9664-p5	CGGCATAGAGGCACTGCAAA	up	2.13	0	0	TRITD1Bv1G086680.2	putative stripe rust resistance protein [Triticum aestivum]	-1.27748	down	0.0472878	GO:0005737(cytoplasm);GO:0030001(metal ion transport);GO:0046914(transition metal ion binding);GO:0046916(cellular transition metal ion homeostasis)	-
tae-MIR9664-p5	CGGCATAGAGGCACTGCAAA	up	2.13	0	0	TRITD2Av1G223790.1	predicted protein [Hordeum vulgare subsp. vulgare]	-1.5046	down	0.0204488	GO:0004674(protein serine/threonine kinase activity);GO:0005886(plasma membrane);GO:0007166(cell surface receptor signaling pathway)	-
tae-MIR9664-p5	CGGCATAGAGGCACTGCAAA	up	2.13	0	0	TRITD6Bv1G013810.1	peroxidase 6 [Triticum monococcum]	-2.11188	down	0.00152337	GO:0004601(peroxidase activity);GO:0005515(protein binding);GO:0005576(extracellular region);GO:0005618(cell wall);GO:0005794(Golgi apparatus);GO:0005829(cytosol);GO:0006979(response to oxidative stress);GO:0009809(lignin biosynthetic process);GO:0010089(xylem development);GO:0020037(heme binding);GO:0042744(hydrogen peroxide catabolic process);GO:0046872(metal ion binding);GO:0048046(apoplast);G…	ko00940(Phenylpropanoid biosynthesis)
tae-MIR9664-p5	CGGCATAGAGGCACTGCAAA	up	2.13	0	0	TRITD7Bv1G167480.2	aspartyl protease family protein At5g10770-like [Aegilops tauschii subsp. tauschii]	-2.03586	down	0.00229606	GO:0004190(aspartic-type endopeptidase activity);GO:0006508(proteolysis);GO:0030163(protein catabolic process)	-
tae-MIR9668-p3_1ss14TC	ATGACAAGTATTTCCGGACGGAG	up	inf	0.01	0.03	TRITD5Av1G013090.2	K(+) efflux antiporter 3, chloroplastic [Aegilops tauschii subsp. tauschii]	-1.35751	down	0.0371929	GO:0009507(chloroplast);GO:0009658(chloroplast organization);GO:0009941(chloroplast envelope);GO:0010109(regulation of photosynthesis);GO:0015079(potassium ion transmembrane transporter activity);GO:0015386(potassium:proton antiporter activity);GO:0016020(membrane);GO:0016021(integral component of membrane);GO:0031969(chloroplast membrane)	-
tae-MIR9668-p3_2ss15CT23AG	CAAGTATTTTCGGATGGAGGGAGT	down	-inf	0.01	0.01	TRITD1Av1G191920.3	hypothetical protein TRIUR3_01014 [Triticum urartu]	1.74954	up	0.0136028	GO:0005634(nucleus)	-
tae-MIR9673-p3	TGTGCTCTTTCCTTCTTACCC	up	inf	0	0	TRITD2Bv1G210420.1	vacuolar-sorting receptor 7-like [Aegilops tauschii subsp. tauschii]	-2.21095	down	0.000969828	GO:0000139(Golgi membrane);GO:0005509(calcium ion binding);GO:0005794(Golgi apparatus);GO:0005887(integral component of plasma membrane);GO:0006623(protein targeting to vacuole);GO:0015031(protein transport);GO:0016021(integral component of membrane);GO:0017119(Golgi transport complex);GO:0030665(clathrin-coated vesicle membrane);GO:0031902(late endosome membrane)	ko00941(Flavonoid biosynthesis)
tae-MIR9673-p3	TGTGCTCTTTCCTTCTTACCC	up	inf	0	0	TRITD4Bv1G137920.2	Acyl-CoA-binding domain-containing protein 3 [Triticum urartu]	-1.35277	down	0.037098	GO:0000062(fatty-acyl-CoA binding);GO:0001666(response to hypoxia);GO:0005576(extracellular region);GO:0005615(extracellular space);GO:0006952(defense response);GO:0008289(lipid binding);GO:0009617(response to bacterium);GO:0009646(response to absence of light);GO:0015908(fatty acid transport);GO:0042742(defense response to bacterium);GO:0050832(defense response to fungus)	-
tae-MIR9673-p3	TGTGCTCTTTCCTTCTTACCC	up	inf	0	0	TRITD5Av1G132300.1	phospoenolpyruvate carboxylase [Triticum aestivum]	-1.41915	down	0.0276634	GO:0005829(cytosol);GO:0008964(phosphoenolpyruvate carboxylase activity);GO:0009507(chloroplast);GO:0048046(apoplast);GO:0048366(leaf development)	ko00620(Pyruvate metabolism);ko00710(Carbon fixation in photosynthetic organisms)
tae-MIR9673-p3	TGTGCTCTTTCCTTCTTACCC	up	inf	0	0	TRITD5Bv1G111290.1	predicted protein [Hordeum vulgare subsp. vulgare]	-1.45274	down	0.0245079	GO:0005829(cytosol);GO:0008964(phosphoenolpyruvate carboxylase activity);GO:0009507(chloroplast);GO:0048046(apoplast);GO:0048366(leaf development)	ko00620(Pyruvate metabolism);ko00710(Carbon fixation in photosynthetic organisms)
tae-MIR9673-p3	TGTGCTCTTTCCTTCTTACCC	up	inf	0	0	TRITD6Av1G084090.2	ABC transporter A family member 8-like isoform X1 [Aegilops tauschii subsp. tauschii]	-1.79039	down	0.00635737	GO:0006869(lipid transport);GO:0042626(ATPase activity, coupled to transmembrane movement of substances);GO:0043231(intracellular membrane-bounded organelle)	ko02010(ABC transporters)
tae-MIR9673-p3	TGTGCTCTTTCCTTCTTACCC	up	inf	0	0	TRITD6Bv1G214580.2	wall-associated receptor kinase 1-like [Aegilops tauschii subsp. tauschii]	-3.68595	down	3.11087e-07	GO:0004674(protein serine/threonine kinase activity);GO:0005886(plasma membrane);GO:0007166(cell surface receptor signaling pathway)	-
tae-MIR9673-p3	TGTGCTCTTTCCTTCTTACCC	up	inf	0	0	TRITD7Av1G252660.1	hypothetical protein TRIUR3_03715 [Triticum urartu]	-1.69753	down	0.00944302	-	-
tae-MIR9673-p3	TGTGCTCTTTCCTTCTTACCC	up	inf	0	0	TRITD7Bv1G202070.1	hypothetical protein TRIUR3_03715 [Triticum urartu]	-1.56666	down	0.015987	-	-
tae-MIR9674a-p3_1ss20GT	GTAGGATGGCTGGTGCTATTG	down	-1.2	0.03	0.05	TRITD1Av1G206570.2	phosphomethylethanolamine N-methyltransferase-like [Aegilops tauschii subsp. tauschii]	1.90944	up	0.00594218	GO:0005737(cytoplasm);GO:0008757(S-adenosylmethionine-dependent methyltransferase activity);GO:0032259(methylation)	ko00564(Glycerophospholipid metabolism)
tae-MIR9674a-p3_1ss20GT	GTAGGATGGCTGGTGCTATTG	down	-1.2	0.03	0.05	TRITD1Bv1G104860.1	hypothetical protein C5167_015697 [Papaver somniferum]	1.69915	up	0.0141282	GO:0000245(spliceosomal complex assembly);GO:0005681(spliceosomal complex);GO:0005682(U5 snRNP);GO:0046540(U4/U6 x U5 tri-snRNP complex)	ko03040(Spliceosome)
tae-MIR9674a-p3_1ss20GT	GTAGGATGGCTGGTGCTATTG	down	-1.2	0.03	0.05	TRITD1Bv1G148340.1	GID1 protein [Triticum aestivum]	1.74401	up	0.0122052	GO:0005634(nucleus);GO:0009739(response to gibberellin);GO:0010331(gibberellin binding)	ko04075(Plant hormone signal transduction)
tae-MIR9674a-p3_1ss20GT	GTAGGATGGCTGGTGCTATTG	down	-1.2	0.03	0.05	TRITD2Bv1G035010.1	NAC domain-containing protein 29 [Triticum urartu]	1.79176	up	0.0101394	GO:0003700(DNA binding transcription factor activity);GO:0005634(nucleus);GO:0006351(transcription, DNA-templated);GO:0006355(regulation of transcription, DNA-templated);GO:0007275(multicellular organism development);GO:0009753(response to jasmonic acid);GO:0044212(transcription regulatory region DNA binding);GO:0045995(regulation of embryonic development);GO:0048317(seed morphogenesis);GO:008006…	-
tae-MIR9674a-p3_1ss20GT	GTAGGATGGCTGGTGCTATTG	down	-1.2	0.03	0.05	TRITD2Bv1G161240.2	PLAT domain-containing protein 3-like [Aegilops tauschii subsp. tauschii]	3.3512	up	4.74209e-06	GO:0003674(molecular_function);GO:0005576(extracellular region);GO:0005773(vacuole);GO:0005774(vacuolar membrane);GO:0005783(endoplasmic reticulum);GO:0005829(cytosol);GO:0005886(plasma membrane);GO:0009409(response to cold);GO:0009414(response to water deprivation);GO:0009507(chloroplast);GO:0009535(chloroplast thylakoid membrane);GO:0009579(thylakoid);GO:0009651(response to salt stress);GO:0010…	-
tae-MIR9674a-p3_1ss20GT	GTAGGATGGCTGGTGCTATTG	down	-1.2	0.03	0.05	TRITD4Av1G139700.64	ribulose bisphosphate carboxylase activase B [Triticum aestivum]	4.62049	up	1.67306e-09	GO:0005524(ATP binding);GO:0005618(cell wall);GO:0005634(nucleus);GO:0009409(response to cold);GO:0009416(response to light stimulus);GO:0009507(chloroplast);GO:0009535(chloroplast thylakoid membrane);GO:0009570(chloroplast stroma);GO:0009579(thylakoid);GO:0009753(response to jasmonic acid);GO:0009941(chloroplast envelope);GO:0010150(leaf senescence);GO:0010287(plastoglobule);GO:0010319(stromule)…	ko03010(Ribosome);ko00940(Phenylpropanoid biosynthesis)
tae-MIR9674a-p3_1ss20GT	GTAGGATGGCTGGTGCTATTG	down	-1.2	0.03	0.05	TRITD4Av1G139700.79	ribulose bisphosphate carboxylase activase B [Triticum aestivum]	6.81938	up	6.55067e-16	GO:0005524(ATP binding);GO:0005618(cell wall);GO:0005634(nucleus);GO:0009409(response to cold);GO:0009416(response to light stimulus);GO:0009507(chloroplast);GO:0009535(chloroplast thylakoid membrane);GO:0009570(chloroplast stroma);GO:0009579(thylakoid);GO:0009753(response to jasmonic acid);GO:0009941(chloroplast envelope);GO:0010150(leaf senescence);GO:0010287(plastoglobule);GO:0010319(stromule)…	ko03010(Ribosome);ko00940(Phenylpropanoid biosynthesis)
tae-MIR9674a-p3_1ss20GT	GTAGGATGGCTGGTGCTATTG	down	-1.2	0.03	0.05	TRITD4Av1G187350.1	probable zinc metalloprotease EGY3, chloroplastic [Aegilops tauschii subsp. tauschii]	2.91728	up	4.23193e-05	GO:0005739(mitochondrion);GO:0006508(proteolysis);GO:0008237(metallopeptidase activity);GO:0009408(response to heat);GO:0009644(response to high light intensity);GO:0016021(integral component of membrane);GO:0031969(chloroplast membrane);GO:0042542(response to hydrogen peroxide)	-
tae-MIR9674a-p3_1ss20GT	GTAGGATGGCTGGTGCTATTG	down	-1.2	0.03	0.05	TRITD4Bv1G060980.3	Ribulose bisphosphate carboxylase/oxygenase activase B, chloroplastic [Triticum urartu]	4.85741	up	3.28995e-10	GO:0005524(ATP binding);GO:0005618(cell wall);GO:0005634(nucleus);GO:0009409(response to cold);GO:0009416(response to light stimulus);GO:0009507(chloroplast);GO:0009535(chloroplast thylakoid membrane);GO:0009570(chloroplast stroma);GO:0009579(thylakoid);GO:0009753(response to jasmonic acid);GO:0009941(chloroplast envelope);GO:0010150(leaf senescence);GO:0010287(plastoglobule);GO:0010319(stromule)…	ko03010(Ribosome);ko00940(Phenylpropanoid biosynthesis)
tae-MIR9674a-p3_1ss20GT	GTAGGATGGCTGGTGCTATTG	down	-1.2	0.03	0.05	TRITD4Bv1G060980.4	Ribulose bisphosphate carboxylase/oxygenase activase B, chloroplastic [Triticum urartu]	6.37282	up	1.48268e-14	GO:0005524(ATP binding);GO:0005618(cell wall);GO:0005634(nucleus);GO:0009409(response to cold);GO:0009416(response to light stimulus);GO:0009507(chloroplast);GO:0009535(chloroplast thylakoid membrane);GO:0009570(chloroplast stroma);GO:0009579(thylakoid);GO:0009753(response to jasmonic acid);GO:0009941(chloroplast envelope);GO:0010150(leaf senescence);GO:0010287(plastoglobule);GO:0010319(stromule)…	ko03010(Ribosome);ko00940(Phenylpropanoid biosynthesis)
tae-MIR9674a-p3_1ss20GT	GTAGGATGGCTGGTGCTATTG	down	-1.2	0.03	0.05	TRITD4Bv1G138530.3	hypothetical protein TRIUR3_11629 [Triticum urartu]	1.90609	up	0.00666913	-	-
tae-MIR9674a-p3_1ss20GT	GTAGGATGGCTGGTGCTATTG	down	-1.2	0.03	0.05	TRITD4Bv1G151190.2	glucan endo-1,3-beta-glucosidase 1-like [Aegilops tauschii subsp. tauschii]	2.85538	up	7.77454e-05	GO:0004553(hydrolase activity, hydrolyzing O-glycosyl compounds);GO:0030247(polysaccharide binding);GO:0046658(anchored component of plasma membrane)	ko00500(Starch and sucrose metabolism)
tae-MIR9674a-p3_1ss20GT	GTAGGATGGCTGGTGCTATTG	down	-1.2	0.03	0.05	TRITD4Bv1G173880.1	uncharacterized protein LOC109749056 [Aegilops tauschii subsp. tauschii]	1.72957	up	0.0129756	GO:0008150(biological_process)	-
tae-MIR9674a-p3_1ss20GT	GTAGGATGGCTGGTGCTATTG	down	-1.2	0.03	0.05	TRITD5Av1G051540.1	Elongation factor Ts [Triticum urartu]	4.19163	up	3.26514e-08	GO:0003746(translation elongation factor activity);GO:0005759(mitochondrial matrix);GO:0070125(mitochondrial translational elongation)	-
tae-MIR9674a-p3_1ss20GT	GTAGGATGGCTGGTGCTATTG	down	-1.2	0.03	0.05	TRITD5Bv1G106010.1	uncharacterized protein LOC109767473 [Aegilops tauschii subsp. tauschii]	1.78779	up	0.0106003	GO:0005737(cytoplasm);GO:0030001(metal ion transport);GO:0046914(transition metal ion binding);GO:0046916(cellular transition metal ion homeostasis)	-
tae-MIR9674a-p3_1ss20GT	GTAGGATGGCTGGTGCTATTG	down	-1.2	0.03	0.05	TRITD6Av1G149720.1	uncharacterized protein LOC109736192 [Aegilops tauschii subsp. tauschii]	1.74645	up	0.0116138	GO:0000774(adenyl-nucleotide exchange factor activity);GO:0005507(copper ion binding);GO:0005759(mitochondrial matrix);GO:0006457(protein folding);GO:0009507(chloroplast);GO:0009570(chloroplast stroma);GO:0009579(thylakoid);GO:0009793(embryo development ending in seed dormancy);GO:0042803(protein homodimerization activity);GO:0051082(unfolded protein binding);GO:0051087(chaperone binding)	-
tae-MIR9674a-p3_1ss20GT	GTAGGATGGCTGGTGCTATTG	down	-1.2	0.03	0.05	TRITD6Av1G225360.1	putative disease resistance RPP13-like protein 3 [Aegilops tauschii subsp. tauschii]	1.5051	up	0.0293991	GO:0004674(protein serine/threonine kinase activity);GO:0005886(plasma membrane);GO:0007166(cell surface receptor signaling pathway)	ko04626(Plant-pathogen interaction)
tae-MIR9674a-p3_1ss20GT	GTAGGATGGCTGGTGCTATTG	down	-1.2	0.03	0.05	TRITD6Bv1G144000.2	scarecrow-like protein 6 [Aegilops tauschii subsp. tauschii]	1.42891	up	0.0418608	GO:0003700(DNA binding transcription factor activity);GO:0005634(nucleus);GO:0006355(regulation of transcription, DNA-templated);GO:0030154(cell differentiation);GO:0043565(sequence-specific DNA binding)	-
tae-MIR9674a-p5_1ss19GT	TAGGATGGCTGGTGCTATTG	up	inf	0	0	TRITD1Bv1G001550.1	MDIS1-interacting receptor like kinase 2-like isoform X1 [Aegilops tauschii subsp. tauschii]	-2.10524	down	0.00156826	GO:0004674(protein serine/threonine kinase activity);GO:0005515(protein binding);GO:0005524(ATP binding);GO:0005634(nucleus);GO:0005886(plasma membrane);GO:0006468(protein phosphorylation);GO:0009506(plasmodesma);GO:0009755(hormone-mediated signaling pathway);GO:0010183(pollen tube guidance);GO:0016020(membrane);GO:0016021(integral component of membrane);GO:0016301(kinase activity);GO:0090406(pol…	-
tae-MIR9674a-p5_1ss19GT	TAGGATGGCTGGTGCTATTG	up	inf	0	0	TRITD1Bv1G001550.2	MDIS1-interacting receptor like kinase 2-like isoform X2 [Aegilops tauschii subsp. tauschii]	-2.11113	down	0.0015517	GO:0004674(protein serine/threonine kinase activity);GO:0005515(protein binding);GO:0005524(ATP binding);GO:0005634(nucleus);GO:0005886(plasma membrane);GO:0006468(protein phosphorylation);GO:0009506(plasmodesma);GO:0009755(hormone-mediated signaling pathway);GO:0010183(pollen tube guidance);GO:0016020(membrane);GO:0016021(integral component of membrane);GO:0016301(kinase activity);GO:0090406(pol…	-
tae-MIR9674a-p5_1ss19GT	TAGGATGGCTGGTGCTATTG	up	inf	0	0	TRITD2Av1G038400.2	(+)-delta-cadinene synthase isozyme C2 [Triticum urartu]	-1.97831	down	0.00283307	GO:0047461((+)-delta-cadinene synthase activity);GO:1901928(cadinene biosynthetic process)	ko00909(Sesquiterpenoid and triterpenoid biosynthesis)
tae-MIR9674a-p5_1ss19GT	TAGGATGGCTGGTGCTATTG	up	inf	0	0	TRITD3Bv1G276220.6	BTB/POZ domain-containing protein FBL11 isoform X1 [Aegilops tauschii subsp. tauschii]	-2.89131	down	4.22514e-05	-	-
tae-MIR9674a-p5_1ss19GT	TAGGATGGCTGGTGCTATTG	up	inf	0	0	TRITD4Av1G019210.4	uncharacterized protein At5g39570-like [Aegilops tauschii subsp. tauschii]	-1.47463	down	0.0260181	GO:0003674(molecular_function);GO:0005575(cellular_component);GO:0009408(response to heat);GO:0009409(response to cold);GO:0009617(response to bacterium);GO:0009738(abscisic acid-activated signaling pathway)	-
tae-MIR9674a-p5_1ss19GT	TAGGATGGCTGGTGCTATTG	up	inf	0	0	TRITD4Av1G139700.32	Ribulose bisphosphate carboxylase/oxygenase activase A, chloroplastic [Triticum urartu]	-2.5887	down	0.000156761	GO:0005524(ATP binding);GO:0005618(cell wall);GO:0005634(nucleus);GO:0009409(response to cold);GO:0009416(response to light stimulus);GO:0009507(chloroplast);GO:0009535(chloroplast thylakoid membrane);GO:0009570(chloroplast stroma);GO:0009579(thylakoid);GO:0009753(response to jasmonic acid);GO:0009941(chloroplast envelope);GO:0010150(leaf senescence);GO:0010287(plastoglobule);GO:0010319(stromule)…	ko03010(Ribosome);ko00940(Phenylpropanoid biosynthesis)
[truncated: 13 more rows]

## Sheet: Progeny factor AuCH_G vs AuCC_G
Table S11 continued. Lists of significant miRNA-mRNA pairs with antagonistic regulatory patterns subject to different factors.
[truncated: 323 more rows]

[truncated: 10 more sheets: Progeny factor AuHH_L vs AuHC_L, Progeny factor AuHH_G vs AuHC_G, Parent factor AuHC_L vs AuCC_L, Parent factor AuHC_G vs AuCC_G, Parent factor AuHH_L vs AuCH_L, Parent factor AuHH_G vs AuCH_G, Tissue factor AuCC_L vs AuCC_G, Tissue factor AuCH_L vs AuCH_G, Tissue factor AuHC_L vs AuHC_G, Tissue factor AuHH_L vs AuHH_G]
