# Supplementary material for: Small RNA, Transcriptome and Degradome Analysis of the Transgenerational Heat Stress Response Network in Durum Wheat
Source: Int J Mol Sci. 2021 May 24;22(11):5532. doi: 10.3390/ijms22115532 (PMC8197280; doi:10.3390/ijms22115532)
Supplement: Supplementary file 1 [file ijms-22-05532-s001.zip › Table S12.xlsx]

## Sheet: Table S12
Table S12. Primers used in the current study.
miRNA ID/Gene ID	Annotation	Forward primer (5' to 3')	Reverse primer (5' to 3')
ata-miR396c-5p		CCTTCCACAGCTTTCTTGAACTT	Universal primer provided in the MystiCq microRNA cDNA Synthesis Mix Kit
ata-miR528-5p		TATACTGGAAGGGGCATGCAGA	Universal primer provided in the MystiCq microRNA cDNA Synthesis Mix Kit
bdi-miR5054_L+2		TATTATCCCCACGGTCGGCG	Universal primer provided in the MystiCq microRNA cDNA Synthesis Mix Kit
osa-miR398a_L-1R+1		TTGTGTTCTCAGGTCACCCCT	Universal primer provided in the MystiCq microRNA cDNA Synthesis Mix Kit
osa-miR827		GTTAGATGACCATCAGCAAACAAAA	Universal primer provided in the MystiCq microRNA cDNA Synthesis Mix Kit
tae-miR408_L-1		TATAGCCTGCACTGCCTCTTC	Universal primer provided in the MystiCq microRNA cDNA Synthesis Mix Kit
ttu-miR160		CTGGCTCCCTGTATGCCAAA	Universal primer provided in the MystiCq microRNA cDNA Synthesis Mix Kit
TRITD7Bv1G071080 (target of ata-miR396c-5p)	Heat shock protein 90	ACTCCACCAACAGGACCAAG	CAGCACCTCATAGCCCTTCT
TRITD3Av1G247490 (target of ata-miR528-5p)	F-box protein	CTTGCTCATGCTCTCCTTGA	TGCTATCCACTGCTTCTTGC
TRITD5Av1G239720 (target of bdi-miR5054_L+2)	Catalase-1	CGCTGGACGTGACCAAGAC	CGGCAGCAGCAGGTAGTT
TRITD6Bv1G002390 (target of bdi-miR5054_L+2)	Ferredoxin-NADP(H) oxidoreductase	GACCTGGCACATGGTGTTCA	CTGCTGGCGATGGAGTAGAG
TRITD7Bv1G110910 (target of osa-miR398a_L-1R+1)	Cu/Zn superoxide dismutase	TGGACTTGCTCCTGGACTTC	CAAACGCTCTCCCAACAACT
TRITD1Bv1G135100 (target of osa-miR398a_L-1R+1)	DREB transcription factor 3A	AGGCGATGGAAAGAAGTGAA	TTACACCACGGAATCCACATT
TRITD1Av1G066890 (target of osa-miR827)	Phospholipid-transporting ATPase 3	TTCCCTGCTGATTTGCTCTT	TTTGGTTTGGTGAAATTGGTAT
TRITD6Av1G199570 (target of tae-miR408_L-1)	bZIP transcription factor	TCCGATGGTGAATCCTCTGT	CCCGCCGCTAAAAACATAC
TRITD7Av1G245930 (target of tae-miR408_L-1)	Auxin response factor 17	TCCTGCATAAAGATCCTGTCC	GCCTGCTCGCATAGTCGT
TRITD7Bv1G204660 (target of ttu-miR160)	Peptidyl-prolyl cis-trans isomerase FKBP13	TGGTTGAATCATCGGACAAA	TTGGCGATAAAGAGCACAGA
TRITD1Bv1G102010 (target of ttu-miR160)	Auxin response factor 22	CCTATGCTGTTACTCGGACAA	ACGGGGTTAGAGCGTCAAG
