# Supplementary material for: Small RNA, Transcriptome and Degradome Analysis of the Transgenerational Heat Stress Response Network in Durum Wheat
Source: Int J Mol Sci. 2021 May 24;22(11):5532. doi: 10.3390/ijms22115532 (PMC8197280; doi:10.3390/ijms22115532)
Supplement: Supplementary file 1 [file ijms-22-05532-s001.zip › Table S1.xlsx]

## Sheet: sRNA libraries
Table S1. Summary of the sRNA-seq, transcriptome-seq and degradome-seq data.
Library name	Genotype	Parental treatment	Current generation treatment	Tissue type	Biological replicate	Reads type	Raw reads	3ADT & length filter	Junk reads filter	Rfam filter	mRNA filter	Repeats filter	Valid sRNA reads
AuCC_L	DBA Aurora	Control group	Control group	Flag leaf	Equally pooled from four biological replicates	Total	8709283	3140480	53614	89004	286089	774	5141865
						Unique	3180506	351184	38794	2391	10308	49	2777864
AuCH_L	DBA Aurora	Control group	Heat stress	Flag leaf	Equally pooled from four biological replicates	Total	13182066	2090172	96283	277949	775357	4180	9948521
						Unique	5662045	535746	65919	6203	23055	145	5031274
AuHC_L	DBA Aurora	Heat stress	Control group	Flag leaf	Equally pooled from four biological replicates	Total	12620753	2248755	81437	285122	671809	3631	9341325
						Unique	5690868	474034	62320	6318	20786	130	5127618
AuHH_L	DBA Aurora	Heat stress	Heat stress	Flag leaf	Equally pooled from four biological replicates	Total	11714516	1538605	83578	276693	686546	5862	9135097
						Unique	5332787	475671	59821	6908	21886	153	4768735
AuCC_G	DBA Aurora	Control group	Control group	Developing grains	Equally pooled from four biological replicates	Total	9089022	1577356	33396	175623	287440	3049	7020390
						Unique	3148655	457830	20641	4479	11388	98	2654427
AuCH_G	DBA Aurora	Control group	Heat stress	Developing grains	Equally pooled from four biological replicates	Total	10916899	1732010	39329	215097	402030	3165	8535899
						Unique	3963514	562359	24769	5381	13771	124	3357369
AuHC_G	DBA Aurora	Heat stress	Control group	Developing grains	Equally pooled from four biological replicates	Total	11991160	2013110	44715	156888	362985	1886	9416648
						Unique	4180739	678073	27022	4153	13947	95	3457614
AuHH_G	DBA Aurora	Heat stress	Heat stress	Developing grains	Equally pooled from four biological replicates	Total	15911859	2195912	59524	306979	637805	4726	12718007
						Unique	5241047	794734	34818	7010	19979	157	4384647
											Total Valid sRNA reads		71257752
Description of the terms											Total Unique sRNA reads		31559548
3ADT & length filter: Number of reads excluded by the 3ADT & length filter.
Junk reads filter: Number of reads excluded by the junk reads filter.
Rfam filter: Number of reads excluded by the Rfam filter.
mRNA filter: Number of reads excluded by the mRNA filter.
Repeats filter: Number of reads excluded by the repeats filter.

## Sheet: Transcriptome libraries
Table S1 continued. Summary of the sRNA-seq, transcriptome-seq and degradome-seq data.
Library name	Genotype	Parental treatment	Current generation treatment	Tissue	Biological replicate	Valid reads	Mapped reads	Multi Mapped reads	PE Mapped reads	Reads map to sense strand	Reads map to antisense strand
AuCC_L	DBA Aurora	Control group	Control group	Flag leaf	Equally pooled from four biological replicates	83032018	79188044	14842071	72929374	37334359	37420625
AuCH_L	DBA Aurora	Control group	Heat stress	Flag leaf	Equally pooled from four biological replicates	86938650	80633778	15211779	74387932	37892540	37974771
AuHC_L	DBA Aurora	Heat stress	Control group	Flag leaf	Equally pooled from four biological replicates	89462564	85170233	16355596	79007696	40098105	40189249
AuHH_L	DBA Aurora	Heat stress	Heat stress	Flag leaf	Equally pooled from four biological replicates	75837714	72795993	13240977	67799166	34412163	34478048
AuCC_G	DBA Aurora	Control group	Control group	Developing grains	Equally pooled from four biological replicates	91741172	87645615	16728163	81939598	41147562	41263110
AuCH_G	DBA Aurora	Control group	Heat stress	Developing grains	Equally pooled from four biological replicates	92146984	87514485	17038923	80360838	40941227	41058612
AuHC_G	DBA Aurora	Heat stress	Control group	Developing grains	Equally pooled from four biological replicates	82417902	79223945	14560731	73595534	37356280	37450763
AuHH_G	DBA Aurora	Heat stress	Heat stress	Developing grains	Equally pooled from four biological replicates	88113020	83210099	16522773	75879400	38916788	39029429
Description of the terms
Valid reads: Number of reads after removing low-quality reads from the raw data.
Mapped reads: Number of reads that can be mapped to the reference genome.
Multi Mapped reads: Reads that can be mapped to multiple locations on the genome.
PE Mapped reads: Number of pair-end reads of which both can be mapped to the genome.
Reads map to sense strand: Reads that are mapped to the sense strand on the genome.
Reads map to antisense strand: Reads that are mapped to the anti-sense strand on the genome.

## Sheet: Degradome libraries
Table S1 continued. Summary of the sRNA-seq, transcriptome-seq and degradome-seq data.
Library name	Genotype	Parental treatment	Current generation treatment	Tissue	Biological replicate	Raw Reads	Mapped Reads	Unique Mapped Reads	Number of Input Transcripts	Number of Coverd Transcript
AuCC_L	DBA Aurora	Control group	Control group	Flag leaf	Equally pooled from four biological replicates	73165859	73072430	6702983	196153	143896
AuCH_L	DBA Aurora	Control group	Heat stress	Flag leaf	Equally pooled from four biological replicates	87731445	87623114	7789737	196153	148883
AuHC_L	DBA Aurora	Heat stress	Control group	Flag leaf	Equally pooled from four biological replicates	79044643	78907415	8615151	196153	149553
AuHH_L	DBA Aurora	Heat stress	Heat stress	Flag leaf	Equally pooled from four biological replicates	90158334	90050695	8408311	196153	149729
AuCC_G	DBA Aurora	Control group	Control group	Developing grains	Equally pooled from four biological replicates	90156417	89948419	10507260	196153	161474
AuCH_G	DBA Aurora	Control group	Heat stress	Developing grains	Equally pooled from four biological replicates	58937839	58789657	8685402	196153	161305
AuHC_G	DBA Aurora	Heat stress	Control group	Developing grains	Equally pooled from four biological replicates	74090067	73858703	11722034	196153	164573
AuHH_G	DBA Aurora	Heat stress	Heat stress	Developing grains	Equally pooled from four biological replicates	55046956	54936542	6753958	196153	157401
Description of the terms
Mapped reads: Number of reads that can be mapped to the reference genome.
Unique Mapped reads: Number of mapped reads that are unique .
Number of Input Transcripts: Reference transcripts that were used as the input during reads mapping.
Number of Coverd Transcripts: Number of transcripts that were mapped from the input transcripts.
