# Supplementary material for: Small RNA, Transcriptome and Degradome Analysis of the Transgenerational Heat Stress Response Network in Durum Wheat
Source: Int J Mol Sci. 2021 May 24;22(11):5532. doi: 10.3390/ijms22115532 (PMC8197280; doi:10.3390/ijms22115532)
Supplement: Supplementary file 1 [file ijms-22-05532-s001.zip › Table S2.xlsx]

## Sheet: Table S2
Table S2. List of conserved and novel miRNAs identified in the current study.
Pre-miRNA index within each group	miRNA index within each group	miRNA name	miRNA sequence	Length	Genome ID	Strand	Start	End	Pre-miRNA sequence	Type	Group	AuCC_L (normalised reads count)	AuCH_L (normalised reads count)	AuHC_L (normalised reads count)	AuHH_L (normalised reads count)	AuCC_G (normalised reads count)	AuCH_G (normalised reads count)	AuHC_G (normalised reads count)	AuHH_G (normalised reads count)
1	1	ttu-miR160	TGCCTGGCTCCCTGTATGCCA	21	chr7B	-	375197634	375197740	tgatatgatgTGCCTGGCTCCCTGTATGCCActcatccagagcaacaccttttgcaataaggttgcctgcgatggatggcgtgcacggatccaagcatatcgaaccc	5'	G1	174.511	165.437	226.128	218.678	667.418	449.558	322.597	541.386
2	2	bdi-miR156b-5p	TGACAGAAGAGAGTGAGCAC	20	chr6B	+	185450261	185450396	agctcctggtgtggagaggccctcgagagatTGACAGAAGAGAGTGAGCACacggcgtgatgccggcataacatgtatgccgtcttcgccgcgtGCTCACTCCTCTTTCTGTCAGCctctttctctcaggagttta	5'	G1	1521.23	3395.01	4214.83	3078.6	161.928	160.09	99.5202	149.378
2	3	zma-miR156d-3p_1ss8TC	GCTCACTCCTCTTTCTGTCAGC	22	chr6B	+	185450261	185450396	agctcctggtgtggagaggccctcgagagatTGACAGAAGAGAGTGAGCACacggcgtgatgccggcataacatgtatgccgtcttcgccgcgtGCTCACTCCTCTTTCTGTCAGCctctttctctcaggagttta	3'	G1	3155.83	2625.63	2823.74	2650.64	69.4847	46.0678	39.8503	47.5119
3	4	bdi-miR156a_R-1_1ss9GT	TGACAGAATAGAGAGAGCAC	20	chr5A	+	440413765	440413900	cggagggcgccaccgggctgccctggaaggcgctggtcgtcgacatcgccggggaccggttgtggctggagctgtgggcactactatcccatggctgagtTGACAGAAGAGAGAGAGCACagctggagtcggcggc	3'	G1	7.31485	7.49921	10.2785	10.4132	0	0	0	0
4	5	bdi-miR156b-5p	TGACAGAAGAGAGTGAGCAC	20	chr3A	+	71681926	71682036	ctttggaggtcTGACAGAAGAGAGTGAGCACacgcggtggtttcctagcatgcgagcgccatgctgggagctgcgcgtGCTCACCCTCTCTCTGTCAGCcattcaccatgc	5'	G1	1521.23	3395.01	4214.83	3078.6	161.928	160.09	99.5202	149.378
4	6	bdi-miR156g-3p	GCTCACCCTCTCTCTGTCAGC	21	chr3A	+	71681926	71682036	ctttggaggtcTGACAGAAGAGAGTGAGCACacgcggtggtttcctagcatgcgagcgccatgctgggagctgcgcgtGCTCACCCTCTCTCTGTCAGCcattcaccatgc	3'	G1	56.4288	64.5387	55.1044	62.0061	0	0	0	0
5	7	zma-miR156a-5p	TGACAGAAGAGAGTGAGCAC	20	chr3B	-	116146759	116146889	gaggtggaggcTGACAGAAGAGAGTGAGCACacatggtgcctttcttgcatggtgaattaatgggagagagttcatgcttgaagctatgtgtgctcacttctctctctgtcagccattataactctctctc	5'	G1	1521.23	3395.01	4214.83	3078.6	161.928	160.09	99.5202	149.378
6	8	osa-miR156a	TGACAGAAGAGAGTGAGCAC	20	chr2A	-	592879168	592879277	gcgcgcgcggTGACAGAAGAGAGTGAGCACacggccgggcgggacggcacccgccggatggtgccgtcgcggccgcgtGCTCACTGCTCTATCTGTCACCagctgcttct	5'	G1	1521.23	3395.01	4214.83	3078.6	161.928	160.09	99.5202	149.378
6	9	zma-miR156l-3p	GCTCACTGCTCTATCTGTCACC	22	chr2A	-	592879168	592879277	gcgcgcgcggTGACAGAAGAGAGTGAGCACacggccgggcgggacggcacccgccggatggtgccgtcgcggccgcgtGCTCACTGCTCTATCTGTCACCagctgcttct	3'	G1	17.7646	12.2714	28.5515	17.5132	58.5134	22.2396	39.8503	28.7572
7	10	sbi-miR156a	TGACAGAAGAGAGTGAGCAC	20	chr6A	-	434589925	434590015	gTGACAGAAGAGAGTGAGCACacggccggtcgttacggcaccgcccgggtgtgccgtcgcggccgcgtgctcactgctcttcctgtcatcc	5'	G1	1521.23	3395.01	4214.83	3078.6	161.928	160.09	99.5202	149.378
8	11	bdi-miR156b-5p	TGACAGAAGAGAGTGAGCAC	20	chr3A	+	71681736	71681834	gtggaagtTGACAGAAGAGAGTGAGCACccatggtgtttccttagcatcaaggggcatgccagggagctatgcgtGCTCACTGCTCTATCTGTCAGCca	5'	G1	1521.23	3395.01	4214.83	3078.6	161.928	160.09	99.5202	149.378
8	12	bdi-miR156f-3p	GCTCACTGCTCTATCTGTCAGC	22	chr3A	+	71681736	71681834	gtggaagtTGACAGAAGAGAGTGAGCACccatggtgtttccttagcatcaaggggcatgccagggagctatgcgtGCTCACTGCTCTATCTGTCAGCca	3'	G1	0	0	0	2.83997	0	0	0	0
9	13	sbi-miR156a	TGACAGAAGAGAGTGAGCAC	20	chr3A	+	71681244	71681339	TGACAGAAGAGAGTGAGCACacatggtgcctttcttgcatggtgaattaatgggggaagttcatgcttgaagctatgtgtgctcacttctctctct	5'	G1	1521.23	3395.01	4214.83	3078.6	161.928	160.09	99.5202	149.378
10	14	sbi-miR156a	TGACAGAAGAGAGTGAGCAC	20	chr6A	+	125410881	125410963	TGACAGAAGAGAGTGAGCACacggcgtgatgccggcataacatgtatgccgtcttcgccgcgtgctcactcctctttctgtca	5'	G1	1521.23	3395.01	4214.83	3078.6	161.928	160.09	99.5202	149.378
11	15	ata-miR156a-5p	TGACAGAAGAGAGTGAGCAC	20	chr5A	+	401087672	401087804	tgcgaatggcTGACAGAAGAGAGTGAGCACacagcggcagactacgtctggtaaagaggacggatggatgcgaggagagatatagacgcagctgctgttgcgtGCTCACCCTCTCTCTGTCAGCtctctctcc	5'	G1	1521.23	3395.01	4214.83	3078.6	161.928	160.09	99.5202	149.378
11	16	ata-miR156a-3p	GCTCACCCTCTCTCTGTCAGC	21	chr5A	+	401087672	401087804	tgcgaatggcTGACAGAAGAGAGTGAGCACacagcggcagactacgtctggtaaagaggacggatggatgcgaggagagatatagacgcagctgctgttgcgtGCTCACCCTCTCTCTGTCAGCtctctctcc	3'	G1	56.4288	64.5387	55.1044	62.0061	0	0	0	0
12	17	far-miR156a_R-1_1ss9GT	TGACAGAATAGAGAGAGCAC	20	chr7A	+	222753438	222753553	tggtcgtggctggcaccgtggggggtgttgtcccatggctgagtTGACAGAAGAGAGAGAGCACagctggagtcggcggcgacccctgcgagacacccacctggagggagctctgg	5'	G1	7.31485	7.49921	10.2785	10.4132	0	0	0	0
13	18	tae-MIR159a-p5	GAGCTCCTATCATTCCAATGA	21	chr3A	-	73318	73513	tttggttttgaggtgGAGCTCCTATCATTCCAATGAagggtctaccgaagggtttgtgcagctgcttgttcatggttcccactatcctatctccatagaaaacgaggagataggcttgtggtttgcatgaccgaggagccgcttcgatccctcgctgaccgctgtTTGGATTGAAGGGAGCTCTGcatcttgatct	5'	G1	299.909	199.979	355.752	244.238	12.7998	12.7084	0	0
13	19	tae-miR159a_L-1	TTGGATTGAAGGGAGCTCTG	20	chr3A	-	73318	73513	tttggttttgaggtgGAGCTCCTATCATTCCAATGAagggtctaccgaagggtttgtgcagctgcttgttcatggttcccactatcctatctccatagaaaacgaggagataggcttgtggtttgcatgaccgaggagccgcttcgatccctcgctgaccgctgtTTGGATTGAAGGGAGCTCTGcatcttgatct	3'	G1	2159.97	2622.91	2624.45	1865.86	449.822	551.225	647.092	477.62
14	20	tae-MIR160-p3_1ss10CT	TCTCTCTCTTTCTCTCTCTCTCTC	24	chr5A	+	568697648	568697790	agaggtgaaaacaatgggatatgcctggctccctgtatgccactcgcgtagctgccaactctccaaacccagcgttggctctaccgcggatggcgtgcgaggagccaagcatgaccgTCTCTCTCTCTCTCTCTCTCTCTCtc	3'	G1	0	0	0	0	0	0	0	6.25157
15	21	ata-miR164b-5p	TGGAGAAGCAGGGCACGTGCA	21	chr2A	+	60977553	60977686	aggaccgcgcTGGAGAAGCAGGGCACGTGCAtgcatgcgagcgcgctcgatctcctcctacctccgtcggtgggatcagagctgctacccctgcactgcactgCACGTGTTCTTCTCCTCCATCacggtctttc	5'	G1	326.033	448.817	652.972	657.217	1070.92	1321.4	1042.75	1085.48
15	22	ata-miR164c-3p	CACGTGTTCTTCTCCTCCATC	21	chr2A	+	60977553	60977686	aggaccgcgcTGGAGAAGCAGGGCACGTGCAtgcatgcgagcgcgctcgatctcctcctacctccgtcggtgggatcagagctgctacccctgcactgcactgCACGTGTTCTTCTCCTCCATCacggtctttc	3'	G1	27.1694	24.5429	67.3815	26.9798	0	0	0	0
16	23	ata-miR164a-5p	TGGAGAAGCAGGGCACGTGCT	21	chr6A	-	569218615	569218703	cgaacggtgcTGGAGAAGCAGGGCACGTGCTcgatccatggacccaaagcggttgcagcacgtgcgctccttctccagcatggcttctc	5'	G1	42.3216	50.9038	74.8049	76.6793	21.333	3.7066	30.3621	27.0901
17	24	tae-miR164	TGGAGAAGCAGGGCACGTGCA	21	chr1A	+	486003083	486003238	ggTGGAGAAGCAGGGCACGTGCAtccatttccagctcggcattcccggcgtccggccggccggctgccgcggccttgcctggctgggtagtgcgtcgctcgatccggccgtgcgccggcggccggcccttgcatgCATGTGCCTTTCTTCTCCACC	5'	G1	326.033	448.817	652.972	657.217	1070.92	1321.4	1042.75	1085.48
17	25	tae-MIR164-p3	CATGTGCCTTTCTTCTCCACC	21	chr1A	+	486003083	486003238	ggTGGAGAAGCAGGGCACGTGCAtccatttccagctcggcattcccggcgtccggccggccggctgccgcggccttgcctggctgggtagtgcgtcgctcgatccggccgtgcgccggcggccggcccttgcatgCATGTGCCTTTCTTCTCCACC	3'	G1	0	0	0	0	468.107	428.907	250.487	350.088
18	26	ata-miR166b-5p_L-3R+1	AATGACGCCGGGTCCGAAAG	20	chr5B	-	559787955	559788054	catggttgtcgaggggAATGACGCCGGGTCCGAAAGagagacgcgcgcatggtgtgcgtgtggcgcgttTCGGACCAGGCTTCATTCCCCatgactccat	5'	G1	26.1245	29.5424	49.1086	24.1398	0	0	0	0
18	27	ata-miR166a-3p_1ss9GT	TCGGACCATGCTTCATTCCCC	21	chr5B	-	559787955	559788054	catggttgtcgaggggAATGACGCCGGGTCCGAAAGagagacgcgcgcatggtgtgcgtgtggcgcgttTCGGACCAGGCTTCATTCCCCatgactccat	3'	G1	1393.3	2735.85	3099.12	2094.84	7344.95	7539.23	7983.65	7887.5
19	28	ata-miR166c-5p_L-1	GAACGTTGGCTGGCTCGAGG	20	chr6A	+	555564472	555564562	cggtttgtgggGAACGTTGGCTGGCTCGAGGcatccttgccgacggcgcgggtagaggcgtCGGACCAGGCTTCATTCCTTtcaaaccgcc	5'	G1	0	4.99948	13.7047	2.36664	0	0	0	0
19	29	ata-miR166c-3p_L-1	CGGACCAGGCTTCATTCCTT	20	chr6A	+	555564472	555564562	cggtttgtgggGAACGTTGGCTGGCTCGAGGcatccttgccgacggcgcgggtagaggcgtCGGACCAGGCTTCATTCCTTtcaaaccgcc	3'	G1	317.673	383.823	362.889	363.28	350.166	379.662	415.581	407.915
20	30	ata-miR166d-5p_L-1	GAATGTTGTCTGGCTCGGGG	20	chr7A	-	557674276	557674446	cgttttgagggGAATGTTGTCTGGCTCGGGGctctctttctttctctctctctgtcctcctcccctcgatcccttgatcggatcgagaggaaggtcgaagatccgatgaggggggagcagagagtagacgtgcgtagatcTCGGACCAGGCTTCATTCCCCccaaagacaa	5'	G1	85.6882	41.8138	99.3592	33.133	122.512	144.557	125.244	102.526
20	31	ata-miR166a-3p_1ss9GT	TCGGACCATGCTTCATTCCCC	21	chr7A	-	557674276	557674446	cgttttgagggGAATGTTGTCTGGCTCGGGGctctctttctttctctctctctgtcctcctcccctcgatcccttgatcggatcgagaggaaggtcgaagatccgatgaggggggagcagagagtagacgtgcgtagatcTCGGACCAGGCTTCATTCCCCccaaagacaa	3'	G1	1393.3	2735.85	3099.12	2094.84	7344.95	7539.23	7983.65	7887.5
21	32	ata-MIR166a-p5	TGTTGTCTGGTTCAAGGTCT	20	chr1A	+	319967651	319967766	gcttctgggtggaaTGTTGTCTGGTTCAAGGTCTcgctctggtttgaggatggaaaactttcatttctctcagcttcctgcgatcTCGGACCAGGCTTCATTCCCCtcagagatag	5'	G1	0	9.99895	7.42339	3.3133	34.7423	36.5365	49.3384	58.1396
21	33	ata-miR166a-3p_1ss9GT	TCGGACCATGCTTCATTCCCC	21	chr1A	+	319967651	319967766	gcttctgggtggaaTGTTGTCTGGTTCAAGGTCTcgctctggtttgaggatggaaaactttcatttctctcagcttcctgcgatcTCGGACCAGGCTTCATTCCCCtcagagatag	3'	G1	1393.3	2735.85	3099.12	2094.84	7344.95	7539.23	7983.65	7887.5
22	34	ata-miR167b-5p	TGAAGCTGCCAGCATGATCTGA	22	chr4B	+	564584818	564584936	agaTGAAGCTGCCAGCATGATCTGAaagctatgctgcgtgttgatcttgatggtcatctccatcaagattgaagaacatggctgcaatcAGGTCATGTGGCAGCTTCATTttctaatgg	5'	G1	25739	27736	20011.3	19118.3	4612.35	5054.88	4656.15	5352.28
22	35	ata-miR167d-3p	AGGTCATGTGGCAGCTTCATT	21	chr4B	+	564584818	564584936	agaTGAAGCTGCCAGCATGATCTGAaagctatgctgcgtgttgatcttgatggtcatctccatcaagattgaagaacatggctgcaatcAGGTCATGTGGCAGCTTCATTttctaatgg	3'	G1	39.7092	66.3567	51.3927	42.5996	555.877	751.381	573.085	807.703
23	36	ata-miR167a-5p_R-2	TGAAGCTGCCAGCATGATC	19	chr5A	-	581578264	581578388	agggaacgagTGAAGCTGCCAGCATGATCtagctccgagtgatcaaacaagaaacgctcgtggattcgagctcttgtggtcatgccttgctaggtcatgctgcggcagcctcacttcttcccgcc	5'	G1	99.4471	128.774	162.363	181.679	146.588	114.11	131.253	106.277
24	37	ata-miR167b-5p	TGAAGCTGCCAGCATGATCTGA	22	chr5A	-	55185913	55186009	cacaagctggTGAAGCTGCCAGCATGATCTGAtgacctaactcatggatcagaatccatgtcaatcAGGTCATGCTGGAGTTTCATCtgctggtcgg	5'	G1	25739	27736	20011.3	19118.3	4612.35	5054.88	4656.15	5352.28
24	38	ata-miR167b-3p	AGGTCATGCTGGAGTTTCATC	21	chr5A	-	55185913	55186009	cacaagctggTGAAGCTGCCAGCATGATCTGAtgacctaactcatggatcagaatccatgtcaatcAGGTCATGCTGGAGTTTCATCtgctggtcgg	3'	G1	5411.94	7517.85	4760.67	4696.84	533.935	689.428	544.62	715.179
25	39	tae-miR167c-5p	TGAAGCTGCCAGCATGATCTGC	22	chr6B	-	208299852	208300004	cctttgctggtgtgagagacTGAAGCTGCCAGCATGATCTGCtcgtcgagcatgcgagccgaaaacgcgttcggtcgcgcggggttatatatcttggaattttggctccatcAGATCATGCTGCAGCTTCATTctctcacggccaccaacaga	5'	G1	7508	7370.06	7517.89	7551.53	2281.87	2616.46	2411.26	2629.1
25	40	tae-MIR167c-p3	AGATCATGCTGCAGCTTCATT	21	chr6B	-	208299852	208300004	cctttgctggtgtgagagacTGAAGCTGCCAGCATGATCTGCtcgtcgagcatgcgagccgaaaacgcgttcggtcgcgcggggttatatatcttggaattttggctccatcAGATCATGCTGCAGCTTCATTctctcacggccaccaacaga	3'	G1	428.964	512.901	581.879	409.666	94.17	94.5184	66.4171	83.771
26	41	ata-miR167a-5p_R-2	TGAAGCTGCCAGCATGATC	19	chr5A	-	55188943	55189038	tgtgaatgagTGAAGCTGCCAGCATGATCtatctttgattcgcttctgcgtgtgaatccttgttaGATCATGACTGACAGCCTCATTtcttcccag	5'	G1	99.4471	128.774	162.363	181.679	146.588	114.11	131.253	106.277
26	42	ata-miR167c-3p	GATCATGACTGACAGCCTCATT	22	chr5A	-	55188943	55189038	tgtgaatgagTGAAGCTGCCAGCATGATCtatctttgattcgcttctgcgtgtgaatccttgttaGATCATGACTGACAGCCTCATTtcttcccag	3'	G1	0	2.72699	3.99721	0	219.425	260.521	271.361	281.321
27	43	ata-miR167f-5p	TGAAGCTGCCAGCATGATCTGC	22	chr6A	+	148013440	148013570	tgtgagagacTGAAGCTGCCAGCATGATCTGCtcgtccagcatgcgagccgaaaacgcgttccatcgcgcggggttgtatatttggaattttggctccatcAGATCATGCTGCAGCTTCATTttctcacgg	5'	G1	7508	7370.06	7517.89	7551.53	2281.87	2616.46	2411.26	2629.1
27	44	ata-miR167f-3p_L-1R+1	AGATCATGCTGCAGCTTCATT	21	chr6A	+	148013440	148013570	tgtgagagacTGAAGCTGCCAGCATGATCTGCtcgtccagcatgcgagccgaaaacgcgttccatcgcgcggggttgtatatttggaattttggctccatcAGATCATGCTGCAGCTTCATTttctcacgg	3'	G1	428.964	512.901	581.879	409.666	94.17	94.5184	66.4171	83.771
28	45	osa-miR168a-5p	TCGCTTGGTGCAGATCGGGAC	21	chr6B	-	99797645	99797755	cctccccgtcgccgccgcctcgggcTCGCTTGGTGCAGATCGGGACcctccgcccgccccgacgggccggatcCCGCCTTGCACCAAGTGAATcggagccggcgcagcgac	5'	G1	4825.71	3482.82	6035.78	2875.95	2055.28	2581.38	3017.23	2015.51
28	46	osa-miR168a-3p_L-4	CCGCCTTGCACCAAGTGAAT	20	chr6B	-	99797645	99797755	cctccccgtcgccgccgcctcgggcTCGCTTGGTGCAGATCGGGACcctccgcccgccccgacgggccggatcCCGCCTTGCACCAAGTGAATcggagccggcgcagcgac	3'	G1	9975.36	4799.5	12628.3	5084.97	3207.27	3887.17	4916.76	3612.16
29	47	ata-miR169a-5p_L-1R-1	AGCCAAGGATGATTTGCCTGT	21	Un	+	127946446	127946548	acatcttcgatAGCCAAGGATGATTTGCCTGTgaacctcccccgggagcccagctctcgggcacccggttccatgggcaagtcatcctggctacccaagtacc	5'	G1	0	0.568122	0	0	0	0	0	0
30	48	ata-miR169a-5p_L-1R-1	AGCCAAGGATGATTTGCCTGT	21	chr4A	+	613053339	613053455	ccatcttcgatAGCCAAGGATGATTTGCCTGTgaaactcgcctggcagccgagctctctgccacagagagcagcatccggcggttccaTGGGCAAGTCACCCTGGCTACCagagtac	5'	G1	0	0.568122	0	0	0	0	0	0
30	49	ata-miR169a-3p	TGGGCAAGTCACCCTGGCTACC	22	chr4A	+	613053339	613053455	ccatcttcgatAGCCAAGGATGATTTGCCTGTgaaactcgcctggcagccgagctctctgccacagagagcagcatccggcggttccaTGGGCAAGTCACCCTGGCTACCagagtac	3'	G1	6.26987	9.7717	11.7061	8.28326	0	0	0	0
31	50	ata-miR169a-5p_L-1R-1	AGCCAAGGATGATTTGCCTGT	21	chr5B	-	683842606	683842724	ccatcttcgatAGCCAAGGATGATTTGGCTGTgagactcgcctggcagccgagctctctgccacagagagcggcctccggcggtttcaTGGGCAAGTCACCCTGGCTACCagagtacct	5'	G1	0	0.568122	0	0	0	0	0	0
31	51	ata-miR169a-3p	TGGGCAAGTCACCCTGGCTACC	22	chr5B	-	683842606	683842724	ccatcttcgatAGCCAAGGATGATTTGGCTGTgagactcgcctggcagccgagctctctgccacagagagcggcctccggcggtttcaTGGGCAAGTCACCCTGGCTACCagagtacct	3'	G1	6.26987	9.7717	11.7061	8.28326	0	0	0	0
32	52	ata-miR169c-3p_L+2R-1	TAGGCGGTCACCTTGGCTAG	20	chr2B	-	422834678	422834794	cctcgtctggtagccaaggatgacttgcctatatgctctttcagaagccccggttattacatgactggtttcggatgagttccatgaTAGGCGGTCACCTTGGCTAGcctgagcagc	3'	G1	9.40481	15.4529	22.8412	24.6131	0	0	0	0
33	53	ata-miR169d-5p_L-1R+1	AGCCAAGGATGACTTGCCGGC	21	chr2B	+	634181133	634181234	gaacgggatgcAGCCAAGGATGACTTGCCGGCtcctggtgttgggagttcgttgagccttaagagttagccggcaagTTGTCCTTGGCTACACCTAGTtctc	5'	G1	0	0	2.85515	0	0	0	0	6.25157
33	54	ata-MIR169d-p3_1ss9GT	TTGTCCTTTGCTACACCTAGT	21	chr2B	+	634181133	634181234	gaacgggatgcAGCCAAGGATGACTTGCCGGCtcctggtgttgggagttcgttgagccttaagagttagccggcaagTTGTCCTTGGCTACACCTAGTtctc	3'	G1	0	11.3624	5.7103	3.78663	10.9713	7.94272	20.8739	25.0063
34	55	ata-MIR169g-p5	CAAGGATGACTTGCCGATCGA	21	chr3A	-	208192620	208192719	gactatggtgcagcCAAGGATGACTTGCCGATCGAataatgatacatcatcgtcatatacattgatcgatCGGCGAGTTGTTCTTGGCTACgtcttagct	5'	G1	0	1.59074	0	1.18332	39.3137	54.0105	30.3621	48.7622
34	56	ata-miR169g-3p_L+1R-1	CGGCGAGTTGTTCTTGGCTAC	21	chr3A	-	208192620	208192719	gactatggtgcagcCAAGGATGACTTGCCGATCGAataatgatacatcatcgtcatatacattgatcgatCGGCGAGTTGTTCTTGGCTACgtcttagct	3'	G1	20.8996	34.5418	37.688	30.7664	279.767	260.521	286.542	263.816
35	57	ata-miR169e-5p_1ss9GT	CAGCCAAGTATGACTTGCCGA	21	chr2A	+	678432799	678432891	gagtggaatgCAGCCAAGGATGACTTGCCGAcagcacacaacaaggtggtagtaatcttgccGGCAAGTCCGTCCTTGGCTACaccttgctct	5'	G1	0	1.59074	0	1.18332	4.57136	0	0	0
35	58	ata-miR169f-3p_R-1	GGCAAGTCCGTCCTTGGCTAC	21	chr2A	+	678432799	678432891	gagtggaatgCAGCCAAGGATGACTTGCCGAcagcacacaacaaggtggtagtaatcttgccGGCAAGTCCGTCCTTGGCTACaccttgctct	3'	G1	76.2834	84.0821	142.757	138.212	93.2557	139.792	62.6218	87.522
36	59	ata-miR169i-5p_L-1_1ss9GA	AGCCAAGAATGACTTGCCTG	20	chr5B	+	478571163	478571291	gcttcttctggtAGCCAAGGATGACTTGCCTGtggatatatagcttgatcgattgcagttacatctctgcatgtatatatgtgatctctcactatgtacaacaggcagtctccttggctagcccgagtg	5'	G1	0	2.27249	0	0	0	0	0	0
37	60	tae-MIR169-p5	AGCCAAGGATGATTTGCCTGT	21	Un	+	128012668	128012814	tgggggtaagaggccatcttcgatAGCCAAGGATGATTTGCCTGTgaaactcccctggcagccgagctctctgccatagagagaggcgtccggcggttccgtgggcaagtcaccctggctacccgagtagcccttaccataccccat	5'	G1	0	0.568122	0	0	0	0	0	0
38	61	bdi-miR171c-5p_1ss9GT	CGGTATTGTTGCGGTTCAATC	21	chr2A	-	706458814	706458942	cctgcgaggggagtgaacgCGGTATTGGTGCGGTTCAATCagagagctggtgccccaggagacaaggggttccgcccttCGATTGAGCCGTGCCAATATCacgcggtttctcttgactcgcatcctcct	5'	G1	0	14.5439	0	9.93991	45.7136	50.8334	26.5668	30.0075
38	62	bdi-miR171b	TGATTGAGCCGTGCCAATATC	21	chr2A	-	706458814	706458942	cctgcgaggggagtgaacgCGGTATTGGTGCGGTTCAATCagagagctggtgccccaggagacaaggggttccgcccttCGATTGAGCCGTGCCAATATCacgcggtttctcttgactcgcatcctcct	3'	G1	172.944	216.614	321.832	260.094	532.655	513.735	470.043	525.882
39	63	ata-miR171a-3p	TGAGCCGAACCAATATCACTC	21	chr2A	-	651726210	651726300	gacgacatgctggtattgtttcggctcatgtcctcgtcgagcacatcgtcggatgagatgTGAGCCGAACCAATATCACTCatgtattctt	3'	G1	39.7092	43.1773	42.8272	40.233	29.2567	27.0052	37.9526	35.0088
40	64	bdi-MIR171a-p5	TGATTGAGCCGCGCCAATATC	21	chr6B	+	470105235	470105354	gaggtaggaagccgaccggaggaagggcttcccaagggggggaagctggTGATTGAGCCGCGCCAATATCtcacgcgcgccagtggaattaccggcctcagctgcctttgccgccgcagc	5'	G1	112.335	59.5392	75.0904	170.398	403.194	276.407	239.102	206.302
40	65	bdi-miR171a_L-1	GATTGAGCCGCGCCAATATC	20	chr6B	+	470105235	470105354	gaggtaggaagccgaccggaggaagggcttcccaagggggggaagctggTGATTGAGCCGCGCCAATATCtcacgcgcgccagtggaattaccggcctcagctgcctttgccgccgcagc	3'	G1	0	91.8086	155.606	84.4892	0	114.375	116.704	183.796
41	66	ata-miR171b-5p	TGTTGGCATGGCTCAATCAAA	21	chr4B	+	54232560	54232668	ggagagtccgaTGTTGGCATGGCTCAATCAATtcgagtgggcagcgatcgaggcgtgatatgattgtttaactcgatcTGATTGAGCCGTGCCAATATCgcaagctcct	5'	G1	0	6.36297	0	0	0	0	0	0
41	67	ata-miR171b-3p	TGATTGAGCCGTGCCAATATC	21	chr4B	+	54232560	54232668	ggagagtccgaTGTTGGCATGGCTCAATCAATtcgagtgggcagcgatcgaggcgtgatatgattgtttaactcgatcTGATTGAGCCGTGCCAATATCgcaagctcct	3'	G1	172.944	216.614	321.832	260.094	532.655	513.735	470.043	525.882
42	68	osa-miR171a_1ss12CT	TGATTGAGCCGTGCCAATATC	21	chr7A	-	561026194	561026284	ggagcgatattggtgaggttcaatccgatgctaggttttacaactgtggtaagaccagtatcTGATTGAGCCGTGCCAATATCtctccctc	3'	G1	172.944	216.614	321.832	260.094	532.655	513.735	470.043	525.882
43	69	ata-miR171d-5p	TGTTGGCTCGACTCACTCAGA	21	chr4B	+	625088699	625088798	gtcactatgaTGTTGGCTCGACTCACTCAGAccacgccggccggccggccggagccatccgcggcggtggttcTGATTGAGCCGTGCCAATATCttagtg	5'	G1	0	1.59074	5.99581	2.83997	51.1992	57.9819	66.4171	48.1371
43	70	ata-miR171b-3p	TGATTGAGCCGTGCCAATATC	21	chr4B	+	625088699	625088798	gtcactatgaTGTTGGCTCGACTCACTCAGAccacgccggccggccggccggagccatccgcggcggtggttcTGATTGAGCCGTGCCAATATCttagtg	3'	G1	172.944	216.614	321.832	260.094	532.655	513.735	470.043	525.882
44	71	tae-MIR171a-p5	TGTTGGCTCGACTCACTCAGA	21	chr5A	+	626778199	626778328	tggaatggtcactatgaTGTTGGCTCGACTCACTCAGAccacgcctgccggccggccgtagccatgcatctgcatgcggtggtggctcTGATTGAGCCGTGCCAATATCtcagtgctctttcatgcatgc	5'	G1	0	1.59074	5.99581	2.83997	51.1992	57.9819	66.4171	48.1371
44	72	tae-miR171a	TGATTGAGCCGTGCCAATATC	21	chr5A	+	626778199	626778328	tggaatggtcactatgaTGTTGGCTCGACTCACTCAGAccacgcctgccggccggccgtagccatgcatctgcatgcggtggtggctcTGATTGAGCCGTGCCAATATCtcagtgctctttcatgcatgc	3'	G1	172.944	216.614	321.832	260.094	532.655	513.735	470.043	525.882
45	73	ata-miR172c-3p_L-1	GAATCTTGATGATGCTGCAT	20	chr3A	-	737636998	737637188	gatttctggtgtggcatcatcaagattcacacaatgtatggcatgcatgcgatgctctcatccttccccatccatacatgcatgtgaactggagttccgttcatgcatgggagatggatagattgatgagctttgctagctagccagcgtactatgtgtggGAATCTTGATGATGCTGCATcggcgatcaa	3'	G1	1308.31	1081.48	1466.98	1711.32	298.053	191.42	216.33	221.306
46	74	ata-miR172b-5p	GCAGCACCACCAAGATTCACA	21	chr6B	+	679135016	679135122	tcttgcaggtGCAGCACCACCAAGATTCACAtcgcatccgtcgtaaaattaaatttatgcgacgcgccagatgatgaGAATCTTGATGATGCTGCATcagcaggcac	5'	G1	64.7887	48.1768	113.635	74.786	16.4569	0	0	0
46	75	ata-miR172b-3p_L-1	GAATCTTGATGATGCTGCAT	20	chr6B	+	679135016	679135122	tcttgcaggtGCAGCACCACCAAGATTCACAtcgcatccgtcgtaaaattaaatttatgcgacgcgccagatgatgaGAATCTTGATGATGCTGCATcagcaggcac	3'	G1	1308.31	1081.48	1466.98	1711.32	298.053	191.42	216.33	221.306
47	76	tae-miR319_L-1R+1	TGGACTGAAGGGAGCTCCCTC	21	chr4B	+	144998793	144999003	agtttgagggagctcacttcagtccactcatgggaggtagcggggattgaacgagctgccgactcattcactcgagcacacagtagatatgagactggtccagggcttaccagtatgttacaatatttactgtgcgaatgagcgaatgcagcgggagattgttctctctttcctcctccatgctTGGACTGAAGGGAGCTCCCTCatctct	3'	G1	9.40481	20.9069	13.1337	9.46658	0	0	0	0
48	77	osa-miR319a-3p.2-3p_R+1	TTGGACTGAAGGGTGCTCCCT	21	chr3A	-	449732487	449732677	tctgtgtgagagagctctcttcagtccactctcagatggttgtagggtttaattagctgccgattcattcattcacctaccaagaaccaaggcggagcgcatgtcttggtagccgactggatgacgcgggagctaatatttagctcgacgttgtttgtggTTGGACTGAAGGGTGCTCCCTtgctcgcagt	3'	G1	30.3044	63.6297	74.2339	67.686	3529.09	4250.94	4393.02	3976
49	78	ata-miR390-5p_1ss9GT	AAGCTCAGTAGGGATAGCGCC	21	chr5B	-	649132900	649133040	acaatccttgAAGCTCAGGAGGGATAGCGCCtaggtttattgcaaccaacaagagagaccggccggcccgccggctggctcttggtggttcatcgatctgttcgtccgaagcgctatctatcctgagctccacggtttgtt	5'	G1	13.5847	39.5413	19.415	21.2998	219.425	225.573	294.133	258.815
50	79	ata-miR393-5p_L-1	TCCAAAGGGATCGCATTGAT	20	chr2B	-	774598162	774598256	tagtggaggatTCCAAAGGGATCGCATTGATcgatctctccgtcgccggcgtgcaaggtcgatggaTCAGTGCAATCCCTCTGGAATtctccgct	5'	G1	2747.25	2948.33	3800.77	3872.3	385.823	484.506	512.36	440.11
50	80	ata-miR393-3p_L+1R-1_1ss15TC	TCAGTGCAATCCCTCTGGAAT	21	chr2B	-	774598162	774598256	tagtggaggatTCCAAAGGGATCGCATTGATcgatctctccgtcgccggcgtgcaaggtcgatggaTCAGTGCAATCCCTCTGGAATtctccgct	3'	G1	1494.32	1532.57	1725.65	1420.46	309.024	320.886	521.849	366.342
51	81	bdi-miR394	TTGGCATTCTGTCCACCTCC	20	chr6B	-	478921001	478921173	tagtcatgtgggcttgccaaaggggcgcttaccgagagctctTTGGCATTCTGTCCACCTCCttgtgaatcttgcgggggagatctcacgatctgtcgtgcttgcaggttgcttggaggtgggcatactgccaatggagctgtgtaggcctccctttgtaaaacccatatggc	5'	G1	665.651	1108.07	1199.16	1421.88	949.014	814.923	679.352	787.698
52	82	bdi-miR395a	TGAAGTGTTTGGGGGAACTC	20	chr2A	-	741661768	741661842	ccatgggttccctgcaagcacttcatgaggcgttgttccaaatgccactgTGAAGTGTTTGGGGGAACTCttggt	3'	G1	0.435408	0.908996	1.52275	0.946658	0	0.926651	0	0
53	83	ata-miR395a-3p	TGAAGTGTTTGGGGGAACTC	20	chr2B	-	640112629	640112712	ctcgtcgggagttcccttcaagcacttcaggaagcatctctttcagggcaattcTGAAGTGTTTGGGGGAACTCttgttgtcgc	3'	G1	0.435408	0.908996	1.52275	0.946658	0	0.926651	0	0
54	84	ata-miR395a-3p	TGAAGTGTTTGGGGGAACTC	20	chr2B	-	640181415	640181498	ctcgtcgggagttcccttcaagcacttcaggaagcatcttttgtagggcatttaTGAAGTGTTTGTGGGAACTCttgttgtcac	3'	G1	0.435408	0.908996	1.52275	0.946658	0	0.926651	0	0
55	85	tae-miR395a_L-1	TGAAGTGTTTGGGGGAACTC	20	chr2B	-	734447710	734447785	cttaccgtgggttccttgcaagcacttcacgagcattatttcaaatgccactgTGAAGTGTTTGGGGGAACTCttg	3'	G1	0.435408	0.908996	1.52275	0.946658	0	0.926651	0	0
56	86	ata-miR395a-3p	TGAAGTGTTTGGGGGAACTC	20	chr2A	-	741585598	741585810	cttactgcgggttccctgcaagcacttcaagaagcattatttcaaacgccattgcgaagtattggaggaactcttggtgatgccaagctccaagaactaagaaggtgatcaatacgaagcatgtttggtcttaccgtgggttccctacgagcactccacgaggcattattacaaataccactgTGAAGTGTTCGGGGGAACTCttgatgatgc	3'	G1	0.435408	0.908996	1.52275	0.946658	0	0.926651	0	0
57	87	osa-miR395b_L-1	TGAAGTGTTTGGGGGAACTC	20	chr2B	-	734633420	734633485	gagttcccttcaagcactttacgtagcactttttcaaggtattatgTGAAGTGTTTGGGGGAACTC	3'	G1	0.435408	0.908996	1.52275	0.946658	0	0.926651	0	0
58	88	ata-miR395a-3p	TGAAGTGTTTGGGGGAACTC	20	chr2A	-	741627751	741627985	gtattactaggagttcccttcaagcactttacgaagtactttttaaaggtattatgTGAAGTGTTTGGGGGAACTCttggtgcaaccaagcacttagcagatattgcaagtcataaaccacacgagatgtactgcaaatcacgtttaccatattactgggagttcctttcaaacactttatggatcaactttccgagtgctcacgtgacgtgtttgggggaactctcggtgtaac	5'	G1	0.435408	0.908996	1.52275	0.946658	0	0.926651	0	0
59	89	ata-miR395a-3p	TGAAGTGTTTGGGGGAACTC	20	chr2A	-	741588213	741588349	gtcacctggagttctcctcaaatcacttcagttgctagcttatgcctaattgttgcattggcactgctttaaagtgtgcattgcagggataagcgaggcgtgcatagTGAAGTTTTTGGGGGAACTCtgggtggcaa	3'	G1	0.435408	0.908996	1.52275	0.946658	0	0.926651	0	0
60	90	zma-miR395a-3p_L-1	TGAAGTGTTTGGGGGAACTC	20	chr2B	-	734587013	734587076	gttccatgcaagcacttcacgagcattctttcaaatgccattgTGAAGTGTTTGGGGGAACTCt	3'	G1	0.435408	0.908996	1.52275	0.946658	0	0.926651	0	0
61	91	bdi-miR395a	TGAAGTGTTTGGGGGAACTC	20	chr2A	-	741693801	741693952	gttggttgtcacctggagttcttctcaaatcacttcagtagctagctcacactaccccattgttgcattgccactgttttaaaagtgtgaattgcggggatatagagctttgcatagTGAAGTGTTTGGGGGAACTCtgggtggcaaccagc	3'	G1	0.435408	0.908996	1.52275	0.946658	0	0.926651	0	0
62	92	bdi-miR395a	TGAAGTGTTTGGGGGAACTC	20	chr2A	-	741627598	741627693	gtttggtagtaccgtgagttccctgcaagcacttcatgaggcactatttcaaacgccaccgTGAAGTGTTTGGGGGAACTCttggtgccaccaagc	3'	G1	0.435408	0.908996	1.52275	0.946658	0	0.926651	0	0
63	93	bdi-miR395a	TGAAGTGTTTGGGGGAACTC	20	chr2B	-	734633129	734633218	tggtattaccatgaattccctgcaggcacttcatgaggcactatttcaaatgctaccgTGAAGTGTTTGGGGGAACTCttggtgccacca	3'	G1	0.435408	0.908996	1.52275	0.946658	0	0.926651	0	0
64	94	ata-miR396e-5p	TTCCACAGCTTTCTTGAACTG	21	chr7A	+	82967911	82968016	ctttgctgtcTTCCACAGCTTTCTTGAACTGcatctgcaattggtggatgctagcttctaccggcaagatctgcaGTTCAATAAAGCTGTGGGAAAttgcagagag	5'	G1	56.4288	88.6271	71.6642	82.3592	12025.4	16954.5	18127.1	18359
64	95	ata-miR396e-3p	GTTCAATAAAGCTGTGGGAAA	21	chr7A	+	82967911	82968016	ctttgctgtcTTCCACAGCTTTCTTGAACTGcatctgcaattggtggatgctagcttctaccggcaagatctgcaGTTCAATAAAGCTGTGGGAAAttgcagagag	3'	G1	0	2.27249	2.85515	2.36664	526.621	509.923	945.02	633.909
65	96	ata-miR396c-5p	TTCCACAGCTTTCTTGAACTT	21	chr6A	+	591048607	591048777	tgccatgcctTTCCACAGCTTTCTTGAACTTctcttgcgctctccttaattaccccccactctctctgtctctccctttctctccgttggtagagagagacatgaatggggagggacaggagcaggagcagcaagaagagGGTCAAGAAAGCTGTGGGAAGaaatggcata	5'	G1	1572.69	2040.7	1921.8	1564.35	2337.79	3135.79	3156.71	3072.65
65	97	ata-miR396c-3p	GGTCAAGAAAGCTGTGGGAAG	21	chr6A	+	591048607	591048777	tgccatgcctTTCCACAGCTTTCTTGAACTTctcttgcgctctccttaattaccccccactctctctgtctctccctttctctccgttggtagagagagacatgaatggggagggacaggagcaggagcagcaagaagagGGTCAAGAAAGCTGTGGGAAGaaatggcata	3'	G1	0	0	0	0	45.7136	77.8386	83.4958	103.776
66	98	tae-MIR397-p5	TTGAGTGCAGCGTTGATGAAC	21	chr6A	-	105175517	105175609	cgcaaaggtgccaTTGAGTGCAGCGTTGATGAACcgtcctactcctccgaggccggagcggttCACCGGCGCTGCACACAATGacggctctgc	5'	G1	5650.2	3619.62	15345.3	7890.39	356.566	196.979	242.897	187.547
66	99	tae-miR397-5p_L-1	CACCGGCGCTGCACACAATG	20	chr6A	-	105175517	105175609	cgcaaaggtgccaTTGAGTGCAGCGTTGATGAACcgtcctactcctccgaggccggagcggttCACCGGCGCTGCACACAATGacggctctgc	3'	G1	342.753	209.524	770.89	417.003	85.9415	39.7136	30.3621	35.0088
67	100	ata-miR398g-5p_L+1R-1_1ss9GA	GGGGTCGAACTGGGAACACAT	21	chr3B	-	693911845	693911964	atacgcgaggaaattcctgcGGGGTCGAACTGGGAACACATgggatacgaaccgcttgattgacgagcgactcttatcaactcatGTGTTCTCAGGTCGCCCCCGCtggagcctcctcgc	5'	G1	617.582	469.496	989.023	523.029	25.5996	11.1198	9.48816	11.2528
67	101	tae-miR398_L-1R+1	GTGTTCTCAGGTCGCCCCCGC	21	chr3B	-	693911845	693911964	atacgcgaggaaattcctgcGGGGTCGAACTGGGAACACATgggatacgaaccgcttgattgacgagcgactcttatcaactcatGTGTTCTCAGGTCGCCCCCGCtggagcctcctcgc	3'	G1	466.06	363.598	680.096	538.648	42.0565	11.1198	0	6.25157
68	102	bdi-MIR399a-p5	GTGCAGTTCTCCTCTGGCATG	21	chr7B	-	485643470	485643601	agtgttcagggtgagaatcacaGTGCAGTTCTCCTCTGGCATGgatgccaatgtagcaggtcctggacaatggcctatgctatcaccgtccctGCCAAAGGAGAATTGCCCTGccattcagtataaaccctg	5'	G1	38.6642	21.3614	71.9497	71.4727	0	0	0	0
68	103	bdi-miR399a_L-1_1ss16AG	GCCAAAGGAGAATTGCCCTG	20	chr7B	-	485643470	485643601	agtgttcagggtgagaatcacaGTGCAGTTCTCCTCTGGCATGgatgccaatgtagcaggtcctggacaatggcctatgctatcaccgtccctGCCAAAGGAGAATTGCCCTGccattcagtataaaccctg	3'	G1	87.0815	137.41	318.206	284.392	180.416	161.502	175.847	127.949
69	104	tae-MIR399-p5_1ss20CT	GGGCGCTTCTCCCTTGGCATG	21	chr1A	-	526097460	526097584	cgtgtgtgaatcacaGGGCGCTTCTCCCTTGGCACGgtggcatgcatgtacatatgatggtggtagcctggtgagcgtgcggtgcagcttgctagcaagccgtgCGTGCCAAAGGAGAATTGCCc	5'	G1	0	0	4.56824	17.5132	0	0	0	0
69	105	tae-miR399_L+2R-1	TGTGCCAAAGGAGAATTGCC	20	chr1A	-	526097460	526097584	cgtgtgtgaatcacaGGGCGCTTCTCCCTTGGCACGgtggcatgcatgtacatatgatggtggtagcctggtgagcgtgcggtgcagcttgctagcaagccgtgCGTGCCAAAGGAGAATTGCCc	3'	G1	0	0.908996	2.23653	3.39219	0	0	0	0
70	106	ata-miR399a-5p_R-1_1ss20CT	GGGCGCTTCTCCATTGGCATG	21	chr1B	-	587267488	587267627	gtgtgaatcccaGGGCGCTTCTCCATTGGCACGgtggcatgcatgcatgtagccaggtgagttgaagaagctccatgcacggaagctacctagctagccatgctgtgcgtGCCAAAGGAGAATTGCCCTGcgattcacct	5'	G1	0	0	0	6.62661	0	0	0	0
70	107	ata-miR399a-3p_L-1	GCCAAAGGAGAATTGCCCTG	20	chr1B	-	587267488	587267627	gtgtgaatcccaGGGCGCTTCTCCATTGGCACGgtggcatgcatgcatgtagccaggtgagttgaagaagctccatgcacggaagctacctagctagccatgctgtgcgtGCCAAAGGAGAATTGCCCTGcgattcacct	3'	G1	87.0815	137.41	318.206	284.392	180.416	161.502	175.847	127.949
71	108	ata-MIR399b-p5	GGCGCTTCTCCTTTGGCACG	20	chr4A	+	111057286	111057437	gtgtgaatcccagGGCGCTTCTCCTTTGGCACGgaggcatgcatgtactgatggtaggagttggccaggtgaagaagctccaggccgatcagtgcgtgcagctagccagccgcgtcgtgcgtGCCAAAGGAGAATTGCCCTGcgattcacct	5'	G1	0	2.72699	20.5571	13.7265	0	0	0	0
71	109	ata-miR399a-3p_L-1	GCCAAAGGAGAATTGCCCTG	20	chr4A	+	111057286	111057437	gtgtgaatcccagGGCGCTTCTCCTTTGGCACGgaggcatgcatgtactgatggtaggagttggccaggtgaagaagctccaggccgatcagtgcgtgcagctagccagccgcgtcgtgcgtGCCAAAGGAGAATTGCCCTGcgattcacct	3'	G1	87.0815	137.41	318.206	284.392	180.416	161.502	175.847	127.949
72	110	ata-miR408-5p_L-1_1ss20GA	AGGGATGGAGCAGAGCAAAG	20	chr7A	-	657113444	657113618	aggggagaggagacAGGGATGGAGCAGAGCAAGGgatggggcaagcaacaaacttcacttccttccactgatcaccacctgattatgacaagagcgagagagttgtgagagatgagaggttccgactgttgttgttgctccctcccTGCACTGCCTCTTCCCTGGCtcccctccc	5'	G1	11.4948	10.4535	10.2785	7.09993	0	7.94272	0	0
72	111	ata-miR408-3p_1ss19CA	TGCACTGCCTCTTCCCTGAC	20	chr7A	-	657113444	657113618	aggggagaggagacAGGGATGGAGCAGAGCAAGGgatggggcaagcaacaaacttcacttccttccactgatcaccacctgattatgacaagagcgagagagttgtgagagatgagaggttccgactgttgttgttgctccctcccTGCACTGCCTCTTCCCTGGCtcccctccc	3'	G1	0	0	14.2757	6.62661	0	0	0	0
73	112	ata-miR528-5p_L-1	GGAAGGGGCATGCAGAGGAG	20	chr4B	+	616996559	616996666	gcagcagcggtGGAAGGGGCATGCAGAGGAGcggccatggcccgtgggagctttgcttgccttgtctctcgctctctcCTCTGCCTGCCTCTTCCATTcctgcggcta	5'	G1	665.651	523.582	1052.41	706.207	0	0	0	0
73	113	ata-miR528-3p_L-1_1ss4GC	CTCTGCCTGCCTCTTCCATT	20	chr4B	+	616996559	616996666	gcagcagcggtGGAAGGGGCATGCAGAGGAGcggccatggcccgtgggagctttgcttgccttgtctctcgctctctcCTCTGCCTGCCTCTTCCATTcctgcggcta	3'	G1	74.1935	62.2662	136.476	88.0392	0	0	0	0
74	114	tae-MIR530-p5	TGCATTTGCACCTGCACCTAG	21	chr2A	-	566163081	566163239	gttatgggatagagcTGCATTTGCACCTGCACCTAGagaggaagaaaggtcgagggcttggaacttggccatgcatgcgattgcgatgcatgcaacgttctccttgaccctctcgctctTCCTGTAGGTGCAGTGGCATAtgcaactctatcacaggca	5'	G1	21680.2	15635.6	13893.2	16277.8	96.9128	36.5365	81.5981	52.5132
74	115	tae-MIR530-p3	TCCTGTAGGTGCAGTGGCATA	21	chr2A	-	566163081	566163239	gttatgggatagagcTGCATTTGCACCTGCACCTAGagaggaagaaaggtcgagggcttggaacttggccatgcatgcgattgcgatgcatgcaacgttctccttgaccctctcgctctTCCTGTAGGTGCAGTGGCATAtgcaactctatcacaggca	3'	G1	306.179	148.166	290.654	120.226	0	0	0	0
75	116	tae-MIR1117-p5	CTTTAGTACCGGTTCGTGGCACGA	24	chr1A	+	528288783	528288899	gtttgaaaatgggacCTTTAGTACCGGTTCGTGGCACGAaccgggactaaaggtctcaaccccattagttccggttcgtgccacAAACCGCGACTAAAAGGGAGGAGCtttagtcgc	5'	G1	351.635	331.783	464.818	331.33	451.65	640.977	705.919	832.709
75	117	tae-MIR1117-p3	AAACCGCGACTAAAAGGGAGGAGC	24	chr1A	+	528288783	528288899	gtttgaaaatgggacCTTTAGTACCGGTTCGTGGCACGAaccgggactaaaggtctcaaccccattagttccggttcgtgccacAAACCGCGACTAAAAGGGAGGAGCtttagtcgc	3'	G1	13.5847	10.9079	3.42618	3.3133	0	0	0	0
76	118	tae-MIR1118-p5_1ss8AG	CTACATTGTGGAATGGAGGGAGT	23	chr3A	+	247277755	247277894	gaagcacgtggatagaggaagcaCTACATTATGGAATGGAGGGAGTatgttgtaggcaatgattgtttgccttgaagattttatagatcctgctctggtctttctgattttgtctgttccttttttttatgtttggttcg	5'	G1	174.511	177.936	187.869	134.425	58.5134	60.3647	47.4408	97.5245
77	119	tae-miR1120c-5p_R+3_1ss9GT	TAATATAATAACGTTTTTGACACT	24	chr3A	+	435978795	435978868	ctctgtcccaTAATATAAGAACGTTTTTGACACTagtgtagtgttaaaaacgTTCTTATATTTTGGGACAGAGg	5'	G1	279.532	441.09	359.749	319.024	493.707	650.509	1084.5	992.124
77	120	tae-MIR1120c-p3_1ss11TA	TTCTTATATTATGGGACAGAG	21	chr3A	+	435978795	435978868	ctctgtcccaTAATATAAGAACGTTTTTGACACTagtgtagtgttaaaaacgTTCTTATATTTTGGGACAGAGg	3'	G1	29.2594	37.6476	36.1652	29.8197	24.3806	9.53126	12.0183	30.6327
78	121	tae-MIR1120b-p5_1ss16AG	CCAAAATATAAGAACGTTTTT	21	chr7B	+	74309553	74309645	taaatactccctctgtcCCAAAATATAAGAACATTTTTgacactattgtaatgttaaaaatgtTCTTATATTGTGGGACAGAGGgagtagttt	5'	G1	38.1417	45.677	43.9693	44.9663	0	15.0912	14.2322	3.12578
78	122	tae-miR1120b-3p_L-1R+1	TCTTATATTGTGGGACAGAGG	21	chr7B	+	74309553	74309645	taaatactccctctgtcCCAAAATATAAGAACATTTTTgacactattgtaatgttaaaaatgtTCTTATATTGTGGGACAGAGGgagtagttt	3'	G1	268.037	236.49	273.143	197.615	103.008	57.9819	83.1795	110.028
79	123	hvu-miR1120_L-3	TTCTTATATTATGGGACGGAG	21	chr7A	+	496574427	496574506	tactccctccgtcccataatataagagtgtttttgacactacactagtgtaaaaaacaTTCTTATATTATGGGACGGAGg	3'	G1	95.6155	95.3688	122.962	106.736	71.9227	34.1537	43.3292	93.1484
80	124	tae-MIR1121-p5_2ss15TA20TC	CTGTAAAGAAATATAAGAGC	20	chr2A	-	38041731	38041828	tatatatgtactccctCTGTAAAGAAATATTAGAGTgtttagatcacttaagtagtgaTCTAAACGCTCTTATATTTCTttacggagggagtactgta	5'	G1	71.0585	133.622	227.841	123.066	78.6274	69.8959	94.8816	155.039
80	125	tae-MIR1121-p3_1ss6AG	TCTAAGCGCTCTTATATTTCT	21	chr2A	-	38041731	38041828	tatatatgtactccctCTGTAAAGAAATATTAGAGTgtttagatcacttaagtagtgaTCTAAACGCTCTTATATTTCTttacggagggagtactgta	3'	G1	77.3284	75.4466	46.8244	68.6327	10.9713	23.8282	51.236	26.2566
81	126	tae-MIR1122a-p5	CAAGAATTTTGGGACGGAGGGAGT	24	chr5B	+	166081178	166081472	ataagtactccctctgttcctaaatactccctccgtcccaaaaattttggcttagatttgtctaaatacgtatgtatcaagtcatgttttagtattagatacatccgtatctagactaatctaagaCAAGAATTTTGGGACGGAGGGAGTataagtctttttagagattccactacaaactacatacggatgtatatagacaTATTTTAGAGTGTAGATTCACTcattttacttcgtatgtagtccatagtggaatctctaagaaggcatatatttaggaacagagggtgtacca	5'	G1	542.344	604.482	685.616	452.818	209.673	182.683	168.889	242.561
81	127	tae-MIR1122a-p3_1ss21CT	TATTTTAGAGTGTAGATTCATT	22	chr5B	+	166081178	166081472	ataagtactccctctgttcctaaatactccctccgtcccaaaaattttggcttagatttgtctaaatacgtatgtatcaagtcatgttttagtattagatacatccgtatctagactaatctaagaCAAGAATTTTGGGACGGAGGGAGTataagtctttttagagattccactacaaactacatacggatgtatatagacaTATTTTAGAGTGTAGATTCACTcattttacttcgtatgtagtccatagtggaatctctaagaaggcatatatttaggaacagagggtgtacca	3'	G1	1042.89	1162.38	1354.77	799.453	49.3707	61.9532	87.291	197.55
82	128	tae-MIR1122c-p5_1ss4AG	TCCGTCCCATAATGTAAGAC	20	chr4B	+	104165808	104165892	tactctcTCCGTCCCATAATGTAAGACgtttttgcaaactatgttagcttgcaaaaacgtcttgCATTATGGGACGGAGGGAGTa	5'	G1	0	2.27249	3.99721	2.36664	0	0	0	0
82	129	tae-MIR1122c-p3_2	TATTATGGGACGGAGGGAGT	20	chr4B	+	104165808	104165892	tactctcTCCGTCCCATAATGTAAGACgtttttgcaaactatgttagcttgcaaaaacgtcttgCATTATGGGACGGAGGGAGTa	3'	G1	0	40.6776	43.9693	28.3997	0	0	0	15.0038
83	130	tae-MIR1122b-p5_1ss13TG	ATGTAAGTCTTTGTAGAGATT	21	chr3B	-	133190296	133190459	tatactccctccgttcctaaATGTAAGTCTTTTTAGAGATTtcactacaaactacatacggacgtatatggacatattttagagtgtagattcactcattttgatccgtatctagtccatagtgaaatctctaaaaAGACTTATATTTAGGAACGGAgggagta	5'	G1	121.217	151.348	139.046	88.5125	142.626	87.3699	193.558	180.045
83	131	tae-miR1122b-3p_1ss11GT	AGACTTATATTTAGGAACGGA	21	chr3B	-	133190296	133190459	tatactccctccgttcctaaATGTAAGTCTTTTTAGAGATTtcactacaaactacatacggacgtatatggacatattttagagtgtagattcactcattttgatccgtatctagtccatagtgaaatctctaaaaAGACTTATATTTAGGAACGGAgggagta	3'	G1	552.794	633.797	658.397	541.488	296.224	378.073	371.936	431.358
84	132	tae-MIR1123-p5	ATGACATGTGGCATTCACAAA	21	chr5B	+	437751807	437752024	aaaaaaattatatgagaccaggtctcatataaatcaggtgagacccgccctgatgaATGACATGTGGCATTCACAAAtcacaaagcatctaatctctccccccctgatttcaggtggggggtggggtggATGCTTTGTGATTTGTGAATGACacgtgtcatccatcaggatgggtctcacctgctaatccgtgagacctggtctcatagaattttttt	5'	G1	1209.04	1229.87	1402.45	1031.86	18.2854	0	28.4645	25.0063
84	133	tae-MIR1123-p3_1ss22AC	ATGCTTTGTGATTTGTGAATGCC	23	chr5B	+	437751807	437752024	aaaaaaattatatgagaccaggtctcatataaatcaggtgagacccgccctgatgaATGACATGTGGCATTCACAAAtcacaaagcatctaatctctccccccctgatttcaggtggggggtggggtggATGCTTTGTGATTTGTGAATGACacgtgtcatccatcaggatgggtctcacctgctaatccgtgagacctggtctcatagaattttttt	3'	G1	1145.3	1177.6	1445.85	966.064	76.7988	58.7761	53.1337	96.2742
85	134	tae-MIR1125-p5	AATTTAACCAACGAGACCAACTGC	24	chr1B	+	88956402	88956541	tttggccgtaAATTTAACCAACGAGACCAACTGCggcgggaacaaaaattatactgctgaattatatcaaaaatacgaattcagtggcataggttttgctcccgccacattcggTCTTGTTGGTTAAATTTACGGTCaaa	5'	G1	240.345	302.696	280.947	232.878	23.7711	25.4167	11.3858	23.756
85	135	tae-MIR1125-p3_2ss4TC19CT	TCTCGTTGGTTAAATTTATGGTC	23	chr1B	+	88956402	88956541	tttggccgtaAATTTAACCAACGAGACCAACTGCggcgggaacaaaaattatactgctgaattatatcaaaaatacgaattcagtggcataggttttgctcccgccacattcggTCTTGTTGGTTAAATTTACGGTCaaa	3'	G1	28.2144	21.8159	22.8412	9.46658	0	0	0	0
86	136	tae-miR1127a_L+3R+1_1ss7TC	TACTCCCTCCGTTCGGAATTACT	23	chr4B	+	185597596	185597746	acattagatgtactcaacTACTCCTTCCGTTCGGAATTACTcgtccaagaaataaatgtatctaaatgcattttagttgtagatacatccatttttatcatttttgtgaCAAGTAATTCCGAACGGAGGGAGTatattctaatgttggatc	5'	G1	86.2107	72.1137	96.2185	40.233	0	0	0	0
86	137	tae-MIR1127a-p3_1ss11CG	CAAGTAATTCGGAACGGAGGGAGT	24	chr4B	+	185597596	185597746	acattagatgtactcaacTACTCCTTCCGTTCGGAATTACTcgtccaagaaataaatgtatctaaatgcattttagttgtagatacatccatttttatcatttttgtgaCAAGTAATTCCGAACGGAGGGAGTatattctaatgttggatc	3'	G1	714.765	661.294	784.024	539.201	424.222	215.248	197.354	283.196
87	138	tae-MIR1127b-p5_2ss16CG18GT	ACTTGTCCTAGAAATGGTTGTATC	24	chr2B	+	345471326	345471435	tctgtctggaaatAGTTGTCCTAGAAATGGATGTATCtagacttattttagctatagatacatccattttatgcatttataagaCAAGTATTTCTGGACGGAGGGAGTat	5'	G1	0	0	0	2.36664	0	0	0	0
87	139	tae-miR1127b-3p_L-1R+4_1ss12TC	CAAGTATTTCCGGACGGAGGGAGT	24	chr2B	+	345471326	345471435	tctgtctggaaatAGTTGTCCTAGAAATGGATGTATCtagacttattttagctatagatacatccattttatgcatttataagaCAAGTATTTCTGGACGGAGGGAGTat	3'	G1	1278.53	877.863	1232.28	793.773	305.367	271.641	322.597	271.318
88	140	tae-MIR1131-p5_1ss11TG	GGTTCGTGGCGAACCTTTAGCAC	23	chr1B	-	23041655	23041754	cattagtaccGGTTCGTGGCTAACCTTTAGCACcggttcgtgccacgaaccggtactaatgagggtggtgGCAGGATGTTGTCAGTCTGGGCCCcctcca	5'	G1	6.79236	22.7249	41.1141	9.93991	16.4569	27.7995	26.5668	50.0125
88	141	tae-MIR1131-p3	GCAGGATGTTGTCAGTCTGGGCCC	24	chr1B	-	23041655	23041754	cattagtaccGGTTCGTGGCTAACCTTTAGCACcggttcgtgccacgaaccggtactaatgagggtggtgGCAGGATGTTGTCAGTCTGGGCCCcctcca	3'	G1	53.2939	65.9022	61.1002	40.7063	14.6283	33.3594	47.4408	46.2616
89	142	tae-MIR1133-p5	AATGGATGTATCTAGCACTAACT	23	chr1B	-	551695125	551695304	acttcttagtgatagtggtcaattacatcatatactccctcagtccgaaaaagcatgtctcaagcttattcctcaAATGGATGTATCTAGCACTAACTtgatcctacatacatccatTTGAGGGACAAGCTTTTTCGGatggagggagtagtaattttgatatacacactgaagttgcta	5'	G1	141.072	215.205	212.138	132.295	9.14272	17.474	9.48816	12.5031
89	143	tae-MIR1133-p3_1ss11CA	TTGAGGGACAAGCTTTTTCGG	21	chr1B	-	551695125	551695304	acttcttagtgatagtggtcaattacatcatatactccctcagtccgaaaaagcatgtctcaagcttattcctcaAATGGATGTATCTAGCACTAACTtgatcctacatacatccatTTGAGGGACAAGCTTTTTCGGatggagggagtagtaattttgatatacacactgaagttgcta	3'	G1	43.8891	48.1768	46.2534	33.133	10.9713	7.94272	9.48816	7.50188
90	144	tae-MIR1135-p5	ATGTATCTAGAACTAAAATACGTC	24	chr1A	+	436256026	436256134	ctactccctccattcggaattacttgtctcggatatggATGTATCTAGAACTAAAATACGTCTAGATACATCtatttctgcgacaagtaattccgaacggagggagtag	5'	G1	1369.44	1474.47	1387.32	1076.59	235.882	237.487	146.118	300.7
90	145	tae-MIR1135-p3	AACTAAAATACGTCTAGATACATC	24	chr1A	+	436256026	436256134	ctactccctccattcggaattacttgtctcggatatggATGTATCTAGAACTAAAATACGTCTAGATACATCtatttctgcgacaagtaattccgaacggagggagtag	3'	G1	1583.14	1614.15	1557.77	1236.65	566.849	407.461	354.857	664.542
91	146	tae-MIR1136-p5_2ss12GA17GA	ACTTGTCGCAGATATGAATGTATC	24	chr6A	-	10607422	10607528	tactccctccgttccgaattACTTGTCGCAGGTATGGATGTATCtagatgtATTTTAGTTCTAAATACATCCATTtctgcgacgagtaatttgaaacggagggagta	5'	G1	570.558	585.696	627.276	442.089	232.225	158.06	168.889	191.923
91	147	tae-MIR1136-p3_1ss13AG	ATTTTAGTTCTAGATACATCCATT	24	chr6A	-	10607422	10607528	tactccctccgttccgaattACTTGTCGCAGGTATGGATGTATCtagatgtATTTTAGTTCTAAATACATCCATTtctgcgacgagtaatttgaaacggagggagta	3'	G1	239.3	303.832	323.774	200.218	82.2845	23.8282	75.9052	93.7735
92	148	tae-MIR1137a-p5_2ss9GA20GC	TCCAAAATAGATGACCCAACT	21	chr7A	+	180642582	180642729	cacgatgacgacgattacatagccttgtactccctccgtTCCAAAATGGATGACCCAAGTttgtactaaagttagtacaaagttgagtCATCTATTCTGGAACGGAGGGAGTagtagtaatacaacgttgctagtgataaggaaaatc	5'	G1	460.835	434.727	405.146	431.913	1801.12	2200.93	1819.83	2350.59
92	149	tae-MIR1137a-p3_1ss9CT	CATCTATTTTGGAACGGAGGGAGT	24	chr7A	+	180642582	180642729	cacgatgacgacgattacatagccttgtactccctccgtTCCAAAATGGATGACCCAAGTttgtactaaagttagtacaaagttgagtCATCTATTCTGGAACGGAGGGAGTagtagtaatacaacgttgctagtgataaggaaaatc	3'	G1	849.045	785.069	844.077	692.559	423.308	331.211	422.223	408.853
93	150	tae-miR1137b-5p_1ss10GA	TCCGTTCCAAAATAGATGACC	21	chr4A	-	5745775	5745864	ttgatctatcTCCGTTCCAGAATAGATGACCcaactttatactaaaattagtacaaagTTGGGTTATCTATTTTAGAACggaaggagtac	5'	G1	160.927	209.751	171.023	189.568	537.592	598.087	476.305	602.651
93	151	tae-MIR1137b-p3_2ss7TC17AG	TTGGGTCATCTATTTTGGAAC	21	chr4A	-	5745775	5745864	ttgatctatcTCCGTTCCAGAATAGATGACCcaactttatactaaaattagtacaaagTTGGGTTATCTATTTTAGAACggaaggagtac	3'	G1	924.283	617.435	467.959	759.22	595.191	531.368	486.742	546.387
94	152	tae-MIR1138-p5_1ss22AG	GGTCTGTCTAGGACACATCTAGA	23	chr1A	-	531978831	531979024	atcttgtataGGTCTGTCTAGGACACATCTAAAtgtgacataactatgtcacatctaagctgatgtccactctgtttgtggtctattttttttatcctagtttttttatttcttattgctacattatatatTTGTAGGAGCTTAGATGTGACATCcttaaaaacatctagatgtgaattaaacaaactgatctt	5'	G1	29.2594	30.9059	31.4066	30.2931	0	7.94272	20.8739	18.7547
94	153	tae-MIR1138-p3_1ss5AG	TTGTGGGAGCTTAGATGTGACATC	24	chr1A	-	531978831	531979024	atcttgtataGGTCTGTCTAGGACACATCTAAAtgtgacataactatgtcacatctaagctgatgtccactctgtttgtggtctattttttttatcctagtttttttatttcttattgctacattatatatTTGTAGGAGCTTAGATGTGACATCcttaaaaacatctagatgtgaattaaacaaactgatctt	3'	G1	79.4184	105.443	89.6517	61.0594	0	7.94272	13.2834	17.5044
95	154	ata-miR1432-5p_L+1R-1	ATCAGGAGAGATGACACCGAC	21	chr2B	+	205394346	205394455	ggtcctgtgATCAGGAGAGATGACACCGACaccgatcagatgggtcggcttaaccaggccgtgcatccgtctgttcggagtTGGTGTCACCTCGCCTGAACAtagggctc	5'	G1	11546	13109.5	9615	9543.26	133.484	147.735	159.401	126.282
95	155	ata-miR1432-3p_L-1R+1	TGGTGTCACCTCGCCTGAACA	21	chr2B	+	205394346	205394455	ggtcctgtgATCAGGAGAGATGACACCGACaccgatcagatgggtcggcttaaccaggccgtgcatccgtctgttcggagtTGGTGTCACCTCGCCTGAACAtagggctc	3'	G1	1230.98	405.412	697.227	593.081	0	0	0	0
96	156	tae-miR1847-5p	ACCTGCAGTTGGGCCAATGAC	21	chr5A	-	325566627	325566719	ccgtaactgtACCTGCAGTTGGGCCAATGACatgtgggcctaacagacggctggcccACATGCCATTGATCCAACTGTaggtgcagttacggc	5'	G1	254.975	171.346	292.367	163.299	122.512	101.667	81.5981	88.7723
96	157	tae-MIR1847-p3_2ss13TC21TC	ACATGCCATTGACCCAACTGC	21	chr5A	-	325566627	325566719	ccgtaactgtACCTGCAGTTGGGCCAATGACatgtgggcctaacagacggctggcccACATGCCATTGATCCAACTGTaggtgcagttacggc	3'	G1	71.0585	64.0842	74.2339	65.7927	0	0	0	7.50188
97	158	tae-MIR5049-p5_1ss8AG	ATTACTTGTCTTAGATTTGTC	21	chr7B	+	589783622	589783735	acggaaggatgtacttcctccaatccgtATTACTTATCTTAGATTTGTCtagatacatacatttatacaaatttaagacgAATAATATGGATCGGAGGGAGTacctgataataa	5'	G1	24.0345	23.9369	22.5557	20.8265	15.8474	20.6511	0	39.3849
97	159	tae-MIR5049-p3_2ss13CT18GA	AATAATATGGATTGGAGAGAGT	22	chr7B	+	589783622	589783735	acggaaggatgtacttcctccaatccgtATTACTTATCTTAGATTTGTCtagatacatacatttatacaaatttaagacgAATAATATGGATCGGAGGGAGTacctgataataa	3'	G1	5.22489	8.63546	5.13927	5.67995	0	0	0	6.25157
98	160	hvu-MIR5050-p5	TTTGCCGGTTGAACGACCTCA	21	chr7A	-	60557918	60558025	gttTTTGCCGGTTGAACGACCTCAccatgtcgaccgcctcttcctcgacaagtgccagggagatctgctcgtgCCATGATGAGGTCGTTCAACCagcaaaacggcggc	5'	G1	1225.76	1148.06	1468.12	1035.64	82.2845	112.787	119.551	140.035
98	161	tae-MIR5050-p3	CCATGATGAGGTCGTTCAACC	21	chr7A	-	60557918	60558025	gttTTTGCCGGTTGAACGACCTCAccatgtcgaccgcctcttcctcgacaagtgccagggagatctgctcgtgCCATGATGAGGTCGTTCAACCagcaaaacggcggc	3'	G1	66.8786	49.9948	91.3648	50.1729	9.14272	0	13.2834	0
99	162	tae-miR5062-5p	TGAACCTTAGGGAACAGCCGCAT	23	chr5B	+	652391233	652391390	cgtagcttctTGAACCTTAGGGAACAGCCGCATaacaccattaacttgaaaaccacttaccttatcccaaaactgctcctaccacaatataaggggtaaggaatggtttttggtttgtgaggtcatGCGGATTTTTCACCAAGGTTCAAGtggttatc	5'	G1	4185.14	3291.47	4185.65	2890.15	788.102	610.001	1030.41	873.969
99	163	ata-miR5062a-3p_2ss2TC18AG	GCGGATTTTTCACCAAGGTTCAAG	24	chr5B	+	652391233	652391390	cgtagcttctTGAACCTTAGGGAACAGCCGCATaacaccattaacttgaaaaccacttaccttatcccaaaactgctcctaccacaatataaggggtaaggaatggtttttggtttgtgaggtcatGCGGATTTTTCACCAAGGTTCAAGtggttatc	3'	G1	901.816	239.066	636.698	99.8724	138.969	73.073	129.039	61.2654
100	164	bdi-MIR5067-p5_2ss13TC17CT	CGATCCATATTACTTGTCGCT	21	chr7B	+	708847649	708847734	tactccctcCGTTCCATATTACTTGTCGCTgatttagtacaactttgtactaaatcagcgacaagtaatatggaacggagggagta	5'	G1	0	0	0	2.36664	0	0	0	0
101	165	tae-MIR5084-p5_2ss4AG22TC	GATGACATGTGGGGCCAGGTCCC	23	chr1A	+	492238387	492238515	aaaaaaggggtttagatcctctgcagtaccgtatggtgctgtagtatgGATAACATGTGGGGCCAGGTCTCacctggcagtgactgtacaacatcataCAGTACTGCAGAGGATCCTAACCccttaaaa	5'	G1	0	2.27249	5.13927	5.20662	0	0	0	0
101	166	tae-miR5084_L-3R+2	CAGTACTGCAGAGGATCCTAACC	23	chr1A	+	492238387	492238515	aaaaaaggggtttagatcctctgcagtaccgtatggtgctgtagtatgGATAACATGTGGGGCCAGGTCTCacctggcagtgactgtacaacatcataCAGTACTGCAGAGGATCCTAACCccttaaaa	3'	G1	37.6192	38.1778	27.9805	20.3531	0	0	0	0
102	167	ata-miR5084-5p_1ss8AG	ATCCTCTGCAGTACTGTACGGTGC	24	chr7B	+	570558930	570559049	gacgggttaggATCCTCTGCAGTACTGCACGGTGCtatacagtcactgccatgtgggacctggccccacatgtcatcgacactacagcaccataTGGTACTGCAGAGGATCTCAACCcct	5'	G1	21.9445	16.3619	17.7019	13.7265	0	0	0	0
102	168	ata-MIR5084-p3	CGGTACTGCAGAGGATCTCAACC	23	chr7B	+	570558930	570559049	gacgggttaggATCCTCTGCAGTACTGCACGGTGCtatacagtcactgccatgtgggacctggccccacatgtcatcgacactacagcaccataTGGTACTGCAGAGGATCTCAACCcct	3'	G1	8.35983	14.9984	26.2674	15.1465	12.7998	0	0	0
103	169	tae-MIR5085-p5_1ss10CT	TTTTGTGGCTTGTGTAAAAAAGA	23	chr7B	+	624474040	624474168	taaagtgaaaaaggacattTTTTGTGGCCTGTGTAAAAAAGAcaattttcgacgcttaattacaactattcacgaggcatttttttaatctttttatacatgccacaaacaatgtcccttttcaccgaa	5'	G1	18.8096	8.18096	3.42618	7.57326	0	0	0	0
104	170	rgl-MIR5141-p5_1ss16TA	TTGTGCCAATTCCAGATTTGAAC	23	chr2A	-	752080735	752080896	ttgagtaatgcctgagtcgcagcatcaaggtctgacccaaattgagcgaaggcggccacttcgcgataTTGTGCCAATTCCAGTTTTGAACtaccgcagacttgtttcatagctttcaactgagcggcagacccgacgcgactgacggataagccaacgtta	5'	G1	0	2.72699	0	0	0	0	0	0
105	171	ata-MIR5168-p5	TTGTTGTCTGGTTCAAGGTCT	21	chr5A	+	411834627	411834748	agttaggttaagggggTTGTTGTCTGGTTCAAGGTCTccacatacataatatacatggagagcatgatatggattgtatgatttggtgacctCGGACCAGGCTTCAATCCCTttaaccagca	5'	G1	53.2939	53.6307	53.6768	35.4997	0	0	13.2834	3.12578
105	172	ata-miR5168-3p_L-1	CGGACCAGGCTTCAATCCCT	20	chr5A	+	411834627	411834748	agttaggttaagggggTTGTTGTCTGGTTCAAGGTCTccacatacataatatacatggagagcatgatatggattgtatgatttggtgacctCGGACCAGGCTTCAATCCCTttaaccagca	3'	G1	5555.11	7340.14	6003.09	5314.66	1566.15	1917.37	2168.04	1686.67
106	173	tae-MIR5175-p5_1ss1AT	TTTACTCGTCGTGGTTTTAGT	21	chr2A	-	266768781	266768865	actccctctgttccaaATTACTCGTCGTGGTTTTAGTccaaatttgaactaaaaccatGACGAGTAATTTGGAACGGAGggagta	5'	G1	76.2834	91.3541	96.504	62.0061	40.228	25.4167	30.3621	45.0113
106	174	tae-MIR5175-p3_1ss19GA	GACGAGTAATTTGGAACGAAG	21	chr2A	-	266768781	266768865	actccctctgttccaaATTACTCGTCGTGGTTTTAGTccaaatttgaactaaaaccatGACGAGTAATTTGGAACGGAGggagta	3'	G1	488.005	450.786	626.8	426.627	56.6849	55.599	9.48816	91.2729
107	175	bdi-MIR5200a-p5_1ss10GT	GAGCCTTAGTGAATATCTACA	21	chr7B	+	8934715	8934813	aaagcagtcGAGCCTTAGTGAATATCTACAccagtaagtttttttcttcatgccagaaatacttaacagTGTAGATACTCCCTAAGGCTTggtggtatt	5'	G1	6.96652	2.72699	5.90064	6.62661	0	0	0	0
107	176	bdi-miR5200a-3p	TGTAGATACTCCCTAAGGCTT	21	chr7B	+	8934715	8934813	aaagcagtcGAGCCTTAGTGAATATCTACAccagtaagtttttttcttcatgccagaaatacttaacagTGTAGATACTCCCTAAGGCTTggtggtatt	3'	G1	349.023	387.838	620.804	475.459	6.09515	2.64757	0	0
108	177	tae-MIR5200-p5	TAAGCCTTAGTGAATATCTAC	21	chr7B	+	8934124	8934216	actaatTAAGCCTTAGTGAATATCTACactagtaagtttttcttcatgtttgaaatgcttagcatTGTAGATACTCCCTAAGGCTTgggtggt	5'	G1	384.204	346.1	607.48	514.272	0	0	0	0
108	178	tae-miR5200	TGTAGATACTCCCTAAGGCTT	21	chr7B	+	8934124	8934216	actaatTAAGCCTTAGTGAATATCTACactagtaagtttttcttcatgtttgaaatgcttagcatTGTAGATACTCCCTAAGGCTTgggtggt	3'	G1	349.023	387.838	620.804	475.459	6.09515	2.64757	0	0
109	179	ata-miR5200-5p_L-1	AGCCTTAGTGAATATCTACA	20	chr7A	-	70159978	70160076	ttaagcactaaAGCCTTAGTGAATATCTACActagtaagtttttcttcatgttggaaatgcttagcatTGTAGATACTCCCTAAGGCTTgggtggtatt	5'	G1	145.949	238.839	419.612	280.921	0	0	0	0
109	180	ata-miR5200-3p	TGTAGATACTCCCTAAGGCTT	21	chr7A	-	70159978	70160076	ttaagcactaaAGCCTTAGTGAATATCTACActagtaagtttttcttcatgttggaaatgcttagcatTGTAGATACTCCCTAAGGCTTgggtggtatt	3'	G1	349.023	387.838	620.804	475.459	6.09515	2.64757	0	0
110	181	tae-MIR5384-p5	TTCGCCGGTCGCGCGTTCCCC	21	chr1A	-	38971355	38971420	tgccgaccccTTCGCCGGTCGCGCGTTCCCCttgcggtGAGCGCGCCGCCGTCGAATGgatcggtg	5'	G1	112.858	157.256	181.016	216.311	544.906	462.266	375.731	363.841
110	182	tae-MIR5384-p3_2ss8CT19TC	GAGCGCGTCGCCGTCGAACG	20	chr1A	-	38971355	38971420	tgccgaccccTTCGCCGGTCGCGCGTTCCCCttgcggtGAGCGCGCCGCCGTCGAATGgatcggtg	3'	G1	0	3.18148	4.56824	0	0	0	0	0
111	183	hvu-MIR6191-p5_1ss9AG	CTTGTCTTGGATTTGTCTAGATA	23	chr5B	-	473894645	473894724	attCTTGTCTTAGATTTGTCTAGATAtggatgtatcaagtcttgatacatccgtatctagacaaatctaagacaagaatt	5'	G1	84.6433	97.5655	116.776	67.2127	32.3043	7.94272	9.48816	51.888
112	184	tae-miR6197-5p	TCTGTAAACAAATGTAGGACG	21	chr1A	+	178682924	178683014	aagtactcccTCTGTAAACAAATGTAGGACGtttttgcagtttaaattaaactgctaaaacatctTACATTTGTGTACAGAGGGAatatat	5'	G1	5.22489	13.1804	22.2702	15.1465	18.2854	0	9.48816	7.50188
112	185	tae-MIR6197-p3_1ss11TA	TACATTTGTGAACAGAGGGA	20	chr1A	+	178682924	178683014	aagtactcccTCTGTAAACAAATGTAGGACGtttttgcagtttaaattaaactgctaaaacatctTACATTTGTGTACAGAGGGAatatat	3'	G1	5.22489	11.8169	9.13648	6.62661	0	0	0	0
113	186	hvu-MIR6200-p5_1ss15AT	TTTCCCAGTGACAGTAGGGGCAGC	24	chr4B	-	672164338	672164526	ctttggtttggccaactagattggtagttcttgcaatgggagaagtgcttagctttgggttcaatcttgcggtgtccTTTCCCAGTGACAGAAGGGGCAGCaaggcacgtattgtattgttgccatcgaggataacaagatgtggtttttatcatattgcatgaatttatccctctacatcatgtcatc	5'	G1	15.6747	0	0	4.73329	0	0	20.8739	8.7522
114	187	osa-MIR6253-p3	CAACAATCATTTTCCTCTCATTA	23	chr2A	-	644556441	644556516	atattaatttgaggaaagtgggcagttgggctgagcttgataatctcttttgcCAACAATCATTTTCCTCTCATTA	3'	G1	0	0	0	0	0	0	0	18.7547
115	188	tae-miR7757-5p_1ss2TC	ACAAAACCTTCAGCTATCCATC	22	chr3A	+	702165265	702165608	tgcattatatATAAAACCTTCAGCTATCCATCtccatatcagtccgtctctcttaattttgtaatcttttggaaatatgcttaaatatcctcgaacataagaacgagccacacatgctgcaccaatactgtgaaaagtagcatagaatgagtaaaagaggctcttgacttttagattatgcaagagctttgatctacaagtcaacccttttttactaactactagtagctttgatctgccttcttatctataggattagttattatgtttaactatgtttttagaagattaagcaagcttattcgatatgtaaaTGGATAGTTTGAGGTTTTATTTataatgat	5'	G1	52362.8	57814.9	49627.1	55544.2	14407.1	13124.5	13048.1	12464.4
115	189	tae-MIR7757-p3_1ss19AG	TGGATAGTTTGAGGTTTTGTTT	22	chr3A	+	702165265	702165608	tgcattatatATAAAACCTTCAGCTATCCATCtccatatcagtccgtctctcttaattttgtaatcttttggaaatatgcttaaatatcctcgaacataagaacgagccacacatgctgcaccaatactgtgaaaagtagcatagaatgagtaaaagaggctcttgacttttagattatgcaagagctttgatctacaagtcaacccttttttactaactactagtagctttgatctgccttcttatctataggattagttattatgtttaactatgtttttagaagattaagcaagcttattcgatatgtaaaTGGATAGTTTGAGGTTTTATTTataatgat	3'	G1	450.386	496.312	528.202	385.29	744.217	918.178	1015.23	841.461
116	190	stu-MIR8005a-p5_2ss9GT19GT	AGGGTTTATGGTTTAGGGTTTAGG	24	chr4A	+	329188885	329188999	gtttagggtttAGGGTTTATGGTTTGGGGTTTAGGgtttagggttaggtagGTTTAGGGTTTAGGGTTTAGGGTTtaggttttagggtttagggtttagggtttagtgtttgggt	5'	G1	0	0	0	2.83997	0	0	0	0
116	191	stu-MIR8005a-p3_1ss5GA	GTTTAGGGTTTAGGGTTTAGGGTT	24	chr4A	+	329188885	329188999	gtttagggtttAGGGTTTATGGTTTGGGGTTTAGGgtttagggttaggtagGTTTAGGGTTTAGGGTTTAGGGTTtaggttttagggtttagggtttagggtttagtgtttgggt	3'	G1	0	0	15.9888	5.20662	0	0	11.3858	0
117	192	tae-miR9652-5p	CCTGTTTGTCATTAAGTTTCTT	22	chr2B	-	720073083	720073191	agatgtgtttgtcgCCTGTTTGTCATTAAGTTTCTTagtgcctttgccatcctagtgaaaggtcaaaaggtactTAGAAGCTTAATGAGAACATGtgactaacgtactt	5'	G1	152.567	161.801	121.058	115.019	987.414	918.178	962.099	981.496
117	193	tae-MIR9652-p3	TAGAAGCTTAATGAGAACATG	21	chr2B	-	720073083	720073191	agatgtgtttgtcgCCTGTTTGTCATTAAGTTTCTTagtgcctttgccatcctagtgaaaggtcaaaaggtactTAGAAGCTTAATGAGAACATGtgactaacgtactt	3'	G1	21.9445	38.6323	39.4011	46.3862	435.193	428.907	392.81	470.118
118	194	tae-miR9653b_L+3R-1	CCATGGCCAAGGTCTCTTGAGGC	23	Un	-	445942253	445942312	ccacggCCATGGCCAAGGTCTCTTGAGGCttgcccTTGAAGACTTTGGCCATGTCCatgg	5'	G1	188.096	357.235	232.98	399.49	193.826	322.474	176.48	267.567
118	195	tae-MIR9653b-p3	TTGAAGACTTTGGCCATGTCC	21	Un	-	445942253	445942312	ccacggCCATGGCCAAGGTCTCTTGAGGCttgcccTTGAAGACTTTGGCCATGTCCatgg	3'	G1	10.4498	11.3624	0	2.36664	438.85	511.511	563.596	673.919
119	196	tae-MIR9654b-p5_1ss21GC	GCTTCAAGCCTTGAGGAATACGG	23	chr1B	+	653005106	653005230	atgctcacatgcacgttggtttGCTTCAAGCCTTGAGGAATAGGGtagactgcacggagctatgtgcagtgcagtttacactATTCCGAAAGGCTTGAAGCGAATtaactagcattgtgcctctt	5'	G1	0	0	0	0	39.3137	20.6511	84.4446	78.1446
119	197	tae-miR9654b-3p_L+1_1ss20GT	ATTCCGAAAGGCTTGAAGCTAAT	23	chr1B	+	653005106	653005230	atgctcacatgcacgttggtttGCTTCAAGCCTTGAGGAATAGGGtagactgcacggagctatgtgcagtgcagtttacactATTCCGAAAGGCTTGAAGCGAATtaactagcattgtgcctctt	3'	G1	9.40481	25.2246	25.1253	23.6664	6610.18	7375.61	8972	11165.9
120	198	tae-MIR9654a-p5_1ss9TA	AAGCCTTGAGGAATAGGGTAGACT	24	chr3B	-	830422569	830422674	tgcacgttggttcgcttcAAGCCTTGTGGAATAGGGTAGACTgcatggagctatgtgcagtgcagtttacactATTCTGAAAGGCTTGAAGCGAATtaactagcat	5'	G1	0	0	0	0	13.7141	0	4.74408	9.37735
120	199	tae-miR9654a-3p_L+1_1ss20GT	ATTCTGAAAGGCTTGAAGCTAAT	23	chr3B	-	830422569	830422674	tgcacgttggttcgcttcAAGCCTTGTGGAATAGGGTAGACTgcatggagctatgtgcagtgcagtttacactATTCTGAAAGGCTTGAAGCGAATtaactagcat	3'	G1	0	1.13624	0	0	539.42	484.506	612.935	810.828
121	200	tae-MIR9655-p5	TCGGCTACTTCCTTTCCCTTGC	22	chr6B	+	115271179	115271300	cgggtgatccgtctcaggcgTCGGCTACTTCCTTTCCCTTGCcagtgcgccatgccggcgggtgcacccctcttgcacaggCAAGGGAAGGAAGTAGCCAACgtcttgggcggatctagcat	5'	G1	76.2834	53.1762	38.83	26.0331	6827.78	4676.67	4106.47	4546.14
121	201	tae-miR9655-3p_1ss9GT	CAAGGGAATGAAGTAGCCAAC	21	chr6B	+	115271179	115271300	cgggtgatccgtctcaggcgTCGGCTACTTCCTTTCCCTTGCcagtgcgccatgccggcgggtgcacccctcttgcacaggCAAGGGAAGGAAGTAGCCAACgtcttgggcggatctagcat	3'	G1	0	15.9074	0	0	2781.21	2131.83	1546.57	1965.49
122	202	tae-miR9657b-5p_1ss5TC	TTCGCCGGAGAAGCATGTTGC	21	Un	+	147246801	147246896	gcatagcggcgtgctgactccgTTCGCCGGAGAAGCATGTTGCggaccagtgccgcgtgcttcctcgtcgaacggtggcgaccacgttgcacgcgc	5'	G1	0	0	0	0	12.7998	7.94272	0	8.7522
123	203	tae-MIR9658-p5	CCGATTCTCCCAGAATTTTGA	21	chr6B	+	64341086	64341234	tctggtaacaatagattgggattcaggcgcagttcttttgaCCGATTCTCCCAGAATTTTGAgaatcgcacctcctaaaccaaataggtttaagattgtgagaacggtctgattctcATCGTTCTGGGTGAATAGGCCaaaaaaaccag	5'	G1	21.9445	10.9079	9.13648	10.8866	210.283	162.031	210.637	177.545
123	204	tae-miR9658-3p_1ss9GT	ATCGTTCTTGGTGAATAGGCC	21	chr6B	+	64341086	64341234	tctggtaacaatagattgggattcaggcgcagttcttttgaCCGATTCTCCCAGAATTTTGAgaatcgcacctcctaaaccaaataggtttaagattgtgagaacggtctgattctcATCGTTCTGGGTGAATAGGCCaaaaaaaccag	3'	G1	36.5742	35.9053	29.1225	30.2931	665.59	603.647	576.88	477.62
124	205	tae-MIR9659-p5	TGCTGGGAAAACTATTGAACT	21	chr6B	-	42376507	42376627	tccaggcctagttggggtggaTGCTGGGAAAACTATTGAACTagataagttacaactcatctcgaagtaacttgtctggTCCAATGGTTGTTCACGGCATCcacaaagggcctggctatcc	5'	G1	0	0	0	0	307.195	177.917	392.81	322.581
124	206	tae-miR9659-3p	TCCAATGGTTGTTCACGGCATC	22	chr6B	-	42376507	42376627	tccaggcctagttggggtggaTGCTGGGAAAACTATTGAACTagataagttacaactcatctcgaagtaacttgtctggTCCAATGGTTGTTCACGGCATCcacaaagggcctggctatcc	3'	G1	73.1485	49.0858	59.9581	52.0662	8831.87	5869.67	7729.05	8118.29
125	207	tae-miR9660-5p_L+1	CTTGCGAGCAACGGATGAATC	21	chr6B	+	642573020	642573107	gctctttctCTTGCGAGCAACGGATGAATCagcctcgttatccaatccagaggtggctgatTTCTCCTTTGCTCGAGTAGAGaaagag	5'	G1	17.7646	16.3619	20.5571	22.2465	73.1417	76.2501	70.2123	67.5169
125	208	tae-MIR9660-p3	TTCTCCTTTGCTCGAGTAGAG	21	chr6B	+	642573020	642573107	gctctttctCTTGCGAGCAACGGATGAATCagcctcgttatccaatccagaggtggctgatTTCTCCTTTGCTCGAGTAGAGaaagag	3'	G1	0	0	3.42618	0	0	0	0	0
126	209	tae-MIR9662b-p5_1ss8CG	CGGCTCTGTGGTGTTCAAGC	20	chr6A	-	110886062	110886161	tcggggagcccggCGGCTCTCTGGTGTTCAAGCaggaacctcatgctaccggcagcatgcggcgcttgcTTGAACATCCCAGAGCCACCGgcgtgccaaa	5'	G1	1559.11	1075.34	1450.99	998.724	4938.9	4349.43	4694.74	3280.82
126	210	tae-miR9662a-3p	TTGAACATCCCAGAGCCACCG	21	chr6A	-	110886062	110886161	tcggggagcccggCGGCTCTCTGGTGTTCAAGCaggaacctcatgctaccggcagcatgcggcgcttgcTTGAACATCCCAGAGCCACCGgcgtgccaaa	3'	G1	4242.61	5010.38	4006.34	4756.48	7890.17	6951.47	6525.95	7655.67
127	211	tae-MIR9664-p5	CGGCATAGAGGCACTGCAAA	20	chr1B	+	334672592	334672709	ggtctgatggttaacgaaaccaCGGCATAGAGGCACTGCAAAcatccgagatgagcaaactaagcttgtccgtagttTGCAGTCCTCGATGTCGTAGttttgtttttccatctattgt	5'	G1	89.8681	392.232	101.643	169.925	25.5996	52.4219	20.8739	45.0113
127	212	tae-miR9664-3p_L-1	TGCAGTCCTCGATGTCGTAG	20	chr1B	+	334672592	334672709	ggtctgatggttaacgaaaccaCGGCATAGAGGCACTGCAAAcatccgagatgagcaaactaagcttgtccgtagttTGCAGTCCTCGATGTCGTAGttttgtttttccatctattgt	3'	G1	119.128	440.863	171.88	221.045	65.8276	320.886	83.4958	143.786
128	213	tae-MIR9665-p5_1ss24TC	GTTTGACTTTGCACTGCTAGCGGC	24	chr2A	+	717895035	717895165	taataatttgGTTTGACTTTGCACTGCTAGCGGCggcactgccgcactgcccggtcagtgtaagctcattacactgtccgggcagtgcggccgtgcacTGCTAGCAGTGTAAACTCAAATCAtatcattac	5'	G1	0	0	0	0	356.566	498.803	512.36	575.144
128	214	tae-miR9665-3p_L+1	TGCTAGCAGTGTAAACTCAAATCA	24	chr2A	+	717895035	717895165	taataatttgGTTTGACTTTGCACTGCTAGCGGCggcactgccgcactgcccggtcagtgtaagctcattacactgtccgggcagtgcggccgtgcacTGCTAGCAGTGTAAACTCAAATCAtatcattac	3'	G1	0	0	0	0	188.34	179.505	341.574	240.06
129	215	tae-MIR9666c-p5	ATTCGGATTCGCCATCATACG	21	chr4A	+	580999365	580999457	ATTCGGATTCGCCATCATACGtccaaccgtgcatttgatatgcatatatatgcatcacgagccaCGGTTGGCTGTATGATGGCGAtaccgatt	5'	G1	0	0	0	0	27.4282	11.6493	0	14.587
129	216	tae-MIR9666c-p3	CGGTTGGCTGTATGATGGCGA	21	chr4A	+	580999365	580999457	ATTCGGATTCGCCATCATACGtccaaccgtgcatttgatatgcatatatatgcatcacgagccaCGGTTGGCTGTATGATGGCGAtaccgatt	3'	G1	0	0	0	0	12.7998	19.0625	0	12.0864
130	217	tae-MIR9666a-p5	TTCGCCATCATACGCCCAACC	21	chr3A	-	3395224	3395321	tcattcggaTTCGCCATCATACGCCCAACCgtgcatttgatatgcatatatatgcatcacgagccaCGGTAGGGCTGTATGATGGCGAtaccgattgg	5'	G1	0	0	0	0	51.1992	25.9462	0	25.8398
130	218	tae-miR9666a-3p	CGGTAGGGCTGTATGATGGCGA	22	chr3A	-	3395224	3395321	tcattcggaTTCGCCATCATACGCCCAACCgtgcatttgatatgcatatatatgcatcacgagccaCGGTAGGGCTGTATGATGGCGAtaccgattgg	3'	G1	0	0	0	0	281.596	297.058	87.291	254.647
131	219	tae-MIR9666b-p5	ATTCGGATTCGCCATCATACG	21	chr1A	+	554636535	554636632	tcATTCGGATTCGCCATCATACGtccaaccgtgcatttgatatgcatatatatgcatcacgagccaCGGTTGGGCTGTATGATGGCGAtaccgattgg	5'	G1	0	0	0	0	27.4282	11.6493	0	14.587
131	220	tae-miR9666b-3p	CGGTTGGGCTGTATGATGGCGA	22	chr1A	+	554636535	554636632	tcATTCGGATTCGCCATCATACGtccaaccgtgcatttgatatgcatatatatgcatcacgagccaCGGTTGGGCTGTATGATGGCGAtaccgattgg	3'	G1	5.22489	9.99895	3.42618	5.20662	429.708	343.125	149.913	317.163
132	221	tae-miR9667-5p	AAATATGGCAAACAATGAATG	21	chr7B	-	35073451	35073541	aaaatctAAATATGGCAAACAATGAATGagaatccaaagatagggttatctttggattttcatttattgttttccatctttgggatttcat	5'	G1	0	0	0	0	16.4569	9.53126	15.181	10.0025
133	222	tae-MIR9668-p5_1ss23AG	CAAGTATTTTCGGACGGAGGGAGT	24	chr1B	-	81365469	81365608	agatacatccattccaatgaCAAGTATTTTAGGACGGAGGGAATacaagattcgactccatgaagtagctttacctctagcaatagaagaaaaaaaaacTCCCTCTGTCCGGAAATACTTGTCggacaaattgatgtatc	5'	G1	444.638	411.093	475.097	322.337	111.541	109.61	113.858	161.29
133	223	tae-MIR9668-p3_1ss7TC	TCCCTCCGTCCGGAAATACTTGTC	24	chr1B	-	81365469	81365608	agatacatccattccaatgaCAAGTATTTTAGGACGGAGGGAATacaagattcgactccatgaagtagctttacctctagcaatagaagaaaaaaaaacTCCCTCTGTCCGGAAATACTTGTCggacaaattgatgtatc	3'	G1	169.287	197.252	254.679	131.112	12.7998	0	39.8503	53.7635
134	224	tae-MIR9670-p5	TCTTCAAGTACTCCACTTTT	20	chr6A	-	110885937	110886015	cctgaacgtctTCTTCAAGTACTCCACTTTTtttttcttgcggagaaaaAGGTGGAATACTTGAAGAAGAttttcaggt	5'	G1	5596.9	5683.04	4620.77	4823.22	3953.31	3051.59	3106.42	3297.08
134	225	tae-miR9670-3p	AGGTGGAATACTTGAAGAAGA	21	chr6A	-	110885937	110886015	cctgaacgtctTCTTCAAGTACTCCACTTTTtttttcttgcggagaaaaAGGTGGAATACTTGAAGAAGAttttcaggt	3'	G1	648.932	855.365	609.289	666.447	1139.18	1194.58	965.894	1096.53
135	226	tae-MIR9672b-p5	TGAAGGCGATGCTTAATGACA	21	chr5B	-	437511232	437511353	gTGAAGGCGATGCTTAATGACAgtcgtggtgtcctaggcgaagacgatgcttaatggccagcatagacatagtcgcctggctcttcTAAGATACCACGACTGTCATTaagcatcatcttcac	5'	G1	1508.95	1807.77	2194.18	1813.8	869.472	892.762	1012.39	978.996
135	227	tae-MIR9672b-p3_1ss3GA	TAAGATACCACGACTGTCATT	21	chr5B	-	437511232	437511353	gTGAAGGCGATGCTTAATGACAgtcgtggtgtcctaggcgaagacgatgcttaatggccagcatagacatagtcgcctggctcttcTAAGATACCACGACTGTCATTaagcatcatcttcac	3'	G1	5566.6	6796.11	8190.85	6691.22	2194.25	2061.93	2674.71	2426.23
136	228	tae-MIR9672a-p5	GCTTAATGACAGTCGTGGTG	20	chr5A	+	435495340	435495484	tctgtttgaagtgaagatgatGCTTAATGACAGTCGTGGTGtcttagaagagccaggcgactatgtctacgctggccattaagcatcgtctttgcctaggacacCACGACTGTCATTAAGCATCgccttcaccccaaacagagcc	5'	G1	173.466	221.113	269.812	217.258	145.369	192.214	205.893	223.806
136	229	tae-miR9672a-3p_L-1	CACGACTGTCATTAAGCATC	20	chr5A	+	435495340	435495484	tctgtttgaagtgaagatgatGCTTAATGACAGTCGTGGTGtcttagaagagccaggcgactatgtctacgctggccattaagcatcgtctttgcctaggacacCACGACTGTCATTAAGCATCgccttcaccccaaacagagcc	3'	G1	682.371	736.741	1031.28	813.889	277.939	352.657	357.703	394.474
137	230	tae-miR9673-5p	TAAGAAGCAAATAGCACATG	20	chr7B	+	41725591	41725680	cgcctcgaggTAAGAAGCAAATAGCACATGcaggaggtaagaaagaagcaagcgaatgcgTGTGCTCTTTCCTTCTTACCCtcgagccgg	5'	G1	7.31485	19.9979	22.2702	36.4463	18.2854	22.2396	28.4645	30.0075
137	231	tae-MIR9673-p3	TGTGCTCTTTCCTTCTTACCC	21	chr7B	+	41725591	41725680	cgcctcgaggTAAGAAGCAAATAGCACATGcaggaggtaagaaagaagcaagcgaatgcgTGTGCTCTTTCCTTCTTACCCtcgagccgg	3'	G1	0	9.99895	10.8496	11.8332	23.7711	0	0	0
138	232	tae-MIR9674a-p5_1	ATAGCATCATCCATCCTACCA	21	chr5A	-	651138130	651138217	aatttgtccATAGCATCATCCATCCTACCAttcaatggtggctgatgctgcccaacggtgggtaggtggctagtgctatggatagctt	5'	G1	2550.62	2326.12	2336.18	2208.16	945.967	924.797	858.994	805.202
139	233	ata-miR9674c-5p_L+1R-1	TTGAATTTTTCCATAGCATCA	21	chr5A	-	651137969	651138076	atcctctggTTGAATTTTTCCATAGCATCAgcaccggccattcaactctggtggtagtagttgctgccttttggcgctggtgCTATTGATAAATTCAACCGGAtggtt	5'	G1	265.947	117.033	91.3648	196.195	212.111	92.9298	78.7517	97.5245
139	234	ata-MIR9674c-p3_1ss19GC	CTATGGATAAATTCAACCCGA	21	chr5A	-	651137969	651138076	atcctctggTTGAATTTTTCCATAGCATCAgcaccggccattcaactctggtggtagtagttgctgccttttggcgctggtgCTATTGATAAATTCAACCGGAtggtt	3'	G1	558.018	779.918	588.161	708.1	517.478	737.084	561.699	666.417
140	235	tae-miR9674b-5p	ATAGCATCATCCATCCTACCC	21	Un	-	87907603	87907694	gaactcgtccATAGCATCATCCATCCTACCCttcaacggtggttgccgattccccacggtgggtaagatGGCTGATGCTATGAATAACTtca	5'	G1	11273.1	12212.4	9885.76	11127.8	9785.15	9112.95	7610.77	8531.52
140	236	tae-MIR9674b-p3	GGCTGATGCTATGAATAACT	20	Un	-	87907603	87907694	gaactcgtccATAGCATCATCCATCCTACCCttcaacggtggttgccgattccccacggtgggtaagatGGCTGATGCTATGAATAACTtca	3'	G1	0	0	0	0	0	0	0	11.2528
141	237	ata-miR9674a-5p	ATAGCATCATCCATCCTACCC	21	chr4B	-	660673291	660673382	gaacttgtccATAGCATCATCCATCCTACCCttcaacggtggttgccgattccccacggtgggTAAGATGGCTGATGCTATGAAtaacttca	5'	G1	11273.1	12212.4	9885.76	11127.8	9785.15	9112.95	7610.77	8531.52
141	238	ata-miR9674a-3p_L-1R+1_1ss2TC	CAAGATGGCTGATGCTATGGA	21	chr4B	-	660673291	660673382	gaacttgtccATAGCATCATCCATCCTACCCttcaacggtggttgccgattccccacggtgggTAAGATGGCTGATGCTATGAAtaacttca	3'	G1	0	0	0	0	0	11.1198	0	11.2528
142	239	ata-MIR9674b-p5_1ss9GT	GTAGGATGTCCGGTGCTATGG	21	chr4B	-	658624920	658625057	ggcggctgctgctgccccacggtggGTAGGATGGCCGGTGCTATGGatagcttcaacccgatgttcgtgacacgcccccgtccgtcgtgagtcaagcagggagccaatcctctggcTGAATTTGTCCATAGCATCAGc	5'	G1	124.352	101.353	115.919	63.4261	111.541	141.38	113.858	103.776
142	240	ata-miR9674b-3p	TGAATTTGTCCATAGCATCAG	21	chr4B	-	658624920	658625057	ggcggctgctgctgccccacggtggGTAGGATGGCCGGTGCTATGGatagcttcaacccgatgttcgtgacacgcccccgtccgtcgtgagtcaagcagggagccaatcctctggcTGAATTTGTCCATAGCATCAGc	3'	G1	3274.44	3612.8	3609.48	3644.63	1817.57	1962.65	1947.92	1995.5
143	241	tae-MIR9675-p5_1ss9GT	AGACGAGGTTGATCATAAACT	21	Un	-	55450935	55451163	atgctgccagccaAGACGAGGGTGATCATAAACTcctgggtaatcatgttggacacccagtccaggaacatgccgaggagttcagagcggagaggttcaagggagcttgcatggactttcatggtgtattcttcgggtacacgccgcagaccaaaggatggcatgtacctgaagcaggagtttatgatggcccagcagTTTATGATCACTCTCGTTTTGcctgtcatca	5'	G1	0	0	0	0	0	7.94272	0	0
143	242	tae-miR9675-3p	TTTATGATCACTCTCGTTTTG	21	Un	-	55450935	55451163	atgctgccagccaAGACGAGGGTGATCATAAACTcctgggtaatcatgttggacacccagtccaggaacatgccgaggagttcagagcggagaggttcaagggagcttgcatggactttcatggtgtattcttcgggtacacgccgcagaccaaaggatggcatgtacctgaagcaggagtttatgatggcccagcagTTTATGATCACTCTCGTTTTGcctgtcatca	3'	G1	85.6882	59.5392	95.362	111.232	14.6283	22.2396	37.9526	46.2616
144	243	tae-miR9676-5p	TGGATGTCATCGTGGCCGTACA	22	chr3B	-	208059262	208059379	cttcacaccgTGGATGTCATCGTGGCCGTACAtgaatcgtcccccacatccagctctgttcaatttcaggcaaagtggacgtttcattgtACGGCCTGATGACATCCACGgcgtggct	5'	G1	119.128	176.8	123.342	176.078	49.3707	76.2501	56.9289	80.0201
144	244	tae-MIR9676-p3	ACGGCCTGATGACATCCACG	20	chr3B	-	208059262	208059379	cttcacaccgTGGATGTCATCGTGGCCGTACAtgaatcgtcccccacatccagctctgttcaatttcaggcaaagtggacgtttcattgtACGGCCTGATGACATCCACGgcgtggct	3'	G1	78.3734	186.799	113.635	140.105	23.7711	25.4167	0	16.2541
145	245	ata-miR9677-5p	TTCCACTCTACCAACAGCCACG	22	chr3A	-	74337901	74338003	caaaggcggcctcgcttctcTTCCACTCTACCAGCAGCCACGcctcgcccacgaccatggcgTGGCCGTTGGTAGAGTAGGAGAcgagcatggccacctgttc	5'	G1	0	0	0	0	10.9713	0	9.48816	0
145	246	tae-miR9677a_1ss9GT	TGGCCGTTTGTAGAGTAGGAGA	22	chr3A	-	74337901	74338003	caaaggcggcctcgcttctcTTCCACTCTACCAGCAGCCACGcctcgcccacgaccatggcgTGGCCGTTGGTAGAGTAGGAGAcgagcatggccacctgttc	3'	G1	0	0	0	0	31.0852	27.0052	70.2123	33.7585
146	247	ata-miR9772a-5p_L-1	GAGATGAGATTACCCCATAC	20	chr5A	-	611720723	611720814	cagcggccgttGAGATGAGATTACCCCATACcctatagcggcagcttgactccgtgcacgcgtAGGGGGCAATCTCACCTCAACagccgctc	5'	G1	1634.35	2229.31	2655.57	2879.26	1594.49	1432.07	1333.09	1477.87
146	248	ata-miR9772a-3p	AGGGGGCAATCTCACCTCAAC	21	chr5A	-	611720723	611720814	cagcggccgttGAGATGAGATTACCCCATACcctatagcggcagcttgactccgtgcacgcgtAGGGGGCAATCTCACCTCAACagccgctc	3'	G1	150.477	162.71	169.881	171.582	55.7706	19.0625	37.9526	52.5132
147	249	tae-miR9772_L-1	GAGATGAGATTACCCCATAC	20	chr5B	-	653140983	653141070	tagcggccgttGAGATGAGATTACCCCATACcctatagcggcagctcgactccgcacacgcgtAGGGGGCAATCTCACCTCAACagct	5'	G1	1634.35	2229.31	2655.57	2879.26	1594.49	1432.07	1333.09	1477.87
147	250	ata-miR9772a-3p	AGGGGGCAATCTCACCTCAAC	21	chr5B	-	653140983	653141070	tagcggccgttGAGATGAGATTACCCCATACcctatagcggcagctcgactccgcacacgcgtAGGGGGCAATCTCACCTCAACagct	3'	G1	150.477	162.71	169.881	171.582	55.7706	19.0625	37.9526	52.5132
148	251	tae-miR9773	TTTGTTTTTATGTTATTTTGTGAA	24	chr4A	-	269842708	269842872	ttgttgttcagaaataggaaagcagaatgaaatccagtcttagtcaaatatttcatatctcttcttatccatttaaacatatggatttagagtagagcatatggatcaatctatttataattataagaatcgaatgtgTTTGTTTTTATGTTATTTTGTGAAgaa	3'	G1	7478.91	5333.08	8962.31	4374.03	1910.83	2115.94	4068.52	3517.13
149	252	tae-MIR9774-p5	ATACCCAATATCTTGCTAGA	20	chr3A	-	316608499	316608552	aagacagaaATACCCAATATCTTGCTAGAaCAAGATATTGGGTATTTCTGTCTt	5'	G1	17.7646	35.4508	20.5571	15.1465	23.7711	0	26.5668	27.5069
149	253	tae-miR9774_R+1	CAAGATATTGGGTATTTCTGTCT	23	chr3A	-	316608499	316608552	aagacagaaATACCCAATATCTTGCTAGAaCAAGATATTGGGTATTTCTGTCTt	3'	G1	1377.28	1353.04	970.18	535.335	5269.86	4692.56	8708.23	6400.36
150	254	tae-MIR9776-p5_1ss16AG	GGACGAGGATGTGCAGCTGC	20	chr5B	+	607820077	607820164	tagctagagcttGGACGAGGATGTGCAACTGCggtacggtaggaccttcagctacgaccggcagcTGCACATCCATGTCCAAGCTCta	5'	G1	400.227	779.918	442.548	722.3	563.191	872.111	451.636	577.645
150	255	ata-miR9776-3p_L+1R-1	TGCACATCCATGTCCAAGCTC	21	chr5B	+	607820077	607820164	tagctagagcttGGACGAGGATGTGCAACTGCggtacggtaggaccttcagctacgaccggcagcTGCACATCCATGTCCAAGCTCta	3'	G1	0	2.27249	0	0	0	0	0	0
151	256	tae-miR9777_L+2	GCAGCAAACATATCTGAGCACA	22	chr6B	-	117567509	117567621	gctgtttttgtgccgtgatgattgctttacttctgacacctcttgtacgagaagcgccttgatgcgcttcgctgagcagattGCAGCAAACATATCTGAGCACAgtcacacgc	3'	G1	5.22489	10.9079	10.8496	22.7198	51.1992	60.3647	47.4408	93.7735
152	257	tae-MIR9779-p3	ACCTATGATGAGTTGCGAACT	21	chr6A	-	110883094	110883241	ttgtctcatttcatatctgtgtttaagaccaatgatctatattttatgctgtttttaaattgttcttACCTATGATGAGTTGCGAACTgtattgcctacattgtttgaacaatctgtgagaacgtatgcaacgtctgaggatgaacaa	3'	G1	0	4.54498	3.99721	7.57326	0	0	0	15.0038
153	258	tae-MIR9781-p5_2ss21TC23TC	ATATGTCATGAAAAGTATATCACT	24	chr4A	-	547610802	547610894	aatatgtgttATATGTCATGAAAAGTATATTATTagatttctacacggatgtagtttctaaatatatattTTTTGTCACATATAATACATAtt	5'	G1	11.4948	16.3619	6.28133	4.25996	0	0	0	0
153	259	tae-miR9781_1ss5GA	TTTTATCACATATAATACATA	21	chr4A	-	547610802	547610894	aatatgtgttATATGTCATGAAAAGTATATTATTagatttctacacggatgtagtttctaaatatatattTTTTGTCACATATAATACATAtt	3'	G1	19.8546	14.5439	20.5571	10.8866	0	0	0	0
154	260	tae-MIR9782-p3_1ss6TA	AATATATGACTTGTATTAGGTTGG	24	chr3B	-	256862105	256862241	aggttgtcaattttatcaccctaatataaactatataacacaaaaattatatcttttgaaaatagaacatatgaagtttatattggtatattttttgtAATATATGACTTGTATTAGGTTGGtcaaattgacgacct	3'	G1	84.6433	72.7197	65.6684	51.1195	0	0	0	0
1	1	gma-miR156a_L+1R+2	TTGACAGAAGAGAGTGAGCACCA	23	chr3A	+	71681698	71681873	tcaatatgtgatgtgcacaagagaggtgggtgctgtgtgtggaagTTGACAGAAGAGAGTGAGCACCCatggtgtttccttagcatcaaggggcatgccagggagctatgcgtgctcactgctctatctgtcagccactgatcagaccccgtttcttgcatgtaatcacatatcct	5'	G2	29.2594	14.5439	22.8412	29.3464	0	0	0	0
2	2	stu-miR156f-5p_R+2_1ss1CT	TTGACAGAAGAGAGTGAGCACC	22	chr3B	-	116146584	116146757	acatatgtgatgtgcagaagagaggtgggtgctgtgtgtggaagTTGACAGAAGAGAGTGAGCACCcatggtgtttccttagcatcaaggggcatgccagggaactatgcgtgctcactgctctatctgtcagccactgatcagaccccatttcttgcatgcaatcacatatcc	5'	G2	84.6433	48.1768	27.9805	56.3262	0	0	0	0
3	3	mtr-miR156j	TGACAGAAGAGGGTGAGCAC	20	chr3B	-	116146840	116146980	ggaagggagtgaggtggaggcTGACAGAAGAGAGTGAGCACacatggtgcctttcttgcatggtgaattaatgggagagagttcatgcttgaagctatgtgtgctcacttctctctctgtcagccattataactctctctc	5'	G2	0	0	5.13927	2.83997	0	0	0	0
4	4	gma-miR156a_R+1	TGACAGAAGAGAGTGAGCACT	21	chr5B	-	396977978	396978099	aatggcTGACAGAAGAGAGTGAGCACAcagcggcagactacgtctggtaaagaggacggatggatgcgaagagatatagacgcagctgctgttgcgtgctcaccctctctctgtcagctctc	5'	G2	63.7437	56.3577	125.627	39.7596	0	0	0	0
5	5	gma-miR156a_L+1	ATGACAGAAGAGAGTGAGCAC	21	chr6A	+	125410879	125410965	aTTGACAGAAGAGAGTGAGCACacggcgtgatgccggcataacatgtatgccgtcttcgccgcgtgctcactcctctttctgtcagc	5'	G2	8.35983	22.7249	10.8496	15.6199	0	0	0	0
6	6	osa-miR160f-5p	TGCCTGGCTCCCTGAATGCCA	21	chr7A	+	208141226	208141333	gctggtgccgctTGCCTGGCTCCCTGAATGCCAtccgagaagcgcgccgctgtgggaggcgtccctcctggtTGGCATTGAGGGAGTCATGCaggcctcggctcctcc	5'	G2	830.758	429.046	535.626	836.372	21.9425	11.1198	9.48816	6.25157
6	7	osa-MIR160f-p3	TGGCATTGAGGGAGTCATGC	20	chr7A	+	208141226	208141333	gctggtgccgctTGCCTGGCTCCCTGAATGCCAtccgagaagcgcgccgctgtgggaggcgtccctcctggtTGGCATTGAGGGAGTCATGCaggcctcggctcctcc	3'	G2	7.31485	13.6349	42.2562	22.2465	0	0	0	0
7	8	osa-miR160f-5p_L-1	GCCTGGCTCCCTGAATGCCA	20	chr7B	+	173542732	173542833	ggtgccgcttGCCTGGCTCCCTGAATGCCAtccgggaagcgcgccactgtgggaggcgtccctcctggtTGGCATTGAGGGAGTCAAGCaggcctcggctcc	5'	G2	165.107	472.223	734.915	401.383	0	0	0	0
7	9	osa-MIR160f-p3_1ss18TA	TGGCATTGAGGGAGTCAAGC	20	chr7B	+	173542732	173542833	ggtgccgcttGCCTGGCTCCCTGAATGCCAtccgggaagcgcgccactgtgggaggcgtccctcctggtTGGCATTGAGGGAGTCAAGCaggcctcggctcc	3'	G2	43.8891	136.349	169.596	92.7725	0	0	0	0
8	10	bdi-miR164a-5p_L-1R+1	GGAGAAGCAGGGCACGTGCAA	21	chr1A	-	395798862	395798998	gttggtgaggaggtccctgttGGAGAAGCAGGGCACGTGCAAattatgatcgtagcacgcttcgtgcttgtatagtacgtgcatgcatggatcgtcgtgcacgcgctccccttctccaccatggccttctcacctag	5'	G2	0	0	0	6.15328	0	0	0	0
9	11	gra-MIR166d-p3	TCGGACCAGGCTTCATTCCCA	21	chr1A	+	319967636	319967774	atatgaagctattttgcttctgggtggaatgttgtctggttcaaggtctcgctctggtttgaggatggaaaactttcatttctctcagcttcctgcgatcTCGGACCAGGCTTCATTCCCCtcagagatagcttcaacc	3'	G2	62.6987	37.2688	70.2367	49.2262	248.682	139.792	140.425	163.791
10	12	mes-miR166i	TTGGACCAGGCTTCATTCCCC	21	chr1B	-	351248276	351248414	atatgaagctattttgcttctgggtggaatgttgtctggttcaaggtctcgctctggtttgaggatggaaaactttcatttctctcagcttcctgcgatcTCGGACCAGGCTTCATTCCCCtcagagatagcttcaacc	3'	G2	0	0	0	0	29.2567	19.0625	26.5668	27.5069
11	13	osa-miR166a-3p_L-1_1ss2CT	TGGACCAGGCTTCATTCCCC	20	chr4A	-	16045813	16045961	cggtccggtgcatggcagttgaggggaatgttgtctggttggagacctggctcgcacgacggccggaccccggatcgatcgacggcgtgcgtgcgcggtttCGGACCAGGCTTCATTCCCCccaactcaacccttcttctatcggagac	3'	G2	8.35983	5.45397	0	2.36664	0	23.8282	28.4645	71.2679
12	14	osa-miR166g-3p_L+1_1ss21TC	ATCGGACCAGGCTTCATTCCCC	22	chr5A	-	539842745	539842824	cgaggggaatgacgccgggtccgaaagagagacgcatggcgtgcgtgtggcgcgtTTCGGACCAGGCTTCATTCCCCatg	3'	G2	12.5397	6.81747	7.42339	0	23.7711	7.94272	20.8739	30.0075
13	15	osa-miR166g-3p_L-1	CGGACCAGGCTTCATTCCTC	20	chr5B	-	559787896	559787998	tcatggttgtcgaggggaatgacgccgggtccgaaagagagacgcgcgcatggtgtgcgtgtggcgcgtttCGGACCAGGCTTCATTCCCCatgactccatca	3'	G2	0	0	0	0	0	0	0	13.7535
14	16	osa-miR167d-5p_R+4	TGAAGCTGCCAGCATGATCTGACCA	25	chr5A	-	55185843	55185956	aaggtgcaccacaagctggTGAAGCTGCCAGCATGATCTGATGAcctaactcatggatcagaatccatgtcaatcaggtCATGCTGGAGTTTCATCTGCtggtcggagcacaac	5'	G2	127.487	34.5418	22.2702	39.7596	0	0	0	0
14	17	osa-MIR167h-p3_1	CATGCTGTAGTTTCATCTGC	20	chr5A	-	55185843	55185956	aaggtgcaccacaagctggTGAAGCTGCCAGCATGATCTGATGAcctaactcatggatcagaatccatgtcaatcaggtCATGCTGGAGTTTCATCTGCtggtcggagcacaac	3'	G2	0	2.27249	103.927	0	0	0	0	0
15	18	osa-miR167a-5p_L-1R+2_1ss21AG	GAAGCTGCCAGCATGATCTGAC	22	chr5A	-	542764548	542764686	agggcggtagttagttcgagtgcccaagagaaagcgtGAAGCTGCCAGCATGATCTAACtcttgaagctgtggttagATCGTGCTGTGACAGTTTCACTctttccctgttgggcacatgacagagagcgacaccgcaat	5'	G2	21.9445	20.4524	22.8412	14.6732	0	0	0	0
15	19	bdi-miR167c-3p_L-1_5ss5AG10GT13-A22TC23CT	ATCGTGCTTTGACAGTTTCACT	22	chr5A	-	542764548	542764686	agggcggtagttagttcgagtgcccaagagaaagcgtGAAGCTGCCAGCATGATCTAACtcttgaagctgtggttagATCGTGCTGTGACAGTTTCACTctttccctgttgggcacatgacagagagcgacaccgcaat	3'	G2	0	0	0	2.83997	12.7998	9.53126	15.181	0
16	20	osa-miR167d-5p_R+1	TGAAGCTGCCAGCATGATCTGG	22	chr5B	+	66833669	66833784	caaggtgcaccacgagctggTGAAGCTGCCAGCATGATCTGAtgacctaactcatggatcagagtccatgtcaatcaggTCATGCTGGAGTTTCATCTGCtggtcggagcaccacg	5'	G2	12.5397	33.1783	19.986	28.3997	0	0	0	0
16	21	osa-MIR167h-p3_2	TCATGCTGTAGTTTCATCTGC	21	chr5B	+	66833669	66833784	caaggtgcaccacgagctggTGAAGCTGCCAGCATGATCTGAtgacctaactcatggatcagagtccatgtcaatcaggTCATGCTGGAGTTTCATCTGCtggtcggagcaccacg	3'	G2	0	2.27249	103.927	0	0	0	0	0
17	22	osa-miR167a-5p_L-1R+1	GAAGCTGCCAGCATGATCTAA	21	chr5B	-	563581559	563581709	agggtgggtggtagttcgagtgcccaagagaaagcgtGAAGCTGCCAGCATGATCTAActcttgaagctggccgcgtggtgctggttagATCGTGCTGTGACAGTTTCACTctttccctgttgggcacatgacagagagcgacaccgcaag	5'	G2	0	7.72646	11.9916	5.20662	0	0	0	0
17	23	bdi-miR167c-3p_L-1_4ss5AG13-A22TC23CT	ATCGTGCTGTGACAGTTTCACT	22	chr5B	-	563581559	563581709	agggtgggtggtagttcgagtgcccaagagaaagcgtGAAGCTGCCAGCATGATCTAActcttgaagctggccgcgtggtgctggttagATCGTGCTGTGACAGTTTCACTctttccctgttgggcacatgacagagagcgacaccgcaag	3'	G2	8.35983	0	0	0	9.14272	20.6511	9.48816	6.25157
18	24	bdi-miR167c-5p_1ss22AT	TGAAGCTGCCAGCATGATCTGT	22	chr4B	+	564584815	564584931	nnnagaTGAAGCTGCCAGCATGATCTGAaagctatgctgcgtgttgatcttgatggtcatctccatcaagattgaagaacatggctgcaatcaggtcatgtggcagcttcattttct	5'	G2	372.012	410.866	273.523	272.637	0	15.8854	0	18.7547
19	25	bdi-miR167a_L-1R+1_1ss21AT	GAAGCTGCCAGCATGATCTTT	21	chr5A	-	55188989	55189105	tcatgcccatgtgaatgagtGAAGCTGCCAGCATGATCTATctttgattcgcttctgcgtgtgaatccttgttagatcatgactgacagcctcatttcttcccagcaatgggcatat	5'	G2	0	7.27197	0	2.83997	0	0	0	0
20	26	osa-miR167d-5p_L-1R+1	GAAGCTGCCAGCATGATCTGG	21	chr5A	-	581578339	581578483	gactgcccaagggaacgagtGAAGCTGCCAGCATGATCTAGctccgagtgatcaaacaagaaacgctcgtggattcgagctcttgtggtcatgccttgctaggtcatgctgcggcagcctcacttcttcccgccgttgggcacaa	5'	G2	0	23.1794	5.13927	10.4132	0	0	0	0
21	27	bdi-miR167a_R+1_1ss21AT	TGAAGCTGCCAGCATGATCTTT	22	chr5B	+	66831074	66831192	gtcatgcccatgtgaatgagTGAAGCTGCCAGCATGATCTATctttgattcgcttctgcgtgtgaatccttgttagatcatgactgacagcctcatttcttcccagcaatgggcatata	5'	G2	0	3.63598	0	8.99325	0	0	0	0
22	28	zma-miR167e-5p_R+2	TGAAGCTGCCAGCATGATCTGGC	23	chr5B	-	612037966	612038118	gatgtactgcccaagggaacgagTGAAGCTGCCAGCATGATCTAGCtccgagtgatcaaacaagaaacgctcgtggattcgagctcttgtggtcatgccttgctaggtcatgctgcggcagcctcacttcttcccgccgttgggcacagctac	5'	G2	0	7.27197	0	13.2532	0	0	0	0
23	29	osa-miR167d-5p_L+1R+1	CTGAAGCTGCCAGCATGATCTGA	23	chr6B	-	208299953	208300089	tggtgtgagagaCTGAAGCTGCCAGCATGATCTGCtcgtcgagcatgcgagccgaaaacgcgttcggtcgcgcggggttatatatcttggaattttggctccatcagatcatgctgcagcttcattctctcacggcc	5'	G2	8.35983	8.18096	5.13927	9.93991	0	0	0	0
24	30	zma-MIR169a-p5	CTCGGGGACTATGGTGCAGCC	21	chr3A	-	208192532	208192698	gattcgcttggccgtcgcctagcatcaggCTCGGGGACTATGGTGCAGCCaaggatgacttgccgatcgaataatgatacatcatcgtcatatacattgatcGATCGGCGAGTTGTTCTTGGCtacgtcttagctcctgctcctcatgtcaggccggcctgcggttg	5'	G2	0	0	0	0	9.14272	0	0	0
24	31	bdi-MIR169a-p3	GATCGGCGAGTTGTTCTTGGC	21	chr3A	-	208192532	208192698	gattcgcttggccgtcgcctagcatcaggCTCGGGGACTATGGTGCAGCCaaggatgacttgccgatcgaataatgatacatcatcgtcatatacattgatcGATCGGCGAGTTGTTCTTGGCtacgtcttagctcctgctcctcatgtcaggccggcctgcggttg	3'	G2	0	0	0	0	25.5996	22.2396	22.7716	6.25157
25	32	bdi-miR169c-3p_L+1_2ss6GA13CT	CGGCAAGTTGTCTTTGGCTAC	21	chr2A	+	678428707	678428861	tgctgggttgccatacgctaagaggcagagaacgggatgcagccaaggatgacttgccggctcctggtgctgggagttcgttgagctttagagttagcCGGCAAGTTGTCTTTGGCTACacttagttctcttcttctggtgtttggccctcaagc	3'	G2	19.8546	26.8154	23.9832	27.4531	98.7414	106.432	92.9839	95.0238
26	33	osa-MIR169p-p3	CAAGTCATCCTTGGCTGCATC	21	chr2A	-	678428666	678428776	agaagagaactaagtgtagccaaagacaacttgccggctaactctaaagctcaacgaactcccagcaccaggagccggCAAGTCATCCTTGGCTGCATCccgttctctgcc	3'	G2	0	0	0	0	10.9713	7.94272	0	0
27	34	bdi-MIR169c-p3	TGGCTACACCTAGTTCTCTTC	21	chr2B	+	634181110	634181254	gctgccatacgctacgaggcagagaacgggatgcagccaaggatgacttgccggctcctggtgttgggagttcgttgagccttaagagttagccggcaagttgtcctTGGCTACACCTAGTTCTCTTCttctggtgtttggccct	3'	G2	0	7.27197	2.85515	0	0	0	0	0
28	35	ppe-MIR169a-p3_1ss9GT	GGCAAGTTTTCTTTGGCTACA	21	chr6B	+	569503509	569503658	gaaatcgtccaaggtctcgcatgtggggatgaggtgctcctgtttgtgtagccaaggatgacttgccggcgccttctccactcgaggtcGGCAAGTTTTCTTTGGCTACAtgatagcctcgttctctcatgcaagaccttagatggtgta	3'	G2	0	0	0	0	29.2567	12.7084	9.48816	6.25157
29	36	osa-MIR171e-p5_2ss1GA20AG	ATTGGCTCGGCTCACTCAGG	20	chr1A	+	359526947	359527065	caaatgaaatcgcagctgcggtATTGGCTCGGCTCACTCAGGtcatcgtgttgcagaagcatatgcttctcggtataatctgattgagccgcgccaatatctcagtgccatttcatcag	5'	G2	0	0	0	0	0	54.0105	75.9052	96.2742
30	37	osa-miR171e-5p_2ss2GA21AG	TATTGGCTCGGCTCACTCAGG	21	chr1B	+	388291063	388291181	gaaatgaaatcgcagctgcggTATTGGCTCGGCTCACTCAGGtcatcgtgttgcagaagcatatgcttctcggtataatctgattgagccgcgccaatatctcagtgccatttcatcag	5'	G2	0	0	0	0	301.71	130.261	157.503	80.0201
31	38	mtr-miR172b_L+1	AAGAATCTTGATGATGCTGCAT	22	chr6A	-	602002437	602002564	cacagtcggttcttgcaggtgcagcaccaccaagattcacatcggatccgtcgtcgtaaattaaatttatgcgacgcgccaggtgatGAGAATCTTGATGATGCTGCATcagcaggcactcgactcga	3'	G2	0	4.99948	3.99721	5.67995	0	0	0	0
32	39	zma-miR172e_L-1R+1	GAATCTTGATGATGCTGCATT	21	chr6B	+	679135006	679135131	cacagtcggttcttgcaggtgcagcaccaccaagattcacatcgcatccgtcgtaaaattaaatttatgcgacgcgccagatgatgaGAATCTTGATGATGCTGCATCagcaggcactcgactcga	3'	G2	0	5.45397	6.85236	0	0	0	0	0
33	40	osa-miR393a_R+1_1ss9GT	TCCAAAGGTATCGCATTGATCC	22	chr3A	-	29599258	29599369	cttggggaagcaTCCAAAGGGATCGCATTGATCCttccatccatggtgttgatggctgtcatcaatcaaccggctcgacagATCATGCGATCCTTTTGGAAGcttcctctag	5'	G2	0	0	0	0	9.14272	0	0	0
33	41	zma-miR393b-3p_2ss5A-21GA	ATCATGCGATCCTTTTGGAAG	21	chr3A	-	29599258	29599369	cttggggaagcaTCCAAAGGGATCGCATTGATCCttccatccatggtgttgatggctgtcatcaatcaaccggctcgacagATCATGCGATCCTTTTGGAAGcttcctctag	3'	G2	0	0	0	0	20.114	12.7084	0	6.25157
34	42	osa-miR396e-5p	TCCACAGGCTTTCTTGAACTG	21	chr2A	-	755601838	755601968	tgcgcgggcatgctcTCCACAGGCTTTCTTGAACTGtgaactcgcgggcggattgtggcgctcccgccttctcttcggccgCCTCCGCCTGTTGATGGTTCAagaaagcccatggaaaccatgcccgcctc	5'	G2	24012.6	28370.7	27014.3	30768.3	63225.6	89393.7	83158	93767.3
34	43	tae-MIR396-p3_1ss1TC	CCTCCGCCTGTTGATGGTTCA	21	chr2A	-	755601838	755601968	tgcgcgggcatgctcTCCACAGGCTTTCTTGAACTGtgaactcgcgggcggattgtggcgctcccgccttctcttcggccgCCTCCGCCTGTTGATGGTTCAagaaagcccatggaaaccatgcccgcctc	3'	G2	49.114	34.9963	23.9832	65.3194	38.3994	33.3594	15.181	25.0063
35	44	gma-miR396a-5p_1ss9CT	TTCCACAGTTTTCTTGAACTG	21	chr6A	-	591137006	591137179	ggcccggtccaattgcatggccctctctgtgatcTTCCACAGCTTTCTTGAACTGcatgcgcgcatggatctgcttcgctagatcgcttcggcttgctagctgcacgatcgagaggccggccgcgcagTTCAATAAAGCTGTGGGAAGtctcagtgagaggccaattgttcggc	5'	G2	0	0	0	0	0	0	0	6.25157
35	45	gma-miR396a-3p	TTCAATAAAGCTGTGGGAAG	20	chr6A	-	591137006	591137179	ggcccggtccaattgcatggccctctctgtgatcTTCCACAGCTTTCTTGAACTGcatgcgcgcatggatctgcttcgctagatcgcttcggcttgctagctgcacgatcgagaggccggccgcgcagTTCAATAAAGCTGTGGGAAGtctcagtgagaggccaattgttcggc	3'	G2	0	0	0	0	0	0	0	6.25157
36	46	osa-miR396e-5p_R-1	TCCACAGGCTTTCTTGAACT	20	chr6A	-	610981584	610981725	ctcTCCACAGGCTTTCTTGAACTgtcaacacgcgcgctccggccagccatggctttcctttgccgcccaactcgatcgcatatgctcttgcatgtctcgatctctgcctgccttgTTGATGGTTCAAGAAAGTCCTtggaaa	5'	G2	155.702	277.244	403.147	253.231	693.018	698.959	618.628	856.465
36	47	bdi-MIR396a-p3	TTGATGGTTCAAGAAAGTCCT	21	chr6A	-	610981584	610981725	ctcTCCACAGGCTTTCTTGAACTgtcaacacgcgcgctccggccagccatggctttcctttgccgcccaactcgatcgcatatgctcttgcatgtctcgatctctgcctgccttgTTGATGGTTCAAGAAAGTCCTtggaaa	3'	G2	36.5742	10.9079	15.9888	22.7198	65.8276	65.1303	62.6218	28.7572
37	48	vvi-miR396a	TTCCACAGCTTTCTTGAACTA	21	chr6B	+	659895706	659895882	agggccgatccaattgcatggccctctctgtgatcTTCCACAGCTTTCTTGAACTGcatgcgcgcatggatctgcctctcgctagatcgcttcggcttgctagctgcgcgatcgagaggccggccgggcagttcaataaagctgtgggaagtctcagtgagaggccaattgttcggt	5'	G2	6.26987	2.72699	0	0	111.541	93.7241	98.6768	142.536
38	49	mdm-miR396c_L-1_1ss21TA	TCCACAGCTTTCTTGAACTA	20	chr7B	+	33974150	33974263	gccctctttgctgtctTCCACAGCTTTCTTGAACTGcatctgcaattggttgatgctagcttctgccggcaagatctgcagttcaataaagctgtgggaaattgcagagagaga	5'	G2	7.31485	3.63598	7.42339	3.78663	0	52.4219	45.5431	106.277
39	50	hvu-MIR397b-p5	TGCAGCGCCGGTGAACCGCTC	21	chr6B	+	163008700	163008809	ccagagaaagcagaggcgtcattgtgTGCAGCGCCGGTGAACCGCTCcggcctcggaggaggcCGGACGGTTCATCAACGCTGCACTcaatggcacctttgcgtctcttc	5'	G2	0	0	0	3.3133	9.14272	9.53126	11.3858	20.005
39	51	hvu-MIR397b-p3_2	CGGACGGTTCATCAACGCTGCACT	24	chr6B	+	163008700	163008809	ccagagaaagcagaggcgtcattgtgTGCAGCGCCGGTGAACCGCTCcggcctcggaggaggcCGGACGGTTCATCAACGCTGCACTcaatggcacctttgcgtctcttc	3'	G2	0	0	0	0	16.4569	11.1198	0	0
40	52	hvu-MIR397b-p3_1	ACGGTTCATCAACGCTGCACT	21	chr6A	+	105175522	105175603	gccgtcattgtgtgcagcgccggtgaaccgctccggcctcggaggagtaggACGGTTCATCAACGCTGCACTcaatggcacc	3'	G2	0	0	0	0	16.4569	11.1198	0	0
41	53	bdi-miR397b-5p_L-1R+2	TTGAGTGCAGCGTTGATGAACA	22	chr6A	-	105175550	105175666	agaggaggaagagacgcaaaggtgccaTTGAGTGCAGCGTTGATGAACCgtcctactcctccgaggccggagcggttcaccggcgctgcacacaatgacggctctgctttctccggc	5'	G2	34.4843	11.3624	87.9386	52.0662	0	0	0	0
42	54	hvu-MIR397a-p5	CAGCGTTGATGAACCGTCCGGCC	23	chr6B	-	163008749	163008860	ggaagagacgcaaaggtgccattgagtgCAGCGTTGATGAACCGTCCGGCCtcctccgaggccggagcggttcaccggcgctgcacacaatgacgcctctgctttctctggc	5'	G2	24.0345	13.1804	33.1197	17.5132	0	0	0	0
43	55	osa-miR398a_L+1R-1	TTGTGTTCTCAGGTCACCCCT	21	chr5B	-	482030516	482030692	cgacgccccgattgattgctggatgtgctaaatgaagggaagccgatccagaggagtgcctctgagaacacaagcgcgggttcctttgtcaggtgctttggatcgcctgcaaTTGTGTTCTCAGGTCACCCCTttggtcgcttcccttgattgattcggcgaccagtctgggcggtg	3'	G2	762.834	578.121	611.002	837.319	118.855	84.1928	51.236	30.0075
44	56	mtr-miR398a-5p_R-2_1ss17CA	GGAGTGACACTGAGAAAACA	20	chr5B	-	482071946	482072130	tctgtatgcgtcgattgattgcttgacgagctagcaaagagaagctggatccggaGGAGTGACGCTGAGAAAACAagtgcggattccttttttgactcgtatttggatcgcagctgttttcccaggtcacccctttggattgcttcccttgactgattcggccaccagtctgggatgcatgctac	5'	G2	119.128	54.5397	49.1086	78.0993	0	0	0	0
45	57	zma-miR399e-5p_L+1_2ss7TC14CA	AGGGCTCCTCTTTATTGGCAGG	22	chr2A	-	647223396	647223514	taattaagcagtccagtttcAGGGCTCCTCTTTATTGGCAGGgagcgtgtgaggccatgtagccccattcagcgctctGCCAAAGGAGAGTTGCCCTGtaactgggaatagcttaaggt	5'	G2	10.4498	6.36297	9.70751	11.3599	0	0	0	0
45	58	osa-miR399d_L-1	GCCAAAGGAGAGTTGCCCTG	20	chr2A	-	647223396	647223514	taattaagcagtccagtttcAGGGCTCCTCTTTATTGGCAGGgagcgtgtgaggccatgtagccccattcagcgctctGCCAAAGGAGAGTTGCCCTGtaactgggaatagcttaaggt	3'	G2	41.7991	59.9937	79.3731	36.4463	43.885	7.94272	58.8266	28.7572
46	59	csi-MIR399f-p5_2ss19GC20AC	GGCAATTCTCCTTTGGCACC	20	chr3B	-	512331760	512331914	ggaccgtgaattacagGGCAATTCTCCTTTGGCACCggtaacgcaaggcagcatgcatgcatgcatgctctttctggtgaccatgctgattagccgtgcacctaggccctagcttagcTTGTGCCAAAGGAGAATTGCCctgcgattttgcgggc	5'	G2	0	2.27249	4.56824	3.3133	0	0	0	0
46	60	ppe-miR399b_L+1R-1_1ss3CG	TTGTGCCAAAGGAGAATTGCC	21	chr3B	-	512331760	512331914	ggaccgtgaattacagGGCAATTCTCCTTTGGCACCggtaacgcaaggcagcatgcatgcatgcatgctctttctggtgaccatgctgattagccgtgcacctaggccctagcttagcTTGTGCCAAAGGAGAATTGCCctgcgattttgcgggc	3'	G2	0	0	0	7.09993	0	0	0	0
47	61	csi-miR399f-3p_1ss9GT	CGCCAAAGTAGAATTGCCCTG	21	chr1A	+	525164924	525165066	cagggcgcttctcctttggcacggcggccggcatgtgttggtgatagaggcaggagctatagcgaggtgagtcgaagaaggtccatgcacggaagctacctagctagccttgttgtgcgCGCCAAAGGAGAATTGCCCTGcga	3'	G2	7.31485	5.45397	7.99442	20.3531	43.885	17.474	51.236	22.5056
48	62	osa-miR399d	TGCCAAAGGAGAGTTGCCCTG	21	chr2B	-	587157478	587157596	taattaagcaatccagtttcagggctcctctttattggcagggagcgtgtgaggccatgtagctccattcagcgctcTGCCAAAGGAGAGTTGCCCTGtaactggaaatagcttaaggt	3'	G2	30.3044	12.2714	33.1197	12.3066	23.7711	15.8854	0	8.7522
49	63	csi-miR399f-5p_2ss20GC21AC	GGGCAATTCTCCTTTGGCACC	21	chr3A	-	513272557	513272686	cgtgaattacaGGGCAATTCTCCTTTGGCACCggtaacgcaaggctgcatgcatgcatgctctttctggtgaccatgctgattagccctagcccagctagtgccaaaggagaattgccctgcgattttgc	5'	G2	5.22489	0	2.85515	7.09993	0	0	0	0
50	64	osa-MIR437-p3_2ss12CG22GC	TTTTCTATAAAGTTGGTCAAACT	23	chr1A	+	559171410	559171553	gtttgaccgtatttatatgaaaaaatatcaacatctgccatgctaaagttatatggtatgaaactttaagtcatgatacatctagtggtattgatttcagattgtgaatgttggcacttTTTTCTATAAAGTTGGTCAAACTtt	3'	G2	0	6.36297	2.85515	3.78663	0	0	0	0
51	65	sbi-MIR437p-p3_1ss9AT	ATTTTTTCTATAAACTTGGTC	21	chr1B	-	555491683	555491865	cgcataatttttgtgtcaagtcaaacgatgcaaagtttcactaagtttatcaaaaactataaacaactaccataccaatttagtatcatgctatatctacctagtattgtcgttgttgataATTTTTTCTATAAACTTGGTCaaaccttactttgtttgactacatgcaaaaaattatgctca	3'	G2	0	4.54498	0	3.78663	12.7998	11.1198	11.3858	0
52	66	osa-MIR437-p5_2ss16TA17AG	TGACCAAGTTTGTAGAGAAA	20	chr2A	+	750548073	750548219	aaacttTGACCAAGTTTGTAGAGAAAaacatatacatctgaaatacgaaatacatatccttagatacatcacaagatatactttcatgttgtctatatttgttactatagatataaatagttttctcaataaacttggtcaaagatt	5'	G2	0	6.81747	7.99442	7.09993	0	0	0	7.50188
53	67	far-MIR437-p3_2ss3TG18TG	AAGTATTTTGGAACGGAGGGAGT	23	chr4B	+	543680866	543680999	ttatactccctccgtcccacaatacatgccttctatttgtcgaaatatagatgtatctagacatgctttagtatataggtacatccatttttggacaaatggaagtcAAGTATTTTGGAACGGAGGGAGTacac	3'	G2	0	2.27249	2.85515	0	0	0	0	0
54	68	sbi-MIR437j-p5_2ss17AG22AG	AACTTTGACCAAGTTTGTAGAGAA	24	chr5A	+	134189002	134189149	gcaAACTTTGACCAAGTTTGTAGAGAAaactatttatatctacaataccaataatatatagtgtgaaactacatcttaagatgaatctagtgatatatgtttcgcactctagatgtaaatatttttctccacaaacttggtcaaagtt	5'	G2	9.40481	3.63598	4.56824	3.3133	0	0	0	0
55	69	osa-MIR437-p5_2ss17TA18AG_1	TTGACCAAGTTTGTAGAGAA	20	chr6B	-	689643101	689643245	aaaactTTGACCAAGTTTGTAGAGAAaactatttatatctacaataccaaatatatataatatgaaaatatgtcttgtgatgtatctaagcatatgtatttggtattctagatgtatatatttttctcacaaacttggtcaaagt	5'	G2	0	161.801	192.437	75.7326	0	39.7136	37.9526	42.5107
56	70	osa-MIR437-p5_2ss20TA21AG	ACTTTGACCAAGTTTGTAGAGAA	23	chr7A	-	629961644	629961787	atACTTTGACCAAGTTTGTAGAGAAaattatttatatctacaataccaataatatatagtgtgaaactacatcttatgatgaatctagtgatatatgtttcgcaccctatatgtaaatatttttctccacaaacttcgtcaaag	5'	G2	0	4.54498	3.42618	0	0	0	0	0
57	71	osa-miR530-5p_R+1_1ss20AG	TGCATTTGCACCTGCACCTGC	21	chr2A	-	566162777	566162885	ggcgtgatatggcTGCATTTGCACCTGCACCTGCgacgaagaacaaaggaaacgctttttgtcctcctcaagttgctaGGTGCAGTGGCACATGCAGCcgtatcacatg	5'	G2	50.159	39.9958	63.9553	46.8596	0	0	0	0
57	72	bdi-MIR530b-p3_1ss13GC	GGTGCAGTGGCACATGCAGC	20	chr2A	-	566162777	566162885	ggcgtgatatggcTGCATTTGCACCTGCACCTGCgacgaagaacaaaggaaacgctttttgtcctcctcaagttgctaGGTGCAGTGGCACATGCAGCcgtatcacatg	3'	G2	0	45.4498	105.069	27.9264	0	0	0	0
58	73	osa-miR530-5p_R+1	TGCATTTGCACCTGCACCTAC	21	chr2B	-	497779435	497779537	gtcatatggcTGCATTTGCACCTGCACCTACgacgaagaacaaaggaaacgccttttgtcatcctcaagttgctAGGTGCAGTGGCACATGCAGCcgtatcac	5'	G2	2337.62	1103.07	1191.74	1340.94	0	0	0	0
58	74	bdi-MIR530b-p3_1ss14GC	AGGTGCAGTGGCACATGCAGC	21	chr2B	-	497779435	497779537	gtcatatggcTGCATTTGCACCTGCACCTACgacgaagaacaaaggaaacgccttttgtcatcctcaagttgctAGGTGCAGTGGCACATGCAGCcgtatcac	3'	G2	182.871	37.7233	59.9581	54.4328	0	0	0	0
59	75	ppe-miR530_L-1R+1	CTGCATTTGCACCTGCACCTC	21	chr2A	-	566163197	566163346	tgggatagagCTGCATTTGCACCTGCACCTAgagaggaagaaaggtcgagggcttggaacttggccatgcatgcgattgcgatgcatgcaacgttctccttgaccctctcgctcttcctgtaggtgcagtggcatatgcaactctatcac	5'	G2	5.22489	2.27249	2.85515	0	0	0	0	0
60	76	tae-miR531_L-2R+2_1	CTCGCCGGAGCAGCGTGCAAC	21	Un	+	76239571	76239680	ccggtgtccatggcggttcggcggctccgCTCGCCGGAGCAGCGTGCAACggagggatcccgcgcgctgctccgtcgagcatggccacccgtgcagctacacgacattta	5'	G2	0	0	0	0	171.883	39.7136	68.3147	23.756
61	77	tae-MIR531-p5_2ss10CT19AG	TCGCCGGAGTAGCGTGCAGC	20	chr3A	+	197518308	197518398	atggcggctcggcggctccgcTCGCCGGAGTAGCGTGCAGCggagagatcccgcgcgctactccgtcgagcgtggctacccgtgctgcgcg	5'	G2	0	2.27249	2.85515	4.73329	14.6283	31.7709	0	18.7547
62	78	tae-miR531_L-2	CTCGCCGGAGCAGCGTGCA	19	chr3B	+	8972523	8972632	ccggtgtccatggtgattcggcggctccgCTCGCCGGAGCAGCGTGCAacggagggatcccgcgcgctgctccgtcgagcgtggccacccgtgcagctacacgacattta	5'	G2	0	0	0	0	40.228	0	0	0
63	79	tae-miR531_L-2_1ss13CG	CTCGCCGGAGGAGCGTGCA	19	chr3B	+	95592766	95592872	ccggccatggcggcgcggcggctgcgCTCGCCGGAGGAGCGTGCAgcaggatgaatcccgcacgctcccccgtcgaacgttgccccggcgtccgtgcagatggcaca	5'	G2	0	0	0	0	34.7423	11.1198	15.181	6.25157
64	80	tae-MIR531-p5_1	GCCGGAGCAGCGTGCAAC	18	chr4A	+	651416650	651416759	ccggtgtccatggcggttcggcggctccgctcGCCGGAGCAGCGTGCAACggagggatcccgcgcgctgctccgtcgagcgtggccacccgtgcagctacacgacattta	5'	G2	0	0	0	0	0	22.2396	0	6.25157
65	81	tae-MIR531-p5_1ss21GA	CGCCGGAGCAGCGTGCAACGA	21	chr4B	-	662826610	662826685	cgcggtggctaccctCGCCGGAGCAGCGTGCAACGAaccgagtcccgcgcgctcctccggcgagcgtagctccagc	5'	G2	0	0	0	0	21.9425	0	0	0
66	82	tae-MIR531-p5_2	TCGCCGGAGCAGCGTGCAAC	20	chr5B	+	462034058	462034181	gagcccggtgtccatggcggttcggcggctccgcTCGCCGGAGCAGCGTGCAACggagggatcccgcgcgctgctccgtcgagcgtggccacccgtgcagctacacgacatttattgcgggatg	5'	G2	0	0	0	0	0	22.2396	0	6.25157
67	83	tae-miR531_L-2R+2_2	CTCGCCGGAGCAGCGTGCACA	21	chr7A	-	6366731	6366807	cgcggcagcatcgCTCGCCGGAGCAGCGTGCACAaggactttgtcccgcgcgctcctccgtcgagcgtagctccggt	5'	G2	0	0	0	0	171.883	39.7136	68.3147	23.756
68	84	osa-MIR812q-p3_1ss20TG_3	ACTTATTTTGGGACGGAGGGAGT	23	chr1B	+	373843820	373843944	cacctcctacgtccccaaaataagtgtcaacttttttttgaaagtaaataagtgtcaactttgtactagctctagtacaaatttgtactaagctcaagacACTTATTTTGGGACGGAGGGAGTat	3'	G2	5.22489	14.9984	11.9916	7.09993	0	0	13.2834	16.2541
69	85	osa-MIR812q-p3_1ss8TG	CACTTATGTTGGGACGGAGG	20	chr2B	-	48290814	48290896	aaatactccctctgtgtcaaaataagtgtcttaaccttagtgcaactttgtactaCACTTATGTTGGGACGGAGGgagtagga	3'	G2	0	48.1768	54.2478	23.1931	0	0	0	0
70	86	osa-MIR812q-p3_1ss11GA	CACTTATTTTAGGACGGAGG	20	chr2B	-	526575775	526575909	aacagagggtgtaagatactactccctccgtcccaaaataagtgtcttgagcttaatacaaatttgtactagagctagtactaagttgaCACTTATTTTAGGACGGAGGgagtagaacatttgcagctcttttat	3'	G2	0	6.81747	5.7103	2.36664	0	0	0	0
71	87	osa-MIR812q-p3_2ss20GA21TA	CACTTATTTTGGGACGGAGAAAGT	24	chr3A	+	580033960	580034050	gactagtactcctccgttcaaattaagtgagtcgattttacactaactataaagttgagtCACTTATTTTGGGACGGAGAAAGTactgttt	3'	G2	5.22489	2.27249	0	0	0	0	0	0
72	88	osa-MIR812q-p3_1ss20TG_2	ACTTATTTTGGGACGGAGGGA	21	chr3B	-	719673140	719673225	attatactccctccgtcccaaaataagtgtccctgatttagtttactaaatcagcgacACTTATTTTGGGACGGAGGGAgtatttg	3'	G2	5.22489	14.9984	11.9916	7.09993	0	0	13.2834	16.2541
73	89	osa-MIR812q-p3_2ss14AG21TG	CACTTATTTTGGGGCGGAGGGAGT	24	chr4A	-	11677648	11677764	aatattatactccctccgtttcgaaataagtgtctcaactttgtactaactttagtacaaaattgtactaagcttaagcttgagaCACTTATTTTGGGGCGGAGGGAGTataattta	3'	G2	0	0	0	0	0	7.94272	13.2834	0
74	90	osa-MIR812q-p3_2ss13CT19TG	CTTATTTTGGGATGGAGGGA	20	chr4B	+	118252519	118252611	ttgcctccgtttaaaaaaaagtatctcaaccttagtacaatgttgcactaaagttagtacaatgttgagacaCTTATTTTGGGATGGAGGGAg	3'	G2	0	5.90847	0	0	0	0	0	0
75	91	osa-MIR812q-p3_1	CACTTATTTTGGGACGGAGG	20	chr4B	+	399851285	399851387	atatactccctccgtcccaaaataactgtcttaagcttaatacaactttgtactagagctagtacaaatttgagaCACTTATTTTGGGACGGAGGgagtagca	3'	G2	0	9.08996	18.273	0	0	0	0	0
76	92	osa-MIR812q-p3_1ss16GA	CACTTATTTTGGGACAGAGG	20	chr4B	+	493747236	493747317	caagatactccctccgtcacagaataagtgtctcaactttgtgatttcgttcCACTTATTTTGGGACAGAGGgagtattatc	3'	G2	0	0	2.85515	2.36664	0	0	0	0
77	93	osa-MIR812q-p3_2	TATTTTGGGACGGAGGTAGT	20	chr4B	-	538380155	538380289	tggtctagaaatagaacagacatacttcctctgtccaaaaataagtgtctcaagcttagtacaactttgcactaaagttagtacaaagttaaaacattTATTTTGGGACGGAGGTAGTatttatttactagaact	3'	G2	0	9.08996	18.273	0	0	0	0	0
78	94	osa-MIR812q-p3_1ss3TG	GCGGCACTTATTTTGGGACG	20	chr5B	-	528719959	528720047	cattctgtcccaacataagtgtcgctgatttagtgcaacattagtacaaagttgtactaagtctGCGGCACTTATTTTGGGACGgaggg	3'	G2	0	0	6.85236	4.25996	0	0	0	12.5031
79	95	osa-MIR812q-p3_1ss21TG	CACTTATTTTGGGACGGAGGGAGT	24	chr6B	+	73325766	73325866	agtattccctccgtcccaaaataactgtcttaagcttagtacaactttgtactagagctagtacaaagttgagaCACTTATTTTGGGACGGAGGGAGTatt	3'	G2	24.0345	4.99948	8.56545	8.99325	36.5709	11.1198	15.181	6.25157
80	96	osa-MIR812q-p3_2ss11GA21TG	CACTTATTTTAGGACGGAGGGAGT	24	chr6B	-	653501402	653501505	gatatactccctccgtcccaaataagtgtcttgagcttaatataaatttgtaatagagtttgtacaaagttgagaCACTTATTTTAGGACGGAGGGAGTattaa	3'	G2	7.31485	3.63598	0	0	0	0	0	0
81	97	osa-MIR812q-p3_1ss20TG_1	ACTTATTTTGGGACGGAGGG	20	chr7B	+	594703177	594703279	tgctactccctccatcccaaaataagtgactcaactttgtactagctttagaacaaagttagtacaatgttgagtcACTTATTTTGGGACGGAGGGagtatta	3'	G2	5.22489	14.9984	11.9916	7.09993	0	0	13.2834	16.2541
82	98	osa-MIR818d-p3_2ss1CT20GA	TTTATATTATGGGACGGAGAGAGT	24	chr1A	+	351096563	351096651	tatactccctccgtcctataatataaaaatatttttagcattacaatagtgtaaaaaatatcTTTATATTATGGGACGGAGAGAGTttt	3'	G2	10.4498	0	0	0	0	0	0	0
83	99	osa-MIR818d-p3_1ss15CT	CTTATATTATGGGATGGAGGGAGT	24	chr1B	+	473804292	473804401	acatctcacttgctactccctctgtcccaaaatataagaacgtttttaacactacactagtgtcaaaaaggttCTTATATTATGGGATGGAGGGAGTattagtttgaaca	3'	G2	0	0	0	0	0	9.53126	0	6.25157
84	100	osa-MIR818d-p3_4	TTATATTATGGGACGGAGGGAGT	23	chr1B	-	269450542	269450638	ctagtaccccctgtgtcccattatataagaacgtttttgacactacactagctagtgtcagaaacgttcTTATATTATGGGACGGAGGGAGTacgaa	3'	G2	0	17.2709	28.5515	8.99325	0	0	0	0
85	101	osa-MIR818d-p3_1	CTTATATTATGGGACGGAGGGAGT	24	chr1B	-	575591578	575591665	tggtactccctccgtcccataatatagcgtttttgacactacactagtgtcaaaaagactCTTATATTATGGGACGGAGGGAGTagta	3'	G2	0	17.2709	28.5515	8.99325	0	0	0	0
86	102	osa-MIR818d-p3_2ss15GT21TC	TTATGGGACGGAGGTAGTACC	21	chr2B	+	492337307	492337409	ttatgtagtactccctccgtcccataatataagaatgtttttgacactataccagtgtcaaaaacatttttataTTATGGGACGGAGGTAGTACCtagcaaca	3'	G2	5.22489	0	0	5.20662	0	0	0	12.5031
87	103	osa-MIR818d-p3_1ss9AT	CTTATATTTTGGGACGGAGGGAGT	24	chr3A	-	664381391	664381488	gggaactactccctctgtcccaaagtataagaacgtttttgacactatgctagtgtaaaaaacgttCTTATATTTTGGGACGGAGGGAGTatgttgtt	3'	G2	9.40481	0	0	2.83997	0	0	0	0
88	104	osa-MIR818f-p3_2ss5TC24CT	CTTACATTACGGGATGGAGGGAGT	24	chr4A	+	730542378	730542470	tactttatattatactccttccatctcataatataaaatgtttttgcaagctaagtCTTACATTACGGGATGGAGGGAGTatcttatagaaat	3'	G2	0	0	0	0	21.9425	0	15.181	7.50188
89	105	osa-MIR818d-p3_1ss17GA	CTTATATTATGGGACGAAGGGAGT	24	chr4B	+	3725005	3725095	aaatactctctccgtcccataatataagatcgtttttcaagctagcatagtttgaaaaacgatCTTATATTATGGGACGAAGGGAGTaact	3'	G2	5.22489	5.90847	3.99721	3.3133	0	0	0	0
90	106	osa-MIR818b-p5_2ss8AG20AT	CCGTCCCGTAATATAAGAGT	20	chr4B	+	79856338	79856429	gaagtactccctCCGTCCCGTAATATAAGAGTtttttgacaccaatgtaatatgaaaaaacgtcttacattatgggacggagggagtactta	5'	G2	0	4.09048	3.42618	0	0	0	0	0
91	107	osa-MIR818d-p3_2ss14GT20TC	TATGGGACGGAGGTAGTACC	20	chr4B	+	658501232	658501354	aatgagcaagtgttatctgctactccctccgtctcataatataagaacgtttttgacactagactagtataaaaaacgttcttatatTATGGGACGGAGGTAGTACCaaatagcttgcttctt	3'	G2	0	3.63598	3.42618	0	0	0	0	6.25157
92	108	osa-MIR818d-p3_1ss5TC	CTTACATTATGGGACGGAGGGAGT	24	chr4B	-	292986120	292986217	tataatgtactccctctgtcccatgatgtaagatgttttttgactctagtgtagcttcaaaaaactCTTACATTATGGGACGGAGGGAGTatattttt	3'	G2	56.4288	10.9079	8.56545	23.6664	21.9425	9.53126	22.7716	15.0038
93	109	osa-MIR818d-p3_2ss5TC20GA	CTTACATTATGGGACGGAGAGAGT	24	chr4B	-	379034547	379034641	cttagtactccctccatcccataatataacacatttttttgactctaatgtaatgtaaaaaacgtCTTACATTATGGGACGGAGAGAGTacttgt	3'	G2	5.22489	4.54498	0	4.25996	0	0	0	0
94	110	osa-MIR818d-p3_2	TATATTATGGGACGGAGGGAGTA	23	chr5A	+	613292182	613292295	cacttccgttactacttactacatactccctccgtcccataatatactactagtgtaaaaaacgttctTATATTATGGGACGGAGGGAGTAgtttagtgcttgtctaggaaaac	3'	G2	0	17.2709	28.5515	8.99325	0	0	0	0
95	111	osa-MIR818d-p3_2ss5TC18AT	CTTACATTATGGGACGGTGGGAGT	24	chr7A	+	287216304	287216398	gtttctactccctctgtcccattatgtaagacattttttaacactaatgtagtatcaaaaaatgtCTTACATTATGGGACGGTGGGAGTagattg	3'	G2	0	0	0	0	0	0	24.6692	0
96	112	bdi-miR827-5p_L-1_1ss6TC	TTTGCTGGTTGTCATCTAACC	21	chr2A	+	586509493	586509632	tgtTTTGCTGGTTGTCATCTAACCatcgttcagtctgccgtctgtaagcttggtgcatggatggatgcctgggtctgggtgcatggcgattgcgccgacagacagacggtggtgatggTTAGATGACCATCAGCAAACAt	5'	G2	87.7782	165.892	290.654	174.185	0	23.8282	9.48816	11.2528
96	113	osa-miR827	TTAGATGACCATCAGCAAACA	21	chr2A	+	586509493	586509632	tgtTTTGCTGGTTGTCATCTAACCatcgttcagtctgccgtctgtaagcttggtgcatggatggatgcctgggtctgggtgcatggcgattgcgccgacagacagacggtggtgatggTTAGATGACCATCAGCAAACAt	3'	G2	3923.89	1940.25	1799.31	3601.09	226.739	177.917	134.732	115.029
97	114	bdi-miR827-5p_L-1	TTTGTTGGTTGTCATCTAACC	21	chr2B	+	520643353	520643501	cagctctgaacttgtTTTGTTGGTTGTCATCTAACCatcgttcgatctgccacctggtgcatggtggatgcctgggtgcatggcgattgcgccaacacgcagacggtgatgatggtTAGATGACCATCAGCAAACAtgttcatgagaca	5'	G2	430.531	330.874	586.448	372.983	91.4272	74.6616	70.2123	110.028
97	115	osa-miR827_L-1	TAGATGACCATCAGCAAACA	20	chr2B	+	520643353	520643501	cagctctgaacttgtTTTGTTGGTTGTCATCTAACCatcgttcgatctgccacctggtgcatggtggatgcctgggtgcatggcgattgcgccaacacgcagacggtgatgatggtTAGATGACCATCAGCAAACAtgttcatgagaca	3'	G2	26.1245	2597.46	3515.83	1735.22	0	66.7188	55.0313	123.781
98	116	tae-MIR1120a-p5_1ss10TC	TCCGTCCCACAATATAAGAAC	21	Un	+	136794917	136795021	agatgtctactactcccTCCGTCCCACAATATAAGAACatttttgacactacactagtgttaaaaacgttcttatattgtaggacggagggagtagttagcagag	5'	G2	13.5847	4.99948	2.85515	5.67995	0	0	0	0
99	117	tae-MIR1120a-p3_2ss19TC20TC	TATGAGACGGAGGGAGTACC	20	Un	-	73241631	73241721	agctactccctccgtcccataatataagacgcattttgacacaagtattgtgtcaaaaaatgtcttacatTATGAGACGGAGGGAGTACCa	3'	G2	0	8.63546	5.7103	0	0	0	0	0
100	118	tae-MIR1120a-p3_2ss18TC19TC	ATGAGACGGAGGGAGTACCT	20	chr1A	-	468971533	468971660	atatcaggtacctatatagtactccctccgtcccataatgtaagacgttttttgacactacactagtgttaaaaagcgtcttacattATGAGACGGAGGGAGTACCTtgtagtagaagcacttgacta	3'	G2	0	3.63598	3.99721	0	0	0	0	0
101	119	tae-MIR1120a-p5_2ss11AC19AG	CCGTCCCATACTATAAGAGC	20	chr1B	+	8103182	8103293	ctatgtagcatgaaagatactccctCCGTCCCATACTATAAGAGCgttaatcgtagtgtcaaaaatgctcatatattatggaatggagggagaagtagtttaagctgcacgc	5'	G2	0	30.9059	30.8356	11.8332	0	9.53126	0	13.7535
102	120	tae-MIR1120a-p5_1ss7CT_1	TCCGTCTCATAATATAAGAA	20	chr1B	+	127347928	127348020	tactactcccTCCGTCTCATAATATAAGAAcgtttttaacactacactggtgtaaaaaaaacgttcttatattatgggacggagggagtactt	5'	G2	0	3.63598	6.28133	2.36664	0	0	0	0
103	121	tae-MIR1120a-p5_1ss19AG	CCGTCCCATAATATAAGAGC	20	chr1B	+	650902864	650902962	aagataatactgcctCCGTCCCATAATATAAGAGCgttttttacactagtgtagtgtaaaaaacgctcttatattatgggacagagggagtactataca	5'	G2	0	43.6318	23.4122	16.5665	0	0	11.3858	45.0113
104	122	tae-MIR1120a-p5_2ss13AG19AT	CCGTCCCATAATGTAAGATC	20	chr1B	-	20282649	20282735	agttctccgtCCGTCCCATAATGTAAGATCttttttaacactatgctagtgtcaaaaaatgtcctatattatgggatggcgggagta	5'	G2	0	0	2.85515	0	0	0	0	8.7522
105	123	tae-MIR1120a-p5_1ss19AT	CCGTCCCATAATATAAGATC	20	chr2A	+	552798204	552798296	tttctactccctCCGTCCCATAATATAAGATCgtttttgatactacactagtgtaaaaaacgctcctatattatgggacggagggagtagttt	5'	G2	0	10.9079	15.9888	8.51992	0	0	0	0
106	124	tae-MIR1120a-p5_1ss20AT	TCCGTCCCATAATATAAGATC	21	chr2A	+	607967689	607967790	agcactccctccgTCCGTCCCATAATATAAGATCttattacatccaatttgtgagcaaattaaatgtaataagatcttatattatgggacagagggagtaca	5'	G2	24.0345	5.45397	2.85515	19.4065	10.9713	14.2969	0	7.50188
107	125	hvu-MIR1120-p3_2ss18GA19AG	TCTTATATTATGGGACGAGGGAGT	24	chr2A	-	95217553	95217647	aaatactccctccgtcccataatataagagcgtttttcacactagtgtagtgtagtgtcaaaaacacTCTTATATTATGGGACGAGGGAGTactt	3'	G2	5.22489	2.72699	0	5.20662	0	0	0	0
108	126	tae-MIR1120a-p5	CCGTCCCATAATATAAGAAC	20	chr2B	+	428784216	428784306	atatactccctCCGTCCCATAATATAAGAACgtttttgacactagtgtagtatcaaaaacgttcttatattatgggacggagggagtagct	5'	G2	0	23.1794	25.1253	15.1465	0	11.1198	0	0
109	127	tae-MIR1120a-p5_2ss7CT19AG	CCGTCCTATAATATAAGAGC	20	chr2B	+	589547340	589547431	accagttactccctCCGTCCTATAATATAAGAGCgtttgtggcactacagttaaaaacgcttttatattatgggacagagggagtacctacc	5'	G2	0	0	0	2.36664	0	0	0	7.50188
110	128	tae-MIR1120a-p3_1ss12GA	TATTATGAGACAGAGGGAGT	20	chr2B	-	6122148	6122294	tctgcatgcgtacgtacgtacgtgataaatactactccctctgtcccatcatgtaagacgttttttgacactagtatagtgttaaaaaacgtcttaTATTATGAGACAGAGGGAGTacatgattgatgcgtacgtcgctaatgttaa	3'	G2	0	3.63598	3.99721	0	0	0	0	0
111	129	tae-MIR1120a-p5_2ss4GA20AG	TCCATCCCATAATATAAGAGC	21	chr3A	-	111695159	111695255	aattgctactcccTCCATCCCATAATATAAGAGCattttggacactacactagtgtcaaaatcactcttacattatgggacggagggagtaacatat	5'	G2	8.35983	4.09048	3.99721	3.3133	0	0	0	0
112	130	tae-MIR1120a-p5_1ss7CT_2	TCCGTCTCATAATATAAGAAC	21	chr3A	-	734881121	734881211	acctactcgcTCCGTCTCATAATATAAGAACgtttttaacattagtgtagtgtcaaaagcattcttatattatgggacggagggagtactt	5'	G2	0	3.63598	6.28133	2.36664	0	0	0	0
113	131	tae-MIR1120a-p3_2	TTATATTATGAGACGGAGGGAGT	23	chr4A	+	570857176	570857266	tgctactctctccgtctcataatataagagtgtttttcgcactacattagtgttaaaaatgctcTTATATTATGAGACGGAGGGAGTattt	3'	G2	0	4.09048	0	2.36664	0	0	0	0
114	132	tae-MIR1120a-p3_1ss4TC	TTACATTATGAGACGGAGGGAGT	23	chr5B	+	663550201	663550291	agctactccctccatcccataatataagacgctttttgacactagtatagtgtcaaaaaacgtcTTACATTATGAGACGGAGGGAGTacca	3'	G2	0	4.99948	6.28133	0	0	0	0	0
115	133	tae-MIR1120a-p5_2ss12AC20AG	TCCGTCCCATACTATAAGAGC	21	chr6A	+	210590899	210590975	atatactcccTCCGTCCCATACTATAAGAGCgtttttgacactggcgctcttatattatgggacagagggagtactt	5'	G2	45.9791	20.4524	14.8468	30.7664	16.4569	14.2969	22.7716	12.5031
116	134	tae-MIR1120a-p5_2ss3GA19AG	CCATCCCATAATATAAGAGC	20	chr6A	-	327304870	327304964	aaaatatattccctCCATCCCATAATATAAGAGCgtttgacactagcgtaatgtcaaaaacgctcttatattataagacagagggagtatataaa	5'	G2	0	4.54498	3.42618	2.36664	0	0	0	0
117	135	tae-MIR1120a-p3_1ss9AT	ATATTATGTGACGGAGGGAGT	21	chr6B	+	89992609	89992720	cagcagccacttaattataataatactactccctctgtcccatcatataaaaacacgtttcATATTATGTGACGGAGGGAGTatgaattaaatttgatttgattgcctgaca	3'	G2	19.8546	8.18096	0	15.1465	14.6283	9.53126	0	0
118	136	tae-MIR1120a-p3_1ss5TC	CTTACATTATGAGACGGAGGGAGT	24	chr6B	+	532596315	532596483	gcactagtcaagtttcagttgataattcacgcattatataagatgtactccctccgtcacataatgtaagacgttttttgactctagtgtagcgtcaaaaaacgtCTTACATTATGAGACGGAGGGAGTatatgtgatgatagatttaaatctgaaacaagatcagcat	3'	G2	6.26987	3.18148	0	5.20662	0	0	0	0
119	137	tae-MIR1120a-p5_1ss9TC	CCGTCCCACAATATAAGAAC	20	chr6B	-	536773563	536773655	taaatactccctCCGTCCCACAATATAAGAACatttttcaagttaacatagcttgaaaaacgtttttatattatgaaacagagggagtatatc	5'	G2	0	9.54445	6.28133	4.73329	0	0	0	0
120	138	tae-MIR1120a-p5_2ss14AG20AT	TCCGTCCCATAATGTAAGATC	21	chr7A	-	27745453	27745559	atttgctgagaactacttccTCCGTCCCATAATGTAAGATCttttccgactctactagaatcggaaaacgtcttacagtatgagacggaaggagtagcttggtactt	5'	G2	0	0	2.85515	0	10.9713	0	0	0
121	139	tae-MIR1120a-p3_1	CTTATATTATGAGACGGAGGGAGT	24	chr7B	+	468173001	468173092	aaggtagagatatcttctactccctccgtcccactagtgtaaaagacactCTTATATTATGAGACGGAGGGAGTagataccttttttatata	3'	G2	0	4.09048	0	2.36664	0	0	0	0
122	140	tae-MIR1120a-p3_2ss20TC21TC	TTATGAGACGGAGGGAGTACC	21	chr7B	-	513712469	513712559	agctactccctccgtcccataatataagacgctttttgacactagtatagtgtcaaaaaatgtcttacaTTATGAGACGGAGGGAGTACCa	3'	G2	8.35983	12.7259	5.13927	3.3133	0	7.94272	0	8.7522
123	141	far-MIR1122-p3_2ss16TG18TG_1	TGAGACACTTATTTTGGGAC	20	Un	+	421937105	421937207	acatactccctccgtcccaaaataagtgtctcaactttgtactagctctaatatagaattgtactaagctTGAGACACTTATTTTGGGACtgagggagtacta	3'	G2	0	0	3.42618	0	0	0	0	7.50188
124	142	far-MIR1122-p3_2ss20TG22TG	AAGTTGAGACACTTATTTTGGGA	23	chr1B	-	501505862	501505996	acaccaagccattattatactccctccgtcccaaaataagtgtctcaactttgcataaattttaaaattagtacaAAGTTGAGACACTTATTTTGGGAcggagggagtatatgccaagtaatactggtttggggc	3'	G2	0	4.99948	2.85515	0	0	0	0	7.50188
125	143	bdi-MIR1122-p3_1ss12GA	CATCCGTATTTAGACAAATT	20	chr2B	+	684160711	684160845	gtagtattccctccctcccaaaattcttgtcttacatttgtttagatacagatgtatctaacactaaaatgtaactagataCATCCGTATTTAGACAAATTtaagagaagaattttgggacggagggagtacaaa	3'	G2	0	0	3.99721	2.36664	0	0	0	0
126	144	far-MIR1122-p3_2ss15TG17TG	GAGACACTTATTTTGGGACG	20	chr4A	+	736611639	736611745	tcatgtactccctccgtcccaaaataaatgtcttgaccttagtacaactttttactagagttagtacaaagttGAGACACTTATTTTGGGACGgagggagtatatat	3'	G2	0	4.09048	2.85515	3.3133	0	0	0	10.0025
127	145	far-MIR1122-p3_2ss16TG18TG_2	TGAGACACTTATTTTGGGACG	21	chr5A	+	545879516	545879651	cagtagcacagtagtatgatactccctccatcccaaaataagtgtcttgagcttagtataaatttgtactagaggtaatacaaagtTGAGACACTTATTTTGGGACGgagggagtagtttgatagcagtggtaata	3'	G2	0	0	3.42618	0	0	0	0	7.50188
128	146	tae-MIR1122c-p3_1	ATATTATGGGACGGAGGGAGT	21	chr6B	+	602588897	602588987	aattactccctctgtcccaatatataataacatttttaacattgcactagtgtcaaaaatgttcttATATTATGGGACGGAGGGAGTacgt	3'	G2	0	40.6776	43.9693	28.3997	0	0	0	15.0038
129	147	far-MIR1122-p3_2ss17TG19TG	TTGAGACACTTATTTTGGGAC	21	chr7A	+	59667911	59668042	ggcaggataacatgtactcccttcatcccaaaataagtgtctcaacttaactttatactaactttagtataaagttgtactaagtTTGAGACACTTATTTTGGGACggagggagtataatagttgcactaaa	3'	G2	5.22489	0	0	2.36664	0	0	0	6.25157
130	148	bdi-MIR1122-p3_1ss13GA	ACATCCGTATTTAGACAAATT	21	chr7B	+	406015484	406015618	gtagtattccctccgtcccaaaattcttgtcttacatttgtttagatacagatgtatctaacaataaaatgtaactagatACATCCGTATTTAGACAAATTtaagacaagaattttgggacggagggagtacaaa	3'	G2	8.35983	0	0	3.3133	0	0	0	0
131	149	tae-MIR1127b-p5_2ss19CA21AC	TGTCCGGAAATACTTGTCATC	21	chr3B	-	100085770	100085902	aaatactccctcTGTCCGGAAATACTTGTCATCaaaatggataaaaggaaatgtatctatacgtattttagttttagatacatctctttttatccattttgatgacatgtattttcggacggagggagtagaa	5'	G2	28.2144	7.72646	3.42618	16.5665	43.885	36.5365	26.5668	38.7597
132	150	tae-MIR1127b-p3_1ss7TC	TATTTCCGGACGGAGGGAGTATT	23	chr5A	+	9403695	9403848	aaatgttaagaacatactccctccgtccgaaatacttgtcatcaaaatagataaaatgagatgtatatagatgtattttagttctagatacatcactttttatcaattttgatgacaggTATTTCCGGACGGAGGGAGTATTttttaagcacgt	3'	G2	0	2.72699	4.56824	0	0	0	13.2834	0
133	151	tae-MIR1127b-p3_2ss9TC25TC	AGTATTTCCGGACGGAGGGAGTATC	25	chr5B	-	71363234	71363388	aaggtcaaatttgtactccctccgtccgaaaatacttgtcatcaaaatggataaaaagagatgtatctagaactaaaatacgactagatgcatccccttttatccattttgatgacaAGTATTTCCGGACGGAGGGAGTATCtaaaagtggcatg	3'	G2	0	0	3.42618	0	0	0	0	7.50188
134	152	tae-MIR1127b-p5_1ss3TC	TCCGTCCGGAAATACTTGTCC	21	chr5B	-	577034451	577034573	acctactcccTCCGTCCGGAAATACTTGTCCtaaaaataattgtatgtagacttattttagttatagatacatccatttttatccatttctaagacaagtattttcggacggaaggagtacaa	5'	G2	12.5397	2.72699	9.13648	9.93991	0	0	0	0
135	153	tae-MIR1127b-p5_1ss2TC	CCGTCCGGAAATACTTGTCC	20	chr7B	+	475241302	475241426	ataatactccctCCGTCCGGAAATACTTGTCCtagaaatggttgtatctagacttattttagttatggatacatccattttcaagcatttctatgacaagtatttccgaacggatggagtataag	5'	G2	0	9.99895	12.5627	11.3599	0	7.94272	0	0
136	154	tae-MIR1128-p5_1ss4CT	GTCTGAAAATACTTGTCATC	20	Un	+	87800551	87800696	atcggtaactagtacttcctccGTCTGAAAATACTTGTCATCaaaatggataaaagaagatgtatttagacgtattttagttctggatacatcttttttttcattttgatgacaagtattttcggacggggggagtactttccttt	5'	G2	0	6.81747	5.7103	3.78663	0	7.94272	0	7.50188
137	155	tae-MIR1128-p3_1ss21AC_2	ATTTCCGGACGGAGGGAGTACT	22	Un	+	397172551	397172675	cttgtactccctccgtccgaaaatacttgtcggaggaatggatgtatctagatgcaatttagttctagatacatccattttcatccatttctccgacaagtATTTCCGGACGGAGGGAGTACTat	3'	G2	9.40481	3.18148	11.4206	0	0	9.53126	0	0
138	156	tae-MIR1128-p5_12	TCCGTCCGAAAATACTTGTCATC	23	Un	+	427225544	427225673	tgtactcccTCCGTCCGAAAATACTTGTCATCgaaatggataaaaaggatgtatctaaaactaatatacatctagagacatcctctttaattcattttgatgacaagtattttcggacggagggagtatg	5'	G2	0	2.72699	5.7103	0	0	0	0	6.25157
139	157	tae-MIR1128-p3_1ss7CG_2	TGACAAGTATTTCCGGACGGAGGG	24	Un	-	453923890	453924014	ctagtactctcttcgtctggaattacttgttatcaaaatggatgaaaataaatgtatttagaactaaaaaatatctagatacatccattttaaTGACAAGTATTTCCGGACGGAGGGaatacatt	3'	G2	12.5397	0	4.56824	4.25996	0	0	0	0
140	158	tae-MIR1128-p3_2ss13CG19CT_2	TTTTGATGACAAGTATTTTCG	21	chr1A	+	218082579	218082711	aaatactccctccgtccggaaatacttttcatcaaaatggataaaaggaaatgtatctagacgtattttagttttagattcatctctttttatccaTTTTGATGACAAGTATTTTCGgacggagggagtagaa	3'	G2	5.22489	0	0	3.3133	0	0	0	0
141	159	tae-MIR1128-p3_1ss11CG_1	TTGATGACAAGTATTTCCGG	20	chr1A	+	263916958	263917090	tcttacttcctccgtcccaaaattcttgtcatcaaaatggataaaaaagaatgtatctagaactaaaatatgtcttgatacatcttcttttatccattTTGATGACAAGTATTTCCGGacggagggagtacta	3'	G2	0	0	3.42618	4.25996	0	0	0	0
142	160	tae-MIR1128-p3_1ss4CA_2	CAAATATTTCCGGACGGAGGGAGT	24	chr1A	+	299048723	299048857	caagtactctctccgtccgagaatacttgtcatcaagatgaataaaaggggatgtatctagatgtattttagttctagatacatccctttttatccattttgatgaCAAATATTTCCGGACGGAGGGAGTacatt	3'	G2	29.2594	2.72699	7.42339	4.73329	0	0	0	7.50188
143	161	tae-MIR1128-p3_1ss14CG_3	ATTTTGATGACAAGTATTTCCGGA	24	chr1A	-	295521844	295521976	ttctactccctccgtccaaaaatacttgtcatcaaaatggataaaaagagatgtatctaaaactaaaatacgtctagatacatttccttttatccATTTTGATGACAAGTATTTCCGGAcggagggagtgttt	3'	G2	7.31485	2.72699	10.2785	3.78663	0	0	0	0
144	162	tae-MIR1128-p5_1ss16AG_1	TACTCCCTCCGTCCGGAAATACT	23	chr1A	-	560990723	560990844	cacTACTCCCTCCGTCCGGAAATACTtgtcctagaaatggataaaatggatgtatctataactaaaataagtctagatacattcatttctaggacaagtatttctggatggagggagtacat	5'	G2	0	8.18096	12.5627	2.83997	0	0	0	0
145	163	tae-MIR1128-p5_1ss5CT	CGTCTGAAAATACTTGTCATC	21	chr1B	+	35871274	35871439	acgggcatatttacttactactccctcCGTCTGAAAATACTTGTCATCaaaatagataaaaaaagatgaatatagaagtaaaatatgtctagatacatccctttttatctattttgatgacaagtattttcgaacggagggagtattataaaagataaatgtcaca	5'	G2	9.40481	4.09048	0	5.67995	9.14272	0	0	8.7522
146	164	tae-MIR1128-p5_1ss1CT_1	TCCTCCGTCCGAAAATACTTGTC	23	chr1B	+	52237965	52238107	caagcaaatactTCCTCCGTCCGAAAATACTTGTCatcaaaatggacgaaaagggatgtatctagaacaaaaatacatctagatacatccccttttattcattttgatgacaagtatttccggacggagggagtagttgccgc	5'	G2	0	6.36297	0	0	0	0	0	0
147	165	tae-MIR1128-p3_1ss10CG	TGATGACAAGTATTTCCGGA	20	chr1B	+	218049863	218049995	ttctactccctccatccgaaaatacttgtcatcaaaatagataaaaagagatgtatctaaaactaaaatacgtctagatacatttccttttatccatttTGATGACAAGTATTTCCGGAcggagggagtattt	3'	G2	0	22.2704	27.4094	9.46658	0	0	0	0
148	166	tae-MIR1128-p5_10	TCCCTCCGTCCGAAAATACTTGTC	24	chr1B	+	252627884	252628002	atatactacTCCCTCCGTCCGAAAATACTTGTCattaaaatggatgtatctagatgtattttagttctagacacatccattttgatgacaagtaattccggatggagggagtactagta	5'	G2	0	2.72699	5.7103	0	0	0	0	6.25157
149	167	tae-MIR1128-p3_2ss14CG21CT	ATTTTGATGACAAGTATTTCT	21	chr1B	+	405108823	405108955	ttctattccctccgtccgaaaatacttgtcatcaaaatagataaaaatagatgtatctaaaactaaaatacgtctagatacatttccttttatccATTTTGATGACAAGTATTTCTggacggagggagtattt	3'	G2	0	0	0	4.73329	0	0	0	0
150	168	tae-MIR1128-p5_2ss7AG20TC	CGTCCGGAAATACTTGTCACC	21	chr1B	+	528819013	528819150	gacaaatactccatcCGTCCGGAAATACTTGTCACCaaaatggataaaaggaaatgtatctagacatattttagttttagatacatctctttttatccattttgatgacaattattttcggatggaggagtatttagg	5'	G2	5.22489	0	0	6.62661	9.14272	0	0	0
151	169	tae-MIR1128-p3_2ss12CG20GA	TTTGATGACAAGTATTTCCAGAC	23	chr1B	+	549911785	549911935	aagctcatagatactccctctgtctgaaaatacttgtcattaaaatggacaaaaaagaatgtatataaaactaaaatacatctagatacatccccttttatttatTTTGATGACAAGTATTTCCAGACggatgaagtataaaatagagaaa	3'	G2	0	0	7.99442	0	0	0	0	0
152	170	tae-MIR1128-p3_2ss13CG19CT_3	TTTTGATGACAAGTATTTTCGGA	23	chr1B	+	595578778	595578909	agatacttcctaagtccgaaaatatttgtcatcaaaatggacaaaaaaaatgtatctagaactacaatatatctaaatacatctttatttatttaTTTTGATGACAAGTATTTTCGGAcggaggaagtagaa	3'	G2	5.22489	0	0	3.3133	0	0	0	0
153	171	tae-MIR1128-p3_2ss3CT22CG	TTTTATCCATTTTGATGACAAGT	23	chr1B	-	414723544	414723676	ttctactccctccgtctgaaaatacttgtcatcaaaatggataaaaatagatgtatctaaaactaaaatacgtctagatacatttccTTTTATCCATTTTGATGACAAGTatttccggacggagggagtattt	3'	G2	6.26987	8.18096	8.56545	2.83997	0	0	0	0
154	172	tae-MIR1128-p5_1ss10AG_1	CTCCGTCCGGAAATACTTGTCAT	23	chr1B	-	547052890	547053011	aagtactccCTCCGTCCGGAAATACTTGTCATtaaaatggatgtatctagatgtattttagttttagatacatccattttcatccttttgatgacaagtaattctggacggagggagtagat	5'	G2	0	11.3624	9.70751	4.25996	0	0	0	0
155	173	tae-MIR1128-p3_8	AACTATTTCCGGACGGAGGGAGT	23	chr1B	-	547532038	547532168	tctactccctccgtccggaaatagttgccatcaaaatggatgaaaagaaatgtatctagaactaaaatacgtctagatacatccccttttatccattttgatgacAACTATTTCCGGACGGAGGGAGTact	3'	G2	0	12.7259	34.2618	9.46658	0	0	0	6.25157
156	174	tae-MIR1128-p3_2ss13CG19CT_1	TTTTGATGACAAGTATTTTC	20	chr1B	-	649592466	649592596	tatactcccttcgtccgaaaatacttgtcatcaaaatggacaaaagggaatgtatctagaactaaaatacatctagatacggctttttttattcaTTTTGATGACAAGTATTTTCagacggagggagtacc	3'	G2	5.22489	0	0	3.3133	0	0	0	0
157	175	tae-MIR1128-p5_1ss16AG_2	TACTCCCTCCGTCCGGAAATACTT	24	chr2A	+	234783281	234783415	attgTACTCCCTCCGTCCGGAAATACTTgtcatcaaaatggatataaatggatgtatctagacgtattttagttcaagatacatctctttttatccattttgatgacaagtatttttggacggagggagtactaa	5'	G2	0	8.18096	12.5627	2.83997	0	0	0	0
158	176	tae-MIR1128-p3_1ss7CG_1	TGACAAGTATTTCCGGACGG	20	chr2A	+	413394189	413394321	ttctactccctccgtccaaaaatacttgtcatcaaaatggacaaaaagagatgtatctaaaactaaaatacgtctagatacatttccttttatccattctgaTGACAAGTATTTCCGGACGGagggagtattt	3'	G2	12.5397	0	4.56824	4.25996	0	0	0	0
159	177	tae-MIR1128-p5_1ss16GA	CAACTATTTCCGGACAGAGGGAGT	24	chr2A	+	496810573	496810690	CAACTATTTCCGGACAGAGGGAGTagtttactaaaagtaaaattcgaagtttcagaattaacaaaatgtccaactcaaacttgtggatattgtatactccctccgtccggaaatactt	5'	G2	9.40481	0	0	3.3133	0	0	0	0
160	178	tae-MIR1128-p3_2ss9GT22AC	TATTTCCGTACGGAGGGAGTACT	23	chr2A	-	666858206	666858320	tttgtactcccttcgtccggaaatacttgtcatagaaatggatgtatctataactaaattacatctagatacatccattccttggacaagTATTTCCGTACGGAGGGAGTACTaa	3'	G2	5.22489	0	0	2.83997	0	0	0	0
161	179	tae-MIR1128-p3_2ss10CA17CT	TGATGACAAATATTTCTGGA	20	chr2B	+	109292039	109292186	aacttgctactagtccctccgtctctaaataattatcatcaaaatgaataaaaaaagatatatctagaactaaaatacatctagatacatcctcttttatctatttTGATGACAAATATTTCTGGAcggagggagtacgtcgcagctt	3'	G2	0	4.99948	5.13927	2.36664	0	0	0	0
162	180	tae-MIR1128-p5_1ss21AG	AAATACTTGTCATCAAAATGGAT	23	chr2B	+	208534677	208534815	gacaaatactccctccgtccagAAATACTTGTCATCAAAATGGATaaaaggaaatgtatctagacatattttagttttagatacatctctttttatccattttgaagacaagtattttcggacggagggagtatttagg	5'	G2	0	4.09048	9.13648	3.3133	0	0	0	0
163	181	tae-MIR1128-p5_2ss9AT21AG	TCCGTCCGTAAATACTTGTCG	21	chr2B	+	378393633	378393768	gaaaacaggtactcccTCCGTCCGTAAATACTTGTCGgagaaatggatgtatctagacgtattttagttttagatacatccatttttatgcatttctccgacgagtatttccggacggagggagtacttagttagg	5'	G2	8.35983	3.63598	0	2.83997	0	0	0	0
164	182	tae-MIR1128-p3_2ss11CA18CT	TTGATGACAAATATTTCTGGA	21	chr2B	+	626062461	626062591	actactccctccgtccgaaaatagttgtcatcaaaatggacaaaaaatgatgtatctagaactaaaatacatctagatacaccctcttttattcattTTGATGACAAATATTTCTGGAcggagggagtaca	3'	G2	5.22489	0	0	3.78663	0	0	0	0
165	183	tae-MIR1128-p3_2ss11CG17CT	TTGATGACAAGTATTTTCGGA	21	chr2B	+	725387425	725387566	tttggaagtactccctccgtccggaaatacttgtcatcaaaatggataaaaagggtgtatctagacgtattttagttctagatacatctctttttatcaattTTGATGACAAGTATTTTCGGAgggagggagtattttctat	3'	G2	14.6297	3.63598	6.28133	4.25996	0	0	0	0
166	184	tae-MIR1128-p5_3	CGTCCGAAAATACTTGTCATC	21	chr2B	-	19174674	19174806	ttctactccctcCGTCCGAAAATACTTGTCATCaaaatggataaaaatagatgtatctaaaactaaaatacatctagatacatttccttttatccattttgatgacaagtatttctggacggagggagtattt	5'	G2	0	2.72699	5.7103	0	0	0	0	6.25157
167	185	tae-MIR1128-p3_1ss22AC	TATTTCCGGACGGAGGGAGTACT	23	chr2B	-	109018120	109018218	attagtactcccttcgtccaaaaatacttgtcatcaaaatggatacattctttttattcattttgatgacaagTATTTCCGGACGGAGGGAGTACTtgt	3'	G2	0	5.45397	5.13927	0	0	0	0	0
168	186	tae-MIR1128-p3_1ss15CG_1	CATTTTGATGACAAGTATTTC	21	chr2B	-	544298604	544298743	tcctaaatactccctccatccgaaaatacttgtcatcaaaatggataaaaagagatgtatctaaaactaaaatacgtctagatacatttcttttatcCATTTTGATGACAAGTATTTCtggacggagggagtatttgtct	3'	G2	7.31485	3.18148	0	4.73329	16.4569	0	0	0
169	187	tae-MIR1128-p3_1ss9CT_1	AACTATTTTCGGACGGAGGGAGT	23	chr2B	-	560727782	560727914	gtatactccctccgtccggaaatacttgtcatcaaaatggatagaaggggatgtatctagatgcattttagttctagatacatatctttttatccattttgatgacAACTATTTTCGGACGGAGGGAGTacta	3'	G2	0	15.4529	24.5543	5.67995	0	0	0	0
170	188	tae-MIR1128-p3_17	ATTTCCGGACGGAGGGAGTA	20	chr3A	+	136349532	136349664	ttctactccctccgtccaaaaatactagtcatcaaaatggataaaaagagatgtatctaaaactaaaatacgtctagatacatttccttttatctattttgatgacaagtATTTCCGGACGGAGGGAGTAttt	3'	G2	0	12.7259	34.2618	9.46658	0	0	0	6.25157
171	189	tae-MIR1128-p3_1ss9CT_2	GATGACAATTATTTCCGGACGGAG	24	chr3A	+	544682567	544682682	aactactccctcagtccggaaatacttgtcatcaaaatggacaaaaatgtatgtatctagatacatttctttttgtccattttGATGACAATTATTTCCGGACGGAGggagtacta	3'	G2	0	15.4529	24.5543	5.67995	0	0	0	0
172	190	tae-MIR1128-p3_1ss14CG_1	ATTTTGATGACAAGTATTTC	20	chr3A	+	716437756	716437888	ttctactccctctgtccgagaatacttgtcatcaaaatggataaaaagagatgtatctaaaactaaaatacgtctagatacatttccttttatccATTTTGATGACAAGTATTTCcggacggagggagtattt	3'	G2	7.31485	2.72699	10.2785	3.78663	0	0	0	0
173	191	tae-MIR1128-p5_1ss3AG	CGGAAATACTTGTCATCAAAA	21	chr3A	-	51420753	51420908	ttctactcccttcgtcCGGAAATACTTGTCATCAAAAtggataaaaggggatgtatctagatagatacatccccttttatccattttgatgacaagtatagatacatccccttttatccattttgatgacaagtatttccggacggagggagtact	5'	G2	11.4948	0	0	3.78663	0	0	0	0
174	192	tae-MIR1128-p3_1ss13CG_5	TTTTGATGACAAGTATTTCCGGA	23	chr3A	-	192671828	192671972	attagtttatactccctccgtccggaaatacttgtcatcaaaatgaataaaaggggatgtatctagatgtattttagttctagatacatccttttttgtccaTTTTGATGACAAGTATTTCCGGAcggagggggtactaacttat	3'	G2	0	11.3624	25.6963	3.78663	0	0	0	0
175	193	tae-MIR1128-p3_2ss1CT20CG_2	TTATCCATTTTGATGACAAGTAT	23	chr3A	-	636034063	636034195	atctactccctccgtccggaaatacttgtcatcaaaatggataaaaggggatgtatctagacgtattttagttctagatacatctctttTTATCCATTTTGATGACAAGTATtttcggacggagggagtatta	3'	G2	0	4.09048	0	2.36664	0	0	0	0
176	194	tae-MIR1128-p5_4	CGTCCGAAAATACTTGTCATCAAA	24	chr3B	+	188723543	188723674	tattactccctcCGTCCGAAAATACTTGTCATCAAAatggataaaaagagatgtatctagaactaaaatacgtctagatacatctcctattatccattttgagataagtatttccggacggagggagtacaa	5'	G2	0	2.72699	5.7103	0	0	0	0	6.25157
177	195	tae-MIR1128-p5_1ss7AG_1	CGTCCGGAAATACTTGTCATC	21	chr3B	+	306422062	306422190	atactccctcCGTCCGGAAATACTTGTCATCaaaatgaatagaaggggatgtatctagatgtatattagttctagatacatccctttttatccattttgatgacaagtattttcggatggagggaggat	5'	G2	15.6747	8.63546	6.85236	15.1465	62.1705	55.599	51.236	40.01
178	196	tae-MIR1128-p3_1ss4CA_1	CAAATATTTCCGGACGGAGG	20	chr3B	+	412654432	412654553	taatactccctccgtccggaaatacttgtcctagaaatggatgtatctagacttattttagttatagatacatccaatttatccattttgagaaCAAATATTTCCGGACGGAGGgagtacct	3'	G2	29.2594	2.72699	7.42339	4.73329	0	0	0	7.50188
179	197	tae-MIR1128-p3_2ss12CG21GA	TTTGATGACAAGTATTTCCGAAC	23	chr3B	+	593046837	593047024	gcatatagactcgctcatacggatgtactccctccgtccgaaaatacttgtcatcaaaatggataaaagggaatgtatctagaactaaaatacatctagatatatccctttttattcatTTTGATGACAAGTATTTCCGAACggagggagtactcatcaatgagatcaccgggcactccgtatgcaag	3'	G2	0	0	6.28133	0	0	0	0	0
180	198	tae-MIR1128-p3_2ss22AG23TC	TATTTCCGGACGGAGGGAGTAGC	23	chr3B	+	670090966	670091098	aaatactccctccgtccgaaaatacttgtcatcaaaatggataaagagggatgtatctagaactaatatacatctagatacatccccttttatttattttgatgacaagTATTTCCGGACGGAGGGAGTAGCt	3'	G2	0	4.54498	5.13927	0	0	0	0	0
181	199	tae-MIR1128-p5_1ss11AG	CCTCCGTCCGGAAATACTTGTCAT	24	chr3B	-	1210170	1210292	ctcCCTCCGTCCGGAAATACTTGTCATcataatggataaaatgggacgtatctagaactaaaataagtctagatacatccctttttattcattttgatgacaagtattttcagacggaggaag	5'	G2	50.159	6.36297	8.56545	7.09993	0	0	0	0
182	200	tae-MIR1128-p5_1ss9AG_1	TAAAATACGTCTAGATACATCCC	23	chr3B	-	78200112	78200292	acctgtcatcaaaatggataaaaagagatgtatctagaacTAAAATACGTCTAGATACATCCCcttttttatccattttgatgacgaagggagtacttgtcatcaaaatggataaaaggagatgtatgtagacgtattttagttctagatacgtccttttttatccattttgatgacaagc	5'	G2	0	2.72699	2.85515	0	0	0	0	0
183	201	tae-MIR1128-p3_1ss19CG	TATCCATTTTGATGACAAGTATT	23	chr3B	-	85593965	85594097	aaatactcccttcgtctggaaatacttgtcatcaaaatggataaaaggaaatgtatctagacgtattttagttttagatacatctcttttTATCCATTTTGATGACAAGTATTttcggacggagggagtagaa	3'	G2	0	6.36297	5.13927	2.83997	0	0	0	0
184	202	tae-MIR1128-p3_1ss9CG	GATGACAAGTATTTCCGGACGGAG	24	chr3B	-	524573361	524573505	tatatcatatactccctccgtccaaaaatacttgtcatcaaaatggacaaaaaaagatgtatctagaactaaaatacatctagatacatcctcttttattcattttGATGACAAGTATTTCCGGACGGAGggagtatatgatcta	3'	G2	0	0	3.42618	3.78663	0	0	0	0
185	203	tae-MIR1128-p3_2ss11CG19GA	TTGATGACAAGTATTTCCAGACG	23	chr3B	-	827312273	827312442	atttatttgtattgagtactcctatttactacctccgtccggaaatatttgtcatcaaaatggataaaagaggatgtatctagaactaaaatacgtctagatacatccccttttattcatcTTGATGACAAGTATTTCCAGACGgagggagtacttcattacttgtatac	3'	G2	0	4.09048	3.99721	0	0	0	0	0
186	204	tae-MIR1128-p5_1ss2AG	GGAAATACTTGTCATCAAAA	20	chr4A	+	79111408	79111540	aaatactccctccgcccGGAAATACTTGTCATCAAAAtggatgaaaggaaatgtatctagacgtattttagttttagatacatctctttttatccattttgatgacaagtattttcggacggagggagtagaa	5'	G2	0	0	6.28133	0	0	0	0	0
187	205	tae-MIR1128-p3_2ss1CT20CG_1	TTATCCATTTTGATGACAAGT	21	chr4A	+	194681474	194681606	aaatactccctccgtccgaaaatacttgtcatcaaaatggataaaaggaaatgtatctagacgtattttagttttagatacatctctttTTATCCATTTTGATGACAAGTattttcagacggagggagtagaa	3'	G2	0	4.09048	0	2.36664	0	0	0	0
188	206	tae-MIR1128-p5_2ss1CA17AG_1	ATACTCCCTCCGTCCGGAAATAC	23	chr4A	+	617964285	617964418	cttATACTCCCTCCGTCCGGAAATACttgtcatcaaaatggataaacggggattatctagacgtattttaattttaaatacatctcttttcatccattttgatgacaagtatttccggacggagggagtatttc	5'	G2	0	0	2.85515	2.36664	0	0	0	0
189	207	tae-MIR1128-p5_1ss9AT_1	TCCGTCCGTAAATACTTGTC	20	chr4A	-	393630568	393630733	ctttcctttcttgtttagtcgtactcccTCCGTCCGTAAATACTTGTCatcgaaatggataaaaatgggtgtatctagaactaaaatacatctggatacatcactttttattcatcttgatgacaagtatttctggacggagcgagtagtatataagagccgactt	5'	G2	0	0	0	4.73329	0	0	0	0
190	208	tae-MIR1128-p3_1ss14CG_2	ATTTTGATGACAAGTATTTCC	21	chr4A	-	512171411	512171546	cattatactccctccgtccaaacatacttgtcatcaaaatggacaaaaagggatgtatctaaaactaaaatacatctagatacatcccttttatacATTTTGATGACAAGTATTTCCggacggagggagtatatat	3'	G2	7.31485	2.72699	10.2785	3.78663	0	0	0	0
191	209	tae-MIR1128-p5_8	TACTCCCTCCGTCCGAAAATACT	23	chr4A	-	617013302	617013456	ttccttacgaaacTACTCCCTCCGTCCGAAAATACTtgtcatcaaaatggataaaaggggatgtatctagacgtattttagttctagatacatccttttttgtccattttgatgacaagtattttcggacggagggagtagttttcagtgagatg	5'	G2	0	2.72699	5.7103	0	0	0	0	6.25157
192	210	tae-MIR1128-p5_2ss9AT21AC	TCCGTCCGTAAATACTTGTCC	21	chr4A	-	730812617	730812741	acatacttctTCCGTCCGTAAATACTTGTCCttgaaatagttgtatctagacttactttagttataaatacatccattttattcattgggatccggacaagtatttttggacggagcgagtacaa	5'	G2	20.8996	8.18096	0	8.99325	0	0	0	0
193	211	tae-MIR1128-p5_1ss20AG	AATACTTGTCATCAAAATGGA	21	chr4B	+	552663755	552663884	actactcccttcgtccgaaAATACTTGTCATCAAAATGGAcaaaaaggatgtatctagaactaaaatacatctagatacatccccttttattcattttgatgacaagtatttccagacggagggagtata	5'	G2	5.22489	4.09048	3.99721	6.62661	0	9.53126	0	0
194	212	tae-MIR1128-p5_1	AAATACTTGTCATCAAAATGAAT	23	chr4B	+	654530317	654530468	ctgccacataatactccctacgtctgaAAATACTTGTCATCAAAATGAATaaaagatgatgtatctagatgtattctagttttagatacatccatttttatccattgtgatgacaagtattttcggacggagggagtacattttaggggata	5'	G2	0	2.72699	5.7103	0	0	0	0	6.25157
195	213	tae-MIR1128-p5_1ss7AG_2	CGTCCGGAAATACTTGTCATCAAA	24	chr4B	-	5851238	5851352	tgaCGTCCGGAAATACTTGTCATCAAAatgaataaaagagaatgtatctagacgtattttagttctagatacatctctttttatccattttgatgccaagtattttcggacggag	5'	G2	15.6747	8.63546	6.85236	15.1465	62.1705	55.599	51.236	40.01
196	214	tae-MIR1128-p3_1ss12CG_1	TTTGATGACAAGTATTTCC	19	chr4B	-	283550226	283550358	ttctactccctctgtccgaaaatacttgtcatcaaaatggataaaaatagatgtatctaaaactaaaatatgtctagatacatttccttttatccatTTTGATGACAAGTATTTCCggacgaagggagtattt	3'	G2	0	4.54498	2.85515	0	0	0	0	0
197	215	tae-MIR1128-p5_1ss22AG	AAAATACTTGTCATCAAAATGGAT	24	chr5A	+	71053135	71053275	ctgtatgtactccctccgtccgAAAATACTTGTCATCAAAATGGATaaaaagagatgtatctagaactaaaatacgtctagataattccccttttatccattttgatgacaagtatttccggacggagggagtatgtagta	5'	G2	0	0	3.42618	5.67995	0	0	0	0
198	216	tae-MIR1128-p3_2ss2CT21CG	TTTATCCATTTTGATGACAAG	21	chr5A	+	103374517	103374649	tagtacttcctccgtccggaaatacttgtcatcaaaatggataaaaggggatgtatctagacatattttagttctagatacatctcttTTTATCCATTTTGATGACAAGtattttcggacggagggagtagca	3'	G2	8.35983	6.36297	3.42618	2.83997	0	11.1198	13.2834	20.005
199	217	tae-MIR1128-p5_7	GTCCGAAAATACTTGTCATC	20	chr5A	+	435152115	435152254	ggagtagtattttctcgGTCCGAAAATACTTGTCATCgaaatgaataaaatgatatgtatctagatgtattttagttctagatatacccttcttattcattttgatgacaagtattttcagacggagaaaatactacgta	5'	G2	0	2.72699	5.7103	0	0	0	0	6.25157
200	218	tae-MIR1128-p5_2	CCGTCCGAAAATACTTGTCA	20	chr5A	-	432639564	432639686	ctccctCCGTCCGAAAATACTTGTCAccaaaatgaataaaagaggatgtatctagatgtattttagttctagatacacccctttttatccattttgatgacaagtattttcggacggaggaag	5'	G2	0	2.72699	5.7103	0	0	0	0	6.25157
201	219	tae-MIR1128-p3_2ss1CT20CG_3	TTATCCATTTTGATGACAAGTATT	24	chr5A	-	580981843	580981974	ccctacaagctactcccttcgtccggaaatacttgtcatcaaaatggataaaaagaggtgtatctatagatacatccccttTTATCCATTTTGATGACAAGTATTtccgaacagagggagtaccttgtatcc	3'	G2	0	4.09048	0	2.36664	0	0	0	0
202	220	tae-MIR1128-p3_1ss20AC	TTTCCGGACGGAGGGAGTAC	20	chr5A	-	590121892	590121970	aatgtacttcctccgatccgaaaatatttgccgtgcatccatttcttcaacaaataTTTCCGGACGGAGGGAGTACtaa	3'	G2	0	4.09048	3.99721	0	0	0	0	0
203	221	tae-MIR1128-p5_6	CTCCGTCCGAAAATACTTGTCATC	24	chr5B	+	35924898	35925029	agctactccCTCCGTCCGAAAATACTTGTCATCaaaatggatagaagaggatgtatctagatgtattttagtttgagatacattttttttattaattttgatgacaagtattttcggacggagggagtatat	5'	G2	0	2.72699	5.7103	0	0	0	0	6.25157
204	222	tae-MIR1128-p3_1ss5CA	ACAAATATTTCCGGACGGAGGGA	23	chr5B	+	138403322	138403450	cagtagtactccctccatccggaattacttgtcatcaaaatggatgaaaatggatatacctagaattaaaatacatctagatacatccatttcaatgACAAATATTTCCGGACGGAGGGAgtactaggt	3'	G2	0	4.54498	3.99721	3.78663	0	0	0	0
205	223	tae-MIR1128-p5_1ss9AG_3	TCCGTCCGGAAATACTTGTCATC	23	chr5B	+	243401652	243401814	tgcattgtacttattttttactcccTCCGTCCGGAAATACTTGTCATCaaaatgaataaaaggggatgtatctagatgtattttagttctagatacacccttttttgtccattttgatgacaagtattttcggacggagggagtaatatataaaggcagtaag	5'	G2	0	2.72699	2.85515	0	0	0	0	0
206	224	tae-MIR1128-p5_1ss6AG_2	GTCCGGAAATACTTGTCATCAAA	23	chr5B	+	355862978	355863110	aaatactccctccGTCCGGAAATACTTGTCATCAAAatggataaaaggaaatgtatctagacgtattttagttttagatacatctatttttatccattttgatgacaagtattttcggacggagggagtagaa	5'	G2	0	5.90847	0	0	0	0	0	0
207	225	tae-MIR1128-p5_2ss1CG17AG	GTACTCCCTCCGTCCGGAAATACT	24	chr5B	+	410176472	410176606	ataGTACTCCCTCCGTCCGGAAATACTtgtcatcaaaataaataaaagaggatgtatctagacgtattttagttctagatacatctctttttatccattttgatgacaagtattttcggacggagggagtatacc	5'	G2	5.22489	0	0	5.20662	0	0	0	0
208	226	tae-MIR1128-p3_1ss3CA	AAATATTTCCGGACGGAGGGAGT	23	chr5B	+	506493785	506493909	cacgtactccctccatcccaaaatacttgtcggaaaaatggataaaaatagatgtatctacaactaaaatacatctagatacatccatttgtccgacAAATATTTCCGGACGGAGGGAGTataag	3'	G2	5.22489	6.81747	9.70751	5.67995	0	0	0	0
209	227	tae-MIR1128-p3_1ss12CG_3	TTTGATGACAAGTATTTCCGGACG	24	chr5B	+	552367122	552367256	caagtactccctccgtccgaaaatacttgtcatcaaaatggacaaaaagggatgtatctagaactaaaatacatctagatacatccccttttattcatTTTGATGACAAGTATTTCCGGACGgagggagtatcct	3'	G2	0	4.54498	2.85515	0	0	0	0	0
210	228	tae-MIR1128-p5_1ss8AG	CCGTCCGGAAATACTTGTCA	20	chr5B	+	693038693	693038829	ctaggtactccctCCGTCCGGAAATACTTGTCAtcaaaatggataaaagggggtgtatctagacatattttagttatagatacatctcttttcatcaattatgatgacaagtattttcggatggagggagtactaac	5'	G2	0	49.0858	51.9637	31.2397	0	0	9.48816	8.7522
211	229	tae-MIR1128-p5_1ss9AG_2	TCCGTCCGGAAATACTTGTCA	21	chr5B	-	26373967	26374118	atagctgatactcccTCCGTCCGGAAATACTTGTCAtcaaaatgaataaaagggaatgtatctagatgtattttagttctagatacattttttttttccattttgatgacaagtattttcggacggagggagtaacttgaaaggtcggcaat	5'	G2	0	2.72699	2.85515	0	0	0	0	0
212	230	tae-MIR1128-p5_1ss6AG_1	GTCCGGAAATACTTGTCATC	20	chr5B	-	26852961	26853129	ggaccgtatgctgaatcatgtactccctcaGTCCGGAAATACTTGTCATCaaaatgaataaaaggggatgtatttagatgtactttagttttagatacatccttttttgtccattttgatgacaagtattttcggatggagggagtacgtgtgtatgtttgtctatgga	5'	G2	0	5.90847	0	0	0	0	0	0
213	231	tae-MIR1128-p3_2ss13CG20CT	TTTTGATGACAAGTATTTCT	20	chr5B	-	108179978	108180110	aaatactccctccgtccgaaaatacttgtcatcaaaatggacaaaaaaagatgtatctagaattaaaatacatctacatacatccccttttattcaTTTTGATGACAAGTATTTCTggacggagggagtacaa	3'	G2	5.22489	3.63598	7.99442	6.62661	0	0	0	0
214	232	tae-MIR1128-p5_2ss1CA17AG_2	ATACTCCCTCCGTCCGGAAATACT	24	chr5B	-	363414177	363414305	gacaaATACTCCCTCCGTCCGGAAATACTtgttgaagaaatgcataaaaatggatgtatctagaactaaaatacatctagatacatccattcctccgacgagtatttctggacggagggagtatttagg	5'	G2	0	0	2.85515	2.36664	0	0	0	0
215	233	tae-MIR1128-p5_9	TCCCTCCGTCCGAAAATACTTGT	23	chr5B	-	387563804	387563928	taagtacTCCCTCCGTCCGAAAATACTTGTcacaaaaatgcataaaaatggatgtatctagaactaaaatgtgtctagatgcatccattactccgacaagtatttccggacggatagagtaccaa	5'	G2	0	2.72699	5.7103	0	0	0	0	6.25157
216	234	tae-MIR1128-p3_1ss1CA	ATATTTCCGGACGGAGGGAGTA	22	chr5B	-	503014082	503014214	taatactctctccgtccgaaaatacttgtcatcaatatggataaaaagagatgtatcaagaactaaaatacatttagatacatccccttttatccattttgatgacaaATATTTCCGGACGGAGGGAGTAcat	3'	G2	0	4.54498	0	0	0	0	0	0
217	235	tae-MIR1128-p5_1ss9GT	CTCCGTCCTAAAATACTTGTC	21	chr5B	-	567160779	567160911	ttctactccCTCCGTCCTAAAATACTTGTCatcaaaatggataaaacgggatgtatctaaaactaaaatacgtctagatacatttccttttatccattttgatgacaagtattttcggacggagggagtattt	5'	G2	7.31485	2.72699	0	5.20662	0	0	0	0
218	236	tae-MIR1128-p3_1ss13CG_3	TTTTGATGACAAGTATTTCC	20	chr6A	+	470260220	470260352	ttctactccctccgtccgaaaatacttgtcatcaaaatggataaaaagagatgtatctaagactaaaatacgtctagatacatttccttttatccaTTTTGATGACAAGTATTTCCggacggagggggtattt	3'	G2	0	11.3624	25.6963	3.78663	0	0	0	0
219	237	tae-MIR1128-p3_1ss11CG_2	TTGATGACAAGTATTTCCGGA	21	chr6A	+	590124573	590124705	acctactccctccgtccgaaaatacttgtcatcaaaatggataaaaaaagatgtatctagaactaaaatacatctagatacatccccttttatccattTTGATGACAAGTATTTCCGGAcggagggagtataa	3'	G2	0	0	3.42618	4.25996	0	0	0	0
220	238	tae-MIR1128-p5_1ss1AT	TAAAAGGGGATGTATCTAGA	20	chr6A	-	178185577	178185709	aaataccccttccatccggaaatacttgtcatcaaaatgaaTAAAAGGGGATGTATCTAGAtatattttagttctaaatacatcattttctatccatcttgatgacaagtattttcagacggaggaagtacta	5'	G2	0	2.72699	0	3.3133	0	0	0	0
221	239	tae-MIR1128-p3_1ss10CT	CAACTATTTTCGGACGGAGGGAGT	24	chr6A	-	611123333	611123465	cagtactccctccgtccggaaatacttgtcatcaaaatggatagaaggggatgtatctagatgcattttagttctagatacatatctttttatccattttgatgaCAACTATTTTCGGACGGAGGGAGTagca	3'	G2	36.5742	8.63546	11.4206	17.5132	10.9713	0	0	8.7522
222	240	tae-MIR1128-p3_1ss12CG_2	TTTGATGACAAGTATTTCCGG	21	chr6B	+	6029902	6030024	ttgtactccctccgtccggaaatacttgtcattgaaatggatgtatctagatgcattttagttgtagatacattcattttcatccatTTTGATGACAAGTATTTCCGGacggagggagtatca	3'	G2	0	4.54498	2.85515	0	0	0	0	0
223	241	tae-MIR1128-p3_18	CAACTATTTCCGGACGGAGGGAGT	24	chr6B	+	33219243	33219395	ctttattatgtcctactccctccgtccggaaatacttgtcatcaaaatggatgaaaagagatgtatctagaactaaaatatgtctagatacatctatttttattcattttgatgaCAACTATTTCCGGACGGAGGGAGTacgaattaatacag	3'	G2	0	12.7259	34.2618	9.46658	0	0	0	6.25157
224	242	tae-MIR1128-p3_1ss2CA	AATATTTCCGGACGGAGGGAGT	22	chr6B	+	41454452	41454606	ccaaatgttctctcctactccctccgtcccaaaatacttgtcattaaaatggataaacgaggatgtatctagatgtgttttagttctaaatacatctctttttgtccattttgatgacaAATATTTCCGGACGGAGGGAGTacattatttggtcg	3'	G2	0	3.63598	0	2.83997	0	0	0	0
225	243	tae-MIR1128-p5_1ss19AG_1	ATACTTGTCATCAAAATGGAT	21	chr6B	+	74099232	74099404	ctagtatcatattgtgttgtactccctccgtccgaaaATACTTGTCATCAAAATGGATaaaaagagatgtatctagaactaaaatacatctagatacatccccttttatctagtttgatgacaagtatttccggacgaagggagtaggttgattggatgccatatgatgccga	5'	G2	0	0	0	2.83997	0	7.94272	0	0
226	244	tae-MIR1128-p3_1ss8CA	ATGACAAATATTTCCGGACGGAGG	24	chr6B	+	108886509	108886643	aaaatactccctctgtccgaaaatacttgtcatcaaaatggacaaaaagagatgtatctagaactaaaatacatctagatacatctctttttattcattttgATGACAAATATTTCCGGACGGAGGgagtatgtg	3'	G2	5.22489	3.18148	0	0	0	0	0	0
227	245	tae-MIR1128-p3_1ss21AC_1	ATTTCCGGACGGAGGGAGTAC	21	chr6B	+	577567351	577567472	tactactccctccgtccggaaatacttgtcctcgaaatggttgtatctagatttattttagttatagatacatccattttatccatttctaagacaagtATTTCCGGACGGAGGGAGTACct	3'	G2	9.40481	3.18148	11.4206	0	0	9.53126	0	0
228	246	tae-MIR1128-p5_11	TCCGTCCGAAAATACTTGTCA	21	chr6B	-	5739718	5739867	tacagatctgttgtactcccTCCGTCCGAAAATACTTGTCAtcaaaatggataaaatgagatgtatctagaactaaaatacgtctagatgcatctccttttattgattttaatgacaagtatttccggacgaagggagtagtagactagt	5'	G2	0	2.72699	5.7103	0	0	0	0	6.25157
229	247	tae-MIR1128-p5_1ss10AG_2	CTCCGTCCGGAAATACTTGTCATC	24	chr6B	-	49988348	49988503	agagtagtagagtgatactccCTCCGTCCGGAAATACTTGTCATCcaaatgaataaaaggggatgtatctagatgtattttagttctagatacatccctttttctccattttgatgacaagtattttcggacggaggtagtacatgtaaatacact	5'	G2	0	11.3624	9.70751	4.25996	0	0	0	0
230	248	tae-MIR1128-p3_1ss8CG	ATGACAAGTATTTCCGGACGGAGG	24	chr6B	-	85526092	85526240	tccgcttcggtagtactccctccgtccggaaatacttgccatcaaaatgaatgaaaatggatgtatctaaaactaaaatacatctagatatatatatttcaATGACAAGTATTTCCGGACGGAGGgagtagtagtaactggaatgcaca	3'	G2	41.7991	14.9984	11.4206	15.1465	0	0	0	6.25157
231	249	tae-MIR1128-p3_2ss13CG22GA	TTTTGATGACAAGTATTTCCGAAC	24	chr6B	-	518940335	518940465	ttctactccctccgtccgaaaatacttgtcatcaaaatggataaatagatgtatctaaaactaaaatacgtctagatacatttccttttatccaTTTTGATGACAAGTATTTCCGAACggagggagtattt	3'	G2	6.26987	0	0	3.78663	0	0	0	0
232	250	tae-MIR1128-p3_28	TATTTCCGGACGGAGGGAGT	20	chr6B	-	551804692	551804814	atctactcccttcgtccggaaatacttgtcggagaaatatataaaaataaatgtatctaaaactaaaatacatttaaatacattcatttctccgacgagTATTTCCGGACGGAGGGAGTattc	3'	G2	0	12.7259	34.2618	9.46658	0	0	0	6.25157
233	251	tae-MIR1128-p3_2ss14CG20CT	ATTTTGATGACAAGTATTTTC	21	chr7A	-	135899243	135899375	aaatactccctccatccggaaatacttgtcatcaaaatggataaaaggaaatgtatctagacgtattttagttttatatacatctctttttatccATTTTGATGACAAGTATTTTCagacggagggagtagaa	3'	G2	10.4498	0	0	0	0	0	0	0
234	252	tae-MIR1128-p5_5	CTCCGTCCGAAAATACTTGTC	21	chr7A	-	536364092	536364220	gtcgaatcttgtactccCTCCGTCCGAAAATACTTGTCattgaaatggatgtatctagatgtattttagttctagacacatccattttgatgacaagtaattccggacggagggagtacttggttcaaa	5'	G2	0	2.72699	5.7103	0	0	0	0	6.25157
235	253	tae-MIR1128-p5_1ss16TA	CCCTCCGTCCGAAAAAACTTGTC	23	chr7A	-	702537878	702538026	acactataatctactCCCTCCGTCCGAAAAAACTTGTCgtcaaaatggacaaaaaagggtgtatctagaactaaaatacatctagatacatcctcatttatttattttaatgacaagtatttccggacggagggagtattaattagcgc	5'	G2	0	4.54498	0	0	0	0	0	0
236	254	tae-MIR1128-p3_1ss13CG_4	TTTTGATGACAAGTATTTCCG	21	chr7B	+	51915679	51915809	agtactccctctgttcgaaaatacttgtcatcaaaacggataaaaaaagatgtatctagaactaaaatacatctagatacatccccttttatccaTTTTGATGACAAGTATTTCCGgacggagggagtatt	3'	G2	0	11.3624	25.6963	3.78663	0	0	0	0
237	255	tae-MIR1128-p5_2ss6AG19TC	GTCCGGAAATACTTGTCACC	20	chr7B	+	537595572	537595702	cctactccctccGTCCGGAAATACTTGTCACCaaaatgaataaaaggagatgtatctagatgtattttagttctagatacacctttttttgtccattttaatgacaagtatttttggacggagggagtaca	5'	G2	0	5.45397	0	0	0	0	0	0
238	256	tae-MIR1128-p5_1ss9AT_2	TCCGTCCGTAAATACTTGTCA	21	chr7B	-	477303905	477304037	aggtactcccTCCGTCCGTAAATACTTGTCAtcaaaatgaataaaaggggatgtatctagatgtattttagttctacatacatccctttttgtccattttgatgacaagtattttcggacggagggagtagta	5'	G2	0	0	0	4.73329	0	0	0	0
239	257	tae-miR1130b-3p_R+2_1ss6TC	TCTTACATTATGGGACGGAGGGA	23	chr1B	-	56060896	56060986	ttctactccctccatcccataatgtaagacgttttttgacactactttagtgtcaaaaaacgTCTTACATTATGGGACGGAGGGAgtaatt	3'	G2	0	2.27249	5.7103	0	0	0	9.48816	0
240	258	tae-MIR1130a-p3	AAACGTCTTACATTATGGGA	20	chr1B	-	467717638	467717723	atctactccctccgtcccataatgtaagacgtttttgacacactacgtcaaaAAACGTCTTACATTATGGGAcggagggagtatgt	3'	G2	0	2.72699	0	0	0	0	0	8.7522
241	259	tae-MIR1130a-p3_2ss17GA19GA	AAACGTCTTACATTATAGAAC	21	chr3B	-	36554672	36554736	gtcctataatgtaagacgtttttccacattagtgtagtgtcaaaAAACGTCTTACATTATAGAAC	3'	G2	0	2.27249	3.42618	2.83997	0	0	0	0
242	260	tae-miR1130b-3p_L+1R-1_1ss10TC	ATCTTATATCATGGGACGGAG	21	chr3B	-	388294000	388294089	caaagtacccgtcccataatataagaccattttacaagttaatatagcttgcaaaatgATCTTATATCATGGGACGGAGtaagtactccc	3'	G2	5.22489	5.45397	2.85515	4.73329	0	0	0	0
243	261	tae-miR1130b-3p_L-2R+2	TTATATTATGGGACGGAGGGA	21	chr6A	+	509125107	509125199	caaataccccctccctcccataatataagaacgtttttaacactatagtagtgttaaaaacattcTTATATTATGGGACGGAGGGAgtatata	3'	G2	11.4948	2.72699	0	5.67995	0	0	0	0
244	262	tae-miR1130b-3p_L+1R-1_1ss11AG	ATCTTATATTGTGGGACGGAG	21	chr6B	-	236668535	236668619	tactctctttgtctcataatataagacatttttgcaagctaacatagcttgcaaaaacATCTTATATTGTGGGACGGAGggacta	3'	G2	0	0	2.85515	4.25996	0	0	0	0
245	263	tae-miR1130b-3p_R+2	TCTTATATTATGGGACGGAGGGA	23	chr7B	+	274302321	274302410	tattactccctctgtcccataatataagaacgtttttgacactacactagtgtaaaaacgtTCTTATATTATGGGACGGAGGGAgtacga	3'	G2	0	0	2.85515	2.36664	0	0	0	0
246	264	bdi-MIR1135-p5_2ss16TA17GC	ATACGGATGTATCTAACT	18	chr5B	-	17875166	17875294	ttttgccacttactccctccgtcccaaaattcttgtcttagatttgtctagATACGGATGTATCTAACTtagatacatccgtatctagacaaatctaagacaagaattttgggacggaggggggtatgt	5'	G2	0	2.27249	7.42339	4.25996	0	0	0	0
247	265	tae-MIR1139-p5_2ss9CG22CT	GTAACATAGACTAGTAACATATA	23	Un	-	53881369	53881433	agaggtaGTAACATAGACTAGTAACATATAacatatgcatgttactagtctatgttactacccat	5'	G2	0	2.72699	2.85515	3.3133	0	0	0	0
248	266	bdi-miR1139_L-1R+4_1ss11CG_1	AGTAACATAGACTAGTAACATGCA	24	chr3B	+	218505102	218505162	agtggggAGTAACATAGACTAGTAACATGCAtatgttactagtctatgttactacctctat	5'	G2	10.4498	3.63598	2.85515	4.73329	0	0	0	0
249	267	bdi-miR1139_L-1R+4_1ss11CG_2	AGTAACATAGACTAGTAACATGCC	24	chr7A	-	465396841	465396916	tagccacaatgggtAGTAACATAGACTAGTAACATGCCcatgttactagtctatgttactacctctatagtgggga	5'	G2	10.4498	3.63598	2.85515	4.73329	0	0	0	0
250	268	osa-miR1432-5p_1ss1AC	CTCAGGAGAGATGACACCGAC	21	chr2A	-	147377968	147378089	tgtgggttagggccctgtgCTCAGGAGAGATGACACCGACgccgatcagatgggtcggcttaaccaggcgtctgttcggagttggtgtcacctcgcctgaacatagggctcactagccctgt	5'	G2	503.68	222.249	134.763	233.825	32.9138	28.5938	30.3621	12.5031
251	269	osa-miR1432-5p_L-1R+1	TCAGGAGAGATGACACCGACA	21	chr2B	+	205394342	205394458	ttagggtcctgtgaTCAGGAGAGATGACACCGACAccgatcagatgggtcggcttaaccaggccgtgcatccgtctgttcggagttggtgtcacctcgcctgaacatagggctcact	5'	G2	895.547	878.09	656.684	718.987	23.7711	23.8282	30.3621	40.01
252	270	osa-miR1436_L+2	TTACATTATGGGACGGAGGGAGT	23	chr3B	+	403692223	403692362	tttcagaagtaagatagatgcatactactccctccgtcccataatgtaagacgccttttgacactaatgtagtgtcaaaaagcgtcTTACATTATGGGACGGAGGGAGTatttcttagcagcctcctcgtacttgtgcca	3'	G2	0	23.1794	30.8356	13.2532	0	0	17.0787	13.7535
253	271	hvu-miR1436_L+1R-2	TACATTATGGGACGGAGGGA	20	chr3B	-	130080500	130080600	ttaatagctactccctccgtcccataatgtaggacgttttttgacactacactagtgtccaaaaacatccTACATTATGGGACGGAGGGAgtagttgtgag	3'	G2	0	0	7.42339	0	0	0	0	0
254	272	osa-miR1436_L+2R-2	TTACATTATGGGACGGAGGGA	21	chr5A	+	518109073	518109150	ctactctgtcccataatgtaagacgtttttaacactatattaatgtcaaaaaacgtcTTACATTATGGGACGGAGGGA	3'	G2	0	7.27197	2.85515	8.51992	0	0	0	0
255	273	osa-MIR1862e-p3_1ss11GA	TTTATTTTGGAACGGAGGGA	20	Un	+	349534742	349534821	caagtactctctccgttccaaaataaatgacccaactttgcactaactggtcaTTTATTTTGGAACGGAGGGAgtacatt	3'	G2	0	4.09048	4.56824	2.83997	0	0	0	0
256	274	osa-MIR1862e-p3_2ss9GA22TC	TATTTTGGAACGGAGGGAGTACC	23	chr2B	-	700322028	700322119	agatactccctccgttccaaaataaatgacccaactttatactaaagttagtacaaagttgagtcatcTATTTTGGAACGGAGGGAGTACCt	3'	G2	6.26987	0	3.42618	0	0	0	0	0
257	275	osa-MIR1862d-p3_1ss1GA	ATTTATTTTGGGACGGAGGGAGT	23	chr3B	-	38932753	38932855	aactagtccctccatcccaaaataagtgtctgaactctatactaactctagtacaaagttgtcctaaagttaaggcATTTATTTTGGGACGGAGGGAGTacta	3'	G2	0	4.09048	3.42618	0	0	0	0	0
258	276	osa-MIR1862d-p3_2ss9GA22TC	TATTTTGGAACGGAGGGAGTACCA	24	chr5B	-	408541951	408542042	tcatactccctccgttcaaaaatagatgactcaactttgtactaattttagtataaaattaagtcatcTATTTTGGAACGGAGGGAGTACCA	3'	G2	0	2.27249	4.56824	0	0	0	0	0
259	277	osa-MIR1862d-p3	TATTTTGGGACGGAGGGAGT	20	chr6A	+	145573710	145573802	acatactccctcggtcccaaaattagtgtctcaagtttagtactaaagttagtacaaagttgagacactTATTTTGGGACGGAGGGAGTacat	3'	G2	0	4.99948	0	2.36664	0	0	0	0
260	278	bdi-miR1878-3p_1ss14AG	ATTTGTAGTGTTCGGATTGAGTTT	24	Un	+	112337978	112338149	ccaacaatattacactcataatcaatcttacaaaccacttttgcaaacttagtcttggcactataaatttaaaatgtgcatgtgaaatatgctcattataaATTTGTAGTGTTCGGATTGAGTTTataatagtcgttctaagatttgtttgtgaacatagtaatattgttaa	3'	G2	36.5742	18.6344	15.9888	16.5665	426.051	263.698	390.912	211.303
261	279	bdi-miR1878-3p_L-1_1ss14AG	TTTGTAGTGTTCGGATTGAGTTT	23	chr5B	-	373447876	373448051	tccaacaatattacactcataatcagatcttacaaaccacttttgcaaacttagtcttggcactataaatttaaaatgtgcatgtgaaaatatgctcattataaaTTTGTAGTGTTCGGATTGAGTTTataatagtcgttctaagatttgtttgtgaacatagtaatattgttaaa	3'	G2	5.22489	23.6339	22.8412	10.8866	9.14272	114.375	184.07	186.297
262	280	mtr-MIR2600e-p5_2ss10GC20TA	AATGTTTGTCTTTCTAGAGA	20	chr3B	-	533952452	533952599	ccattcctaAATGTTTGTCTTTCTAGAGAtttcaacaagtgactagatacgaagcaaaatgagtgaatctacactctaaaatatgtctatatacatccgtatgtggtagtccatatgaaatctttaaaaagacaaatattaaggaaca	5'	G2	0	6.81747	4.56824	0	0	0	0	0
263	281	hvu-miR5049b_R-1_1ss8AC	AGTATTTCGGTACAGAGGGA	20	chr1A	-	570218735	570218813	atactttgtaccgaaatacttgtagttgggggaacttgaactagttccccccaactacaAGTATTTCGGTACAGAGGGA	3'	G2	0	2.72699	6.85236	0	0	0	0	0
264	282	hvu-MIR5049f-p3_1ss7GA	AATATGAATCGGAGGGAGTACT	22	chr1B	-	94362850	94362956	agtaatttaagtactccctctgatgcatattaattgtcgctgatttagtacaaagttgtactaaatcagcgacaagtAATATGAATCGGAGGGAGTACTagatttgg	3'	G2	5.22489	0	0	4.25996	0	0	0	0
265	283	hvu-MIR5049c-p5_2ss12CT21GA	AATGTCTCAACTTTGTACTAACT	23	chr2A	+	94337111	94337218	tagtactccttccgtcccaaaataAATGTCTCAACTTTGTACTAACTttatattagttaatataaaattagtataaagttaagacattttggaatggagggagtaata	5'	G2	0	2.27249	0	3.3133	0	0	0	0
266	284	hvu-MIR5049f-p3_1ss9CT	ATATGGATTGGAGGGAGTACT	21	chr2A	-	768351921	768352033	atatactccctctgaaccatattagttgttgctcaaatggatgtatcaagcactgaaatgtctctagatacatctgtttgagcgacaagtaATATGGATTGGAGGGAGTACTa	3'	G2	0	4.09048	3.99721	4.25996	0	0	0	0
267	285	hvu-miR5049b_L+1R-1_1ss9AC	AAGTATTTCGGTACAGAGGGA	21	chr2B	+	730170644	730170762	tatttcatacaatttaatactccctctgtgccgaaatacttgtagttgggggaacttgaactagtttcccccaactacAAGTATTTCGGTACAGAGGGAtatgtgttttcaatgaagga	3'	G2	5.22489	3.63598	3.42618	0	12.7998	0	0	0
268	286	hvu-MIR5049c-p5_1ss15TA	TTCCAAAATAAATGACTCAAC	21	chr2B	+	756988012	756988103	aaatactccctccgTTCCAAAATAAATGACTCAACtttatactaactttagtataaagttgggtcatctattttagaacggagggagtaata	5'	G2	9.40481	2.72699	6.28133	3.78663	0	0	0	0
269	287	hvu-MIR5049f-p3_1ss8CT	TATGGATTGGAGGGAGTACT	20	chr5B	+	459467511	459467636	aaaaagtactcccttcgatccataccaattgccgctgattttttacaatagtacattgattgtcgcatgtacttactattgtactaaatcggcgacaattaaTATGGATTGGAGGGAGTACTtctt	3'	G2	0	6.36297	7.42339	0	0	0	0	0
270	288	hvu-MIR5049e-p3_1ss5AC	ATTTCGGTACAGAGGGAGTA	20	chr6A	-	568204794	568204884	tagtactccctctgtaccgaaatacatgtcgctggagtagcagtaagtcagctactccagcgacatgtATTTCGGTACAGAGGGAGTAgaa	3'	G2	0	3.18148	3.99721	0	0	0	0	0
271	289	hvu-miR5049c_L-1R-2_1ss6AC	GACACTTATTTTGGGACGGA	20	chr6B	-	163031642	163031804	ttacataataagttgtatgcggcgcacaagcaactactccctccgtcccaaaataagtgtctcaacttggtacaaagttgtactaaagttagtaccaagttgaGACACTTATTTTGGGACGGAaggagtattgttttgagaatcacatgcaactttcatgttt	3'	G2	0	2.72699	3.42618	0	0	0	0	0
272	290	hvu-miR5049f_L+1R+2_2ss14TC20GA	CAATTAATATGGACCGGAGAGAGT	24	chr7A	-	108878299	108878410	gcttgggtattccctccgatccaacttaattgacgctgctctagtatagctctatactaaagttgtactaaagtagcgtCAATTAATATGGACCGGAGAGAGTagtctagaa	3'	G2	8.35983	2.72699	7.42339	11.8332	0	0	0	0
273	291	hvu-MIR5049c-p3_2ss4AC20GA	ACACTTATTTTGGGACGGAAGAAG	24	chr7A	-	543307394	543307537	ccctccgtcccaaaataagtgtcttacctttagtacaactttcaaaataaatatcttaattttagtacaactttcaaaataagtgtcttaactttagtaaaattgtactgaagttaagACACTTATTTTGGGACGGAAGAAGta	3'	G2	5.22489	2.72699	0	0	0	0	0	0
274	292	hvu-miR5049c_L-2_1ss6AC	ACACTTATTTTGGGACGGAGG	21	chr7A	-	614659617	614659718	atactccctccgacccaaaataactgtctcaagcttagtagtacaattttgtactaaagctagtacaaagttgagACACTTATTTTGGGACGGAGGgagata	3'	G2	78.3734	27.7244	0	28.3997	0	12.7084	0	0
275	293	hvu-MIR5050-p5_2ss1TC21CG	CGTTTTTGCCGGTTGAACGAGC	22	chr4A	+	646614979	646615095	gccggCGTTTTTGCCGGTTGAACGACCtcaccatgttgaccgcctcttcctcgacaagtgccaaggagatctgcgtgtgccacgatgaggtcgttcaaccagcaaaacagcggcggt	5'	G2	6.26987	0	3.42618	0	0	0	0	0
276	294	ata-miR5062b-5p_L+2R-5	ATGCGGATTTTTCACCAAGAT	21	chr5A	+	611028292	611028446	atagcttcttgaaccttggggaaaagccgcataacaccattaacttgaaaaccatgtatttcctatcccaaaactgctcctagcacaaggggtaaaagatggtttttagttgtgtggtcATGCGGATTTTTCACCAAGATtcaagtggttatctg	3'	G2	389.777	405.412	330.626	291.097	40.228	23.8282	49.3384	66.2666
277	295	bdi-MIR5064-p3	ATTTGTCCATAGCATCAGCCA	21	Un	+	258824619	258824751	taagatggctgatgctatgaataacttcaaccagattgtagttgtgacatgccctcggccaccccaaaagttagcacgcagaagcagggagccaatcctctggctgaATTTGTCCATAGCATCAGCCAtcctg	3'	G2	0	2.27249	0	5.20662	0	0	0	0
278	296	bdi-miR5064_L-2R+2	AATTTGTCCATAGCATCAGCC	21	Un	+	258837075	258837163	gctgAATTTGTCCATAGCATCAGCCatcctgcaattcaactatgttgcctttttgcacgacgatggctggtgctatggataaattcaac	5'	G2	203.771	275.426	199.86	226.725	106.056	128.672	81.5981	158.79
279	297	bdi-MIR5064-p5	TTGTCCATAGCATCAGCCAGC	21	chr3B	-	695819888	695819986	ccctctggttgaatTTGTCCATAGCATCAGCCAGCcatcttgcgcatttttgcacgatgggaatgatggctggtgctatggataaattcaacccgatgg	5'	G2	41.7991	52.7217	61.6712	73.366	38.3994	42.8907	11.3858	26.2566
280	298	bdi-miR5067_L-1_1ss2CG	GAGCGACAACTAATATGGAT	20	chr3A	-	6650932	6651029	atactcaccgatccatattacttgtcgctcaaacgaatgtatctaacactgcagtagatacatccatgcGAGCGACAACTAATATGGATcgggaggag	3'	G2	0	3.18148	3.42618	0	0	0	0	0
281	299	bdi-miR5067_1ss2CG	TGAGCGACAACTAATATGGAT	21	chr5B	-	689608917	689609022	tactcccttcagtccgtattacttgtcgctcacatggatgtatccagattattttagtgctatataaatccgttTGAGCGACAACTAATATGGATcaaagggaata	3'	G2	6.26987	6.81747	2.85515	4.25996	0	0	0	0
282	300	ata-MIR5070-p3_1ss3TG	AGGAGGGTCGGAGGGTACCC	20	chr2B	-	706733818	706733974	cacgtggggatgcaaatttggtacctttagggtaccctccggccctccttagtctaccaaatgaacaaatgatatgaattctgaaaatttagttcatttagttgaaccaAGGAGGGTCGGAGGGTACCCtttaggttccaatttgcatccctattaa	3'	G2	0	3.18148	3.99721	3.3133	0	0	0	0
283	301	ata-MIR5084-p3_1ss12GC	ACGGTACTGCACAGGATCTCAACC	24	chr1B	-	498446016	498446136	cacgggttaggatcctctgcagtactgtacggtgctgtacagtcactgtcatgtgggatctggccccacatgtcatcgacactacaacatcatACGGTACTGCACAGGATCTCAACCcccc	3'	G2	0	4.99948	2.85515	0	0	0	0	0
284	302	ata-MIR5084-p3_1ss7CT	ACGGTATTGCAGAGGATCTCAACC	24	chr2A	-	38903274	38903460	gatcaatccgaacaaacaagtactcctacatgggttaggatcctctgcagtactgtacggtgttgtacagtcactgccatgtgggacctggccccacatgtcattcacactacagcaccatACGGTATTGCAGAGGATCTCAACCctcctacatgtcgtacctactttttgtttgttgggaatgttg	3'	G2	5.22489	0	4.56824	0	0	0	0	0
285	303	ata-miR5084-3p_L+2R-2	ACACCATACGGTACTGCAGAGGA	23	chr4A	+	69451085	69451218	tctgtaccctgggttaggatcctctgcagtactgtacggtgctgtacagtcactgccatgtgggacctgaccccacatgtcattgacactacaACACCATACGGTACTGCAGAGGAtctcaacccctgtaccct	3'	G2	0	3.18148	3.99721	0	0	0	0	0
286	304	bdi-MIR5164-p5_1ss14CG	TTGTCTAGATACGGATGTACC	21	chr3B	-	824344607	824344714	cgtccaaaattcttgttttaaatTTGTCTAGATACGGATGTACCtaatacgtgacttgatagttgatacatccgtatttagataaatctaagacaagaattttgggac	5'	G2	0	3.18148	0	4.25996	0	0	0	0
287	305	bdi-MIR5164-p5_2ss14CG20CT_2	TTGTCTAGATACGGATGTATC	21	chr4B	-	635900905	635901038	gaagtactccctccgtcccaaagttttgtcttaaatTTGTCTAGATACGGATGTATCtaatactaaaacgtgattagatacatccgtatctagacaaatctaagacaagaattttgggacggagggagtataat	5'	G2	11.4948	15.9074	9.13648	10.4132	62.1705	46.0678	51.236	33.7585
288	306	bdi-MIR5164-p5_2ss14CG20CT_1	TTGTCTAGATACGGATGTAT	20	chr5A	+	320636751	320636889	ataaagtactccctccgtcccaaaattcttgtcttagatTTGTCTAGATACGGATGTATcaagtcacattttagtattagatacatccgtatctagacaaatctaagacaagaaatttgggacagagggagtagttgaa	5'	G2	11.4948	15.9074	9.13648	10.4132	62.1705	46.0678	51.236	33.7585
289	307	bdi-MIR5164-p5_2ss13CG19CT	TGTCTAGATACGGATGTATC	20	chr6B	+	32034028	32034168	aagtactcccttcgtcccaaaattcttgtcttagattTGTCTAGATACGGATGTATCaagtcatcaagtcacattttagtattatatacatccgtatctagagaaatctaagacaagaaatttgggacagagggagtagtt	5'	G2	0	9.99895	14.2757	8.51992	0	17.474	18.9763	36.2591
290	308	bdi-MIR5180a-p5_1ss16TG	TCCAAAATAAGTGTCGCAGTT	21	chr7A	-	205532033	205532123	tattactccctccgaTCCAAAATAAGTGTCGCAGTTttgaactaagggagtatctataagcgacacttattttggatcggagggagtatct	5'	G2	8.35983	0	0	4.25996	0	0	0	0
291	309	sbi-MIR6232a-p3_1ss3AT	TATTTTGGAACGGAGGGAGTACT	23	chr2B	-	526298533	526298635	taatactccctccattccaaaattgatgactcaagtttgtactaacttcagtagaaagttagtacaaagttgggtcatcTATTTTGGAACGGAGGGAGTACTt	3'	G2	0	2.72699	6.85236	0	0	0	0	0
292	310	sbi-MIR6233-p3_2ss16AG23CA	TTGGTTTTGGTAATTGATGACAA	23	chr7B	+	443507987	443508080	gaaagtgattgtcatcaattaccaaaatgggggagattgaaagaacatgcggtgcccccatgtTTGGTTTTGGTAATTGATGACAAtctctatg	3'	G2	0	0	0	0	0	15.8854	22.7716	35.0088
293	311	bdi-MIR7731-p5_1ss15CA	ACTTGTTTTTCATTAAGCTTCT	22	chr2B	+	719767144	719767284	gcagcctctatcaagatttgtttgccACTTGTTTGTCATTAAGCTTCTgagtctctttgccatcctatagcggtgaaaggtcaaagttactctgaagcttaatgcgaacatgtgaccaatgcattttggaccggaggcgtc	5'	G2	13.5847	4.99948	0	7.57326	23.7711	12.7084	13.2834	7.50188
294	312	bdi-MIR7775-p5_1ss12AT	TAAACCGGTTTTTTCTGAAGCACC	24	chr2B	-	23905473	23905652	gtacaatgagaggtgcttagagagatgcttagaaaagTAAACCGGTTTTTTCTGAAGCACCggtgccaatttctacaagagaaacgcttagttaagcatctatcctatacaaataagcaccggtgcttaagaaaagcctgatttatttctctaaacacctcccctaagcacctcccattg	5'	G2	15.6747	5.90847	0	2.83997	51.1992	33.3594	66.4171	31.2578
295	313	bdi-MIR7775-p5_1ss11AT	AAACCGGTTTTTTCTGAAGCACC	23	chr7B	-	274995547	274995726	gtacaatgggaggtgcttagagagatgcttagaaaaatAAACCGGTTTTTTCTGAAGCACCggtgcctatttttacaggagaggcgcttagttaagcgtctatcctatacaaataagcaccggtgcttaagaaaagcctggtttatttctctgagcacctcccctaagcacctcccattg	5'	G2	0	0	0	2.36664	0	12.7084	18.9763	27.5069
296	314	tae-MIR9657c-p5_2ss9AC17TC	CGCCGGAGCAGCATGTCGTG	20	chr2A	+	203754671	203754778	ccggccatggcggcgcggcggctgcgctCGCCGGAGCAGCATGTCGTGgacgacgtccggcgtgctccttcgtcgagcgtggctgctagcgtcctcatacatggcgca	5'	G2	0	3.18148	3.42618	0	0	0	0	0
297	315	tae-MIR9668-p3_1ss1TG	GGACAAGTATTTTCGGACGGAGG	23	Un	-	28114704	28114825	tcatactccctccgtccagaaacacttgtcctaaaaatggataaaatggatgtatctataactaaaataagtctagatacaaccattttaaGGACAAGTATTTTCGGACGGAGGgagtacat	3'	G2	0	2.27249	0	2.36664	0	0	0	0
298	316	tae-MIR9668-p3_2ss2AG23AG	CGAGTATTTTCGGACGGAGGGAGT	24	chr1B	-	430761828	430761950	taatactccctccgtccggaaatacttgtcggaggaatggatgtatttagacgtattttagttttagatacattcatttttatgcatttctccgaCGAGTATTTTCGGACGGAGGGAGTacat	3'	G2	9.40481	0	5.13927	2.83997	0	0	0	0
299	317	tae-MIR9668-p3_2ss11GA22AG	AAGTATTTTCAGACGGAGGGAGT	23	chr2A	-	471920136	471920268	aaatactccctccgtccgaaaatacttgtcatcaaaatggataaaaggaaatgcatccagatgtattttagttttagatacatctctttttatccattttgatgacAAGTATTTTCAGACGGAGGGAGTagaa	3'	G2	0	7.27197	10.8496	5.67995	0	0	0	6.25157
300	318	tae-MIR9668-p3_2ss19GA22AG_2	AAGTATTTTCGGACGGAGAGAGTA	24	chr2B	+	35968078	35968210	acctactccctccgtccgaaaatacttgtcattgaaatggataaaaggagatgtatctagacgtattttagtactaggtacatatttttttattcattttgatgacAAGTATTTTCGGACGGAGAGAGTAcat	3'	G2	12.5397	0	0	0	0	0	0	0
301	319	tae-MIR9668-p3_2ss21GA23AG	CAAGTATTTTCGGACGGAGGAAGT	24	chr2B	+	77864371	77864495	ctagtactccctccgtcccgaaatacttgttggagaaattgatgtttctagatgtattttagttctagatacatttatttttatgcattttttcgaCAAGTATTTTCGGACGGAGGAAGTatgag	3'	G2	14.6297	2.27249	7.42339	3.3133	0	0	0	0
302	320	tae-MIR9668-p3_1ss6GC	GACAACTATTTTCGGACGGAGGGA	24	chr2B	+	298618008	298618140	gcatactccctccgtccggaaatacttgtcatcaaaatggatagaaggggatgtatctagatgcattttaattctacatacatatctttttatccattttgatGACAACTATTTTCGGACGGAGGGAgtattt	3'	G2	7.31485	2.72699	5.13927	5.67995	0	0	0	0
303	321	tae-MIR9668-p3_1ss12TC	TGACAAGTATTCTCGGACGGA	21	chr2B	+	497770108	497770248	aaagtggtactccctccgtccggaaatatttgtcatcaaaatggataaaaggggatgtatctagatgtattttagttctagatacatctccttttattcattttaaTGACAAGTATTCTCGGACGGAgggagtactaccag	3'	G2	0	3.63598	2.85515	3.78663	0	0	0	0
304	322	tae-MIR9668-p3_2ss3GA22AG	AAATATTTTCGGACGGAGGGAGT	23	chr2B	-	33178201	33178328	agttattctcttatccggaaatacttgtcggagaaaaagataaaaataaatgtatatcagttcagaactaaaatacgtccagatacattcgttcctccgacAAATATTTTCGGACGGAGGGAGTacaa	3'	G2	0	2.27249	3.42618	0	0	0	0	0
305	323	tae-MIR9668-p3_2ss6AT23AG	CAAGTTTTTTCGGACGGAGGGAGT	24	chr2B	-	72289062	72289185	tgctactccttccgtccgaaaaagcttgtttcaagctcttctatcaaatgaatgtatctagcattaacttggtgctagatacatttatttgagtgaCAAGTTTTTTCGGACGGAGGGAGTacta	3'	G2	7.31485	0	0	2.83997	0	0	0	0
306	324	tae-MIR9668-p3_2ss12GA23AG	CAAGTATTTTCAGACGGAGGGAGT	24	chr3A	-	638137821	638137953	aaatactccctccgtccggaaatacttgtcatcaaaatggataaaaggaaatgtatctagacgtattttagttttagatacatctctttttatccattttgatgaCAAGTATTTTCAGACGGAGGGAGTagaa	3'	G2	20.8996	8.63546	5.13927	7.57326	0	0	0	0
307	325	tae-MIR9668-p3_1ss13TC_1	TGACAAGTATTTCCGGACGGA	21	chr3B	+	78076433	78076577	atagcttctactccctccgtccggaaatacttgtcatcaaaatagacaaaaaggggtgtatctaaaactaaaatgcatctagatacatccccgtttattcattttgaTGACAAGTATTTCCGGACGGAgggagtatctatgcagc	3'	G2	10.4498	5.90847	10.8496	11.8332	0	14.2969	11.3858	13.7535
308	326	tae-MIR9668-p3_1ss5GC	ACAACTATTTTCGGACGGAGGGA	23	chr3B	-	19090211	19090359	ctagtatgtagtactccctccgtccggaaatacttgtcatcaaaatggattaaaggagatgtatctagacgtattttagttctagatacatcccttttcatccattttgatgACAACTATTTTCGGACGGAGGGAgtattacatatgaa	3'	G2	0	5.90847	12.5627	0	0	0	0	0
309	327	tae-MIR9668-p3_2ss18GA22AG	AAGTATTTTCGGACGGAAGGAGT	23	chr3B	-	399514536	399514670	ctggtactccctccgtccgaaaatacttgtcatcaaaatgaataaaaggggatgtatctagatgtattttagttctaaatacatcctttttcgtccattttgatgacAAGTATTTTCGGACGGAAGGAGTacatc	3'	G2	0	0	6.28133	0	0	0	0	0
310	328	tae-MIR9668-p3_1ss14GA	GACAAGTATTTTCAGACGGAGGGA	24	chr4A	-	465938004	465938136	aaatactccctccatccggaaatacttgtcatcaaaatggataaaaggggatgtgtctagacgtattttacttctagatacatctctttttatcaattttgagGACAAGTATTTTCAGACGGAGGGAgtaata	3'	G2	13.5847	2.72699	5.13927	4.25996	0	0	0	0
311	329	tae-MIR9668-p3_2ss19AG23AT	TATTTTCGGACGGAGGGAGTACT	23	chr4A	-	620308696	620308835	ggaacatactctctccgtccggaaatacttgtcatcaaaatgaataaaaggagatgtatctagatgtattttaattttagatacatctttttttgtccattttgatgacaagTATTTTCGGACGGAGGGAGTACTgtaca	3'	G2	0	4.09048	3.42618	2.83997	0	0	0	0
312	330	tae-MIR9668-p3_1ss5GA	ACAAATATTTTCGGACGGAGGGA	23	chr4B	+	321576067	321576225	tacatgtgcagtaagtatactcgctccgtccggaaatacttgtcatcaaaatggataagaggggatgtacctagatgtatcttagttctagatacatctctttttattttgatgACAAATATTTTCGGACGGAGGGAgtactatgctaacccacataaa	3'	G2	0	5.90847	3.42618	0	0	0	0	0
313	331	tae-MIR9668-p3_2ss14CT22AG	AAGTATTTTCGGATGGAGGGAGT	23	chr4B	+	368688374	368688508	ttcgtactccctccgtccggaaatacttgtcatcaaaatgaataaaagggaacgtatctagatgtattttagttctagatacatccctttttgtctattttaatgacAAGTATTTTCGGATGGAGGGAGTatttg	3'	G2	5.22489	3.63598	9.13648	2.83997	0	0	0	0
314	332	tae-MIR9668-p3_2ss15CT23AG	CAAGTATTTTCGGATGGAGGGAGT	24	chr4B	-	186645141	186645255	caagtactccctccgtccggaattacttgtcatcaaaatggatgtgtctagaactaaaatacatctagatacatccatttcaatgaCAAGTATTTTCGGATGGAGGGAGTacaag	3'	G2	7.31485	0	3.99721	3.78663	0	0	0	0
315	333	tae-MIR9668-p3_2ss15GA22AG	AAGTATTTTCGGACAGAGGGAGT	23	chr4B	-	375425810	375425942	aaatactccctccgtccggaaatacttgtcatcaaaatggataaaaggaaatgtatctagacgtattttagttttagatacatctctttttatccattttgatgacAAGTATTTTCGGACAGAGGGAGTagaa	3'	G2	0	2.72699	6.28133	3.78663	0	0	0	0
316	334	tae-MIR9668-p3_1ss16CT	ACAAGTATTTTCGGATGGAGGGA	23	chr4B	-	449392393	449392523	gctactccctccgtttgaaaatatttgttatcaaaatagataaaaaaaaatgtatctagaactaaaatacatctagatatattctcttttatctagtttgatgACAAGTATTTTCGGATGGAGGGAgtact	3'	G2	0	4.54498	0	0	0	0	0	0
317	335	tae-MIR9668-p3_1ss13TC_2	TGACAAGTATTTCCGGACGGAGG	23	chr4B	-	661588939	661589070	aaaagaaaatactccctccgtccggaattacttgtcaaaatggatgaaaatggatatatctagaactaaaatacatgtagatacatccatttcaaTGACAAGTATTTCCGGACGGAGGaagtacattttaca	3'	G2	10.4498	5.90847	10.8496	11.8332	0	14.2969	11.3858	13.7535
318	336	tae-MIR9668-p3_2ss16AG20AC	TTTCGGACGGAGGGAGTACC	20	chr5A	+	294775422	294775547	catgtactccctccatccgagaaaatttgtgcctcaaatggatgtatctagcactaacttgatgctagatacatccatttgaagaacaaacttgggacaagtttTTTCGGACGGAGGGAGTACCaa	3'	G2	0	2.27249	2.85515	0	0	0	0	0
319	337	tae-miR9668-5p_L+3_2ss8TG20TC	ATTCCAAGGACAAGTATTTCCGGA	24	chr5A	-	510714160	510714250	cttgtactacctccgtccggaaatacttgtccttggaatggattgataatccATTCCAAGGACAAGTATTTCCGGAcggagggagtatgta	3'	G2	0	0	2.85515	2.36664	0	0	0	0
320	338	tae-MIR9668-p3_2ss20GA22AG	AAGTATTTTCGGACGGAGGAAGT	23	chr5B	+	589716384	589716520	ctaggtactccctccgtccgaaaatacttgtcatcaaaacgaataaaaggagatgcatctagatgtattttagttctagatacatccctttttgtttattttgatgacAAGTATTTTCGGACGGAGGAAGTaccaca	3'	G2	0	3.63598	14.8468	4.25996	0	0	0	0
321	339	tae-MIR9668-p3_2ss19GA22AG_1	AAGTATTTTCGGACGGAGAGAGT	23	chr5B	-	473197034	473197174	gtaagtactactcccttcgtccggaaatatttgtcatcaaaatggataaaagtgaatgtatctagatgtattttagttctagatacattttttatccattttaataacAAGTATTTTCGGACGGAGAGAGTatgtactaac	3'	G2	12.5397	0	0	0	0	0	0	0
322	340	tae-MIR9668-p3_2ss12GA22AG	AAGTATTTTCGAACGGAGGGAGT	23	chr6A	+	19314411	19314532	atctacttcctctgttcggaaatacttgttctagaaatggataaaatgaatatatctataactaaaataagtctagatacaaccattcctagaacAAGTATTTTCGAACGGAGGGAGTacct	3'	G2	0	4.54498	12.5627	4.25996	0	0	0	0
323	341	tae-MIR9668-p3_2ss16GA23AG	CAAGTATTTTCGGACAGAGGGAGT	24	chr6A	+	111931996	111932150	acagccaccatacctactccctccgtccggaaatacttgtcatcataatggataaaaggggatgtatctagatgtattttagttctagatacatatctttttatccattttgatgaCAAGTATTTTCGGACAGAGGGAGTacctattatggcatt	3'	G2	13.5847	5.90847	3.99721	3.78663	0	0	0	0
324	342	tae-miR9668-5p_2ss1CT17TC	TCAATGACAAGTATTTCCGGA	21	chr6A	+	553008708	553008826	gtgatgtactccctccgttcggaaatacttgtcatcaaaatggatgtatctataactaaaatacatatagatacatccattTCAATGACAAGTATTTCCGGAtggagggagtatatgta	3'	G2	7.31485	0	0	5.20662	12.7998	7.94272	0	7.50188
325	343	tae-MIR9668-p3_1ss10TC	ACAAGTATTCTCGGACGGAGG	21	chr6A	-	98900481	98900613	tgatactccctccgtccagaaatacttgtcatcaatatgaataaaagagaatgtatctagatgtattttagttttagatacatctttttttatccattttgatgACAAGTATTCTCGGACGGAGGgagtacaa	3'	G2	11.4948	5.90847	0	7.09993	0	0	0	6.25157
326	344	tae-MIR9668-p3_2ss19GA23AG	CAAGTATTTTCGGACGGAAGGAGT	24	chr6B	-	177120197	177120344	aaatactccctccatccagaaatacttgtcatcaaaatggataaaaggaaatgtatctagacgtaatgtatctagacgtattttagttttagatacatatctttttatccattttgatgaCAAGTATTTTCGGACGGAAGGAGTagaa	3'	G2	6.26987	0	0	2.36664	0	0	0	0
327	345	tae-MIR9668-p3_1ss1AG	GATGACAAGTATTTTCGGACGGA	23	chr6B	-	396904286	396904430	tctaaatactactccctccgtccgaaaatacttgtcatcaatttgaataaaaagggatgtatctagatgtattttagttatagatacatccctttttgtccattttGATGACAAGTATTTTCGGACGGAgggagtattatttatc	3'	G2	0	6.81747	17.1309	0	0	0	0	0
328	346	tae-MIR9668-p3_1ss9TC	CAAGTATTCTCGGACGGAGG	20	chr6B	-	419947072	419947204	aaatactccctccgtccggaaatacttgtcatcaaaatggataaaaggaaatgtatctagatgtatttcagttttagatacatctctttttatccattttgatgcCAAGTATTCTCGGACGGAGGgagtagaa	3'	G2	0	3.18148	3.99721	2.36664	0	0	0	0
329	347	tae-MIR9668-p3_2ss17GA23AG	CAAGTATTTTCGGACGAAGGGAGT	24	chr6B	-	696793821	696793949	ggaatgtactctctccgtccagaaatacttatcacagaaatgcataaaaatggatgtatcgaaaactaaaatacgtctatatacatccgttcctttgaCAAGTATTTTCGGACGAAGGGAGTatgtaac	3'	G2	9.40481	5.45397	0	4.25996	0	0	0	0
330	348	tae-MIR9668-p3_1ss14TC	ATGACAAGTATTTCCGGACGGAG	23	chr7A	+	457932575	457932742	gctgattgaactttacatggtactccctccatccgaaaatacttgtcatcaaaatggataaaaagggatgtatctagaactaaaatacatctagatacatcttcttttattcattttgATGACAAGTATTTCCGGACGGAGggagtacatgcctgttctcaaatcaca	3'	G2	0	6.36297	9.13648	2.83997	0	0	0	0
331	349	tae-MIR9668-p3_2ss16GA22AG	AAGTATTTTCGGACGAAGGGAGTA	24	chr7B	+	458166039	458166145	tagcaaagtacttcctccgcccgaaaatacttgtcatcaaaatgaataaaaaaagatgtatctacagtgatgacAAGTATTTTCGGACGAAGGGAGTAaaagtgaag	3'	G2	10.4498	0	0	0	0	0	0	0
332	350	tae-MIR9668-p3_2ss10GA21AG	AGTATTTTCAGACGGAGGGAGTA	23	chr7B	+	702877090	702877246	actttatttcttgtttgaaccaagtactccctccgtccagaattacttgtcatcaaaatggatgtgtctagaactaaaatacatctagatacatccatttcaatgacaAGTATTTTCAGACGGAGGGAGTAaaagattcgactccatgaagtagctt	3'	G2	0	2.72699	2.85515	0	0	0	0	0
333	351	tae-MIR9668-p3_2ss13GA23AG	CAAGTATTTTCGAACGGAGGGAGT	24	chr7B	-	482038980	482039119	aaatagctactccctccgtttggaaatacttgtcatcaaaatggataaaaagggatatatctagacgtattttagttctagatacatctttttttatccattttgatgaCAAGTATTTTCGAACGGAGGGAGTactagaa	3'	G2	12.5397	2.72699	2.85515	6.62661	10.9713	0	0	0
334	352	tae-MIR9668-p3_2ss11GA21AG	AGTATTTTCGAACGGAGGGAGTA	23	chr7B	-	620145795	620145944	tccgttggtacatactccctccgtctgaaaatacttgtcatcaaaataaacaaaaaggatgtatccacaactaaaatacatctaaatacatctttttttattcattttgatgataAGTATTTTCGAACGGAGGGAGTAttcaacaacaaa	3'	G2	0	2.27249	2.85515	0	0	0	0	0
335	353	ata-MIR9674b-p5	ATTTGTCCATAGCATCAGCA	20	chr3A	+	650144663	650144793	gcagggagccaatcctctggttgaATTTGTCCATAGCATCAGCCatcctgccattcaaatgcatttttgcacgatggggaagatGGCTGGTGCTATGGATAAATtcaacccgatggttgagcatgcccgac	5'	G2	0	2.27249	3.42618	7.57326	0	0	0	0
335	354	ata-MIR9674c-p3_1ss1CG	GGCTGGTGCTATGGATAAAT	20	chr3A	+	650144663	650144793	gcagggagccaatcctctggttgaATTTGTCCATAGCATCAGCCatcctgccattcaaatgcatttttgcacgatggggaagatGGCTGGTGCTATGGATAAATtcaacccgatggttgagcatgcccgac	3'	G2	21.9445	34.9963	43.3983	24.1398	12.7998	9.53126	13.2834	6.25157
336	355	ata-miR9674b-3p_L-1R+2	GAATTTGTCCATAGCATCAGAA	22	chr4B	+	659267979	659268097	agccaatcctctggttGAATTTGTCCATAGCATCAGTAatcctgccatttaactgtggtagctgttgcttttctgcacgattgctgGTGCTACGGATAAATTCAACtcgatggttgtga	5'	G2	0	3.63598	0	0	0	0	0	0
336	356	ata-MIR9674c-p3_1ss7TC	GTGCTACGGATAAATTCAAC	20	chr4B	+	659267979	659268097	agccaatcctctggttGAATTTGTCCATAGCATCAGTAatcctgccatttaactgtggtagctgttgcttttctgcacgattgctgGTGCTACGGATAAATTCAACtcgatggttgtga	3'	G2	0	0	0	0	0	0	9.48816	0
337	357	tae-MIR9674a-p5_2	TAGGATGGCTGGTGCTATGG	20	chr6A	-	18283652	18283860	cgggTAGGATGGCTGGTGCTATGGttagcttcaacccgatggttaggaagtctcttttatcgtcgccgctgcccaaatcaaggcgcgcagaagcagggagccaatcctccggttgaatTTGTCCATAGCATCAGCCAGTcctctgcttttctgcacgatgggtactgcgatggctggtgctatggataaattcaacccgatggttgtga	5'	G2	2550.62	2326.12	2336.18	2208.16	945.967	924.797	858.994	805.202
337	358	bdi-MIR5064-p3_1ss21CT	TTGTCCATAGCATCAGCCAGT	21	chr6A	-	18283652	18283860	cgggTAGGATGGCTGGTGCTATGGttagcttcaacccgatggttaggaagtctcttttatcgtcgccgctgcccaaatcaaggcgcgcagaagcagggagccaatcctccggttgaatTTGTCCATAGCATCAGCCAGTcctctgcttttctgcacgatgggtactgcgatggctggtgctatggataaattcaacccgatggttgtga	3'	G2	45.9791	73.6286	68.5236	68.1594	49.3707	27.0052	0	26.2566
338	359	tae-MIR9674a-p3_1ss20GT	GTAGGATGGCTGGTGCTATTG	21	chr4B	-	658623647	658623733	aatttgtccatagcatcatccattctaccattcaacggtggctgcgctgcccgcagtggGTAGGATGGCTGGTGCTATGGatagcct	3'	G2	17.7646	7.72646	36.5459	9.93991	27.4282	23.8282	18.9763	8.7522
339	360	tae-MIR9674a-p3_1ss4GA	TAGAATGGCTGGTGCTATGGA	21	chr4B	-	658624550	658624679	gggagccaatcctctggtttgacttgtccatagcatcatccatcctgccattctgctgaggtagctgctgcccttttgcacgatgggTAGAATGGCTGGTGCTATGGAtgaattcgaccagatggctagc	3'	G2	111.813	119.078	147.897	118.332	109.713	131.849	121.448	98.7748
340	361	ata-MIR9674c-p3_2ss10AG18AG	GTGCTATGGGTAAATTCGACC	21	chr5A	-	651138892	651139032	gcggggagccaatcctctggttgaacttgtccatagcatcatccatcttgctgttctaccgaggtagccgctgcccttttgcgcgatgtgtacaatggctgGTGCTATGGGTAAATTCGACCagatggttggcatcccaat	3'	G2	17.7646	15.9074	13.1337	7.09993	16.4569	23.8282	22.7716	18.7547
341	362	tae-MIR9783-p3_2ss7AG20AC_2	GAAATAGGCACCGGTGCTTCAGA	23	Un	+	143883910	143884111	taaggttttgtacaattggaggtgcttaggggaggtgtctagagaaataaactaggcttttcttaagcaccggtgcttatttgtacaggatagacgcttaactaagcgcctctcctgtaGAAATAGGCACCGGTGCTTCAGAaaaacccggtttatttttctaagcatctctctaagcacctcccattgtacaaggcctaag	3'	G2	0	2.72699	5.7103	0	0	0	0	0
342	363	tae-MIR9783-p3_2ss7AG20AC_1	GAAATAGGCACCGGTGCTTC	20	Un	-	94872645	94872848	ctaaggccttgtacaatgcaaggtgcttaggggagttgcttatagaaataaaccaggcttttcttaagcacaggtgcttatttgtacagggtagacgcataactaggcgtctctcctgtaGAAATAGGCACCGGTGCTTCagaaaaaaccctgtttatttttctaagcaccaccctaagcatctagcattgtacaaggcttaac	3'	G2	0	2.72699	5.7103	0	0	0	0	0
343	364	tae-MIR9783-p3_2ss5AG18AC_1	AATAGGCACCGGTGCTTCAG	20	chr1B	-	350507999	350508084	ttccttaagcaccggtgcttatttgtacagggtagacgcttaactaagcgtctctcctgtagaAATAGGCACCGGTGCTTCAGaaa	3'	G2	0	4.09048	0	8.51992	0	0	0	0
344	365	tae-MIR9783-p3_2ss5AG18AC_2	AATAGGCACCGGTGCTTCAGA	21	chr1B	-	521565033	521565222	ctaaggccttgtacaatgggaggtgcttagagaaataaaccaggcttttcttaagcaccggtgcttatttgtacaggatagacgcttaactaagtgtctctcttgtagaAATAGGCACCGGTGCTTCAGAaaaacctgggttatttttctaagcatctctctaagcacctcccattgtacaaggcctaaa	3'	G2	0	4.09048	0	8.51992	0	0	0	0
345	366	ata-MIR9783-p3_1ss17GA_2	AGCACCGGTGCTTAAGAAAAGCCT	24	chr1B	-	567873889	567874008	aaaaaataaaccgagtttttctgaagcaccggtgcctatttctacaggagagacgcttagttaagcgtctatcctgtacaaataAGCACCGGTGCTTAAGAAAAGCCTggtttatttctc	3'	G2	11.4948	5.90847	6.28133	4.25996	16.4569	0	18.9763	0
346	367	tae-miR9783_L+1_2ss5AG18AC	AATAGGCACCGGTGCTTCAGAA	22	chr2B	+	653729293	653729443	ttaggagaggtgcttagaaaaataaaccagaattttcttaagcaccgatgcttatttctatagggtagacgcttaactaagcgtttctgctgtagaAATAGGCACCGGTGCTTCAGAAaaactcggtttatttttctaatcatctcccatt	3'	G2	0	4.09048	0	2.83997	0	0	0	0
347	368	tae-miR9783_2ss4AG17AC	ATAGGCACCGGTGCTTCAGAA	21	chr2B	-	169446116	169446316	aaggccctgtacaatgcaaggtgcttaggggaggtgcttagagaaataaaccaggctctccttaagcatcggtgcttatttgtacaggatagacgcttaactaagcgtctctcctgtagaaATAGGCACCGGTGCTTCAGAAaaactcggtttatttttctaagcacctccctaagcatctctcattgtacaaggcctaac	3'	G2	0	4.09048	0	4.73329	0	0	0	0
348	369	ata-MIR9783-p3_2ss9GT18GA	AAGCACCGTTGCTTAAGAAAAGCC	24	chr3A	-	13990873	13991020	taaagagatgcttagaaaaataaacctgatttttctgaagcatcggtgtctatttctacaggagagatgcttagttaaacgtctatcctatacaaatAAGCACCGATGCTTAAGAAAAGCCtggtttatttctctaagcacctctcat	3'	G2	14.6297	4.09048	0	7.57326	0	0	0	0
349	370	ata-miR9783-3p_R+1_2ss18AG19GA	ATAAGCACCGGTGCTTAGAGAA	22	chr3B	+	421521585	421521728	gctaggtgcttagtaaaataaaccgggtttttctggagcaccggtgcctatttgtataggagagacgcctaattaagcgtctaccctgtacaaATAAGCACCGGTGCTTAGAGAAacactggtttatttatctaagcacttccc	3'	G2	15.6747	2.27249	0	6.15328	16.4569	7.94272	11.3858	10.0025
350	371	tae-miR9783_L+2_2ss6AG19AC	AAATAGGCACCGGTGCTTCAGAA	23	chr3B	+	640809259	640809402	gagaggtgcttggagaaataaaccaggctttccttaagcaccggtgcttatttgtacagggtagacgcttaattaggcgtctctcctgtagAAATAGGCACCGGTGCTTCAGAAaaacccaggttatttttctaagcacctagc	3'	G2	0	4.09048	5.13927	0	0	0	0	0
351	372	ata-MIR9783-p3_2ss17AG18GA	TAAGCACCGGTGCTTAGAGAA	21	chr3B	+	818751161	818751356	ggccttgtacaatcggaggtgcatagggagatgcttagtaaaataaaccaagttctttttaagcattgttgcttatttctaccggacagacgcttaattaagcgtctaccctctacaaaTAAGCACCGGTGCTTAGAGAAaaactgttttatttctctaaacacctaccccaaacaccttgcattgcccggcctaa	3'	G2	0	7.27197	0	4.73329	0	0	0	17.5044
352	373	ata-MIR9783-p3_2ss16GA20GA	GCACCGGTGCTTAAGAAAAACCT	23	chr3B	-	31725920	31726094	aatgggaggtgcttagagaggtgcttacgaaaataaaccgagtttttctgaagcaccggtgcctatttctacaaaagagacgtttagttaagcgtctaccctctataaataaGCACCGGTGCTTAAGAAAAACCTggtttatttctctaagcacctcccctaagcatctccccta	3'	G2	0	2.72699	2.85515	2.36664	0	0	0	0
353	374	tae-MIR9783-p5_1ss13GC	TGCTTATTTGTACAGGGTAGACGC	24	chr4A	+	434726083	434726285	cttaggccttgtacaatggaaggtgcttagggaaggtgcttagaaaaataaatcaagctttctttaagcaccggTGCTTATTTGTACAGGGTAGACGCttaactaagcgtctcttctataaaaataggcactagtgctttagaaaaactcggtttatttttctaagcacctctctaagcatctcccattatacaatgccttat	5'	G2	0	0	0	0	12.7998	0	0	6.25157
354	375	ata-MIR9783-p3_2ss17GA22CT	AGCACCGGTGCTTAAGAAAAGTC	23	chr4A	-	496145456	496145653	ggccttgtacaatgagagatgcttagaggggtgcttagaaaaataaactgagattttcttaggcaccggtgcctatttctatagaagagacgcttagttaagcatctaccctgtacaaataAGCACCGGTGCTTAAGAAAAGTCtggtttatttttctaaacacctcccctaagcaccttccattgtacaaggcctaa	3'	G2	0	2.72699	3.99721	0	0	0	0	0
355	376	tae-MIR9783-p3_2ss6AG19AC	AAATAGGCACCGGTGCTTCAG	21	chr4B	+	28146119	28146290	aggccttgtacaatgggaggtgcttagagaaaaaaaccaggcttttcttaagcaccggtgcttatttgtacaagatagacgcttaactaagcgtctctcctgtagAAATAGGCACCGGTGCTTCAGaaaaacccggtttatttttctaagcacctcccattgtacaaggact	3'	G2	0	2.72699	0	8.04659	0	0	0	0
356	377	ata-MIR9783-p3_2ss16GA21CT	GCACCGGTGCTTAAGAAAAGTCT	23	chr5B	+	79315696	79315883	ctactacgagaacttgtacaatgaaacatgcttagaaaaataaattgagtttttctaaagcaccggtgactatttctacagaaaagacgcttagttaagcatctatccagtacaaataaGCACCGGTGCTTAAGAAAAGTCTgctttatttctctaagcaccttccattgtacaaggcctaaggggaa	3'	G2	0	4.54498	6.85236	2.36664	0	0	0	0
357	378	ata-MIR9783-p3_2ss17GA21GA	AGCACCGGTGCTTAAGAAAAACCT	24	chr5B	+	470767466	470767659	ccttgtacgatgggaggtgcttagagagatgcttaaaaaaataaaccggatttttctgaagcaccggtgcctatttctacagaaaagacgcttagttaagcgtctatcctgtataaataAGCACCGGTGCTTAAGAAAAACCTgatttatttctctaagcacctcccctaagcatctcccattgtacaaggcct	3'	G2	5.22489	7.72646	3.99721	4.73329	0	0	0	0
358	379	tae-MIR9783-p5_1ss12GC	GCTTATTTGTACAGGGTAGACGC	23	chr5B	-	127633028	127633230	gtaaggccttgtacaatgcaaggtgcttaggggagttgcttatagaaataaaccaggctttttttaagcacatgtGCTTATTTGTACAGGGTAGACGCataactaggcgtctctcctgtacaaatatgcaccggtgcatcagaaaaaccctgtttatttttctaagcaccaccctaagcatctagcattgcacaaggcttaaa	5'	G2	0	0	2.85515	0	0	0	11.3858	6.25157
359	380	ata-MIR9783-p3_1ss16GA	GCACCGGTGCTTAAGAAAAGCCT	23	chr7A	+	51309930	51310121	cttgtacaatcctacgtgtttaggaagatgcttagaaaaataaaccagggttttctaaagcatcggtgcctatttttacagataagacgcctaattaagcatatgtcatgtacaaataaGCACCGGTGCTTAAGAAAAGCCTgatttatttctccaaacacctctcctaagcaccttatattgtacaaggcc	3'	G2	0	3.18148	9.13648	0	0	0	0	0
360	381	ata-miR9863a-3p	TGAGAAGGTAGATCATAATAGC	22	chr1B	+	72552405	72552556	actgagaaatatgtttagatataatagacaagtcttttgaTGAGAAGGTAGATCATAATAGCtgagcgaaatgaatgtgatacagttgctcaattGTTATGATCTGCTTCTCATTtgaagactagtttattacatataagcatattcttgaa	5'	G2	8768.41	7683.74	7377.13	5948.8	4953.52	5374.04	6030.67	6921.74
360	382	ata-miR9863a-5p_L-1	GTTATGATCTGCTTCTCATC	20	chr1B	+	72552405	72552556	actgagaaatatgtttagatataatagacaagtcttttgaTGAGAAGGTAGATCATAATAGCtgagcgaaatgaatgtgatacagttgctcaattGTTATGATCTGCTTCTCATTtgaagactagtttattacatataagcatattcttgaa	3'	G2	239.3	437.681	477.381	236.191	296.224	349.48	478.203	467.617
1	1	bdi-miR156b-5p_L-1R+1	GACAGAAGAGAGTGAGCACT	20	chr6A	-	434589946	434590134	cgcggcgcggctgcttagctcggcaaggaccggtacgggcgctgggcggtGACAGAAGAGAGTGAGCACAcggccggtcgttacggcaccgcccgggtgtgccgtcgcggccgcgTGCTCACTGCTCTTCCTGTCATCcactctcccgcttcccttccggccttcgccgtggctggctgcacgcgctag	5'	G3	0	113.624	145.042	46.3862	0	0	0	0
1	2	bdi-miR156h-3p_L+1	TGCTCACTGCTCTTCCTGTCATC	23	chr6A	-	434589946	434590134	cgcggcgcggctgcttagctcggcaaggaccggtacgggcgctgggcggtGACAGAAGAGAGTGAGCACAcggccggtcgttacggcaccgcccgggtgtgccgtcgcggccgcgTGCTCACTGCTCTTCCTGTCATCcactctcccgcttcccttccggccttcgccgtggctggctgcacgcgctag	3'	G3	24.0345	23.1794	10.2785	22.2465	21.9425	14.2969	0	10.0025
2	3	bdi-miR156b-5p_1ss20CT	TGACAGAAGAGAGTGAGCAT	20	chr6B	+	425115394	425115585	ccgcgcggcgcggctgcttagctcggcaaggaccggtacgggcgccgggcggTGACAGAAGAGAGTGAGCACacggccggtcgttacggcaccgcccgggtgtgccgtcgcggccgcgtGCTCACTGCTCTTCCTGTCATCcactctcccgcttcccttccggccttcgccgtggctggctgcccgcgctag	5'	G3	19.8546	55.9032	115.348	53.9595	0	0	0	0
2	4	bdi-miR156h-3p	GCTCACTGCTCTTCCTGTCATC	22	chr6B	+	425115394	425115585	ccgcgcggcgcggctgcttagctcggcaaggaccggtacgggcgccgggcggTGACAGAAGAGAGTGAGCACacggccggtcgttacggcaccgcccgggtgtgccgtcgcggccgcgtGCTCACTGCTCTTCCTGTCATCcactctcccgcttcccttccggccttcgccgtggctggctgcccgcgctag	3'	G3	133.757	230.43	99.3592	129.692	38.3994	66.7188	39.8503	60.0151
3	5	osa-miR156l-5p_2ss1CT21AT	TGACAGAAGAGAGTGAGCATT	21	chr3B	+	752780762	752780905	tgggtttcgcgaccgatggctgggttTGACAGAAGAGAGTGAGAATTgcctggttaattggtggaaatccagactaaaaccgatacaacacaatccacatgacatgggcatcactggctaacttggccaccgagatggaacaca	5'	G3	0	17.2709	15.4178	3.3133	0	0	0	0
4	6	osa-miR156l-5p_L-1R-1	GACAGAAGAGAGTGAGCAT	19	chr7A	+	411714900	411714966	GAGAGAAGAGAGTGAGCATggggccaggggcaccgcgtgtgtgagcttgctcactggagctctcggg	5'	G3	0	87.7181	104.498	46.8596	0	0	0	0
5	7	osa-MIR159d-p5_1ss9GT	AGCTGCCGTTTCATGGATACC	21	chr3A	-	135072645	135072823	gaagagctcccttcgatccaatccaggaggggaggtggtcggatgcAGCTGCCGGTTCATGGATACCtgtccggtgcatgcagcgctgttgagcctgcgcacctgtataggTTTTGCATGACCCGGGAGATGAacctaccagcatctttccctcgtgcttggattgaagggagctcnnn	5'	G3	33.4393	18.1799	8.56545	0	29.2567	7.94272	0	7.50188
5	8	osa-MIR159c-p3_1ss1GT	TTTTGCATGACCCGGGAGATGA	22	chr3A	-	135072645	135072823	gaagagctcccttcgatccaatccaggaggggaggtggtcggatgcAGCTGCCGGTTCATGGATACCtgtccggtgcatgcagcgctgttgagcctgcgcacctgtataggTTTTGCATGACCCGGGAGATGAacctaccagcatctttccctcgtgcttggattgaagggagctcnnn	3'	G3	58.5188	10.9079	23.9832	13.2532	10.9713	0	11.3858	0
6	9	zma-MIR159j-p5_1ss9GT	AGCTGCTCTTTCATGGTTCC	20	chr3B	-	9977697	9977895	ttcggtttagaggtggagctcctatcattccaatgaagggtctaccggaagggtttgtgcAGCTGCTCGTTCATGGTTCCcactatcctatctccatagaaaacgaggagagaggcctgtggtttgcatgaccgaggagccgcttcgatccctcgctgaccgctgTTTGGATTGAAGGGAGCTCTGCatcttgatctac	5'	G3	20.8996	11.3624	2.85515	4.73329	0	0	0	0
6	10	zma-miR159a-3p_R+1_1ss21GT	TTTGGATTGAAGGGAGCTCTTC	22	chr3B	-	9977697	9977895	ttcggtttagaggtggagctcctatcattccaatgaagggtctaccggaagggtttgtgcAGCTGCTCGTTCATGGTTCCcactatcctatctccatagaaaacgaggagagaggcctgtggtttgcatgaccgaggagccgcttcgatccctcgctgaccgctgTTTGGATTGAAGGGAGCTCTGCatcttgatctac	3'	G3	0	2.72699	5.13927	2.36664	0	0	0	0
7	11	osa-MIR159c-p5	TTTGCATGACCCGGGAGATGAA	22	chr3B	-	181897906	181897990	tTTTGCATGACCCGGGAGATGAAcctaccagcatctttccctcgtgcTTGGATTGAAGGGAGCTCTCtctctctatctctctctn	5'	G3	10.4498	2.72699	6.28133	0	0	0	0	0
7	12	bdi-miR159a-3p_L-1R+1	TTGGATTGAAGGGAGCTCTC	20	chr3B	-	181897906	181897990	tTTTGCATGACCCGGGAGATGAAcctaccagcatctttccctcgtgcTTGGATTGAAGGGAGCTCTCtctctctatctctctctn	3'	G3	184.961	184.981	123.913	240.924	107.884	85.7814	77.8029	38.7597
8	13	ath-miR159b-3p_L-1	TTGGATTGAAGGGAGCTCTT	20	chr3A	+	135072859	135072904	tcctggaTTGGATCGAAGGGAGCTCTTccttttcgccattctactt	5'	G3	8.35983	38.1778	29.1225	19.8798	0	0	0	0
9	14	osa-miR159f_2ss1CT21AT	TTTGGATTGAAGGGAGCTCTT	21	chr3A	-	73330	73437	gTTTGGATTGAAGGGAGCTCTGcatcttgatctactgtcacttagttttatctgccgtctattgcacgctagctgctgcaaatctggaaaatgctccatagtccagat	5'	G3	15.6747	23.1794	18.273	19.8798	9.14272	7.94272	0	0
10	15	bdi-miR159a-5p_R+1	AGCTCCCTTCGATCCAATCC	20	chr7A	-	590707274	590707523	aaggatcgatgcatatctactttgggttgagatgttttagtgtgaggatgtaatgtgcatgggggtggtaaagtcgacgaagggcaagcagatgcatgcaagtagaatggcgaaaaagaagAGCTCCCTTCGATCCAATCCaggaggggaggtggtcggatgcagctgccggttcatggatacctgtccggtgcatgcagtgcggttgagcctgcgcacctgtataggttttgcatgacccgggagatga	3'	G3	213.176	303.15	230.696	298.197	87.7701	58.7761	18.9763	72.5182
11	16	osa-MIR160f-p5_1ss9GT	TTGGCATTTAGGGAGTCATGC	21	chr4A	-	486406124	486406155	ggagTTGGCATTTAGGGAGTAATGCtggcgct	5'	G3	10.4498	5.45397	0	20.3531	0	0	0	0
12	17	osa-MIR160f-p5_2ss9GT19TA	TTGGCATTTAGGGAGTCAAGC	21	chr5A	+	352202842	352202879	aagggggTTGGCATTTAGGGAGTGAAGCtggcgcttgg	5'	G3	64.7887	53.6307	0	58.6928	0	0	0	0
13	18	zma-MIR164h-p5_2ss4CG17CG	GTCGGCCGCGCCGGCGGCC	19	chr1A	-	2357018	2357089	tGTCGGCCGCGCCGGCGGCCaaagcccgggggccctaggtgcccccggtggccgtcgtcggcacggccggta	5'	G3	0	0	0	0	0	23.8282	0	28.7572
14	19	zma-MIR166a-p5_2ss17CT18CA	TTCTTCTTCCTCTTCCTACC	20	chr5B	-	598187401	598187539	TTCTTCTTCCTCTTCCTACCgctcttgttatccttcgctcttgacctagcagacctactgctggacctttgataatgatcatcctcatctagaggagcattatcattccttccacctttaccaactcaactgcttgatc	5'	G3	0	0	0	0	0	31.7709	17.0787	38.7597
15	20	osa-miR166m_1ss9GT	TCGGACCATGCTTCATTCCCT	21	chr6A	+	555564616	555564759	cctatgcctggattaggttaaggggtatgttgtctggctcggtgcccccggtcgagattgatagtcgtcgactctccgacgggagacgtcgattgatcggggacgTCGGACCAGGCTTCATTCCCTttaaccgtgcggcattca	3'	G3	131.667	95.4445	6.85236	105.552	151.769	114.375	187.865	108.777
16	21	osa-miR166m_L-1_1ss21TA	CGGACCAGGCTTCATTCCCA	20	chr6B	+	606377742	606377876	ggataaggggtatgttgtctggctcggtgcccccggtcgaggtcgatagtcgtcgactctcccttcgccgggagaaagacgtacgtgtgcgtcgattgatcgggggcgtCGGACCAGGCTTCATTCCCTttaacc	3'	G3	93.0031	293.151	405.431	181.758	69.4847	319.297	360.55	592.649
17	22	ssp-MIR169-p3_2ss13GT17AC	CCCCGTCCGGCCTGGACC	18	chr1A	+	2110915	2111023	agaggcgtcctcagcgacggaccaggcccaagtcccctggaaaggggcgcctgggagggtgagagCCCCGTCCGGCCTGGACCctgtcgccccacgaggcaccgtcaag	3'	G3	0	0	0	0	0	14.2969	0	16.2541
18	23	ssp-MIR169-p3_2ss13GC17AC	CCCCGTCCGGCCCGGACC	18	chr4A	+	547648988	547649098	ggagaggcgtcctcagcgacggaccgggcccaagtcccctggaaaggggcgcctgggagggtgagagCCCCGTCCGGCCCGGACCctgtcgccccacgaggcgccgtcaac	3'	G3	0	0	3.99721	0	9.14272	69.8959	9.48816	97.5245
19	24	nta-MIR172e-p3_2ss15CG19TA	ATTGGAACGATACAGAGAA	19	chr4A	+	616488225	616488255	acatccgattaaATTGGAACGATACAGAGAA	3'	G3	0	8.63546	10.2785	0	98.7414	125.495	155.606	135.034
20	25	bdi-MIR172a-p5_2ss8AG17TA	GATTCACGTCGGGTTCACC	19	chr4B	-	334125970	334126023	tgaagcacggattGATTCCCGTCGGGTTCACCgtcgtgacatatttatgctaaa	5'	G3	0	0	0	0	0	15.8854	0	31.2578
21	26	nta-MIR172e-p3_2ss14CG18TA	TTGGAACGATACAGAGAA	18	chr5B	-	679921211	679921241	acatccgataaaaTTGGAACGATACAGAGAA	3'	G3	0	0	0	2.36664	241.368	203.334	170.787	136.284
22	27	zma-miR319b-5p	AGAGCGTCCTTCAGTCCACTC	21	chr3A	+	136459993	136460026	gatggacggaagAGAGCGTCCTTCAGTCCACTCa	3'	G3	0	0	3.42618	0	190.169	125.495	102.472	93.7735
23	28	osa-miR319a-3p.2-3p_L+1R+1_1ss9GT	CTTGGACTTAAGGGTGCTCCCT	22	chr3B	+	182347745	182347787	gttgCTTGGACTGAAGGGTGCTCCCTcctcctctctaagccat	5'	G3	0	0	0	0	714.961	346.303	593.959	290.073
24	29	osa-miR396e-5p_R+1	TCCACAGGCTTTCTTGAACTGA	22	chr2B	+	759453121	759453264	aaagatgcgcgggcatgctcTCCACAGGCTTTCTTGAACTGTgaactcgcggggattgtggcgctgctgccttctcttcggccgcctccgcctgttgatggtTCAAGAAAGCCCATGGAAACcatgcccgcctcctgtgtctgg	5'	G3	314.539	242.247	244.401	292.991	224.911	325.651	375.731	666.417
24	30	osa-miR396e-3p_L-5R+1	TCAAGAAAGCCCATGGAAAC	20	chr2B	+	759453121	759453264	aaagatgcgcgggcatgctcTCCACAGGCTTTCTTGAACTGTgaactcgcggggattgtggcgctgctgccttctcttcggccgcctccgcctgttgatggtTCAAGAAAGCCCATGGAAACcatgcccgcctcctgtgtctgg	3'	G3	0	0	3.99721	2.36664	9.14272	0	0	0
25	31	tae-MIR396-p3	CTCCGCCTGTTGATGGTTCA	20	chr4A	-	626726193	626726327	tgcggctgcggaaggcgctgtggggatttctgtgcatccagttttctctgaattctatttggccgcCTCCGCCTGTTGATGGTTCAagaaagcccatggaaaccgtgctgcctcttgcgttcgttcgcttccgac	3'	G3	0	43.6318	62.8133	24.1398	0	19.0625	0	31.2578
26	32	osa-miR396e-5p_R-2	TCCACAGGCTTTCTTGAAC	19	chr4A	-	703489626	703489724	acagcgggggctgctgcgactggtgcgcaggggaagcagacttggatTCCACAGGCTTTCTTGAACggttgcggccacggtgcatgtggcgctcgcagt	3'	G3	34.4843	33.1783	24.5543	48.2796	58.5134	52.4219	45.5431	33.7585
27	33	osa-miR396d_L-1_2ss20GT21GA	CCACAGGCTTTCTTGAACTA	20	chr4B	-	15613147	15613275	tcagttcatcaccagcttttgctttcttattacagccaccatgtgagacagcggccgataacgagccagcatcaggtgtctccttggcgttcttccttgtttggttttCCACAGGCTTTCTTGAACGAt	3'	G3	16.7197	195.889	278.091	164.718	98.7414	324.063	339.676	672.669
28	34	osa-miR396e-5p_L-1_1ss13CT	CCACAGGCTTTTTTGAACTG	20	chr5B	-	480300259	480300386	aatgCCACAGGCTTTTTTGAACTGatgaactttttttgggtgaagttaaaagaccatgaattttattcgatttcatttttttctgttttttaaaggaaatcattttttctcaaaatgtcagtggtcat	5'	G3	0	4.09048	5.13927	0	0	15.8854	0	63.766
29	35	osa-miR396d_L-1R-2	CCACAGGCTTTCTTGAAC	18	chr6A	+	492972662	492972697	ctgcgtttCCACAGGCTTTCTTGAACggttgcggcc	5'	G3	0	22.7249	43.3983	14.1999	0	17.474	9.48816	38.7597
30	36	osa-miR396e-5p_R+2	TCCACAGGCTTTCTTGAACTGTC	23	chr6B	+	689611688	689611837	atgctcTCCACAGGCTTTCTTGAACTGTCaacacgcccgcgccagccaaacatggcctgccgctgccgaattcgcttgctattgcatgcgtgtttcgatcgatctcatacgatccgatggatctttgccttgccttgttgatggttcaag	5'	G3	272.739	204.524	231.838	252.758	629.019	570.287	542.722	870.218
31	37	osa-miR396d	TCCACAGGCTTTCTTGAACGG	21	chr6B	-	490749179	490749199	TCCACAGGCTTTCTTGAACGG	3'	G3	5.22489	9.08996	0	0	27.4282	11.1198	9.48816	7.50188
32	38	ath-miR396b-5p_R+1	TTCCACAGCTTTCTTGAACTTT	22	chr6B	-	660021932	660022072	TTCCACAGCTTTCTTGAACTTCtcttgcgcccctccttaattactccccactctctcctctcctctcctctctgttggtagagagagacatgaacggggagggagaacaggagcaggagcagcaagaagagggtcaagaaa	5'	G3	51.2039	69.0837	59.3871	45.4396	43.885	54.0105	36.055	43.761
33	39	osa-miR396d_1ss20GA	TCCACAGGCTTTCTTGAACAG	21	chr7A	+	20907196	20907258	gctgcgactggtgcgcaggggaagcagacttggatTCCACAGGCTTTCTTGAACGGttgcggc	3'	G3	11.4948	4.09048	0	12.3066	29.2567	17.474	20.8739	17.5044
34	40	mtr-miR398a-5p_1ss7AC	GGAGTGCCACTGAGAACACAAG	22	chr5A	-	468826184	468826360	cgacgccccgatagattgctggatgtgctaatgaagagaagccgatccagaGGAGTGCCACTGAGAACACAAGcgcgggctcctttgtcaggtgcttcggatcgcatgcgatTGTGTTCTCAGGTCACCCCTttgggttgcttcccttgattgattcggcgaccagtctgggcggtg	5'	G3	3816.26	1685.28	1913.52	2255.41	71.3132	0	0	0
34	41	osa-miR398a_R-1	TGTGTTCTCAGGTCACCCCT	20	chr5A	-	468826184	468826360	cgacgccccgatagattgctggatgtgctaatgaagagaagccgatccagaGGAGTGCCACTGAGAACACAAGcgcgggctcctttgtcaggtgcttcggatcgcatgcgatTGTGTTCTCAGGTCACCCCTttgggttgcttcccttgattgattcggcgaccagtctgggcggtg	3'	G3	690.731	573.122	693.801	899.325	93.2557	73.073	66.4171	60.0151
35	42	bdi-miR398b_L-2R+2	GGAGTGTCACTGAGAACACAAG	22	chr5A	-	468829083	468829206	gcgaagagaagccgcgtccagaGGAGTGTCACTGAGAACACAAGtgcggattccttttttgattcgtcgtattttgaatcgcagttgttttccCAGGTCACCCCTTTGGGCTGCttcccttgat	5'	G3	352.158	294.515	265.529	411.323	0	0	0	0
35	43	bdi-MIR398b-p3_1ss18TC	CAGGTCACCCCTTTGGGCTGC	21	chr5A	-	468829083	468829206	gcgaagagaagccgcgtccagaGGAGTGTCACTGAGAACACAAGtgcggattccttttttgattcgtcgtattttgaatcgcagttgttttccCAGGTCACCCCTTTGGGCTGCttcccttgat	3'	G3	0	0	0	2.36664	0	0	0	0
36	44	mtr-miR398a-5p_R-3_1ss17CA	GGAGTGACACTGAGAAAAC	19	chr1B	-	581863302	581863335	acacgaGGAGTGACACTGAGCAAACttcacgcag	5'	G3	17.7646	4.09048	10.2785	10.8866	0	0	0	0
37	45	tae-miR408_L-2	GCACTGCCTCTTCCCTGGC	19	chr7A	-	657113452	657113580	cctGCACTGCCTCTTCCCTGGCtcccctcccctcccatctatctccctcttcctctcttgcagtcttgctattttctgtccctgttatcggcagctcccgttattctgtttattcttcagttttgcagg	5'	G3	8.35983	62.2662	412.854	143.419	0	11.1198	0	0
38	46	tae-miR408_L-1	TGCACTGCCTCTTCCCTGGC	20	chr7B	+	616935805	616935938	ccTGCACTGCCTCTTCCCTGGCtcccctcccaaatctctccctccccctctctcgccattttctgcccctgttatagctccagttgttctgtttgttcttcagttctgcaggctcctttgtttgttcctgctta	5'	G3	99.273	49.9948	203.287	319.97	34.7423	20.6511	0	11.2528
39	47	tae-miR408	CTGCACTGCCTCTTCCCTGGC	21	chr7B	-	616755803	616755920	ctccCTGCACTGCCTCTTCCCTGGCtcccctcccaaatctctccctccccctctctcgccattttctgcccctgttatagctccagttgttctgtttgttcttcagttctgcaggctc	5'	G3	0	0	8.56545	23.1931	0	0	0	0
40	48	osa-MIR437-p5_2ss17TA18AG_2	TTGACCAAGTTTGTAGAGAAA	21	chr1A	+	21837223	21837362	tTTGACCAAGTTTGTAGAGAAAaaatatatacatctagaatacaaaatacgtatgcttagattcatcataagacatactgtcatattgtatacatttgatattgttgatataaattattttctctataaacttggtccat	5'	G3	0	161.801	192.437	75.7326	0	39.7136	37.9526	42.5107
41	49	sbi-MIR437d-p3_2ss13AG21TC	CATTTTCCTATAGACTTGGTC	21	chr1B	+	558556088	558556230	tttaagtttgaccaagtctagagaataatgtatcaacagccacagcacaaaatcagcttcatcataaaaatgtactttcgtactatatatatttgatgttgtagttattagcaCATTTTCCTATAGACTTGGTCaaatttctt	3'	G3	36.5742	25.9064	50.2506	27.9264	329.138	184.271	354.857	236.309
42	50	far-MIR437-p3_1ss8AT	TTGACTTTGGACAAAACTAGA	21	chr4A	+	579554522	579554644	gggccaattgttaaactagcgggtgaaaaatggagttcacactaaactatacgcatttctagaaaccgatagttattcaagaatcaagatagaaagaaaggtTTGACTTTGGACAAAACTAGA	3'	G3	0	0	3.99721	0	9.14272	9.53126	0	15.0038
43	51	far-MIR437-p5_1ss7AT	TGACTTTGGACAAAACTAGA	20	chr4A	-	581253760	581253782	TGACTTTGGACAAAACTAGAata	5'	G3	0	0	3.42618	0	0	0	0	15.0038
44	52	sbi-MIR437i-p5_1ss16GC	ATAAACTTTGTCAAACTTAGAGAA	24	chr5A	+	11830616	11830669	caattgttcATAAACTTTGTCAAATTTAGAGAAgtttgattagttggacgaatc	5'	G3	16.7197	2.27249	0	0	0	0	0	0
45	53	osa-MIR444b-p5_1	AAGTTGTGCAGTTGTTGTCTC	21	chr2A	-	553187530	553187589	attttcttgcAAGTTGTGCAGTTGTTGTCTCAAGCTTGCTGCCTccctttgccagaacta	5'	G3	52.2489	97.717	54.2478	76.6793	40.228	84.1928	43.6455	41.2604
45	54	osa-miR444b.1_L-2R+1	TTGTCTCAAGCTTGCTGCCT	20	chr2A	-	553187530	553187589	attttcttgcAAGTTGTGCAGTTGTTGTCTCAAGCTTGCTGCCTccctttgccagaacta	3'	G3	66.8786	119.987	99.9302	118.332	60.3419	55.599	47.4408	30.0075
46	55	osa-MIR444b-p5_2	TTTTCTTGCAAGTTGTGCAGT	21	chr2B	-	482333044	482333103	aTTTTCTTGCAAGTTGTGCAGTTGTTGTCTCAAGCTTGCTGCCtccctttgccagaacta	5'	G3	52.2489	97.717	54.2478	76.6793	40.228	84.1928	43.6455	41.2604
46	56	osa-miR444b.1	TGTTGTCTCAAGCTTGCTGCC	21	chr2B	-	482333044	482333103	aTTTTCTTGCAAGTTGTGCAGTTGTTGTCTCAAGCTTGCTGCCtccctttgccagaacta	3'	G3	787.914	1066.25	1051.27	993.044	510.164	587.761	339.676	395.099
47	57	osa-MIR444d-p5	TTTCTTGCAAGTTGTGCAGT	20	chr7A	+	169069854	169069893	TTTCTTGCAAGTTGTGCAGTTGCTGTCTCAAGCTTgccta	5'	G3	0	48.1768	60.5292	37.393	9.14272	17.474	9.48816	15.0038
47	58	osa-miR444a-3p.2_1ss12CT	TGCAGTTGCTGTCTCAAGCTT	21	chr7A	+	169069854	169069893	TTTCTTGCAAGTTGTGCAGTTGCTGTCTCAAGCTTgccta	3'	G3	113.903	59.0847	55.3899	79.9926	93.2557	52.4219	45.5431	28.7572
48	59	hvu-MIR444b-p5	AGTTGTGCAGTTGCTGTCTCA	21	chr7B	+	133284716	133284750	caAGTTGTGCAGTTGCTGTCTCAAGCTTgctgact	5'	G3	0	2.27249	0	9.46658	10.9713	12.7084	0	6.25157
48	60	hvu-miR444b_L-1	GCAGTTGCTGTCTCAAGCTT	20	chr7B	+	133284716	133284750	caAGTTGTGCAGTTGCTGTCTCAAGCTTgctgact	3'	G3	0	83.6276	101.643	43.5463	0	11.1198	32.2597	25.0063
49	61	osa-MIR444c-p3_1	CGGCAAGCTAGAGACAGCAAC	21	chr2A	-	553190771	553190828	cttttgtgctagtttctgcaagtggaggCGGCAAGCTAGAGACAGCAACtgcataatt	3'	G3	879.872	754.921	1187.17	738.867	504.678	282.761	419.376	288.822
50	62	osa-MIR444c-p3_2	CGGCAAGCTAGAGACAGCAACT	22	chr2B	-	482336131	482336188	cttttgtgctagtttccgcaagtggaggCGGCAAGCTAGAGACAGCAACTgcataatt	3'	G3	879.872	754.921	1187.17	738.867	504.678	282.761	419.376	288.822
51	63	tae-MIR444b-p5_3	TTGTGGCTTTCTTGCAAGTCG	21	chr6A	-	521293450	521293495	atacTTGTGGCTTTCTTGCAAGTCGtgcagttgctgcctcaagctt	5'	G3	10.4498	12.2714	17.1309	11.8332	9.14272	11.1198	26.5668	16.2541
52	64	tae-MIR444b-p5_1	CATGAGGCAACAACTGCATT	20	chr6A	-	521295311	521295428	accgagCATGAGGCAACAACTGCATTacttgcggggaaggcgcaagtaggacgcctgcattacttgcaaacaaggcgcaagtaagacactgaaatgtagtataattcttcatctcaat	5'	G3	10.4498	12.2714	17.1309	11.8332	9.14272	11.1198	26.5668	16.2541
53	65	osa-miR444a-3p.2	TGCAGTTGCTGCCTCAAGCTT	21	chr6B	-	115041747	115041781	gttaTGCAGTTGCTGCCTCAAGCTTgctgcatccc	5'	G3	262.29	164.528	146.755	339.377	45.7136	44.4792	37.9526	30.0075
54	66	osa-miR444a-3p.2_L-1	GCAGTTGCTGCCTCAAGCTT	20	chr6B	-	548504233	548504308	atacttgtggctttcttgcaagtcgtGCAGTTGCTGCCTCAAGCTTgctgcctccctttgccaaagctatcagaaa	5'	G3	0	251.337	292.938	165.192	0	22.2396	28.4645	31.2578
55	67	tae-MIR444b-p5_2	TGAGGCAACAACTGCATTACT	21	chr6B	-	548506115	548506232	accgagcaTGAGGCAACAACTGCATTACTtgcggggaaggcgcaagtaggacacctgcattacttgcaaacaaggcgcaagtaagacactgaaatgtagtataattcttcatctcaat	5'	G3	10.4498	12.2714	17.1309	11.8332	9.14272	11.1198	26.5668	16.2541
56	68	mdm-miR530a_L-1_1ss18TC	GCATTTGCACCTGCACCTGT	20	chr3A	-	555185309	555185407	cactgcgattttaatgctgagaccatcatccgaagaccgcaccagctcagacagagggctcatgccggatattttgattGCATTTGCACCTGCACCTGA	3'	G3	0	19.0889	10.8496	4.73329	0	0	0	0
57	69	ptc-miR530a	TGCATTTGCACCTGCACCTT	20	chr4B	-	50335216	50335246	CGCATTTGCACCTGCACCTTctccgtgctcc	5'	G3	8.35983	22.2704	22.2702	22.2465	0	0	0	0
58	70	ptc-miR530a_L+1_1ss9GT	CTGCATTTTCACCTGCACCTT	21	chr5B	-	467446069	467446186	gctgctcCTGCATTTTCCCCTGCACCTTccctgcctcacatctccctgtcttcctcccgatgcagcgccatggatggctgcagcccgagtcttccctcgtctaggaggtaggagcccg	5'	G3	32.3943	12.7259	0	8.99325	0	0	0	0
59	71	tae-MIR531-p5_1ss10CA	TCGCCGGAGAAGCGTGCAAC	20	chr3A	+	699277332	699277419	ggcgacgcggtggcttcgcTCGCCGGAGAAGCGTGCAACggaccaagttccgcgcgctcctccgtcgagcatagctgccggcgtcgag	5'	G3	0	0	0	0	9.14272	25.4167	0	8.7522
60	72	tae-MIR531-p5_2ss11CG20AG	CTCGCCGGAGGAGCGTGCAGC	21	chr3A	-	149403296	149403366	gccggctgcgCTCGCCGGAGGAGCGTGCAGCaggatgaatcccgcgcgctcccccatcgagcgttgccccg	5'	G3	1085.73	651.295	473.384	878.972	2135.74	1633.02	1368.19	1027.76
61	73	tae-MIR531-p3_2ss19AC20CA	TCGCCGGAGCAGCGTGCACA	20	chr4A	+	653853520	653853626	caactgcggcggcgatggtgaggcgcgcgcgcacaagaagacacggtggcgcgaggcacgccggacatggcgacgcggtagcttcgcTCGCCGGAGCAGCGTGCACA	3'	G3	0	0	0	0	14.6283	33.3594	36.055	15.0038
62	74	tae-MIR531-p5_2ss19AG20CA	TCGCCGGAGCAGCGTGCAGA	20	chr5B	+	248032866	248032923	tccgtTCGCCGGAGCAGCGTGCAGAgaagagatcccgcgcgctgctcggtcgaacgtg	5'	G3	0	9.99895	18.844	9.93991	0	0	17.0787	17.5044
63	75	tae-MIR531-p5_2ss10CG19AG	TCGCCGGAGGAGCGTGCAGC	20	chr6B	-	39722758	39722878	cgaggtgcgccggccatggcggcgcggctgctgcgcTCGCCGGAGGAGCGTGCAGCaggatgaatcccgtgcactcccccgtcgaatgtggccccgacgtccgtgcacatggcgcatcaag	5'	G3	0	805.37	1028.42	416.056	0	654.48	650.887	971.494
64	76	tae-MIR531-p5_2ss13GT18CA	CTCGCCGGAGCATCGTGAA	19	chr7B	-	201861889	201861993	ccggccatggcggcgcggtagctgccCTCGCCGGAGCATCGTGAAaggattatgtccatcgcgctcctccggcgagcgtggctccggcgtcgcacacatggcaat	5'	G3	0	0	0	0	67.6561	28.5938	28.4645	23.756
65	77	osa-MIR818d-p3_3	TATTATGGGACGGAGGGAGTACT	23	chr1B	+	653315689	653315773	ctatcttcgtcccgtaacataagacgttttttggcactacactagcgtaaaaaaacgtcctaTATTATGGGACGGAGGGAGTACT	3'	G3	0	17.2709	28.5515	8.99325	0	0	0	0
66	78	osa-MIR818c-p5_2ss19GA20GA	TTCGTCCTATAATATAAGAA	20	chr4A	+	449264124	449264205	aaaacgctcccTTCGTCCTATAATATAAGAAtgtttttttacactaaaacgctcttatattatggtgggactgggacgtatg	5'	G3	0	73.1742	81.0862	21.2998	0	0	0	0
67	79	tae-MIR1120a-p3_1ss20AG	TCCGTCCCATAATATAAGAGC	21	chr4B	-	507016918	507016994	agtaatgtcaagatgttatgtaatggtagtgaggctaacatactactcccTCCGTCCCATAATATAAGAGCgttttt	3'	G3	32.3943	19.5434	13.1337	20.3531	73.1417	55.599	39.8503	37.5094
68	80	tae-MIR1128-p5_1ss1CT_2	TTAGAACTAAAATACATC	18	Un	+	92052279	92052413	aatgtactccctccgtccgaaaatacttgtcatcaaaatgaacaaaaatgggtgtatTTAGAACTAAAATACATCtagatacatcccattttattCATTTTGATGACAAGTATTTCCGgatagagggagtatgta	5'	G3	0	6.36297	0	0	0	0	0	0
68	81	tae-MIR1128-p3_1ss15CG_2	CATTTTGATGACAAGTATTTCCG	23	Un	+	92052279	92052413	aatgtactccctccgtccgaaaatacttgtcatcaaaatgaacaaaaatgggtgtatTTAGAACTAAAATACATCtagatacatcccattttattCATTTTGATGACAAGTATTTCCGgatagagggagtatgta	3'	G3	7.31485	3.18148	0	4.73329	16.4569	0	0	0
69	82	tae-MIR1128-p5_1ss19AG_2	TGTATCTAGAACTAAAATGCATC	23	chr1A	+	524635651	524635787	aaaggtactccctccgtccggaaatacttgtcatcaaaatggacaaaaaggggTGTATCTAGAACTAAAATGCATCTAGATACATCcccttttattcatcttgataacaagtattttcggacggagggagtaccact	5'	G3	0	0	0	2.83997	0	7.94272	0	0
69	83	tae-MIR1128-p3_1ss9AG	ACTAAAATGCATCTAGATACATC	23	chr1A	+	524635651	524635787	aaaggtactccctccgtccggaaatacttgtcatcaaaatggacaaaaaggggTGTATCTAGAACTAAAATGCATCTAGATACATCcccttttattcatcttgataacaagtattttcggacggagggagtaccact	3'	G3	0	2.27249	0	2.83997	0	0	0	0
70	84	tae-MIR1128-p3_6	AACTAAAATACATCTAGATACAT	23	Un	-	1285754	1285857	cccctccgttctaaattactcgtcgtcgcagaaatgaatgtatctaaAACTAAAATACATCTAGATACATtcatacctgcgacaagtaattcggaacggagaaa	3'	G3	0	12.7259	34.2618	9.46658	0	0	0	6.25157
71	85	tae-MIR1128-p3_1	AAAATACATCTAGATACATC	20	Un	-	121885422	121885543	aaaagagctactccatccgtcccaaattactcgtcactgaaatggatgtatctagaactAAAATACATCTAGATACATCcatacgtgcggcaagtaattcggaatggagggagtattttcgt	3'	G3	0	12.7259	34.2618	9.46658	0	0	0	6.25157
72	86	tae-MIR1128-p3_7	AACTAAAATACATCTAGATACATC	24	chr1A	+	326514001	326514145	ttacattatagaacttggcttgtactccctccgttcggaattacttgtctcggaaatggatgtatctagAACTAAAATACATCTAGATACATCcattttcgcgacaagtaattccgaacggagggagtatattccaatgatgggc	3'	G3	0	12.7259	34.2618	9.46658	0	0	0	6.25157
73	87	tae-MIR1128-p5_1ss3GA_3	ATATATCTAGAACTAAAATACATC	24	chr1A	+	486537935	486538047	aagtacttcctccgttccaaattactcgtcgcagaaatgaATATATCTAGAACTAAAATACATCtagatacatccatacccacgacaagtaattcagaatggagggagtagat	5'	G3	34.4843	21.8159	18.844	22.2465	0	0	9.48816	0
74	88	tae-MIR1128-p3_19	CTAAAATACATCTAGATACATC	22	chr1A	+	546333318	546333434	ggaagtactccctccgttcggaattacttgtctggaaaatggatgtatctagaaCTAAAATACATCTAGATACATCtatttctgcgacaagtaatttcgaacgaagcgagtactcac	3'	G3	0	12.7259	34.2618	9.46658	0	0	0	6.25157
75	89	tae-MIR1128-p3_4	AAATACATCTAGATACATC	19	chr1A	-	362846481	362846650	aaagttcaagttggagtgatctaatatgtttgtgtactactctcttcgttccaaattattcgtcgcagcaatgaatgtatctagaactaAAATACATCTAGATACATCcatacttgcgacaagtaattcggaacaaagggagtagatatgttggatacttataggacccg	3'	G3	0	12.7259	34.2618	9.46658	0	0	0	6.25157
76	90	tae-MIR1128-p5_1ss3GA_2	ATATATCTAGAACTAAAATACAT	23	chr1A	-	546737103	546737224	aacgcaagtactccctccgttccaaattactcgtcgcagcaatggATATATCTAGAACTAAAATACATctagatacatctatacctgcgacgggtaattcgaaacggagggagtactgtata	5'	G3	34.4843	21.8159	18.844	22.2465	0	0	9.48816	0
77	91	tae-MIR1128-p5_1ss4TC	ATGCATCTAGAACTAAAATACATC	24	chr1B	+	221911049	221911179	tctactccctccgtccgaaaatacttgtcatcaaaatgaacaaaaagggATGCATCTAGAACTAAAATACATCtagatacatccccttttattcattttgatgacaagtatttccggacggagggagtact	5'	G3	27.1694	25.4519	10.2785	29.3464	10.9713	0	0	0
78	92	tae-MIR1128-p3_20	CTAAAATACATCTAGATACATCC	23	chr1B	-	2085105	2085153	acaaatgggtgtatctagaaCTAAAATACATCTAGATACATCCattcct	3'	G3	0	12.7259	34.2618	9.46658	0	0	0	6.25157
79	93	tae-MIR1128-p3_16	ATCTAGAACTAAAATACATC	20	chr1B	-	12947978	12948126	ctttgtataacactatctggctattactccctccgttcggaattacttgtctcggaaatggatgtATCTAGAACTAAAATACATCtagatacatccattttcgcgacaagtaattccgaacggagggagtagatatgttttttacagca	3'	G3	0	12.7259	34.2618	9.46658	0	0	0	6.25157
80	94	tae-MIR1128-p3_21	CTAAAATACATCTAGATACATCCC	24	chr1B	-	496668470	496668622	ttcctgtataacgtactccctccgtccgaaaataattgtcatcaaaatggacaaaaaggggtgcatctagaaCTAAAATACATCTAGATACATCCCcttttattcatttcgatgacaagtattttcggacggagggagtactaaactcagagt	3'	G3	0	12.7259	34.2618	9.46658	0	0	0	6.25157
81	95	tae-MIR1128-p3_5	AACTAAAATACATCTAGATAC	21	chr1B	-	553193143	553193257	caagtactccctccatccggaattacttgtcatcaaaatggatgtgtctagAACTAAAATACATCTAGATACatccatttcaatgacaagtattttcagacggagggagtacaag	3'	G3	0	12.7259	34.2618	9.46658	0	0	0	6.25157
82	96	tae-MIR1128-p5_1ss21CT_2	TATCTAGAACTAAAATACATT	21	chr2A	+	23917349	23917451	ctccctccgtttcaaattactcgtcatggaaatgaatgTATCTAGAACTAAAATACATTtagatacatccatacctgcgacaagtaattcgaaacggaggaag	5'	G3	19.8546	8.18096	5.13927	4.73329	0	0	0	6.25157
83	97	tae-MIR1128-p3_11	ACTAAAATACATCTAGATACATC	23	chr2A	-	20234781	20234895	caagtactccctccgtccggaattacttgtcatcaaaatggatgtgtctagaACTAAAATACATCTAGATACATCcatttcaatgacaagtatttccggatggagggagtacaag	3'	G3	0	12.7259	34.2618	9.46658	0	0	0	6.25157
84	98	tae-MIR1128-p5_1ss3GA_1	AAAGGGATGTATCTAGAACTAAA	23	chr2A	-	170204819	170204953	cttgtactcccttcgttcgaaaatacttgtcatcaaaatggacaaAAAGGGATGTATCTAGAACTAAAatacatctagatacatccccttttattcattttgatgacaagtatttccggacggagggagtatctt	5'	G3	34.4843	21.8159	18.844	22.2465	0	0	9.48816	0
85	99	tae-MIR1128-p3_26	TAGAACTAAAATACATCTAGATA	23	chr2A	-	193982737	193982767	aacatcTAGAACTAAAATACATCTAGATAca	3'	G3	0	12.7259	34.2618	9.46658	0	0	0	6.25157
86	100	tae-MIR1128-p3_13	AGAACTAAAATACATCTAGATA	22	chr2B	-	96440060	96440182	atctactccctccgtccgaaaatacttgtcagagaaatggataaaagtgaatgtatctAGAACTAAAATACATCTAGATAtatctctttctccgacatgtattttcggacggagggagtatgt	3'	G3	0	12.7259	34.2618	9.46658	0	0	0	6.25157
87	101	tae-MIR1128-p3_12	ACTAAAATACATCTAGATACATCC	24	chr2B	-	172617345	172617395	ttaaaatggatgtatctagaACTAAAATACATCTAGATACATCCatttcaa	3'	G3	0	12.7259	34.2618	9.46658	0	0	0	6.25157
88	102	tae-MIR1128-p5_1ss21CT_3	TATCTAGAACTAAAATACATTT	22	chr2B	-	471873193	471873231	gttatgTATCTAGAACTAAAATACATTTagatacatctt	5'	G3	19.8546	8.18096	5.13927	4.73329	0	0	0	6.25157
89	103	tae-MIR1128-p3_1ss13CG_2	ACTAAAATACATGTAGATACATCC	24	chr3A	+	375153499	375153625	tactagtatatgctcccttcgttcggaattacttgtcttggaaatggatgtatttagaACTAAAATACATGTAGATACATCCattatttcgacaagtaattccgaatggagggagtatgcattacgg	3'	G3	0	11.3624	25.6963	3.78663	0	0	0	0
90	104	tae-MIR1128-p3_25	TAAAATACATCTAGATACATCCC	23	chr3A	-	510408942	510409088	cactgaatactactccctccgtccaaaaatacttgtcatcaaaatggataaaaagagatgtatctagaacTAAAATACATCTAGATACATCCCcttttctccattttgatgacaagtatttccggacggagggagtatctttcaaaa	3'	G3	0	12.7259	34.2618	9.46658	0	0	0	6.25157
91	105	tae-MIR1128-p3_2	AAAATACATCTAGATACATCC	21	chr3B	+	273526684	273526796	taatactccctttgtccggaattacttgtcatcaaaatggatgtgtctagaactAAAATACATCTAGATACATCCatttcaatgacaagtattttcggacggagtgagtagta	3'	G3	0	12.7259	34.2618	9.46658	0	0	0	6.25157
92	106	tae-MIR1128-p3_1ss3CT	AATTAAAATACATCTAGATACATC	24	chr3B	-	574787214	574787254	atagatgtatctaaAATTAAAATACATCTAGATACATCcat	3'	G3	29.2594	9.54445	5.13927	11.8332	0	0	0	0
93	107	tae-MIR1128-p3_3	AAAATACATCTAGATACATCCCCT	24	chr4A	-	541476557	541476689	tactactccctccgtccgaaaatacttgtcatcaaaatgaataaaaggggatgtatctagaactAAAATACATCTAGATACATCCCCTtttatccattttgatgacaactatttccggacggagggagtacta	3'	G3	0	12.7259	34.2618	9.46658	0	0	0	6.25157
94	108	tae-MIR1128-p3_15	AGAACTAAAATACATCTAGATACA	24	chr4B	+	200993531	200993647	gcttgtactccctccgttccaaattactcgtcgctgaaatggatgtatctAGAACTAAAATACATCTAGATACAtccatatgtgagacaagtaattcggaacgaagggagtatattc	3'	G3	0	12.7259	34.2618	9.46658	0	0	0	6.25157
95	109	tae-MIR1128-p3_22	GAACTAAAATACATCTAGATACA	23	chr4B	+	301974000	301974140	atgcatatactccctccgtccgaaaatacttgtcatcaaaatggacaaaaaaggatatatctaGAACTAAAATACATCTAGATACAtccccttttgttcattttgatgacaagtattttcggacggagggagtatgtggtt	3'	G3	0	12.7259	34.2618	9.46658	0	0	0	6.25157
96	110	tae-MIR1128-p3_1ss13CG_1	ACTAAAATACATGTAGATACATC	23	chr4B	+	501259238	501259361	aacatactccctccgcccgaattacttgtcatcaaaatggatgaaaatagatgtatatagaACTAAAATACATGTAGATACATCcatttcaatgacaagtacttccggacggagggagtattaa	3'	G3	0	11.3624	25.6963	3.78663	0	0	0	0
97	111	tae-MIR1128-p3_27	TAGAACTAAAATACATCTAGATAC	24	chr5A	-	215836421	215836551	aatgtacctttgtactccctccattccaaattactcatcgcagaaatggatgtatcTAGAACTAAAATACATCTAGATACatccatacctgcgacaagtaattcggaacggagggagtacagcagtatcca	3'	G3	0	12.7259	34.2618	9.46658	0	0	0	6.25157
98	112	tae-MIR1128-p3_1ss22CT	AAAATACATCTAGATACATCCTCT	24	chr6B	+	11757583	11757725	taataaagtactccctccgtccgaaaatacttgtcatcaaaatgaataaaaaggaatgtatgtagaactAAAATACATCTAGATACATCCTCTtttgttcattttgatgacaagtatttctggacggagggagtaccttacat	3'	G3	17.7646	4.54498	0	2.83997	0	0	0	0
99	113	tae-MIR1128-p3_9	AATACATCTAGATACATC	18	chr6B	+	519329870	519330021	tctgcatgctagtattctctccatacgaaaatacttgtcattaaaatggataaaaagagatatatctaaaactaaAATACATCTAGATACATCttcttttatttgttttgatgacaagtatttcggagggactactgtcttggtcatgtatt	3'	G3	0	12.7259	34.2618	9.46658	0	0	0	6.25157
100	114	tae-MIR1128-p5_1ss3TC	TGCATCTAGAACTAAAATACATC	23	chr6B	-	580623302	580623436	ctagtactccctccgtccgaaaatacttgtcatcaaaatggacaaaaagggaTGCATCTAGAACTAAAATACATCtagatacatccctttttattcattttgatgacaagtatttccggacggagggagtaccaa	5'	G3	0	31.3604	25.6963	6.62661	0	0	0	7.50188
101	115	tae-MIR1128-p3_23	TAAAATACATCTAGATACATC	21	chr7A	+	46255315	46255453	ctgttgtacaaaatagtactccctctgtttcaaattactcgtctcagaaatgaatgtatctagaacTAAAATACATCTAGATACATCcatccctacgacgagtaattcggaacggagggagtactagtgtgtagaaaaa	3'	G3	0	12.7259	34.2618	9.46658	0	0	0	6.25157
102	116	tae-MIR1128-p3_1ss15CG_3	GAACTAAAATACATGTAGATACA	23	chr7A	+	645946413	645946531	ccatagtactctctccgttctaaattactcgtcgcaaaaatgaatgtatctaGAACTAAAATACATGTAGATACAtccatatctgcgataagtaattcggaacggagggagtactaccc	3'	G3	7.31485	3.18148	0	4.73329	16.4569	0	0	0
103	117	tae-MIR1128-p5_1ss10CG	TGATGACAAGTATTTCCGGACGGA	24	chr7A	-	67982605	67982639	TGATGACAAGTATTTCCGGACGGAgggagtatgat	5'	G3	20.8996	12.7259	6.85236	8.04659	0	0	0	0
104	118	tae-MIR1128-p3_10	ACTAAAATACATCTAGATAC	20	chr7A	-	308226436	308226468	atatatctagaACTAAAATACATCTAGATACag	3'	G3	0	12.7259	34.2618	9.46658	0	0	0	6.25157
105	119	tae-MIR1128-p5_1ss21CT_1	ATGTATCTAGAACTAAAATATATC	24	chr7A	-	567905597	567905645	ataaatggATGTATCTAGAACTAAAATATATCtagatacatccattcct	5'	G3	19.8546	8.18096	5.13927	4.73329	0	0	0	6.25157
106	120	tae-MIR1128-p3_24	TAAAATACATCTAGATACATCC	22	chr7B	+	701819819	701819931	tagtactccctccgtctgaaattacttgtcatcaaaaaggatgtatctagaacTAAAATACATCTAGATACATCCatttcaatgacaagtatttccggatggagggagtagta	3'	G3	0	12.7259	34.2618	9.46658	0	0	0	6.25157
107	121	tae-MIR1128-p3_14	AGAACTAAAATACATCTAGATAC	23	chr7B	-	544001187	544001343	actttatttcttgtttgaaccaagtactccctccgtccggaattacttgtcatcaaaatggatgtgtctAGAACTAAAATACATCTAGATACatcaatttcaatgacaagtattttcgaacgaagggagtacaagattcgactccatgaagtagctt	3'	G3	0	12.7259	34.2618	9.46658	0	0	0	6.25157
108	122	tae-MIR1130b-p3_2ss1CT19GT	TTTATATTATGGGACGGATGG	21	chr2B	-	679774661	679774725	ataaaacattactccctctgtcaaaaatgctTTTATATTATGGGACGGATGGagtaatttttaac	3'	G3	25.0795	5.45397	4.56824	7.57326	0	0	0	0
109	123	far-MIR1134-p5_2ss9GA19GC	AACAAGAAAAAGAGATCAC	19	Un	-	390209621	390209702	AACAAGAAAAAGAGATCACtcgaggatccaatatcttattccacgaaggaagtatcctgaaaatccgtgatttagtttcgag	5'	G3	0	13.1804	54.2478	25.0864	0	0	0	0
110	124	far-MIR1134-p5_2ss10GA20GC	CAACAAGAAAAAGAGATCAC	20	chr2A	-	234234305	234234387	CAACAAGAAAAAGAGATCACtcgaggatccaatatcttattccacgaaggaagtatcctgaaaatccttgatttagtttcgag	5'	G3	37.6192	16.8164	31.9777	51.1195	0	0	0	0
111	125	tae-MIR1139-p3_1ss17TC_2	GGGACATGTGATGTTACAGTAACT	24	chr2A	-	513928650	513928785	agagtaacatacacatattcctagactatgttactacttttatattgagtagtaacataggtgtggtgtcatgtaaagttttatttattaggttatagactcatactgcattGGGACATGTGATGTTACAGTAACT	3'	G3	15.6747	2.27249	0	4.25996	0	7.94272	11.3858	0
112	126	tae-MIR1139-p3_2ss16CG17AT	ACTAGCTAAGTTACTGTAACTACC	24	chr3B	-	145594744	145594779	gatgttatagtaACTAGCTAAGTTACTGTAACTACC	3'	G3	21.9445	7.72646	5.13927	8.04659	0	0	13.2834	0
113	127	tae-MIR1139-p3_1ss17TC_1	GGGACATGTGATGTTACAGTAAC	23	chr6A	-	578101008	578101043	ctcatatcgcattGGGACATGTGATGTTACAGTAAC	3'	G3	15.6747	2.27249	0	4.25996	0	7.94272	11.3858	0
114	128	osa-miR1432-5p_L-2R+1_1ss10GT	CAGGAGATATGACACCGACA	20	chr7B	-	209084096	209084214	ccgctccggcgagcggatctccggcggcgtcggcgagctcccgaccgccatgcccgacaatcagacaccagccagccgccgcgtccgcggcagcgctcgCAGGAGAGATGACACCGACA	3'	G3	0	0	29.6935	0	0	0	0	0
115	129	mtr-MIR2592bj-p5_2ss12TC19AT	ATTCCCACTGTCCCTGTCT	19	Un	-	446188671	446188723	agATTCCCACTGTCCCTGTCTactatccagcgaaacgacagccaagggaacgg	5'	G3	0	3.18148	0	5.67995	16.4569	17.474	0	7.50188
116	130	mtr-MIR2627-p3_1ss6TC	CCGAGCAAATCTGAACTT	18	chr3A	-	60264488	60264587	aatgaccatcgttgtgatgaaaccgctcagtggcaacttgggtcgccgcatgtacacctgattcatcaggtgaaaCCGAGCAAATCTGAACTTggtctac	3'	G3	0	0	0	0	18.2854	17.474	20.8739	31.2578
117	131	osa-MIR2873b-p5_2ss18TC21AC	TTTTTGTTTCTCTCAAACGAC	21	chr5B	+	100785243	100785270	TTTTTGTTTCTCTCAAACGACacaatat	5'	G3	18.8096	8.18096	9.13648	11.8332	0	0	0	0
118	132	aly-MIR3441-p5_2ss4GT19TG	TTTTCTTCAAAGCATCTTGG	20	chr7A	+	550564669	550564762	TTTTCTTCAAAGCATCTTGGcagaccaaaatccgtaatttttggcaccatgttttcgtctagcaatataTTTGCAGGTTTTAGGTCTAAGTgaa	5'	G3	0	3.18148	2.85515	0	0	0	0	0
118	133	tae-miR5048-5p	TTTGCAGGTTTTAGGTCTAAGT	22	chr7A	+	550564669	550564762	TTTTCTTCAAAGCATCTTGGcagaccaaaatccgtaatttttggcaccatgttttcgtctagcaatataTTTGCAGGTTTTAGGTCTAAGTgaa	3'	G3	6925.07	5519.88	5371.11	5227.92	2918.36	2961.05	3679.51	2970.75
119	134	aly-MIR3445-p3_2ss3AT17CT	TCTAGCGAACCATCACTTT	19	chr7A	-	6352174	6352295	caacgttaggctggcttcacagaacagcgattactgcccgcttccaacggtggaaggataacgggccgctgcactcctgggccacttgggcctcgcaacctacTCTAGCGAACCATCACTTT	3'	G3	0	2.72699	0	4.25996	25.5996	20.6511	0	22.5056
120	135	vvi-MIR3630-p5_2ss17CT18AT	GGGAATCTCTCTGATGTT	18	chr1B	+	661834611	661834644	aatGGGAATCTCTCTGATGTTttcgatttcccca	5'	G3	0	0	0	0	18.2854	28.5938	15.181	23.756
121	136	vvi-MIR3630-p3_2ss18CT19AT	TGGGAATCTCTCTGATGTT	19	chr5A	+	442419500	442419596	gatgacaatcagacagggacatcagaaccatctaatggttatgatataccaagtctataaTGGGAATCTCTCTGATGTTtctgttttccaagtcgat	3'	G3	0	0	3.42618	0	20.114	36.5365	15.181	25.0063
122	137	gma-MIR4995-p5_1ss21GC	CAGTGGCTTGGTTAAGGGAAC	21	Un	+	184791532	184791580	taggCAGTGGCTTGGTTAAGGGAACgcaacctaccggagccgtagcgat	5'	G3	10.4498	25.9064	30.8356	13.2532	0	0	0	0
123	138	tae-MIR5048-p5_2ss11TG19AG	AATGATCAAGGAATTTGTGA	20	chr7A	+	550564988	550565081	attgAATGATCAAGGAATTTGTGAggtttacattatcttcgcaagagttgtattgttcactTAGACCTAGACATGCAAGTAtatttctaggcga	5'	G3	83.5983	54.5397	55.3899	39.7596	137.141	49.2449	66.4171	28.7572
123	139	tae-MIR5048-p3_2	TAGACCTAGACATGCAAGTA	20	chr7A	+	550564988	550565081	attgAATGATCAAGGAATTTGTGAggtttacattatcttcgcaagagttgtattgttcactTAGACCTAGACATGCAAGTAtatttctaggcga	3'	G3	848.522	5667.59	6689.61	3215.8	528.449	1745.81	2191.76	2546.89
124	140	tae-MIR5048-p5_2	TTAGACCTAGACATGCAAGTA	21	chr7B	+	497154261	497154398	tgatcaaggaatttgtgaggtttacattatcttcgcaagagttgtattgttcacTTAGACCTAGACATGCAAGTATATTtctaggcgaaaatataatgttaaaaattgcggatttttggctctcaagttgcttggagg	5'	G3	576.828	1490.75	1702.24	808.446	173.712	455.912	576.88	568.893
124	141	tae-MIR5048-p3_1ss4AC	CCTCGACATGCAAGTATATT	20	chr7B	+	497154261	497154398	tgatcaaggaatttgtgaggtttacattatcttcgcaagagttgtattgttcacTTAGACCTAGACATGCAAGTATATTtctaggcgaaaatataatgttaaaaattgcggatttttggctctcaagttgcttggagg	3'	G3	0	7.72646	10.8496	0	0	0	0	0
125	142	tae-MIR5048-p5_1ss19TC	TAGACCTAGACATGCAAGCA	20	chr1B	+	89905818	89905861	TAGACCTAGACATGCACGCAcggtgcccatatgcgtgcatgcag	5'	G3	0	53.6307	70.2367	35.4997	0	27.0052	28.4645	63.766
126	143	tae-MIR5048-p3_1ss16TG	TATATTTGCAGGTTTGAGGT	20	chr4B	-	126201214	126201301	gcatcttgagagaccaaaatctgcaatttttggcaccatgttgtcatcaagcaaTATATTTGCAGGTTTGAGGTctaagtagagaata	3'	G3	390.822	486.313	489.944	326.124	43.885	71.4845	66.4171	68.7673
127	144	tae-MIR5048-p3_1	GACCTAGACATGCAAGTATAT	21	chr7A	+	672082579	672082656	gatcttgcagaactatggtaaggccagaacagtccctgagcaagaatgaccctgtccGACCTAGACATGCAAGTATAT	3'	G3	848.522	5667.59	6689.61	3215.8	528.449	1745.81	2191.76	2546.89
128	145	tae-MIR5048-p5_1	ATATTTGCAGGTTTTAGGTCT	21	chr7B	+	497153970	497154035	ctagcaatATATTTGCAGGTTTTAGGTCTaagtgaaggatatcgatctctgtgaatatattgtaaa	5'	G3	576.828	1490.75	1702.24	808.446	173.712	455.912	576.88	568.893
129	146	hvu-MIR5049d-p5_2ss4TA24AT	CAAATATTTAGGAACGGAGGGAGT	24	chr2B	+	108579073	108579129	CAAATATTTAGGAACGGAGGGAGTatttagagaagaaaataaataagccatgttaaa	5'	G3	20.8996	3.18148	6.28133	6.62661	0	0	0	16.2541
130	147	hvu-MIR5049a-p5_2ss6TA20TA	TCTGTACCTAAATACTTGTAGT	22	chr3B	+	228734853	228734981	tactactcccTCTGTACCTAAATACTTGTAGTtggggaaccgttcagctgttgctctttcgacactctttttttagaccttaactattttcaatcttcatgtctatttaggcaacgggtcggggtaaga	5'	G3	6.26987	3.18148	0	3.78663	16.4569	9.53126	0	6.25157
131	148	hvu-MIR5049d-p5_2ss3TA23AT_1	AAATATTTAGGAACGGAGGGAGT	23	chr3B	+	624932528	624932564	AAATATTTAGGAACGGAGGGAGTagattcctgccctg	5'	G3	6.26987	19.0889	23.4122	9.93991	0	0	0	0
132	149	hvu-MIR5049d-p5_2ss3TA23AT_2	AAATATTTAGGAACGGAGGGAGTA	24	chr6B	-	170792670	170792712	AAATATTTAGGAACGGAGGGAGTAatatatacttctttcgcta	5'	G3	6.26987	19.0889	23.4122	9.93991	0	0	0	0
133	150	hvu-MIR5049c-p5_2ss14TA21CT	TCCAAAATAAATGACTCAACT	21	chr7A	+	719506515	719506569	TCCAAAATAAATGACTCAACTttatactaactttgtactaaacacgagccatacc	5'	G3	15.6747	4.99948	4.56824	8.99325	0	0	0	0
134	151	bdi-miR5054	TCCCCACGGTCGGCGCCA	18	chr1B	+	382095211	382095280	aacacccTCCCCACGGTCGGCGCCAactatcgtggatctaagtctgacagtagagtggggggtaggtatg	5'	G3	0	0	5.13927	5.20662	25.5996	15.8854	9.48816	7.50188
135	152	bdi-miR5054_L+1_2	TTCCCCACGGTCGGCGCCA	19	chr2B	-	91777641	91777708	gatgggaatcggaaagattgcaacttctccaataagtcgctaagacaccTTCCCCACGGTCGGCGCCA	3'	G3	0	0	0	2.83997	0	15.8854	9.48816	50.0125
136	153	bdi-miR5054_1ss10TA	TCCCCACGGACGGCGCCA	18	chr6B	-	399792237	399792274	cctTCCCCACGGACGGCGCCAaaagatgtcggggaagc	5'	G3	0	2.72699	2.85515	0	21.9425	27.0052	0	42.5107
137	154	bdi-miR5054_1ss9GT	TCCCCACGTTCGGCGCCA	18	chr7A	+	417288537	417288593	gctcgatgcacggggccagctaggctaccccagcctcaaTCCCCACGTTCGTCGCCA	3'	G3	0	3.18148	0	4.25996	32.9138	19.0625	0	7.50188
138	155	bdi-miR5054_L+1_1	ATCCCCACGGTCGGCGCCA	19	chr7A	+	489740273	489740338	tcctATCCCCACGGTCGGCGCCAactgtcgtggttctaactctgacagtgatgtaggggggtaagt	5'	G3	0	0	0	2.83997	0	15.8854	9.48816	50.0125
139	156	bdi-miR5054_L+2	GTTCCCCACGGTCGGCGCCA	20	chr7B	-	612548851	612548916	GCTCCCCACGGTCGGCGCCAaagatgtcggggaggctgatccacgaacacctatgggaccggcgga	5'	G3	0	10.4535	4.56824	8.04659	29.2567	41.3021	51.236	62.5157
140	157	bdi-MIR5064-p5_1ss21CT	TTGTCCATAGCATCAGCCAGTC	22	chr6B	+	31629218	31629320	TTGTCCATAGCATCAGCCAGTCctctgctttttttgcacgatgtcctctgctttttttgcacgatgggtactacgatggctgGTGCTATGGATAAATTCAACC	5'	G3	0	0	3.42618	0	0	0	0	0
140	158	ata-miR9674c-3p_L-1R+1_1ss10GT	GTGCTATGTATAAATTCAACC	21	chr6B	+	31629218	31629320	TTGTCCATAGCATCAGCCAGTCctctgctttttttgcacgatgtcctctgctttttttgcacgatgggtactacgatggctgGTGCTATGGATAAATTCAACC	3'	G3	164.062	109.988	0	133.479	63.999	49.2449	45.5431	36.2591
141	159	bdi-miR5066_L+1_2ss11AT17GT	GAAGTGTATATGTGGATTGCCT	22	chr1A	+	183346728	183346811	aatatcagcatatgcttgctaagtaataccaaaaaagattaagcccaggcattatctttgttGAAGTGTATATGTGGATTGCCT	3'	G3	0	0	0	0	0	15.8854	34.1574	30.0075
142	160	bdi-MIR5066-p3_2ss13CT24CT	TGCGTTGGCTAGTGCATGAAGCTT	24	chr1B	-	621162604	621162665	gattgcactagccctttccatcaattcagacttttggtTGCGTTGGCTAGTGCATGAAGCTT	3'	G3	17.7646	2.72699	0	2.36664	0	0	0	0
143	161	bdi-MIR5066-p3_2ss12GA21CA_1	CTTTTGGTTGCATTGGCTAGAGC	23	chr2B	+	62965398	62965475	gacgtataatgtgctgcctagtctcttctattagatcggtCTTTTGGTTGCATTGGCTAGAGCgtgcacttctacact	3'	G3	0	13.6349	21.6991	9.93991	12.7998	0	13.2834	11.2528
144	162	bdi-miR5066_L+2_2ss12AT18GT	TGAAGTGTATATGTGGATTGCCT	23	chr2B	-	366378902	366379023	agagggggtgtTGAAGTGTATATGTGGATTGCCTagccctttccaccagttcggacttttggttgtgttggctagtgcatgaagcttaacaatacatagatagatatttacatacccccctg	5'	G3	0	0	0	0	31.0852	39.7136	58.8266	35.0088
145	163	bdi-MIR5066-p5_2ss13GA22CA	TCTTTTGGTTGCATTGGCTAGAGC	24	chr3B	+	410282448	410282593	aatgtgctgcctagtctcttccatcagatcggTCTTTTGGTTGCATTGGCTAGAGCatgcacttctacagtgttggcgtataatgtgctgcctagtctcttccatcagatcggtcttttggttgcattggctagagcatgcacttc	5'	G3	17.7646	7.27197	7.42339	10.8866	40.228	0	0	0
146	164	bdi-MIR5066-p3_2ss10GA19CA_2	TTTGGTTGCATTGGCTAGAGCAT	23	chr4A	+	16959233	16959297	aatgtgctgcctagtctcttccatcagatcggtctTTTGGTTGCATTGGCTAGAGCATgcacttc	3'	G3	0	19.0889	22.8412	3.78663	0	0	0	6.25157
147	165	bdi-miR5066_L+3_2ss13AT19GT	TTGAAGTGTATATGTGGATTGCCT	24	chr4A	+	529370305	529370386	gtcatacctttgagtctattcacgtgttgacttcccgcgtcacacgtgagagggagtgTTGAAGTGTATATGTGGATTGCCT	3'	G3	0	0	0	0	21.9425	17.474	20.8739	23.756
148	166	bdi-MIR5066-p3_2ss10GA19CA_1	TTTGGTTGCATTGGCTAGAGC	21	chr5B	+	3607758	3607822	aatgtgctgcctagtctcttccataagatcggtctTTTGGTTGCATTGGCTAGAGCatgcacttc	3'	G3	0	19.0889	22.8412	3.78663	0	0	0	6.25157
149	167	bdi-MIR5066-p3_1ss18GA	ATCGGTCTTTTGGTTGCATTGGCT	24	chr7A	-	9086349	9086447	gggggagtgttgacgtataatgtgctgcctagtctcttccatcagATCGGTCTTTTGGTTGCATTGGCTagagcatgcacttctacacagtgctccatt	3'	G3	22.9895	10.4535	13.1337	11.3599	0	0	0	0
150	168	bdi-MIR5066-p3_2ss12GA21CA_2	CTTTTGGTTGCATTGGCTAGAGCA	24	chr7B	-	338918077	338918141	catgtgttgcctagtctcttccatcaaatcggtCTTTTGGTTGCATTGGCTAGAGCAtgcacttc	3'	G3	0	13.6349	21.6991	9.93991	12.7998	0	13.2834	11.2528
151	169	osa-miR5071_1ss15GA	TCAAGCATCATATCATGGACA	21	chr1B	+	26850668	26850809	TCAAGCATCATATCATGGACAccataaaacttttctgccttgataacgatgtctacaggttggaccctgcttttgtttatgagctcattcaagtaactctcctagctcaaatgggtcaatttcacgtttacatgatagatga	5'	G3	713.72	224.067	203.287	325.177	484.564	317.709	432.66	260.065
152	170	osa-miR5071_L-1_1ss15GA	CAAGCATCATATCATGGACA	20	chr3B	+	776997126	776997213	tCAAGCATCATATCATGGACAccataagacttttctgtcttgataatgatgtctacaggttggaccctacttttgtttatgagctcat	5'	G3	0	301.787	443.69	154.305	0	127.084	170.787	237.56
153	171	osa-miR5071_2ss15GA18GT	TCAAGCATCATATCATGTACA	21	chr3B	+	777146794	777146840	attagaTCAAGCATCATATCATGTACAcgataagattttgatcttct	5'	G3	26.1245	21.3614	26.8384	21.2998	63.999	52.4219	64.5195	76.2691
154	172	osa-miR5071_2ss15GA21AT	TCAAGCATCATATCATGGACT	21	chr6B	+	671517008	671517070	aaagagatgaaattattttcaacagattttgaaataaggagcTCAAGCATCATATCATGGACT	3'	G3	40.7542	12.7259	13.1337	16.0932	20.114	9.53126	9.48816	7.50188
155	173	osa-MIR5071-p5_2ss14GA20AT	CAAGCATCATATCATGGACT	20	chr6B	+	671836567	671836669	ataatgagctCAAGCATCATATCATGGACTttacaagcacgagccttcccatcatagccaacttccaccggttggaccatgcttttgtttattagctcataaa	5'	G3	0	11.8169	21.6991	6.62661	0	0	0	7.50188
156	174	osa-miR5071_R-1_1ss15GA	TCAAGCATCATATCATGGAC	20	chr7B	-	469490610	469490637	TCAAGCATCATATCATGGACaccataaa	5'	G3	21.9445	11.8169	10.2785	11.3599	0	7.94272	0	8.7522
157	175	osa-miR5072_L-4	TCCCCAGCGGAGTCGCCA	18	chr2B	+	190721836	190721906	agggcttgggaatcttgtcgttgccagacatgatggatggtgatgattgatagTCCCCAGCGGAGTCGCCA	3'	G3	5.22489	4.99948	9.70751	13.7265	54.8563	25.4167	13.2834	22.5056
158	176	osa-miR5072_L-4_1ss13GT	TCCCCAGCTGAGTCGCCA	18	chr7B	-	351901768	351901893	TCCCCAGCTGAGTCGCCAaaaagtgtgttgacactggaacgcgtcacacgaacacgtcgatgtgtacgcgcagtgccaagggagatgctctgcaactcacaccgcgggaggccgacttccagcgcg	5'	G3	0	2.27249	0	19.8798	115.198	50.8334	28.4645	32.5082
159	177	osa-miR5073_L-1R+1_1ss19TA	TTTGGTGAATCGGAAACAATTTT	23	chr1B	-	118363096	118363238	ccaactaaacccattcttaatttttaattatttcaatgagataaatttttgaaaaattaagaatttcagtattttttcttattctttttatttattctttcagaaagagataagaattggTTTGGTGAATCGGAAACAATTTT	3'	G3	0	0	27.9805	0	0	0	0	0
160	178	osa-miR5073_R+1_1ss19TA	GTTTGGTGAATCGGAAACAATTTT	24	chr2A	-	749839722	749839866	ttttttcgaggcactttctcaacgatttcaattgtgattatgattcattttataaccttattagttcgtgaacttggaggattacgtgattcgtcagaaaaaggaatgatggttacttttgGTTTGGTGAATCGGAAACAATTTT	3'	G3	19.8546	0	7.99442	0	16.4569	0	18.9763	0
161	179	osa-miR5077_L-1_1ss5GA	TTCACGTCGGGTTCACCA	18	chr2B	+	780448608	780448700	TTCACGTCGGGTGCACCAggggcgtgcacgggcgcgcatcgggcaagtcgggcgcggccggctcggtggcgtgggtgtatgtaggtgtgtgtg	5'	G3	5.22489	21.8159	29.1225	35.4997	98.7414	39.7136	28.4645	45.0113
162	180	osa-MIR5079a-p5_2ss7AC17GC	GAGAGACCAAAATCTGCA	18	chr4A	-	495836708	495836780	GAGAGACCAAAATCTGCAatttttggcaccatgttgtcatcaagcAATATATTTGCAGGTTTGAGGtctaatt	5'	G3	0	0	3.99721	2.83997	0	0	0	0
162	181	tae-MIR5048-p3_1ss18TG	AATATATTTGCAGGTTTGAGG	21	chr4A	-	495836708	495836780	GAGAGACCAAAATCTGCAatttttggcaccatgttgtcatcaagcAATATATTTGCAGGTTTGAGGtctaatt	3'	G3	3765.06	3041.95	2841.44	2145.13	738.732	667.188	888.091	653.914
163	182	osa-MIR5083-p3	ATGGATCCTTCTGAGCCT	18	chr1A	+	413427733	413427803	tgagggacgggaacttagttttcctcctcctgattgagagaaaccaATGGATCCTTCTGAGCCTgcccaat	3'	G3	0	2.72699	3.42618	6.15328	0	20.6511	0	6.25157
164	183	osa-miR5083_L-1	GACTACAATTATCTGATCA	19	chr1B	-	429576812	429576866	gtacagaaacttgactgttgtgttgaccaaaatacaGACTACAATTATCTGATCA	3'	G3	0	0	0	0	0	20.6511	9.48816	8.7522
165	184	osa-miR5083	AGACTACAATTATCTGATCA	20	chr1B	-	668665561	668665662	caagatttattgagttgatgtgatgataatcttccacagaaaatcacatttagtgttgaccaaattacAGACTACAATTATCTGATCAactcctgaatctag	3'	G3	0	0	0	0	29.2567	14.2969	24.6692	20.005
166	185	osa-miR5083_R+2	AGACTACAATTATCTGATCAAA	22	chr3A	-	683745091	683745158	ttgaccaaattacAGACTACAATTATCTGATCAACtctagagtctcaaccaatctgttatttcgtttc	5'	G3	0	0	0	0	36.5709	19.0625	0	0
167	186	osa-MIR5083-p5	CTACAATTATCTGATCAAC	19	chr3B	-	750202655	750202797	acagaCTACAATTATCTGATCAACtcacctgattatcttgatttctgcgttttatcttctttttgtgtgacggattgggagaagtagatttaatggttgatgtgatgataatctttcacagaaaatcatgtttagtgttgacc	5'	G3	0	4.09048	0	4.73329	43.885	22.2396	15.181	13.7535
168	187	cas-miR5139_1ss5CT	AAACTTGGCTCTGATACCA	19	chr1A	-	495055843	495055872	AAACTTGGCTCTGATACCActgttggggaa	5'	G3	0	0	0	0	0	12.7084	30.3621	22.5056
169	188	cas-miR5139_L+1	GAAACCTGGCTCTGATACCA	20	chr1A	-	576744069	576744113	GAAACCTGGCTCTGATACCActtgtaggatctagaagtaggtgtg	5'	G3	0	2.72699	0	0	20.114	25.4167	20.8739	41.2604
170	189	cas-miR5139_L-1	AACCTGGCTCTGATACCA	18	chr6A	+	395513281	395513316	ataaAACCTGGCTCTGATACCActgttgggtttcgt	5'	G3	15.6747	14.9984	5.13927	37.393	389.48	238.282	113.858	111.278
171	190	cas-miR5139_L-1_1ss5CT	AACTTGGCTCTGATACCA	18	chr6B	+	102647720	102647782	aaagaatctacgcaataAACTTGGCTCTGATACCActgttggggaacgtagcaaatattcaaa	5'	G3	6.26987	3.63598	3.99721	17.5132	107.884	68.3074	26.5668	48.7622
172	191	cas-miR5139	AAACCTGGCTCTGATACCA	19	chr6B	+	548543405	548543434	AAACCTGGCTCTGATACCActgttggggaa	5'	G3	0	0	0	0	32.9138	34.948	37.9526	55.0138
173	192	bdi-MIR5169a-p5_1ss20AG	AGTTTGACCAAGTTTGTAGG	20	chr3A	+	212824145	212824281	AGTTTGACCAAGTTTGTAGGaaaaactatcaacaattacattggtaaataaacataatatgaaaatatattttagtgtctatatgtgatgatactaatttggtattgttgttgatagttttccctacaaacttgaag	5'	G3	0	17.7254	4.56824	5.20662	0	0	0	0
174	193	bdi-miR5169a_2ss19AG20CA	TTTGACCAAGTTTGTAGAGAA	21	chr7A	+	206397846	206397995	ttacaaacTTTGACCAAGTTTGTAGAGAAaaatatttatatttacaataaaaaatatataatgtgaaactacatcttatgatgaatctagtgatatatgtttcgcactctagatgtaaatatttttctccaaaaacttcgtcaaagtttg	5'	G3	205.861	113.624	83.3703	159.039	96.9128	76.2501	87.291	56.2641
175	194	bdi-MIR5169a-p5_1ss21AG	AAGTTTGACCAAGTTTGTAGG	21	chr7B	+	410495846	410495912	AAGTTTGACCAAGTTTGTAGGaaacaataggaacatttaacataaaaaacctatgtcctgtgaaaat	5'	G3	25.0795	9.08996	3.42618	8.99325	0	0	0	0
176	195	osa-MIR5339-p3_1	ATATTCTTTATCTGTTAACA	20	chr6A	+	323271494	323271535	caaatggagaatctggtaagaATATTCTTTATCTGTTAACAa	3'	G3	13.5847	27.7244	25.6963	23.6664	21.9425	12.7084	0	0
177	196	osa-MIR5339-p3_2	TTAACAGATAGAGAATCTTCT	21	chr7A	+	610702823	610702873	gtcttctactatgctcttagccgcagTTAACAGATAGAGAATCTTCTcaga	3'	G3	13.5847	27.7244	25.6963	23.6664	21.9425	12.7084	0	0
178	197	osa-MIR5339-p3_1ss3GA	TGAGAATATTCTTTATCTGTT	21	chr7B	+	560098540	560098581	caaatggagaatcttaTGAGAATATTCTTTATCTGTTaacaa	3'	G3	2008.45	2787.89	3195.48	2965.41	1109.93	967.423	981.075	1129.03
179	198	gma-MIR5368-p5_1ss20TC_3	CCTGGGATTGGCTTTGGGCCTT	22	Un	-	6020630	6020739	actgttcCCTGGGATTGGCTTTGGGCCTTtcctgcgcagcttaggtggaaggcgaagaaggcccccttccgggggggcccgagccatcagTGAGATACCACTCTGGAAGa	5'	G3	11.4948	10.9079	28.5515	29.3464	9.14272	0	0	0
179	199	gma-MIR5368-p3_2ss1AT18CA_1	TGAGATACCACTCTGGAAG	19	Un	-	6020630	6020739	actgttcCCTGGGATTGGCTTTGGGCCTTtcctgcgcagcttaggtggaaggcgaagaaggcccccttccgggggggcccgagccatcagTGAGATACCACTCTGGAAGa	3'	G3	0	2.72699	5.13927	14.1999	0	0	0	0
180	200	gma-MIR5368-p5_2ss16CA22AC	AGATACCACTCTGGAAGAGCTC	22	chr1A	-	168314773	168314863	ggtgggcgagccatcagtgAGATACCACTCTGGAAGAGCTCggattctaaccttgtgttagacccgtggGCCAAGGGACAGTCTCAGGTAa	5'	G3	0	0	6.28133	3.3133	0	0	0	0
180	201	gma-MIR5368-p3_1ss4GA	GCCAAGGGACAGTCTCAGGTA	21	chr1A	-	168314773	168314863	ggtgggcgagccatcagtgAGATACCACTCTGGAAGAGCTCggattctaaccttgtgttagacccgtggGCCAAGGGACAGTCTCAGGTAa	3'	G3	0	5.90847	0	0	0	0	0	0
181	202	gma-MIR5368-p5_1ss20TC_1	CCTGGGATTGGCTTTGGGCC	20	chr1B	+	415207692	415207797	tcCCTGGGATTGGCTTTGGGCCtttcctacgcagcttaggtggaaggcgaagaaggcccccttccgggggggcgagccatcagTGAGATACCACTCTGGAAGAGCT	5'	G3	11.4948	10.9079	28.5515	29.3464	9.14272	0	0	0
181	203	gma-MIR5368-p3_2ss1AT18CA_3	TGAGATACCACTCTGGAAGAGCT	23	chr1B	+	415207692	415207797	tcCCTGGGATTGGCTTTGGGCCtttcctacgcagcttaggtggaaggcgaagaaggcccccttccgggggggcgagccatcagTGAGATACCACTCTGGAAGAGCT	3'	G3	0	2.72699	5.13927	14.1999	0	0	0	0
182	204	gma-MIR5368-p5_2ss5AT22CA	TCAGTGAGATACCACTCTGGAAGA	24	chr1B	-	29872644	29872740	TCAGTGAGATACCACTCTGGAAGAgctcggattctaaccttgtgtcagacccgcgggccaAGGGACAGTCTCAGGTAGACAgtttctatggggcgta	5'	G3	6.26987	2.27249	7.99442	6.62661	0	0	0	0
182	205	gma-miR5368_L+2	AGGGACAGTCTCAGGTAGACA	21	chr1B	-	29872644	29872740	TCAGTGAGATACCACTCTGGAAGAgctcggattctaaccttgtgtcagacccgcgggccaAGGGACAGTCTCAGGTAGACAgtttctatggggcgta	3'	G3	0	3.18148	2.85515	8.51992	0	0	0	0
183	206	gma-MIR5368-p5_2ss9GT19TC	CTGGGATTTGCTTTGGGCCTT	21	chr1B	-	29894484	29894639	CTGGGATTTGCTTTGGGCCTTtcctgcgcagcttaggtggaaggcgaagaaggcccccttccggggggcccgagccatcagTGAGATACCACTCTGGAAGAGCtcggattctaaccttgtgtcagacccgcgggccaagggacagtctcaggtaga	5'	G3	5.22489	0	0	8.51992	0	0	0	0
183	207	gma-MIR5368-p3_2ss1AT18CA_2	TGAGATACCACTCTGGAAGAGC	22	chr1B	-	29894484	29894639	CTGGGATTTGCTTTGGGCCTTtcctgcgcagcttaggtggaaggcgaagaaggcccccttccggggggcccgagccatcagTGAGATACCACTCTGGAAGAGCtcggattctaaccttgtgtcagacccgcgggccaagggacagtctcaggtaga	3'	G3	0	2.72699	5.13927	14.1999	0	0	0	0
184	208	gma-MIR5368-p5_2ss1TC21TC_3	CCCTGGGATTGGCTTTGGGCCTT	23	chr2A	+	327629320	327629355	actgttCCCTGGGATTGGCTTTGGGCCTTtcctgcg	5'	G3	9.40481	24.0884	39.4011	30.2931	0	11.1198	0	6.25157
184	209	gma-MIR5368-p3_2ss18TC19TA	TGGGATTGGCTTTGGGCCA	19	chr2A	+	327629320	327629355	actgttCCCTGGGATTGGCTTTGGGCCTTtcctgcg	3'	G3	0	0	6.85236	3.78663	0	0	0	0
185	210	gma-MIR5368-p5_1ss7TC	ACTGTTCCCTGGGATTGGCTTT	22	chr2B	-	772451123	772451229	ACTGTTCCCTGGGATTGGCTTTgggcctttcctgcgcagcttaggtggaaggcgaagaaggcccccttccggggggcgagccatcAGTGAGATACCACTCTGGAAGA	5'	G3	11.4948	13.1804	20.5571	19.4065	0	0	0	0
185	211	gma-MIR5368-p3_2ss3AT20CA	AGTGAGATACCACTCTGGAAGA	22	chr2B	-	772451123	772451229	ACTGTTCCCTGGGATTGGCTTTgggcctttcctgcgcagcttaggtggaaggcgaagaaggcccccttccggggggcgagccatcAGTGAGATACCACTCTGGAAGA	3'	G3	0	5.90847	5.13927	4.25996	0	0	0	0
186	212	gma-MIR5368-p5_2ss4TC24TC	GTTCCCTGGGATTGGCTTTGGGCC	24	chr2B	-	772470787	772470898	actGTTCCCTGGGATTGGCTTTGGGCCtttcctgcgcagcttaggtggaaggcgaagaaggcccccttccggggggcgagccatcagtgAGATACCACTCTGGAAGAGCTCG	5'	G3	5.22489	3.63598	10.2785	5.20662	0	0	0	0
186	213	gma-MIR5368-p3_2ss16CA22AC	AGATACCACTCTGGAAGAGCTCG	23	chr2B	-	772470787	772470898	actGTTCCCTGGGATTGGCTTTGGGCCtttcctgcgcagcttaggtggaaggcgaagaaggcccccttccggggggcgagccatcagtgAGATACCACTCTGGAAGAGCTCG	3'	G3	0	2.27249	0	0	0	0	0	0
187	214	gma-MIR5368-p5_2ss19TC22CT	CTGGGATTGGCTTTGGGCCTTT	22	chr3A	-	61476287	61476393	CTGGGATTGGCTTTGGGCCTTTcctgcgcagcttaggtggaaggcgaagaaggcccccttccggggggggcccgagccatcagtgaGATACCACTCTGGAAGAGCtc	5'	G3	0	4.09048	6.85236	9.93991	0	0	0	0
187	215	gma-MIR5368-p3_1ss15CA_1	GATACCACTCTGGAAGAGC	19	chr3A	-	61476287	61476393	CTGGGATTGGCTTTGGGCCTTTcctgcgcagcttaggtggaaggcgaagaaggcccccttccggggggggcccgagccatcagtgaGATACCACTCTGGAAGAGCtc	3'	G3	0	3.63598	3.99721	15.6199	0	0	0	0
188	216	gma-MIR5368-p5_2ss1TC21TC_2	CCCTGGGATTGGCTTTGGGCCT	22	chr3A	-	488442729	488442841	tattCCCTGGGATTGGCTTTGGGCCTttcctgcgcagcttaggtggaaggcgaagaaggcccccttccgggggggcccgagccatcagtgagaTACCACTCTGGAAGAGCTcg	5'	G3	9.40481	24.0884	39.4011	30.2931	0	11.1198	0	6.25157
188	217	gma-MIR5368-p3_1ss13CA	TACCACTCTGGAAGAGCT	18	chr3A	-	488442729	488442841	tattCCCTGGGATTGGCTTTGGGCCTttcctgcgcagcttaggtggaaggcgaagaaggcccccttccgggggggcccgagccatcagtgagaTACCACTCTGGAAGAGCTcg	3'	G3	0	7.72646	18.273	13.7265	9.14272	0	0	6.25157
189	218	gma-MIR5368-p5_2ss20TC23CT	CCTGGGATTGGCTTTGGGCCTTT	23	chr3A	-	687227949	687228063	actgttcCCTGGGATTGGCTTTGGGCCTTTcctgcgcagcttaggtggaaggcgaagaaggcccccttcccggggggcccgagccatcagtgaGATACCACTCTGGAAGAGCTcg	5'	G3	0	4.54498	6.85236	6.62661	0	0	0	0
189	219	gma-MIR5368-p3_1ss15CA_2	GATACCACTCTGGAAGAGCT	20	chr3A	-	687227949	687228063	actgttcCCTGGGATTGGCTTTGGGCCTTTcctgcgcagcttaggtggaaggcgaagaaggcccccttcccggggggcccgagccatcagtgaGATACCACTCTGGAAGAGCTcg	3'	G3	0	3.63598	3.99721	15.6199	0	0	0	0
190	220	gma-MIR5368-p5_1ss6TC	CTGTTCCCTGGGATTGGCT	19	chr3B	-	769726912	769727018	CTGTTCCCTGGGATTGGCTttgggcctttcctgcgcagcttaggtggaaggcgaaaaaggcccccttccgggggggcccgagccatcaGTGAGATACCACTCTGGAA	5'	G3	0	14.5439	11.4206	17.9865	0	0	0	0
190	221	gma-MIR5368-p3_2ss2AT19CA_1	GTGAGATACCACTCTGGAA	19	chr3B	-	769726912	769727018	CTGTTCCCTGGGATTGGCTttgggcctttcctgcgcagcttaggtggaaggcgaaaaaggcccccttccgggggggcccgagccatcaGTGAGATACCACTCTGGAA	3'	G3	13.5847	13.6349	12.5627	12.7799	29.2567	47.6563	37.9526	15.0038
191	222	gma-MIR5368-p5_2ss1AT18CA	TGAGATACCACTCTGGAA	18	chr5B	+	430597017	430597109	TGAGATACCACTCTGGAAgagctcagattctaaccttgtgtcagacccgcgggccaaGGGACAGTCTCAGGTAGACAgtttctatggggcgta	5'	G3	0	2.27249	0	2.83997	0	0	0	0
191	223	gma-miR5368_L+1	GGGACAGTCTCAGGTAGACA	20	chr5B	+	430597017	430597109	TGAGATACCACTCTGGAAgagctcagattctaaccttgtgtcagacccgcgggccaaGGGACAGTCTCAGGTAGACAgtttctatggggcgta	3'	G3	0	10.9079	6.85236	11.3599	0	0	0	0
192	224	gma-MIR5368-p5_2ss9GT18TC	TGGGATTGTCTTTGGGCCT	19	chr5B	-	44431318	44431424	TGGGATTGACTTTGGGCCTtttctgagcaactttggtggaaggcaaagaaggcccccttctgggggggggcatcagtgagataccactcTGGAAGAGCTCGGATTCT	5'	G3	0	0	0	2.83997	0	0	0	0
192	225	bdi-MIR7767-p3_2ss17GC18AT	TGGAAGAGCTCGGATTCT	18	chr5B	-	44431318	44431424	TGGGATTGACTTTGGGCCTtttctgagcaactttggtggaaggcaaagaaggcccccttctgggggggggcatcagtgagataccactcTGGAAGAGCTCGGATTCT	3'	G3	0	9.99895	21.1281	23.1931	0	0	0	0
193	226	gma-MIR5368-p5_2ss7AT24CA	CATCAGTGAGATACCACTCTGGAAG	25	chr6B	+	196822872	196822968	CATCAGTGAGATACCACTCTGGAAGagctcagattctaaccttgtgtcagacccgcgggcCAAGGGACAGTCTCAGGTAGACagtttctatggggtg	5'	G3	0	0	0	4.73329	0	0	0	0
193	227	gma-miR5368_L+4R-1	CAAGGGACAGTCTCAGGTAGAC	22	chr6B	+	196822872	196822968	CATCAGTGAGATACCACTCTGGAAGagctcagattctaaccttgtgtcagacccgcgggcCAAGGGACAGTCTCAGGTAGACagtttctatggggtg	3'	G3	0	4.09048	3.42618	4.73329	0	0	0	0
194	228	gma-MIR5368-p5_1ss18TC	TGGGATTGGCTTTGGGCC	18	chr6B	+	426877606	426877721	aagctttgctgttcccTGGGATTGGCTTTGGGCCtttcctgcgcagcttaggtggaaggcgaagaaggcccccttccgggggggccggagccatcagtGAGATACCACTCTGGAAG	5'	G3	0	9.54445	25.1253	19.8798	0	0	0	0
194	229	gma-MIR5368-p3_1ss17CA	GAGATACCACTCTGGAAG	18	chr6B	+	426877606	426877721	aagctttgctgttcccTGGGATTGGCTTTGGGCCtttcctgcgcagcttaggtggaaggcgaagaaggcccccttccgggggggccggagccatcagtGAGATACCACTCTGGAAG	3'	G3	6.26987	3.18148	5.7103	6.62661	0	0	0	13.7535
195	230	gma-MIR5368-p5_2ss14CA20AC	ATACCACTCTGGAAGAGCTC	20	chr7A	-	258708555	258708635	cagtgagATACCACTCTGGAAGAGCTCagattctaaccttgtgtcagacccgcggccaaGGGACAGTCTCAGGTAGACAGT	5'	G3	7.31485	6.81747	5.7103	5.20662	0	0	0	0
195	231	gma-miR5368_L+1R+2	GGGACAGTCTCAGGTAGACAGT	22	chr7A	-	258708555	258708635	cagtgagATACCACTCTGGAAGAGCTCagattctaaccttgtgtcagacccgcggccaaGGGACAGTCTCAGGTAGACAGT	3'	G3	0	4.99948	6.28133	2.83997	0	0	0	0
196	232	gma-MIR5368-p3_1ss6TC_1	CTGTTCCCTGGGATTGGCTTTGG	23	chr1B	+	29871459	29871690	cacgaaaggcgtaacgatctgggcactgtctcggagagaggctcggtgaaatagacatgtctgtgaagatgcagactacctgcacctggacagaaagaccctatgaagctttaCTGTTCCCTGGGATTGGCTTTGGgcctttcctgcgcagcttaggtggaaggcgaagaaggcccccttccgggggggcccgagccatcagtgagataccactctggaagagctcggattc	3'	G3	6.26987	16.8164	18.273	24.1398	0	12.7084	0	8.7522
197	233	gma-MIR5368-p3_2ss2AT19CA_2	GTGAGATACCACTCTGGAAGAGCT	24	chr1B	+	29920982	29921016	gagccatcaGTGAGATACCACTCTGGAAGAGCTcg	3'	G3	13.5847	13.6349	12.5627	12.7799	29.2567	47.6563	37.9526	15.0038
198	234	gma-miR5368_L+1R-1	GGGACAGTCTCAGGTAGAC	19	chr2A	+	327624902	327624941	gggccaaGGGACAGTCTCAGGTAGACagtttctatggggc	5'	G3	0	16.3619	17.1309	14.6732	0	0	0	0
199	235	gma-MIR5368-p5_1ss3GA_1	CCAAGGGACAGTCTCAGGT	19	chr4A	-	147158922	147159014	gcgggCCAAGGGACAGTCTCAGGTagacagtttctatggggcgtaggcctcccaaaaggtaacggaggcgtgcaaaggtttcctcgggccaga	5'	G3	0	2.27249	0	3.3133	21.9425	19.0625	0	0
200	236	gma-MIR5368-p5_2ss1TC21TC_1	CCCTGGGATTGGCTTTGGGCC	21	chr4A	-	576468899	576468935	actgttCCCTGGGATTGGCTTTGGGCCtttcctacgc	5'	G3	9.40481	24.0884	39.4011	30.2931	0	11.1198	0	6.25157
201	237	gma-MIR5368-p3_1ss17TC	GGGATTGGCTTTGGGCCT	18	chr5B	-	595129005	595129149	atgaaaggcgtaacgatctgggcactgtctcggagagaggctcggtgaaatagacatgtctgtgaagatgcggactacctgcacctggacagaaagaccctatgaagctttactgttccctGGGATTGGCTTTGGGCCTttcctg	3'	G3	0	5.90847	15.4178	18.4598	0	0	0	0
202	238	gma-MIR5368-p3_1ss6TC_2	CTGTTCCCTGGGATTGGCTTTGGGC	25	chr6A	+	52550566	52550787	cacgaaaggcgtaacgatctgggaactgtctcggagagaggctcggtgaaatagacatgtctgtgaagatgcggactacctgcacctggacagaaagaccctatgaagctttaCTGTTCCCTGGGATTGGCTTTGGGCctttcctgcgcagcttaggtggaaggcgaagaaggcccccttccgggggccgagccatcagtgagataccactctggaagagct	3'	G3	6.26987	16.8164	18.273	24.1398	0	12.7084	0	8.7522
203	239	gma-MIR5368-p5_1ss20TC_2	CCTGGGATTGGCTTTGGGCCT	21	chr6B	-	55417627	55417702	tattcCCTGGGATTGGCTTTGGGCCTttcctacgcagcttaggtggaaggcgaagaaggcccccttccgggggggg	5'	G3	11.4948	10.9079	28.5515	29.3464	9.14272	0	0	0
204	240	gma-MIR5368-p5_1ss3GA_2	CCAAGGGACAGTCTCAGGTA	20	chr7A	+	25746148	25746177	CCAAGGGACAGTCTCAGGTAgacagtttct	5'	G3	0	2.27249	0	3.3133	21.9425	19.0625	0	0
205	241	ath-MIR5645e-p5_2ss13AT17AG	AATAAACAAGTCTTTAGA	18	chr7B	+	651590830	651590878	AATAAACAAGTCTTTAGAttgtgttttctgttctgaacaagagactagc	5'	G3	0	5.90847	21.6991	8.51992	0	7.94272	11.3858	10.0025
206	242	osa-MIR5794-p5_2ss17CT20GA	TATTGTTTTCTATATTTTGAAT	22	chr7A	-	60549882	60550022	TATTGTTTTCTATATTTTGAATttcctgaggaacggctgcatatcttgtagcgatccatggcgttggctctttctttctcgtctcataaagtagacaccaatgatttgctctagtttgagcctattgttctctatatttcg	5'	G3	12.5397	11.3624	21.1281	12.7799	0	0	0	0
207	243	hbr-MIR6171-p5_1ss14GA	GTGGATTGCTGAAAGCTTTG	20	chr2B	-	17676377	17676408	tggatGTGGATTGCTGAAAGCTTTGtccaatg	5'	G3	0	4.54498	19.986	2.36664	0	0	0	0
208	244	hbr-MIR6173-p5	AGCCGTAAACGATGGATA	18	chr6A	-	160718950	160718981	agtcctAGCCGTAAACGATGGATACTAggtgc	5'	G3	0	0	0	5.20662	0	0	0	0
208	245	hbr-miR6173_R+1	AGCCGTAAACGATGGATACTA	21	chr6A	-	160718950	160718981	agtcctAGCCGTAAACGATGGATACTAggtgc	3'	G3	5.22489	0	0	0	0	0	0	0
209	246	hvu-miR6197_2ss3TC21GC	TCCGTTCCTAAATGTAAGACC	21	chr2B	+	199270277	199270415	TCCGTTCCTAAATGTAAGACCttttagagactccaatgcggactacatacggagcaaaataagtgaatctactctaaaatatgtctatatacatccgtatgtagtccgtactgaaatttctaaaaggtcttatattagt	5'	G3	0	3.18148	0	2.36664	18.2854	0	0	8.7522
210	247	sbi-MIR6233-p5_1ss17AG	TTTGGTTTTGGTAATTGATGAC	22	chr5B	-	674902394	674902542	cccccatgTTTGGTTTTGGTAATTGATGACaatctctatggactaatggttgtcttgagttatatttgaaggatttgtctataggtttttcttgaagtccatgtgttggtttcaaggagtttatgagttgaccaaggtgctattaagga	5'	G3	0	0	0	0	9.14272	0	20.8739	0
211	248	sbi-MIR6233-p5_2ss1AT19AG	TGTTTGGTTTTGGTAATTGATGAC	24	chr7B	+	431283282	431283341	TGTTTGGTTTTGGTAATTGATGACaatctctatggactaatggttgtcttgagttatatt	5'	G3	0	0	0	0	10.9713	15.8854	11.3858	7.50188
212	249	sbi-MIR6233-p3_2ss17AG24CA	TTTGGTTTTGGTAATTGATGACAA	24	chr7B	+	578129661	578129805	taatgtaaaagaaatatgctaaacctagactcattaggtgggttcttctgctacaagaatttgatatgcatatcactgataggaaaggagcagatgaaagaacatgcggtgcccccatgTTTGGTTTTGGTAATTGATGACAAtc	3'	G3	0	0	0	0	43.885	42.8907	55.0313	26.2566
213	250	gma-MIR6300-p5_5	TAGTATAGTGGTAAGTATTCCC	22	chr3B	-	810429710	810429816	TAGTATAGTGGTAAGTATTCCCgcctgtcacacgggtgtcccagGTTCGATCCCCGGCAACGGCGCCAgaaaagagtcttgatggcccacaagtataggggatctat	5'	G3	0	0	0	0	0	7.94272	24.6692	7.50188
213	251	ath-miR8175_L+4	GTTCGATCCCCGGCAACGGCGCCA	24	chr3B	-	810429710	810429816	TAGTATAGTGGTAAGTATTCCCgcctgtcacacgggtgtcccagGTTCGATCCCCGGCAACGGCGCCAgaaaagagtcttgatggcccacaagtataggggatctat	3'	G3	0	0	0	5.67995	0	0	0	0
214	252	gma-miR6300_R+5	GTCGTTGTAGTATAGTGGTAAGT	23	chr1A	+	12769374	12769426	cacccacttgagccctatgattttataGTCGTTGTAGTATAGTGGTAAGTatt	3'	G3	14.6297	15.4529	7.99442	17.9865	109.713	44.4792	47.4408	61.2654
215	253	gma-miR6300_L-1R+8	TCGTTGTAGTATAGTGGTAAGTATT	25	chr1A	+	524594942	524595094	acaggaacatccaagTCGTTGTAGTATAGTGGTAAGTATTcccgcctgtcacgcgggtgacccgggttcgatccccggcaacggcgcattttatttttggccgtcctggtccgctagactgctactctgctatcgagagctctctgttccgcg	5'	G3	0	22.7249	33.1197	19.4065	67.6561	120.729	110.063	158.79
216	254	gma-miR6300_R+1_2	GTCGTTGTAGTATAGTGGT	19	chr1A	-	558507850	558507970	GTCGTTGTAGTATAGTGGTaagtattcccgcctgtcacgcgggtgacccgggttcgatccccggcaacggcgtttcatttttttctttgcctctcttttgtttctgcacttctacagcaat	5'	G3	0	2.27249	0	4.73329	111.541	109.61	20.8739	30.0075
217	255	gma-miR6300_L-1R+2	TCGTTGTAGTATAGTGGTA	19	chr1A	-	558999966	559000059	cgtttatacactttgagttttaacaatgtaacctgattacgtaaatttcgctaattaataaaagcgccattaaagTCGTTGTAGTATAGTGGTA	3'	G3	0	5.45397	0	3.3133	9.14272	15.8854	9.48816	16.2541
218	256	gma-MIR6300-p5_6	TGTAGTATAGTGGTAAGTATTCCC	24	chr1B	+	33880174	33880216	TGTAGTATAGTGGTAAGTATTCCCgcctgtcacgcgggtgacc	5'	G3	0	0	0	0	0	7.94272	24.6692	7.50188
219	257	gma-MIR6300-p5_4	GTTGTAGTATAGTGGTAAGTATT	23	chr1B	+	554179382	554179497	GTTGTAGTATAGTGGTAAGTATTcccgcctgtcacgcgggtgacccgggttcgatccccggcaacggcgctttttttggttttcccatttcgtgcaattttagaattcccgctttg	5'	G3	0	0	0	0	0	7.94272	24.6692	7.50188
220	258	gma-miR6300_R+7	GTCGTTGTAGTATAGTGGTAAGTAT	25	chr1B	-	629929981	629930143	taagctcaccttcgtcaaaGTCGTTGTAGTATAGTGGTAAGTATtcccgcctgtcacgcgggtgacccgggttcgatccccggcaacggcgttcgttctcttttgtttttcgtttttgttcttgtttttgcacaactgcaggagttggcgatgggtgcagcaa	5'	G3	13.5847	0	7.42339	5.20662	0	11.1198	18.9763	21.2553
221	259	gma-miR6300_L-1R+7	TCGTTGTAGTATAGTGGTAAGTAT	24	chr1B	-	630101318	630101419	tcagctccaacctccgattggttcagaattagtccatctaactaaggttgttaaaccatctgccatcaaagTCGTTGTAGTATAGTGGTAAGTATtcccgcc	3'	G3	0	3.63598	15.9888	3.3133	0	0	0	27.5069
222	260	gma-miR6300_L-1R+6	TCGTTGTAGTATAGTGGTAAGTA	23	chr1B	-	630958131	630958261	aacggcgggcgcggttaccgtttcagctccaacctccgattggttcagagttagcccatctaattaaggttgttaaaccatctgccatccaagTCGTTGTAGTATAGTGGTAAGTAttcccgcctgtcacg	3'	G3	0	0	10.8496	5.20662	20.114	9.53126	0	12.5031
223	261	gma-MIR6300-p5_2	CGTTGTAGTATAGTGGTAAGTAT	23	chr2A	+	716374499	716374602	tCGTTGTAGTATAGTGGTAAGTATtcccgcctgtcacgcgggtgacccgggttcgatccccggcaacggcgtatttttttaaccccattttttttctataatac	5'	G3	0	0	0	0	0	7.94272	24.6692	7.50188
224	262	gma-MIR6300-p5_3	GTGGTAAGTATTCCCGCC	18	chr2B	+	692131607	692131640	GTGGTAAGTATTCCCGCCtgtcacgcgggtgacc	5'	G3	0	0	0	0	0	7.94272	24.6692	7.50188
225	263	gma-MIR6300-p5_1ss9GT	TCGTTGTATTATAGTGGT	18	chr3B	+	82478842	82478918	TCGTTGTATCATAGTGGTggcggccccgtcttgggcgtagcccattcgtgactatctcgtcagccgcatgctaccag	5'	G3	0	0	0	0	20.114	39.7136	13.2834	11.2528
226	264	gma-MIR6300-p5_1	AGTATAGTGGTAAGTATTCCCGCC	24	chr3B	+	416131991	416132087	AGTATAGTGGTAAGTATTCCCGCCtgtcacgcgggtgacccgggttcgatccccggcaacggcggcaaaatgatcaattgaaagtactgcggggttt	5'	G3	0	0	0	0	0	7.94272	24.6692	7.50188
227	265	gma-miR6300_R+5_1ss3CT	GTTGTTGTAGTATAGTGGTAAGT	23	chr4A	+	719289311	719289385	atcacttaacgcatataaaaagaagatactcgtaaaatcaaactagtaaGTTGTTGTAGTATAGTGGTAAGTatt	3'	G3	0	0	0	0	62.1705	47.6563	0	51.2629
228	266	gma-miR6300_L-1R+5	TCGTTGTAGTATAGTGGTAAGT	22	chr4A	-	711911984	711912126	agacgatttactccggaacatgaaaccaccatcagtgatgtggagcacgcacgaaaatagatccacaggaatggagaatgctaagtcgaagtaagtaagctgagtattatttgcatccaagTCGTTGTAGTATAGTGGTAAGT	3'	G3	0	14.0894	12.5627	8.99325	73.1417	82.6043	9.48816	42.5107
229	267	gma-miR6300_R+1_1	GTCGTTGTAGTATAGTGGC	19	chr7A	+	14011194	14011331	ggaacatgcaaccaccgtgatgtggagcacgcacaaaaactgaaccacagaaatggacaacgttttatgggtagtcagcgcatctaagtaagctaagttgagacgtgttagcatcggaGTCGTTGTAGTATAGTGGCa	3'	G3	0	2.27249	0	4.73329	111.541	109.61	20.8739	30.0075
230	268	gma-miR6300_R+6	GTCGTTGTAGTATAGTGGTAAGTA	24	chr7A	+	46810230	46810374	GTCGTTGTAGTATAGTGGTAAGTAttcccgcctgtcacgcgggtgacccgggttcgatccccggcaacggcgctattttttgtttctttccctttcacgtaaaaaagatccatccacacgtgacggagtacgtgcctactgtatc	5'	G3	7.31485	0	0	8.51992	12.7998	9.53126	0	30.0075
231	269	ptc-MIR6438b-p5_2ss6GC18TG	ACACACAATAGGTGAAAGAACT	22	chr7B	-	122519075	122519102	ACACACAAGAGGTGAAAGAACTtctgac	5'	G3	0	0	0	0	0	0	17.0787	11.2528
232	270	ptc-MIR6478-p5_1ss6CT_2	CCGACTTTAGCTCAGTTGGT	20	chr3A	+	630203468	630203494	aatCCGACTTTAGCTCAGTTGGTAGAG	5'	G3	111.813	54.5397	69.6656	111.706	466.279	354.245	214.432	230.058
232	271	ptc-miR6478_R+3_2ss6CT21GA	CCGACTTTAGCTCAGTTGGTAGAG	24	chr3A	+	630203468	630203494	aatCCGACTTTAGCTCAGTTGGTAGAG	3'	G3	45.9791	28.1789	22.8412	29.8197	58.5134	74.6616	68.3147	70.0176
233	272	ptc-MIR6478-p5_1ss6CT_1	CCGACTTTAGCTCAGTTG	18	chr5B	-	346993433	346993461	caagCCGACTTTAGCTCAGTTGGTAGAGC	5'	G3	111.813	54.5397	69.6656	111.706	466.279	354.245	214.432	230.058
233	273	ptc-MIR6478-p3_2ss5CT20GA	CGACTTTAGCTCAGTTGGTAGAGC	24	chr5B	-	346993433	346993461	caagCCGACTTTAGCTCAGTTGGTAGAGC	3'	G3	0	29.9969	41.1141	12.7799	0	58.7761	81.5981	113.779
234	274	ptc-miR6478_R+4_2ss6CT21GA	CCGACTTTAGCTCAGTTGGTAGAGC	25	Un	+	47281609	47281705	cacaagCCGACTTTAGCTCAGTTGGTAGAGCggaggactgtagtgttgcagataaatccttaggtcgctggttcgaatccggcaagtcggacttttt	5'	G3	24.0345	72.7197	69.6656	41.653	166.397	160.443	273.259	267.567
235	275	ptc-miR6478_L-1R-1_1ss6CT	CGACTTTAGCTCAGTTGGT	19	Un	-	43420351	43420377	caagcCGACTTTAGCTCAGTTGGTaga	3'	G3	21.9445	138.167	215.849	105.079	131.655	357.422	326.393	571.393
236	276	ptc-miR6478_L-1R-2	CGACCTTAGCTCAGTTGG	18	chr1A	+	472470936	472471011	acaaacCGACCTTAGCTCAGTTGGtagagcggaggactgtagtcgttgcagataaatccttaggtcactggttcga	5'	G3	5.22489	22.7249	29.1225	18.4598	0	30.1823	22.7716	52.5132
237	277	ptc-miR6478_2ss6CT21GA	CCGACTTTAGCTCAGTTGGTA	21	chr1A	-	497591993	497592085	caatCCGACTTTAGCTCAGTTGGTAgagcggaggactgtagtgtgtgcaggtaaatccttaggtcactggttcgaatccggtaagtcggaatt	5'	G3	79.4184	45.4498	33.1197	58.6928	376.68	282.761	343.471	326.332
238	278	ptc-MIR6478-p3_2ss9GA20GA	CGACCTTAACTCAGTTGGTAGA	22	chr1B	+	501382153	501382179	caaacCGACCTTAGCTCAGTTGGTAGA	3'	G3	0	6.81747	5.7103	2.83997	0	0	0	17.5044
239	279	ptc-miR6478_R-3	CCGACCTTAGCTCAGTTG	18	chr1B	-	543561358	543561434	attcactaactttccgtgctcccaattgtcacaacCCGACCTTAGCTCAGTTGgtagagcggaggactgtagtgttg	3'	G3	0	0	0	5.67995	16.4569	7.94272	0	0
240	280	ptc-miR6478_R-1_1ss10GA	CCGACCTTAACTCAGTTGGT	20	chr2A	-	701248475	701248546	acaagCCGACCTTAGCTCAGTTGGTagagcggaggactgtagtattcgcagataaatccttaggtcgctggt	5'	G3	0	0	0	0	16.4569	14.2969	0	0
241	281	ptc-miR6478_2ss10GA21GA	CCGACCTTAACTCAGTTGGTA	21	chr3A	+	645348343	645348430	aaCCGACCTTAGCTCAGTTGGTAgagcggaggactgtagtgttgcagatcaatccttaggtcgctggttcgaatccggcaggtcggac	5'	G3	0	6.81747	0	8.04659	27.4282	14.2969	0	18.7547
242	282	ptc-miR6478_R-2	CCGACCTTAGCTCAGTTGG	19	chr3A	-	534691692	534691831	actcggataaaagaggttttggagcgagcgaagcctttttcatgcataaaccaagttttaattaattggactcaaatggttctcacttaatctatgttcgatacgacgccctaacatcaatCCGACCTTAGCTCAGTTGG	3'	G3	24.0345	18.1799	11.4206	43.5463	142.626	88.9585	51.236	42.5107
243	283	ptc-MIR6478-p5_2ss5CT20GA	CGACTTTAGCTCAGTTGGTAGAG	23	chr3A	-	629746130	629746227	cacaagcCGACTTTAGCTCAGTTGGTAGAGcggaggactgtagtgtatgcagattaatccttaggtcgctggttcgaatccggcaagtcggacttaac	5'	G3	19.8546	59.9937	74.2339	41.653	40.228	55.599	87.291	117.529
244	284	ptc-miR6478_1ss21GA	CCGACCTTAGCTCAGTTGGTA	21	chr3B	+	686979357	686979444	aatttcaacacaaaCCGACCTTAGCTCAGTTGGTAgagcggaggactgtagtgttgcaggttaatccttaggtcgctggttcgaatcc	5'	G3	105.543	59.5392	48.5375	93.7191	672.904	449.558	406.093	693.924
245	285	ptc-miR6478_R+4_1ss21GA	CCGACCTTAGCTCAGTTGGTAGAGC	25	chr3B	+	687060318	687060463	tttctttactctctgtttccctcgagtactgttgatcaacaaaatcgtccatctcatgatcgaatccttgtcacagattaaattggatataagatttaatcatttaatttcaacacaaaCCGACCTTAGCTCAGTTGGTAGAGCgg	3'	G3	29.2594	13.1804	13.1337	23.6664	153.598	71.4845	83.4958	178.795
246	286	ptc-miR6478_R-1	CCGACCTTAGCTCAGTTGGT	20	chr3B	-	533928232	533928370	caagtttaaccaattgaactcagttggtgttcatgttaatgtgaagtttgactcgatggatatcaccaacacaaaactggtgttgccgttaataagatgttaatatgtaacCCGACCTTAGCTCAGTTGGTagagcgga	3'	G3	136.892	138.622	169.025	177.972	521.135	613.178	478.203	755.189
247	287	ptc-miR6478_R+2_2ss6CT21GA	CCGACTTTAGCTCAGTTGGTAGA	23	chr3B	-	662519293	662519390	cacaagCCGACTTTAGCTCAGTTGGTAGAgcggaggactgtagtgtatgcagattaatccttaggtcgctggttcgaatccggcaagtcggacttaca	5'	G3	72.1035	54.9942	48.5375	62.9528	181.026	166.797	178.377	158.79
248	288	ptc-miR6478_L-1R-1	CGACCTTAGCTCAGTTGGT	19	chr4A	-	16951595	16951626	CGACCTTAGCTCAGTTGGTagagcggaggact	5'	G3	0	86.8091	153.036	59.6395	0	154.089	83.4958	183.796
249	289	ptc-miR6478_R+2_1ss21GA	CCGACCTTAGCTCAGTTGGTAGA	23	chr4A	-	16952614	16952706	caatCCGACCTTAGCTCAGTTGGTAGAgcggaggactgtagtctttgcagataaatccttaggtcactggttcgaatccggtaggtcggaact	5'	G3	154.657	114.988	82.7993	137.265	506.507	285.938	244.794	365.092
250	290	ptc-miR6478_R+1_1ss21GA	CCGACCTTAGCTCAGTTGGTAG	22	chr4A	-	642095381	642095493	ttcaccctgatgcacatatggtctttggtattcctgtctttgtcctttatgccttagatttatggtttctgatccaaatggaaacacaaaCCGACCTTAGCTCAGTTGGTAGa	3'	G3	25.0795	15.9074	7.99442	25.0864	36.5709	42.8907	30.3621	22.5056
251	291	ptc-miR6478_L-1R+4_1ss21GA	CGACCTTAGCTCAGTTGGTAGAGC	24	chr4B	+	598787972	598788108	tcgccactgctttaccctgatgccgatatggttcatggatggaattcctgtctttgtccttttagccatagatttatagcatctgatccagttgagaacacaaacCGACCTTAGCTCAGTTGGTAGAGCggaggact	3'	G3	0	10.4535	11.9916	8.51992	0	23.8282	20.8739	87.522
252	292	ptc-miR6478_L-1R+1_1ss21GA	CGACCTTAGCTCAGTTGGTAG	21	chr4B	-	566141497	566141529	cCGACCTTAGCTCAGTTGGTAGagcggaggact	5'	G3	18.8096	30.4514	34.2618	35.973	42.0565	47.6563	17.0787	48.7622
253	293	ptc-MIR6478-p5_2ss19TC20GA	CGACCTTAGCTCAGTTGGCA	20	chr5A	+	375333435	375333522	ccCGACCTTAGCTCAGTTGGTAgagcggaggactgtagtatgttgcagctaaatccttaggtcactggttcgaatccggtaggtcgga	5'	G3	0	7.72646	7.99442	6.62661	0	11.1198	9.48816	61.2654
254	294	ptc-miR6478_1ss21GT	CCGACCTTAGCTCAGTTGGTT	21	chr6B	-	45971991	45972080	aaaCCGACCTTAGCTCAGTTGGTAgagcggaggactgtagtgttgcagaaaaatccttaggtcgctggttcgaatccggcaggtcggaat	5'	G3	20.8996	8.18096	3.99721	8.99325	0	12.7084	0	7.50188
255	295	ptc-miR6478_L-1R+2_1ss21GA	CGACCTTAGCTCAGTTGGTAGA	22	chr7B	+	411395729	411395760	CGACCTTAGCTCAGTTGGTAGAgcggaggact	5'	G3	0	139.076	149.039	66.7394	0	123.906	113.858	332.583
256	296	lja-MIR7526g-p3_2ss15TG20TC	TACTAAAATAGCTGGAACGCC	21	chr4B	+	607719731	607719771	aatgcaaagccaagttatTACTAAAATAGCTGGAACGCCgt	3'	G3	24.0345	30.9059	32.5487	21.2998	0	0	9.48816	0
257	297	bdi-miR7731-5p_2ss8TC21AC	TTCCAAACTCCTGAGCAAACCTAT	24	chr5A	+	129376351	129376402	gaTTCCAAACTCCTGAGCAAACCTATcctctgcatacttgttgctgggaacc	5'	G3	102.408	146.803	118.203	83.3059	312.681	204.922	225.818	196.299
258	298	bdi-miR7731-5p_R-3_2ss8TC21AC	TTCCAAACTCCTGAGCAAACC	21	chr5B	+	130535593	130535645	tgaTTCCAAACTCCTGAGCAAACCtatcctctgcatacttgttgctgggaacc	5'	G3	212.131	146.348	99.3592	99.3991	43.885	96.9012	110.063	182.546
259	299	bdi-MIR7757-p5_2ss15AG21AG	TGGATCATGCTTCTGTTTATG	21	chr3A	+	702165189	702165253	actggtTGGATCATGCTTCTGTTTATGAGCTCATTGAAGTAACTctctccaagctcaaatgggcc	5'	G3	61.6537	150.439	165.599	85.6725	12.7998	87.3699	89.1887	142.536
259	300	bdi-MIR7757-p3_1ss6AG_2	TTTATGAGCTCATTGAAGTAACT	23	chr3A	+	702165189	702165253	actggtTGGATCATGCTTCTGTTTATGAGCTCATTGAAGTAACTctctccaagctcaaatgggcc	3'	G3	438.891	286.334	286.657	235.245	663.761	397.136	599.651	498.875
260	301	bdi-MIR7757-p5_1ss15AG	TAAATAGAAGCATGGTTCAAC	21	chr3A	+	702165602	702165764	taatgataaacaagggattagcaagtttgagctcggtgatagaattactcaatgagatccTAAATAGAAGCATGGTTCAACcaattgacatcaatgttgataaaggcatgGAAAAATCTTATCGTATACATGatatggtgattgattccatatgtttttgcca	5'	G3	57.4738	55.9032	45.1113	64.8461	84.113	66.7188	62.6218	62.5157
260	302	tae-MIR9775-p3_1ss13TC	GAAAAATCTTATCGTATACATG	22	chr3A	+	702165602	702165764	taatgataaacaagggattagcaagtttgagctcggtgatagaattactcaatgagatccTAAATAGAAGCATGGTTCAACcaattgacatcaatgttgataaaggcatgGAAAAATCTTATCGTATACATGatatggtgattgattccatatgtttttgcca	3'	G3	0	2.72699	5.7103	0	12.7998	0	11.3858	17.5044
261	303	tae-MIR7757-p5_2ss21AG22TG	CAAGCTCATTCGATATGTAAGG	22	chr3A	-	701733984	701734161	CAAGCTCATTCGATATGTAAGGtggatagtttgaggttttgtttatcatgaaaaacaagggattagcaagtttgagctcggtggtagaattgcttagtgagatcgtgaatAGGAGCATGATTCAACCAATtgacatcaatgttgattaaggcatggaaaaatcttattgtatacatga	5'	G3	0	0	0	2.36664	0	0	0	0
261	304	bdi-MIR7757-p3_1ss3AG	AGGAGCATGATTCAACCAAT	20	chr3A	-	701733984	701734161	CAAGCTCATTCGATATGTAAGGtggatagtttgaggttttgtttatcatgaaaaacaagggattagcaagtttgagctcggtggtagaattgcttagtgagatcgtgaatAGGAGCATGATTCAACCAATtgacatcaatgttgattaaggcatggaaaaatcttattgtatacatga	3'	G3	219.445	1136.24	1036.42	564.681	129.827	433.672	521.849	548.888
262	305	bdi-MIR7757-p5_1ss5AG	TTATGAGCTCATTGAAGTAAC	21	chr3A	-	701734566	701734715	tgtgcgcaataagattttgctatgctttcaccgttgatgcccactggttggatcatgcttctgtTTATGAGCTCATTGAAGTAACtctctcgtagctcaaatgggccaatttcttgtttgcgtggcaCACAAAACCTTCAGCTATCCAtc	5'	G3	37.6192	4094.12	5395.66	1974.26	29.2567	745.027	1948.87	2258.07
262	306	bdi-MIR7757-p3_1ss18CT	CACAAAACCTTCAGCTATCCA	21	chr3A	-	701734566	701734715	tgtgcgcaataagattttgctatgctttcaccgttgatgcccactggttggatcatgcttctgtTTATGAGCTCATTGAAGTAACtctctcgtagctcaaatgggccaatttcttgtttgcgtggcaCACAAAACCTTCAGCTATCCAtc	3'	G3	167.197	138.622	103.927	128.745	27.4282	33.3594	9.48816	50.0125
263	307	bdi-MIR7757-p5_1ss6AG	TTTATGAGCTCATTGAAGTA	20	chr3B	+	776833029	776833175	tgtgcgcaataagattttgctatgctttcaccgtatatgcccactggttggatcatgcttctgTTTATGAGCTCATTGAAGTAACtctctcgtagctcaaatgggccaatttctcgtttgcgtggcacacaaaaccttcagctatcc	5'	G3	96.138	80.4461	59.3871	100.819	118.855	104.844	66.4171	132.533
263	308	bdi-MIR7757-p3_1ss6AG_1	TTTATGAGCTCATTGAAGTAAC	22	chr3B	+	776833029	776833175	tgtgcgcaataagattttgctatgctttcaccgtatatgcccactggttggatcatgcttctgTTTATGAGCTCATTGAAGTAACtctctcgtagctcaaatgggccaatttctcgtttgcgtggcacacaaaaccttcagctatcc	3'	G3	438.891	286.334	286.657	235.245	663.761	397.136	599.651	498.875
264	309	bdi-MIR7757-p5_2ss10GA18CG	TAAATAGAAACATGATTGAAC	21	chr3B	+	777020913	777021018	aTAAATAGAAACATGATTGAACcaacataaatcgatattgatgaaggcatgggaAAAAATCTTATCGTATACATGatgtgatgattgatcccatatgtttttgcca	5'	G3	12.5397	8.63546	6.85236	7.09993	0	0	0	0
264	310	tae-MIR9775-p3_1ss12TC	AAAAATCTTATCGTATACATG	21	chr3B	+	777020913	777021018	aTAAATAGAAACATGATTGAACcaacataaatcgatattgatgaaggcatgggaAAAAATCTTATCGTATACATGatgtgatgattgatcccatatgtttttgcca	3'	G3	0	5.45397	3.42618	0	0	0	9.48816	7.50188
265	311	bdi-MIR7757-p5_2ss15AG20TC	TGGATCATGCTTCTGTTTAC	20	chr3B	+	777450843	777450917	gatgcccactggtTGGATCATGCTTCTGTTTACGAGCTCATTGAAGTAAAtctctcctagctcaaattgggccaa	5'	G3	0	4.54498	5.7103	3.3133	0	0	0	0
265	312	bdi-MIR7757-p3_2ss6AG22CA	TTTATGAGCTCATTGAAGTAAA	22	chr3B	+	777450843	777450917	gatgcccactggtTGGATCATGCTTCTGTTTACGAGCTCATTGAAGTAAAtctctcctagctcaaattgggccaa	3'	G3	0	0	0	2.83997	0	0	0	0
266	313	tae-MIR7757-p5_1ss14TG	CTCCATATCAGCCGGTCTCTC	21	Un	+	314631875	314631964	ccacCTCCATATCAGCCGGTCTCTCatgatctgataatcttctgggaatatactgagatacaagaaacaaggctttaggtgaggaggcag	5'	G3	0	0	0	0	0	0	18.9763	0
267	314	bdi-MIR7757-p3_1	AAATAGAAGCATGATTCAAC	20	chr3A	-	701665798	701665817	AAATAGAAGCATGATTCAAC	3'	G3	0	52.7217	69.6656	33.6064	0	22.2396	22.7716	42.5107
268	315	bdi-MIR7757-p5_2ss6AG23TA	TTTATGAGCTCATTGAAGTAACA	23	chr3B	+	45361275	45361341	aTTTATGAGCTCATTGAAGTAACCctctcatagctcaaatgggtcaattttcgtttacgtcatacac	5'	G3	57.4738	74.9921	83.3703	78.5726	76.7988	77.8386	37.9526	116.279
269	316	bdi-MIR7757-p3_2	TAAATAGAAGCATGATTCAAC	21	chr3B	+	777281719	777281797	cgaatgtttcgtttatcatggaaaacaagagattagcttatttgagctcggtgatcaTAAATAGAAGCATGATTCAACc	3'	G3	0	52.7217	69.6656	33.6064	0	22.2396	22.7716	42.5107
270	317	bdi-MIR7757-p3_1ss18TA	AGAAGATTAGAAGATTAAG	19	chr3B	+	777412695	777412759	taccttatcatctagaagattagttattatatctaactatgttttcAGAAGATTAGAAGATTAAG	3'	G3	0	24.9974	10.2785	8.99325	0	12.7084	0	16.2541
271	318	bdi-MIR7757-p5_1ss14AG	AAATAGAAGCATGGTTCAAC	20	chr3B	+	777451324	777451426	tAAATAGAAGCATGGTTCAACcaattgacatcaatgttgataaaggcatggaaaaatcttatcgtatacatgatatggtgattgattccatatgtttttgcca	5'	G3	9.40481	42.2683	31.4066	24.1398	0	9.53126	20.8739	47.5119
272	319	stu-MIR7980a-p3_2ss9AC19GT	TTGAAATCCTGAGATGAATT	20	chr6B	-	176634920	176634996	cccctgacatcttcgtctagttccaccactgcttacccttaatgtataTTGAAATCCTGAGATGAATTacacagaag	3'	G3	0	0	0	0	0	11.1198	9.48816	21.2553
273	320	ath-MIR8175-p5_2ss15TC19AC	AGTGGTAAGTATTCCCGCCT	20	chr1B	+	629199082	629199167	AGTGGTAAGTATTCCCGCCTgtcacgcgggtgacccgggttcgatccccggcaacggcgttcgttctttttttttacttcgctttt	5'	G3	0	0	0	0	0	0	0	16.2541
274	321	ath-miR8175_L+1	CGATCCCCGGCAACGGCGCCA	21	chr2A	+	208826884	208827001	CGATCCCCGGCAACGGCGCCAgaaaatagtcttgataacccacaagtataggggatcgcaacaattttcgagggtagagtattcaacccaaatttattgattcgacacaaggggagcc	5'	G3	0	8.63546	8.56545	8.04659	0	9.53126	0	21.2553
275	322	ath-miR8175_L-2	TCCCCGGCAACGGCGCCA	18	chr3A	+	640552221	640552292	tgcgggagataaggattgtgatgggtacttggtatgtttgacttttgcgtagacTCCCCGGCAACGGCGCCA	3'	G3	28.2144	24.5429	23.4122	84.2526	329.138	173.151	60.7242	77.5195
276	323	ath-miR8175_1ss9GT	GATCCCCGTCAACGGCGCCA	20	chr3B	-	230124904	230125021	tGATCCCCGTCAACGGTGCCAgaaaaaggtcttgataacccacaagtataggggaccgcaacagttttcgagggtagagtattcaacccaaatttattgattcgacacaaggggagcc	5'	G3	0	0	0	0	49.3707	33.3594	22.7716	16.2541
277	324	ath-miR8175_L+1_1ss3AT	CGTTCCCCGGCAACGGCGCCA	21	chr4B	-	129419197	129419228	caagagcgctaCGTTCCCCGGCAACGGCGCCA	3'	G3	0	4.99948	7.99442	4.73329	12.7998	11.1198	0	15.0038
278	325	ath-miR8175_L-1_1ss2AT	TTCCCCGGCAACGGCGCCA	19	chr4B	-	431006608	431006668	gcgctacacTTCCCCGGCAACGGCGCCAgaaaagagtcttgatgacccacaagtgtagggg	5'	G3	0	4.54498	0	3.3133	0	25.4167	18.9763	25.0063
279	326	ath-miR8175_L+2	TCGATCCCCGGCAACGGCGCCA	22	chr4B	-	599424516	599424557	caagaatgggtgacccgggtTCGATCCCCGGCAACGGCGCCA	3'	G3	6.26987	8.63546	5.7103	14.6732	27.4282	0	0	6.25157
280	327	ath-miR8175_1ss2AT	GTTCCCCGGCAACGGCGCCA	20	chr5A	-	130468640	130468787	tttttggtgtttcgtgttccatatccataactaaagatagagaacaacttagaataggaaataaaaattacttagtgataaagcaaacaagcacacacgagaatattaaccccacactattGTTCCCCGGCAACGGCGCCAgaaaaag	3'	G3	0	3.18148	8.56545	6.62661	21.9425	23.8282	18.9763	41.2604
281	328	ath-miR8175	GATCCCCGGCAACGGCGCCA	20	chr5B	+	457292288	457292368	aatagagctatGATCCCCGGCAACGGCGCCAgaaaaaggtcttgataacccacaagtataggggatcacaacagttttcaa	5'	G3	0	3.18148	6.28133	5.20662	29.2567	30.1823	9.48816	28.7572
282	329	ath-miR8175_L-1	ATCCCCGGCAACGGCGCCA	19	chr6A	-	597355852	597355886	acatggcgcgaatATCCCCGGCAACGGCGCCAgaa	3'	G3	5.22489	3.18148	0	7.09993	0	25.4167	18.9763	35.0088
283	330	ath-miR8175_L+1_1ss9GT	CGATCCCCTGCAACGGCGCCA	21	chr6B	-	462437199	462437266	catatcattcccgcctgtcacgcgggtgacccgggttCGATCCCCGGCAACGGCGCCAaaatgatcta	3'	G3	0	4.99948	0	7.57326	9.14272	17.474	0	8.7522
284	331	gra-MIR8645-p5_2ss12TG17AG_4	TGAACCAATTTGAACTGTGAA	21	Un	+	467152453	467152533	gcaagtaTGAACCAATTTGAACTGTGAAactgcgaatggctcattaaatcagttatagtttgtttgatggtacgtgctact	5'	G3	30.3044	87.2636	115.348	69.5794	107.884	131.849	184.07	356.339
285	332	gra-MIR8645-p5_2ss12TG17AG_2	TGAACCAATTTGAACTGTG	19	Un	-	134169963	134170043	gcaagtaTGAACCAATTTGAACTGTGaaactgcgaatggctcattaaatcagttatagtttgtttgatggtacgtgctact	5'	G3	30.3044	87.2636	115.348	69.5794	107.884	131.849	184.07	356.339
286	333	gra-MIR8645-p5_2ss12TG17AG_1	TGAACCAATTTGAACTGT	18	chr1A	-	2274839	2274919	gcaagtaTGAACCAATTTGAACTGTgaaactgtgaatggctcattaaatcagttatagcttgtttgatggtacgtgctact	5'	G3	30.3044	87.2636	115.348	69.5794	107.884	131.849	184.07	356.339
287	334	gra-MIR8645-p5_2ss12TG17AG_3	TGAACCAATTTGAACTGTGA	20	chr1B	+	536756111	536756191	gcaagtaTGAACCAATTTGAACTGTGAaactgcgaatggctcattaaatcagttatagtttgtttgatggtacgtgctact	5'	G3	30.3044	87.2636	115.348	69.5794	107.884	131.849	184.07	356.339
288	335	gra-MIR8678-p5_2ss11GA17CG	AACCAATTTGAACTGTGA	18	chr1A	+	2119165	2119245	gcaagtatgAACCAATTTGAACTGTGAaactgcgaatggctcattaaatcagttatagtttgtttgatggtacgtgctact	5'	G3	8.35983	15.4529	27.4094	29.8197	80.4559	74.6616	26.5668	50.0125
289	336	gra-MIR8723b-p3_2ss7AG18AG	AAATTAGATTGCTCAAAGC	19	chr6B	-	108391445	108391476	ttactttgaagAAATTAGATTCCTCAAAGCaa	3'	G3	0	0	0	5.20662	16.4569	7.94272	0	6.25157
290	337	gra-MIR8737-p5_2ss13GA20TG	GTTTAGGATTTAAGGTTTAGT	21	chr7A	+	198695992	198696124	GTTTAGGATTTAAGGTTTAGAggttaaggtttaatcctgatcaaagataacttggccaaacgtaggtggcaaggatgtacgaagtgttcattttgtgatcaggacgaatatcctttgttttgatctatcccat	5'	G3	0	0	0	0	12.7998	0	37.9526	0
291	338	bdi-miR9483a_R+1_1ss20GA	TTGAACTGTTTCCTCTGAAATTCCA	25	chr4A	+	695168357	695168447	atagaaaggttaacaccaatacgttgcaaacatcgtctcctccatacacattatgacaagcgaagaTTGAACTGTTTCCTCTCAAATTCCA	3'	G3	0	0	0	0	0	0	0	16.2541
292	339	bdi-miR9483a_2ss19AC20GA	TTGAACTGTTTCCTCTGACATTCC	24	chr5A	+	81198778	81198920	acaggaaacagttcaatgtctaacgaactgaaagttttttttcctgaccatggcatttctagtcaataggaatacgctatgcgttggaagacaaacttctttccagcatctagtagatgTTGAACTGTTTCCTCTGACATTCC	3'	G3	0	0	0	0	239.539	150.912	203.047	178.795
293	340	bdi-miR9483a_1ss20GA	TTGAACTGTTTCCTCTGAAATTCC	24	chr5B	+	91506382	91506525	tcacaggaaacagttcaatgtctaccaagctgggggaaaaatcttgaccatggcatttctagtcaataggaatacgccatgtgttggaagacaaatttccttccagaatctagtagatgTTGAACTGTTTCCTCTGAAATTCCt	3'	G3	0	0	0	0	1201.35	994.428	1269.52	1722.93
294	341	tae-MIR9674a-p5_1ss19GT	TAGGATGGCTGGTGCTATTG	20	chr1A	+	129843202	129843267	cctgacctcagaggtgcTAGGATCGCTGGTGCTATTGtttcggcgagccagccagctgtcttctcc	5'	G3	0	19.5434	44.5403	11.3599	0	27.0052	17.0787	38.7597
295	342	tae-MIR9775-p3_2ss4TG19GA	TATGGTATACATGATATGATG	21	chr3B	+	776997783	776997807	atctTATGGTATACATGATATGATG	3'	G3	12.5397	11.8169	11.9916	9.46658	18.2854	7.94272	0	11.2528
296	343	tae-MIR9783-p3_2ss4AG17AC	ATAGGCACCGGTGCTTCAGA	20	chr4A	-	621949314	621949512	taggccttgtacaataggagatgtttaagggaggtgcttagagaaataaaccagacttttcttaagcaatgatacttatttgtacaggatagacgcttaactaagcgtctctcctatagaaATAGGCACCGGTGCTTCAGAaaatctcggtttatttttctaagcacccctctaagcatctcctattgtataaggcatt	3'	G3	0	89.0816	89.0806	62.0061	0	22.2396	41.7479	66.2666
297	344	ata-MIR9783-p3_1ss17GA_1	AGCACCGGTGCTTAAGAAAAGCC	23	chr6B	+	566129259	566129452	ccgtgtacaatggaaaatgcttagggaggtgcttagcaaaataaaccgattttttctaaagcgtcggtacctatttctacatgagagacgcttagttaagtgtctatcctatataaataAGCACCGGTGCTTAAGAAAAGCCtggtttatttccctaagcagctctcctaagcacctttcattgtacaaggctt	3'	G3	11.4948	5.90847	6.28133	4.25996	16.4569	0	18.9763	0
298	345	ata-miR9863a-3p_L-1_1ss9TC	GAGAAGGCAGATCATAATAGC	21	chr1A	+	48027157	48027328	ccattggaccgctgagagatatgtttagatataataaacaagtctttagatGAGAAGGCAGATCATAATAGCtgagcgaaatgtaagtgataccgttgctcaattgttatgatctgcttctcaTCTGAAGACTAGTTTATTACAtataagcatattcttgaaagtttgagag	5'	G3	192.276	1990.7	1952.92	1067.36	140.798	867.345	937.43	1246.56
298	346	ata-MIR9863a-p3_2	TCTGAAGACTAGTTTATTACA	21	chr1A	+	48027157	48027328	ccattggaccgctgagagatatgtttagatataataaacaagtctttagatGAGAAGGCAGATCATAATAGCtgagcgaaatgtaagtgataccgttgctcaattgttatgatctgcttctcaTCTGAAGACTAGTTTATTACAtataagcatattcttgaaagtttgagag	3'	G3	2077.42	877.181	804.581	967.958	3563.83	2446.36	3977.43	2285.57
299	347	ata-miR9863a-5p_1ss10CT	TGTTATGATTTGCTTCTCATC	21	chr1A	+	48028712	48028757	aatTGTTATGATTTGCTTCTCATCTGAAGACTAGTTTATTACAtat	5'	G3	42.8441	60.9027	63.3843	54.9062	45.7136	34.948	28.4645	60.0151
299	348	ata-MIR9863a-p3_1	CTGAAGACTAGTTTATTACA	20	chr1A	+	48028712	48028757	aatTGTTATGATTTGCTTCTCATCTGAAGACTAGTTTATTACAtat	3'	G3	2077.42	877.181	804.581	967.958	3563.83	2446.36	3977.43	2285.57
300	349	ata-miR9863a-3p_1ss14CT	TGAGAAGGTAGATTATAATAGC	22	chr1A	+	12353984	12354077	ggtacagtagacaagttttcagaTGAGAGGGTAGATTATAATAGCtgaaagatagtattctccgcatctcctctaaactgttatcttctgttag	5'	G3	0	0	0	0	14.6283	0	0	26.2566
301	350	ata-miR9863a-3p_1ss9TC	TGAGAAGGCAGATCATAATAGC	22	chr1B	+	72552611	72552713	caactataatgattcttccacttcaagagccattgggccgctgagaaatatgtttagatataataaacaagtctttagaTGAGAAGGCAGATCATAATAGCta	3'	G3	3570.69	1693.91	1100.37	2156.01	2239.97	1938.02	1705.97	1647.91
302	351	ata-MIR9863a-p5	TCATCTGAAGACTAGTTTATT	21	chr1B	+	72553918	72554008	gctcgattgttatgatttgcttcTCATCTGAAGACTAGTTTATTatatataagcatatttttggaagtttgagagagatcataaacaagcg	5'	G3	100.318	81.3551	79.9442	66.7394	129.827	119.141	134.732	132.533
303	352	ata-miR9863a-3p_1ss6AC	TGAGACGGTAGATCATAATAGC	22	chr6A	+	2963826	2963968	TGGGACGGTAGATCATAATAGCtaaaagacaatatctttcttgtgttctgaacaactttgttgtcttcatgtccaaacccaatggcatcatacaccttagaccagtcctcacatcgtttaccaacaagcaagctagctattgt	5'	G3	34.4843	0	0	0	0	14.2969	0	0
304	353	ata-miR9863a-3p_1ss22CT	TGAGAAGGTAGATCATAATAGT	22	chr7B	+	711466334	711466369	TGAGAAGGTAGATCATAATAATttttttgaaccaaa	5'	G3	27.1694	19.0889	12.5627	16.5665	0	7.94272	0	0
305	354	gma-MIR10423-p5_1ss3AC	CTCTCAATGAAAGCACCA	18	chr5A	-	479137609	479137639	CTCTCAATGAAAGCACCAatgtcggtgtcaa	5'	G3	0	8.18096	13.7047	21.7731	133.484	108.021	34.1574	66.2666
306	355	mdm-MIR10989e-p3_2ss19AG21GC	AACACCATTGTCATTGTCGACGA	23	chr1A	+	441981179	441981209	cacacaagAACACCATTGTCATTGTCGACGA	3'	G3	0	0	0	0	0	7.94272	9.48816	16.2541
1	1	bra-miR156a-5p_R+1_1ss9GT	TGACAGAATAGAGTGAGCACT	21						5'	G4	256.02	131.35	69.0946	179.865	0	0	0	0
2	2	aly-miR159b-3p_L-1R+1	TTGGATTGAAGGGAGCTCTTT	21						3'	G4	40.7542	100.558	60.0057	69.4216	0	0	3.79526	0
3	3	mes-miR159c_L-1R+2_1ss7GT	TTGGATTGAAGGGAGCTCTGTT	22						3'	G4	0	14.0894	31.4066	11.8332	0	0	0	0
4	4	cas-miR159b-3p_L-1R+1	TTGGATTGAAGGGAGCTCTTT	21						3'	G4	40.7542	100.558	60.0057	69.4216	0	0	3.79526	0
5	5	cpa-miR159a_1ss9GT	TTTGGATTTAAGGGAGCTCTA	21						3'	G4	18.9838	5.68122	2.28412	6.46883	4.2666	3.17709	5.06035	3.75094
6	6	csi-miR159c-3p_R+1_1ss15AT	CTTGGACTGAAGGGTGCTCCCA	22						3'	G4	0	0	0	0	19.1997	6.35418	7.59052	6.87673
7	7	aly-miR159c-3p_L-1R+1_1ss20CT	TTGGATTGAAGGGAGCTCTTT	21						3'	G4	40.7542	100.558	60.0057	69.4216	0	0	3.79526	0
8	8	bdi-miR160e-5p_L-1_1ss21AT	GCCTGGCTCCCTGAATGCCT	20						5'	G4	0	3.63598	0	2.36664	0	0	0	0
9	9	mes-miR166i_1ss9GT	TTGGACCATGCTTCATTCCCC	21						3'	G4	0	0	0	0	36.5709	44.4792	45.5431	57.5144
10	10	aly-miR172a-3p_L-1R+3	GAATCTTGATGATGCTGCATCCA	23						3'	G4	0	1.13624	1.71309	0	0	0	0	0
11	11	aly-miR172c-3p_L-1	GAATCTTGATGATGCTGCAG	20						3'	G4	0	1.13624	0	0	0	0	0	0
12	12	ath-miR172a_L-1R+3	GAATCTTGATGATGCTGCATCCA	23						3'	G4	0	1.13624	1.71309	0	0	0	0	0
13	13	zma-miR319b-5p_L-1R+1	GAGCGTCCTTCAGTCCACTCA	21						5'	G4	0	0	0	0	0	19.0625	11.3858	13.7535
13	14	zma-miR319a-3p_L+1R+2_1ss9GT	CTTGGACTTAAGGGTGCTCCCTT	23						3'	G4	0	0	0	0	92.3414	34.948	51.236	33.1333
14	15	zma-miR319a-3p_R+4	TTGGACTGAAGGGTGCTCCCTTTT	24						3'	G4	0	0	0	0	0	0	9.48816	0
15	16	gma-miR393a_L+1	ATCCAAAGGGATCGCATTGATC	22						5'	G4	0	3.18148	0	0	0	0	0	0
16	17	gma-miR394a-5p_L+1	ATTGGCATTCTGTCCACCTCC	21						5'	G4	0	3.18148	0	2.36664	0	0	0	0
17	18	gma-miR395h_L-2	GAAGTGTTTGGGAGAACTC	19						3'	G4	0	0	1.71309	0	0	0	0	0
18	19	ata-miR396a-5p_2ss20TC21GT	TCCACAGGCTTTCTTGAACCT	21						5'	G4	80.4633	91.3541	143.328	111.706	84.113	169.974	121.448	127.532
19	20	gma-miR399d_L-1	GCCAAAGGAGATTTGCCCAG	20						3'	G4	0	0	0	2.36664	0	0	0	0
20	21	osa-miR444a-3p.2_R-1	TGCAGTTGCTGCCTCAAGCT	20						3'	G4	0	0	1.42757	1.65665	0	0	0	0
21	22	gma-miR482b-3p	TCTTCCCTACACCTCCCATACC	22						3'	G4	12.5397	7.72646	0	9.93991	32.9138	20.6511	37.9526	11.2528
22	23	ppe-miR530_L-2R+2	TGCATTTGCACCTGCACCTTT	21						5'	G4	7.31485	7.61284	3.42618	3.02931	0	0	0	0
23	24	ptc-miR530b_R+1_1ss17TC	TGCATTTGCACCTGCACCTTT	21						5'	G4	7.31485	7.61284	3.42618	3.02931	0	0	0	0
24	25	mes-miR827_R+2_1ss15AG	TTAGATGACCATCAGCAAACACA	23						3'	G4	6.26987	13.1804	31.4066	26.0331	0	0	0	0
25	26	tae-miR1122c-3p_L-1R+3_1ss4AT	CTTATATTATGGGACGGAGGGAG	23						3'	G4	12.5397	27.4971	20.8426	8.75659	0	0	11.3858	0
26	27	osa-miR1425-5p	TAGGATTCAATCCTTGCTGCT	21						5'	G4	0	0	2.85515	0	0	0	0	0
27	28	vvi-miR3630-3p_L-2R-2_1ss20CT	TGGGAATCTCTCTGATGT	18						3'	G4	0	0	0	0	0	11.1198	0	0
28	29	hvu-miR5048a_R-2_1ss9GT	TATTTGCATGTTTTAGGTCT	20						5'	G4	11.4948	2.72699	2.85515	8.51992	0	0	0	0
29	30	hvu-miR5049c_L-2_2ss6AC19GA	ACACTTATTTTGGGACAGAGG	21						3'	G4	0	4.99948	6.28133	8.51992	0	0	0	0
30	31	bdi-miR5054_L+1_1ss3CT	TTTCCCACGGTCGGCGCCA	19						3'	G4	0	0	0	0	0	0	0	27.5069
31	32	bdi-miR5064_R+2_1ss1CT	TGAATTTGTCCATAGCATCAGCC	23						3'	G4	7.31485	8.18096	11.4206	7.09993	10.9713	0	0	0
32	33	bdi-miR5067_R-1_1ss2CG	TGAGCGACAACTAATATGGA	20						3'	G4	0	4.09048	0	0	0	9.53126	0	0
33	34	ata-miR5084-3p_L+2R-1	ACACCATACGGTACTGCAGAGGAT	24						3'	G4	0	0	0	2.36664	0	0	0	0
34	35	cas-miR5139_1ss1AT	TAACCTGGCTCTGATACCA	19						5'	G4	0	0	2.85515	0	10.9713	2.64757	0	5.00125
35	36	gma-miR5368_L+2R+2	AGGGACAGTCTCAGGTAGACAGT	23						3'	G4	16.7197	28.6334	21.6991	42.5996	0	11.1198	0	0
36	37	sly-miR6027-3p_R-2_1ss14TA	TGAATCCTTCGGCAATCCAT	20						3'	G4	0	2.27249	0	0	0	0	0	0
37	38	hbr-miR6173_L-1R-1	GCCGTAAACGATGGATAC	18						3'	G4	0	4.99948	6.85236	9.93991	0	0	0	0
38	39	ath-miR8175_L-1_1ss2AG	GTCCCCGGCAACGGCGCCA	19						3'	G4	0	4.09048	0	0	9.14272	0	0	20.005
39	40	tae-miR9652-5p_L+2	AACCTGTTTGTCATTAAGTTTCTT	24						5'	G4	0	0	0	0	9.14272	0	0	0
40	41	ata-miR9863a-3p_2ss9TC22CG	TGAGAAGGCAGATCATAATAGG	22						3'	G4	89.8681	139.985	103.927	104.606	89.5986	95.3126	87.291	105.026
1	1	PC-5p-648133_5	CTTATTTGTACAGGATAGACGCT	23	chr7A	-	263877616	263877818	cttaggccttgtacaataggagaagcttaggggaggtgcttagagaaataaatcaggctttctttaagcaccagtgCTTATTTGTACAGGATAGACGCTtaactaaGCGTCTCTCCTGTAGAAATAGGCaccggtgcttcagaaaaacccgggttatttttctaaacatctctctaagcacctcccattgtacaaggccttat	5'	G5	0	0	2.85515	0	0	0	0	0
1	2	PC-3p-140241_40	GCGTCTCTCCTGTAGAAATAGGC	23	chr7A	-	263877616	263877818	cttaggccttgtacaataggagaagcttaggggaggtgcttagagaaataaatcaggctttctttaagcaccagtgCTTATTTGTACAGGATAGACGCTtaactaaGCGTCTCTCCTGTAGAAATAGGCaccggtgcttcagaaaaacccgggttatttttctaaacatctctctaagcacctcccattgtacaaggccttat	3'	G5	0	4.54498	9.13648	6.62661	0	0	0	0
2	3	PC-5p-25272_165	CCGGTCTCCACTGCTAGAGCC	21	chr5A	-	68494711	68494842	ccctgactcagatctgcagggagagacgtgCCGGTCTCCACTGCTAGAGCCttggctagtggcttatcagccactagccaaggctCTAGCAGTGGAGACCGGCACGTCtctccctgcagatctgagtcaccc	5'	G5	41.7991	31.8148	19.415	31.2397	36.5709	38.1251	89.1887	72.5182
2	4	PC-3p-609854_6	CTAGCAGTGGAGACCGGCACGTC	23	chr5A	-	68494711	68494842	ccctgactcagatctgcagggagagacgtgCCGGTCTCCACTGCTAGAGCCttggctagtggcttatcagccactagccaaggctCTAGCAGTGGAGACCGGCACGTCtctccctgcagatctgagtcaccc	3'	G5	0	2.72699	0	2.83997	0	0	0	0
3	5	PC-5p-543610_6	AGGAAATTTGACCTAAATTCATA	23	chr5A	+	630501483	630501613	tcaaaatgaaaatagatgcccctatacAGGAAATTTGACCTAAATTCATAatgaatttctctgaatttcatggagatagattatGAATTTAGGTTGAATTTTCTTTAtaggcgcatctatgttcatttttt	5'	G5	0	0	0	0	0	0	0	7.50188
3	6	PC-3p-735869_5	GAATTTAGGTTGAATTTTCTTTA	23	chr5A	+	630501483	630501613	tcaaaatgaaaatagatgcccctatacAGGAAATTTGACCTAAATTCATAatgaatttctctgaatttcatggagatagattatGAATTTAGGTTGAATTTTCTTTAtaggcgcatctatgttcatttttt	3'	G5	0	0	0	0	0	0	9.48816	0
4	7	PC-5p-564718_6	GACAGTTTTTTCATAACAAC	20	chr6B	-	493850111	493850280	atagcatttcaaacatttttcctgatagttttagtcatatcgagggtGACAGTTTTTTCATAACAACgtgacattttttagccttcattccagaaaatgacaggtTGTTCTGAAGAAACTGTCACCccttgactcactaaaactgtggtcaaatcgtttgcaaatgccaa	5'	G5	0	0	3.42618	0	0	0	0	0
4	8	PC-3p-3994_661	TGTTCTGAAGAAACTGTCACC	21	chr6B	-	493850111	493850280	atagcatttcaaacatttttcctgatagttttagtcatatcgagggtGACAGTTTTTTCATAACAACgtgacattttttagccttcattccagaaaatgacaggtTGTTCTGAAGAAACTGTCACCccttgactcactaaaactgtggtcaaatcgtttgcaaatgccaa	3'	G5	148.387	140.44	145.042	134.425	76.7988	63.5418	108.165	78.7698
5	9	PC-5p-205070_27	TGCAGTTGTGCCACTGACAGG	21	chr7B	+	518648025	518648158	cgtgccgacgaggctcctctgacgtactgcagggTGCAGTTGGGCCACTGACAGGtgggcccgaaagcaagttggcccacCTGTCAGTGACCCAACTGCACCCTgcagtacgtcaggggagccgagtccgccta	5'	G5	0	0	0	2.36664	9.14272	11.1198	0	12.5031
5	10	PC-3p-234382_23	CTGTCAGTTACCCAACTGCACCCT	24	chr7B	+	518648025	518648158	cgtgccgacgaggctcctctgacgtactgcagggTGCAGTTGGGCCACTGACAGGtgggcccgaaagcaagttggcccacCTGTCAGTGACCCAACTGCACCCTgcagtacgtcaggggagccgagtccgccta	3'	G5	19.8546	5.90847	0	7.57326	0	0	0	0
6	11	PC-5p-29807_146	AGGTGTGCCTAGCTTTGGTTGT	22	chr7A	+	703405189	703405352	cacccatagaccaatggtgaaacttgaaacctagcatattgaAGGTGTGCCTAGCTTTGGTTGTaagtgttgtggaataagtggaattccgtaactcatgcAACCAAAGCTGGCATACCTTTatatataacataaggttcatgttacatcacggtgcatggaca	5'	G5	34.4843	31.3604	35.9749	49.2262	0	0	0	0
6	12	PC-3p-1004_2101	AACCAAAGCTGGCATACCTTT	21	chr7A	+	703405189	703405352	cacccatagaccaatggtgaaacttgaaacctagcatattgaAGGTGTGCCTAGCTTTGGTTGTaagtgttgtggaataagtggaattccgtaactcatgcAACCAAAGCTGGCATACCTTTatatataacataaggttcatgttacatcacggtgcatggaca	3'	G5	438.891	386.778	502.506	691.534	0	0	0	0
7	13	PC-5p-792601_5	TCACAAAGCATCTACCTCACCCC	23	chr7B	-	562009299	562009380	acatacaaaTCACAAAGCATCTACCTCACCCCcccacctgaaatcagggggGGAGAGATTAGATACTTTGTGATttgtgaat	5'	G5	0	2.27249	0	0	0	0	0	0
7	14	PC-3p-218579_25	GGAGAGATTAGATACTTTGTGAT	23	chr7B	-	562009299	562009380	acatacaaaTCACAAAGCATCTACCTCACCCCcccacctgaaatcagggggGGAGAGATTAGATACTTTGTGATttgtgaat	3'	G5	0	6.36297	6.28133	0	0	0	0	0
8	15	PC-5p-52344_93	AGCACTACCGTCGCTGCCCGGACA	24	chr7B	-	512209252	512209408	gcagataagatagttactaaaactaaggtttgactttgcactgcccgagcAGCACTACCGTCGCTGCCCGGACAgtgttacactaTCCGGACAGCTGTGGTAGTGTTActtgagcattgtaaactcagatcatatatttactatctatcttattttt	5'	G5	0	0	0	0	127.998	95.3126	134.732	88.7723
8	16	PC-3p-20566_194	TCCGGACAGCTGTGGTAGTGTTA	23	chr7B	-	512209252	512209408	gcagataagatagttactaaaactaaggtttgactttgcactgcccgagcAGCACTACCGTCGCTGCCCGGACAgtgttacactaTCCGGACAGCTGTGGTAGTGTTActtgagcattgtaaactcagatcatatatttactatctatcttattttt	3'	G5	0	0	0	0	27.4282	101.667	182.173	186.297
9	17	PC-5p-160032_35	TCCAACTTTTGTCTTGACTAGTGT	24	chr1A	-	531478456	531478644	ctatgtgcgcacaaagtcgttccacgtaaaTCCAACTTCTGTCTTGACTAGTGTaaaaagacagaaaatatctcaaggaagactttttactttttagcaccacatttttgtcctttttataCTAGTCAAGACAGAAGTTGGATTtacgtggaacgactttgtgcgcacatagcatgtcgaggtgaacac	5'	G5	0	0	0	0	18.2854	0	49.3384	26.2566
9	18	PC-3p-59715_84	CTAGTCAAGACAAAAGTTGGATT	23	chr1A	-	531478456	531478644	ctatgtgcgcacaaagtcgttccacgtaaaTCCAACTTCTGTCTTGACTAGTGTaaaaagacagaaaatatctcaaggaagactttttactttttagcaccacatttttgtcctttttataCTAGTCAAGACAGAAGTTGGATTtacgtggaacgactttgtgcgcacatagcatgtcgaggtgaacac	3'	G5	0	0	0	0	0	46.0678	58.8266	53.7635
10	19	PC-5p-143042_39	TCAAAACATTTGGACTTATGT	21	chr1B	-	334253670	334253833	gatgcgtgaggtgcgccccaatttTCAAAACATTTGGACTTATGTgcagctctcagcaaaacagtatatgaacagtacacatttttacagacctccgatttgtcttttttgctgagagctgcacATAAGTCCAAATGTTTTGAAAattggggcgcacctcacgc	5'	G5	8.35983	3.63598	2.85515	8.51992	0	0	0	0
10	20	PC-3p-373071_12	ATAAGTCCAAATGTTTTGAAA	21	chr1B	-	334253670	334253833	gatgcgtgaggtgcgccccaatttTCAAAACATTTGGACTTATGTgcagctctcagcaaaacagtatatgaacagtacacatttttacagacctccgatttgtcttttttgctgagagctgcacATAAGTCCAAATGTTTTGAAAattggggcgcacctcacgc	3'	G5	6.26987	0	0	2.83997	0	0	0	0
11	21	PC-5p-661461_5	TAGTCCCGGTTGGTGGCCTCAAC	23	chr1A	+	485852842	485852934	aaagcccatTAGTCCCGGTTGGTGGCCTCAACtgggactaaaggtctaacctttagtaccggtTGGTGCCACCAACCGGGACTaatgggcatc	5'	G5	0	0	2.85515	0	0	0	0	0
11	22	PC-3p-704713_5	TGGTGCCACCAACCGGGACT	20	chr1A	+	485852842	485852934	aaagcccatTAGTCCCGGTTGGTGGCCTCAACtgggactaaaggtctaacctttagtaccggtTGGTGCCACCAACCGGGACTaatgggcatc	3'	G5	0	0	2.85515	0	0	0	0	0
12	23	PC-5p-447215_10	AGCGCTACCGCCGCTGCCCAGACA	24	chr2B	-	33307623	33307805	tccgtgcatcctagcagataagatagttattaaaaatatgaattgactttgcattacccggacAGCGCTACCGCCGCTGCCCAGACAgtgttacactGTCCGGACAGCTGTGGTAGTGTTAcctgagtattgcaaactcaaatcatatatttactatctatcttatttatagttttgcacttt	5'	G5	0	0	0	0	18.2854	0	0	0
12	24	PC-3p-8706_372	GTCCGGACAGCTGTGGTAGTGTTA	24	chr2B	-	33307623	33307805	tccgtgcatcctagcagataagatagttattaaaaatatgaattgactttgcattacccggacAGCGCTACCGCCGCTGCCCAGACAgtgttacactGTCCGGACAGCTGTGGTAGTGTTAcctgagtattgcaaactcaaatcatatatttactatctatcttatttatagttttgcacttt	3'	G5	0	0	0	0	299.881	177.917	423.172	240.06
13	25	PC-5p-425413_10	TTTGGACTTCTGTGCAGCTCTCA	23	chr1A	+	524049897	524050065	gaggtacgctccaattttcaaaacaTTTGGACTTCTGTGCAGCTCTCAgtaaaaaagacaaatcagaggtctgtaaaaatgtgtactgttcatatattgttctggtctgatttgtcttttttgcTGAGAGCTGCACAGAAGTCCaaatgttttgaaaattagagcgtac	5'	G5	0	4.54498	0	0	0	0	0	0
13	26	PC-3p-435905_10	TGAGAGCTGCACAGAAGTCC	20	chr1A	+	524049897	524050065	gaggtacgctccaattttcaaaacaTTTGGACTTCTGTGCAGCTCTCAgtaaaaaagacaaatcagaggtctgtaaaaatgtgtactgttcatatattgttctggtctgatttgtcttttttgcTGAGAGCTGCACAGAAGTCCaaatgttttgaaaattagagcgtac	3'	G5	0	2.27249	0	0	0	0	0	6.25157
14	27	PC-5p-358069_13	AACTTGTTTTGTGGTGATACT	21	chr5A	-	68718	68876	tggacaaatagcctgtggcAACTTGTTTTGTGGTGATACTtgtgctcttaggaagcagtatgagtgcaggtgtgttctagctttcttaaatatatttttaaatatgatgttgactacaagtATCACCATAAAACAAGCTGCCacggactgttaccaatt	5'	G5	0	0	0	0	12.7998	9.53126	0	7.50188
14	28	PC-3p-128650_43	ATCACCATAAAACAAGCTGCC	21	chr5A	-	68718	68876	tggacaaatagcctgtggcAACTTGTTTTGTGGTGATACTtgtgctcttaggaagcagtatgagtgcaggtgtgttctagctttcttaaatatatttttaaatatgatgttgactacaagtATCACCATAAAACAAGCTGCCacggactgttaccaatt	3'	G5	0	0	0	0	42.0565	23.8282	30.3621	25.0063
15	29	PC-5p-116_18347	CTCATGACTCAGCTGAATGCC	21	chr3A	+	735859608	735859752	acaCTCATGACTCAGCTGAATGCCtatcttgccttcatgtacgccacgccaagtcactcacctctatcgccatcgtgtgattgaggggagggacttaccatggcgtacatagaggtgagatggaCGTTTAGCTGGGTCCTGAGCG	5'	G5	0	0	0	0	14690.5	13421.6	6886.5	15267.6
15	30	PC-3p-67678_75	CGTTTAGCTGGGTCCTGAGCG	21	chr3A	+	735859608	735859752	acaCTCATGACTCAGCTGAATGCCtatcttgccttcatgtacgccacgccaagtcactcacctctatcgccatcgtgtgattgaggggagggacttaccatggcgtacatagaggtgagatggaCGTTTAGCTGGGTCCTGAGCG	3'	G5	0	0	0	0	113.37	115.964	81.5981	107.527
16	31	PC-5p-667348_5	CGAGCTAGGCGCTGCACTGTATA	23	chr3A	+	676168581	676168721	taCGAGCTAGGCGCTGCACTGTATAgtgtggcgcctaactctcaggcgctgcactagtggttgcactacaaaatgaagcaaccactagtgcaacgcctagaagctaggcgctacaCTGTATAGTGTGGCGCCTAGCTCtca	5'	G5	0	0	2.85515	0	0	0	0	0
16	32	PC-3p-136595_41	CTGTATAGTGTGGCGCCTAGCTC	23	chr3A	+	676168581	676168721	taCGAGCTAGGCGCTGCACTGTATAgtgtggcgcctaactctcaggcgctgcactagtggttgcactacaaaatgaagcaaccactagtgcaacgcctagaagctaggcgctacaCTGTATAGTGTGGCGCCTAGCTCtca	3'	G5	0	4.54498	9.13648	7.09993	0	0	0	0
17	33	PC-5p-277329_19	TCTTACCTTGATGCTTCTACA	21	chr7A	+	21031115	21031265	cactaataatgaaccaactgcattttcttttttTCTTACCTTGATGCTTCTACAttgtaagcattttgttttgaccgtctagaaaaatgcttactaTGTAGAAGCACCAGGGTAAGaagcatgaaaaaatgtagttggttcattattaaaa	5'	G5	9.40481	0	2.85515	2.36664	0	0	0	0
17	34	PC-3p-47074_101	TGTAGAAGCACCAGGGTAAG	20	chr7A	+	21031115	21031265	cactaataatgaaccaactgcattttcttttttTCTTACCTTGATGCTTCTACAttgtaagcattttgttttgaccgtctagaaaaatgcttactaTGTAGAAGCACCAGGGTAAGaagcatgaaaaaatgtagttggttcattattaaaa	3'	G5	22.9895	45.4498	36.5459	25.5598	0	0	0	0
18	35	PC-5p-715299_5	ACAACAGGCTCAACCAAGGTCC	22	chr3B	-	472356651	472356760	catggACAACAGGCTCAACCAAGGTCCtcgaaaaaaaaaaaaccatgcagtggatcacccatggagtctttgtttcattcCGAGGACCTTGGTTGAGCCTGttgtcccac	5'	G5	0	2.27249	0	0	0	0	0	0
18	36	PC-3p-17457_220	CGAGGACCTTGGTTGAGCCTG	21	chr3B	-	472356651	472356760	catggACAACAGGCTCAACCAAGGTCCtcgaaaaaaaaaaaaccatgcagtggatcacccatggagtctttgtttcattcCGAGGACCTTGGTTGAGCCTGttgtcccac	3'	G5	74.1935	47.2678	45.1113	45.4396	85.9415	50.8334	22.7716	46.2616
19	37	PC-5p-589644_6	TACTTTTACGTCGGGTTCAGTTT	23	chr7B	-	133390437	133390608	tttctaaaagggtcaaatcatgaaaTACTTTTACGTCGGGTTCAGTTTgtgacgataaacatgcgcaaggtcaaaacagtgatttataaactgttttgaccttgcgcatgtttatcgtcacAAACTGAACCCGACGTAAAAGTATttcacgatttgacccttttagaaacgc	5'	G5	0	2.72699	0	0	0	0	0	0
19	38	PC-3p-226258_24	AAACTGAACCCGACGTAAAAGTAT	24	chr7B	-	133390437	133390608	tttctaaaagggtcaaatcatgaaaTACTTTTACGTCGGGTTCAGTTTgtgacgataaacatgcgcaaggtcaaaacagtgatttataaactgttttgaccttgcgcatgtttatcgtcacAAACTGAACCCGACGTAAAAGTATttcacgatttgacccttttagaaacgc	3'	G5	8.35983	4.54498	0	2.83997	0	0	0	0
20	39	PC-5p-271034_19	ATGGATGACACGTGACATTTA	21	chr5B	+	72015388	72015537	gcaggtgagacccgccctgATGGATGACACGTGACATTTAcaaatcacaaaacatataatctctcctccttgatttcagatgaggaatagggtagatgctttgtgatttataaaTGTCACGTGTCATTCATCAGGatgggtctcacccag	5'	G5	9.40481	2.27249	0	8.51992	0	0	0	0
20	40	PC-3p-111215_49	TGTCACGTTTCATTCATCAGG	21	chr5B	+	72015388	72015537	gcaggtgagacccgccctgATGGATGACACGTGACATTTAcaaatcacaaaacatataatctctcctccttgatttcagatgaggaatagggtagatgctttgtgatttataaaTGTCACGTGTCATTCATCAGGatgggtctcacccag	3'	G5	24.0345	6.36297	0	10.8866	0	0	0	0
21	41	PC-5p-701279_5	TTGTGACTACAAACATATGCT	21	chr5A	+	509458515	509458642	atatcctttgtaaattgttcgtgtgcatgtcttgcttttTTGTGACTACAAACATATGCTcatgtgaatgagcaTATGTTTGTAGTCACAAAAAAGCaagacatgcacataacgtatggacggggcgc	5'	G5	0	0	0	0	0	0	0	6.25157
21	42	PC-3p-585407_6	TATGTTTGTAGTCACAAAAAAGC	23	chr5A	+	509458515	509458642	atatcctttgtaaattgttcgtgtgcatgtcttgcttttTTGTGACTACAAACATATGCTcatgtgaatgagcaTATGTTTGTAGTCACAAAAAAGCaagacatgcacataacgtatggacggggcgc	3'	G5	0	0	0	0	0	9.53126	0	6.25157
22	43	PC-5p-308907_16	CTTACCTTGATGCTTCTACA	20	chr3A	-	376974852	376975002	cactaataatgaaccaactgcattttctttttttCTTACCTTGATGCTTCTACAttgtaagcattttgttttgaccgtctagaaaaatgcttactATGTAGAAGCACCAGGGTAAGaagcatgaaaaaatgtagttggttcattattaaaa	5'	G5	0	2.72699	5.7103	0	0	0	0	0
22	44	PC-3p-49875_97	ATGTAGAATCACCAGGGTAAG	21	chr3A	-	376974852	376975002	cactaataatgaaccaactgcattttctttttttCTTACCTTGATGCTTCTACAttgtaagcattttgttttgaccgtctagaaaaatgcttactATGTAGAAGCACCAGGGTAAGaagcatgaaaaaatgtagttggttcattattaaaa	3'	G5	20.8996	9.99895	0	21.7731	16.4569	0	0	0
23	45	PC-5p-374588_12	TTATTTGTACAGGATAGACGCTT	23	chr5A	+	53979378	53979564	ttaggccttgtacaatggaaaatgcttagggaaggtgcttagagaaataaaccagactttccttaagcaccggtgcTTATTTGTACAGGATAGACGCTTaataactaAGTGTCTCTCCTGTAGAAATAGGCaccggtgcttcagaaaaactcggtttattaagcacctcccattgtacaaggccggg	5'	G5	0	2.72699	0	2.83997	0	0	0	0
23	46	PC-3p-158523_36	AGTGTCTCTCCTGTAGAAATAGGC	24	chr5A	+	53979378	53979564	ttaggccttgtacaatggaaaatgcttagggaaggtgcttagagaaataaaccagactttccttaagcaccggtgcTTATTTGTACAGGATAGACGCTTaataactaAGTGTCTCTCCTGTAGAAATAGGCaccggtgcttcagaaaaactcggtttattaagcacctcccattgtacaaggccggg	3'	G5	14.6297	2.27249	5.7103	3.3133	0	0	0	0
24	47	PC-5p-648795_5	GAGCGGACCCTGCAAAGCCGACC	23	chr6B	+	544688327	544688429	agcggcgcaaGAGCGGACCCTGCAAAGCCGACCcgtaaaaaagtatattccgcgaatatccttttatacGGGTCCGTTTGTGGGGTCTGCATCtgcagccatc	5'	G5	0	0	2.85515	0	0	0	0	0
24	48	PC-3p-389168_12	GGGTCCGTTTGTGGGGTCTGCATC	24	chr6B	+	544688327	544688429	agcggcgcaaGAGCGGACCCTGCAAAGCCGACCcgtaaaaaagtatattccgcgaatatccttttatacGGGTCCGTTTGTGGGGTCTGCATCtgcagccatc	3'	G5	5.22489	0	0	3.3133	0	0	0	0
25	49	PC-5p-33589_133	CAACCAAGGTCCTCGGAATG	20	chr3B	+	472356720	472356829	gtgggacaacaggctCAACCAAGGTCCTCGGAATGaaacaaagactccatgggtgatccactgcatggttttttttttTTCGAGGACCTTGGTTGAGCCtgttgtccatg	5'	G5	86.7332	84.5366	84.5124	59.1661	14.6283	7.94272	36.055	7.50188
25	50	PC-3p-519_3797	TTCGAGGACCTTGGTTGAGCC	21	chr3B	+	472356720	472356829	gtgggacaacaggctCAACCAAGGTCCTCGGAATGaaacaaagactccatgggtgatccactgcatggttttttttttTTCGAGGACCTTGGTTGAGCCtgttgtccatg	3'	G5	1063.79	999.895	1032.99	709.52	528.449	702.136	671.761	672.669
26	51	PC-5p-301051_17	CTACAATCCTGCCTGTCGGTATC	23	chr2B	-	758316056	758316114	aaCTACAATCCTGCCTGTCGGTATCagcgcatgataCGGACAGGCAGGATTGTAGCTGA	5'	G5	8.35983	8.18096	11.4206	5.20662	0	0	0	0
26	52	PC-3p-624845_6	CGGACAGGCAGGATTGTAGCTGT	23	chr2B	-	758316056	758316114	aaCTACAATCCTGCCTGTCGGTATCagcgcatgataCGGACAGGCAGGATTGTAGCTGA	3'	G5	0	2.72699	0	0	0	0	0	0
27	53	PC-5p-800641_5	GTACTGCAGCGCGCAGTTGGGCC	23	chr5B	-	615140473	615140602	aagggacggggctcctctaacGTACTGCAGCGCGCAGTTGGGCCactgacatgtgggcctgaaagcaagttggcccacctgtcagtgaccCAACTGCGCCCTGCAGTACGTCAGgggagctgagtcctct	5'	G5	0	2.27249	0	0	0	0	0	0
27	54	PC-3p-829388_5	CAACTGCGCCCTGCAGTACGTCAG	24	chr5B	-	615140473	615140602	aagggacggggctcctctaacGTACTGCAGCGCGCAGTTGGGCCactgacatgtgggcctgaaagcaagttggcccacctgtcagtgaccCAACTGCGCCCTGCAGTACGTCAGgggagctgagtcctct	3'	G5	0	0	0	2.36664	0	0	0	0
28	55	PC-5p-74265_70	CGTGACGAACCGGTACTAAGGGGG	24	chr7B	-	681802180	681802278	gacactttagcgccggttCGTGACGAACCGGTACTAAGGGGGgggggaactttagtccccaCTCTTTAGTGCCGGTTGTCGAACCggcactaaagtccg	5'	G5	0	3.63598	0	0	29.2567	17.474	30.3621	23.756
28	56	PC-3p-442664_10	CTCTTTAGTGCCGGTTGTCGAACC	24	chr7B	-	681802180	681802278	gacactttagcgccggttCGTGACGAACCGGTACTAAGGGGGgggggaactttagtccccaCTCTTTAGTGCCGGTTGTCGAACCggcactaaagtccg	3'	G5	0	0	0	0	0	7.94272	9.48816	0
29	57	PC-5p-287941_18	TGCAGTTTTCTGAGTTTGTAACA	23	chr4A	+	618965420	618965600	atgtaggtgatgttttctgaacatcctcataacttattTGCAGTTTTCTGAGTTTGTAACAacttgttatgaatgttctaacgactttgaccattatttggaaacttcataacaagttgATACAAACTCAAGAAAATGCAAATaaggtatcaggatgttcataaaacatcacctacatttg	5'	G5	0	0	0	0	0	0	24.6692	20.005
29	58	PC-3p-21679_186	ATACAAACTCAAGAAAATGCAAAT	24	chr4A	+	618965420	618965600	atgtaggtgatgttttctgaacatcctcataacttattTGCAGTTTTCTGAGTTTGTAACAacttgttatgaatgttctaacgactttgaccattatttggaaacttcataacaagttgATACAAACTCAAGAAAATGCAAATaaggtatcaggatgttcataaaacatcacctacatttg	3'	G5	0	0	0	0	126.17	117.552	89.1887	101.275
30	59	PC-5p-366990_13	GGGCGCAGTTGGGCCACTGACAGG	24	chr4B	-	374442198	374442329	aatgggacgaggctcctctgacgtagtgcaGGGCGCAGTTGGGCCACTGACAGGtgggcccgaaagcaagttggcccACCTGTCAGTGACCCAACTGCGCCctgcagtacgtcaggggagccgagtcccgca	5'	G5	5.22489	0	0	3.78663	0	0	0	0
30	60	PC-3p-105281_52	ACCTGTCAGTGACCCAACTGCGCC	24	chr4B	-	374442198	374442329	aatgggacgaggctcctctgacgtagtgcaGGGCGCAGTTGGGCCACTGACAGGtgggcccgaaagcaagttggcccACCTGTCAGTGACCCAACTGCGCCctgcagtacgtcaggggagccgagtcccgca	3'	G5	13.5847	11.8169	15.4178	9.93991	0	0	0	0
31	61	PC-5p-153052_37	GGACGAGTATGTGCAGCTGC	20	chr2B	+	669441287	669441392	cgcacgatctagctagagtttGGACGAGGATGTGCAGCTGCggtagggcgttcagccacgaccagcAGCTGCACATCCGCGTCCAAGcgctagctaggatcgtcaa	5'	G5	0	0	21.1281	0	0	0	0	0
31	62	PC-3p-94953_57	AGCTGCACATCCGCGTCCAAG	21	chr2B	+	669441287	669441392	cgcacgatctagctagagtttGGACGAGGATGTGCAGCTGCggtagggcgttcagccacgaccagcAGCTGCACATCCGCGTCCAAGcgctagctaggatcgtcaa	3'	G5	0	31.3604	0	14.6732	0	0	0	0
32	63	PC-5p-135880_41	TCTCATTTTCACCACTAACCAGC	23	chr5B	-	8269913	8270100	acaaacttagaacttcaaatattttgcaacggcagaagtactTCTCATTTTCACCACTAACCAGCagtgcatttcccttcaacgcaccctactcttattttgcaactgaaaggaaattcaCTGCTGGTTAGGGTGAAAATGAGAtgtacttcctccgtgccaaaatagcaaggttcaccagagttaga	5'	G5	27.1694	18.1799	6.28133	11.8332	0	0	0	0
32	64	PC-3p-124556_45	CTGCTGGTTAGGGTGAAAATGAGA	24	chr5B	-	8269913	8270100	acaaacttagaacttcaaatattttgcaacggcagaagtactTCTCATTTTCACCACTAACCAGCagtgcatttcccttcaacgcaccctactcttattttgcaactgaaaggaaattcaCTGCTGGTTAGGGTGAAAATGAGAtgtacttcctccgtgccaaaatagcaaggttcaccagagttaga	3'	G5	9.40481	9.08996	3.99721	9.46658	10.9713	0	0	6.25157
33	65	PC-5p-163402_34	TTCACAAACTTTGGCAGTCCATC	23	chr2A	-	55931989	55932205	gagaaacagctccaggcacttgaagccaaTTCACAAACTTTGGCAGTCCATCagaaccatttgaaacttgaattggcttcaagtggttcaaatggttctgatggcgtttcaaatggttctgATGGACTGCCAAAGTTTGTGAATTggcttcaagtgcctggagctgtttctcagtgcgaaatccaacttaagtgtggtaagtaacatagtgtaaggc	5'	G5	13.5847	31.3604	17.7019	17.5132	0	0	0	12.5031
33	66	PC-3p-70465_73	ATGGACTGCCAAAGTTTGTGAATT	24	chr2A	-	55931989	55932205	gagaaacagctccaggcacttgaagccaaTTCACAAACTTTGGCAGTCCATCagaaccatttgaaacttgaattggcttcaagtggttcaaatggttctgatggcgtttcaaatggttctgATGGACTGCCAAAGTTTGTGAATTggcttcaagtgcctggagctgtttctcagtgcgaaatccaacttaagtgtggtaagtaacatagtgtaaggc	3'	G5	0	0	5.7103	0	45.7136	36.5365	43.6455	60.0151
34	67	PC-5p-43259_109	AGCGCTACCGCCGCTGCCCGGACA	24	chr3B	+	63601199	63601357	agcagataagatagttactaaaaatatggtttgactttgcactgcccgggcAGCGCTACCGCCGCTGCCCGGACAgtgttacactgTCTGGACAGCTGTGGTAGTGTTACttgagcattgtaaactcagatcatatatttactatctatcttatttttg	5'	G5	5.22489	2.72699	0	0	54.8563	71.4845	53.1337	36.2591
34	68	PC-3p-182245_31	TCTGGACATCTGTGGTAGTGTTAC	24	chr3B	+	63601199	63601357	agcagataagatagttactaaaaatatggtttgactttgcactgcccgggcAGCGCTACCGCCGCTGCCCGGACAgtgttacactgTCTGGACAGCTGTGGTAGTGTTACttgagcattgtaaactcagatcatatatttactatctatcttatttttg	3'	G5	0	0	0	0	9.14272	9.53126	20.8739	11.2528
35	69	PC-5p-4139_643	ATTCTAACATGGTATCAGATTCCT	24	chr7B	-	689693515	689693752	aatgtgttgtctttgatttggtctcttttgcacttgtgtgttatatatttgggcctattgtctcgcaatgaagatgtacgtgtcgtcttttatcaATTCTAACATGGTATCAGATTCCTagcccgggctagGAGTCTGATACCATGTGAGAGTTGatgaggacgacagatatgttacattgcatgatagtatgtttgagtatagagcgcacagaacagcagagtccaagcaagcactt	5'	G5	114.948	70.4472	82.2283	78.5726	252.339	130.261	225.818	182.546
35	70	PC-3p-127914_43	GAGTCTGATACCATGTGAGAGTTG	24	chr7B	-	689693515	689693752	aatgtgttgtctttgatttggtctcttttgcacttgtgtgttatatatttgggcctattgtctcgcaatgaagatgtacgtgtcgtcttttatcaATTCTAACATGGTATCAGATTCCTagcccgggctagGAGTCTGATACCATGTGAGAGTTGatgaggacgacagatatgttacattgcatgatagtatgtttgagtatagagcgcacagaacagcagagtccaagcaagcactt	3'	G5	7.31485	0	0	0	47.5421	63.5418	83.4958	50.0125
36	71	PC-5p-435073_10	TTTTTGTGACTACAAACATATGCT	24	chr5A	-	509458565	509458667	tacgttatgtgcatgtcttgctTTTTTGTGACTACAAACATATGCTcattcacatgagcATATGTTTGTAGTCACAAAAAAGCaagacatgcacacgaacaat	5'	G5	0	0	0	0	0	0	18.9763	0
36	72	PC-3p-579741_6	ATATGTTTTTAGTCACAAAAAAGC	24	chr5A	-	509458565	509458667	tacgttatgtgcatgtcttgctTTTTTGTGACTACAAACATATGCTcattcacatgagcATATGTTTGTAGTCACAAAAAAGCaagacatgcacacgaacaat	3'	G5	0	0	0	0	0	0	11.3858	0
37	73	PC-5p-761106_5	GCGCTACCTCCGCTGCCCGGACA	23	chr2B	+	618589572	618589742	atcctagcagataagatagttactaaaaatatgaattgactttgcaccgcccgggcaGCGCTACCGCCGCTGCCCGGACAgtgttacactGTCCGGACAGCTGTGGTAGTGTTacctgagcattgtaaactcaaatcatatatttactatctatcttatttttaatagttt	5'	G5	0	0	0	0	9.14272	0	0	0
37	74	PC-3p-36483_124	GTCCGGACAGCTGTGGTAGTGTT	23	chr2B	+	618589572	618589742	atcctagcagataagatagttactaaaaatatgaattgactttgcaccgcccgggcaGCGCTACCGCCGCTGCCCGGACAgtgttacactGTCCGGACAGCTGTGGTAGTGTTacctgagcattgtaaactcaaatcatatatttactatctatcttatttttaatagttt	3'	G5	0	0	0	0	49.3707	42.8907	74.0076	47.5119
38	75	PC-5p-130860_43	GCGCTACCTCCGCTGCCCGGACAG	24	chr4B	-	492733281	492733451	atcctagcagataagatagttactaaaaatatgaattgactttgcactacccgggcaGCGCTACCACCGCTGCCCGGACAGtgttacactgtCCGGACAGCTGTGGTAGTGTTACctgagcattgtaatctcaaatcatatatttattatctatcttatttttaatagttt	5'	G5	0	0	0	0	16.4569	15.8854	11.3858	22.5056
38	76	PC-3p-10913_313	CCGGACAGCTGTGGTAGTGTTAC	23	chr4B	-	492733281	492733451	atcctagcagataagatagttactaaaaatatgaattgactttgcactacccgggcaGCGCTACCACCGCTGCCCGGACAGtgttacactgtCCGGACAGCTGTGGTAGTGTTACctgagcattgtaatctcaaatcatatatttattatctatcttatttttaatagttt	3'	G5	0	0	0	0	127.998	201.745	347.266	325.082
39	77	PC-5p-642657_5	AGGTCCAAATTCCAAATATACAT	23	chr1B	-	585139336	585139523	tgtatgttgacatcacatgaatgtacaatccctaaaaatttcAGGTCCAAATTCCAAATATACATtgagaaacaaaaaagacaaatctggatgtgaatagtggatttgtctttttaattctCAATGTGTATTTGGAATTTGGACCtgaaatttttagggattgtacattcatgtgctgtaaacatcca	5'	G5	0	0	0	0	0	0	0	6.25157
39	78	PC-3p-73008_71	CAATGTGTATTTGGAATTTGGACC	24	chr1B	-	585139336	585139523	tgtatgttgacatcacatgaatgtacaatccctaaaaatttcAGGTCCAAATTCCAAATATACATtgagaaacaaaaaagacaaatctggatgtgaatagtggatttgtctttttaattctCAATGTGTATTTGGAATTTGGACCtgaaatttttagggattgtacattcatgtgctgtaaacatcca	3'	G5	0	0	0	0	40.228	20.6511	53.1337	42.5107
40	79	PC-5p-48910_98	CATCCACGTCTGGGGCGCCGTCGC	24	Un	-	20236993	20237255	gacgccctcgttgctggcgctgctcgagtgaggcgcgggcgaggtaggatgtgaggctcgacctgtcggCATCCACGGCTGGGGCGCCGTCGCgctcgtccatgcttggtgtggatgagggCGACGGCACCGCGGCCGTGGAGCCgacagctcgagcctcgcatcgtatctcgctcgtgcctccctcgagcagcgccggccacgagggcgtccggcgtcctcatctgttgccatcgtgagcgaccaccagctttacaacatct	5'	G5	0	0	0	0	62.1705	31.7709	15.181	45.0113
40	80	PC-3p-1341_1594	CGACGGCACCGCGGCCGTGGAGCC	24	Un	-	20236993	20237255	gacgccctcgttgctggcgctgctcgagtgaggcgcgggcgaggtaggatgtgaggctcgacctgtcggCATCCACGGCTGGGGCGCCGTCGCgctcgtccatgcttggtgtggatgagggCGACGGCACCGCGGCCGTGGAGCCgacagctcgagcctcgcatcgtatctcgctcgtgcctccctcgagcagcgccggccacgagggcgtccggcgtcctcatctgttgccatcgtgagcgaccaccagctttacaacatct	3'	G5	0	0	0	0	1078.84	819.689	1206.89	1205.3
41	81	PC-5p-70401_73	TCAGGACGTTGCAACATTAACACC	24	chr2B	+	233835816	233835912	gatgtagaacgatactggtTCAGGACGTTGCAACATTAACACCtgttcaggtgtTAATGTTGCAACGTCCTGAACcagtatcagcttgttctgcttg	5'	G5	27.1694	5.45397	8.56545	12.3066	0	0	30.3621	10.0025
41	82	PC-3p-543972_6	TAATGTTGCAACGTCCTGAAC	21	chr2B	+	233835816	233835912	gatgtagaacgatactggtTCAGGACGTTGCAACATTAACACCtgttcaggtgtTAATGTTGCAACGTCCTGAACcagtatcagcttgttctgcttg	3'	G5	0	0	3.42618	0	0	0	0	0
42	83	PC-5p-192850_29	TTTATTACAGACGGCAAATCTCAT	24	chr4B	+	669145070	669145232	ttatacagacggcaaagtatgtcttctacttttTTTATTACAGACGGCAAATCTCATactttgccgtctataatataaaacgcagacggcaaagactttgatgtctgtattttattttatagacggcaaagtATGAGATTTGCCATCTGTAATAGAaaaacag	5'	G5	8.35983	13.1804	14.2757	8.51992	0	0	0	0
42	84	PC-3p-347544_14	ATGAGATTTGCCATCTGTAATAGA	24	chr4B	+	669145070	669145232	ttatacagacggcaaagtatgtcttctacttttTTTATTACAGACGGCAAATCTCATactttgccgtctataatataaaacgcagacggcaaagactttgatgtctgtattttattttatagacggcaaagtATGAGATTTGCCATCTGTAATAGAaaaacag	3'	G5	5.22489	0	2.85515	4.25996	0	0	0	0
43	85	PC-5p-780265_5	AGCTCCCGTGCGTTGCACTAGTGC	24	chr7A	+	226152184	226152261	AGCTCCCGGGCGTTGCACTAGTGCagcgcctagctcccgggcgttgcactagTGCAGCGCCTGAGAGCTAGACGCCac	5'	G5	5.22489	0	0	0	0	0	0	0
43	86	PC-3p-555293_6	TGCAGCGCCTGAGAGCTAGACGCC	24	chr7A	+	226152184	226152261	AGCTCCCGGGCGTTGCACTAGTGCagcgcctagctcccgggcgttgcactagTGCAGCGCCTGAGAGCTAGACGCCac	3'	G5	6.26987	0	0	0	0	0	0	0
44	87	PC-5p-393471_12	CTGGTGGGCGTACGGAACACGGGT	24	Un	+	408944738	408944807	cCTGGTGGGCGTACGGAACACGGGTgatttttcttagggaaaaCACCCGTGTTCACGTACGCCCATCCtt	5'	G5	0	0	0	0	0	9.53126	0	7.50188
44	88	PC-3p-262236_20	CACCCGTGTTCACGTACGCCCATCC	25	Un	+	408944738	408944807	cCTGGTGGGCGTACGGAACACGGGTgatttttcttagggaaaaCACCCGTGTTCACGTACGCCCATCCtt	3'	G5	0	0	0	0	0	14.2969	0	13.7535
45	89	PC-5p-841608_5	GCATGGTCATCAAGGGGAAA	20	chr2B	-	238232475	238232699	tccatataacacaatattcaGCATGGTCATCAAGGGGAAAaggggagaaacaagaacatagctccctataacagtatagaaggtaggtgtaggtggcccaatagttcaatgttgtttctccCCATTTCTCCTTGATGACCATGctgattttgtattataaggagccaacttctgtgacctcgcatgcgtcattgtcaggcgagacaatgtcgtgcagtttgatcc	5'	G5	0	2.27249	0	0	0	0	0	0
45	90	PC-3p-440483_10	CCATTTCTCCTTGATGACCATG	22	chr2B	-	238232475	238232699	tccatataacacaatattcaGCATGGTCATCAAGGGGAAAaggggagaaacaagaacatagctccctataacagtatagaaggtaggtgtaggtggcccaatagttcaatgttgtttctccCCATTTCTCCTTGATGACCATGctgattttgtattataaggagccaacttctgtgacctcgcatgcgtcattgtcaggcgagacaatgtcgtgcagtttgatcc	3'	G5	6.26987	2.27249	2.85515	7.09993	0	0	9.48816	6.25157
46	91	PC-5p-36091_125	TGGTTGGTCTGTGTTCATTTC	21	chr5A	-	80630693	80630825	cctccgcgccatggagtctcTGGTTGGTCTGTGTTCATTTCaaacaaggtggtcaggacgtcctgtgcctctctttgttactgcacctcgtttgaGACGAACACAGACCAACCAGAgtctcctggcatggcat	5'	G5	33.4393	56.3577	28.5515	17.0398	71.3132	100.078	110.063	93.7735
46	92	PC-3p-14221_257	GACGAACACAGACCAACCAGA	21	chr5A	-	80630693	80630825	cctccgcgccatggagtctcTGGTTGGTCTGTGTTCATTTCaaacaaggtggtcaggacgtcctgtgcctctctttgttactgcacctcgtttgaGACGAACACAGACCAACCAGAgtctcctggcatggcat	3'	G5	37.6192	87.7181	43.9693	50.6462	54.8563	47.6563	20.8739	46.2616
47	93	PC-5p-487068_8	TGCTTACAAAAATAAACCGGATT	23	chr3B	+	521235156	521235308	ttagagagaTGCTTACAAAAATAAACCGGATTtttatgaagcaccgatgcctatttctacaaaagagaggattttcttaagcactggtgcttatttgtagaaataggcaccggtgcttcacaaaaaTTCGGTTTATTTTTCTAAGCATCtctt	5'	G5	0	0	0	0	0	0	15.181	0
47	94	PC-3p-805848_5	TTCGGTTTATTTTTCTAAGCATC	23	chr3B	+	521235156	521235308	ttagagagaTGCTTACAAAAATAAACCGGATTtttatgaagcaccgatgcctatttctacaaaagagaggattttcttaagcactggtgcttatttgtagaaataggcaccggtgcttcacaaaaaTTCGGTTTATTTTTCTAAGCATCtctt	3'	G5	0	0	0	2.36664	0	0	0	0
48	95	PC-5p-30346_144	AATCCAACTTTTGTCTTGACTAGT	24	chr1A	+	531478548	531478738	tatgtgcgcacaaagtcgttccacgtaAATCCAACTTCTGTCTTGACTAGTataaaaaggacaaaaatgtggtgctaaaaagtaaaaagtcttccttgagatattttctgtctttttacACTAGTCAAGACAGAAGTTGGATTtacgtggaacgactttgtgcgcacatagcatgtcgaggtgaacacaag	5'	G5	0	0	0	0	56.6849	68.3074	149.913	106.277
48	96	PC-3p-18846_207	ACTAGTCAAGACAAAAGTTGGATT	24	chr1A	+	531478548	531478738	tatgtgcgcacaaagtcgttccacgtaAATCCAACTTCTGTCTTGACTAGTataaaaaggacaaaaatgtggtgctaaaaagtaaaaagtcttccttgagatattttctgtctttttacACTAGTCAAGACAGAAGTTGGATTtacgtggaacgactttgtgcgcacatagcatgtcgaggtgaacacaag	3'	G5	0	0	0	0	91.4272	77.8386	182.173	77.5195
49	97	PC-5p-35630_126	GCGAAGGATTTGCAGATACTC	21	chr7B	+	112393636	112393735	aaagcaaagattgcgaagagcGCGAAGGATTTGCAGATACTCcgtaaaatcactttatggAGTCTCTGCCAATTCTTCGTGttcttaacgtctttgcagt	5'	G5	58.5188	39.0868	51.9637	30.7664	45.7136	31.7709	47.4408	28.7572
49	98	PC-3p-11146_308	AGTCTCTGCCAATTCTTCGTG	21	chr7B	+	112393636	112393735	aaagcaaagattgcgaagagcGCGAAGGATTTGCAGATACTCcgtaaaatcactttatggAGTCTCTGCCAATTCTTCGTGttcttaacgtctttgcagt	3'	G5	120.173	110.897	120.487	94.6658	67.6561	49.2449	53.1337	46.2616
50	99	PC-5p-2548_948	AGTTGAAGATGAGATATTGAA	21	chr3B	-	254140241	254140325	tcttcaggaacAGTTGAAGATGAGATATTGAAcgaagattttatttctttttgtccaATATCTCATTTTCAACTATCCctgatga	5'	G5	267.514	289.515	271.81	210.631	160.912	114.375	157.503	82.5207
50	100	PC-3p-28348_151	ATATCTCATTTTCAACTATCC	21	chr3B	-	254140241	254140325	tcttcaggaacAGTTGAAGATGAGATATTGAAcgaagattttatttctttttgtccaATATCTCATTTTCAACTATCCctgatga	3'	G5	70.0136	85.4456	63.3843	61.5328	25.5996	0	0	0
51	101	PC-5p-262536_20	CATCCATGTCTGGGGCGCCGTCGC	24	Un	-	435121388	435121601	atgccctcgttgctggcgctgctcgagcgaggcgcgggcgaggtaggatgtgaggctcgacctgtcggCATCCATGGCTGGGGCGCCGTCGCgctcgtccatgcttggtgtggatgagcgcAACGGCACCACGGCCGTGGACGCCgacagctggagcctcgcatcttatctcgctcgcacctccctcgagcagcgccggccacgagggcgtccg	5'	G5	0	0	0	0	62.1705	7.94272	15.181	26.2566
51	102	PC-3p-56156_88	AACGGCACCACGGCCGTGGACGCC	24	Un	-	435121388	435121601	atgccctcgttgctggcgctgctcgagcgaggcgcgggcgaggtaggatgtgaggctcgacctgtcggCATCCATGGCTGGGGCGCCGTCGCgctcgtccatgcttggtgtggatgagcgcAACGGCACCACGGCCGTGGACGCCgacagctggagcctcgcatcttatctcgctcgcacctccctcgagcagcgccggccacgagggcgtccg	3'	G5	0	0	0	0	89.5986	44.4792	49.3384	73.7685
52	103	PC-5p-295642_17	ATTAATTGACACTGAAATGG	20	chr3A	+	607185755	607185886	atgatactccctccgtcccatATTAATTGACACTGAAATGGatgtatttcactgctagatacatccatacgtatttcactgctagatacatccatttcagcgtcaattaatatgtgaaggagggagtatata	5'	G5	0	0	3.99721	0	18.2854	0	0	12.5031
53	104	PC-3p-115945_48	ACCATGTGGCAGTATATACT	20	chr6B	-	244468353	244468557	cataactcgctttggagtatcacagatatagtatatgaacatactaaaaatgataaagtagtatatatactgccacatggtagtatatgagaaatgggtgtagctccatttctcatatactACCATGTGGCAGTATATACTctactttattatttttagtatgttcacatactatatctaagatactccaaagtgagttatgtga	3'	G5	9.40481	14.9984	19.986	9.93991	0	0	0	0
54	105	PC-3p-265612_20	TTATAGACGGCAAAGTATGAGAT	23	chr4B	-	669145002	669145221	cattacagatggcaaattagtctttaccgtctgtttttctattacagatggcaaatctcatactttgccgtctataaaataaaatacagacatcaaagtctttgccgtctgcgttttataTTATAGACGGCAAAGTATGAGATttgccgtctgtaataaaaaaagtagaagacatactttgccgtctgtataaaaaacgcagacgtcaaaaaagaagcac	3'	G5	5.22489	14.0894	15.9888	14.1999	0	0	0	0
55	106	PC-5p-182343_31	AAAATGGATAAAAGAGAATGTATC	24	chr1B	-	664605326	664605460	ctaatactccctccatccggaaatacttgtcatcAAAATGGATAAAAGAGAATGTATCtagatgtattttagttctagatacatctctttttatccattttgatgacaagtatttttggacggagggagtatatc	5'	G5	22.9895	4.09048	0	0	0	0	0	0
56	107	PC-3p-25987_162	TCGAGATCCAACGGCTGAGGT	21	chr6B	+	437637372	437637511	tcagccgttggatctttgatccagcggacatgtgaggtgctccaatttttctgcaagaagcccctccaaaaatcactaaatgacgcgcaggtccaggggctcctgagatgtccgctggaTCGAGATCCAACGGCTGAGGT	3'	G5	45.9791	9.54445	10.2785	20.8265	14.6283	9.53126	18.9763	13.7535
57	108	PC-3p-26255_161	TGTTAGTTAAATCTTTGGTC	20	chr5B	+	398551364	398551510	attttgaccatagatttaactaacaaaatgtttacgcatgttactaaaaattatatcactgaaactatgttctaatacgaatccaaaaatataatttttgttgacatgcatcaacatttTGTTAGTTAAATCTTTGGTCaaaattta	3'	G5	0	21.8159	38.83	17.9865	0	0	0	8.7522
58	109	PC-3p-294134_17	CGACTGGCTTCTATCTTGTT	20	chr6A	-	607698518	607698621	tcatgggcctcgctaattgtttcttccgcACAATATACAAGCCAGTCGTGCgtgCGACTGGCTTCTATCTTGTTcgagagaagtaaaattaggttggtccaggc	3'	G5	0	0	0	0	29.2567	9.53126	13.2834	0
59	110	PC-3p-109149_50	ATTCTAGATGTATATGATTTTCTC	24	chr2A	-	245696572	245696752	acaaagtcaaactttataaattttgaccaagtttatagagaaaactatttatatctacaataccaaatatatataatatgaaagtatgtgttgtgatgtatctaagcacacgtatttggtATTCTAGATGTATATGATTTTCTCtacaaacttggtcaaagtttataaagtttgacttcta	3'	G5	15.6747	4.99948	2.85515	6.15328	0	0	0	7.50188
60	111	PC-3p-401502_11	ATGGACTTTTGTAGAAGTATTACG	24	chr1A	-	569309919	569310040	gacgccgccacatggtcgtaatacttccgcaaaagtccattagtggtgtatacagtagtcatgcatgtttgcatctcttgtcATGGACTTTTGTAGAAGTATTATGactatgtggcggctct	3'	G5	0	0	0	0	20.114	0	0	12.5031
61	112	PC-3p-15592_240	TGATTTTCCTCTATAAGCGCACC	23	chr7B	-	232863013	232863166	accatattgagctcctctgaaaatgaaaatagatgcccttatataggaaaattagcctaaattcatacggatttcgattgaaattcgttatgaatttaagtTGATTTTCCTCTATAAGCGCATCtatgctcatttctgagtagttttttatatt	3'	G5	0	0	0	0	0	46.0678	111.96	190.048
62	113	PC-3p-130411_43	TACAAGATTCTGGGAGAAGCT	21	chr2B	+	503117935	503118109	cttccataatcttgagaatcgaccttccacatagcttctctcagaattttgtacccattttttttacaatcctaactagttaggatgtgaacagctaggattgtaaaaaaaaatatgagTACAAGATTCTGGGAGAAGCTgtgtgaaggattgattcttaagattctggaagaag	3'	G5	8.35983	2.27249	0	5.20662	14.6283	0	20.8739	0
63	114	PC-5p-48321_99	TAAACCGGATTTTTCTGAAGCACC	24	chr7B	-	349107719	349107898	gtacaatgggaggtgcttagggagatgcttagaaaaaTAAACCGGATTTTTCTGAAGCACCggtgcctatttctgtaagagagacgcttagttaagtgtctatcctatacaaataagcaccgatgcttaagaaaagactggtttatttctctaagcacctctcctaagcacctcccattg	5'	G5	29.2594	7.72646	11.4206	12.3066	0	12.7084	0	0
64	115	PC-3p-23957_172	TGAATTTATGTTGAATTTTCT	21	chr5A	+	605267542	605267675	ctcaaagtgaaaatagatgccctaatagagaaaattttaacctaaattcatagtgaatttctctgaaattcatagaaatttactaTGAATTTATGTTGAATTTTCTctataagcgcatctattctcacttttta	3'	G5	0	0	0	0	124.341	65.1303	108.165	77.5195
65	116	PC-5p-25929_162	TATTGCAGTATGGCAGGCACACGA	24	chr5B	+	536736178	536736363	tagtttccttcctatccgtcagatatagatcggatggcctaTATTGCAGTATGGCAGGCACACGAtcatcaccgacaatgctttttataagagtagggataaaatatagagttggtgatgatggtgggcctgccatcctgcaatgtaggtcgtccgatttatatctgacggataggaaggaaaata	5'	G5	0	0	0	0	87.7701	52.4219	70.2123	55.0138
66	117	PC-3p-336532_14	TGAATTTATGTCTAATTTTCTC	22	chr2B	-	739802277	739802446	gccttgttgagctcctctcaaagtgaaaatagatgcccttatacaggaaatttgacgtaaattaatattgaatttctctgaagttagtagaaatttattaTGAATTTATGTCTAATTTTCTCtataagcgcatctatgctcattttttttagtaaagttaatcacaaata	3'	G5	0	0	0	0	10.9713	0	15.181	0
67	118	PC-3p-346198_14	TGAATTTCCTCTATAAGCACATC	23	chr4B	-	635768581	635768724	attgagctcctctgaaaatgaaaatggatgcccttatatagggaatttaggctaaattcatacgaatttctcttgaaatttgttatgaatttaattTGAATTTCCTCTATAAGCACATCtatgctcatttctgagtagcttttt	3'	G5	0	0	0	0	0	0	0	17.5044
68	119	PC-5p-88951_60	TTGGACATCTGAGTAGCTCTCAGC	24	chr5B	-	36698924	36699092	gaggttcgctccaaattttagctcatTTGGACATCTGAGTAGCTCTCAGCaaaatagacaaattgggtcaaaacatcacatgaacagtaaactgtttttacagaccctggatttgttttttttttgagagtttctcagttgtccaaatgatttgaaaattatggcggac	5'	G5	18.8096	6.36297	3.42618	10.4132	0	0	0	0
69	120	PC-5p-154256_36	AGCTTCAATCCATTCGGAATAGTG	24	chr3A	+	2070781	2070950	caatgacgaagagttgcaatgctcacctacatgtgttgattAGCTTCAAGCCATTCGGAATAGTGtagattgcactgcagcatagattgcactgagctatgtgcagtgcaatctacactattccgaatggcttgaagcaaattaaccagcattgcacctcttttttaata	5'	G5	0	0	0	0	23.7711	11.1198	13.2834	11.2528
70	121	PC-3p-7345_424	TTGATTTTCCTCTATAAGCGCACC	24	chr2B	-	733153142	733153262	tgaaaatgaaaatagatgcctttatatagggaaattagcctaaattcatacggatttcgattgaaattcgttatgaatttaagTTGATTTTCCTCTATAAGCGCATCtatgctcatttctg	3'	G5	0	0	0	0	228.568	130.261	157.503	180.045
71	122	PC-3p-97955_55	ACCTGTCATTGACCCAACTGCGCC	24	chr3A	+	117211120	117211249	aatggacgaggctcctctgacgtactgcagggcgcagtcgggccactgacaggtgggcccgaaagcaagttggcccACCTGTCAGTGACCCAACTGCGCCctgcagtacgtcaggggagccgagtccccg	3'	G5	15.6747	12.7259	2.85515	8.51992	0	0	0	0
72	123	PC-3p-62080_81	TGGCTGGTTCTATGGATAAAT	21	chr4B	-	660673064	660673171	aatcctctggctgaatttgtccatagcatcagccatcctgcaattcaactctgttgcctttttgcacgacgaTGGCTGGTGCTATGGATAAATtcaactcgatggttg	3'	G5	31.3494	9.08996	0	12.3066	0	0	0	6.25157
73	124	PC-3p-104071_52	ATCTAGACAAATGTAAGACA	20	chr3A	-	424273094	424273212	acctccgtcccaaattacctctcttagatttgtctagatacggatgtatctaacactaaaacgtgtctagatacatccgtATCTAGACAAATGTAAGACAagtaattcaggacggaggg	3'	G5	0	4.09048	0	3.3133	12.7998	15.8854	0	23.756
74	125	PC-3p-57686_86	ATTGACCCAACTGCAGGTGCA	21	chr5B	+	560155585	560155682	gcaccgtaactgcacctgcagttgggccaatgacatgtgggcctaacagacggctggcccacatgccATTGACCCAACTGCAGGTGCAgttacggcac	3'	G5	27.1694	5.90847	10.2785	13.7265	0	0	0	0
75	126	PC-3p-499938_7	GCACGAACCGTCACTAAAGGCCC	23	chr1B	-	463309987	463310093	taagggcctttagtgccggttctgcaaccgacactaaagggtggagactaaagcccccctcccccctttagtaccggttcgGCACGAACCGTCACTAAAGGCCCacc	3'	G5	0	0	0	0	0	0	0	16.2541
76	127	PC-3p-42632_110	TTAGGAACATGTGTGCTCTCTTGT	24	chr2B	+	474329287	474329498	agttttcatataactttccaacgcagtttcttttgttgaacgcaaaaaatcatcatttatgatgatacaagagagcacacgtcttcctaaacaagagatcataaactaacatcacttgtTTAGGAACATGTGTGCTCTCTTGTatcatcataaatgatgattttttgtgttcaacaaaacaaactacgttggaaagttatatgaaaactaat	3'	G5	0	0	0	0	98.7414	79.4272	87.291	77.5195
77	128	PC-3p-72763_71	CTCTTTAGTGCCGGTTGTAGAACC	24	chr6B	-	12395127	12395218	actttagcgccgattcgtgccgaaccggtagtaagggggggggggctttagtctccaCTCTTTAGTGCCGGTTGTAGAACCggcactaaagg	3'	G5	0	2.27249	0	0	25.5996	27.0052	39.8503	17.5044
78	129	PC-5p-30373_144	GCGTGACTGGGAGCTAGGTCGCC	23	chr3B	-	518667517	518667595	ccggcgcgtggggGCGTGACTGGGAGCTAGGTCGCCcccaggggccgaactagcgccgggcacgcccccaggccgctct	5'	G5	0	26.3609	28.5515	17.0398	0	0	0	0
79	130	PC-3p-3332_762	TAAAACCACGACGAGTAAATC	21	chr6B	+	207473445	207473555	gtatcgtttgttattccctccgttccgatttactcgtcgtggttttagttcaaatttgaacTAAAACCACGACGAGTAAATCagaacggagggagtatgtgataatgaaaa	3'	G5	193.321	62.7207	61.6712	105.079	74.9703	23.8282	39.8503	40.01
80	131	PC-3p-316663_16	GAATTTAGGTTGAATTCTCTCT	22	chr3A	-	33590322	33590454	ctcaaagtgaaaatagatgcccttatacagagaatttgacctaaattcatagtgaatttctctgaaattcatagaaatttattatGAATTTAGGTTGAATTCTCTCTataggcgcatctatgctcagttttta	3'	G5	0	0	0	0	0	0	0	20.005
81	132	PC-3p-280_7641	TTGAATTTCCTCTATAAGCGCATC	24	chr4B	-	673573215	673573378	cctctgaatatgaaaatagatgcccttatataggaaatttaggctaaactcatacgaatttctcttttaatttgaatacgaatatatgcccttattgagctcctctgaatatgaatttaatTTGAATTTCCTCTATAAGCGCATCtatgctcatttctgagtag	3'	G5	28.2144	9.99895	7.42339	13.2532	4585.99	2068.28	3523.9	2355.59
82	133	PC-5p-310700_16	TTAGTTGGCACTCAAATGGAT	21	chr2B	-	210717636	210717736	tccctccgtccggaaTTAGTTGGCACTCAAATGGATgtatctagatgtatgtcagtgctagatacatctgtttgagcatcaactaattccggacgaagtag	5'	G5	6.26987	5.45397	25.1253	4.73329	0	0	0	0
83	134	PC-5p-11252_305	AAGACCGATTGTGGCGGGAGC	21	chr2A	-	773209938	773210129	gtagtgcttcctctatcctcgtgcgtcaactttgaccgtaaatttaactaccAAGACCGATTGTGGCGGGAGCaaaaattatatcagtgaattcgtattcgaaagaagttttcaattatataattttttctcccgccgcagttggtctcgttggttaaatttatggtcaaagttggacctcggaaagcgcgg	5'	G5	103.453	36.3598	32.5487	32.6597	0	0	0	0
84	135	PC-3p-127382_44	GAATTTAGGTCGAATTTTCT	20	chr7B	-	22355662	22355828	gccgtgttgagctcctctcaaaatgaaaatagatgcccttatacagggaatttgacctaaattcatactgaatttctctgaagttagtagaaatttattatGAATTTAGGTCGAATTTTCTctataagcgcatctatgctcatttttttagtaaagttaatcacaac	3'	G5	0	0	0	0	0	11.1198	24.6692	30.0075
85	136	PC-3p-25379_165	CATCTGCCTATGACTTCTCGT	21	chr5B	+	653365155	653365265	caactgtcgacgcatgagaagttaccggcagattgcgggggtctggaggtaaaaatatcattccaagaacaccctgcCATCTGCCGATGACTTCTCGTaagtcttcagctg	3'	G5	66.8786	23.6339	0	23.1931	0	0	0	0
86	137	PC-5p-226271_24	TGCACCTATAGAGGAAATTGGAC	23	chr3B	-	819138692	819138822	gatctcctctcaaagtgaaaatagaTGCACCTATAGAGGAAATTGGACctaaatttataaataaaaattgattatgaatttatgtttaattttctctataagtgcatctatgttcactaacagagaagttt	5'	G5	0	0	0	0	0	7.94272	15.181	13.7535
87	138	PC-5p-14598_252	AGAAAGCAATGTCAGAGGAGT	21	chr7B	+	657251150	657251358	ccagtagcttccaactgcgacaacattagtaagggcaagtgcattattgatctggttattactcaagAGAAAGCAATGTCAGAGGAGTtttaggaacagtctgaagagaagctgattatttatatttgaggagagtttatattcagactgctgttgaagctcatctggcattgctttctcttgaagtgtagtctcattattaatgcact	5'	G5	106.588	49.9948	41.1141	40.7063	118.855	68.3074	87.291	68.7673
88	139	PC-3p-98540_55	TTGGTAATTGATGACAATCTC	21	chr7A	-	582530804	582530891	agtgattgtcatcaattaccaaaatgggggatattgaaagaacatgcggtgcccccatgtttggttTTGGTAATTGATGACAATCTCt	3'	G5	0	0	0	0	27.4282	19.0625	18.9763	22.5056
89	140	PC-3p-103647_53	ATGATAACACCCTTAAAGACTCTT	24	chr7B	+	392583123	392583277	gaagtgttagcagaataagcagaagtgttagcagaataagactctagagggtgttatcataatagacccaccctatatatataggatgagtctattATGATAACACCCTTAAAGACTCTTattctgcacaccaaaaagcttattctgcacacccg	3'	G5	28.2144	39.0868	23.4122	19.4065	0	0	0	0
90	141	PC-5p-56893_87	TTAGAGATTTCAATGTGGATT	21	chr6A	-	499645313	499645490	atgatcgataatccctccatttctaaatataagtctttTTAGAGATTTCAATGTGGATTaggtacggatgtatatagacacagtttagagtgagattcacgcatttcgctgcgtatgtagtccatattgaaatcgtctaaaaagacttatatttaggaacggagggagtacttggtac	5'	G5	11.4948	13.1804	6.85236	5.67995	0	14.2969	0	17.5044
91	142	PC-5p-226410_24	TAGGATAATTCGCTTTTTGGTAC	23	chr5B	+	660235812	660235999	gatggtatggagctctccaaaattattttggaacggagtcctgaTAGGATAATTCGCTTTTTGGTACgaagttcagcaaaagccttccaaatagcgatattcgaaaggctcttgctgaacttcgtaccaaaaagcgaattatcctatcaggactccgttccaaaataactttgggcagcttcatacca	5'	G5	0	0	0	0	0	9.53126	11.3858	15.0038
92	143	PC-5p-133455_42	ATAATTGTCAGAGAAATGGAT	21	chr6B	+	115271409	115271521	ttccctttgtccggaaATAATTGTCAGAGAAATGGATaaagatggatctatttagaactaaaatatgtttatatacatctatttctccgacaaatattttcggacggaggtta	5'	G5	0	0	0	0	9.14272	12.7084	36.055	46.2616
93	144	PC-3p-79602_66	CCCGGCAGTTAGGTAAAGTCACA	23	chr7B	-	683198699	683198809	ggtcatatcttatattgtgatatggctctacataactgccaggtagtacactgtccagcagtgaactgCCCGGCAGTTAGGTAAAGTCACAtcacagtattaaatatgttt	3'	G5	0	0	0	0	0	19.0625	36.055	43.761
94	145	PC-5p-118872_46	GGTTTGAGGGCCGAAATCGGAAGC	24	chr3B	-	739898405	739898524	acGGTTTGAGGGCCGAAATCGGAAGCgcgcgggacatggcccacaaatctagatattctcttctaccgctcgtgtttgcgggctctgttccgccgcatccgattttggcccttaaacatg	5'	G5	0	0	0	0	20.114	9.53126	17.0787	25.0063
95	146	PC-3p-60094_83	CCTGACTTATAAGTCACCTGACC	23	chr6A	+	37861890	37861984	taagtcacctgacttataagtcaggtgacttaaaaacagtgacttataagtcatgtctgtttggttgtcaCCTGACTTATAAGTCACCTGACCac	3'	G5	0	11.3624	18.273	12.3066	0	0	0	0
96	147	PC-5p-99955_54	AAAACGACGTTTTTTGTGGCTTGT	24	chr2B	+	779421418	779421597	cggacattttatgtgcgttcacaaggtttcagtgaAAAACGACGTTTTTTGTGGCTTGTgtaaaaaagataaagaaatgcctcgtgaatagttagaatgaagcatcagaaattgtcttttttacacaagccaccaaaaacgtcgtttttcaccgaaaccttgtgaacgcacataaaatgt	5'	G5	0	0	2.85515	4.25996	9.14272	14.2969	24.6692	16.2541
97	148	PC-5p-8594_375	TGGATGACACGTGACATTTAC	21	chr4A	+	46587828	46588002	gtctcatgggctagcatgtgagacccatcctgaTGGATGACACGTGACATTTACaaatcacaaagcatataccccacccccacttgaaatcaggagatgagagagattagatgctttatgatttgtgaatgccacgtgtcatccatcaggatggatctcacctgctagtccgtga	5'	G5	253.93	24.5429	145.042	9.46658	0	0	0	0
98	149	PC-5p-297900_17	TGCCCTTATACAGGAAATTTGAC	23	chr3A	+	678683706	678683859	ttgagctcatctcaaagtgaaaatagaTGCCCTTATACAGGAAATTTGACctaaattcagagtgaatttctctgaaattcatagaaatgtactatgaatttaggttgaattttctctataagcgcatctatgctcattttttagtaaagttaat	5'	G5	0	0	0	0	0	0	0	21.2553
99	150	PC-5p-18866_207	GCCTTTAAGGCACCTGCCTTT	21	chr7B	-	63313335	63313520	agaaaaaaaacatagataagggggtgtaggacacggacacagcttcggtGCCTTTAAGGCACCTGCCTTTgagtcactgacatgtgggccagtcacctgttggacccacatgtcatagacacaaaggtaggtgccttaaggcaccgaagcattatccgtaggacacccacttttagtttttttgaa	5'	G5	0	28.6334	49.6796	24.1398	0	0	0	7.50188
100	151	PC-3p-175567_32	AAGTAGTACTTTTTGGCCAGAGCT	24	chr2B	-	358819672	358819798	attctttggccgaagtagtacttttcggccacagctaggccgaaatagtacttttcggccacagctaggccgaagcagtacttttcggccagagctaggccgAAGTAGTACTTTTTGGCCAGAGCTa	3'	G5	0	0	0	0	0	14.2969	20.8739	15.0038
101	152	PC-3p-29687_146	TCATTTGGTTGAATTAGGGA	20	chr2B	-	178132753	178132919	acttaggtatgcagatttgaaatctttagggtaccctccgacctccttagttcaactaaatgaactaaaatttcagaatttacaacacttttgaaattttagtTCATTTGGTTGAATTAGGGAgggccacaggagaccttaaaggatccaaatttgcatccctactt	3'	G5	65.8336	68.6292	58.8161	48.7529	0	0	0	0
102	153	PC-5p-214697_26	AATTTGACCTATATTCATACTGA	23	chr2B	-	29298087	29298241	ttgagctcctctcaaaatgaaaatagatgcccttatagaaggAATTTGACCTATATTCATACTGAatttcacagaagtttgtagaaatttattatgaatttaggttgaattttctctataagcgcatctatgcttatttttttagtaaagttaat	5'	G5	0	0	0	0	31.0852	12.7084	0	25.0063
103	154	PC-3p-69977_73	TTGACCCAACTGCAGGTGCA	20	chr3B	-	252687701	252687830	cccggactgaacttcagtgccgtaactgcacctgcagttgggccaatgacatgtgggcctaacagacggctggcccacatgccaTTGACCCAACTGCAGGTGCAgttacggcacccaagcagcgtccttc	3'	G5	0	8.63546	27.9805	14.1999	0	0	0	0
104	155	PC-3p-118437_47	TTGGTCCCTGTTGGTGGCACCAAC	24	chr7B	+	661908065	661908258	atcggtcccggttggtggctccaaccggaactaatgccccctttagtcccagttggtgtcaccaaccgggaccaaaggcctcttttcagcagcccaaagggcgggaaacgaaggcctTTGGTCCCTGTTGGTGGCACCAACcgggactaaagggggggcattggtcccggttggtgtcacgaatcgggactaaa	3'	G5	5.22489	0	0	5.20662	9.14272	12.7084	11.3858	15.0038
105	156	PC-5p-263798_20	GGTTCATGGCACAAACTGATACT	23	chr7A	-	638872175	638872277	ccccacgatcacctttagtactGGTTCATGGCACAAACTGGTACTaaagggctaacctttagtaccggttcgtgccatgaaccgggactaaaggggtctgacc	5'	G5	0	0	0	0	0	0	15.181	15.0038
106	157	PC-5p-150121_37	TCTGTGAATAATTATAAGAGC	21	chr7A	-	682330861	682330951	gtctactcccTCTGTAAATAATTATAAGAGCatttagatcactattttaatgatctaagcgcacttatatttctttacagagagagtactt	5'	G5	7.31485	0	0	7.09993	16.4569	0	0	7.50188
107	158	PC-3p-161005_35	TGTCCGGACAGCTGTGGTAGTGTT	24	Un	+	313658512	313658695	ccatgcatcctaccagataagatggttactaaaaatatggactgactttgcactgcgcgggcagcgctaccgccgctgcgcggacagtgttacacTGTCCGGACAGCTGTGGTAGTGTTacctgagcattgtaaactcaaatcatatatttactatctatcttattttcaatagttgtgcacat	3'	G5	0	0	0	0	27.4282	23.8282	17.0787	40.01
108	159	PC-3p-176780_32	CCTTTGGTCTCGGTTCGTGGCACC	24	chr5B	-	464485030	464485236	caagggcattggtaccggttcgtggcaccaaccgggactaatgccccctttagtcccggttggtggcaccaaccgggaccaaaggccaattttcagcagcccaaagggcgggaagcggcggCCTTTGGTCTCGGTTCGTGGCACCaactgggaataaaggggtgcattggtcccggttggtgccaccaaccgggaccattgctccct	3'	G5	0	0	0	0	12.7998	15.8854	13.2834	10.0025
109	160	PC-3p-12263_287	TGATTTTCCTCTATAAGCGCATC	23	chr5B	-	545297507	545297660	gccatattgagctcctctgaaaattaaaatagatgcccttatatagggaaattagcctaaattcatacggattttgattgaaattcgttatgaatttaactTGATTTTCCTCTATAAGCGCATCtatgctcatttttgagtagttttttatata	3'	G5	0	0	4.56824	0	0	103.255	138.527	176.294
110	161	PC-3p-225558_24	CAGTGACCCAACTGCACCCTG	21	chr7B	+	464359544	464359680	tctgtgcggacgaggctcctctgacgtactgcagggtgcagttgggccactgacaggtgggcccgaaagcaagttggcccacctgtCAGTGACCCAACTGCACCCTGcagtacgtcaggggagccgagtcccatctg	3'	G5	0	0	0	2.36664	0	12.7084	20.8739	0
111	162	PC-3p-74258_70	AAGAAAAGCCTGATTTATTTCTCT	24	chr5B	+	15640146	15640306	gatgcttagagaggtgcttagaaaaataaatcgggtttttctaaagcaccggtgcctatttctataggagagacgcttagttaagcgtctatcctgtataaataagcaccgatgcttAAGAAAAGCCTGATTTATTTCTCTaagcacctctcctaagcact	3'	G5	24.0345	9.08996	7.42339	6.62661	0	0	0	0
112	163	PC-5p-317596_16	TAAATCTGGTTTTCTGAAGCACC	23	chr4A	-	637645483	637645661	gtacaatgctaggtgcttatggaggtgcttagaaaaaTAAATCTGGTTTTCTGAAGCACCaatgcctatttctagaggagagacgcctaattaagtgtctatcctgtataaataagcaccggtgcttaagaaaagtctggtttatttcttcaagcacctcccctaaacaccttgcattg	5'	G5	0	2.27249	2.85515	0	10.9713	0	15.181	7.50188
113	164	PC-5p-105283_52	GCGCTGCCCTGTGAGCCTGC	20	chr1B	+	657091228	657091318	ctagggcGCGCTGCCCTGTGAGCCTGCtggcccttctgggcctgaatttgcataccctaggtctggcaggcccaccgggcagcgccccaac	5'	G5	0	0	0	0	0	20.6511	37.9526	23.756
114	165	PC-3p-63723_79	CGTTACGAACCGGCACTAAAGGC	23	chr5B	-	542149722	542149840	tcactttagtgccggttcgtgacgaaccggtactaaaagggcgggggctttagtccccactctttactgccggttggcaaaccggcactaaaggcCGTTACGAACCGGCACTAAAGGCc	3'	G5	0	2.72699	0	0	38.3994	19.0625	34.1574	27.5069
115	166	PC-3p-99648_54	TGAATTTATGTCGAATTTTCT	21	chr5A	-	3200100	3200232	ctcaaagtgaaaatagatgcccctatacatggaatttgacctaaattcatagtgaatttctctgaaattcatagagattggttaTGAATTTATGTCGAATTTTCTctataggcgcatctatgttcattttttg	3'	G5	0	0	0	0	31.0852	12.7084	26.5668	18.7547
116	167	PC-5p-8345_384	TGGATAAAAGAAGATGTATC	20	chr1B	-	465976645	465976781	gcatatactccctccgtctgaaaataattgtcatcaaaaTGGATAAAAGAAGATGTATCtagatgtattttcggtgtaggtacatctttttttatccattttgatgacaagtatttttggacggagggagtatgact	5'	G5	0	69.5382	93.0778	32.1864	0	0	0	0
117	168	PC-5p-51172_95	GGTCCCGGTTGGTGGCTTGAACC	23	chr7A	+	691996226	691996319	caccaccattGGTCCCGGTTGGTGGCTTGAACCgggaccaaaggctcccctttagtcccggctcatgtcaccaaccgggaccaatgaggtgcct	5'	G5	0	12.7259	16.5599	9.46658	10.9713	0	11.3858	7.50188
118	169	PC-5p-163138_35	CTGTAGTTTAGAGGAGCTCGAGAG	24	chr7A	+	520482699	520482779	aaagcCTGTAGTTGAGAGGAGCTCGAGAGggtgggcgcaatagtgcttataaaccactctcgagctctctcaactagcaag	5'	G5	0	0	0	0	25.5996	19.0625	22.7716	15.0038
119	170	PC-5p-39428_117	CTGTAAATTAATATAAGAGC	20	chr5B	+	562534193	562534281	catactccctCTGTAAATTAATATAAGAGCgtttagatcactattttagtattctaaacgctcttatattagtttacggagggagtaca	5'	G5	0	22.7249	22.8412	10.4132	0	0	9.48816	0
120	171	PC-3p-102513_53	AAGTATTATGGAATTGAGGGA	21	chr4A	+	97196259	97196372	aacactgaaatgtactccctccgttccataatacttgtcatggttgttgttcaaatttgaactaaaaccacggcAAGTATTATGGAATTGAGGGAgtagttaggtttcggtagg	3'	G5	13.5847	15.4529	17.7019	11.8332	0	0	0	0
121	172	PC-5p-11795_295	TTAGGGTTTAGGATTCAGGCC	21	chr3B	-	55279390	55279486	acatacaTTAGGGTTTAGGATTCAGGCCatttatttttgttctgttgattatcagactagaaatgatgtggcctgaatactagaccctgatgtagac	5'	G5	21.9445	18.1799	13.1337	10.8866	78.6274	82.6043	87.291	58.7647
122	173	PC-5p-61268_82	TAATTGACGCAGCCTCTATA	20	chr1A	+	374673126	374673245	atatattagtatattactccctccgatcagaatTAATTGACGCAGCCTCTATAcatcgtccattttacattgtacagacgctgcatcaattaattcggatcggagggagtactaataatt	5'	G5	0	19.5434	13.1337	5.20662	0	0	0	6.25157
123	174	PC-3p-135057_41	TTGAATTTCCTCTATAAGCGTATC	24	chr7B	+	699319205	699319325	tgaaaatgaaaatagatgcccttatatagggaatttaggctaaattcatacgaatttctcttgaaatttgttatgaatttaatTTGAATTTCCTCTATAAGCGTATCtatgctcatttctg	3'	G5	0	0	0	0	23.7711	7.94272	45.5431	45.0113
124	175	PC-3p-66134_77	TGTAGAAATAGGCACCGGTGCT	22	chr5A	+	562757982	562758184	ctaaggccttgtacaatgcatggtgcttaggagagttgcttatagaaataaaccaggcttttcttaagcacatgtgcctatttgtacagggtagacgcataactaggcgtctctccTGTAGAAATAGGCACCGGTGCTtcagaaataccctgtttatttttctaagcaccaccctaagcatctagcattgtacaaggcttaaa	3'	G5	0	0	0	4.73329	0	58.7761	0	37.5094
125	176	PC-5p-83083_64	CATTTGAGCATCTGAGAAGC	20	chr2B	-	288447145	288447300	cgccccaaaattcatctCATTTGAGCATCTGAGAAGCtctcggcaaaaaagacaaaatcagggtctgtaaaatgttcactgttcacgcactgttttgacccgatttgtcttttttgccgagagctgctcagatgtccaaataagttgaattttggg	5'	G5	0	25.4519	15.9888	8.99325	0	0	0	0
126	177	PC-3p-20814_192	TCTTCTGTAGAAATAGGCACC	21	chr2B	-	48987928	48988130	ataaggccttgtacaatgggaggtgcttagaggaggtacttagagaaataaaccagatttttcttaagcaccgatgcttatttatacaggatagacacttaactaagcgtcTCTTCTGTAGAAATAGGCACCggtgcttcagaaaaatccggtttatttttctaagcattcctctaaacacctcccgttgtacaaggcctaag	3'	G5	0	4.99948	2.85515	2.36664	0	103.255	0	132.533
127	178	PC-3p-127730_44	CTCTCCTGTAGAAATAGGCACCGA	24	chr5B	+	372956885	372957107	aaggccttgcttaggccttgcacaatgggaggtgcttaggggaggtgcttaaagatataaaccgggcttttcttaagcaccggtgcttatttgtacaggatagacgcttaactaagcgtCTCTCCTGTAGAAATAGGCACCGAtgcttcagaaaaaaccgatttatttttctaagcatctctctaagcacctcccattgtacaaggccttacaagggaccggg	3'	G5	6.26987	6.36297	8.56545	7.09993	12.7998	15.8854	0	0
128	179	PC-3p-70859_73	CTTACAAAAGTGAACGGAGGGAGT	24	chr1B	+	565127988	565128168	tttttctcaaataactcctcattaattaatttatagtactccctccgttcacttttataagacgttgaagacatttcagacaatgtgcaaaacagttcattttaagttgtctgaaatgaCTTACAAAAGTGAACGGAGGGAGTatctcgttttgaatgactaattattgcaaggaaaacac	3'	G5	30.3044	4.09048	6.85236	10.8866	0	0	0	0
129	180	PC-5p-20905_191	ACATCCGAGGAGCTCTCACT	20	chr6B	-	272388667	272388841	gtattcgagcttcttgaaattttttagctaaaaataACATCCGAGGAGCTCTCACTagaaaaaacaaaatcaatgctcaaacagtgcaacaaaagtttgaacatcgattttgtttttttcagtgagggctcttcggatgttatttttggttgaaattttgcaagatgctcgaaca	5'	G5	0	45.4498	32.5487	13.2532	0	0	0	7.50188
130	181	PC-3p-33755_132	TCTCTTCTGTAGAAATAGGCACC	23	chr5B	-	434407232	434407449	aaatgtcacttaggccttgtacaatggaaggtgcttaggagaggtgcttaaagaaataaatcagactttccttaagcaccggtgcttatttgtacaggatagacgcttaactaagcgTCTCTTCTGTAGAAATAGGCACCggtgcttaagaaaaacttggtttatttttttaagcacccctctaaacacctcccgttgtacaaggccttaggacaagc	3'	G5	0	8.18096	13.1337	6.15328	0	30.1823	13.2834	88.7723
131	182	PC-5p-23331_176	TTTGGACATCCGAGCAGCTCT	21	chr2B	+	19492758	19492916	cttcaaatttcagcgcaTTTGGACATCCGAGCAGCTCTcaggaaaaaaacaaaaacggtcctgaacagtgcatgaataataaactttttcacggaccctaatttttcattttttatttttgccgagagcagctcagatgtctaaataagctgaaatttg	5'	G5	58.5188	51.3583	55.3899	44.4929	9.14272	0	0	0
132	183	PC-3p-277054_19	TAGTACCGTTTGGTGGCACGAACC	24	chr1B	-	6748526	6748652	ttagacctttagtaccgttttgtgtcacaaaccgtcactaaagggctcgtggggccctggcctaacgccagcctgccaccaccccttTAGTACCGTTTGGTGGCACGAACCagtactaaaggttcat	3'	G5	5.22489	0	0	0	0	9.53126	15.181	0
133	184	PC-3p-179273_31	TATGGAAACTTTCTTTGCCTTGCC	24	chr5A	-	459198062	459198312	agcaaaacggcaagtcaaagaaaagttttcataagactgaagactaaaacatgagaactatcttcccaagggttaaaccaaagcagcaaggagtaattctcatgttttaatcttcaagtctTATGGAAACTTTCTTTGCCTTGCCgctttgctcgagtatgattctcaggtttatacgctacttatgttttatcgtcctgctgatcatttcattaattgactgagatatagtagggaatatttgattgata	3'	G5	13.5847	7.72646	14.8468	10.8866	27.4282	9.53126	15.181	16.2541
134	185	PC-5p-228411_24	CTGGGCCGTACGGGCCTGCATCCT	24	chr3A	-	19051825	19051915	ggggcctaCTGGGCCGTACGGGCCTGCATCCTggcccaactagagattgggtttctagtcgtatgcaggccgtgccggcccagtaggcggg	5'	G5	0	0	0	0	0	7.94272	20.8739	10.0025
135	186	PC-5p-23102_177	AGAGATTTCAATGTGAACTACAT	23	chr7A	+	188796381	188796550	acatatactccctccgttcctaaatataattctttctAGAGATTTCAATGTGAACTACATacggatgtatatagacatattttagagtgtagattcactcattttgctccgtatgtagtccgcattggaatctctaaagacttatatttaggaacggagggagtataact	5'	G5	0	19.5434	47.9665	13.2532	0	0	22.7716	12.5031
136	187	PC-5p-127986_43	TTGGACATCTGAGCAGCTCTCAGC	24	chr1A	+	572444354	572444526	gttagacccgctcaaaatttcaagtcatTTGGACATCTGAGCAGCTCTCAGCaaaaaagacaaattgaggatctgtaaaaatgtttactgtttatatactgttttgactcgatttgtcttttttgctgagagctgctcagatgtctaaatgacatgaaatttggagcgggtct	5'	G5	16.7197	3.63598	5.13927	4.73329	0	0	0	0
137	188	PC-3p-119380_46	CCGGGACTAATGTGAATATTGCC	23	chr3A	+	688309273	688309360	ctgcacgaactgggaccaatgctcacattagtcccggttcgtgactgaaCCGGGACTAATGTGAATATTGCCccgtgaccatagccct	3'	G5	0	4.54498	6.85236	3.3133	0	7.94272	9.48816	15.0038
138	189	PC-5p-268862_20	GGCACTGTCGTACTACCCGGACA	23	chr3A	+	48365880	48366042	tatatgagacagttagtaataatttggtttgactttgcattcctaggggcGGCACTGTCGTACTACCCGGACAgtgtaagctcattacactgcccgggcagtgcgtcagagctgccagttgcagtgtaaactcaaatcacatcattagtatctgtcttatttt	5'	G5	0	0	0	0	9.14272	11.1198	15.181	0
139	190	PC-5p-264926_20	AGCTTTAAGCCTTGAGGAATAGG	23	Un	+	319405442	319405584	gcagaagaggctcaatgctaacctgcacgttgcttAGCTTTAAGCCTTGAGGAATAGGgtagactgcacggagctatgtgcagtgcagtttatactattccgaaaggcttgaagctaattaacgagtattgcgcctctttctt	5'	G5	0	0	0	0	0	11.1198	0	16.2541
140	191	PC-3p-97579_55	GTCTCTCCTGTAGAAATAGGCATC	24	chr7B	+	337716705	337716901	tccccttatacaatgggagatgcttagaggaggtgcttagataaataaaccagacttttcttaagcaccggtgcttatttatacagggtagacacttaactaagcGTCTCTCCTGTAGAAATAGGCATCggtgcttcagaaaatctcggtttatttttctaagcacccctctaagcatctcccattgtacaaggcct	3'	G5	15.6747	10.4535	5.13927	6.15328	14.6283	0	11.3858	0
141	192	PC-5p-341121_14	TTAAGAACCGCGACTAAAGGCCA	23	chr7A	+	70668301	70668422	ccccctttagtcgcggttgcTTAAGAACCGCGACTAAAGGCCAgtccacgtgggcgccaggtggccgtcggggcggaggacctttagtcgcggttcttctggccaaccgcgactaaaggccg	5'	G5	0	0	0	0	0	0	15.181	7.50188
142	193	PC-5p-152836_37	CAGTTCTGTAACCGGCACTAAAGG	24	chr5A	+	650770368	650770470	aagggcctttagtgaCAGTTCTGTAACCGGCACTAAAGGgtgggtactaaaggtcacccccttttagtaccggttcaacatgaaccgccactaaagtgccacc	5'	G5	0	0	0	0	20.114	15.8854	13.2834	11.2528
143	194	PC-5p-132718_42	TTTTCTGAAGCACCGGTGCCTATT	24	chr2B	+	743719191	743719296	aaatcggatTTTTCTGAAGCACCGGTGCCTATTtctgcaaggaagacgcttagttaagcgtctatcctgtacaaataagcaccgatgcttaagaaaagcctgggtt	5'	G5	20.8996	9.08996	9.13648	4.25996	0	0	0	0
144	195	PC-5p-264311_20	CGGTTGGTTGCATGAACCGGGACT	24	chr2A	+	21520188	21520273	cctcattggtccCGGTTGGTTGCATGAACCGGGACTaaaggggagcctttggtcccagttcaagccaccaactgggaccaatggtg	5'	G5	7.31485	0	0	0	0	7.94272	15.181	0
145	196	PC-3p-20517_194	AGTGACCCAACTGCACCCTGC	21	chr3B	-	523725327	523725434	ctcctctgacgtactgcagggtgcagttgggccactgacaggtgggcccgaaagcaagttggcccacctgtcAGTGACCCAACTGCACCCTGCagtacgtcagggaag	3'	G5	9.40481	15.4529	9.70751	23.6664	34.7423	71.4845	17.0787	57.5144
146	197	PC-3p-18816_208	CTCCTGTAGAAATAGGCACC	20	chr5B	-	356185233	356185441	ccacttaggccttgtgcaatgggaggtgcttaggagaggtgcttagagaaataaaccagactttccttaagcatcggtgcttatttatacaggatagacgcttaactaagcgtctCTCCTGTAGAAATAGGCACCggtgcttcagaaaaacccggtttatttttctaagcatctctctaagcaccttccattgtacaaggccttagaga	3'	G5	0	8.18096	15.4178	4.25996	0	47.6563	68.3147	110.028
147	198	PC-3p-66163_77	ACAATTGCCAGAACTGAACTAGT	23	chr3A	+	681516404	681516537	caatcgtgtcttggtccttttcgatggactagttcagttctggcaattgttgcaaattttatgaaggtcttcataaaatttgcaACAATTGCCAGAACTGAACTAGTccatcgaaaaggaggaagacaagactc	3'	G5	9.40481	21.8159	33.6908	13.7265	0	0	0	0
148	199	PC-3p-80669_65	TTAGTCCCGGTTGGTGGCACCA	22	chr4A	+	638017935	638018025	ggctggtgccaccaaccaggaccaaaggtctctgcttcctgccctttgggttgctaaaattgacctTTAGTCCCGGTTGGTGGCACCAacg	3'	G5	0	2.72699	5.7103	2.83997	0	15.8854	24.6692	25.0063
149	200	PC-3p-308851_16	TCTAATATTCTCTATAAGCGCATC	24	chr7B	-	718042704	718042878	ctctctgccttgttgagctgctctcaaagtgaaaatagatgcccttatacaggaaatttgacctaaattcatattgaatttctctgaagttagtagaaatttattatgaatttaggTCTAATATTCTCTATAAGCGCATCtatgctcatttctgagtagttttttatatagattt	3'	G5	0	0	0	0	10.9713	0	18.9763	6.25157
150	201	PC-3p-108876_50	TCAAGGCCTGAAGCTAAGCAACGT	24	chr3B	-	745366572	745366717	aaatgaagaagaggcgcaatgctcaccggcacgttgcttagattcaggccttgagaaactacgcatagctccgtgcagtctacaccgtttccTCAAGGCCTGAAGCTAAGCAACGTgcatgtgagcattgcgcctctccttcaccg	3'	G5	0	0	0	0	31.0852	19.0625	22.7716	11.2528
151	202	PC-3p-82707_64	CTATTTCGAAAGACTTGAAGCGAA	24	chr1B	-	639615572	639615740	gtgcagagacgatgaagaagaggctcaatgctcacctgcacgttggttcgcttcaagccttgaggaatagggtagactgcacggagctatgtgcagtgcagtttacaCTATTTCGAAAGACTTGAAGCGAAttaactagcattgtgcctcttttttatttttaatgact	3'	G5	0	0	0	0	32.9138	38.1251	41.7479	81.2704
152	203	PC-3p-203006_27	TTGCCTATTTAGTGAACCATA	21	chr3B	+	773073591	773073750	agcgcaaggctgttaggatgtgtttggttcactccatgggcaaccttgtctggcccaagcaatcccagccacagaggttccaaatggacgcccgagatcgctgcttggtccaagcaggtTTGCCTATGTAGTGAACCATAcacaccatcaatcttgtggt	3'	G5	0	0	0	0	27.4282	0	37.9526	31.2578
153	204	PC-3p-279175_19	AGGAATGTGATTTCATGATGAATT	24	chr3A	-	79591960	79592110	aaaaattcatcatgaaatcacatttctagaaggcgtggcaaaaaagcaaaatcagtactctgaaaaagctactttcaacagcattttggagcactgaatttatttttttgccacgccttacAGGAATGTGATTTCATGATGAATTtttgca	3'	G5	0	0	0	0	14.6283	0	20.8739	0
154	205	PC-3p-27543_155	GGCACGAACCGGTACTAAAGGCTC	24	chr2A	+	487298846	487298974	ttagacctttagtaccggtttgtgtcacaaaccggtactaaaggggctcgtggggacccggcctgacgccagcctgccactacccctttagtaccggttcgtGGCACGAACCGGTACTAAAGGCTCaac	3'	G5	0	0	0	0	65.8276	65.1303	74.0076	48.7622
155	206	PC-3p-5550_520	AATGTCACGTGTCATTCATC	20	chr5A	+	105840735	105840885	caggtgagacccgtcctgatgaatgacacgtggcgttcacaaatcacaaagcatctaatctttcttcccccccccccattttaaatggagatgggggatgctttgtaatttgtgAATGTCACGTGTCATTCATCaagatgggtctcgcgtg	3'	G5	0	94.99	128.482	40.7063	0	0	0	0
156	207	PC-3p-224619_25	GAATTATTCTATCAGGACTCCGTT	24	chr2B	+	147474361	147474521	ccaaagttattttggaacggagtcctgataggataattcgctttttggtacgcagttcagcaagagcctttcgaatatcgctatatggaagacctttgctgaacatcataccaaaaagcGAATTATTCTATCAGGACTCCGTTcgaaaataattttggaga	3'	G5	0	0	0	0	18.2854	0	28.4645	6.25157
157	208	PC-3p-140102_40	TTATGAATTTAGGTTGAATTT	21	chr3A	+	705181963	705182092	cacagtgaaaatagatgccctaatagagaaaagtttaacctaaattcagagtgaatttctcacaaattcatagaaatttaTTATGAATTTAGGTTGAATTTtctctataagcgcatctattctcattttt	3'	G5	0	0	0	0	18.2854	9.53126	20.8739	16.2541
158	209	PC-3p-3862_678	AAATGTCACGTGTCATTCATC	21	chr3B	-	805300184	805300332	gcaggtgagacccatcccgatggatgacacgtgacgttcacaaatcacaaagcatctaccccacccccacctgaaatcagaggggagagattagatgctttgtgatttgtAAATGTCACGTGTCATTCATCgggacgggtctcacctac	3'	G5	311.404	55.9032	72.5208	61.5328	0	0	0	0
159	210	PC-3p-405825_11	TCGAATTTTCTCTATAAGCACGTC	24	chr7B	-	109460454	109460626	tctctgccttgttgagctcctctcaaaatgaaaatagatgcccttatacaggaaatttgacctaaattcatactgaatttctctgaagttagtagaaatttattatgaatttaggTCGAATTTTCTCTATAAGCACGTCtattctcatttctgagtagttttttatatagttt	3'	G5	0	0	0	0	0	0	20.8739	0
160	211	PC-3p-186858_30	AAGATTCTGGGAGAAGCTGGGTGG	24	chr7B	+	650316537	650316706	cccagaatcttgagaattgggactcgccctagcttctcccaaaatcttgaacccatatatttttgacaatcctagatagttatatcctaactagctaggattgtaaaaaaaatgggttcAAGATTCTGGGAGAAGCTGGGTGGacagtcgattctcaagattctgggaga	3'	G5	0	0	0	0	23.7711	9.53126	0	13.7535
161	212	PC-5p-124680_45	CCTTTGGTCCCGATTGGTGGCATC	24	chr5A	+	15015656	15015819	aaagggcgggaagcggcggCCTTTGGTCCCGATTGGTGGCATCaaccgggactaaaggggggcattggtcccggtttgtgccacgaaccgtgaccaatgccccctttaatcccggttggtgccaccaaccgggaccaaaggccttgtgctgccccgcgcccaaa	5'	G5	0	0	0	0	21.9425	19.0625	15.181	16.2541
162	213	PC-3p-48762_98	TTGTCCACACTTAGACACTACAACC	25	chr7A	-	549932933	549933150	aaataaaaatcttgttagtgactctcatttgtgtcgatatggctataagttggtattttagtcctataagcttgtagtgttaagtgtggacaatttattggaacaagcctttttcaataaaTTGTCCACACTTAGACACTACAACCttattggactcaaataccaacttatagccatctcgacacaaatgagagccacaaacaagatttttatttaga	3'	G5	0	0	0	0	40.228	42.8907	91.0863	62.5157
163	214	PC-3p-220281_25	AGGCCCGTACGGCCCAGTAGGC	22	chr3A	-	470115608	470115698	cccgcctactgggccggcacggcctgcatacgactagaaacccaacctctagttgggccaggatgcAGGCCCGTACGGCCCAGTAGGCccc	3'	G5	0	0	0	0	0	7.94272	11.3858	17.5044
164	215	PC-5p-106999_51	ATTTAATCAACAAGACCGACTGC	23	chr2A	-	726702152	726702310	tgcttcaactttgaccattaATTTAATCAACAAGACCGACTGCggcgggcgaaaaaattataccaatgaattcgtattcaaaaaaagtttttaattatataatttttgatcccgccgcagtcggtctcgtgggttaaatttatggtcaaagttgaacct	5'	G5	0	4.09048	2.85515	5.20662	0	7.94272	15.181	16.2541
165	216	PC-5p-233293_23	AGGATAATTTGCCTTTTGGTACGA	24	chr1B	+	652735701	652735893	catgatggtattaagcacttcaaagttgttttggaacggagtcctgatAGGATAATTTGCCTTTTGGTACGAatttcagcaaatgccatccaaatagtaatatttgaaaggctcttgctgaacttcgtaccgagaaacaaattatcctgtcaggactctgttccaaactaattttaaacaacttcataccatc	5'	G5	0	16.8164	0	0	0	0	0	0
166	217	PC-3p-61397_82	TTTTTTGTCCAGGACACATAC	21	chr5A	-	56960300	56960471	gtaataagatgatccaatggagggatttcaaaatatgcatctatgtgtcctcggcaaaaataataagcatttcagctcactgcgacataaatatatactgaactatttgtTTTTTTGTCCAGGACACATACagtcatatttttttaatccctccgttggatcatgttatatt	3'	G5	7.31485	5.45397	6.28133	7.09993	9.14272	7.94272	17.0787	22.5056
167	218	PC-5p-60273_83	TCCTGATGTATGACATGTGGCATT	24	chr1A	-	276538364	276538541	tgagaccaggtctgacggttagaaggtgagacccgTCCTGATGTATGACATGTGGCATTcacaaatcacaaagcatctaatcttcctccctgattttaaatggggggtgggggatgctttgtgatttgtgaatgacacgtgtcattcatcaggatggggctcgtgtgagacctggtct	5'	G5	40.7542	8.63546	0	11.8332	0	0	0	0
168	219	PC-3p-190189_29	TTCATCGGCAATGATGTGGTA	21	chr3B	-	23744545	23744693	gtggttggcgcattagtgctggtgaatgtcgacggatatactaggcccaagtttctgttgcaatggccttctccatgggtgagtatgttatgatgcagtaggcctaatttattcgttgacaTTCATCGGCAATGATGTGGTAaccaaca	3'	G5	0	0	0	0	14.6283	0	49.3384	0
169	220	PC-5p-221477_25	TATACCCGTTCATCGGCTCC	20	chr2B	-	119938366	119938526	gagatccaatatctctggccacTATACCCGTTCATCGGCTCCggcgccatcgctctcaccacttttcctagacggcggtgccagaggttgccaatggaaacaccagtgagagcagtggtgtcggagccgaagaacgggtataacaggctgtagctattgga	5'	G5	0	10.4535	6.28133	23.1931	0	0	0	0
170	221	PC-3p-293107_18	GGTGAGGGCTCCTCGAGTGT	20	chr5A	+	534860850	534861005	ccatgcaaagttttagcatcaaaaaacatgtgtggagccctcgccaaaaaaaacaaacaaaatcagtgttcaaagttatgtgtacttttgagcagtaattttgtttttgtcGGTGAGGGCTCCTCGAGTGTtatttctggctgaaaatttgcaaga	3'	G5	0	0	0	0	0	9.53126	0	15.0038
171	222	PC-5p-56851_87	CTGTAAATTTATATAAGAGC	20	Un	+	145070542	145070663	ttggtagcaccactagaaactactccctCTGTAAATTTATATAAGAGCatttagatcactaaagtagtgatctaaatgctcttatattagtttacggagtgagaagtatcgaatgctatttc	5'	G5	0	0	46.2534	2.83997	0	0	0	0
172	223	PC-3p-206927_27	CAAGGCCTTAAGCTAAGCAACGTG	24	chr6A	+	569841574	569841700	aaagcgtgagaaaaagtagatacgttgcttagcttcaggcctggagaaactacacatagctccgtgcagtatacaccatttcctCAAGGCCTGAAGCTAAGCAACGTGcagatgagcattgcgcctc	3'	G5	0	0	0	0	18.2854	15.8854	13.2834	0
173	224	PC-3p-34220_131	AAATTTACAGTCAAACTTGGATCT	24	chr4B	-	66090370	66090549	tattccataatttagtgcgcgcacgcttttcgagacctaaatttgaccataaatttaaccaacgagccgactgcggcgggagcaaaaattatactactgaatatagtcggtctcgttggttAAATTTACAGTCAAACTTGGATCTcggaaagcgtggacgcactagattgtggaatgaag	3'	G5	7.31485	2.27249	0	0	58.5134	50.8334	39.8503	57.5144
174	225	PC-3p-97429_55	CAAGTTTTTTCGGATGGAGGAAGT	24	Un	+	341871025	341871143	cttgtgttatacttccttcatacggaaaagcttgtcccttgaatagatgtatctagattcatccatctgagtgacaacattggtaCAAGTTTTTTCGGATGGAGGAAGTatgatgctaa	3'	G5	25.0795	9.08996	15.4178	6.62661	0	0	0	0
175	226	PC-5p-310053_16	ATCAACTCATTTGGACATTTGAGC	24	chr5B	+	599110042	599110194	atgcaaaaATCAACTCATTTGGACATTTGAGCgagtctgtgcaaaaaagacaaaaccggggtctctaaaaaagtttactgttcatgaactgttttaacccgatttgtcttttttgccgagacctactcaaatgtccaaacgagttgatttttg	5'	G5	0	0	0	0	0	12.7084	15.181	0
176	227	PC-3p-168247_34	CGAGCTGTTTCTCTGCTAGCT	21	chr4A	-	722992600	722992727	aaactagcagagaaacagctcgggaaatcgtaagcttatcttgctttttgaatgtgcagcctgtaaccagagaagcttgttctaattatagtatgcttattttcccCGAGCTGTTTCTCTGCTAGCTa	3'	G5	17.7646	4.09048	11.9916	2.83997	10.9713	0	0	0
177	228	PC-3p-28601_150	GTCCCGGGCAACCCACCA	18	chr6A	+	578761116	578761209	ggaacctcattggtccctgttggtggcatgaaccgggactaaaggggagcctttgGTCCCGGGCAAGCCACCAaccgggaccaatggtggtggg	3'	G5	0	16.3619	30.8356	28.3997	0	0	0	0
178	229	PC-3p-208818_27	TTGAATTTCCTCTATAAGCGCATA	24	chr5B	+	221469759	221469855	tagatgcccttatatagggaatttagcataaattcatacggatttctcttgaaattcgttacgaatttaagTTGAATTTCCTCTATAAGCGCATAtc	3'	G5	0	0	0	0	0	0	45.5431	22.5056
179	230	PC-5p-121583_46	CGCAAACCCGAGCGGTAAAAGAGA	24	chr2B	-	246608661	246608761	tgagcgcgtgaaacacagccCGCAAACCCGAGCGGTAAAAGAGAatatcagggaatattctcttttaccgctcgggtttgcgggctctgttccgccgcagc	5'	G5	0	0	0	0	16.4569	15.8854	22.7716	18.7547
180	231	PC-5p-82956_64	CTGTGAAGAATTATAAGAGC	20	chr2A	-	10985752	10985842	aactattccctCTGTGAAGAATTATAAGAGCatttagatcactaaagtagtgatctaaacactcttatatttctttatagagggagtacca	5'	G5	0	8.63546	21.1281	2.83997	0	0	9.48816	6.25157
181	232	PC-3p-313885_16	TTGAATTTCCTCTATAAGCG	20	Un	-	409671663	409671825	tctctgtcttattgagctcctctgaaaatgaaaatagatgctcttatatagggaatttaggctaaattcatacgaatttctcttgaaatttgttatgaatttaatTTGAATTTCCTCTATAAGCGcatctatgctcatttctgagtagctttttatatagttt	3'	G5	0	0	0	0	0	17.474	9.48816	0
182	233	PC-5p-167634_34	CGTGAGTCCCTGATCTTGATCGTA	24	chr5A	+	664127877	664127951	caCGTGAGTCCCTGATCTTGATCGTAcacgtttgcgtgtatgattagtgtacgattgaatcgggggcgtcacaca	5'	G5	0	0	0	0	25.5996	17.474	0	11.2528
183	234	PC-3p-50378_96	TGAATTTATGTTGAATTTTCTC	22	chr3B	-	234369972	234370133	ccttattgagctcctctcaaaatgaaaatagatgcccttatacagggaatttaacctaaattcatactgaatttctctgaagttagtagaaatttattaTGAATTTATGTTGAATTTTCTCtataagcgcatctatgctcatttctgagtagttttttgtat	3'	G5	0	0	0	0	69.4847	20.6511	41.7479	28.7572
184	235	PC-3p-106901_51	CCTCCAGTCGGCCTGCTGTGGGCC	24	chr7B	-	715769947	715770050	ctatcggcccacagcaggccgactggacctgaacttgtggccgacaggtctatcggccagcagcaagccgataggCCTCCAGTCGGCCTGCTGTGGGCCgacta	3'	G5	0	0	0	0	21.9425	11.1198	39.8503	13.7535
185	236	PC-3p-8965_364	TTGTGACACTTGTTATGGATC	21	chr7B	+	427349932	427350030	catctccctcctatccaaaataagtgtcgcggttttgaactaaagttagttcaaccttagttcaaagTTGTGACACTTATTATGGATCggagggagtgt	3'	G5	80.4633	33.1783	28.5515	51.1195	23.7711	15.8854	22.7716	26.2566
186	237	PC-3p-27912_153	TCTCCTGTAGAAATAGGCATC	21	chr3B	+	490412166	490412266	ccagaatttttttaagcaccggtgcttatttgtaccggatagacgcttaattaagtgtcTCTCCTGTAGAAATAGGCATCagtgctttagaaaaatccagt	3'	G5	12.5397	4.54498	2.85515	2.36664	80.4559	41.3021	55.0313	46.2616
187	238	PC-5p-322526_15	TGTGAAACACTGTGTGAGAG	20	chr2B	+	100750841	100750958	catgtggagTGTGAAACACTGTGTGAGAGaagtcataagtgtgaaacactctccgatgatgatgacgaagctacaaacacttatgacttctctcagacagtgtttcacactccaccag	5'	G5	0	0	0	0	0	0	17.0787	7.50188
188	239	PC-5p-153580_37	TAGTACCGATTCGTGCCACGAACC	24	chr7A	+	24227817	24227944	ttagaccttTAGTACCGATTCGTGCCACGAACCggtactaaagctgatcgtggggccccggcctgacgccagcctgccaccacccctttagtaccggttcgtgccatgaaccggtactaaaggttcaa	5'	G5	8.35983	0	0	0	18.2854	9.53126	11.3858	8.7522
189	240	PC-5p-153384_37	ATGTCCTTTGATGCTGGTTCGACC	24	chr5B	+	333662766	333662826	aaATGTCCTTTGATGCTGGTTCGACCatgcttcctggtaagcctagcaacaaagggcaatc	5'	G5	0	0	0	0	31.0852	7.94272	60.7242	10.0025
190	241	PC-5p-80191_66	TATTGCAGGATGGCAGGCACACGA	24	chr5B	+	411290754	411290939	tagtttccttcttatccgtcagatatagatcggacggcctaTATTGCAGGATGGCAGGCACACGAtcatcaccgacaatgctttttataagagtagggataaaaaatagagttggtgatgatggtgggcctgccatcctgcaatgtaggtcatccgatttatatctgacggataggaaggagaata	5'	G5	0	0	0	0	38.3994	41.3021	18.9763	11.2528
191	242	PC-3p-268699_20	CGTTATGAACTGGCGCTAAAGCCC	24	chr6B	-	145041420	145041537	cactttagcgccggttcgtgacgaaccagtactaaaggggggggggctttagtccccactctttagtgccggttgccgaaccggcactgaaggcCGTTATGAACTGGCGCTAAAGCCC	3'	G5	0	0	0	0	10.9713	15.8854	15.181	33.7585
192	243	PC-5p-69934_73	TTTAGTCGCGGTTGCTTAAGAACC	24	chr4A	+	731582678	731582799	cccccTTTAGTCGCGGTTGCTTAAGAACCgcgactaaaggcccgtccacgtgggcgccaggtggccgtcggggcggaggacctttagtcgcggttcttctggccaaccgcgactaaaggccg	5'	G5	5.22489	0	3.42618	4.73329	16.4569	14.2969	41.7479	15.0038
193	244	PC-5p-55136_89	TGGACTTATGTGCAGCTCTC	20	chr6B	-	123732538	123732692	ccccaattttcaaaacattTGGACTTATGTGCAGCTCTCggtaaaaagacaaatcagaccaaaacagtatatgaacagtacacatttttacagacctccgatttgtcttttttgctgagagctgcacataagtccaaatgttttgaaaattgcag	5'	G5	0	17.2709	22.2702	16.0932	0	9.53126	0	0
194	245	PC-5p-944_2213	TCTGTAAACTAATATAAGAGC	21	chr4B	-	4757334	4757414	ctaccTCTGTAAACTAATATAAGAGCgtttagatcactactttagtattctaaacgctcttatattagtttacggagggag	5'	G5	474.42	163.619	164.457	250.864	332.795	168.386	248.59	202.551
195	246	PC-3p-200500_28	ACGGATGACAAAGATTCTTTGCC	23	chr2B	+	257374242	257374405	ttctttgccgtctgctggcagatggcaaagaatttttgccatctgccagcggacggcaaagaggtgtcagcgtatgccagtacactgcaacggtccaccccctctttgccgtctgctgACGGATGACAAAGATTCTTTGCCatctgctggcggacggcaaaaag	3'	G5	5.22489	17.2709	19.986	14.1999	0	0	0	0
196	247	PC-5p-23294_176	AGAACCGCGACTAAAGGTCCTCC	23	chr7B	+	674541939	674542060	cggcctttagtcgcggttagccacaAGAACCGCGACTAAAGGTCCTCCgccccgacggccacctggcgcccacgtggacgggcctttagtcgcggttcttaagcaaccgcgactaaaggggg	5'	G5	0	19.5434	33.1197	14.6732	0	12.7084	24.6692	28.7572
197	248	PC-5p-120727_46	AGATAAGGTAGTAATAATGTCATAA	25	chr2B	-	30618613	30618710	tttgagtgatttattAGATAAGGTAGTAATAATGTCATATgactttaactaaagtcaactgacattattactatcttattttttaatatcagctcgtc	5'	G5	0	0	0	0	16.4569	23.8282	22.7716	12.5031
198	249	PC-5p-66875_76	GAAACGTATTGTGACGGTGAACCC	24	chr7A	+	93614120	93614236	cgtgaaGAAACGTATTGTGACGGTGAACCCacggagtcaatccgtgctttattattagggaaagataaaacacggattgactccgtgggttcaccttcacaatacgctttcttctca	5'	G5	18.8096	6.81747	7.99442	13.7265	0	0	0	0
199	250	PC-5p-119181_46	CCATTAGTCCCGGTTGGTGGCACC	24	Un	+	43656244	43656355	ttagtcccggttatgcCCATTAGTCCCGGTTGGTGGCACCaaccgggactaaaggtctaacctttagtaccggttggtgccaccaaccgggactaatggccattgaggcatt	5'	G5	12.5397	0	0	4.25996	16.4569	7.94272	0	13.7535
200	251	PC-5p-5430_528	TTTTGCTGTTTGTCATCTAACC	22	chr2A	+	586509484	586509637	ctctgaacttgTTTTGCTGGTTGTCATCTAACCatcgttcagtctgccgtctgtaagcttggtgcatggatggatgcctgggtctgggtgcatggcgattgcgccgacagacagacggtggtgatggttagatgaccatcagcaaacatgttca	5'	G5	153.612	63.6297	22.8412	112.652	9.14272	15.8854	13.2834	10.0025
201	252	PC-3p-125443_44	TGAATTTATGTTGAATTTT	19	chr3A	+	701614433	701614588	gccttgttgagctcctctcaaagtgaaaatagatgcccttatacaggaaatttgacctaaattcagagtgaatttctctgaaattcatagaaatttactaTGAATTTATGTTGAATTTTctctatcagcgcatctgtgcttattttttagcaaagt	3'	G5	0	0	0	0	14.6283	17.474	13.2834	22.5056
202	253	PC-3p-100319_54	TTGGATTTCCTCTATAAGCGCATC	24	chr2B	+	9201725	9201825	aatagatgcccttatatagggaatttagcataaattcatacggatttctcttgaaattcgatatgaatttaagTTGGATTTCCTCTATAAGCGCATCtctg	3'	G5	0	0	0	0	21.9425	7.94272	17.0787	35.0088
203	254	PC-3p-94076_57	ATCGGTGGTAGATTCCTATT	20	chr2B	-	40526868	40527005	caagcatttggtcttcattgaactctatgtgtaggatatgagggtgcaataggagtcttcgccggttcttaaATCGGTGGTAGATTCCTATTgacaatttatattctatacaaaaagatcattgatgatcaatgtatt	3'	G5	0	0	0	0	0	19.0625	43.6455	27.5069
204	255	PC-5p-90791_59	TGTAAACTAATATAGGACCGT	21	chr5A	-	583682689	583682768	actgtactccctcTGTAAACTAATATAGGACCGTtttagtgatctaaatggtcctatattagtttaagagggagtatttg	5'	G5	0	10.9079	18.844	12.3066	0	11.1198	11.3858	15.0038
205	256	PC-3p-40026_115	AAAGGCAGTTCCCTTAAGGCA	21	chr1B	+	30714908	30715036	ggtggacgctacttcggtgccttaaaggcaactgcccttgggtgactgacatgtgggccagccacctgttgggcccacatgtcatggacacAAAGGCAGTTGCCTTAAGGCAccaaagcatagtcctgt	3'	G5	24.0345	6.81747	0	16.5665	25.5996	17.474	11.3858	13.7535
206	257	PC-5p-69050_74	TGAAACACTGTCTGAGAGAAG	21	chr5A	+	530529207	530529324	ttggtagagtgTGAAACACTGTCTGAGAGAAGtcaggagtgtttgcagcttcgtcatcatcatcggagagtgtttcacacctatgatttctctcacacagtgtttcacactccacatg	5'	G5	10.4498	7.72646	5.13927	15.6199	0	0	0	6.25157
207	258	PC-5p-11017_311	CATTTGGACTTATGTGCAGC	20	Un	-	400654320	400654474	gccctaattttcaaaaCATTTGGACTTATGTGCAGCtctcagcaaaaaagacaaatcggaggtctgtaaaaatgtgtactgttcatatactgttttggtctgatttgtctttttttctgagagctgcgcataagtccaaatgttttgaaaattgg	5'	G5	0	54.9942	77.089	26.0331	0	0	0	0
208	259	PC-3p-213_10277	GGGAAAAGAAGGAGTAACGAC	21	chr5A	-	187441959	187442063	tcccgactgttgtcgtgggggtcgtttctccttctttttcttgtgctagacttctgttatgcactaGGGAAAAGAAGGAGTAACGACcatcaccgatggtcgcaa	3'	G5	2902.95	1078.52	1117.51	1553.94	0	9.53126	0	11.2528
209	260	PC-3p-4497_605	TTGATTTTCCTCTATAAGCGCATC	24	chr4A	+	670270530	670270650	tgaaaatgaaaatagatgcccttatatagggaaattagcctaaattcatacggatttcgattgaaattcgttatgaatttaagTTGATTTTCCTCTATAAGCGCATCtatgctcatttcta	3'	G5	0	3.18148	0	0	424.222	119.141	269.464	186.297
210	261	PC-3p-65112_78	CGTTACGAACCGGCACTAAAGACC	24	chr5B	-	689271675	689271807	tgttcgcactttagcgccggttcgtgacgaaccggtactaaaggggggggggggacctttagtccctactctttagtgccggttgtagaaccggcactaaaggcCGTTACGAACCGGCACTAAAGACCggtcc	3'	G5	0	0	0	0	36.5709	17.474	43.6455	30.0075
211	262	PC-5p-59239_84	AGTGGCACTAGTTCAGGCTGTTGA	24	chr6A	-	600474562	600474725	gtcagaactgagtgctagctcAGTGGCACGAGTTCAGGCTGTTGAacgcgcacaccagcgtttgaatccccacggcggctccactgaccccgtgaggactcgaacgctgatgggcgggttcaacaacctgaactccggccactgagatagcactgagatctcag	5'	G5	0	0	0	0	78.6274	141.38	110.063	87.522
212	263	PC-5p-16555_229	TGGTCCCGTTTGGTGACATGAACC	24	chr1A	+	10935613	10935698	cctcatTGGTCCCGTTTGGTGGCATGAACCgagaataaaggggagcctttggtcccggttcaagccaccaaccgagaccaatggtg	5'	G5	0	0	0	0	93.2557	87.3699	91.0863	93.7735
213	264	PC-3p-182431_31	CGCTCGTAAGGAGCGGTAGTACCG	24	chr5B	-	488367704	488367855	ttgctgttctgaggcatgcggtactagtgctcttaggagcggtagtaccgcaggcccccacggtagtaccacacgccgttgcggtagtaccgtaggtgcccacggtagtacCGCTCGTAAGGAGCGGTAGTACCGtggcctctgaccagacc	3'	G5	0	0	0	0	18.2854	0	22.7716	11.2528
214	265	PC-5p-46106_103	CGCGCTGCCCTGTGAGCCTGC	21	Un	+	76943229	76943319	ctagggCGCGCTGCCCTGTGAGCCTGCtggccctactgggcatgtatttgcacacccaaggtctggcaggtccaccgggcagcgccccaac	5'	G5	0	0	0	0	78.6274	30.1823	45.5431	21.2553
215	266	PC-5p-153232_37	TGGAGAGATTCCACTATGAA	20	chr4B	+	3856375	3856544	catatactccctcctttcctaaatataagtattTGGAGAGATTCCACTATGAAccacatacggatgtatgtagatgcattttagagtgtaaattcactcattttgctccgtatgtggtccatagtgaaatttctacaaagacttatatttaggaacagaggaagtattaa	5'	G5	0	3.18148	0	3.3133	0	9.53126	0	21.2553
216	267	PC-3p-624_3119	TGAATTTCCTCTATAAGCGCATC	23	chr7B	+	636993485	636993616	ctcctctgaaaatgaaaatagatgcccttatatagggaatttagcctaaattcatacgattttctcttgaaatttgttatgaatttaagtTGAATTTCCTCTATAAGCGCATCtatgctcatttctgagtag	3'	G5	0	12.2714	14.8468	4.73329	0	843.517	1538.98	2143.04
217	268	PC-3p-73230_71	TATGAATTTAGGTTGAATTTTCT	23	chr2A	-	602581179	602581312	ctcaaagtgaaaatagatgccctaatagagaaaagtttaacctaaattcatagtgaatttctgtgaaattcatagaaatttacTATGAATTTAGGTTGAATTTTCTctataagcgcatctattctcattttttt	3'	G5	0	0	0	0	0	12.7084	51.236	45.0113
218	269	PC-5p-117542_47	TTAGACATCTGAGTAGCTCTCGGC	24	chr3B	+	745820514	745820686	gtgaggtgcgccccaaaattcaacttatTTAGACATCTGAGTAGCTCTCGGCaaaaaagacaaatcgggtcaaaatagtgcgtgaacagtatatatttttacagaccctgattttgtcttttttgccgagagctgctcaggtgctcaaatgagttgaattttggggcgcacct	5'	G5	24.0345	19.5434	5.13927	9.93991	0	0	0	0
219	270	PC-5p-47353_101	CTGTAGTTGAGAGGAGCTCGAGA	23	chr4B	+	39033973	39034077	agattagcccgtaagcCTGTAGTTGAGAGGAGCTCGAGAgggttggcacagcagcactgataaaccactctcgagctctctcagctagcgacgtgggactaaaca	5'	G5	0	0	0	0	10.9713	33.3594	45.5431	62.5157
220	271	PC-3p-246801_22	CAAGGCCTGAAGCTAAGCAACGT	23	chr3B	-	796893727	796893889	cgcagtgctcacctgcacgttgcttagcttcaagccttgaggaagtggtgtagactgcatggacctatcagggtttcagacaaaaattacacatagctccgtgcagtctacactatttcctCAAGGCCTGAAGCTAAGCAACGTgcaggtgagcattgcgcct	3'	G5	0	0	0	0	0	7.94272	0	21.2553
221	272	PC-5p-128918_43	ATGCTTGCAGCGCATAGTAATGCC	24	chr7B	+	490778155	490778319	atttaatgacatcgttaacaATGCTTGCAGCGCATAGTAATGCCaccgggagatcgccgagcctctctcatagttctcgccaagcctctctcccgtttctcgctagaggctcggcgatctcccggtggcattacaatgtgctgcaagcattgttaacgaccattg	5'	G5	0	0	0	0	43.885	12.7084	18.9763	42.5107
222	273	PC-5p-48005_100	AATAAACCGAGTTTTTCTGA	20	chr5A	-	535736376	535736521	agagaggtgcttagaaaAATAAACCGAGTTTTTCTGAagcaccggtgcctatttctataggagagacgcttagttaagcgtctaccctgtacaaataagcaccggtgcttaaggaaaatctggtttatttttctaagcacctcccc	5'	G5	0	14.5439	18.273	5.67995	0	14.2969	11.3858	11.2528
223	274	PC-3p-58252_85	ATCTGGACAAATCTAAGACA	20	chr3B	-	287788557	287788689	aactactccttctgtcccaaatttcttgtcttagaattgtctagatacggatgtatctaatactaaaatgtgacttgatacatctgtATCTGGACAAATCTAAGACAagatttttgggatggagggagtactt	3'	G5	0	0	0	0	9.14272	33.3594	22.7716	58.7647
224	275	PC-3p-61515_82	GTCACCAACCGGGACCAAAGGCC	23	chr3B	-	14137558	14137700	gaagcagtggcctttggtaccggttggtggcaccaaccgggactaaagggggggcattggtcccggttggtgccaccaaccggtaccaatgcacccttttagtctcggttggtGTCACCAACCGGGACCAAAGGCCttgcaca	3'	G5	0	3.63598	0	0	0	22.2396	39.8503	48.7622
225	276	PC-5p-4865_571	CATTTGGACTTATGTGCAGCT	21	chr2B	-	211694468	211694624	cgccccaattttcaaaaCATTTGGACTTATGTGCAGCTctcagcaaaaaagacaaatcagaccaaaatagtatataaacagaacacatttttacagacctccgatttgtcttttttgctgagagctgcacataagtccaaatgttttgaaaattggg	5'	G5	31.3494	89.9906	131.337	44.4929	0	11.1198	13.2834	12.5031
226	277	PC-3p-44994_105	TTGCCGTAGGCATAGCCCTGC	21	chr3B	+	831663458	831663587	cggggacgaatcatgcaaggccacgtggcaggtctatgcctacggcaaagccatcggcatagatgaatctatgccgacggctTTGCCGTAGGCATAGCCCTGCcacgtgtcgtcttctggttactcctgg	3'	G5	16.7197	8.18096	22.2702	11.8332	12.7998	0	0	0
227	278	PC-3p-72285_72	AGGTTGTATTTTCTCTATAGGCGC	24	chr6A	+	605149220	605149388	gccttgttgagcttctctcaaaatgaaaatagatgcccctatacaggaaatttgacctaaattcataatgaatttctctgaaattcatagaaattgattatgaatttAGGTTGTATTTTCTCTATAGGCGCatctatgttcatttttttagtaaagttaatcacaaact	3'	G5	0	0	0	0	32.9138	19.0625	53.1337	42.5107
228	279	PC-5p-86630_61	CTGTAAACTAATGTAAGAGC	20	chr7B	-	600678401	600678515	ggtggtcttatcttatacttcctCTGTAAACTAATGTAAGAGCgtttagatcattaaagtagtaatctaaatgcttttatattaatttacggagggagtattacttaagtcttgc	5'	G5	0	4.54498	10.8496	2.83997	0	0	17.0787	21.2553
229	280	PC-5p-143273_39	TTGGAGAGATTCCACTATGAA	21	chr5B	+	440464650	440464819	caaatactccctccgttcctaaatataagtctTTGGAGAGATTCCACTATGAAccacatacggagtaaaatgagtgaacctatactctaaaatgcatctacatacatccgtatgtggttcatagtgaaatctctacaaagacttatatttagggatggagggagtattac	5'	G5	0	0	0	4.25996	9.14272	12.7084	15.181	11.2528
230	281	PC-3p-190931_29	GTGGTCCATAGTGGAATCTCTATA	24	chr6A	+	583240078	583240238	ttgtactccttccattcctaaatataggtctttgtagagattccactatggaccacatacggagcaattgctctgtatgtggttcatagtggaattgctccgtacGTGGTCCATAGTGGAATCTCTATAaagacctatattcgggaacggagggagtagtg	3'	G5	0	0	0	0	21.9425	7.94272	39.8503	31.2578
231	282	PC-3p-56113_88	GGCACTTAGAACTTTTGTCAATG	23	chr6B	+	180970144	180970282	nnnattgacaaaagttctaagtgcctgcaaaaaatcgtcatgaaatcacattcctactatttttgtttttttgccacgtcttctaggaatgtgagttcatgacaaatttttgcaGGCACTTAGAACTTTTGTCAATGtt	3'	G5	0	14.0894	18.273	7.57326	0	0	0	11.2528
232	283	PC-3p-160040_35	GTGGCAATTCTGAGAGAAGCTGG	23	chr2B	-	699374269	699374446	ttgggcaattctcccagaattgaccctctccccagcttctcccagaattgccacttaatatttttttacaattcctagctagttaaggtctaattagctaggaattgtaaaaaaatattaaGTGGCAATTCTGAGAGAAGCTGGggagggggtcaattctgggagaattgcccaaaag	3'	G5	19.8546	11.3624	15.4178	11.8332	0	0	0	0
233	284	PC-3p-293454_18	ATATGGATATGGCATATACTTGAT	24	chr5B	-	615763411	615763605	taggtgaaagtaccgtagattagttttgactggatgcattggatcctatagctactagctaagtgatcaagtatatgccatatccatattatacttgatcacctaggtgatcaagtataATATGGATATGGCATATACTTGATcacttagctaggatccatccagctgaaactaatctatggtttctttcattaa	3'	G5	0	0	0	0	9.14272	7.94272	15.181	0
234	285	PC-5p-58963_84	TTTCATCGAAAAATAACATCCGAG	24	chr7A	-	649053811	649053966	ggttcttgccaagTTTCATCGAAAAATAACATCCGAGgagctctcaccgaaaaaaacaaaatcgctgctgaaagttttgtgcactgtttgagcagtgattttgttatttttggtgagggctcctcagatgttatttttaggtgaaattttgtaaga	5'	G5	0	0	0	0	31.0852	34.948	45.5431	26.2566
235	286	PC-3p-148172_38	TCATTTGGTTGAATTGGGGA	20	chr2A	-	132463398	132463567	cacttaggtatgcagatttgaaatctttaaggtagcctctgaccctccttggttcaactaaatgaactaaaatttcagaatttacaacacttctgaaattttagtTCATTTGGTTGAATTGGGGAgggccacaggagaccttaaaggatccaaatttgcatccctagttc	3'	G5	15.6747	9.99895	13.7047	11.8332	0	0	0	0
236	287	PC-5p-42007_111	ACTCATTTTGCTCCGTATGTAGTC	24	chr7A	-	595836340	595836485	agacatattttagagtgtagattcACTCATTTTGCTCCGTATGTAGTCacttgttgaaatctctgttaggacgaatagaatatttaggaacggagggagtacacatacgaagcaaaatgagtgaatctacactctaaaatatgccc	5'	G5	37.6192	13.6349	4.56824	14.6732	0	0	0	7.50188
237	288	PC-3p-160115_35	AGGAGCTTTTGTGGCTTTTTGACC	24	chr7A	-	38251000	38251152	attttggccgaaaagccataaaagctcctaaataggtgcttttgggcttttatggcttttgatgaaccaatataacaatatttagctccaaaagccataaaagatccaaaagcatctatttAGGAGCTTTTGTGGCTTTTTGACCaaagtgga	3'	G5	0	0	0	0	29.2567	14.2969	0	12.5031
238	289	PC-3p-100827_54	TGGACGAGTAATTCCGAACGG	21	chr4B	+	1532773	1532885	tgctactccctccattcagaattacttgtcacaaaaatggatgtatctacaactaaaatacagctaaatacattcgtttctTGGACGAGTAATTCCGAACGGagggagtactt	3'	G5	6.26987	2.72699	2.85515	6.62661	16.4569	0	11.3858	10.0025
239	290	PC-5p-133144_42	AATAGGTGCTTTTAGAGCTTTT	22	chr5A	-	648661604	648661795	ttctgcttttgtagcctttctattttagccaaaaagccataaaagctcctaAATAGGTGCTTTTAGAGCTTTTatgccttttggagctgaatattgttatattgataaatcaaaagccaaaaaagcttcaaatcacctatttaggagcttttatgactttttggccaaactagaaaagctgcaaaagcataa	5'	G5	0	0	0	0	10.9713	12.7084	26.5668	17.5044
240	291	PC-3p-6580_460	ATGTGGTCTATAGTGGAATC	20	chr5B	+	198156980	198157153	tatcatctactccctccgttcctaaatgtaagtctttatagagattgcacaattgactacatacagagcaaaatgagtgaatctacattataaatgcatctatatacatccgtATGTGGTCTATAGTGGAATCtctacaaagacttatatttagtaacggagggagtagtgtca	3'	G5	0	64.0842	72.5208	24.1398	0	57.1876	56.9289	93.7735
241	292	PC-3p-324869_15	AGGCCCACAGGACAGCGCCCC	21	chr1A	-	300872998	300873087	tacggcgcgctatcctgtgagtctgttgggccttgtgggcctgaaattgcacgcccgtggtctagcAGGCCCACAGGACAGCGCCCCaaa	3'	G5	0	0	0	0	18.2854	7.94272	0	0
242	293	PC-3p-185787_30	AAGTTGATAGGAACTCATGAAAAT	24	chr2B	+	744793798	744793990	atgcaaatgtaggtgatgttttctaaacatcctaataacttatttgcatttttatgagtttgtatcaacttgttatgaatgttctaacaactttgaccattatttggaaagatcataacAAGTTGATACGAACTCATGAAAATgcaaataaggtatcaggatgttcaaaagacatcacctacatttgcatata	3'	G5	0	0	0	0	21.9425	7.94272	13.2834	7.50188
243	294	PC-5p-186250_30	TGAATCTTTGGAAAAAGCTGCA	22	chr1A	+	405320194	405320341	cctctTGAATCTTGGGAAAAAGCTGCAtaactccaataaattggaaacctcattttctatcccaaaattgcttgcaaacacaatttctggggtaaaatatatggtttgaagttatgaggttatgcagatttttcaccaatattcaagt	5'	G5	21.9445	4.99948	8.56545	8.04659	29.2567	0	34.1574	33.7585
244	295	PC-5p-19222_204	TGTGAAACACTGTGTGAGAGA	21	chr3A	+	726363494	726363611	cctgtggagTGTGAAACACTGTGTGAGAGAagtcataagtgtgaaacactctccgatgatgatgacgaagctgcaaacacttatgacttctctcagacagtgtttcacactctaccag	5'	G5	0	0	0	0	84.113	84.1928	72.11	83.771
245	296	PC-3p-98625_55	CCACGACGAGTAAATCAGAA	20	chr2B	+	244025484	244025577	gaagtactccctctgttccgatttactcgtcgtggttttagtttaaatttgaactaaaaCCACGACGAGTAAATCAGAAcggagggagtatgtg	3'	G5	0	15.4529	18.273	5.20662	0	0	0	0
246	297	PC-3p-8234_388	TTTTTGGATGTGCTCCTCTAG	21	chr6B	+	687655441	687655534	aaggcgtactcttcctatctagagaagcacatacaaaaaaatttggcttggttTTTTTGGATGTGCTCCTCTAGctaggaagaaggaacgtata	3'	G5	77.3284	93.6266	127.34	110.286	0	0	9.48816	10.0025
247	298	PC-3p-345067_14	ATGGCATATACTTGATCACTTAGC	24	chr2B	-	90676552	90676735	agtaccgcagattaatttcaattggatgcatgcatggatcctagctaagtgatcaaagtatatatgccatatccatatatattactcaatcacttatattaggcgagtaagtaatatggatATGGCATATACTTGATCACTTAGCtagctaggatccatccagttgaaactaatctgcggtttc	3'	G5	0	0	0	0	16.4569	7.94272	0	0
248	299	PC-5p-10070_333	CGTGATCCAAATAGTTATTCTAAT	24	chr4A	-	542429618	542429729	tcCGTGATCCAAATAGTTATTCTAATcctgggattagaatagtgctactatatatatacatacataaacactattttgatcacgggataagaatattatttctgatcacaac	5'	G5	11.4948	2.27249	3.42618	2.83997	109.713	84.1928	222.023	93.7735
249	300	PC-5p-99134_55	AATTACTTTTCTCTGAAATGGATG	24	chr3B	+	114759577	114759691	atagtactccctccgttcggAATTACTTTTCTCGGAAATGGATGtatctagaactaaaatacgcctagacacatccattttcgagacaagcaattccgaacggagggagtatata	5'	G5	30.3044	5.45397	0	8.99325	0	0	0	0
250	301	PC-3p-211697_26	GAATTTAGGTTGAATTCTCTCTA	23	chr4A	+	679096658	679096790	ctcaaagtgaaaatagatgcccttataaagggaatttgacccaaattcatactgaatttctctgaaattcatagaaatttattatGAATTTAGGTTGAATTCTCTCTAtaggcgcatctatgctcattttttt	3'	G5	0	0	0	0	0	12.7084	17.0787	11.2528
251	302	PC-5p-61246_82	TCTGTAAATAAATATAAGATC	21	chr2A	+	598537425	598537515	aagtactcccTCTGTAAATAAATATAAGATCgtttagatcactagtttagtgatctaaactatcttatatttctttacagagggagtagta	5'	G5	5.22489	2.72699	0	4.25996	34.7423	15.8854	39.8503	15.0038
252	303	PC-5p-160886_35	AAAATGAATAAAAGGGAATGTATC	24	chr3B	+	572222609	572222741	atctactccctccgtccgaaaatacttgtcatcAAAATGAATAAAAGGGAATGTATCtagacgtattttagttttagatacatccctttttgtccattttgatgacaagtattttcggacggagggagtatta	5'	G5	17.7646	3.18148	0	8.04659	0	0	0	0
253	304	PC-3p-36501_124	TTGCCATAGGCATAGCCCTGC	21	chr2A	+	195032494	195032583	cacgtggcagagctatgcctatggcaaagccgtcggcatagatggaaatctatgccgacggctTTGCCATAGGCATAGCCCTGCcgccag	3'	G5	10.4498	24.0884	41.1141	26.9798	0	0	0	6.25157
254	305	PC-5p-46643_102	TCTGTAAATTTATATAAGAGC	21	chr2B	-	464317946	464318063	tgtttgcagtaatctactacccccTCTGTAAATTTATATAAGAGCatttagatcactattttagtattctaaacaatcttatattagtttacagaggagtagttcttgcctgtaaagt	5'	G5	56.4288	0	12.5627	12.3066	0	0	0	0
255	306	PC-3p-75701_69	CGAACGGAGGGAGTACATACTATC	24	chr1B	-	30758984	30759137	ctaacgaaaaatcaatagtaaatactccctccattcggaattacttgtctcggaaatggatgtatctagaactaaaatacgtctagatacatccattttcgcgacaagtaattcCGAACGGAGGGAGTACTTACTATCagggtgacgtcgtccc	3'	G5	0	0	0	0	34.7423	25.4167	43.6455	13.7535
256	307	PC-5p-108647_50	TAGAGATTTCAATATGAACTACAT	24	chr7B	+	107056133	107056305	taccaacattcctaagtaaaagtgttttTAGAGATTTCAATATGAACTACATacggatggatatagaattatagatatagtttaggttagaatctagattcactcattttgctccttatgtagtctatattagaatctctaaaaatacttatatttaggaatagatgttgtat	5'	G5	9.40481	2.72699	4.56824	4.73329	0	0	17.0787	10.0025
257	308	PC-3p-99417_54	ATTCCCAGATTCTGGCAAAAGAAC	24	chr3B	+	428447125	428447283	attataaggcccagttcttttgcagaatctggtgattcttccagaatccgactcctaaccagcttctctcagaatctgaaattctggtagaagctgagtaggagtcggattctgggagaATTCCCAGATTCTGGCAAAAGAACtaggcctaatgatgaa	3'	G5	19.8546	9.99895	6.85236	8.04659	0	0	0	0
258	309	PC-3p-49534_97	GCCCGGCATTTAGGTAAAGTCACA	24	chr1B	-	29165752	29165862	ggtcatatcttatattgtgatatggctctacataactgccaggtagtacactgtctagcagtgaactGCCCGGCAGTTAGGTAAAGTCACAtcacagtattaaatatgttt	3'	G5	0	0	0	0	49.3707	61.9532	70.2123	61.2654
259	310	PC-5p-34793_129	CTTGTCGCAGATATGAATGTATC	23	chr3A	+	617766483	617766593	atctactctcccgttttaaattaCTTGTCGCAGATATGAATGTATCtagatgtattttagctttagatacatccatttctgagacgaataatttggaacggaggggtattt	5'	G5	0	0	0	0	0	39.7136	47.4408	98.7748
260	311	PC-3p-165828_34	TTATGAATTTAGGTCGAATTTT	22	Un	-	195688240	195688372	ctcgaagtgaaaatagatgcccctatatagggaatttgacctaaattcataatgaatttctctgaaattcatagaaattgaTTATGAATTTAGGTCGAATTTTctctataggtgcatctatgttcattttttt	3'	G5	0	0	0	0	14.6283	7.94272	17.0787	15.0038
261	312	PC-3p-13926_261	CTATCCGGGACTCCATTCCAGAAC	24	chr3A	-	21670268	21670417	ttgttctggaacggagtcccagataggataattcgctttttggtacaaagttcagcaagagccttccgaatatcgctatttggaaggcctttgctgaattcgtaccaaaaggcggattattCTATCCGGGACTCCATTCCAGAACaactt	3'	G5	0	0	0	0	129.827	90.547	117.653	88.7723
262	313	PC-5p-267240_20	TATGGCCTTGTACAATGGAAG	21	chr7A	-	422886806	422886885	TATGGCCTTGTACAATGGAAGgttcttagagagatgctctaagcaccttctctaagcacctcccattgtacaaggcctaa	5'	G5	0	0	0	0	29.2567	15.8854	9.48816	12.5031
263	314	PC-5p-200248_28	ATAGGATAATTCGCTTTTTGGTAC	24	chr6B	+	4257088	4257276	gatggtatgaagctctccaaagttattttggaacggagtcccagATAGGATAATTCGCTTTTTGGTACaaagttcagcaagaaccttccgaatatcgttatttggaaggcctttgctgaaattcgtacaaaaaggcaaattatcctatccgggactccattccagaataactttggaggacttcgtacc	5'	G5	0	0	0	0	16.4569	7.94272	9.48816	11.2528
264	315	PC-3p-228795_24	CGTTACGAACCGGCACTAAAGGCA	24	chr7B	-	703972144	703972282	cacgtggtggcactttagcgccggttcgtgacgaaccggtactaaaggccggggacctatagtccccactctttagtgccggttggcgaaccggcactaaagccCGTTACGAACCGGCACTAAAGGCCaattctgcact	3'	G5	0	0	0	0	18.2854	9.53126	0	10.0025
265	316	PC-5p-76208_68	TTTTGCCCAGAGACAACCAAC	21	chr5A	+	349419333	349419499	cgccggtccggaatcgaaccttggcTTTTGCCCAGAGACAACCAACctagtgatagacagctttcctcactggcttcctccggtggcgggcggggagatcaggaggaaggaaggatggtggcggcacctcactctctctcactaggttggttgtctccaggcgaaag	5'	G5	15.6747	12.2714	14.2757	21.7731	10.9713	0	0	6.25157
266	317	PC-5p-485500_8	GGAAAATTGGACACTCACTGAGA	23	chr5A	-	434092473	434092641	attcaagatcaattacaattctctaaaGGAAAATTGGACACTCACTGAGAttaccgctaggattgtctaggaggaagacacgattatgcggtagaataaagaccctaataatcctctctttcacctggacaatcctagtgatcatctcagcgagtgttcacttttcctt	5'	G5	0	0	0	0	9.14272	0	0	16.2541
267	318	PC-3p-25772_163	ACTTAAGATATGTTCCCTCACATT	24	chr2A	-	601992143	601992304	atgatgggcacggaaatgtgaaggaacatatcttaagtatgagcaatccttcagcaaagctcaaaataataaaagtggcgcatagctcatgtcaaaggagctttgccgaagcattgctcatACTTAAGATATGTTCCCTCACATTtccgtgcccatcatatt	3'	G5	5.22489	0	0	0	91.4272	68.3074	60.7242	47.5119
268	319	PC-3p-44988_105	TCTTCTGTAGAAATAGGCACCGGT	24	chr3A	+	488546371	488546580	ggcctgaggccttgtacaatgggaggtgtttaggagaggtgcttagagaaataaaccagacttttcttaagcactggtgcttatttgtacaggatagacgcttaactaagcgtcTCTTCTGTAGAAATAGGCACCGGTgcttcaaaaaaaactcggtttatttttctaagcatctctctaagcaccttccaatgtacaaggcctgagtgt	3'	G5	36.5742	9.99895	11.9916	12.7799	0	11.1198	0	30.0075
269	320	PC-3p-63094_80	CGAACCGGGACAGATGGGCCTCC	23	chr7B	+	625215043	625215223	aggcctacactagcagaaaacagggcatttgtcccggttgatgagggccttttgtcccggttcttgaaccgggactaaaaggtcgttactaatgcctccctttagtcccggttctaacaCGAACCGGGACAGATGGGCCTCCacgtgaccggggcgccgagcccaggcaggagggaccaaa	3'	G5	0	18.6344	14.8468	6.15328	0	0	0	0
270	321	PC-3p-237118_23	TGAATTTATGTCGAATTTT	19	chr5B	+	164242	164374	ctcaaagtgaaaatagatgcccctatacatggaatttgacctaaattcatagtgaatttctctgaaattcatagagattggttaTGAATTTATGTCGAATTTTctctataggcgcatctatgttcatttttta	3'	G5	0	0	0	0	9.14272	17.474	0	8.7522
271	322	PC-5p-7283_426	TGAAGGTAGTAACTTAGACTAGT	23	chr5A	-	389946950	389947102	actttgcattaTGAAGGTAGTAACTTAGACTAGTgtcatatacatgacactagtataagttactccccactatgaccagcctcatagtggggagtaacttagactagtgtcatgcatatgacactagcctaaattactaccttcataatgcaa	5'	G5	28.2144	78.1736	103.927	39.2863	0	11.1198	15.181	30.0075
272	323	PC-3p-115580_48	TTGAATTTTCTCTATAAGCGCACC	24	chr3A	-	719737413	719737563	tgagctcctctcaaagtgaaaatagatgccctaatagagaaaagtttatcctaaattcatagtgaatttctctgaaattcatagaaatttactaggaatttaggTTGAATTTTCTCTATAAGCGCACCtattctcatttttagtaagttaa	3'	G5	0	0	0	0	32.9138	9.53126	28.4645	11.2528
273	324	PC-3p-157852_36	TACACCTGACCGCGTCTCCCTC	22	chr6B	-	15392970	15393102	cgaggagggagatgtggtgggtgtaagttacattgagaatttgaaccaatcatttcatcgattggagaaggcgtgatgttctgatcattgtcgttcttgatgtaactTACACCTGACCGCGTCTCCCTCtcta	3'	G5	0	0	0	0	23.7711	17.474	13.2834	15.0038
274	325	PC-3p-100612_54	CTATTCCGAATGACTTGAAGCAAA	24	chr6A	+	28775234	28775407	gacaatgacgaagagttgcaatgctcacctacatgtgttgattagcttcaagccattcggaatagtgtagattgcactgcagcatagattgcactgagctatgtgcagtgcagtctacaCTATTCCGAATGACTTGAAGCAAAttaaccagcattgcacctcttttttattttt	3'	G5	0	0	0	0	23.7711	23.8282	30.3621	33.7585
275	326	PC-3p-80696_65	GTGATAATGGTAGCACCGAT	20	chr3B	-	378648893	378649037	gggtgggtgctcccactatctcaaccagtgagtgcttgaggtttctgcacattctctcaacctattgcaatcaatgtacactgagataatgtgcacagggctcaaggcgcattccatggatGTGATAATGGTAGCACCGATcaat	3'	G5	8.35983	10.9079	7.42339	8.04659	25.5996	22.2396	20.8739	42.5107
276	327	PC-3p-48449_99	TGAATTTCCTCTATAAGTGCATC	23	chr5B	+	610999277	610999420	attgagctcctctgaaaatgaaaatagatgcccttatatagggaatttagcctaaattcatacacatttctcttgaaatttgttatgaatttaagtTGAATTTCCTCTATAAGTGCATCtatgctcatttctgagtagcttttt	3'	G5	0	0	0	0	38.3994	39.7136	47.4408	85.0213
277	328	PC-5p-68047_75	TTACTTGTCTCTGAAATGGATGT	23	chr1A	-	300683844	300683958	cttatactccctctgttcggaaTTACTTGTCTCTGAAATGGATGTatctagaggtatttcagtgctagatacatccgtttgagcgacaactaatatggaacggagggagtatctt	5'	G5	0	16.8164	17.1309	3.78663	0	0	0	0
278	329	PC-5p-99557_54	TTTTGACCATAGATCTAACTAATA	24	chr5A	+	339528863	339529011	caaaTTTTGACCATAGATCTAACTAATAaaatgttcatgcttgtcataaaaaaattatataattggaaactatgttcaaatataaattcaatgatataatttttgttgacatgcattgacattttattagttaaatcattggtcaaaat	5'	G5	0	0	0	0	21.9425	19.0625	58.8266	26.2566
279	330	PC-3p-85080_62	AGATACATCTGTTTGAGCGACACT	24	chr3B	+	803643626	803643738	taatagtccgtctgtcccatattaagtgttgcacaaatggatatatctagcactaaaatatgtctAGATACATCTGTTTGAGCGACACTttatatgaaacagagggagtaatc	3'	G5	17.7646	6.36297	5.13927	10.4132	0	0	0	0
280	331	PC-5p-212708_26	ACTGGGCCGTACGGGCCTGCATC	23	Un	+	159507462	159507552	ggggcctACTGGGCCGTACGGGCCTGCATCctagcccaactagagattgggtttctagtcatatgcaggccgtgccagcctagtaggcggg	5'	G5	0	0	0	0	0	0	24.6692	16.2541
281	332	PC-3p-326958_15	ATTTCCGCGACAAATAATTCC	21	chr6A	-	614011853	614011954	ctagtactccctccgtttggaattacttgtcgcggaaatggatgtatctaaacagatacatttATTTCCGCGACAAATAATTCCgaacgaagggagtatatg	3'	G5	0	0	0	0	14.6283	0	11.3858	20.005
282	333	PC-3p-68584_75	TTTCCGAGACAAGTAATTCCAAAC	24	chr4B	+	644015502	644015628	gctagctaactactccctccgtccggaattacttgtcgcgaaaatggatgtatctagacgtattttaattctagatacattcaTTTCCGAGACAAGTAATTCCAAACggagggagtagattgctgag	3'	G5	19.8546	8.63546	5.13927	13.2532	0	0	0	0
283	334	PC-3p-15949_236	ACTGTATTAGCCATCCGTGTGCCT	24	chr4A	-	21521934	21522197	tgggttggtgaatggtggccacgggacaaaactcgttggaatcagtcgcatgaatggctaatatcggtggtgggtggtggtgcagtgcggcataagtttcccacagtaagaactgcatgacACTGTATTAGCCATCCGTGTGCCTcgttccaacaagttttgtctcgtggtcaccacctaccactccaaaccaaaaaatttagccatcgcgtgcacgtccgcacaggcatgcggcgcggccggcatgcacgcacaaactggccc	3'	G5	0	0	0	0	438.85	260.521	290.338	222.556
284	335	PC-3p-25417_164	AATGCTTTTTGATTTGTGAATGCC	24	chr6B	+	42481596	42481794	ggaaccaggtctcatataaagcaggtgagacccgctctgatggataacatgtggcattcacaaatcacaaagcatctaatctctccctccctcccctgatttcaggtgggagtggggtaAATGCTTTGTGATTTGTGAATGCCacgtgtcatccatcaggatgggtctcacctactaatccgtgagacttggtctcata	3'	G5	44.9341	25.9064	0	27.9264	0	0	0	6.25157
285	336	PC-5p-3475_734	TGAGACGATATCTCCCCATAC	21	chr4A	+	603406667	603406762	tttggcggccgtTGAGACGAGATCTCCCCATACcacatagcggcagctcggctccgtgcacgcgtatggggagatcttgcctcaacagccgctccg	5'	G5	0	0	0	0	535.763	522.631	352.959	626.407
286	337	PC-3p-319769_16	TTTGCCGTCTGTAAATAGAACCAC	24	Un	+	244223513	244223592	tctttgccgtctgcggttctatttacaaacgacaaagtaagcacTTTGCCGTCTGTAAATAGAACCACagacggcaaaac	3'	G5	25.0795	4.09048	0	2.36664	0	0	0	0
287	338	PC-3p-248_8607	GGAAAAGAAGGAGTAACGAC	20	chr5A	+	407298929	407299033	tcccgactgttgtcgtgggggttgtttctccttcttttccttgtgctagacctttgttatgcactagGGAAAAGAAGGAGTAACGACcatcaccgacggtcgcaa	3'	G5	24.0345	1498.93	2159.06	762.533	0	7.94272	0	8.7522
288	339	PC-5p-58157_85	TACAGACGGCAAAGTATGTCTTC	23	chr3B	-	77988377	77988537	ttgtcgtctgcgttttataTACAGACGGCAAAGTATGTCTTCgccgtctgctttttttattatagacggcaaatgtcatactttgcagatcgttgccatcagtaataaaaaatgcagacatcaaagactactttgccctctgtaataaaaaatgcagatga	5'	G5	0	14.5439	17.7019	10.4132	0	0	0	0
289	340	PC-5p-320584_16	CTGCTATGTACGACACTTCCTGT	23	chr5B	+	405604665	405604780	tatatgaaaaataattgatgaaCTGCTATGTACGACACTTCCTGTggtggccacatctccttccatcccttgaagaagatgtgaccgccacgggaagtgtcgtacacagcagtact	5'	G5	20.8996	9.54445	14.2757	2.36664	0	0	0	0
290	341	PC-3p-50452_96	TTAGTTGGAGGCTCAAATAACCC	23	chr5A	+	532923210	532923366	ttaaaccctcatgcttggatactttagggctatttgagccccaactagctcaaactaactctaacccatgggccctatttggatcatggggttagagctagtttgggTTAGTTGGAGGCTCAAATAACCCaaaagtatccaagcagggagggttaga	3'	G5	0	15.9074	21.6991	10.8866	0	0	0	0
291	342	PC-3p-166707_34	GACAGCTATTTTCGGACGGAGGGG	24	chr6B	-	664885269	664885425	tattactccctccgtccgaaaatagttgtcatcaaaatggatgaaaaaagatgtatctaaaactaaaatacatctagatacatctccttttattctttttgatGACAGCTATTTTCGGACGGAGGGGgtacacatcagtacaagtgatctctctcta	3'	G5	25.0795	19.0889	18.844	17.0398	0	0	0	0
292	343	PC-5p-53290_92	TCGAGATACAAAAATGACAAA	21	chr4A	+	537944407	537944595	atgtttagtacgttgacacaacatcaatgtaaattgtcacaaaagatcaaatcataactccaaacattgtTCGAGATACAAAAATGACAAAtttgacatttgtcatttttgtatctcgaacaatgtttcgaactctaatttgaatttttgtgacaacatacattgatgttatgtcaattcactaaaaaa	5'	G5	17.7646	14.0894	8.56545	13.7265	0	0	0	0
293	344	PC-3p-177974_32	TCTTCTGTAGAAATAGGCACCGG	23	chr3B	-	651165229	651165431	ttaaggccttgtacactgcaaggtgcttagaggaggtgcttaaagaaataaatcaggttttccttaagcatcgatgcttatttgtacaggatagacgcttaactaagcgtcTCTTCTGTAGAAATAGGCACCGGtgcttcagacaaactcggtttatttttctaagcacctccctaagcatctcccatcgcacaaggcctaat	3'	G5	0	3.63598	10.2785	2.83997	0	23.8282	0	23.756
294	345	PC-3p-26923_157	ACATACGGAGCAAAATGAGTGAAT	24	chr2B	-	404873869	404874010	gcatattttagagtgtagattcactcattttgcttcatatgtgtactccctccgttcctaaatattctattcgtctttctagagatttcaacaagtgactACATACGGAGCAAAATGAGTGAATctacactctaaaatatgt	3'	G5	57.4738	12.7259	17.7019	20.3531	0	0	0	0
295	346	PC-3p-79163_66	TAAATTTCCTCTATAAGCGCATC	23	chr3B	-	820950844	820951005	tctgccttattgagctcctctgaaaatgaaaatggatgcccttatatagggaatttaggctaaattcatacgaatttctcttgaaatttgttatgaatttaattTAAATTTCCTCTATAAGCGCATCtatgctcatttctgagtagctttttatatagtttt	3'	G5	0	0	0	0	0	19.0625	30.3621	47.5119
296	347	PC-3p-129125_43	AGTGACTTATTTTGCCAAACAGAC	24	chr6B	-	670496702	670496786	taagggcctgtttggttccaaataagtcatcaacttataagtcgaaaagtgaaaaaAGTGACTTATTTTGCCAAACAGACccaac	3'	G5	17.7646	4.09048	0	8.04659	0	0	0	0
297	348	PC-3p-197191_28	GAATTTAGGTTGAATTCTC	19	chr3B	+	180180726	180180858	ctcaaagtgaaaatagatgcccctatacagggaatttgacttaaattcatagtgaatttctttgaaattcatagaaatttattatGAATTTAGGTTGAATTCTCtctatagacgcatctatgttcattttttt	3'	G5	0	0	0	0	0	15.8854	0	22.5056
298	349	PC-5p-157388_36	TTGAAGGCTGTTTCCATTAACC	22	chr1A	+	10619138	10619321	acggggtgcaactcatgcaatgggacgatcaaacggcctcgTTGAAGGCTGTTTCCATTAACCgcaaacttgtcagcggttgcgctgatccttgttgtcgtcgcggctgtgcctggtggtaagtttgcggtatggaagaagccttcaacgaggaccctcgtcccacagcatgggttgcacccga	5'	G5	0	0	0	0	16.4569	11.1198	24.6692	8.7522
299	350	PC-5p-36149_125	TCTGTAAATTAATATAAGAGC	21	chr3B	-	135973430	135973530	ttatttattactcccTCTGTAAATTAATATAAGAGCgtttagattactattttagtattctaaacactcttatattagtttagggagggagtactaaacag	5'	G5	27.1694	9.54445	12.5627	19.4065	0	0	18.9763	6.25157
300	351	PC-3p-112570_49	TGGCTGAGAGCTGCACATAAG	21	chr5A	+	647858323	647858495	aggtgcgccctaattttcaaaacatttggacttatgtgcagctctcagcaaaaaagacaaatcggaggtctgtaaaaatgtgtactgttcatatactgttttggtctgatttgtcttttTGGCTGAGAGCTGCACATAAGtccaaatgttttgaaaattgaggcgcacctcac	3'	G5	32.3943	32.7238	27.9805	36.9197	0	0	0	0
301	352	PC-5p-221624_25	TAGCTCTCGGCAAAAAAGACAAAT	24	chr1B	+	464504757	464504956	agataatttgacgcgtgaggtgcgccccaaaattcaacatatttggacatgtgatTAGCTCTCGGCAAAAAAGACAAATcgggtcaaaacagtgcgtgaacagtaaacatttttacagaccctaattttgtcttttttccgagagctgctcagatgctcaaatgagttgaactttggggcgcacctcacgcgtcaaatta	5'	G5	0	0	0	0	16.4569	0	15.181	10.0025
302	353	PC-5p-260563_21	TAAGGGATTTCAAAATGGACT	21	chr4A	+	33591924	33592070	cttagtactccctctgttcctaaatataagtctttTAAGGGATTTCAAAATGGACTacatacggatgtatatagacatattttgccgtatttagtccatattggaatctctagaaagacttgtatttcgaacggagggagtatttaa	5'	G5	6.26987	0	0	0	0	0	18.9763	20.005
303	354	PC-5p-401274_11	GGTCCCAGTTGGTGACATGAACC	23	chr6B	+	23510109	23510199	accaccattGGTCCCAGTTGGTGACATGAACCgggaccaaaggctgccctttagtcccggttcgtgggacgaaccgggaccaatgagttgc	5'	G5	0	0	0	0	0	0	0	20.005
304	355	PC-3p-45166_105	TTGAATTTCCTCTATAAGCGCATT	24	chr1B	+	630945586	630945729	attgagctcctctgaaaatgaaaatagatgcccttatatagggaatttagcctaaattcatacgaatttctcttgaaatttgttatgaatttaagTTGAATTTCCTCTATAAGCGCATTtatgctcatttctgagtagtttttt	3'	G5	0	0	0	0	74.9703	25.4167	60.7242	20.005
305	356	PC-5p-85988_62	GTCTCGGAAATGAATGTATC	20	chr7A	+	252822609	252822719	agtactccctccgtttggaattacttGTCTCGGAAATGAATGTATCtagaactaaattacatctagatacatccattttcacgacaagtaattccgaacggagggagtaat	5'	G5	0	7.27197	18.273	6.62661	0	0	0	0
306	357	PC-3p-37850_121	AGACACTTATTTTAGGACAGA	21	chr5B	-	396720702	396720854	ccaatgtataggaaggctttcaacatactccctccgtcccaaaataagtgtctcaaccttagtacaactttgtacgtactaaagttagtacaaaattgAGACACTTATTTTAGGACAGAgggagtagttaaaaaagcacgcctagcgcataag	3'	G5	19.8546	14.9984	10.8496	23.6664	0	0	0	0
307	358	PC-5p-37056_123	TCTGTAAACTAATGTAAGAGC	21	chr3B	-	739974029	739974121	attgtactcccTCTGTAAACTAATGTAAGAGCgtttggattactaaagtaatgatctaaacgcttttatattaatttacggagggagtactat	5'	G5	11.4948	4.54498	6.85236	9.46658	38.3994	20.6511	28.4645	26.2566
308	359	PC-3p-71380_72	ACCGGGACTAATGTGAATATTGCC	24	Un	-	323759610	323759680	aaccgggaccaatgctcacattagtcccggttcgtgactgaACCGGGACTAATGTGAATATTGCCccgtga	3'	G5	10.4498	4.99948	2.85515	3.3133	25.5996	15.8854	13.2834	10.0025
309	360	PC-5p-172641_33	TTAATTTAATCAACAAGACCGACT	24	chr6B	-	651830990	651831146	gcttcaactttgaccaTTAATTTAATCAACAAGACCGACTgcggcgggcgaaaaaattataccaatgaattcgtattcaaaaaaagtttttaattatataatttttgatcccgccgcagtcggtctcgtgggttaaatttatggtcaaagttgaacc	5'	G5	17.7646	3.18148	0	4.25996	0	0	0	0
310	361	PC-3p-108507_50	TCCCAAGATATGTTTCGAAT	20	chr6B	+	275109865	275110008	aaatttgaaatatttcttgagatacagaaaggacaaatttaccatcaatgcgataatgggcgaaatctaaaggccaacttatattatgtactattcactgttaaatttttctttttgttTCCCAAGATATGTTTCGAATtttga	3'	G5	12.5397	17.7254	12.5627	8.99325	0	0	0	0
311	362	PC-3p-49931_97	TCTGTAGAAATAGGCACCGGTGC	23	chr5B	-	470767414	470767616	gttaggccttgtacaatgggagatgcttaggggaggtgcttagagaaataaatcaggtttttcttaagcaccggtgcttatttatacaggatagacgcttaactaagcgtctttTCTGTAGAAATAGGCACCGGTGCttcagaaaaatccggtttatttttttaagcatctctctaagcacctcccatcgtacaaggccttag	3'	G5	0	15.4529	11.9916	6.15328	0	15.8854	0	23.756
312	363	PC-3p-53598_91	ATAATTTTTTATATAAACTTGGTC	24	chr7B	-	11056754	11056913	ttagctaagtttgaccaaatttatattagaaattattagcatctataatatctaataaatataatatgaaaatatattccgagatgaatctaatgatgttggtgttgttatgtaaatgtcaATAATTTTTTATATAAACTTGGTCaaagttggatgagat	3'	G5	36.5742	7.27197	4.56824	15.1465	0	0	0	0
313	364	PC-3p-74679_70	GTTCGGGCAGCTGCGGTAGTGCT	23	chr7A	+	115012627	115012775	atcagatagataataataatgtgatttgactttgcactgtccgggcagctctgccgcagctgcccggacagtgttacactGTTCGGGCAGCTGCGGTAGTGCTgctagtgcattgtaaattcagatcacatcattattatgtatcttat	3'	G5	0	0	0	0	87.7701	66.7188	111.96	46.2616
314	365	PC-5p-255005_21	TAGAGATTCCACTATGGACCACGT	24	chr6A	-	583240149	583240309	cactactccctccgttcccgaatataggtctttaTAGAGATTCCACTATGGACCACGTacggagcaattccactatgaaccacatacagagcaattgctccgtatgtggtccatagtggaatctctacaaagacctatatttaggaatggaaggagtacaa	5'	G5	0	0	0	0	16.4569	0	0	15.0038
315	366	PC-3p-196200_29	GAATTTAGGTTGAATTCTCT	20	chr4B	-	9234504	9234636	ctcaaaatgaaaatagatgcccttatacggggaatttgacctaaattcatactgaatttctctgaagttagtagaaatttattatGAATTTAGGTTGAATTCTCTctataagcgcatctattctcattttttt	3'	G5	0	0	0	0	0	12.7084	9.48816	20.005
316	367	PC-3p-91798_58	TTTTTGTCCAGGACACATAC	20	chr1B	+	602673672	602673855	tctaatataataagatgatccaacggtgtgattgtaaaaatatgcatttatgtgtcctcagcgaaaaagacaagcatttcagctcgctgcgggatcaatatatatcgaaacatttgttcTTTTTGTCCAGGACACATACagtcatatttcttcaatccctccgttggatcatgttatattatag	3'	G5	0	5.45397	6.28133	3.3133	0	9.53126	11.3858	20.005
317	368	PC-3p-135816_41	CACTAGTGCAGCGCCTGAGAGCTA	24	chr3A	-	515430166	515430368	tccgaaaattactaagtcagtgtgcagcgcctgagagataggcgccacactatacagtgtagcgtctagcttctaggcgttgcactagtggttgcttcattttgtagtgcaacCACTAGTGCAGCGCCTGAGAGCTAggcgccacactatacagtgcagcgcctagctcgtaggctctgcacaatgacttagaaatttttagg	3'	G5	7.31485	0	0	2.36664	18.2854	7.94272	0	17.5044
318	369	PC-5p-167723_34	TTGGTGGCCTGAACCGGGACC	21	Un	+	489289016	489289113	cccaccaccattggtcccggTTGGTGGCCTGAACCGGGACCaaaggacgaccattagtcccggttcattccaccaaccgggactaaagggttggtcct	5'	G5	18.8096	3.18148	0	4.25996	0	0	0	0
319	370	PC-5p-110928_50	TTTAGTCCCGGTTGGTGGCACC	22	chr6B	+	73482936	73483092	gacgcgggcagcacagggccTTTAGTCCCGGTTGGTGGCACCaactgggactaacggggtgcattggtaccggttcgtggtaccaaccggtaccaatgcccccgttagtaccggttggtgcctccaaccgggaccaaaaccctctgcttcccgccct	5'	G5	0	0	0	0	14.6283	12.7084	17.0787	31.2578
320	371	PC-5p-229990_24	AAATAAATAAAAGGGGATGTATCT	24	chr4A	+	565740660	565740799	aagcaattactccctccgtctggaaatacttgtcatcaAAATAAATAAAAGGGGATGTATCTagatgtatattagttttagatacatcgatttttatctattttgatgacaagtattttcggacggagtgatagttgtga	5'	G5	16.7197	3.63598	0	0	0	0	0	0
321	372	PC-3p-317688_16	CTTTGGTCTCGGTTCGTGGCACC	23	chr7A	-	198740510	198740632	caaggcctttggtcccggttggtgccaccaaccgagaccaaaggccgccgcttcccgccctttgggctactgaaaagaggcCTTTGGTCTCGGTTCGTGGCACCaaccgggactaatgcccac	3'	G5	0	0	0	0	0	12.7084	15.181	0
322	373	PC-5p-286095_18	ATTTGGAGGATATGCAAGATGAG	23	chr4A	-	664674255	664674368	caagcgtgggtcttccttgcactctATTTGGAGGATATGCAAGATGAGtatgatttatcatctgtattcatcgtgtatattcttcaagtggagagcatggatgactgatgtatt	5'	G5	0	0	0	0	14.6283	0	32.2597	26.2566
323	374	PC-3p-286307_18	CATTTTGTATATTTATGTTGGACC	24	chr2A	-	545361060	545361280	tgtcttgaacttcaaactttgcagtataacataactttgtaactagaatgtgagataaaactttcagatttttttgttcgacataaatatgaaaaataagattttttaatcaaataaatctCATTTTGTATATTTATGTTGGACCaaaaaatctgtaagttttatcccacattctacatagaaagctttgttgtgctgcaaagttgaagtacaaaatacat	3'	G5	0	0	0	0	0	7.94272	15.181	6.25157
324	375	PC-5p-31907_138	TGACCGTAAATTTAACTACC	20	Un	-	260268161	260268304	aacttTGACCGTAAATTTAACTACCaagaccgattgcggcgggggcaaaagttatatcagtgaattcgtattcgaaagaagtttttaattatgtaactttttctcccgccgcagtcggtctcgttcgttaaatttatggtcaaa	5'	G5	0	14.0894	9.13648	2.83997	0	23.8282	37.9526	62.5157
325	376	PC-5p-86858_61	CAGGACGTTGCAACATTAACACC	23	chr2B	-	233835854	233835931	gctgatactggttCAGGACGTTGCAACATTAACACCtgaacaggtgttaatgttgcaacgtcctgaaccagtatcgtt	5'	G5	0	8.63546	21.6991	7.09993	0	0	9.48816	7.50188
326	377	PC-3p-9314_353	TTTGCCGTAGGCATAGCCCTG	21	chr7B	-	46295085	46295183	aagaagacacgtggcagggctatgcctacggcaaagccgtcggcatagatctatgccgacggcTTTGCCGTAGGCATAGCCCTGccacgtggccttgca	3'	G5	50.159	43.1773	29.1225	56.3262	21.9425	19.0625	15.181	10.0025
327	378	PC-5p-153092_37	GAGACCCGTACTCATGAATGACAC	24	chr5B	-	459999592	459999775	gaaaagaattctacgagaacacgtctcaccggttagcagatGAGACCCGTACTGATGAATGACACgtggcattcacaaatcataaagcatttaccccacctttcacttgaaatcagggaggagagattagatacttttgtaatttgtgaatgacacgtgtcatccatcagggcgggtctcaccc	5'	G5	18.8096	12.7259	11.4206	4.73329	0	0	0	0
328	379	PC-5p-326229_15	TGCACCTATAGAGGAAATTGGACC	24	chr4B	-	630122101	630122219	ctcctctcaaagtgaaaatacaTGCACCTATAGAGGAAATTGGACCtaaatttataaatagattatgaatttatgtttaattttctctataagtgcatctatgttcactaacagagaag	5'	G5	0	0	0	0	0	0	0	18.7547
329	380	PC-5p-23658_174	TGAAACACTGTGTGAGAGAAG	21	chr3A	+	649954590	649954733	tgacgatgatgccttcatgtggagtgTGAAACACTGTGTGAGAGAAGtcataagtgtgaaacactctccgatgatgatgacgaagctgcaaacacttatgacttctctcagacagtgtttcacactccaccagcaacaccgacg	5'	G5	0	0	0	0	42.0565	104.844	51.236	72.5182
330	381	PC-3p-380488_12	TCCTGTAGAAGTAGGCACCGGTGC	24	chr1B	-	152672094	152672295	ctaaggccttgtacaatgggagatgcttagaggaggtgcttagataaataaaccagacttttcttaagcaccggtgcttatttatacagggtagacgcttaactaagcgtctcTCCTGTAGAAGTAGGCACCGGTGCttcagaaaatctcggtttattttctaagcacccctctaagcatctcccattgtacaaggcctaat	3'	G5	18.8096	0	2.85515	2.36664	0	0	0	0
331	382	PC-5p-110045_50	TAGCTCTCTGCAAAAAAGACAAAT	24	chr7B	-	253229771	253229964	aagttggtgcgtgaggcgtgctccaaatttcagatcatttggacatgtcagTAGCTTTCTGCAAAAAAGACAAATttggggtctgtaaaaaagttcactattcatgtattgttctgactcagtttgtcttttttgctgagagctactcatatgtccaaatgacctgaaatttggagcgcaccacacacaccaaa	5'	G5	0	0	0	0	40.228	9.53126	22.7716	12.5031
332	383	PC-5p-826630_5	TGATTTTCAGAATACTCTAGTATT	24	chr1A	+	439758833	439759039	cctgctttttttttaaaaaaaagaagaggcccagggttctttttattagagagaaaatactcTGATTTTCAGAATACTCTAGTATTggtagccaaacaggtcacagtaattaaaattgtaccaatactagagtattctcaaaatcagagtattttctctctaataaaaagaacccttggcctcttctttttttttaaaaaaaaagca	5'	G5	0	0	0	0	0	15.8854	0	0
333	384	PC-5p-302247_17	GAAGTGGTTTAGACTGCACAGAGC	24	chr7B	-	576571350	576571534	aacgaagaagaggcgcaaagcgcacctgcatgttgcttagcttcaggccttgagGAAGTGGTGTAGACTGCACAGAGCtatcagggtttcggacaaaaactacacatagctccgtgtagtctacactatttcctcaaggcctgaagctacgcaacgtgcaggtgagcattgcgcctctcttttat	5'	G5	0	0	0	0	23.7711	0	18.9763	8.7522
334	385	PC-3p-61273_82	TTGAATTTCCTCTGTAAGCGCATC	24	chr2B	-	21050467	21050587	cgaaaatgaaaatagatgcgcttatataggtaatttagcataaattcatacggatttctcttgaaatttgttatgaatttaagTTGAATTTCCTCTGTAAGCGCATCtgtactcatttctg	3'	G5	0	0	0	0	38.3994	27.0052	60.7242	50.0125
335	386	PC-3p-147870_38	ACCAGGACTAATGTGAATATTGCC	24	chr3A	-	700799159	700799227	accgggaccaatgctcacattagtcccggttcgtgactgaACCAGGACTAATGTGAATATTGCCccatg	3'	G5	0	0	0	0	12.7998	19.0625	30.3621	16.2541
336	387	PC-3p-221592_25	CCGTTACGAACCGGCACTAAAGAC	24	chr7B	+	155492208	155492327	gcactttagcgccggttcgtgatgaaccggtactaaaggggggggggcctttagtccctactctttagtgtcggttggcaaaccggcactaaaggCCGTTACGAACCGGCACTAAAGACc	3'	G5	0	0	0	0	0	0	13.2834	22.5056
337	388	PC-5p-7652_411	ATGGATAAAAGAAGATGTATC	21	chr7A	-	116071453	116071584	aactactccctccgtccggaaatatttttcattaaaATGGATAAAAGAAGATGTATCtatatgtattttagttgtatgtacattttttttgttcattttgatgacaagtattttcggacgaagaaagtacat	5'	G5	102.408	43.6318	44.5403	65.7927	0	0	0	0
338	389	PC-3p-364217_13	TTAAGTGACAATTCTGGGAGAAGC	24	chr1B	-	673027722	673027907	tcttttgtgcaattctcccggaattgaccccctcctcggcttctcccagaattgtcactccattttttttacaattactagctgattagaccttaactagcatggaattgtaaaaaaaatgTTAAGTGACAATTCTGGGAGAAGCtgtggagagggtcaattctgggagaattgcccaaaagaact	3'	G5	0	0	2.85515	0	23.7711	0	0	0
339	390	PC-5p-179296_31	ATGAATAAAAAGAGGATGTATCT	23	chr3B	+	77826617	77826729	gtttccgaaaatatttgtcatcaaaATGAATAAAAAGAGGATGTATCTagatgtattttagttctagatacatcccttttctatccactttgatgacaagtatttttggacgg	5'	G5	0	20.4524	15.4178	5.67995	0	0	0	0
340	391	PC-3p-134590_42	ATCACCCAGGGTGCAGAATAAGT	23	chr3A	+	550738078	550738265	tttaattatgaaatgattgtaagattacctcggatggagaataacttattctgcagcctcggtgatgaatagtaatgatgaatagtaacactatatatatatatatattgttactattcATCACCCAGGGTGCAGAATAAGTtattcttcatccgagataatcttatgatcatttcataattaaatta	3'	G5	0	3.18148	3.99721	0	0	0	11.3858	27.5069
341	392	PC-3p-334462_15	TTCCGAGATCTGCTTAGACGT	21	chr6B	-	690584933	690585108	tgaggtccgctccaatttttaaatcatttgaacatctgagcagctctcggcaaaaaagacaaatcggatcagaacagtgcatgaacagtaaacctttttacagaccccaaatttgtcttttTTCCGAGAGCTGCTTAGACGTccaaatgatttgaaaattggagcggacctcacgc	3'	G5	0	0	0	0	0	14.2969	0	15.0038
342	393	PC-3p-62339_81	TTGGGTATTTCTGTCTTTAAA	21	chr4A	+	591927870	591927932	ataaagacagaaatacctaatatcttgttctagcaagataTTGGGTATTTCTGTCTTCAAAaa	3'	G5	58.5188	53.1762	79.9442	46.8596	0	0	13.2834	0
343	394	PC-5p-132465_42	TCTGTAAGCTAATATAAGAGC	21	chr7A	+	674105822	674105914	caggtactcccTCTGTAAGCTAATATAAGAGCgtttagatcattattttagtattctaaacactcatatattagtttacggaggaagtacaag	5'	G5	5.22489	0	2.85515	3.3133	23.7711	0	13.2834	6.25157
344	395	PC-5p-230487_24	CACGCTGCCCTGTGAGTCTGC	21	chr7B	+	552700483	552700562	gCACGCTGCCCTGTGAGTCTGCtgggcctttaaggcctataatttcatctgtggcctatcaggcccacagggcagcgccc	5'	G5	0	0	0	0	12.7998	15.8854	13.2834	0
345	396	PC-5p-65204_78	ACATGTACCGTCGGTGTCGGACA	23	chr3A	+	527302148	527302323	accctaaatagaaagtatcatcggtgtgagatACATGTACCGTCGGTGTCGGACActacatccacgtcccacaagtagtgcgggcttcgatgcccacgtcacttgtgggacgtggatgtagtgtccgacaccgacggccacatgtatctcacacccacgatacttgctatttagag	5'	G5	0	0	0	0	0	38.1251	17.0787	56.2641
346	397	PC-5p-581339_6	CGGTTCTGCAATCGGCACTAAAGG	24	chr7A	-	16793677	16793781	taagggcctttagtgtCGGTTCTGCAATCGGCACTAAAGGgtggagactaaagccccccctccttttagtaccggttctgtacgaaccgccactaaaggcccaca	5'	G5	0	0	0	0	0	0	0	15.0038
347	398	PC-5p-88903_60	TGGACATCTGAGTAGCTCTCAGC	23	chr6A	-	9942392	9942531	aaatttagatcgttTGGACATCTGAGTAGCTCTCAGCaaaaaaaatcgatccgaagggtacatgaacaatacacttttttaaaaaccctgaatttgtcttttttctgagagctgctcagatgtcgaaacaagctaaaatt	5'	G5	0	6.36297	16.5599	4.73329	0	0	0	8.7522
348	399	PC-3p-96252_56	AAGTGAATTAGACCAAATTATATC	24	chr7B	-	79053227	79053389	ttgctagaactcatctagatgacatataatttggtctcattcacctcttatagccattgaatgtgatgctataagatgcgtatgtgctgacgtgggttgtatccgttcttattttcaAAGTGAATGAGACCAAATTATATCtcatctagatgagttctaggta	3'	G5	18.8096	6.81747	0	10.8866	0	0	0	0
349	400	PC-5p-68024_75	ACTTTGACCGTAAATTTAACTATC	24	chr7A	+	693109102	693109247	aACTTTGACCGTAAATTTAACTATCaagatcgattgcggcgggagcaaaaattatatcagtcaattcgtattcgaaagaagttttcaattatataattttttctcccgccgcagttggtctcgttggttaaatttatggtcaaaat	5'	G5	27.1694	9.99895	4.56824	8.99325	0	0	0	0
350	401	PC-5p-124304_45	AGCATCTGAGAAGCTCTCGGC	21	chr3B	-	567158109	567158270	gcaccccaaaattcaactcatttgAGCATCTGAGAAGCTCTCGGCaaaaaagacaaaatcagagtgtgtaaaaatgtttactgttcacgcactgttttgacccgatttgtcttttttgccgagagctactcagatgtccaaataagttgaattttggggcgc	5'	G5	15.6747	7.27197	7.99442	8.99325	0	7.94272	0	0
351	402	PC-3p-134914_41	GCCACTTGTCGCAACCTGGGAGTT	24	chr2B	-	151778102	151778170	tttaactcccccaggtcgcgacaagtgacgcgctgcatatgcGCCACTTGTCGCAACCTGGGAGTTttc	3'	G5	15.6747	2.27249	6.85236	4.25996	0	0	0	0
352	403	PC-3p-51462_94	ATAGGCACCGATGCTTCAGA	20	chr5B	+	303990828	303991022	gcgtaatatttaggccttgtacaatgcaaggtgcttggagaaataaaccaggctttccttaagcaccggtacttattttatacagggcagacgcttaattaggcgtctcccttgtagaaATAGGCACCGATGCTTCAGAaaaaactcggtttatttttctaagcacctagcattgtacaaggtcttaggtgcttg	3'	G5	0	10.4535	15.9888	9.46658	0	0	11.3858	21.2553
353	404	PC-5p-88621_60	TAGAGATTTCAATGTGGATT	20	chr6B	+	112552963	112553130	tcctactccctccgttttctaaatataggtatttTAGAGATTTCAATGTGGATTagatacagatgtatatagatggattttagagtgagattcacccatttcggtccgtatgcagttcatattgaaatcttctaaaaagacttgtatttaggaacggagggagtacct	5'	G5	0	10.9079	6.85236	5.67995	0	0	0	15.0038
354	405	PC-3p-116492_47	TGAATTTCCTCTATAAGCGCATT	23	chr5B	-	365004866	365004997	ctcctctgaaaatgaaaatagatgcccttatatagggaatttaggctaaattcatacgaatttttcttgaaatttgttatgaatttaattTGAATTTCCTCTATAAGCGCATTtatgctcatttctgagtag	3'	G5	0	0	0	0	0	15.8854	37.9526	32.5082
355	406	PC-5p-106244_51	GGAAGGTAGTATCATACACTAGT	23	chr5A	+	555218727	555218800	ctatgcattaGGAAGGTAGTATCATACACTAGTatcatatgcatgatactagtatatgatactcctcattacaa	5'	G5	0	13.1804	15.4178	4.25996	0	0	11.3858	0
356	407	PC-3p-215932_26	ACGTGTCATCTATCAGAATGAGTC	24	chr3A	-	52315978	52316126	catgtgagacccatcctaatagatgacatgtgacatttacaaatcataaaacatctaccccatccacacttgaaatcaggggaaaaaaagattagatgctttatgatttatgaatgtcACGTGTCATCTATCAGAATGAGTCtcaccta	3'	G5	18.8096	10.9079	0	0	0	0	0	0
357	408	PC-5p-67997_75	TGTCTCGGAAATGAATGTATC	21	chr5B	-	439209286	439209432	gataaatgtgtagctagctactccctccgttcggaattactTGTCTCGGAAATGAATGTATCtagaactaaaatacatctagatacatccatttccgcgacaagtaattccgaaaggagggagtacttagctagcggcccattttgc	5'	G5	18.8096	9.99895	8.56545	9.46658	0	0	0	0
358	409	PC-5p-52620_93	TTTGACTGTAAATTTAACTAGC	22	chr2A	-	16480439	16480582	aacTTTGACTGTAAATTTAACTAGCaagaccgattgcggcgggagcaaaagttatatcagtgaattcgtattcgatagaagtttttaattatgtaactttttctcccgtcacagttggtctcgtttgttaaatttatggtcaaa	5'	G5	0	0	0	0	137.141	90.547	259.975	143.786
359	410	PC-3p-567595_6	ATTTGGACCGGAGGAAGTAGTAGC	24	chr1A	+	507881194	507881273	gtggctactactctcttcgtttcaaattactcgtcgtggttttagtaATTTGGACCGGAGGAAGTAGTAGCtagacgcat	3'	G5	17.7646	0	2.85515	0	9.14272	0	0	0
360	411	PC-5p-47271_101	TTTACGCGTCATGGTTTTAGT	21	chr5B	+	614513951	614514042	aactactccctccgttccgaTTTACGCGTCATGGTTTTAGTtcaaatttgaactaaaaccacgacgagtaaatcggaacggaggtagtactc	5'	G5	37.6192	30.9059	24.5543	21.2998	0	0	0	0
361	412	PC-3p-48642_99	TTATGAATTTAGGTTGAATTTT	22	chr6B	+	55411418	55411570	gttgagctcctctcaaaatgaaaatagatgcccttatacaggaaattaaatttaaattcatatgaatttctctgaaattagtagaaatttaTTATGAATTTAGGTTGAATTTTctctataagcgcatctatgctcatttctgagcagtttttt	3'	G5	0	0	0	0	45.7136	33.3594	37.9526	41.2604
362	413	PC-5p-60905_82	TTGCTCGAGATACAAAAATGA	21	chr6A	+	531316250	531316386	caaaattcgaaacaTTGCTCGAGATACAAAAATGAcaagtttttgtacataacataagttgagctttagatttggcccattatcacattgatgttaaatttgtcatttttatatctcgagcaatgtttcgaattatt	5'	G5	21.9445	7.72646	14.8468	8.51992	0	0	0	0
363	414	PC-5p-19389_202	AACATCCGAGGAGCTCTCACT	21	chr1A	-	485522147	485522327	taccaaatgttcgagcatattgcaaaatttcaaccaaaaacAACATCCGAGGAGCTCTCACTgaaaaaaaataatgtcgttgttcaaagttttgtgcattatttgagcattgaatttattttagtgagaggtcctcaaatgttatttttagttgaaaagttgtaagaagctcgaacatttg	5'	G5	44.9341	26.3609	18.844	34.553	0	0	0	0
364	415	PC-3p-92185_58	TCTAGACAAATGTAAGACA	19	chr7A	+	435150144	435150276	aactactccctccgtcccaaaattcttgtcttagatttgtctaaatacggatgtatctagttacattttagtgttagatacatctgtaTCTAGACAAATGTAAGACAagaattttgggacggagggagtaata	3'	G5	0	0	4.56824	2.83997	21.9425	15.8854	15.181	17.5044
365	416	PC-5p-19400_202	ATAATAGACAAGTCTTTTGA	20	chr1B	+	72552395	72552565	ccattggaccactgagaaatatgtttagatATAATAGACAAGTCTTTTGAtgagaaggtagatcataatagctgagcgaaatgaatgtgatacagttgctcaattgttatgatctgcttctcatttgaagactagtttattacatataagcatattcttgaatgtttgaga	5'	G5	125.397	54.9942	87.3675	40.7063	51.1992	17.474	32.2597	53.7635
366	417	PC-3p-225726_24	ATAGAATTGTAAAACAAATGAGGC	24	chr5B	+	666741663	666741884	aggccagttctgttgttagaatccggggattcccccagaatccgatacctacccagtttctcccagaatctttgagcctcatttgttttacaattctatctaattagacccctaattagATAGAATTGTAAAACAAATGAGGCtcaaagattctgaaagaagttgggtaggggtcagattctgggagaatccccaaattctggcaaaagaactgggcctaag	3'	G5	15.6747	3.18148	9.70751	6.62661	0	0	0	0
367	418	PC-3p-232393_24	GTCAGTGACCCAACTGCACCCTGC	24	chr6B	+	659527208	659527392	atatgttggggagggggatccatcttggggacatggatcgtctgacgtactgcagtgtgcaattcggtcactgacatgtgggctcgtctgccggatggcgcacatGTCAGTGACCCAACTGCACCCTGCagcacgtcaggggagttgagtcaaccccccgtggatcgcctgtcatccggacaacc	3'	G5	15.6747	0	0	4.25996	0	0	0	0
368	419	PC-5p-12689_280	TGATGGATTACATGTGGCATT	21	chr5B	-	638467564	638467718	aaccaggtgagacccgcccTGATGGATGACATGTGGCATTcacaaatcacaaagcatctaatctctccccccctgatttcaggtggggggtggggtagatgctttgtgatttgcaaatgccacgtgtcatccatcaagatgggtctcacctgcta	5'	G5	82.5533	39.5413	0	51.5929	0	0	0	6.25157
369	420	PC-5p-127932_43	GATTCAGGCCGACTGCTGAGCAGT	24	chr1B	+	612518589	612518736	cgaGATTCAGGCCGACTGCTGAGCAGTcgggccggatcttcccggtgaccttctttgttgttcttcttcttcccgggggcgcgctggcgcacccgcgggctatagtccccgagattcgggccgactgctgagcagtcgggccggatct	5'	G5	19.8546	6.36297	0	4.73329	0	0	0	0
370	421	PC-5p-65305_78	GAAACACTGTGTGAGAGAAG	20	chr7A	-	433750331	433750448	catgtggagtgtGAAACACTGTGTGAGAGAAGtcataagtgtgaaacactctctgatgatcatgacgaagctgcaaacacttatgacttctctcagacagtgtttcacactccaccag	5'	G5	0	0	0	0	0	39.7136	13.2834	57.5144
371	422	PC-3p-57593_86	TTGAATTTCCTCTATAAGCGC	21	chr5B	-	658072003	658072105	aaatagatgccattatatagggaatttaggctaaattaattcgaatttctcttgaaatttgttatgaatttaatTTGAATTTCCTCTATAAGCGCatctatgc	3'	G5	0	0	0	0	20.114	42.8907	36.055	36.2591
372	423	PC-5p-1547_1413	CGTTTCTCCTTCTTTTCCTTG	21	chr4B	+	356840	356977	agaggaagaatcccgactattgtcgtgggggtCGTTTCTCCTTCTTTTCCTTGtgctagacctttgttatgcactaggggaaggaggagtaacgaccatcaccgacggtcaattaatcagtgagggagtgtgtccacc	5'	G5	468.15	100.899	150.181	227.198	0	0	0	0
373	424	PC-3p-111516_49	AATCCAAGACAAGTAATTTAGAAC	24	chr4A	+	560484197	560484335	aacatatactccatccgttccgaattacttgtcttggatttgtctagatatggatgtatctagcactaaaatgagtctagatacatccgtatctagacaAATCCAAGACAAGTAATTTAGAACggagggagtatataga	3'	G5	15.6747	5.90847	3.99721	6.62661	0	0	0	0
374	425	PC-3p-13108_274	AGTTGGATCATCTATTTGAGA	21	chr6A	+	602246893	602246978	tactccctccgttccaaaatagatgacccaactttgtactaaagttagtacaaAGTTGGATCATCTATTTGAGAacggagggaata	3'	G5	5.22489	0	2.85515	7.57326	248.682	227.162	204.944	161.29
375	426	PC-5p-25986_162	TCCGTAAATTAATATAAGAGC	21	chr7B	-	70881723	70881793	TCCGTAAATTAATATAAGAGCgtttagatcattattttagtaatctaaacacttttatattagtttacaga	5'	G5	9.40481	8.63546	3.99721	12.7799	42.0565	33.3594	64.5195	27.5069
376	427	PC-3p-169295_33	ATTGATTATGAATTTAGGTTGAAT	24	chr6A	+	579033978	579034110	ctcaaaatgaaaatagatgcccctatacaggaaatttgacctaaattcataatgaatttctctgaaattcatggaaATTGATTATGAATTTAGGTTGAATtttctctataggcacatctatgttcattttttt	3'	G5	0	0	0	0	23.7711	11.1198	9.48816	10.0025
377	428	PC-3p-63874_79	TTGGTTGAACTAAGAAGGGCC	21	chr6B	-	691966405	691966570	cggtagggatgcaaatttggaacctccagggtacctccgaccctccttagttcaactaaatcaactaaaccttcagaattcacctcaccttttgaagttagttcatTTGGTTGAACTAAGAAGGGCCgaagggtaccctgtaggttccaaatttgcatccctaaat	3'	G5	10.4498	13.6349	11.4206	10.4132	12.7998	28.5938	9.48816	11.2528
378	429	PC-3p-372048_13	AACACAAACCGGTACTAAAGGGGC	24	Un	+	79137635	79137730	cttgtcccctttagtaccggttcgtggcacgaaccggtactataggttagacctttagtaccggttggtAACACAAACCGGTACTAAAGGGGCtcg	3'	G5	0	0	0	0	0	0	15.181	6.25157
379	430	PC-5p-40001_115	GTGAAACACTGTGTGAGAGA	20	chr7B	+	386186714	386186854	cgatgatgccttcatgtggagtGTGAAACACTGTGTGAGAGAagtcataagtgtgaaacactctccgatgatgatgacgaagctgccaacacttatgacttctctcagacattgcttcacactccaccagcagcatcgacg	5'	G5	0	2.27249	0	0	0	50.8334	32.2597	76.2691
380	431	PC-3p-94516_57	TAATTTTCCTCTATAAGCGCATC	23	chr3B	+	3562074	3562227	gccatattgagctcctctgaaaatgaaaatagatgcccttatatagggaaattcgcctaaattcatacggatttcgtttgaaattcgttatgaatttaagtTAATTTTCCTCTATAAGCGCATCtatgctcatttctgagtagttttttatatt	3'	G5	0	0	0	0	0	19.0625	34.1574	33.7585
381	432	PC-3p-130362_43	GACCCACAGGGCAGTGCGCC	20	chr6A	+	3496739	3496828	tagggtgcgctgccctgtgagtctgctggcccttctgggcctgcatttgcacaccctaagtctggtaGACCCACAGGGCAGTGCGCCaac	3'	G5	0	0	0	0	0	22.2396	15.181	26.2566
382	433	PC-3p-20350_195	CCATTGACCCAACTGCAGGTGC	22	chr3B	+	380508531	380508646	tgagcttcagtgccataactgcacctgcagttgggccagtgacatgtgggcctaacagatggctggcccacatgCCATTGACCCAACTGCAGGTGCagttacggcaccgaagcagc	3'	G5	53.2939	13.6349	11.4206	30.7664	29.2567	9.53126	13.2834	0
383	434	PC-3p-35125_128	ATTCCAAAAGGTTTGAAGCTAAT	23	chr1B	-	16330380	16330520	cagaggaggctcaatgctaacctgcatgttgcttagctttaagccttgaggaatagggtagactgtacggagctatgtgcagtgcagtttacactATTCCAAAAGGTTTGAAGCTAATtaacgagcattgcgcctcttttt	3'	G5	0	0	0	0	51.1992	41.3021	81.5981	115.029
384	435	PC-3p-67933_75	AAAAAAGATGGAGTGGCAATTC	22	chr2B	-	395714501	395714607	aattctcccagaattgccactccatctttttttacaattcctagctagttaaggtctaattagctaggaattgtaAAAAAAGATGGAGTGGCAATTCtgggagaagc	3'	G5	26.1245	7.72646	7.42339	6.62661	0	0	11.3858	0
385	436	PC-3p-150793_37	ACATGTCATCCATCAGGACGGATC	24	chr3A	+	588891479	588891631	cacgtgagatccattctgatggttgacacgtgacattcacaaatcacaaagcatctccaccccacttaaaatcagaggggggagagagattaaatactttgtgatttgtgaatgtcACATGTCATCCATCAGGACGGATCtcacctgctaatc	3'	G5	24.0345	8.18096	0	5.20662	0	0	0	0
386	437	PC-5p-94367_57	GTAACCGGCACTAAAGGGTGGGGA	24	chr6B	+	553442347	553442449	taagggcctttagtcccggttctGTAACCGGCACTAAAGGGTGGGGActaaaggtccccacctttagtaccggttctgcacgaaccggggccaaaggcccacc	5'	G5	0	0	0	0	27.4282	23.8282	28.4645	21.2553
387	438	PC-5p-136913_41	ATGTGACTTGACTTAACTGCC	21	chr7B	-	712729536	712729644	agtcatatttaacaatgtgATGTGACTTGACTTAACTGCCcaaacagtgcactgttcgggtattgcccaggcagttatgtaaagttacatcacattatgaaatatgttt	5'	G5	0	0	0	0	21.9425	11.1198	45.5431	38.7597
388	439	PC-3p-128202_43	CAGGCCCGTACGGCCCAGTAGGC	23	Un	-	159507398	159507502	acagcccgcctactaggctggcacggcctgcatatgactagaaacccaatctctagttgggctaggatgCAGGCCCGTACGGCCCAGTAGGCcccacagggcaga	3'	G5	0	0	0	0	31.0852	0	36.055	8.7522
389	440	PC-3p-240790_23	AGCCCGTATCTCCCCTGACGTGC	23	chr1B	+	619355369	619355539	ttggaagttttagggtacgagagtatatatgggtgcagggggtacgtcggtggagctacgggggccccacgaggtagggggtgcgccccccaccctcgtgggcAGCCCGTATCTCCCCTGACGTGCactccaagttccctgggttgctttccttccaaaaataacttctct	3'	G5	0	0	0	0	0	0	20.8739	15.0038
390	441	PC-3p-37331_122	TTCCAAAATGCTTGAAGCGAAT	22	chr6B	-	634553491	634553651	acagacgatgaagaagaggctcaatgctcacctgcacgttggtttgcttcaagccttgaggaatagggtagactgcacggagctatgtgcagtgcagtttacactaTTCCAAAAGGCTTGAAGCGAATtaactagcattgcgcctcttttttattttcaat	3'	G5	0	0	0	0	82.2845	77.8386	111.96	57.5144
391	442	PC-3p-97812_55	ATCTCTCCTGTAGAAATAGGCACC	24	chr6B	+	638508339	638508549	cttatgaggccttatacaatataggaggtgcttaggagaggtgcttaaagaaataaaccagattttctttaagcaccggtgcttatttgtacaagatagacgcttaactaagcATCTCTCCTGTAGAAATAGGCACCggtgcttaagaaaaactcggtttatttttctaagcacccctctaagcacctcccattgtacaaggcctgatggt	3'	G5	22.9895	8.63546	3.42618	8.51992	20.114	7.94272	18.9763	10.0025
392	443	PC-3p-12918_276	TATCCGGGACTCCATTCCAGAAC	23	chr6A	+	567082101	567082244	ttctggaacggagttccagataggataattcgctttttggtacaaagttcagcaagagccttccgaatatcgctatttggaaggcctttgctgaattcgtaccaaaaggcggattatccTATCCGGGACTCCATTCCAGAACaa	3'	G5	0	0	0	0	0	120.729	125.244	167.542
393	444	PC-3p-351854_13	AACCGGGACTAAAGAGGGGCATT	23	chr2A	+	10221655	10221809	caaaccgggaccaatgcccctctttagtcccggttggtgccaccaaccgggaccaaaggcctcttttcagcagcccaaagggcgggaagcggcggcctttggtcccgattgttggcaccAACCGGGACTAAAGAGGGGCATTggtaccggttcgt	3'	G5	0	0	0	0	0	0	15.181	6.25157
394	445	PC-3p-368189_13	CATCTATTTGAGAACGGAGG	20	chr7B	+	299535233	299535344	aaagtttattatgtactccctccgttccaaaatagatgacccaattttgtactaaagttagtgtaaagttgggtCATCTATTTGAGAACGGAGGgagtagttcataaacaaa	3'	G5	0	0	0	0	0	9.53126	0	15.0038
395	446	PC-3p-61653_81	ATGGAGTGATGATTCTGGGAGA	22	chr2A	-	352376049	352376182	tcgccccctccccagcttctcccagaatcgccactccatatttttttacaatcctatttagttaaggtctaattagctaggattgtaaaaaacatATGGAGTGATGATTCTGGGAGAagctagggagggggggt	3'	G5	5.22489	17.7254	13.7047	15.1465	18.2854	7.94272	9.48816	31.2578
396	447	PC-3p-102264_53	TAACGAAGCATTGCACCTCTTTT	23	chr5A	-	5022374	5022525	cgatgaagaagaggctcaatgctcacgttgcttagcttcaagccttcaggaatatggtagattaattgcacggagctacgcgcagtgcagtttacactattccgaaaggcttgaagcaaatTAACGAAGCATTGCACCTCTTTTttattttt	3'	G5	0	0	0	0	38.3994	23.8282	32.2597	23.756
397	448	PC-3p-127716_44	GATTTTGGACCTGAATGACACACT	24	Un	-	77478345	77478559	tatttcaagtgtggcacataggtattcaaactataaaaaacgtcatacaggtcctcaaagtacaacaagtgtgtcatgctaggataaatataggtcatcggactattttagtgtaggaactGATTTTGGACCTGAATGACACACTtattgcactcagaggacctgaatgattatttttatagttcaaagacctacgtgacaccattgaaatagtt	3'	G5	9.40481	2.72699	0	2.36664	12.7998	0	18.9763	8.7522
398	449	PC-5p-55911_88	TTGCTCGATATACAAAAATGA	21	chr4A	-	266548388	266548561	cttgtcacaaaatttcaaatcaaaattcgaaacaTTGCTCGATATACAAAAATGAcaaatttgacatcaatgtgataatgggccaaaactaaagcccaacttatgttatgtacaaaaatttgtcatttttgtatctcgagcaatgtttcgaattttgatttgaaattttgtgac	5'	G5	33.4393	9.08996	0	17.0398	0	0	0	0
399	450	PC-5p-169115_33	CGCGCTGTCCTGTGAGTCTGC	21	chr4B	+	21063635	21063718	tgCGCGCTGTCCTGTGAGTCTGCtgggcctttaaggcctgtaattacacacctgtggcctatcaggcccacagggcagcgcccc	5'	G5	0	0	0	0	23.7711	15.8854	0	12.5031
400	451	PC-5p-104761_52	AAACGACGTTTTTTGTGGCTTGT	23	chr5B	-	255796436	255796611	gacattttatgtgcgttcacaaggtttcagtgaaAAACGACGTTTTTTGTGGCTTGTgtaaaaaagataaagaaatgcctcgtgaatagttagaatgaagcatcagaaattgtcttttttacacaagccacaaaaaacgtcgtttttcaccgaaaccttgtgaacgcacattaaat	5'	G5	0	2.27249	0	0	0	15.8854	24.6692	30.0075
401	452	PC-5p-278824_19	TAAGAACCTCGACTAAAGGCCCGT	24	chr1B	+	580807471	580807592	acccctttagtcgcggttgctTAAGAACCTCGACTAAAGGCCCGTccacgtgggcgccaggtggccgtcggggcggaggacctttagtcgcggttcttctggccaaccgcgactaaaggccg	5'	G5	5.22489	2.27249	0	3.78663	0	7.94272	17.0787	0
402	453	PC-5p-122405_45	CATTTGAGCAGCTCTTGGCA	20	chr4B	+	610561192	610561357	gaccgctgcaaatttcaactcatttggaCATTTGAGCAGCTCTTGGCAaaaaagacagatcgggtcaaaacagttcatgaacggtaaacttttttacggaccccgattttgtcttttttgccgagagatgctcaaatgtccaaacgagttgaattttgcagcgaac	5'	G5	0	7.27197	19.415	8.04659	0	0	0	0
403	454	PC-3p-120720_46	TTGAATTTCCTTTATAAGCGCATC	24	chr3B	+	767402297	767402459	tctctactttattgagctcctccgataatgaaaatagatgcgcttatataggtaatttagcataaattcatacggatttctcttgaaattcgttatgaatttaagTTGAATTTCCTTTATAAGCGCATCtgtactcatttctgagtagttttttatatagttt	3'	G5	0	0	0	0	25.5996	14.2969	18.9763	16.2541
404	455	PC-5p-310607_16	AAATGTAATTCTTTGTAGAGA	21	chr5B	-	681885874	681886017	cgtttctAAATGTAATTCTTTTTAGAGAtttcactacaaactacatatggatgtatatagacatattttggagtgtagattcactcattttgcttcgtatgtagtctatagtgaaatccctaaaaagacttatatttaggaagg	5'	G5	0	0	0	0	18.2854	0	0	7.50188
405	456	PC-3p-65178_78	AAAACGTCTTATATTGTGGGA	21	chr5B	+	547161869	547161949	cattactccctccgttccacaatataagacatttttgcaagctagttAAAACGTCTTATATTGTGGGAcggaggagtagct	3'	G5	9.40481	4.99948	4.56824	9.46658	12.7998	19.0625	9.48816	7.50188
406	457	PC-5p-87199_61	GTTTGACCTTACACTGCTAGCGGG	24	chr2A	-	37619861	37620020	tatatgagacagttagtaataaattgGTTTGACCTTACACTGCTAGCGGGcactgccgcactgcccggtcagtgtaagctcattacactgtccgggcagtgcggccgtgtactgctagcagtgtaaactcaaatcatatcattattatctgtcttatttt	5'	G5	0	0	0	0	63.999	34.948	58.8266	42.5107
407	458	PC-5p-113500_48	GGTTGGTGGCTTGAACCGGGACC	23	chr7A	-	104545369	104545465	gcccaccatcattggtcccGGTTGGTGGCTTGAACCGGGACCaaaggctcccctttggtcccggctcattccaccaaccgggaccaatgaggtgcat	5'	G5	0	3.18148	6.85236	3.3133	0	15.8854	0	15.0038
408	459	PC-5p-112714_49	GCGCTACCGCCGCTGCCCGGACA	23	chr3B	+	63718993	63719151	agcagataagatagttactaaaaatatggtttgactttgcactgcccgggcaGCGCTACCGCCGCTGCCCGGACAgtgttacactgtctggacagctgtggtagtgttacttgagcattgtaaactcagatcatatatttactatctatcttatttttg	5'	G5	0	0	0	0	12.7998	9.53126	24.6692	43.761
409	460	PC-3p-91878_58	AGACCCACAGGGCAGTGTGCC	21	chr7A	+	58823002	58823091	tagggcacgctgccctgtgggtctgctggccctcctgggcctgcatttgcacaccctaggtctggtAGACCCACAGGGCAGTGTGCCaac	3'	G5	0	0	0	0	47.5421	9.53126	17.0787	21.2553
410	461	PC-5p-11177_307	TGCCTTTAAGGCACCTGCCTTT	22	Un	-	255633415	255633557	ctatcgatcggacacaactttggTGCCTTTAAGGCACCTGCCTTTgggtcactgacatgtgggccagccacctattagacccacatgccatagacacaaaggtaggtgccttaaaggcaccgaagcattgtccctatcgatcc	5'	G5	78.3734	27.2699	32.5487	47.8062	16.4569	7.94272	0	15.0038
411	462	PC-3p-441994_10	TCATCGGCAATGATGTGGCA	20	chr3A	+	18010492	18010635	gttggcgcattactgcagatgaatgtcgacagatatactaggcccaagtttctgccacaatggccttctccatgggtgaatatggtatgatgcaataggcctagtttcttcgttgacatTCATCGGCAATGATGTGGCAaccaa	3'	G5	0	0	0	0	0	0	18.9763	0
412	463	PC-5p-83976_63	TGTCACAGTTATGGATGTATC	21	chr4A	+	366930627	366930747	tgaaaagtactccctccgtttcgaattactTGTCACAGGTATGGATGTATCtagatgtattttagttctagatacatccatttctgcgacgagtaatttggaacggagggagtagtttatg	5'	G5	10.4498	3.63598	0	6.15328	10.9713	19.0625	15.181	7.50188
413	464	PC-5p-2644_921	GATAAGGTAGTAATAATGTCATA	23	chr7B	-	659025538	659025635	tttgagttatttattaGATAAGGTAGTAATAATGTCATAtgactttaactaaagtcaactgacattattactatcttattttttgatatcaactcgac	5'	G5	0	0	0	0	0	225.573	508.565	638.91
414	465	PC-3p-398076_11	GGCCCACTGGGCAGCGCGCC	20	chr7A	-	672463798	672463887	tagggcgcgctgccctgtgagcctgctagcccttctgggcctgcatttgcacaccctaggtctggcaGGCCCACTGGGCAGCGCGCCaac	3'	G5	0	0	0	0	0	0	20.8739	0
415	466	PC-3p-149888_38	TTGAATTTCTTCTATAAGCGCATC	24	Un	+	342525957	342526057	aatagatgcccttatatagggaatttagcataaatccatacggatttctcttgaaattcgttatgaatttaagTTGAATTTCTTCTATAAGCGCATCtctg	3'	G5	0	0	0	0	34.7423	0	9.48816	17.5044
416	467	PC-3p-181996_31	TCTGGACAAATCTAAGACAAG	21	chr4B	-	418867535	418867667	gagtactccctccctcccaaaattcttgtcttaaatttgtctaaatgcggatgtatctagttacgttttagttttagatacatccatgTCTGGACAAATCTAAGACAAGaattttgagacgaagggagtagta	3'	G5	0	0	0	0	10.9713	19.0625	0	16.2541
417	468	PC-5p-367676_13	TTAACGAGTCGAGTCGAGCTAGC	23	chr1B	+	212560816	212560895	TTAACGAGTCGAGTCGAGCTAGCtcattaacgaaatgagctctagcgagtcgagtcgagctggctcgactcggctcgaat	5'	G5	0	0	0	0	0	0	0	16.2541
418	469	PC-5p-1338_1601	CTGTAAACTAATATAAGAGC	20	chr6A	-	532120679	532120770	agagtactccctCTGTAAACTAATATAAGAGCatttagaatactaaaatagtaatctaaacgctcttatattgtttacagaggaagtacatt	5'	G5	0	245.883	304.359	144.365	0	47.6563	129.039	155.039
419	470	PC-3p-192289_29	ATTCCTTAAGGCTTGAAGCGAACC	24	chr3B	+	747784163	747784251	aattcgcttcaagcctttcggaatagtgtaaactacactgcacatagctccgtgcagtctaccctATTCCTTAAGGCTTGAAGCGAACC	3'	G5	0	0	0	0	9.14272	7.94272	20.8739	10.0025
420	471	PC-5p-53563_91	ACTTGTCTCGAAAATGGATGTATC	24	chr5B	+	676620157	676620275	gaaaagtactccctccgtttggaattACTTGTCTCGAAAATGGATGTATCtagaactaaaatatatctagatacatccattttcgcgacaagtaattccaaacggagggagtagttggc	5'	G5	36.5742	8.63546	7.99442	10.8866	0	0	0	0
421	472	PC-3p-585_3369	TTGGATCATCTATTTGAGAAC	21	chr5B	+	570129001	570129167	gcagctgcgtcatgagcacagagcgaactattcttttgccttttactccctccgttccaaaatagatgacccaactttgtactaaagttagtacaaagTTGGATCATCTATTTGAGAACggagggagtactaaagaataccgtgtgcacgtgacattaagcagcata	3'	G5	60.6087	75.4466	64.5264	58.6928	1971.17	1871.3	2013.39	1956.74
422	473	PC-3p-25474_164	GTTACGAACCGGCACTAAAGCCC	23	chr3B	+	633179517	633179635	gcactttagcgccggttcgtgacgaaccggtactaaaggggggggggctttagtccccactctttagtgccggttggcaaaccggcactaaaggccGTTACGAACCGGCACTAAAGCCC	3'	G5	0	0	0	0	27.4282	74.6616	89.1887	106.277
423	474	PC-5p-27685_154	TTGGACATCCGAGCAGCTCT	20	chr1A	+	574740754	574740915	ccgcttcaaattttaagtcatTTGGACATCCGAGCAGCTCTcagcaaaaaagacaaaacagaccaaaacaatacataaatagtaaacatttttacaggccctcaatttgtctttttttttgccgagagctcctagggtgtccaaatgatttgaaaattggag	5'	G5	0	26.8154	32.5487	17.9865	0	0	0	0
424	475	PC-3p-40606_114	GTGACCCAACTGCACCCTGC	20	chr4A	+	13821475	13821604	aggggacgaggctcctctgacgtactgcagggtgcagttgggccactgacaggtgggcccggaagcaagttggcccacctgtcaGTGACCCAACTGCACCCTGCagtacgtcaggggagccgagtccaaa	3'	G5	0	10.9079	7.99442	6.62661	0	34.948	9.48816	50.0125
425	476	PC-5p-59787_83	CGAGATACAAAAATGACAAA	20	chr2A	-	87883254	87883435	gtctctggtcacaaaatttcaaatcaaaattcaaaacattgctCGAGATACAAAAATGACAAAtttgacatcaatgtgataatgggccaaaactaaagcccaacttatgttatgtacaaaaatttgtcatttttgtatctcgagcaatgtttcgaattttgatttgaaattttgtgacaaga	5'	G5	0	33.1783	25.1253	20.3531	0	0	0	0
426	477	PC-5p-90612_59	TTGGTACAAAGTTCAGCAAGAGC	23	chr3A	+	5167193	5167414	gaaagtaacatgtgcatgatggtaggaagctcttcaaagttgttctggaacggagtcccagataggataattcgccttTTGGTACAAAGTTCAGCAAGAGCcttccgaatatcgctatttggaaggcctttgctgaattcgtaccaaaaggcggattattctatccgggactccattccagaacaactttgcagaacttcgtaccaacatgccctggttact	5'	G5	0	0	0	0	0	20.6511	22.7716	42.5107
427	478	PC-5p-52716_92	CGGAGTCCTGATAGGATAATTCAC	24	chr1B	+	33024729	33024897	aagctctccaaagttattttaaaaCGGAGTCCTGATAGGATAATTCACtttttggtacgaagttcagcaagagcctttcaaatattgctatttggaaggcctttgctgaacttcgtaccaaaaagcgaattatcctatcaggactcctttccaaaataactttggagag	5'	G5	0	0	0	0	49.3707	30.1823	28.4645	38.7597
428	479	PC-3p-40578_114	TGAATTTCCTCTATAAGC	18	chr5B	-	63873500	63873600	aatagatgcacttatatagggaatttagcataaattcatacggatttctcttgaaattcgttatgaatttaagtTGAATTTCCTCTATAAGCgcatctctg	3'	G5	0	0	0	0	0	54.0105	26.5668	82.5207
429	480	PC-3p-7213_430	CATTGACCCAACTGCAGGTGC	21	chr3B	-	194972643	194972756	gaacttcagtgccataactgcacctgcagttgggccaatgacatgtgggcctaacagacggctggcccacatgcCATTGACCCAACTGCAGGTGCagttacggcacccaagcag	3'	G5	64.7887	35.9053	57.103	38.3396	85.9415	38.1251	49.3384	30.0075
430	481	PC-5p-33476_133	TGGTGGCATGAACCGGGACC	20	chr2A	+	334642085	334642180	cccaccactattggtccggtTGGTGGCATGAACCGGGACCaaaagggttacctttagtcccggttcatgccactaaccgggaccaatagtggtgcc	5'	G5	0	18.6344	18.273	7.09993	0	19.0625	15.181	31.2578
431	482	PC-5p-338658_14	ACCAGTGCTTATTTCTACAGGACA	24	chr2A	+	635454793	635454959	ataaactgagttcttcttaagcACCAGTGCTTATTTCTACAGGACAgatgcttaatcaagcgtctatcctctacaaataagcaccggtgcttatttctacaggacaaatgcttaatcaagcgtctatcctctacaaataagcactggtgcttagagaaagactggtt	5'	G5	0	0	0	0	10.9713	0	15.181	0
432	483	PC-5p-113688_48	ATCTCTTAAATGGATGTAGCTAGC	24	chr6A	+	494292055	494292178	tactactccctctgtccggaaaattatgtcccgagcttATCTCTTAAATGGATGTATCTAGCactaacttggtgctagatacattcatttcagggacaagctttttcggacagaggaagtatca	5'	G5	19.8546	8.63546	6.28133	10.8866	0	0	0	0
433	484	PC-5p-374513_12	ATGCACCTATAGAGGAAATTTGAC	24	chr4B	-	478238903	478239013	caaagtgaaaatagATGCACCTATAGAGGAAATTTGACctaaatttataaatagaaattgattatgaatttatgtttaattttctctataagtgcatctatgttcactaac	5'	G5	0	0	0	0	0	0	0	21.2553
434	485	PC-3p-89834_59	TATCTGGACAAATCTGAGACA	21	chr2B	+	6004929	6005113	tgatgatatgatttataatttactactactccctctgtcctgaattagttgtctcagatttgtctagatatggatgtacctaaacactaaaaagtgtctagatacatccgTATCTGGACAAATCTGAGACAattaattcgggacggaggtaatagtattttaaggtgaactgaatcttatcaacc	3'	G5	12.5397	3.18148	0	5.67995	9.14272	23.8282	13.2834	20.005
435	486	PC-3p-183251_31	ATATGGAGTGATGATTCTGGGAGA	24	chr3A	+	691162463	691162634	ggtgattctcccagaatcgcctcccttcccagcttcttccagaatcaccacttcatattttttttttacaatcctatctagttaaggtttaattatttaggattgtaaaaaacATATGGAGTGATGATTCTGGGAGAagttggggagggggggcgattctggtagaatcgtc	3'	G5	0	0	0	0	0	12.7084	24.6692	12.5031
436	487	PC-3p-242022_22	GTGGCTTGTGGCTAAAACT	19	chr5A	-	374089293	374089366	gttgattagttttagcttcaagccattttagtatatttctttgtacctGTGGCTTGTGGCTAAAACTagtttac	3'	G5	0	0	0	0	0	14.2969	0	26.2566
437	488	PC-3p-188683_30	TTGATTTTCCTCTATAAGC	19	chr5B	+	7167988	7168141	gccatattgagctcctctgaaaatgaaaatagatgcccttatataggaaaattagcctaaattcacatggatttcgattgaaattcgttatgaatttaagTTGATTTTCCTCTATAAGCgcatctatgctcatttctgagtagttttttatata	3'	G5	0	0	0	0	9.14272	15.8854	0	18.7547
438	489	PC-5p-52872_92	AAATGAATTTGCTGATGGATACC	23	chr7A	+	631563269	631563412	AAATGAATTTGCTGATGGATACCtaactccaccacaatgaagcgtctagtagaagcaatcatattagacgatgtgaaaccttaagctttgtattttgcacattcatttacattgtggtggagctaggtatccatcagcaaattc	5'	G5	0	0	0	0	0	38.1251	34.1574	62.5157
439	490	PC-5p-39452_117	TTAATTGACGCAGCCTCTATA	21	chr5B	+	577630758	577630866	atatagtactccctcagatccgaaTTAATTGACGCAGCCTCTATAcagtgtcctctacacattgtacagaggctgcgtcaattaatttggatcggagggagtactagta	5'	G5	19.8546	12.7259	7.42339	11.3599	0	22.2396	9.48816	17.5044
440	491	PC-3p-133489_42	ATATACCGTTTGGAGTTGAAGACC	24	chr1A	-	535517210	535517444	tctccacccacaaaagcgacgcttctcgacatttattcgggttgtggtggaatatccaccggcttgtgcctgggtgcagtaatagctggtcttcaactccaaatagtatattgacgacacaATATACCGTTTGGAGTTGAAGACCagctattgctgcacccaggcacaagcaggtggacattccaccacaacccgaataaagattgagaagtgttgcttttgtcgatggagaatc	3'	G5	17.7646	10.4535	8.56545	8.51992	0	0	0	0
441	492	PC-5p-3886_674	TTTGTGGAAGAAATGACTGTCACT	24	chr1A	-	96509222	96509328	acccTTTGTGGAAGAAATGACTGTCACTatgaatcttctctgcttaatattgcttatccttaagtagagaagattaatggtgacagttcatacctttcacaaagtga	5'	G5	0	0	0	0	321.824	176.328	432.66	230.058
442	493	PC-3p-130990_43	ACCCGGCATTTGGGTAAAGTCACA	24	chr2B	-	665723749	665723824	nnngtggctctacctaactgctgggtagtacaactgtccgggttgtactgACCCGGCAGTTGGGTAAAGTCACAtc	3'	G5	24.0345	8.18096	5.13927	14.6732	0	0	0	0
443	494	PC-5p-272455_19	GAAACTTGAAACACCCAAACTGA	23	chr6B	+	18123314	18123546	ccatagcaacagttctcgggatcgatggaggtcggacacctatgcaaatttgtcttgcagcctgtgccatgacgattaaaagccaagtgttGAAACTTGAAACACCCAAACTGActcaagtcggtttggttgtttgaagtttcaaaacttggctttaatcctcatcgcagaggctgccagacaaattcgccaaggtgttcgaccgtcatcggcccccagaactactgctgcgc	5'	G5	0	0	0	0	0	11.1198	0	15.0038
444	495	PC-5p-338045_14	CACACCTATGCCGACGGCCTAGCC	24	chr5A	-	479947895	479948026	agtgtgaccaatgactggtcgccacgtgtCACACCTATGCCGACGGCCTAGCCgttggcatagtttcaaactaagccgacgcctcgccgtcggcataggtgtgacatgtggcgaccagacgtttctcatggg	5'	G5	0	0	0	0	16.4569	0	0	6.25157
445	496	PC-5p-6182_481	TTGCTCGAGATACAAAAATG	20	chr3A	-	694911890	694912061	ttgtcacaaaatttcaaatcaaaattcgaaacaTTGCTCGAGATACAAAAATGacaaatttgacatcaatgtgataatgggccaaaactaaagcccaacttatgttatgtacaaaaatttgtcatttttgtatctcaagcaatgtttcgaattttgatttgaaattttgtga	5'	G5	0	98.626	98.2171	43.5463	0	0	0	0
446	497	PC-3p-279895_19	AGTTGAATTTCCTCTAAGCGCATC	24	chr1B	+	321698594	321698692	aatagatgcgcttatataggtaatttagcataaattcatacggatttctctcgaaattcgttatgaatttaAGTTGAATTTCCTCTAAGCGCATCtcta	3'	G5	0	0	0	0	12.7998	0	22.7716	0
447	498	PC-5p-224784_24	CGGTTGGTTACTTGAACCGGGACC	24	chr4A	-	579280251	579280336	caccattggtccCGGTTGGTTGCTTGAACCGGGACCaaaggctcccctttagtcccggctcaagtcaccaaccgggaccaatgagg	5'	G5	0	0	0	0	10.9713	12.7084	18.9763	0
448	499	PC-3p-284751_18	TGGTGAGGTCTCCTCGAGTGT	21	chr5A	+	457753859	457754015	aacgttcatgcaaagttttagcatcaaaaaacattcgtggagccctcaccaaaaaaaaaaatcagtgttcaaagttatgtgtagttttgagcagtagtttttttttTGGTGAGGGCTCCTCGAGTGTtatttctggctgaaaatttgcaagaacatc	3'	G5	0	0	0	0	0	9.53126	9.48816	16.2541
449	500	PC-5p-325256_15	CGTGCTGCCCTGTGAGTCTGC	21	chr5B	+	681731780	681731863	tgCGTGCTGCCCTGTGAGTCTGCtgggcctttaaggcctgtaattacacacctgtggcctatcaggcccacagggcagcgcccc	5'	G5	0	0	0	0	27.4282	0	0	0
450	501	PC-5p-124607_45	AAAACATTTGGACTTCTGTGCAGC	24	chr3B	+	831202141	831202299	atgctccaattttcAAAACATTTGGACTTCTGTGCAGCtctcagcaaaaaagacaaatcagaccagaacagtatatgaaccgtacacatttttacagacctccgatttgttttttttgctgagagctgcacagaagtccaaatgttttgaaaattggag	5'	G5	0	2.27249	0	6.62661	23.7711	0	15.181	12.5031
451	502	PC-5p-96223_56	ATTACTTGTCTCGAAAATGGATGT	24	chr7B	-	699780479	699780593	aatctactccctccgtttggaATTACTTGTCTCGAAAATGGATGTatctagaactaaaatacatctagatacatccattttcgagacaagtaattccgaacggagggagtagcac	5'	G5	16.7197	8.63546	4.56824	6.15328	0	0	0	0
452	503	PC-5p-75914_69	CTGTTCACCTGTTAAATACT	20	chr5B	-	402997604	402997719	gttaaatttgtgagCTGTTCACCTGTTAAATACTactcacaaatttaccacatgttttagcagagcctaaaatttttggagtagtatttaacaggtgaacagataacaaattttag	5'	G5	0	9.08996	9.70751	9.46658	0	0	0	15.0038
453	504	PC-5p-124248_45	CGGTTGGTGGCTTGAACCGGGACC	24	chr3A	-	744189234	744189319	caccattggtccCGGTTGGTGGCTTGAACCGGGACCaaaggctcccctttggtcccggttcaagccaccaaccgggaccaatgaag	5'	G5	6.26987	0	3.42618	2.36664	21.9425	11.1198	0	11.2528
454	505	PC-3p-4267_630	TATGTGGTCTATAGTGGAATC	21	Un	-	211174687	211174852	tatactccctccgtttcaaaatataagtctttctagagatttcattacagactacatacggagcaaaataagtgaatctatactctaaaatatatctatatacatccgTATGTGGTCTATAGTGGAATCtctacacagacttatatttagaaatggagggagttta	3'	G5	72.1035	45.9043	41.1141	44.9663	135.312	106.432	134.732	101.275
455	506	PC-5p-66411_77	AGCATCTGAGCAGCTCTCGGC	21	chr6B	-	404137461	404137629	gatgtccgctccaaaattcaactcatttgAGCATCTGAGCAGCTCTCGGCaaaaaagacaaaatcagggtctgtaaaaatgtttactgttcacgcattgttttgacccgatttgtcttttttgccgagagctatcagatgtccaaataagttgaaatttggagcggacc	5'	G5	20.8996	7.27197	0	12.7799	10.9713	0	15.181	0
456	507	PC-5p-215288_26	AACCGGGACCAAAGGCCTCTTTT	23	Un	-	491985382	491985489	ttagtcccggttggtgccagcAACCGGGACCAAAGGCCTCTTTTcagcagcccaaagggcgggaagcggcggcctttggtcccggttggtggcaccaaccgggaccaa	5'	G5	0	0	0	0	0	11.1198	18.9763	11.2528
457	508	PC-5p-44973_105	TTGGACTTATGTGCAGCTCTC	21	chr2B	-	486162916	486163077	tgcgccctaattttcaaaacatTTGGACTTATGTGCAGCTCTCagcaaaaaagacaaatcggaggtctgtaaaaatgtgtactgttcatatactgttttggtctgatttgtcttttttgctgagagctgcacataagtccaaatgttttgaaaattggggcg	5'	G5	19.8546	14.0894	9.70751	17.9865	0	0	0	0
458	509	PC-3p-26637_159	AATAGGCACCGATGCTTCAGA	21	chr7A	-	668825378	668825587	gccttatacaatgggaggtgcttaattagcgaaggtgcttagaaaaataaaccaaacttttcttaagcaccggtgcttatttatacaaaatagatgcttaattaagcgtctctcctgtaaaAATAGGCACCGATGCTTCAGAaaaatccgatttatttttctaagcatctctctaaacatctcccattgtacaagacttaagagggcacc	3'	G5	20.8996	12.2714	9.13648	22.7198	29.2567	23.8282	9.48816	22.5056
459	510	PC-5p-62978_80	AAGCGTCACATGGCACTTGACACC	24	chr3A	-	52288012	52288110	atgcacAAGCGTCACATGGCACTTGACACCacacactatggtgatacggagccttgtcgccatatcatgtggcgtcaagtgccatgtgtggcatgtcag	5'	G5	32.3943	23.1794	27.9805	27.9264	0	0	0	0
460	511	PC-5p-84028_63	TTACTTGTCGTAGAAATGGATGT	23	chr2A	+	101670640	101670756	tcatgtactccctccgttccgaaTTACTTGTCGTAGAAATGGATGTatcttgatgtattttagttctaaatacatctatttcttcggcgagtaatttggaacgaagggagtatatca	5'	G5	0	10.4535	15.4178	6.15328	0	0	0	0
461	512	PC-3p-187094_30	CTATTTCTAAAGGCTTGAAGCTAA	24	chr3B	-	14370602	14370744	gcagaagaggctcaatgctaacctgcacgttgcttagctttaagccttgaggaatacggtagactgcacggagctatgtgcagtgcagtttacaCTATTTCAAAAGGCTTGAAGCTAAttaacgagcattgcgcctctttttt	3'	G5	0	0	0	0	9.14272	20.6511	0	15.0038
462	513	PC-5p-131822_42	CAAGCCGACTGGGACTAATTGGCT	24	chr2A	-	20850648	20850722	cggcccgcagCAAGCCGACTGGGACTAATTGGCTtgctacgaacctattagtcccagtcggcttgctgcgggnnn	5'	G5	5.22489	0	0	4.73329	18.2854	0	13.2834	12.5031
463	514	PC-3p-36458_124	AGACCCACAGGGCAGTGCGCC	21	chr3A	+	3824352	3824441	tagggcgcgctgccctgtgagtctgctggcccttctgggcctgcatttgcacaccctaggtctggtAGACCCACAGGGCAGTGCGCCaac	3'	G5	0	0	0	0	62.1705	61.9532	56.9289	26.2566
464	515	PC-3p-165313_34	TTTTTGGTGAGAGCTCCTCAGAT	23	chr6A	+	205912817	205913012	caaacttcatcaaatgttcaagctttttgcaaaaattcaacgaaaaatagcatcagaggagctctcggcaaaaaaaatcaatgttctaaatttgcgcactgtttcagcattgattttgtTTTTTGGTGAGAGCTCCTCAGATgttgtttttagctgaaattttgcaaaaagttcaaacacttaatgaagtttgttg	3'	G5	0	0	0	0	0	7.94272	17.0787	25.0063
465	516	PC-3p-238734_23	CATCTTGTGGAAATATTCTGT	21	chr5A	-	640154944	640155157	tgggcaagtgtgcactaactatggtgccatctctcctagctcatgaaggcaggactgtcaccgagtacttccataagataaccagttacccgacgaccaacatggtgtcagcgtaaccggtCATCTTGTGGAAATATTCTGTggacaccatgtctttatgtcttcgttctagagttgggagagttggcaccagagtttgtgcacgcttcccttg	3'	G5	0	0	0	0	0	11.1198	20.8739	23.756
466	517	PC-3p-255210_21	TTCTGTAGAAATAGGCACCGG	21	chr7B	-	704659822	704660040	tagttgcactaaggccttgtacaatgagaggtgcttaggggaggtgcttaaaaaaataaaccaagtttttcttaaacaccggtgcttatttgtacaggatagacgcttaactaagcgtctcTTCTGTAGAAATAGGCACCGGtgcttcagaaaaacgcggtttatttttcgaagcatctccttaagcaccacccattgtacaaggcctaagtgtgaagc	3'	G5	7.31485	0	0	0	0	19.0625	0	11.2528
467	518	PC-5p-59373_84	TTGGCTGACAATTAGATTAAT	21	chr7A	+	510304861	510305012	cgattcaagtTTGGCTGACAATTAGATTAATgaaatgtcgattatttgacaaagaaaatgatatcattgggttcgtactcaaaagcgttttccaatggtattatctctttgtcatataacccacattttatcgatctaattgttggtcaaac	5'	G5	5.22489	11.8169	11.4206	9.93991	47.5421	50.8334	24.6692	101.275
468	519	PC-5p-74487_70	AAGACCGATTGCGGCGGGAGC	21	chr2A	+	821652	821848	aatgtagtgcttcctctatccccgtgcttcaactttgaccgtaaatttaactaccAAGACCGATTGCGGCGGGAGCaaaaattatatcagtgaattcgtattcgaaagaagttttcaattatataatttttctcccaccgcagttggtctcgttggctaaatttatggtcaaagttggacctcgggaagcgcgggcg	5'	G5	5.22489	3.63598	0	6.15328	31.0852	7.94272	13.2834	18.7547
469	520	PC-5p-308354_16	CTTTAGTCCCGGTTGGAGCCACC	23	Un	+	273817165	273817306	tatataggaggcacCTTTAGTCCCGGTTGGAGCCACCaaccgaggctaaaggtgacttttggccaggccaagcagcgagaagagaccacgtttagtcatggttggtggctccaaccgggactaaaggagggcctttaatcgc	5'	G5	0	0	0	0	0	0	15.181	10.0025
470	521	PC-5p-36544_124	GCTCCTCTGACGTACGGCGCACT	23	chr4B	-	132229694	132229785	aGCTCCTCTGACGTACGGCGCACTcgctgaagtgtggacccggacccacgcgtcagtggcccaacgtcaggtggccgtacgtcaggggatcc	5'	G5	0	19.9979	30.2646	12.7799	0	0	0	0
471	522	PC-3p-227904_24	GCCGGGCAGTTAGGTAAAGTCACA	24	chr7B	-	579510090	579510204	atggtcatatattatattatgatatggctctacataactgccaggtagtacattgtctcgcagtgaactGCCGGGCAGTTAGGTAAAGTCACAtcacaatattaaatatgatttt	3'	G5	0	0	0	0	20.114	11.1198	0	7.50188
472	523	PC-5p-5166_548	ACATTTGGACTTATGTGCAGC	21	chr1B	+	634491894	634492051	cgccccaattttcaaaACATTTGGACTTATGTGCAGCtctcagcaaaaaagacaaatcagaccaaaacaatatatgaacagtacacatttttacagacctccgatttgtctttttttctgagagctgcacataagtccaaatgttttgaaaattgggg	5'	G5	104.498	76.3556	81.0862	67.2127	0	7.94272	11.3858	0
473	524	PC-3p-17590_219	ATCTGCCGATGACTTCTCGT	20	chr5A	+	612066283	612066405	gcaatgcagctgtcgacgcacgagaagttaccggcagattgcgggggtctggagataaaaatatcattccaagaacaccctgccATCTGCCGATGACTTCTCGTaagtcttcagctggatcaa	3'	G5	27.1694	55.4487	77.089	40.7063	0	0	0	0
474	525	PC-5p-90477_59	TTATTTGGACATCTGAGTAGC	21	chr2B	-	720286096	720286249	ccccaaaattcaacTTATTTGGACATCTGAGTAGCtctcggaaaaaaagacaaatcgggtcaaaacagtgcgtgaacagtaaacatttttacagaccctgattttgtcttttttgccgagagctgttcagatgctcaaatgagttgaattttgg	5'	G5	17.7646	5.45397	3.99721	10.8866	0	0	0	0
475	526	PC-5p-152112_37	TAGCTTTAAGCCTTGAGGAATAGG	24	chr3B	+	31921948	31922101	gacgatgcagaagaggctcaatgctaacctgacgttgctTAGCTTTAAGCCTTGAGGAATAGGgtagactgcacggagctatgtgcagtgcagtttaaactattccgaaaggcttgaagctaattaacgagcattgcgcctcttttttattttt	5'	G5	0	0	0	0	18.2854	11.1198	24.6692	8.7522
476	527	PC-3p-117977_47	ATTCCTCAAGGCTTGAAGCGAACC	24	chr5B	-	700518805	700518895	taattcgcttcaagccttttggaatagtgtaaactgcactgcacatagctccgtgcagtctaccctATTCCTCAAGGCTTGAAGCGAACCa	3'	G5	0	0	0	5.20662	10.9713	14.2969	15.181	16.2541
477	528	PC-3p-426540_10	CTATAATGCCATATCCATATTACC	24	chr3A	+	741129129	741129344	gttgttaaatcactaggtgaaactaccgcggattagtttgaagtggatatggatcgtacgtcctaagtgatcaagtaatatggatatcgcatatagttgatcactagctaagtaatcaaCTATAATGCCATATCCATATTACCtttatcacttaggacgatgcatatccacttcaaactaatccgctgtactttcacctagtgatttaacaactca	3'	G5	0	0	0	0	14.6283	0	18.9763	6.25157
478	529	PC-3p-41069_113	TTTTTGCTGAGAGCTGCACA	20	chr6A	-	160514584	160514766	gcgtgaggtacgccccaattttcaaaacatttggacttctatgcagctctcagcaaaaaagacaaatcgaaggtctgtaaaaatatgtactgttcatatattgttctggtctgatttgtctTTTTTGCTGAGAGCTGCACAgaagtccaaatgttttaaaaattggagcgtacctcacgcatc	3'	G5	0	18.6344	18.273	13.7265	0	7.94272	0	7.50188
479	530	PC-3p-62955_80	TTCATGAACCGGGACTAATGGGCC	24	chr1B	+	608113163	608113227	acacctaatagtcccggttcgtgagggcctttagtcccggTTCATGAACCGGGACTAATGGGCCg	3'	G5	26.1245	8.18096	8.56545	10.4132	0	0	0	0
480	531	PC-3p-176616_32	TATAGAACCGACACTAAAGGGCC	23	chr2B	-	785626601	785626703	ggtggccctttagtggcggttcatgttgaaccgggagtaaagggggggacctttagtccccaccctttagtgcctgtTATAGAACCGACACTAAAGGGCCtta	3'	G5	0	6.36297	3.99721	0	0	20.6511	0	7.50188
481	532	PC-5p-1060_2010	AGATAAGGTAGTAATAATGTCATA	24	chr4A	+	696060354	696060444	tgagatatttattAGATAAGGTAGTAATAATGTCATAtgactttaactaaagtcaactgacattattactatcttattttttaatatcagc	5'	G5	0	0	0	0	894.158	552.813	1094.93	757.69
482	533	PC-3p-63539_79	CACCTGACTTATAAGTCACCTGAC	24	chr7B	-	700684327	700684486	ttgtggaaaggtgtgatcaagtgacttataagttagtgcttgtttggttccaataagtcacctgacttataagacaggtgacttaaaaccaatgacttataagtcacgcctgtttggttgtCACCTGACTTATAAGTCACCTGACcacaccttcccaacc	3'	G5	21.9445	11.8169	7.99442	8.51992	0	0	0	0
483	534	PC-3p-38667_119	AGTGAATGAGACCAAATTATATC	23	chr1B	-	654797304	654797466	ttgctagaactcatctagatgagatataatttggtctcattcacctttcatagccattggatgtgatgctataagatgcgtgtgtgctgacgtgggttgtatctcttcttgttttcaaAGTGAATGAGACCAAATTATATCtcatctagatgagttctaggta	3'	G5	0	25.9064	18.273	14.1999	0	0	0	0
484	535	PC-3p-53459_91	AGACGGCAAAGAGAGCTCTTTACC	24	chr2A	-	685323043	685323208	agatctttgctgtatgcgtaatttattacatacggcaaagagctcactttgccgtctgcaaaaaggaacacatagggcaaagatctttgctgtctctgttttttattgcAGACGGCAAAGAGAGCTCTTTACCgtctgtaatataaaacgcagacggcaaagaaga	3'	G5	35.5293	34.5418	23.9832	13.7265	0	0	0	0
485	536	PC-5p-85234_62	AGATAAGCTAGTAATAATGTCATA	24	Un	-	372202699	372202789	tgagatatttattAGATAAGCTAGTAATAATGTCATAtgactttaactaaagtcaactgacattattactatcttattttttaatatcagc	5'	G5	0	0	0	0	29.2567	23.8282	30.3621	67.5169
486	537	PC-3p-60430_83	TGAATTTCCTCTATAAGCGCACC	23	chr3B	+	39934558	39934701	attgagctcctctgaaaatgaaaatagatgcccttatatagggaatttaggctaaattcatacgaatttctcttgaaatttgttatgaatttaattTGAATTTCCTCTATAAGCGCATCtatgctcatttctgagtagcttttt	3'	G5	0	0	0	0	0	30.1823	37.9526	55.0138
487	538	PC-3p-167282_34	TAGTCGCGTTTCTTCTGGCCAACC	24	chr2B	-	28572749	28572885	aaaggcccccccccctttagtcgcgattgcttaagaactgcgactaaaggcccgtccacgtgggcgccaggcggccgtcggggcggaggaccttTAGTCGCGGTTCTTCTGGCCAACCgcgactaaaggctgccgca	3'	G5	0	0	0	2.83997	20.114	15.8854	13.2834	0
488	539	PC-3p-79063_66	AAAAAAGATGAAGTGGCAATTCT	23	chr3B	-	553234203	553234404	gggccagttcttttgggtaattctcccagaattgaccccctccccagcttctcccagaattgccacttgatatttttttacaattcctagctaattagaccttaactagctaggaattgtaAAAAAAGATGAAGTGGCAATTCTgggggaagctggggagggggtcaattctgggagaattgcccaaaagaactggccctaa	3'	G5	0	12.7259	15.4178	5.20662	0	0	0	0
489	540	PC-3p-19039_206	TTGTTAGTTAAATCTTTGGTC	21	chr1B	-	415738075	415738226	aaattttgaccatagattgaactagcaaaatgttcttgcatgtcacaaaaaattatatcattagaaactatgttcaaatatgaatccggcgatataatttttattgacatgcattaatattTTGTTAGTTAAATCTTTGGTCaaaatttggc	3'	G5	62.6987	19.9979	18.844	26.9798	12.7998	7.94272	0	0
490	541	PC-5p-237637_23	ATGGGTGGACTAGATATACGTTGC	24	chr2A	-	10941591	10941736	atcgATGGGTGGACTAGATATACGTTGAgggtgcaaatagttaggaaaaatccgcttcccaagaggtactactgcatggaaccaaggggacgtggatttttcctaacccattgcgggcacaacgcatatctcgtccgcacatccag	5'	G5	17.7646	3.18148	0	14.6732	0	0	0	0
491	542	PC-3p-124460_45	AGAAGAACCAATTTACTGACC	21	chr2A	+	27927	28131	ttgctgccacgtttatatttacagtggaatactccgtagtatcatttacttaacttgtatgctgtcagtaaattggttcttgtcattaacactgttctcatatggtaccaatgttaatgAGAAGAACCAATTTACTGACCgcatacaagttaagaaaatgatactacgaagtattccactgtaaatataaacgtggcagcaaaca	3'	G5	17.7646	14.5439	10.2785	9.93991	0	0	0	0
492	543	PC-5p-86906_61	GGTTCGGCAACCGGCACTAAAGA	23	Un	+	192134880	192134982	taatggcctttagtgccGGTTCGGCAACCGGCACTAAAGAgtggggactaaaggccccccctttagtaccggttcgtcacaaaccggcgctaaagtgccacca	5'	G5	0	0	0	0	0	38.1251	34.1574	23.756
493	544	PC-3p-17404_221	TTGAATTTCCTCTATAAGTGCATC	24	chr2B	-	769861022	769861151	cctctcaaaatgaaaatagatgaccttatatagggaatttagcctaaattcatacgaatttctcttgaaatttgttatgaatttaagTTGAATTTCCTCTATAAGTGCATCtatgctcatttctgagtag	3'	G5	0	0	0	0	102.398	38.1251	138.527	91.2729
494	545	PC-3p-97462_55	TTGTATGTCGAGCAATGTTTC	21	chr2A	-	4167618	4167774	aaatcaaaattcaaaacattgctcgagatacaaaaatgacaaatttgacatcaatgtgctaatgggcaaaaactaaagcccaactggtgttatgtactattcggtgtcatttttgtcatttTTGTATGTCGAGCAATGTTTCaaatttttatttgat	3'	G5	22.9895	19.9979	20.5571	14.6732	0	0	0	0
[truncated: 188 more rows]

## Sheet: Description of terms
Term	Description
Pre-miRNA index within each group	Index number of the pre-miRNA (MIRNA) within each group
[truncated: 23 more rows]
