# Supplementary material for: Small RNA, Transcriptome and Degradome Analysis of the Transgenerational Heat Stress Response Network in Durum Wheat
Source: Int J Mol Sci. 2021 May 24;22(11):5532. doi: 10.3390/ijms22115532 (PMC8197280; doi:10.3390/ijms22115532)
Supplement: Supplementary file 1 [file ijms-22-05532-s001.zip › Table S3.xlsx]

## Sheet: AuCH_L vs AuCC_L
Table S3. Differentially expressed miRNAs* (p <0.05 and |logfoldchange|>1) in response to progeny treatment factor.
*Number of up-regulated miRNAs: 298. Number of down-regulated miRNAs:263.
Index	miRNA name	miRNA sequence	Regulation pattern	log2(fold_change)	pvalue(chi_square_2x2)	pvalue(fisher_test)	AuCC_L (normalised reads count)	AuCH_L (normalised reads count)
1	tae-MIR1128-p3_1ss4CA_2	CAAATATTTCCGGACGGAGGGAGT	down	-3.42352	1.1393e-06	8.52373e-07	29.2594	2.72699
2	tae-MIR1128-p3_1ss4CA_1	CAAATATTTCCGGACGGAGG	down	-3.42352	1.1393e-06	8.52373e-07	29.2594	2.72699
3	PC-5p-8594_375	TGGATGACACGTGACATTTAC	down	-3.37105	3.7006e-46	4.51737e-52	253.93	24.5429
4	PC-5p-72092_72	TTTAGTGCCGGTTATGGAACC	down	-3.20113	1.0745e-05	1.00005e-05	25.0795	2.72699
5	PC-3p-25442_164	TCCTGTAGAAATAGGCACCGGTGC	down	-3.00848	2.0725e-07	1.59854e-07	36.5742	4.54498
6	tae-MIR1128-p5_1ss11AG	CCTCCGTCCGGAAATACTTGTCAT	down	-2.97874	1.3834e-09	1.51924e-10	50.159	6.36297
7	PC-3p-70859_73	CTTACAAAAGTGAACGGAGGGAGT	down	-2.88918	3.309e-06	2.25226e-06	30.3044	4.09048
8	sbi-MIR437i-p5_1ss16GC	ATAAACTTTGTCAAACTTAGAGAA	down	-2.8792	0.0005617	0.000290796	16.7197	2.27249
9	PC-5p-2792_877	CGTTTCTCCTTCTTTTCCTTGT	down	-2.87379	3.2036e-62	2.47988e-69	389.777	53.1762
10	ata-miR9783-3p_R+1_2ss18AG19GA	ATAAGCACCGGTGCTTAGAGAA	down	-2.78609	0.00098715	0.000539184	15.6747	2.27249
11	tae-MIR1139-p3_1ss17TC_2	GGGACATGTGATGTTACAGTAACT	down	-2.78609	0.00098715	0.000539184	15.6747	2.27249
12	tae-MIR1139-p3_1ss17TC_1	GGGACATGTGATGTTACAGTAAC	down	-2.78609	0.00098715	0.000539184	15.6747	2.27249
13	PC-3p-134914_41	GCCACTTGTCGCAACCTGGGAGTT	down	-2.78609	0.00098715	0.000539184	15.6747	2.27249
14	PC-5p-124124_45	AACTCATTTGAGCATCTGAGAA	down	-2.74366	4.6316e-12	4.24889e-13	70.0136	10.4535
15	hvu-MIR5049d-p5_2ss4TA24AT	CAAATATTTAGGAACGGAGGGAGT	down	-2.7157	0.00016866	0.000111326	20.8996	3.18148
16	bdi-MIR5066-p3_2ss13CT24CT	TGCGTTGGCTAGTGCATGAAGCTT	down	-2.70363	0.00053726	0.000647499	17.7646	2.72699
17	tae-MIR9668-p3_2ss21GA23AG	CAAGTATTTTCGGACGGAGGAAGT	down	-2.68655	0.0017337	0.00099461	14.6297	2.27249
18	PC-3p-158523_36	AGTGTCTCTCCTGTAGAAATAGGC	down	-2.68655	0.0017337	0.00099461	14.6297	2.27249
19	PC-3p-319769_16	TTTGCCGTCTGTAAATAGAACCAC	down	-2.61617	5.0644e-05	4.19689e-05	25.0795	4.09048
20	PC-5p-167723_34	TTGGTGGCCTGAACCGGGACC	down	-2.5637	0.00050689	0.000361949	18.8096	3.18148
21	PC-3p-59786_83	GTCTCTTCTGTAGAAATAGGCACC	down	-2.5637	0.00050689	0.000361949	18.8096	3.18148
22	PC-5p-182343_31	AAAATGGATAAAAGAGAATGTATC	down	-2.49063	0.0001494	0.000131532	22.9895	4.09048
23	PC-5p-160886_35	AAAATGAATAAAAGGGAATGTATC	down	-2.48124	0.0008767	0.000647499	17.7646	3.18148
24	PC-5p-172641_33	TTAATTTAATCAACAAGACCGACT	down	-2.48124	0.0008767	0.000647499	17.7646	3.18148
25	PC-5p-237637_23	ATGGGTGGACTAGATATACGTTGC	down	-2.48124	0.0008767	0.000647499	17.7646	3.18148
26	PC-3p-3862_678	AAATGTCACGTGTCATTCATC	down	-2.47778	4.4768e-44	1.76196e-47	311.404	55.9032
27	PC-5p-99134_55	AATTACTTTTCTCTGAAATGGATG	down	-2.47415	1.4252e-05	8.99268e-06	30.3044	5.45397
28	osa-MIR159c-p3_1ss1GT	TTTTGCATGACCCGGGAGATGA	down	-2.42352	2.3605e-09	7.99587e-10	58.5188	10.9079
29	osa-MIR818d-p3_1ss5TC	CTTACATTATGGGACGGAGGGAGT	down	-2.37105	6.6238e-09	4.08485e-09	56.4288	10.9079
30	PC-5p-61238_82	ATTACTTGTCTCTGAAATGGATGT	down	-2.33863	6.7015e-06	6.37913e-06	34.4843	6.81747
31	PC-5p-10070_333	CGTGATCCAAATAGTTATTCTAAT	down	-2.33863	0.0093295	0.0107895	11.4948	2.27249
32	PC-3p-53598_91	ATAATTTTTTATATAAACTTGGTC	down	-2.33041	3.6713e-06	1.22312e-06	36.5742	7.27197
33	PC-5p-70401_73	TCAGGACGTTGCAACATTAACACC	down	-2.31661	6.9551e-05	4.80911e-05	27.1694	5.45397
34	tae-MIR9668-p3_1ss14GA	GACAAGTATTTTCAGACGGAGGGA	down	-2.31661	0.0049126	0.00620547	13.5847	2.72699
35	PC-3p-225726_24	ATAGAATTGTAAAACAAATGAGGC	down	-2.30066	0.0026062	0.00203407	15.6747	3.18148
36	PC-5p-97313_56	ATATAATTTGGTCTCATTCACTTT	down	-2.27913	0.00074578	0.00070237	19.8546	4.09048
37	bdi-MIR530b-p3_1ss14GC	AGGTGCAGTGGCACATGCAGC	down	-2.2773	1.4374e-24	4.58798e-26	182.871	37.7233
38	PC-3p-25987_162	TCGAGATCCAACGGCTGAGGT	down	-2.26824	3.0696e-07	2.7756e-07	45.9791	9.54445
39	osa-MIR812q-p3_1ss21TG	CACTTATTTTGGGACGGAGGGAGT	down	-2.26526	0.00021684	0.000247015	24.0345	4.99948
40	PC-5p-60273_83	TCCTGATGTATGACATGTGGCATT	down	-2.2386	1.6958e-06	1.32897e-06	40.7542	8.63546
41	PC-5p-1547_1413	CGTTTCTCCTTCTTTTCCTTG	down	-2.21407	1.4451e-58	1.3046e-62	468.15	100.899
42	tae-MIR1130b-p3_2ss1CT19GT	TTTATATTATGGGACGGATGG	down	-2.20113	0.00019784	0.000143887	25.0795	5.45397
43	PC-3p-57686_86	ATTGACCCAACTGCAGGTGCA	down	-2.20113	0.00010718	0.00014938	27.1694	5.90847
44	PC-5p-127986_43	TTGGACATCTGAGCAGCTCTCAGC	down	-2.20113	0.0023753	0.00354101	16.7197	3.63598
45	PC-5p-229990_24	AAATAAATAAAAGGGGATGTATCT	down	-2.20113	0.0023753	0.00354101	16.7197	3.63598
46	PC-3p-139959_40	CCTGTCAGTGGCCCAACTGCACCC	down	-2.20113	0.0006801	0.00120669	20.8996	4.54498
47	tae-MIR1127b-p5_1ss3TC	TCCGTCCGGAAATACTTGTCC	down	-2.20113	0.0084969	0.0106976	12.5397	2.72699
48	tae-MIR9668-p3_2ss13GA23AG	CAAGTATTTTCGAACGGAGGGAGT	down	-2.20113	0.0084969	0.0106976	12.5397	2.72699
49	PC-3p-26923_157	ACATACGGAGCAAAATGAGTGAAT	down	-2.17513	2.1584e-08	2.22557e-08	57.4738	12.7259
50	tae-MIR1120a-p5_1ss20AT	TCCGTCCCATAATATAAGATC	down	-2.13973	0.00033228	0.000247016	24.0345	5.45397
51	PC-5p-186250_30	TGAATCTTTGGAAAAAGCTGCA	down	-2.13401	0.0006166	0.000715667	21.9445	4.99948
52	mtr-miR398a-5p_R-3_1ss17CA	GGAGTGACACTGAGAAAAC	down	-2.11867	0.002149	0.00208037	17.7646	4.09048
53	PC-3p-168247_34	CGAGCTGTTTCTCTGCTAGCT	down	-2.11867	0.002149	0.00208037	17.7646	4.09048
54	PC-3p-129125_43	AGTGACTTATTTTGCCAAACAGAC	down	-2.11867	0.002149	0.00208037	17.7646	4.09048
55	tae-MIR1128-p3_1ss10CT	CAACTATTTTCGGACGGAGGGAGT	down	-2.08248	1.288e-05	1.07204e-05	36.5742	8.63546
56	PC-5p-53563_91	ACTTGTCTCGAAAATGGATGTATC	down	-2.08248	1.288e-05	1.07204e-05	36.5742	8.63546
57	tae-miR1130b-3p_L-2R+2	TTATATTATGGGACGGAGGGA	down	-2.0756	0.014648	0.0307949	11.4948	2.72699
58	hvu-miR5048a_R-2_1ss9GT	TATTTGCATGTTTTAGGTCT	down	-2.0756	0.014648	0.0307949	11.4948	2.72699
59	PC-3p-31078_141	CCAACTAAAATTGACATCCTC	down	-2.06786	4.3255e-05	5.20451e-05	32.3943	7.72646
60	PC-5p-271034_19	ATGGATGACACGTGACATTTA	down	-2.04912	0.028359	0.0337047	9.40481	2.27249
61	PC-5p-63221_80	TCTGTAAACTAACATAAGAGC	down	-2.03763	0.00027008	0.000251367	26.1245	6.36297
62	tae-MIR1128-p3_2ss11CG17CT	TTGATGACAAGTATTTTCGGA	down	-2.00848	0.0068556	0.00999708	14.6297	3.63598
63	PC-3p-89834_59	TATCTGGACAAATCTGAGACA	down	-1.97874	0.013059	0.0106976	12.5397	3.18148
64	tae-MIR1128-p3_1ss22CT	AAAATACATCTAGATACATCCTCT	down	-1.96666	0.0032392	0.00553277	17.7646	4.54498
65	PC-3p-8909_365	TCTCCTGTAGAAATAGGCACC	down	-1.96666	0.0032392	0.00553277	17.7646	4.54498
66	PC-3p-20350_195	CCATTGACCCAACTGCAGGTGC	down	-1.96666	3.4067e-07	4.44044e-07	53.2939	13.6349
67	PC-5p-4187_638	ATTGCTCGAGATACAAAAATG	down	-1.96059	5.0332e-28	2.02603e-29	247.66	63.6297
68	PC-5p-48321_99	TAAACCGGATTTTTCTGAAGCACC	down	-1.92102	0.00019323	0.000235457	29.2594	7.72646
69	PC-3p-111215_49	TGTCACGTTTCATTCATCAGG	down	-1.91733	0.00073883	0.000699641	24.0345	6.36297
70	ata-miR5062a-3p_2ss2TC18AG	GCGGATTTTTCACCAAGGTTCAAG	down	-1.91543	0	3.97182e-100	901.816	239.066
71	PC-3p-27244_156	TCTCCTGTAGAAATAGGCACCGGT	down	-1.89301	5.9915e-06	5.60438e-06	43.8891	11.8169
72	PC-5p-78754_67	ATCAAAATTGATAAAAAGAGATGT	down	-1.88918	0.00017199	0.000143184	30.3044	8.18096
73	osa-miR167d-5p_R+4	TGAAGCTGCCAGCATGATCTGACCA	down	-1.88394	1.4275e-14	6.98184e-15	127.487	34.5418
74	PC-5p-2477_971	TGATGGATTACACGTGACATT	down	-1.87993	1.0335e-43	1.07448e-45	414.856	112.715
75	PC-5p-55911_88	TTGCTCGATATACAAAAATGA	down	-1.8792	8.3445e-05	8.04752e-05	33.4393	9.08996
76	PC-3p-44988_105	TCTTCTGTAGAAATAGGCACCGGT	down	-1.87098	4.0607e-05	2.78262e-05	36.5742	9.99895
77	tae-MIR1127b-p5_2ss19CA21AC	TGTCCGGAAATACTTGTCATC	down	-1.86855	0.00031601	0.000618268	28.2144	7.72646
78	PC-5p-27424_155	TCTGTAAACTAATATAAGACG	down	-1.84749	3.6074e-05	1.69583e-05	37.6192	10.4535
79	ata-MIR9783-p3_2ss9GT18GA	AAGCACCGTTGCTTAAGAAAAGCC	down	-1.83856	0.010203	0.00999708	14.6297	4.09048
80	PC-3p-40026_115	AAAGGCAGTTCCCTTAAGGCA	down	-1.8178	0.0010738	0.00174238	24.0345	6.81747
81	PC-3p-62080_81	TGGCTGGTTCTATGGATAAAT	down	-1.78609	0.00021916	0.00021363	31.3494	9.08996
82	PC-3p-67933_75	AAAAAAGATGGAGTGGCAATTC	down	-1.75752	0.0008348	0.00157427	26.1245	7.72646
83	PC-3p-234382_23	CTGTCAGTTACCCAACTGCACCCT	down	-1.74862	0.0036891	0.00499562	19.8546	5.90847
84	bdi-MIR396a-p3	TTGATGGTTCAAGAAAGTCCT	down	-1.74545	8.2656e-05	6.7024e-05	36.5742	10.9079
85	cpa-miR159a_1ss9GT	TTTGGATTTAAGGGAGCTCTA	down	-1.74049	0.0046384	0.00800257	18.9838	5.68122
86	PC-5p-2341_1012	TGATGGATGACACGTGACATT	down	-1.7402	4.6047e-27	3.11564e-28	274.829	82.2641
87	PC-5p-50072_96	GAGCCTTATTGAATATCTACA	down	-1.70809	0.00064523	0.000882425	28.2144	8.63546
88	PC-5p-90477_59	TTATTTGGACATCTGAGTAGC	down	-1.70363	0.006874	0.00553279	17.7646	5.45397
89	PC-5p-24751_168	TTGGTGGCATGAACCGGGACC	down	-1.68655	0.00056629	0.000553598	29.2594	9.08996
90	osa-miR5071_2ss15GA21AT	TCAAGCATCATATCATGGACT	down	-1.67918	4.9623e-05	5.39789e-05	40.7542	12.7259
91	PC-3p-62955_80	TTCATGAACCGGGACTAATGGGCC	down	-1.67506	0.0011806	0.00157427	26.1245	8.18096
92	osa-miR5071_1ss15GA	TCAAGCATCATATCATGGACA	down	-1.67143	2.2785e-64	4.25079e-67	713.72	224.067
93	hvu-MIR5049c-p5_2ss14TA21CT	TCCAAAATAAATGACTCAACT	down	-1.64859	0.012865	0.0146127	15.6747	4.99948
94	PC-3p-109149_50	ATTCTAGATGTATATGATTTTCTC	down	-1.64859	0.012865	0.0146127	15.6747	4.99948
95	PC-3p-19039_206	TTGTTAGTTAAATCTTTGGTC	down	-1.64859	6.52e-07	4.29684e-07	62.6987	19.9979
96	PC-5p-127932_43	GATTCAGGCCGACTGCTGAGCAGT	down	-1.6417	0.0052349	0.00499564	19.8546	6.36297
97	PC-3p-62878_80	CCTGTCAGTGACCCAACTGCACCC	down	-1.63409	0.00090397	0.000882425	28.2144	9.08996
98	PC-3p-3332_762	TAAAACCACGACGAGTAAATC	down	-1.62398	4.9463e-18	1.69462e-18	193.321	62.7207
99	tae-MIR1128-p3_1ss3CT	AATTAAAATACATCTAGATACATC	down	-1.61617	0.00079009	0.00120285	29.2594	9.54445
100	ata-miR1432-3p_L-1R+1	TGGTGTCACCTCGCCTGAACA	down	-1.60235	0	2.65121e-108	1230.98	405.412
101	bdi-miR397b-5p_L-1R+2	TTGAGTGCAGCGTTGATGAACA	down	-1.60167	0.0002914	0.000270109	34.4843	11.3624
102	PC-5p-88951_60	TTGGACATCTGAGTAGCTCTCAGC	down	-1.5637	0.0084174	0.0080026	18.8096	6.36297
103	PC-5p-48775_98	AACATTTGTACTTATGTGCAGC	down	-1.55727	0.00045854	0.000424914	33.4393	11.3624
104	PC-3p-150793_37	ACATGTCATCCATCAGGACGGATC	down	-1.55476	0.0030028	0.00389735	24.0345	8.18096
105	PC-3p-130990_43	ACCCGGCATTTGGGTAAAGTCACA	down	-1.55476	0.0030028	0.00389735	24.0345	8.18096
106	PC-3p-42148_111	ATTTCCGTGACAAGTAATTCC	down	-1.54216	0.0072975	0.0109275	19.8546	6.81747
107	PC-5p-944_2213	TCTGTAAACTAATATAAGAGC	down	-1.53582	4.0126e-39	3.51458e-40	474.42	163.619
108	PC-5p-11177_307	TGCCTTTAAGGCACCTGCCTTT	down	-1.52306	1.2378e-07	1.20902e-07	78.3734	27.2699
109	PC-5p-66411_77	AGCATCTGAGCAGCTCTCGGC	down	-1.52306	0.006324	0.00699483	20.8996	7.27197
110	PC-3p-99012_55	AGATACTTTGTGATTTGTGAATGC	down	-1.52306	0.018046	0.0146127	15.6747	5.45397
111	PC-5p-36149_125	TCTGTAAATTAATATAAGAGC	down	-1.50925	0.0019692	0.0028898	27.1694	9.54445
112	PC-5p-11252_305	AAGACCGATTGTGGCGGGAGC	down	-1.50856	1.5638e-09	1.2372e-09	103.453	36.3598
113	tae-MIR1139-p3_2ss16CG17AT	ACTAGCTAAGTTACTGTAACTACC	down	-1.50598	0.0054788	0.00934396	21.9445	7.72646
114	PC-5p-60905_82	TTGCTCGAGATACAAAAATGA	down	-1.50598	0.0054788	0.00934396	21.9445	7.72646
115	PC-3p-25379_165	CATCTGCCTATGACTTCTCGT	down	-1.50069	1.3132e-06	1.4696e-06	66.8786	23.6339
116	hvu-miR5049c_L-2_1ss6AC	ACACTTATTTTGGGACGGAGG	down	-1.49921	1.6616e-07	2.46134e-07	78.3734	27.7244
117	PC-3p-280_7641	TTGAATTTCCTCTATAAGCGCATC	down	-1.49658	0.0017099	0.00187146	28.2144	9.99895
118	PC-3p-85080_62	AGATACATCTGTTTGAGCGACACT	down	-1.48124	0.013437	0.0126988	17.7646	6.36297
119	tae-MIR1128-p3_1ss8CG	ATGACAAGTATTTCCGGACGGAGG	down	-1.47866	0.00015212	0.000155997	41.7991	14.9984
120	bdi-MIR5169a-p5_1ss21AG	AAGTTTGACCAAGTTTGTAGG	down	-1.46416	0.0035589	0.00521966	25.0795	9.08996
121	PC-3p-97429_55	CAAGTTTTTTCGGATGGAGGAAGT	down	-1.46416	0.0035589	0.00521966	25.0795	9.08996
122	PC-5p-66875_76	GAAACGTATTGTGACGGTGAACCC	down	-1.46416	0.011593	0.016906	18.8096	6.81747
123	PC-5p-42007_111	ACTCATTTTGCTCCGTATGTAGTC	down	-1.46416	0.00035705	0.00042224	37.6192	13.6349
124	PC-3p-96252_56	AAGTGAATTAGACCAAATTATATC	down	-1.46416	0.011593	0.016906	18.8096	6.81747
125	PC-3p-17181_223	ATTTCCGATACAAGTAATTCC	down	-1.45488	3.0797e-06	3.38014e-06	64.7887	23.6339
126	PC-3p-73946_70	AGGAATTGTAAGAAAATATAGAGT	down	-1.44906	0.010003	0.0109275	19.8546	7.27197
127	PC-5p-84684_63	AAAATGGATAAAAGAAGATGTATC	down	-1.44906	0.010003	0.0109275	19.8546	7.27197
128	tae-MIR1120a-p5_1ss10TC	TCCGTCCCACAATATAAGAAC	down	-1.44214	0.033686	0.0369531	13.5847	4.99948
129	bdi-MIR7731-p5_1ss15CA	ACTTGTTTTTCATTAAGCTTCT	down	-1.44214	0.033686	0.0369531	13.5847	4.99948
130	PC-5p-68024_75	ACTTTGACCGTAAATTTAACTATC	down	-1.44214	0.0026685	0.0028898	27.1694	9.99895
131	PC-3p-38924_118	ACCGGGACTAAAGGGTGCGATGCC	down	-1.44214	0.0026685	0.0028898	27.1694	9.99895
132	PC-3p-213_10277	GGGAAAAGAAGGAGTAACGAC	down	-1.42846	0	1.34319e-216	2902.95	1078.52
133	PC-3p-97812_55	ATCTCTCCTGTAGAAATAGGCACC	down	-1.41263	0.006429	0.0120251	22.9895	8.63546
134	bdi-MIR7775-p5_1ss12AT	TAAACCGGTTTTTTCTGAAGCACC	down	-1.40758	0.024785	0.0309765	15.6747	5.90847
135	PC-3p-111516_49	AATCCAAGACAAGTAATTTAGAAC	down	-1.40758	0.024785	0.0309765	15.6747	5.90847
136	PC-3p-74258_70	AAGAAAAGCCTGATTTATTTCTCT	down	-1.40276	0.0055499	0.00795704	24.0345	9.08996
137	PC-5p-28781_150	TGTTTGAACATTTGAGGAGCT	down	-1.39907	0.00031225	0.000238148	40.7542	15.4529
138	PC-5p-125637_44	ATTACTTGTCTCGAAAATGAATGT	down	-1.39377	0.021275	0.0199449	16.7197	6.36297
139	PC-5p-17167_223	AAGAACCGCGACTAAAGGTCCTCC	down	-1.38399	0.00020412	0.000264371	43.8891	16.8164
140	tae-MIR1128-p5_2ss9AT21AC	TCCGTCCGTAAATACTTGTCC	down	-1.35313	0.011604	0.0142745	20.8996	8.18096
141	ptc-miR6478_1ss21GT	CCGACCTTAGCTCAGTTGGTT	down	-1.35313	0.011604	0.0142745	20.8996	8.18096
142	PC-3p-10646_319	CATTTCCGTGACAAGTAATTC	down	-1.34923	0.00031004	0.00039479	42.8441	16.8164
143	ptc-miR530a_L+1_1ss9GT	CTGCATTTTCACCTGCACCTT	down	-1.34797	0.0017232	0.00259031	32.3943	12.7259
144	osa-miR399d	TGCCAAAGGAGAGTTGCCCTG	down	-1.30422	0.0030382	0.00309759	30.3044	12.2714
145	bdi-MIR5066-p5_2ss13GA22CA	TCTTTTGGTTGCATTGGCTAGAGC	down	-1.28859	0.024419	0.0258822	17.7646	7.27197
146	tae-MIR1120a-p3_1ss9AT	ATATTATGTGACGGAGGGAGT	down	-1.27913	0.017928	0.0215928	19.8546	8.18096
147	tae-MIR1128-p5_1ss21CT_2	TATCTAGAACTAAAATACATT	down	-1.27913	0.017928	0.0215928	19.8546	8.18096
148	tae-MIR1128-p5_1ss21CT_3	TATCTAGAACTAAAATACATTT	down	-1.27913	0.017928	0.0215928	19.8546	8.18096
149	tae-MIR1128-p5_1ss21CT_1	ATGTATCTAGAACTAAAATATATC	down	-1.27913	0.017928	0.0215928	19.8546	8.18096
150	PC-3p-49397_97	TTTGCCATAGGCATAGCCCTG	down	-1.27913	0.017928	0.0215928	19.8546	8.18096
151	PC-3p-8965_364	TTGTGACACTTGTTATGGATC	down	-1.27809	1.9088e-06	1.82434e-06	80.4633	33.1783
152	tae-MIR9668-p3_2ss12GA23AG	CAAGTATTTTCAGACGGAGGGAGT	down	-1.27513	0.015378	0.0266941	20.8996	8.63546
153	PC-5p-5430_528	TTTTGCTGTTTGTCATCTAACC	down	-1.27152	5.4598e-11	3.93314e-11	153.612	63.6297
154	PC-5p-57501_86	AACGAGACCGACTGCGGTGGGAGC	down	-1.25558	0.005341	0.00689157	28.2144	11.8169
155	ata-MIR9863a-p3_2	TCTGAAGACTAGTTTATTACA	down	-1.24384	0	4.60883e-128	2077.42	877.181
156	ata-MIR9863a-p3_1	CTGAAGACTAGTTTATTACA	down	-1.24384	0	4.60883e-128	2077.42	877.181
157	PC-5p-7652_411	ATGGATAAAAGAAGATGTATC	down	-1.23088	1.653e-07	1.9786e-07	102.408	43.6318
158	PC-3p-16666_228	ATTCCTGAAGGCTTGAAGCTA	down	-1.22103	7.0396e-06	8.23891e-06	76.2834	32.7238
159	tae-MIR5085-p5_1ss10CT	TTTTGTGGCTTGTGTAAAAAAGA	down	-1.20113	0.027445	0.0323186	18.8096	8.18096
160	tae-MIR9674a-p3_1ss20GT	GTAGGATGGCTGGTGCTATTG	down	-1.20113	0.032113	0.0478231	17.7646	7.72646
161	osa-MIR2873b-p5_2ss18TC21AC	TTTTTGTTTCTCTCAAACGAC	down	-1.20113	0.027445	0.0323186	18.8096	8.18096
162	PC-5p-132718_42	TTTTCTGAAGCACCGGTGCCTATT	down	-1.20113	0.020103	0.0266941	20.8996	9.08996
163	PC-3p-68584_75	TTTCCGAGACAAGTAATTCCAAAC	down	-1.20113	0.023478	0.0391579	19.8546	8.63546
164	PC-5p-113688_48	ATCTCTTAAATGGATGTAGCTAGC	down	-1.20113	0.023478	0.0391579	19.8546	8.63546
165	PC-5p-5662_512	ACATTTGGACTTATGTGCAGCT	down	-1.20113	6.1873e-09	4.99937e-09	130.622	56.8122
166	PC-5p-19400_202	ATAATAGACAAGTCTTTTGA	down	-1.18916	1.5661e-08	1.46236e-08	125.397	54.9942
167	ata-miR9674c-5p_L+1R-1	TTGAATTTTTCCATAGCATCA	down	-1.18422	2.1908e-16	1.54141e-16	265.947	117.033
168	osa-miR1432-5p_1ss1AC	CTCAGGAGAGATGACACCGAC	down	-1.18033	1.7176e-29	4.69751e-30	503.68	222.249
169	mtr-miR398a-5p_1ss7AC	GGAGTGCCACTGAGAACACAAG	down	-1.17917	0	5.15897e-217	3816.26	1685.28
170	tae-MIR1120a-p5_2ss12AC20AG	TCCGTCCCATACTATAAGAGC	down	-1.16871	0.00072003	0.000751618	45.9791	20.4524
171	far-MIR1134-p5_2ss10GA20GC	CAACAAGAAAAAGAGATCAC	down	-1.1616	0.0023208	0.00269188	37.6192	16.8164
172	ptc-miR6478_R+4_1ss21GA	CCGACCTTAGCTCAGTTGGTAGAGC	down	-1.1505	0.0076335	0.00834706	29.2594	13.1804
173	bdi-MIR5066-p3_1ss18GA	ATCGGTCTTTTGGTTGCATTGGCT	down	-1.137	0.019026	0.02208	22.9895	10.4535
174	PC-5p-320584_16	CTGCTATGTACGACACTTCCTGT	down	-1.13074	0.025941	0.0463151	20.8996	9.54445
175	mtr-miR398a-5p_R-2_1ss17CA	GGAGTGACACTGAGAAAACA	down	-1.12713	1.1238e-07	1.22745e-07	119.128	54.5397
176	PC-3p-60357_83	AACAATTGCCAGAACTGAACTAGT	down	-1.10802	0.00099268	0.00108266	47.024	21.8159
177	PC-5p-14598_252	AGAAAGCAATGTCAGAGGAGT	down	-1.09219	9.2716e-07	8.21886e-07	106.588	49.9948
178	PC-3p-90585_59	ATATTACATACAGCAAAGTGAACT	down	-1.0901	0.015285	0.0148243	26.1245	12.2714
179	osa-miR530-5p_R+1	TGCATTTGCACCTGCACCTAC	down	-1.08352	0	4.55822e-118	2337.62	1103.07
180	ata-miR9863a-3p_1ss9TC	TGAGAAGGCAGATCATAATAGC	down	-1.07584	0	8.09116e-178	3570.69	1693.91
181	PC-3p-49875_97	ATGTAGAATCACCAGGGTAAG	down	-1.06362	0.033061	0.0463151	20.8996	9.99895
182	PC-5p-12689_280	TGATGGATTACATGTGGCATT	down	-1.06197	2.3221e-05	2.72787e-05	82.5533	39.5413
183	osa-miR168a-3p_L-4	CCGCCTTGCACCAAGTGAAT	down	-1.05549	0	0	9975.36	4799.5
184	tae-MIR530-p3	TCCTGTAGGTGCAGTGGCATA	down	-1.04716	7.1279e-16	4.51859e-16	306.179	148.166
185	PC-5p-150080_37	ATCTGCAGAACAAAAGAACAGA	down	-1.03763	0.019254	0.0249409	26.1245	12.7259
186	ptc-MIR6478-p5_1ss6CT_2	CCGACTTTAGCTCAGTTGGT	down	-1.0357	1.3241e-06	1.79136e-06	111.813	54.5397
187	ptc-MIR6478-p5_1ss6CT_1	CCGACTTTAGCTCAGTTG	down	-1.0357	1.3241e-06	1.79136e-06	111.813	54.5397
188	ata-miR166d-5p_L-1	GAATGTTGTCTGGCTCGGGG	down	-1.03512	2.3187e-05	2.64827e-05	85.6882	41.8138
189	PC-5p-42367_110	ACACTACGAGATGTGAGCTAT	down	-1.0312	0.0083851	0.00959106	33.4393	16.3619
190	osa-miR827	TTAGATGACCATCAGCAAACA	down	-1.01604	0	1.3041e-179	3923.89	1940.25
191	gma-miR156a_L+1R+2	TTGACAGAAGAGAGTGAGCACCA	down	-1.00848	0.015259	0.0233077	29.2594	14.5439
192	ata-MIR166a-p5	TGTTGTCTGGTTCAAGGTCT	up	inf	0.0021604	0.00203489	0	9.99895
193	ata-MIR169d-p3_1ss9GT	TTGTCCTTTGCTACACCTAGT	up	inf	0.0010766	0.00102659	0	11.3624
194	bdi-miR171c-5p_1ss9GT	CGGTATTGTTGCGGTTCAATC	up	inf	0.00021624	6.70433e-05	0	14.5439
195	bdi-miR171a_L-1	GATTGAGCCGCGCCAATATC	up	inf	1.4761e-20	4.32843e-27	0	91.8086
196	ata-miR171b-5p	TGTTGGCATGGCTCAATCAAA	up	inf	0.014413	0.0316846	0	6.36297
197	tae-MIR1122c-p3_2	TATTATGGGACGGAGGGAGT	up	inf	6.1445e-10	1.68223e-12	0	40.6776
198	hvu-MIR6200-p5_1ss15AT	TTTCCCAGTGACAGTAGGGGCAGC	down	-inf	4.4719e-05	9.30108e-06	15.6747	0
199	tae-miR9655-3p_1ss9GT	CAAGGGAATGAAGTAGCCAAC	up	inf	0.00010938	3.39576e-05	0	15.9074
200	tae-MIR9673-p3	TGTGCTCTTTCCTTCTTACCC	up	inf	0.0021604	0.00203489	0	9.99895
201	osa-miR167a-5p_L-1R+1	GAAGCTGCCAGCATGATCTAA	up	inf	0.0070123	0.00801561	0	7.72646
202	bdi-miR167c-3p_L-1_4ss5AG13-A22TC23CT	ATCGTGCTGTGACAGTTTCACT	down	-inf	0.002875	0.00304987	8.35983	0
203	bdi-miR167a_L-1R+1_1ss21AT	GAAGCTGCCAGCATGATCTTT	up	inf	0.0089031	0.0159294	0	7.27197
204	osa-miR167d-5p_L-1R+1	GAAGCTGCCAGCATGATCTGG	up	inf	3.0105e-06	2.96118e-07	0	23.1794
205	zma-miR167e-5p_R+2	TGAAGCTGCCAGCATGATCTGGC	up	inf	0.0089031	0.0159294	0	7.27197
206	bdi-MIR169c-p3	TGGCTACACCTAGTTCTCTTC	up	inf	0.0089031	0.0159294	0	7.27197
207	csi-miR399f-5p_2ss20GC21AC	GGGCAATTCTCCTTTGGCACC	down	-inf	0.018447	0.0267719	5.22489	0
208	osa-MIR437-p3_2ss12CG22GC	TTTTCTATAAAGTTGGTCAAACT	up	inf	0.014413	0.0316846	0	6.36297
209	osa-MIR437-p5_2ss16TA17AG	TGACCAAGTTTGTAGAGAAA	up	inf	0.011319	0.0159294	0	6.81747
210	osa-MIR437-p5_2ss17TA18AG_1	TTGACCAAGTTTGTAGAGAA	up	inf	5.5372e-35	3.8455e-47	0	161.801
211	bdi-MIR530b-p3_1ss13GC	GGTGCAGTGGCACATGCAGC	up	inf	6.1708e-11	1.16569e-13	0	45.4498
212	osa-MIR812q-p3_1ss8TG	CACTTATGTTGGGACGGAGG	up	inf	1.6634e-11	1.57803e-14	0	48.1768
213	osa-MIR812q-p3_1ss11GA	CACTTATTTTAGGACGGAGG	up	inf	0.011319	0.0159294	0	6.81747
214	osa-MIR812q-p3_2ss13CT19TG	CTTATTTTGGGATGGAGGGA	up	inf	0.018383	0.0316846	0	5.90847
215	osa-MIR812q-p3_1	CACTTATTTTGGGACGGAGG	up	inf	0.00345	0.00403694	0	9.08996
216	osa-MIR812q-p3_2	TATTTTGGGACGGAGGTAGT	up	inf	0.00345	0.00403694	0	9.08996
217	osa-MIR818d-p3_2ss1CT20GA	TTTATATTATGGGACGGAGAGAGT	down	-inf	0.00086028	0.000716713	10.4498	0
218	osa-MIR818d-p3_4	TTATATTATGGGACGGAGGGAGT	up	inf	5.5499e-05	1.72122e-05	0	17.2709
219	osa-MIR818d-p3_1	CTTATATTATGGGACGGAGGGAGT	up	inf	5.5499e-05	1.72122e-05	0	17.2709
220	osa-MIR818d-p3_2ss15GT21TC	TTATGGGACGGAGGTAGTACC	down	-inf	0.018447	0.0267719	5.22489	0
221	osa-MIR818d-p3_1ss9AT	CTTATATTTTGGGACGGAGGGAGT	down	-inf	0.001569	0.00147847	9.40481	0
222	osa-MIR818d-p3_2	TATATTATGGGACGGAGGGAGTA	up	inf	5.5499e-05	1.72122e-05	0	17.2709
223	tae-MIR1120a-p3_2ss19TC20TC	TATGAGACGGAGGGAGTACC	up	inf	0.0043657	0.00403694	0	8.63546
224	tae-MIR1120a-p5_2ss11AC19AG	CCGTCCCATACTATAAGAGC	up	inf	6.9448e-08	1.35805e-09	0	30.9059
225	tae-MIR1120a-p5_1ss19AG	CCGTCCCATAATATAAGAGC	up	inf	1.4801e-10	2.27129e-13	0	43.6318
226	tae-MIR1120a-p5_1ss19AT	CCGTCCCATAATATAAGATC	up	inf	0.001357	0.00102659	0	10.9079
227	tae-MIR1120a-p5	CCGTCCCATAATATAAGAAC	up	inf	3.0105e-06	2.96118e-07	0	23.1794
228	tae-MIR1120a-p5_1ss9TC	CCGTCCCACAATATAAGAAC	up	inf	0.002729	0.00203489	0	9.54445
229	tae-MIR1122c-p3_1	ATATTATGGGACGGAGGGAGT	up	inf	6.1445e-10	1.68223e-12	0	40.6776
230	far-MIR1122-p3_2ss17TG19TG	TTGAGACACTTATTTTGGGAC	down	-inf	0.018447	0.0267719	5.22489	0
231	bdi-MIR1122-p3_1ss13GA	ACATCCGTATTTAGACAAATT	down	-inf	0.002875	0.00304987	8.35983	0
232	tae-MIR1127b-p5_1ss2TC	CCGTCCGGAAATACTTGTCC	up	inf	0.0021604	0.00203489	0	9.99895
233	tae-MIR1128-p5_1ss4CT	GTCTGAAAATACTTGTCATC	up	inf	0.011319	0.0159294	0	6.81747
234	tae-MIR1128-p3_1ss7CG_2	TGACAAGTATTTCCGGACGGAGGG	down	-inf	0.0002615	8.16479e-05	12.5397	0
235	tae-MIR1128-p3_2ss13CG19CT_2	TTTTGATGACAAGTATTTTCG	down	-inf	0.018447	0.0267719	5.22489	0
236	tae-MIR1128-p5_1ss16AG_1	TACTCCCTCCGTCCGGAAATACT	up	inf	0.0055299	0.00801561	0	8.18096
237	tae-MIR1128-p5_1ss1CT_1	TCCTCCGTCCGAAAATACTTGTC	up	inf	0.014413	0.0316846	0	6.36297
238	tae-MIR1128-p3_1ss10CG	TGATGACAAGTATTTCCGGA	up	inf	4.7031e-06	5.81872e-07	0	22.2704
239	tae-MIR1128-p5_2ss7AG20TC	CGTCCGGAAATACTTGTCACC	down	-inf	0.018447	0.0267719	5.22489	0
240	tae-MIR1128-p3_2ss13CG19CT_3	TTTTGATGACAAGTATTTTCGGA	down	-inf	0.018447	0.0267719	5.22489	0
241	tae-MIR1128-p5_1ss10AG_1	CTCCGTCCGGAAATACTTGTCAT	up	inf	0.0010766	0.00102659	0	11.3624
242	tae-MIR1128-p3_8	AACTATTTCCGGACGGAGGGAGT	up	inf	0.00053952	0.000261931	0	12.7259
243	tae-MIR1128-p3_2ss13CG19CT_1	TTTTGATGACAAGTATTTTC	down	-inf	0.018447	0.0267719	5.22489	0
244	tae-MIR1128-p5_1ss16AG_2	TACTCCCTCCGTCCGGAAATACTT	up	inf	0.0055299	0.00801561	0	8.18096
245	tae-MIR1128-p3_1ss7CG_1	TGACAAGTATTTCCGGACGG	down	-inf	0.0002615	8.16479e-05	12.5397	0
246	tae-MIR1128-p5_1ss16GA	CAACTATTTCCGGACAGAGGGAGT	down	-inf	0.001569	0.00147847	9.40481	0
247	tae-MIR1128-p3_2ss9GT22AC	TATTTCCGTACGGAGGGAGTACT	down	-inf	0.018447	0.0267719	5.22489	0
248	tae-MIR1128-p3_2ss11CA18CT	TTGATGACAAATATTTCTGGA	down	-inf	0.018447	0.0267719	5.22489	0
249	tae-MIR1128-p3_1ss9CT_1	AACTATTTTCGGACGGAGGGAGT	up	inf	0.00013723	6.70428e-05	0	15.4529
250	tae-MIR1128-p3_17	ATTTCCGGACGGAGGGAGTA	up	inf	0.00053952	0.000261931	0	12.7259
251	tae-MIR1128-p3_1ss9CT_2	GATGACAATTATTTCCGGACGGAG	up	inf	0.00013723	6.70428e-05	0	15.4529
252	tae-MIR1128-p5_1ss3AG	CGGAAATACTTGTCATCAAAA	down	-inf	0.00047353	0.000347437	11.4948	0
253	tae-MIR1128-p3_1ss13CG_5	TTTTGATGACAAGTATTTCCGGA	up	inf	0.0010766	0.00102659	0	11.3624
254	tae-MIR1128-p3_1ss19CG	TATCCATTTTGATGACAAGTATT	up	inf	0.014413	0.0316846	0	6.36297
255	tae-MIR1128-p5_1ss6AG_2	GTCCGGAAATACTTGTCATCAAA	up	inf	0.018383	0.0316846	0	5.90847
256	tae-MIR1128-p5_2ss1CG17AG	GTACTCCCTCCGTCCGGAAATACT	down	-inf	0.018447	0.0267719	5.22489	0
257	tae-MIR1128-p5_1ss8AG	CCGTCCGGAAATACTTGTCA	up	inf	1.0748e-11	8.10552e-15	0	49.0858
258	tae-MIR1128-p5_1ss6AG_1	GTCCGGAAATACTTGTCATC	up	inf	0.018383	0.0316846	0	5.90847
259	tae-MIR1128-p3_1ss13CG_3	TTTTGATGACAAGTATTTCC	up	inf	0.0010766	0.00102659	0	11.3624
260	tae-MIR1128-p3_18	CAACTATTTCCGGACGGAGGGAGT	up	inf	0.00053952	0.000261931	0	12.7259
261	tae-MIR1128-p5_1ss10AG_2	CTCCGTCCGGAAATACTTGTCATC	up	inf	0.0010766	0.00102659	0	11.3624
262	tae-MIR1128-p3_2ss13CG22GA	TTTTGATGACAAGTATTTCCGAAC	down	-inf	0.0098389	0.0129782	6.26987	0
263	tae-MIR1128-p3_28	TATTTCCGGACGGAGGGAGT	up	inf	0.00053952	0.000261931	0	12.7259
264	tae-MIR1128-p3_2ss14CG20CT	ATTTTGATGACAAGTATTTTC	down	-inf	0.00086028	0.000716713	10.4498	0
265	tae-MIR1128-p3_1ss13CG_4	TTTTGATGACAAGTATTTCCG	up	inf	0.0010766	0.00102659	0	11.3624
266	osa-miR1436_L+2	TTACATTATGGGACGGAGGGAGT	up	inf	3.0105e-06	2.96118e-07	0	23.1794
267	osa-miR1436_L+2R-2	TTACATTATGGGACGGAGGGA	up	inf	0.0089031	0.0159294	0	7.27197
268	osa-MIR1862e-p3_2ss9GA22TC	TATTTTGGAACGGAGGGAGTACC	down	-inf	0.0098389	0.0129782	6.26987	0
269	mtr-MIR2600e-p5_2ss10GC20TA	AATGTTTGTCTTTCTAGAGA	up	inf	0.011319	0.0159294	0	6.81747
270	hvu-MIR5049f-p3_1ss7GA	AATATGAATCGGAGGGAGTACT	down	-inf	0.018447	0.0267719	5.22489	0
271	hvu-MIR5049f-p3_1ss8CT	TATGGATTGGAGGGAGTACT	up	inf	0.014413	0.0316846	0	6.36297
272	hvu-MIR5050-p5_2ss1TC21CG	CGTTTTTGCCGGTTGAACGAGC	down	-inf	0.0098389	0.0129782	6.26987	0
273	ata-MIR5084-p3_1ss7CT	ACGGTATTGCAGAGGATCTCAACC	down	-inf	0.018447	0.0267719	5.22489	0
274	bdi-MIR5164-p5_2ss13CG19CT	TGTCTAGATACGGATGTATC	up	inf	0.0021604	0.00203489	0	9.99895
275	bdi-MIR5180a-p5_1ss16TG	TCCAAAATAAGTGTCGCAGTT	down	-inf	0.002875	0.00304987	8.35983	0
276	tae-MIR9668-p3_2ss2AG23AG	CGAGTATTTTCGGACGGAGGGAGT	down	-inf	0.001569	0.00147847	9.40481	0
277	tae-MIR9668-p3_2ss11GA22AG	AAGTATTTTCAGACGGAGGGAGT	up	inf	0.0089031	0.0159294	0	7.27197
278	tae-MIR9668-p3_2ss19GA22AG_2	AAGTATTTTCGGACGGAGAGAGTA	down	-inf	0.0002615	8.16479e-05	12.5397	0
279	tae-MIR9668-p3_2ss6AT23AG	CAAGTTTTTTCGGACGGAGGGAGT	down	-inf	0.0052989	0.00629141	7.31485	0
280	tae-MIR9668-p3_1ss5GC	ACAACTATTTTCGGACGGAGGGA	up	inf	0.018383	0.0316846	0	5.90847
281	tae-MIR9668-p3_1ss5GA	ACAAATATTTTCGGACGGAGGGA	up	inf	0.018383	0.0316846	0	5.90847
282	tae-MIR9668-p3_2ss15CT23AG	CAAGTATTTTCGGATGGAGGGAGT	down	-inf	0.0052989	0.00629141	7.31485	0
283	tae-MIR9668-p3_2ss19GA22AG_1	AAGTATTTTCGGACGGAGAGAGT	down	-inf	0.0002615	8.16479e-05	12.5397	0
284	tae-miR9668-5p_2ss1CT17TC	TCAATGACAAGTATTTCCGGA	down	-inf	0.0052989	0.00629141	7.31485	0
285	tae-MIR9668-p3_2ss19GA23AG	CAAGTATTTTCGGACGGAAGGAGT	down	-inf	0.0098389	0.0129782	6.26987	0
286	tae-MIR9668-p3_1ss1AG	GATGACAAGTATTTTCGGACGGA	up	inf	0.011319	0.0159294	0	6.81747
287	tae-MIR9668-p3_1ss14TC	ATGACAAGTATTTCCGGACGGAG	up	inf	0.014413	0.0316846	0	6.36297
288	tae-MIR9668-p3_2ss16GA22AG	AAGTATTTTCGGACGAAGGGAGTA	down	-inf	0.00086028	0.000716713	10.4498	0
289	ata-MIR9783-p3_2ss17AG18GA	TAAGCACCGGTGCTTAGAGAA	up	inf	0.0089031	0.0159294	0	7.27197
290	bdi-miR156b-5p_L-1R+1	GACAGAAGAGAGTGAGCACT	up	inf	4.6276e-25	1.63267e-33	0	113.624
291	osa-miR156l-5p_2ss1CT21AT	TGACAGAAGAGAGTGAGCATT	up	inf	5.5499e-05	1.72122e-05	0	17.2709
292	osa-miR156l-5p_L-1R-1	GACAGAAGAGAGTGAGCAT	up	inf	1.0345e-19	6.50682e-26	0	87.7181
293	nta-MIR172e-p3_2ss15CG19TA	ATTGGAACGATACAGAGAA	up	inf	0.0043657	0.00403694	0	8.63546
294	tae-MIR396-p3	CTCCGCCTGTTGATGGTTCA	up	inf	1.4801e-10	2.27129e-13	0	43.6318
295	osa-miR396d_L-1R-2	CCACAGGCTTTCTTGAAC	up	inf	3.7625e-06	2.96118e-07	0	22.7249
296	osa-MIR437-p5_2ss17TA18AG_2	TTGACCAAGTTTGTAGAGAAA	up	inf	5.5372e-35	3.8455e-47	0	161.801
297	osa-MIR444d-p5	TTTCTTGCAAGTTGTGCAGT	up	inf	1.6634e-11	1.57803e-14	0	48.1768
298	hvu-miR444b_L-1	GCAGTTGCTGTCTCAAGCTT	up	inf	7.2571e-19	9.85769e-25	0	83.6276
299	osa-miR444a-3p.2_L-1	GCAGTTGCTGCCTCAAGCTT	up	inf	2.2175e-53	8.5311e-73	0	251.337
300	mdm-miR530a_L-1_1ss18TC	GCATTTGCACCTGCACCTGT	up	inf	2.2548e-05	4.43168e-06	0	19.0889
301	tae-MIR531-p5_2ss19AG20CA	TCGCCGGAGCAGCGTGCAGA	up	inf	0.0021604	0.00203489	0	9.99895
302	tae-MIR531-p5_2ss10CG19AG	TCGCCGGAGGAGCGTGCAGC	up	inf	0	1.29486e-232	0	805.37
303	osa-MIR818d-p3_3	TATTATGGGACGGAGGGAGTACT	up	inf	5.5499e-05	1.72122e-05	0	17.2709
304	osa-MIR818c-p5_2ss19GA20GA	TTCGTCCTATAATATAAGAA	up	inf	1.0597e-16	1.81045e-21	0	73.1742
305	tae-MIR1128-p5_1ss1CT_2	TTAGAACTAAAATACATC	up	inf	0.014413	0.0316846	0	6.36297
306	tae-MIR1128-p3_6	AACTAAAATACATCTAGATACAT	up	inf	0.00053952	0.000261931	0	12.7259
307	tae-MIR1128-p3_1	AAAATACATCTAGATACATC	up	inf	0.00053952	0.000261931	0	12.7259
308	tae-MIR1128-p3_7	AACTAAAATACATCTAGATACATC	up	inf	0.00053952	0.000261931	0	12.7259
309	tae-MIR1128-p3_19	CTAAAATACATCTAGATACATC	up	inf	0.00053952	0.000261931	0	12.7259
310	tae-MIR1128-p3_4	AAATACATCTAGATACATC	up	inf	0.00053952	0.000261931	0	12.7259
311	tae-MIR1128-p3_20	CTAAAATACATCTAGATACATCC	up	inf	0.00053952	0.000261931	0	12.7259
312	tae-MIR1128-p3_16	ATCTAGAACTAAAATACATC	up	inf	0.00053952	0.000261931	0	12.7259
313	tae-MIR1128-p3_21	CTAAAATACATCTAGATACATCCC	up	inf	0.00053952	0.000261931	0	12.7259
314	tae-MIR1128-p3_5	AACTAAAATACATCTAGATAC	up	inf	0.00053952	0.000261931	0	12.7259
315	tae-MIR1128-p3_11	ACTAAAATACATCTAGATACATC	up	inf	0.00053952	0.000261931	0	12.7259
316	tae-MIR1128-p3_26	TAGAACTAAAATACATCTAGATA	up	inf	0.00053952	0.000261931	0	12.7259
317	tae-MIR1128-p3_13	AGAACTAAAATACATCTAGATA	up	inf	0.00053952	0.000261931	0	12.7259
318	tae-MIR1128-p3_12	ACTAAAATACATCTAGATACATCC	up	inf	0.00053952	0.000261931	0	12.7259
319	tae-MIR1128-p3_1ss13CG_2	ACTAAAATACATGTAGATACATCC	up	inf	0.0010766	0.00102659	0	11.3624
320	tae-MIR1128-p3_25	TAAAATACATCTAGATACATCCC	up	inf	0.00053952	0.000261931	0	12.7259
321	tae-MIR1128-p3_2	AAAATACATCTAGATACATCC	up	inf	0.00053952	0.000261931	0	12.7259
322	tae-MIR1128-p3_3	AAAATACATCTAGATACATCCCCT	up	inf	0.00053952	0.000261931	0	12.7259
323	tae-MIR1128-p3_15	AGAACTAAAATACATCTAGATACA	up	inf	0.00053952	0.000261931	0	12.7259
324	tae-MIR1128-p3_22	GAACTAAAATACATCTAGATACA	up	inf	0.00053952	0.000261931	0	12.7259
325	tae-MIR1128-p3_1ss13CG_1	ACTAAAATACATGTAGATACATC	up	inf	0.0010766	0.00102659	0	11.3624
326	tae-MIR1128-p3_27	TAGAACTAAAATACATCTAGATAC	up	inf	0.00053952	0.000261931	0	12.7259
327	tae-MIR1128-p3_9	AATACATCTAGATACATC	up	inf	0.00053952	0.000261931	0	12.7259
328	tae-MIR1128-p5_1ss3TC	TGCATCTAGAACTAAAATACATC	up	inf	5.5694e-08	1.35801e-09	0	31.3604
329	tae-MIR1128-p3_23	TAAAATACATCTAGATACATC	up	inf	0.00053952	0.000261931	0	12.7259
330	tae-MIR1128-p3_10	ACTAAAATACATCTAGATAC	up	inf	0.00053952	0.000261931	0	12.7259
331	tae-MIR1128-p3_24	TAAAATACATCTAGATACATCC	up	inf	0.00053952	0.000261931	0	12.7259
332	tae-MIR1128-p3_14	AGAACTAAAATACATCTAGATAC	up	inf	0.00053952	0.000261931	0	12.7259
333	far-MIR1134-p5_2ss9GA19GC	AACAAGAAAAAGAGATCAC	up	inf	0.00042898	0.000261931	0	13.1804
334	tae-MIR5048-p3_1ss4AC	CCTCGACATGCAAGTATATT	up	inf	0.0070123	0.00801561	0	7.72646
335	tae-MIR5048-p5_1ss19TC	TAGACCTAGACATGCAAGCA	up	inf	1.2138e-12	2.9049e-16	0	53.6307
336	bdi-miR5054_L+2	GTTCCCCACGGTCGGCGCCA	up	inf	0.0017116	0.00203489	0	10.4535
337	bdi-MIR5066-p3_2ss12GA21CA_1	CTTTTGGTTGCATTGGCTAGAGC	up	inf	0.00034126	0.000132465	0	13.6349
338	bdi-MIR5066-p3_2ss10GA19CA_2	TTTGGTTGCATTGGCTAGAGCAT	up	inf	2.2548e-05	4.43168e-06	0	19.0889
339	bdi-MIR5066-p3_2ss10GA19CA_1	TTTGGTTGCATTGGCTAGAGC	up	inf	2.2548e-05	4.43168e-06	0	19.0889
340	bdi-MIR5066-p3_2ss12GA21CA_2	CTTTTGGTTGCATTGGCTAGAGCA	up	inf	0.00034126	0.000132465	0	13.6349
341	osa-miR5071_L-1_1ss15GA	CAAGCATCATATCATGGACA	up	inf	9.8153e-64	1.05723e-87	0	301.787
342	osa-MIR5071-p5_2ss14GA20AT	CAAGCATCATATCATGGACT	up	inf	0.00085467	0.000518341	0	11.8169
343	osa-miR5073_R+1_1ss19TA	GTTTGGTGAATCGGAAACAATTTT	down	-inf	4.3536e-06	5.13608e-07	19.8546	0
344	bdi-MIR5169a-p5_1ss20AG	AGTTTGACCAAGTTTGTAGG	up	inf	4.4292e-05	8.73077e-06	0	17.7254
345	gma-MIR5368-p3_1ss4GA	GCCAAGGGACAGTCTCAGGTA	up	inf	0.018383	0.0316846	0	5.90847
346	gma-MIR5368-p5_2ss9GT19TC	CTGGGATTTGCTTTGGGCCTT	down	-inf	0.018447	0.0267719	5.22489	0
347	gma-MIR5368-p3_2ss3AT20CA	AGTGAGATACCACTCTGGAAGA	up	inf	0.018383	0.0316846	0	5.90847
348	gma-MIR5368-p3_1ss13CA	TACCACTCTGGAAGAGCT	up	inf	0.0070123	0.00801561	0	7.72646
349	gma-MIR5368-p5_1ss6TC	CTGTTCCCTGGGATTGGCT	up	inf	0.00021624	6.70433e-05	0	14.5439
350	gma-miR5368_L+1	GGGACAGTCTCAGGTAGACA	up	inf	0.001357	0.00102659	0	10.9079
351	bdi-MIR7767-p3_2ss17GC18AT	TGGAAGAGCTCGGATTCT	up	inf	0.0021604	0.00203489	0	9.99895
352	gma-MIR5368-p5_1ss18TC	TGGGATTGGCTTTGGGCC	up	inf	0.002729	0.00203489	0	9.54445
353	gma-miR5368_L+1R-1	GGGACAGTCTCAGGTAGAC	up	inf	8.7216e-05	3.39573e-05	0	16.3619
354	gma-MIR5368-p3_1ss17TC	GGGATTGGCTTTGGGCCT	up	inf	0.018383	0.0316846	0	5.90847
355	ath-MIR5645e-p5_2ss13AT17AG	AATAAACAAGTCTTTAGA	up	inf	0.018383	0.0316846	0	5.90847
356	hbr-miR6173_R+1	AGCCGTAAACGATGGATACTA	down	-inf	0.018447	0.0267719	5.22489	0
357	gma-miR6300_L-1R+8	TCGTTGTAGTATAGTGGTAAGTATT	up	inf	3.7625e-06	2.96118e-07	0	22.7249
358	gma-miR6300_R+7	GTCGTTGTAGTATAGTGGTAAGTAT	down	-inf	0.00014482	3.95799e-05	13.5847	0
359	gma-miR6300_L-1R+5	TCGTTGTAGTATAGTGGTAAGT	up	inf	0.00027159	0.000132465	0	14.0894
360	gma-miR6300_R+6	GTCGTTGTAGTATAGTGGTAAGTA	down	-inf	0.0052989	0.00629141	7.31485	0
361	ptc-MIR6478-p3_2ss5CT20GA	CGACTTTAGCTCAGTTGGTAGAGC	up	inf	1.0801e-07	2.65767e-09	0	29.9969
362	ptc-MIR6478-p3_2ss9GA20GA	CGACCTTAACTCAGTTGGTAGA	up	inf	0.011319	0.0159294	0	6.81747
363	ptc-miR6478_2ss10GA21GA	CCGACCTTAACTCAGTTGGTA	up	inf	0.011319	0.0159294	0	6.81747
364	ptc-miR6478_L-1R-1	CGACCTTAGCTCAGTTGGT	up	inf	1.5948e-19	1.28277e-25	0	86.8091
365	ptc-miR6478_L-1R+4_1ss21GA	CGACCTTAGCTCAGTTGGTAGAGC	up	inf	0.0017116	0.00203489	0	10.4535
366	ptc-MIR6478-p5_2ss19TC20GA	CGACCTTAGCTCAGTTGGCA	up	inf	0.0070123	0.00801561	0	7.72646
367	ptc-miR6478_L-1R+2_1ss21GA	CGACCTTAGCTCAGTTGGTAGA	up	inf	2.6328e-30	9.47037e-41	0	139.076
368	bdi-MIR7757-p3_1	AAATAGAAGCATGATTCAAC	up	inf	1.8769e-12	5.65115e-16	0	52.7217
369	bdi-MIR7757-p3_2	TAAATAGAAGCATGATTCAAC	up	inf	1.8769e-12	5.65115e-16	0	52.7217
370	bdi-MIR7757-p3_1ss18TA	AGAAGATTAGAAGATTAAG	up	inf	1.2359e-06	7.68212e-08	0	24.9974
371	ath-miR8175_L+1	CGATCCCCGGCAACGGCGCCA	up	inf	0.0043657	0.00403694	0	8.63546
372	tae-MIR9674a-p5_1ss19GT	TAGGATGGCTGGTGCTATTG	up	inf	1.8013e-05	2.251e-06	0	19.5434
373	tae-MIR9783-p3_2ss4AG17AC	ATAGGCACCGGTGCTTCAGA	up	inf	5.4052e-20	3.30217e-26	0	89.0816
374	ata-miR9863a-3p_1ss6AC	TGAGACGGTAGATCATAATAGC	down	-inf	1.4119e-09	2.03206e-11	34.4843	0
375	gma-MIR10423-p5_1ss3AC	CTCTCAATGAAAGCACCA	up	inf	0.0055299	0.00801561	0	8.18096
376	mes-miR159c_L-1R+2_1ss7GT	TTGGATTGAAGGGAGCTCTGTT	up	inf	0.00027159	0.000132465	0	14.0894
377	PC-3p-218579_25	GGAGAGATTAGATACTTTGTGAT	up	inf	0.014413	0.0316846	0	6.36297
378	PC-3p-373071_12	ATAAGTCCAAATGTTTTGAAA	down	-inf	0.0098389	0.0129782	6.26987	0
379	PC-5p-277329_19	TCTTACCTTGATGCTTCTACA	down	-inf	0.001569	0.00147847	9.40481	0
380	PC-3p-389168_12	GGGTCCGTTTGTGGGGTCTGCATC	down	-inf	0.018447	0.0267719	5.22489	0
381	PC-5p-366990_13	GGGCGCAGTTGGGCCACTGACAGG	down	-inf	0.018447	0.0267719	5.22489	0
382	PC-3p-94953_57	AGCTGCACATCCGCGTCCAAG	up	inf	5.5694e-08	1.35801e-09	0	31.3604
383	PC-3p-127914_43	GAGTCTGATACCATGTGAGAGTTG	down	-inf	0.0052989	0.00629141	7.31485	0
384	PC-3p-347544_14	ATGAGATTTGCCATCTGTAATAGA	down	-inf	0.018447	0.0267719	5.22489	0
385	PC-5p-780265_5	AGCTCCCGTGCGTTGCACTAGTGC	down	-inf	0.018447	0.0267719	5.22489	0
386	PC-3p-555293_6	TGCAGCGCCTGAGAGCTAGACGCC	down	-inf	0.0098389	0.0129782	6.26987	0
387	PC-3p-26255_161	TGTTAGTTAAATCTTTGGTC	up	inf	5.88e-06	5.81881e-07	0	21.8159
388	PC-5p-30373_144	GCGTGACTGGGAGCTAGGTCGCC	up	inf	6.3484e-07	3.91597e-08	0	26.3609
389	PC-3p-60094_83	CCTGACTTATAAGTCACCTGACC	up	inf	0.0010766	0.00102659	0	11.3624
390	PC-5p-18866_207	GCCTTTAAGGCACCTGCCTTT	up	inf	2.0968e-07	5.2033e-09	0	28.6334
391	PC-3p-69977_73	TTGACCCAACTGCAGGTGCA	up	inf	0.0043657	0.00403694	0	8.63546
392	PC-3p-118437_47	TTGGTCCCTGTTGGTGGCACCAAC	down	-inf	0.018447	0.0267719	5.22489	0
393	PC-5p-150121_37	TCTGTGAATAATTATAAGAGC	down	-inf	0.0052989	0.00629141	7.31485	0
394	PC-5p-8345_384	TGGATAAAAGAAGATGTATC	up	inf	6.0113e-16	6.99523e-21	0	69.5382
395	PC-5p-51172_95	GGTCCCGGTTGGTGGCTTGAACC	up	inf	0.00053952	0.000261931	0	12.7259
396	PC-5p-39428_117	CTGTAAATTAATATAAGAGC	up	inf	3.7625e-06	2.96118e-07	0	22.7249
397	PC-5p-61268_82	TAATTGACGCAGCCTCTATA	up	inf	1.8013e-05	2.251e-06	0	19.5434
398	PC-5p-83083_64	CATTTGAGCATCTGAGAAGC	up	inf	9.8966e-07	7.68197e-08	0	25.4519
399	PC-5p-20905_191	ACATCCGAGGAGCTCTCACT	up	inf	6.1708e-11	1.16569e-13	0	45.4498
400	PC-3p-33755_132	TCTCTTCTGTAGAAATAGGCACC	up	inf	0.0055299	0.00801561	0	8.18096
401	PC-3p-277054_19	TAGTACCGTTTGGTGGCACGAACC	down	-inf	0.018447	0.0267719	5.22489	0
402	PC-5p-23102_177	AGAGATTTCAATGTGAACTACAT	up	inf	1.8013e-05	2.251e-06	0	19.5434
403	PC-5p-264311_20	CGGTTGGTTGCATGAACCGGGACT	down	-inf	0.0052989	0.00629141	7.31485	0
404	PC-3p-18816_208	CTCCTGTAGAAATAGGCACC	up	inf	0.0055299	0.00801561	0	8.18096
405	PC-3p-5550_520	AATGTCACGTGTCATTCATC	up	inf	3.2488e-21	5.69716e-28	0	94.99
406	PC-5p-233293_23	AGGATAATTTGCCTTTTGGTACGA	up	inf	6.9563e-05	1.72123e-05	0	16.8164
407	PC-5p-221477_25	TATACCCGTTCATCGGCTCC	up	inf	0.0017116	0.00203489	0	10.4535
408	PC-3p-28601_150	GTCCCGGGCAACCCACCA	up	inf	8.7216e-05	3.39573e-05	0	16.3619
409	PC-5p-82956_64	CTGTGAAGAATTATAAGAGC	up	inf	0.0043657	0.00403694	0	8.63546
410	PC-5p-153580_37	TAGTACCGATTCGTGCCACGAACC	down	-inf	0.002875	0.00304987	8.35983	0
411	PC-5p-69934_73	TTTAGTCGCGGTTGCTTAAGAACC	down	-inf	0.018447	0.0267719	5.22489	0
412	PC-5p-55136_89	TGGACTTATGTGCAGCTCTC	up	inf	5.5499e-05	1.72122e-05	0	17.2709
413	PC-5p-23294_176	AGAACCGCGACTAAAGGTCCTCC	up	inf	1.8013e-05	2.251e-06	0	19.5434
414	PC-5p-119181_46	CCATTAGTCCCGGTTGGTGGCACC	down	-inf	0.0002615	8.16479e-05	12.5397	0
415	PC-5p-90791_59	TGTAAACTAATATAGGACCGT	up	inf	0.001357	0.00102659	0	10.9079
416	PC-5p-11017_311	CATTTGGACTTATGTGCAGC	up	inf	6.3133e-13	1.49341e-16	0	54.9942
417	PC-3p-624_3119	TGAATTTCCTCTATAAGCGCATC	up	inf	0.00067887	0.000518339	0	12.2714
418	PC-5p-48005_100	AATAAACCGAGTTTTTCTGA	up	inf	0.00021624	6.70433e-05	0	14.5439
419	PC-3p-56113_88	GGCACTTAGAACTTTTGTCAATG	up	inf	0.00027159	0.000132465	0	14.0894
420	PC-3p-6580_460	ATGTGGTCTATAGTGGAATC	up	inf	8.141e-15	3.76405e-19	0	64.0842
421	PC-3p-98625_55	CCACGACGAGTAAATCAGAA	up	inf	0.00013723	6.70428e-05	0	15.4529
422	PC-5p-46643_102	TCTGTAAATTTATATAAGAGC	down	-inf	9.591e-15	2.4501e-18	56.4288	0
423	PC-3p-25772_163	ACTTAAGATATGTTCCCTCACATT	down	-inf	0.018447	0.0267719	5.22489	0
424	PC-3p-63094_80	CGAACCGGGACAGATGGGCCTCC	up	inf	2.8232e-05	4.43168e-06	0	18.6344
425	PC-5p-68047_75	TTACTTGTCTCTGAAATGGATGT	up	inf	6.9563e-05	1.72123e-05	0	16.8164
426	PC-5p-58157_85	TACAGACGGCAAAGTATGTCTTC	up	inf	0.00021624	6.70433e-05	0	14.5439
427	PC-3p-50452_96	TTAGTTGGAGGCTCAAATAACCC	up	inf	0.00010938	3.39576e-05	0	15.9074
428	PC-5p-260563_21	TAAGGGATTTCAAAATGGACT	down	-inf	0.0098389	0.0129782	6.26987	0
429	PC-5p-85988_62	GTCTCGGAAATGAATGTATC	up	inf	0.0089031	0.0159294	0	7.27197
430	PC-3p-49931_97	TCTGTAGAAATAGGCACCGGTGC	up	inf	0.00013723	6.70428e-05	0	15.4529
431	PC-3p-135816_41	CACTAGTGCAGCGCCTGAGAGCTA	down	-inf	0.0052989	0.00629141	7.31485	0
432	PC-5p-31907_138	TGACCGTAAATTTAACTACC	up	inf	0.00027159	0.000132465	0	14.0894
433	PC-5p-86858_61	CAGGACGTTGCAACATTAACACC	up	inf	0.0043657	0.00403694	0	8.63546
434	PC-3p-380488_12	TCCTGTAGAAGTAGGCACCGGTGC	down	-inf	7.7774e-06	1.05951e-06	18.8096	0
435	PC-5p-179296_31	ATGAATAAAAAGAGGATGTATCT	up	inf	1.1504e-05	2.25098e-06	0	20.4524
436	PC-5p-132465_42	TCTGTAAGCTAATATAAGAGC	down	-inf	0.018447	0.0267719	5.22489	0
437	PC-5p-88903_60	TGGACATCTGAGTAGCTCTCAGC	up	inf	0.014413	0.0316846	0	6.36297
438	PC-3p-51462_94	ATAGGCACCGATGCTTCAGA	up	inf	0.0017116	0.00203489	0	10.4535
439	PC-5p-88621_60	TAGAGATTTCAATGTGGATT	up	inf	0.001357	0.00102659	0	10.9079
440	PC-5p-106244_51	GGAAGGTAGTATCATACACTAGT	up	inf	0.00042898	0.000261931	0	13.1804
441	PC-3p-567595_6	ATTTGGACCGGAGGAAGTAGTAGC	down	-inf	1.3912e-05	2.1857e-06	17.7646	0
442	PC-3p-232393_24	GTCAGTGACCCAACTGCACCCTGC	down	-inf	4.4719e-05	9.30108e-06	15.6747	0
443	PC-3p-13108_274	AGTTGGATCATCTATTTGAGA	down	-inf	0.018447	0.0267719	5.22489	0
444	PC-5p-122405_45	CATTTGAGCAGCTCTTGGCA	up	inf	0.0089031	0.0159294	0	7.27197
445	PC-5p-1338_1601	CTGTAAACTAATATAAGAGC	up	inf	2.9215e-52	2.62572e-71	0	245.883
446	PC-5p-27685_154	TTGGACATCCGAGCAGCTCT	up	inf	5.0855e-07	1.9973e-08	0	26.8154
447	PC-3p-40606_114	GTGACCCAACTGCACCCTGC	up	inf	0.001357	0.00102659	0	10.9079
448	PC-5p-59787_83	CGAGATACAAAAATGACAAA	up	inf	2.3057e-08	3.55048e-10	0	33.1783
449	PC-5p-33476_133	TGGTGGCATGAACCGGGACC	up	inf	2.8232e-05	4.43168e-06	0	18.6344
450	PC-5p-6182_481	TTGCTCGAGATACAAAAATG	up	inf	5.7634e-22	3.83759e-29	0	98.626
451	PC-5p-75914_69	CTGTTCACCTGTTAAATACT	up	inf	0.00345	0.00403694	0	9.08996
452	PC-5p-124248_45	CGGTTGGTGGCTTGAACCGGGACC	down	-inf	0.0098389	0.0129782	6.26987	0
453	PC-5p-84028_63	TTACTTGTCGTAGAAATGGATGT	up	inf	0.0017116	0.00203489	0	10.4535
454	PC-5p-131822_42	CAAGCCGACTGGGACTAATTGGCT	down	-inf	0.018447	0.0267719	5.22489	0
455	PC-3p-255210_21	TTCTGTAGAAATAGGCACCGG	down	-inf	0.0052989	0.00629141	7.31485	0
456	PC-5p-36544_124	GCTCCTCTGACGTACGGCGCACT	up	inf	1.4393e-05	2.251e-06	0	19.9979
457	PC-3p-41069_113	TTTTTGCTGAGAGCTGCACA	up	inf	2.8232e-05	4.43168e-06	0	18.6344
458	PC-3p-176616_32	TATAGAACCGACACTAAAGGGCC	up	inf	0.014413	0.0316846	0	6.36297
459	PC-3p-38667_119	AGTGAATGAGACCAAATTATATC	up	inf	7.9258e-07	3.91605e-08	0	25.9064
460	PC-3p-79063_66	AAAAAAGATGAAGTGGCAATTCT	up	inf	0.00053952	0.000261931	0	12.7259
461	PC-3p-19026_206	TCTCTCCTGTAGAAATAGGCACC	up	inf	0.0017116	0.00203489	0	10.4535
462	PC-5p-39342_117	CCGTAAATTAATATAAGAGC	up	inf	0.001357	0.00102659	0	10.9079
463	PC-5p-13841_262	CACAAATATAAGATGTTCTG	up	inf	1.0748e-11	8.10552e-15	0	49.0858
464	PC-5p-1180_1804	GATGGATGACACGTGACATT	up	inf	4.408e-85	1.09805e-117	0	405.867
465	PC-5p-135762_41	TGATGAGACGGTAGATCATAATAGC	down	-inf	1.3841e-08	3.68011e-10	30.3044	0
466	PC-5p-63586_79	AAATGGATAAAAAGAGATGTATC	up	inf	0.00042898	0.000261931	0	13.1804
467	PC-3p-159080_35	GGACGAGTAATTCCGAACGG	up	inf	0.014413	0.0316846	0	6.36297
468	PC-5p-94622_57	CATTAGTCCCGGTTGGTGGCACCA	down	-inf	2.431e-07	1.37485e-08	25.0795	0
469	PC-5p-41896_111	CATTCAAGGAGCTTGTGGCA	up	inf	2.4092e-06	1.50782e-07	0	23.6339
470	PC-3p-48731_99	CGAGATCCAACGGCTGAGGT	up	inf	0.00010938	3.39576e-05	0	15.9074
471	PC-3p-68611_75	CCCGGCAGTTGGGTAAAGTCACA	up	inf	5.5499e-05	1.72122e-05	0	17.2709
472	PC-3p-231084_24	GAGTGTATTCGCATATGTATGAGC	down	-inf	4.4719e-05	9.30108e-06	15.6747	0
473	PC-3p-26655_159	CTTCTGTAGAAATAGGCACC	up	inf	0.00345	0.00403694	0	9.08996
474	PC-3p-130655_43	ATCCAAGACAAGTAATTTAGAAC	up	inf	0.0017116	0.00203489	0	10.4535
475	PC-5p-73907_70	ACGAGACCGACTGCGGTGGGAGC	up	inf	0.00013723	6.70428e-05	0	15.4529
476	PC-3p-54945_89	GCAGTACGTCAGGGGAGCCGAGT	up	inf	2.8232e-05	4.43168e-06	0	18.6344
477	PC-5p-46753_102	CATTTGAGCATCTGAGCAGC	up	inf	3.7625e-06	2.96118e-07	0	22.7249
478	PC-5p-7129_433	TGGTGGCTTGAACCGGGACC	up	inf	9.578e-21	2.20079e-27	0	92.7176
479	PC-5p-81456_65	AGGTAGTAACTTAGACTAGTGTC	up	inf	0.00345	0.00403694	0	9.08996
480	PC-3p-46127_103	CTTCTGTAGAAATAGGCACCGGT	up	inf	9.1959e-06	1.14411e-06	0	20.9069
481	PC-5p-78620_67	TATTTGGACATCTGAGTAGC	up	inf	4.4292e-05	8.73077e-06	0	17.7254
482	PC-5p-192232_29	GCCACCAACCGGTACTAAAGGCCC	down	-inf	0.018447	0.0267719	5.22489	0
483	PC-3p-23176_177	TTTCCGTGACAAGTAATTCC	up	inf	2.0968e-07	5.2033e-09	0	28.6334
484	PC-5p-112048_49	TTTGTAGAGATTCCACTATG	up	inf	0.011319	0.0159294	0	6.81747
485	PC-3p-26227_161	TCTCTCGTGTAGAAATAGGCACC	up	inf	1.5437e-06	7.68212e-08	0	24.5429
486	PC-5p-47718_100	GTACTGCAGGGCGCAGTTGGGCC	up	inf	8.7216e-05	3.39573e-05	0	16.3619
487	PC-3p-60177_83	CCTGTCAGTGACCCAACTGCGCC	up	inf	5.5499e-05	1.72122e-05	0	17.2709
488	PC-5p-32040_138	TGCTCGAGATACAAAAATGA	up	inf	2.6162e-07	1.01919e-08	0	28.1789
489	PC-5p-5032_560	ACGGCAAAGCCGTCGGCATA	up	inf	1.4761e-20	4.32843e-27	0	91.8086
490	PC-5p-44783_106	CCGTTCCAAAATGTAAGACC	up	inf	7.3527e-06	1.1441e-06	0	21.3614
491	PC-3p-24058_172	CGTCACGAACCGGCACTAAAGGCC	down	-inf	0.002875	0.00304987	8.35983	0
492	PC-3p-61263_82	TGTGGTCTATAGTGGAATCT	up	inf	0.0043657	0.00403694	0	8.63546
493	PC-3p-17590_219	ATCTGCCGATGACTTCTCGT	up	1.02917	0.0045703	0.00547068	27.1694	55.4487
494	osa-miR319a-3p.2-3p_R+1	TTGGACTGAAGGGTGCTCCCT	up	1.07017	0.0016614	0.00130297	30.3044	63.6297
495	bdi-miR156b-5p	TGACAGAAGAGAGTGAGCAC	up	1.15818	0	3.03986e-138	1521.23	3395.01
496	zma-miR156a-5p	TGACAGAAGAGAGTGAGCAC	up	1.15818	0	3.03986e-138	1521.23	3395.01
497	osa-miR156a	TGACAGAAGAGAGTGAGCAC	up	1.15818	0	3.03986e-138	1521.23	3395.01
498	sbi-miR156a	TGACAGAAGAGAGTGAGCAC	up	1.15818	0	3.03986e-138	1521.23	3395.01
499	ata-miR156a-5p	TGACAGAAGAGAGTGAGCAC	up	1.15818	0	3.03986e-138	1521.23	3395.01
500	PC-3p-36501_124	TTGCCATAGGCATAGCCCTGC	up	1.20486	0.032133	0.0378965	10.4498	24.0884
501	PC-5p-163402_34	TTCACAAACTTTGGCAGTCCATC	up	1.20696	0.014346	0.0243716	13.5847	31.3604
502	PC-3p-66163_77	ACAATTGCCAGAACTGAACTAGT	up	1.21391	0.040168	0.0317551	9.40481	21.8159
503	PC-3p-14221_257	GACGAACACAGACCAACCAGA	up	1.2214	3.5307e-05	3.51805e-05	37.6192	87.7181
504	tae-MIR9676-p3	ACGGCCTGATGACATCCACG	up	1.25305	6.9913e-10	3.39326e-10	78.3734	186.799
505	bdi-MIR7757-p5_2ss15AG21AG	TGGATCATGCTTCTGTTTATG	up	1.28692	1.5468e-08	1.74614e-08	61.6537	150.439
506	aly-miR159b-3p_L-1R+1	TTGGATTGAAGGGAGCTCTTT	up	1.303	2.9924e-06	2.92365e-06	40.7542	100.558
507	cas-miR159b-3p_L-1R+1	TTGGATTGAAGGGAGCTCTTT	up	1.303	2.9924e-06	2.92365e-06	40.7542	100.558
508	aly-miR159c-3p_L-1R+1_1ss20CT	TTGGATTGAAGGGAGCTCTTT	up	1.303	2.9924e-06	2.92365e-06	40.7542	100.558
509	gma-MIR4995-p5_1ss21GC	CAGTGGCTTGGTTAAGGGAAC	up	1.30983	0.017267	0.0182917	10.4498	25.9064
510	PC-3p-16882_226	ATTGACCCAACTGCAGGTGC	up	1.35346	0.026426	0.0259946	8.35983	21.3614
511	gma-MIR5368-p5_2ss1TC21TC_3	CCCTGGGATTGGCTTTGGGCCTT	up	1.35687	0.018173	0.0149394	9.40481	24.0884
512	gma-MIR5368-p5_2ss1TC21TC_2	CCCTGGGATTGGCTTTGGGCCT	up	1.35687	0.018173	0.0149394	9.40481	24.0884
513	gma-MIR5368-p5_2ss1TC21TC_1	CCCTGGGATTGGCTTTGGGCC	up	1.35687	0.018173	0.0149394	9.40481	24.0884
514	tae-MIR5048-p5_2	TTAGACCTAGACATGCAAGTA	up	1.36983	2.0304e-78	2.69594e-81	576.828	1490.75
515	tae-MIR5048-p5_1	ATATTTGCAGGTTTTAGGTCT	up	1.36983	2.0304e-78	2.69594e-81	576.828	1490.75
516	osa-miR167d-5p_R+1	TGAAGCTGCCAGCATGATCTGG	up	1.40373	0.0044018	0.00731644	12.5397	33.1783
517	ptc-miR530a	TGCATTTGCACCTGCACCTT	up	1.41358	0.018975	0.0175782	8.35983	22.2704
518	gma-MIR5368-p3_1ss6TC_1	CTGTTCCCTGGGATTGGCTTTGG	up	1.42336	0.0404	0.03659	6.26987	16.8164
519	gma-MIR5368-p3_1ss6TC_2	CTGTTCCCTGGGATTGGCTTTGGGC	up	1.42336	0.0404	0.03659	6.26987	16.8164
520	tae-miR9654b-3p_L+1_1ss20GT	ATTCCGAAAGGCTTGAAGCTAAT	up	1.42336	0.012063	0.0101122	9.40481	25.2246
521	gma-miR156a_L+1	ATGACAGAAGAGAGTGAGCAC	up	1.44273	0.016045	0.0117787	8.35983	22.7249
522	tae-miR9673-5p	TAAGAAGCAAATAGCACATG	up	1.45095	0.023283	0.0206359	7.31485	19.9979
523	PC-5p-7283_426	TGAAGGTAGTAACTTAGACTAGT	up	1.47025	5.8462e-06	5.57128e-06	28.2144	78.1736
524	bdi-miR156b-5p_1ss20CT	TGACAGAAGAGAGTGAGCAT	up	1.49346	0.00010508	0.000120108	19.8546	55.9032
525	osa-miR160f-5p_L-1	GCCTGGCTCCCTGAATGCCA	up	1.51607	3.8917e-30	2.90138e-31	165.107	472.223
526	osa-MIR812q-p3_1ss20TG_3	ACTTATTTTGGGACGGAGGGAGT	up	1.52134	0.041616	0.0432422	5.22489	14.9984
527	osa-MIR812q-p3_1ss20TG_2	ACTTATTTTGGGACGGAGGGA	up	1.52134	0.041616	0.0432422	5.22489	14.9984
528	osa-MIR812q-p3_1ss20TG_1	ACTTATTTTGGGACGGAGGG	up	1.52134	0.041616	0.0432422	5.22489	14.9984
529	PC-5p-4865_571	CATTTGGACTTATGTGCAGCT	up	1.52134	6.0144e-07	3.62216e-07	31.3494	89.9906
530	gra-MIR8645-p5_2ss12TG17AG_4	TGAACCAATTTGAACTGTGAA	up	1.52585	8.4118e-07	6.13282e-07	30.3044	87.2636
531	gra-MIR8645-p5_2ss12TG17AG_2	TGAACCAATTTGAACTGTG	up	1.52585	8.4118e-07	6.13282e-07	30.3044	87.2636
532	gra-MIR8645-p5_2ss12TG17AG_1	TGAACCAATTTGAACTGT	up	1.52585	8.4118e-07	6.13282e-07	30.3044	87.2636
533	gra-MIR8645-p5_2ss12TG17AG_3	TGAACCAATTTGAACTGTGA	up	1.52585	8.4118e-07	6.13282e-07	30.3044	87.2636
534	ata-miR390-5p_1ss9GT	AAGCTCAGTAGGGATAGCGCC	up	1.54138	0.00083521	0.000933788	13.5847	39.5413
535	ptc-MIR6478-p5_2ss5CT20GA	CGACTTTAGCTCAGTTGGTAGAG	up	1.59534	2.4217e-05	2.52948e-05	19.8546	59.9937
536	ptc-miR6478_R+4_2ss6CT21GA	CCGACTTTAGCTCAGTTGGTAGAGC	up	1.59724	3.2815e-06	2.04125e-06	24.0345	72.7197
537	hvu-MIR5049d-p5_2ss3TA23AT_1	AAATATTTAGGAACGGAGGGAGT	up	1.60623	0.016694	0.0157544	6.26987	19.0889
538	hvu-MIR5049d-p5_2ss3TA23AT_2	AAATATTTAGGAACGGAGGGAGTA	up	1.60623	0.016694	0.0157544	6.26987	19.0889
539	osa-MIR160f-p3_1ss18TA	TGGCATTGAGGGAGTCAAGC	up	1.63537	9.0587e-11	5.98687e-11	43.8891	136.349
540	osa-miR166m_L-1_1ss21TA	CGGACCAGGCTTCATTCCCA	up	1.65629	8.5126e-22	8.58577e-23	93.0031	293.151
541	PC-3p-200500_28	ACGGATGACAAAGATTCTTTGCC	up	1.72487	0.016555	0.0179931	5.22489	17.2709
542	tae-MIR1131-p5_1ss11TG	GGTTCGTGGCGAACCTTTAGCAC	up	1.74229	0.0056328	0.00583534	6.79236	22.7249
543	PC-3p-61653_81	ATGGAGTGATGATTCTGGGAGA	up	1.76235	0.013715	0.0114296	5.22489	17.7254
544	tae-miR9664-3p_L-1	TGCAGTCCTCGATGTCGTAG	up	1.88782	5.417e-38	2.25344e-40	119.128	440.863
545	osa-miR5077_L-1_1ss5GA	TTCACGTCGGGTTCACCA	up	2.06191	0.0024164	0.00171257	5.22489	21.8159
546	ptc-miR6478_L-1R-2	CGACCTTAGCTCAGTTGG	up	2.1208	0.001629	0.00104699	5.22489	22.7249
547	tae-MIR9664-p5	CGGCATAGAGGCACTGCAAA	up	2.12582	2.8036e-39	3.04015e-42	89.8681	392.232
548	bdi-MIR7757-p5_1ss14AG	AAATAGAAGCATGGTTCAAC	up	2.16811	1.3309e-05	7.34012e-06	9.40481	42.2683
549	bdi-miR1878-3p_L-1_1ss14AG	TTTGTAGTGTTCGGATTGAGTTT	up	2.17738	0.0010955	0.000636285	5.22489	23.6339
550	ath-miR159b-3p_L-1	TTGGATTGAAGGGAGCTCTT	up	2.19119	3.1103e-05	1.97693e-05	8.35983	38.1778
551	bdi-MIR7757-p3_1ss3AG	AGGAGCATGATTCAACCAAT	up	2.37234	0	6.00884e-138	219.445	1136.24
552	ptc-miR6478_L-1R-1_1ss6CT	CGACTTTAGCTCAGTTGGT	up	2.65448	1.3132e-18	1.87219e-20	21.9445	138.167
553	tae-MIR5048-p3_2	TAGACCTAGACATGCAAGTA	up	2.73971	0	0	848.522	5667.59
554	tae-MIR5048-p3_1	GACCTAGACATGCAAGTATAT	up	2.73971	0	0	848.522	5667.59
555	tae-miR408_L-2	GCACTGCCTCTTCCCTGGC	up	2.8969	7.2011e-10	5.8749e-11	8.35983	62.2662
556	PC-5p-15047_246	AGACCGATTGTGGCGGGAGC	up	2.95268	5.4778e-07	2.08964e-07	5.22489	40.4503
557	ata-miR9863a-3p_L-1_1ss9TC	GAGAAGGCAGATCATAATAGC	up	3.37203	0	0	192.276	1990.7
558	osa-miR396d_L-1_2ss20GT21GA	CCACAGGCTTTCTTGAACTA	up	3.55042	2.1326e-32	1.19652e-37	16.7197	195.889
559	PC-3p-248_8607	GGAAAAGAAGGAGTAACGAC	up	5.96269	0	0	24.0345	1498.93
560	osa-miR827_L-1	TAGATGACCATCAGCAAACA	up	6.63555	0	0	26.1245	2597.46
561	bdi-MIR7757-p5_1ss5AG	TTATGAGCTCATTGAAGTAAC	up	6.76594	0	0	37.6192	4094.12

## Sheet: AuCH_G vs AuCC_G
Table S3 continued. Differentially expressed miRNAs* (p <0.05 and |logfoldchange|>1) in response to progeny treatment factor.
*Number of up-regulated miRNAs: 262. Number of down-regulated miRNAs:197.
Index	miRNA name	miRNA sequence	Regulation pattern	log2(fold_change)	pvalue(chi_square_2x2)	pvalue(fisher_test)	AuCC_G (normalised reads count)	AuCH_G (normalised reads count)
1	PC-5p-262536_20	CATCCATGTCTGGGGCGCCGTCGC	down	-2.96852	1.6067e-11	2.36263e-12	62.1705	7.94272
2	PC-3p-106356_51	CAGGACTAATGTGAATATTGCCCC	down	-2.57222	1.4596e-09	6.92449e-10	56.6849	9.53126
3	ata-miR164a-5p	TGGAGAAGCAGGGCACGTGCT	down	-2.52492	0.00023454	0.000403289	21.333	3.7066
4	osa-miR399d_L-1	GCCAAAGGAGAGTTGCCCTG	down	-2.46602	1.8165e-07	8.15086e-08	43.885	7.94272
5	PC-3p-91878_58	AGACCCACAGGGCAGTGTGCC	down	-2.31847	1.3863e-07	9.51869e-08	47.5421	9.53126
6	tae-miR531_L-2R+2_1	CTCGCCGGAGCAGCGTGCAAC	down	-2.11372	1.4201e-21	1.16984e-22	171.883	39.7136
7	tae-miR531_L-2R+2_2	CTCGCCGGAGCAGCGTGCACA	down	-2.11372	1.4201e-21	1.16984e-22	171.883	39.7136
8	PC-5p-110045_50	TAGCTCTCTGCAAAAAAGACAAAT	down	-2.07746	4.8432e-06	6.17723e-06	40.228	9.53126
9	cas-miR5139_1ss1AT	TAACCTGGCTCTGATACCA	down	-2.05099	0.017767	0.0307543	10.9713	2.64757
10	hvu-MIR6191-p5_1ss9AG	CTTGTCTTGGATTTGTCTAGATA	down	-2.02402	5.3982e-05	5.17363e-05	32.3043	7.94272
11	PC-5p-153384_37	ATGTCCTTTGATGCTGGTTCGACC	down	-1.96852	9.659e-05	8.60714e-05	31.0852	7.94272
12	PC-5p-74487_70	AAGACCGATTGCGGCGGGAGC	down	-1.96852	9.659e-05	8.60714e-05	31.0852	7.94272
13	PC-3p-245942_22	GCCGGGCATTTAGGTAAAGTCACA	down	-1.96852	9.659e-05	8.60714e-05	31.0852	7.94272
14	tae-miR398_L-1R+1	GTGTTCTCAGGTCGCCCCCGC	down	-1.9192	7.8387e-06	5.90781e-06	42.0565	11.1198
15	PC-3p-27468_155	TTAATTTTCCTCTATAAGCGCATC	down	-1.90343	2.2513e-11	5.9057e-12	95.0843	25.4167
16	osa-MIR159d-p5_1ss9GT	AGCTGCCGTTTCATGGATACC	down	-1.88106	0.00022918	0.000234229	29.2567	7.94272
17	PC-5p-17167_223	AAGAACCGCGACTAAAGGTCCTCC	down	-1.84042	1.4956e-06	1.16447e-06	51.1992	14.2969
18	PC-3p-4497_605	TTGATTTTCCTCTATAAGCGCATC	down	-1.83215	1.9621e-43	1.82374e-45	424.222	119.141
19	tae-MIR1136-p3_1ss13AG	ATTTTAGTTCTAGATACATCCATT	down	-1.78795	2.0265e-09	1.93448e-09	82.2845	23.8282
20	PC-5p-128918_43	ATGCTTGCAGCGCATAGTAATGCC	down	-1.78795	1.1953e-05	1.34395e-05	43.885	12.7084
21	PC-3p-115580_48	TTGAATTTTCTCTATAAGCGCACC	down	-1.78795	0.00014956	0.000190865	32.9138	9.53126
22	PC-3p-50378_96	TGAATTTATGTTGAATTTTCTC	down	-1.75048	5.3497e-08	6.20568e-08	69.4847	20.6511
23	PC-3p-54972_89	CGATGTAACTTACACCTGACC	down	-1.75048	5.3497e-08	6.20568e-08	69.4847	20.6511
24	osa-MIR812q-p3_1ss21TG	CACTTATTTTGGGACGGAGGGAGT	down	-1.71756	9.6062e-05	6.67212e-05	36.5709	11.1198
25	PC-3p-3332_762	TAAAACCACGACGAGTAAATC	down	-1.65365	4.907e-08	4.60496e-08	74.9703	23.8282
26	tae-miR531_L-2_1ss13CG	CTCGCCGGAGGAGCGTGCA	down	-1.64356	0.00021658	0.00016996	34.7423	11.1198
27	PC-3p-294134_17	CGACTGGCTTCTATCTTGTT	down	-1.61803	0.00077685	0.0011982	29.2567	9.53126
28	PC-3p-20350_195	CCATTGACCCAACTGCAGGTGC	down	-1.61803	0.00077685	0.0011982	29.2567	9.53126
29	csi-miR159c-3p_R+1_1ss15AT	CTTGGACTGAAGGGTGCTCCCA	down	-1.59531	0.0069698	0.00799473	19.1997	6.35418
30	osa-miR166g-3p_L+1_1ss21TC	ATCGGACCAGGCTTCATTCCCC	down	-1.5815	0.0028285	0.0038957	23.7711	7.94272
31	PC-3p-135057_41	TTGAATTTCCTCTATAAGCGTATC	down	-1.5815	0.0028285	0.0038957	23.7711	7.94272
32	PC-3p-45166_105	TTGAATTTCCTCTATAAGCGCATT	down	-1.56054	1.4596e-07	9.94083e-08	74.9703	25.4167
33	PC-5p-19400_202	ATAATAGACAAGTCTTTTGA	down	-1.55091	1.5085e-05	1.39269e-05	51.1992	17.474
34	ata-miR9772a-3p	AGGGGGCAATCTCACCTCAAC	down	-1.54876	6.4071e-06	4.49549e-06	55.7706	19.0625
35	PC-3p-179273_31	TATGGAAACTTTCTTTGCCTTGCC	down	-1.52492	0.0017312	0.00287981	27.4282	9.53126
36	tae-MIR5048-p5_2ss11TG19AG	AATGATCAAGGAATTTGTGA	down	-1.47761	6.7294e-12	3.27544e-12	137.141	49.2449
37	PC-3p-100319_54	TTGGATTTCCTCTATAAGCGCATC	down	-1.46602	0.0063182	0.0093395	21.9425	7.94272
38	PC-3p-190931_29	GTGGTCCATAGTGGAATCTCTATA	down	-1.46602	0.0063182	0.0093395	21.9425	7.94272
39	PC-3p-185787_30	AAGTTGATAGGAACTCATGAAAAT	down	-1.46602	0.0063182	0.0093395	21.9425	7.94272
40	PC-3p-17404_221	TTGAATTTCCTCTATAAGTGCATC	down	-1.42538	7.0058e-09	7.44128e-09	102.398	38.1251
41	tae-MIR530-p5	TGCATTTGCACCTGCACCTAG	down	-1.40735	2.326e-08	2.8442e-08	96.9128	36.5365
42	PC-5p-95307_57	TGCCCTGCCTAGAATCTGGCACTA	down	-1.40462	0.00023811	0.000308678	42.0565	15.8854
43	zma-miR319a-3p_L+1R+2_1ss9GT	CTTGGACTTAAGGGTGCTCCCTT	down	-1.40177	5.3888e-08	5.6823e-08	92.3414	34.948
44	zma-miR156l-3p	GCTCACTGCTCTATCTGTCACC	down	-1.39564	1.5893e-05	1.03916e-05	58.5134	22.2396
45	PC-3p-112407_49	AGGCCCACTGGGCAGCGCGCC	down	-1.38741	0.00014492	0.000116564	45.7136	17.474
46	PC-5p-46106_103	CGCGCTGCCCTGTGAGCCTGC	down	-1.38133	6.7438e-07	4.12329e-07	78.6274	30.1823
47	PC-3p-94356_57	TACACCTGACCGCTTCTCTCTC	down	-1.37292	8.8239e-05	0.000129708	49.3707	19.0625
48	tae-MIR1120c-p3_1ss11TA	TTCTTATATTATGGGACAGAG	down	-1.35499	0.0063173	0.010095	24.3806	9.53126
49	PC-3p-97812_55	ATCTCTCCTGTAGAAATAGGCACC	down	-1.34049	0.013803	0.0215823	20.114	7.94272
50	csi-miR399f-3p_1ss9GT	CGCCAAAGTAGAATTGCCCTG	down	-1.32852	0.00030029	0.00026395	43.885	17.474
51	PC-3p-186858_30	AAGATTCTGGGAGAAGCTGGGTGG	down	-1.31847	0.0081261	0.0100951	23.7711	9.53126
52	osa-miR5077_L-1_1ss5GA	TTCACGTCGGGTTCACCA	down	-1.31402	7.3504e-08	5.89983e-08	98.7414	39.7136
53	osa-miR396d	TCCACAGGCTTTCTTGAACGG	down	-1.30253	0.0048096	0.00556791	27.4282	11.1198
54	gma-miR6300_R+5	GTCGTTGTAGTATAGTGGTAAGT	down	-1.30253	1.7051e-08	9.48742e-09	109.713	44.4792
55	PC-5p-214697_26	AATTTGACCTATATTCATACTGA	down	-1.29045	0.0028593	0.00384567	31.0852	12.7084
56	PC-3p-99648_54	TGAATTTATGTCGAATTTTCT	down	-1.29045	0.0028593	0.00384567	31.0852	12.7084
57	tae-MIR531-p5_2ss13GT18CA	CTCGCCGGAGCATCGTGAA	down	-1.24252	1.8159e-05	2.36549e-05	67.6561	28.5938
58	tae-MIR9666c-p5	ATTCGGATTCGCCATCATACG	down	-1.23541	0.0065635	0.0101276	27.4282	11.6493
59	tae-MIR9666b-p5	ATTCGGATTCGCCATCATACG	down	-1.23541	0.0065635	0.0101276	27.4282	11.6493
60	osa-miR171e-5p_2ss2GA21AG	TATTGGCTCGGCTCACTCAGG	down	-1.21176	5.7361e-19	2.27933e-19	301.71	130.261
61	ata-miR398g-5p_L+1R-1_1ss9GA	GGGGTCGAACTGGGAACACAT	down	-1.20299	0.0099475	0.00832559	25.5996	11.1198
62	ppe-MIR169a-p3_1ss9GT	GGCAAGTTTTCTTTGGCTACA	down	-1.20299	0.0058579	0.0083276	29.2567	12.7084
63	PC-5p-91077_59	TTGGTACAAAGTTCAGCAAGAGCC	down	-1.20299	0.0099475	0.00832559	25.5996	11.1198
64	osa-MIR818d-p3_1ss5TC	CTTACATTATGGGACGGAGGGAGT	down	-1.20299	0.017013	0.0321425	21.9425	9.53126
65	tae-MIR9775-p3_2ss4TG19GA	TATGGTATACATGATATGATG	down	-1.20299	0.029369	0.0478013	18.2854	7.94272
66	PC-3p-324869_15	AGGCCCACAGGACAGCGCCCC	down	-1.20299	0.029369	0.0478013	18.2854	7.94272
67	PC-3p-135816_41	CACTAGTGCAGCGCCTGAGAGCTA	down	-1.20299	0.029369	0.0478013	18.2854	7.94272
68	PC-3p-61653_81	ATGGAGTGATGATTCTGGGAGA	down	-1.20299	0.029369	0.0478013	18.2854	7.94272
69	PC-5p-252031_21	TCCTTTTCCAATGAACACT	down	-1.20299	0.017013	0.0321425	21.9425	9.53126
70	PC-3p-16824_227	TTGAATTTCCTCTATAAGCGCACC	down	-1.20299	2.7049e-10	2.13688e-10	153.598	66.7188
71	ata-miR9674c-5p_L+1R-1	TTGAATTTTTCCATAGCATCA	down	-1.19061	1.7387e-13	1.49838e-13	212.111	92.9298
72	osa-miR5072_L-4_1ss13GT	TCCCCAGCTGAGTCGCCA	down	-1.18027	6.8262e-08	8.47763e-08	115.198	50.8334
73	PC-3p-7213_430	CATTGACCCAACTGCAGGTGC	down	-1.17262	3.5023e-06	3.39269e-06	85.9415	38.1251
74	PC-3p-280_7641	TTGAATTTCCTCTATAAGCGCATC	down	-1.1488	0	5.17352e-252	4585.99	2068.28
75	PC-3p-8080_394	CTATCCGGTACTCCATTCCAGAAC	down	-1.13404	2.7126e-15	1.76864e-15	261.482	119.141
76	PC-5p-61246_82	TCTGTAAATAAATATAAGATC	down	-1.12899	0.0040916	0.00467776	34.7423	15.8854
77	tae-miR397-5p_L-1	CACCGGCGCTGCACACAATG	down	-1.11372	7.7459e-06	9.79998e-06	85.9415	39.7136
78	osa-miR5072_L-4	TCCCCAGCGGAGTCGCCA	down	-1.10988	0.00036529	0.00029851	54.8563	25.4167
79	ptc-miR6478_R+4_1ss21GA	CCGACCTTAGCTCAGTTGGTAGAGC	down	-1.10345	2.8578e-09	1.80219e-09	153.598	71.4845
80	PC-3p-105749_52	TGAATTTATGTTGAATTCTCTCTA	down	-1.10345	1.2386e-06	1.64756e-06	102.398	47.6563
81	PC-5p-154256_36	AGCTTCAATCCATTCGGAATAGTG	down	-1.09607	0.020069	0.0181146	23.7711	11.1198
82	PC-3p-169295_33	ATTGATTATGAATTTAGGTTGAAT	down	-1.09607	0.020069	0.0181146	23.7711	11.1198
83	hvu-miR1120_L-3	TTCTTATATTATGGGACGGAG	down	-1.07441	6.6954e-05	5.85284e-05	71.9227	34.1537
84	PC-3p-65112_78	CGTTACGAACCGGCACTAAAGACC	down	-1.06549	0.0047167	0.00387248	36.5709	17.474
85	osa-miR319a-3p.2-3p_L+1R+1_1ss9GT	CTTGGACTTAAGGGTGCTCCCT	down	-1.04583	5.7486e-35	1.51021e-35	714.961	346.303
86	osa-miR5083	AGACTACAATTATCTGATCA	down	-1.03307	0.013454	0.014247	29.2567	14.2969
87	PC-3p-160115_35	AGGAGCTTTTGTGGCTTTTTGACC	down	-1.03307	0.013454	0.014247	29.2567	14.2969
88	PC-3p-63723_79	CGTTACGAACCGGCACTAAAGGC	down	-1.01034	0.0053354	0.00752087	38.3994	19.0625
89	PC-5p-196555_28	TTGGCTCGTCTCACTCAGGTC	down	-1.01034	0.02292	0.024894	25.5996	12.7084
90	PC-5p-48984_98	AATTTAATCAACAAGACCGACTGC	down	-1.01034	0.02292	0.024894	25.5996	12.7084
91	PC-3p-56156_88	AACGGCACCACGGCCGTGGACGCC	down	-1.01034	2.081e-05	1.84933e-05	89.5986	44.4792
92	ata-miR169e-5p_1ss9GT	CAGCCAAGTATGACTTGCCGA	down	-inf	0.027451	0.0267208	4.57136	0
93	bdi-miR171a_L-1	GATTGAGCCGCGCCAATATC	up	inf	3.368e-25	1.68374e-33	0	114.375
94	ata-miR172b-5p	GCAGCACCACCAAGATTCACA	down	-inf	2.8666e-05	9.2437e-06	16.4569	0
95	ata-miR408-5p_L-1_1ss20GA	AGGGATGGAGCAGAGCAAAG	up	inf	0.0062815	0.00802053	0	7.94272
96	tae-MIR1120b-p5_1ss16AG	CCAAAATATAAGAACGTTTTT	up	inf	0.00016535	6.71903e-05	0	15.0912
97	tae-MIR1123-p5	ATGACATGTGGCATTCACAAA	down	-inf	1.0331e-05	2.17052e-06	18.2854	0
98	tae-MIR1138-p5_1ss22AG	GGTCTGTCTAGGACACATCTAGA	up	inf	0.0062815	0.00802053	0	7.94272
99	tae-MIR1138-p3_1ss5AG	TTGTGGGAGCTTAGATGTGACATC	up	inf	0.0062815	0.00802053	0	7.94272
100	tae-MIR5050-p3	CCATGATGAGGTCGTTCAACC	down	-inf	0.0018183	0.00147337	9.14272	0
101	ata-MIR5084-p3	CGGTACTGCAGAGGATCTCAACC	down	-inf	0.00022446	8.12405e-05	12.7998	0
102	tae-miR6197-5p	TCTGTAAACAAATGTAGGACG	down	-inf	1.0331e-05	2.17052e-06	18.2854	0
103	tae-MIR9654a-p5_1ss9TA	AAGCCTTGAGGAATAGGGTAGACT	down	-inf	0.00013385	3.93672e-05	13.7141	0
104	tae-MIR9668-p3_1ss7TC	TCCCTCCGTCCGGAAATACTTGTC	down	-inf	0.00022446	8.12405e-05	12.7998	0
105	tae-MIR9673-p3	TGTGCTCTTTCCTTCTTACCC	down	-inf	4.9473e-07	2.81008e-08	23.7711	0
106	ata-miR9674a-3p_L-1R+1_1ss2TC	CAAGATGGCTGATGCTATGGA	up	inf	0.0012233	0.00102781	0	11.1198
107	tae-MIR9675-p5_1ss9GT	AGACGAGGTTGATCATAAACT	up	inf	0.0062815	0.00802053	0	7.94272
108	ata-miR9677-5p	TTCCACTCTACCAACAGCCACG	down	-inf	0.00063536	0.000345976	10.9713	0
109	tae-MIR9774-p5	ATACCCAATATCTTGCTAGA	down	-inf	4.9473e-07	2.81008e-08	23.7711	0
110	osa-miR166a-3p_L-1_1ss2CT	TGGACCAGGCTTCATTCCCC	up	inf	2.2094e-06	1.51575e-07	0	23.8282
111	bdi-miR167c-5p_1ss22AT	TGAAGCTGCCAGCATGATCTGT	up	inf	0.00011124	3.40423e-05	0	15.8854
112	zma-MIR169a-p5	CTCGGGGACTATGGTGCAGCC	down	-inf	0.0018183	0.00147337	9.14272	0
113	osa-MIR171e-p5_2ss1GA20AG	ATTGGCTCGGCTCACTCAGG	up	inf	1.031e-12	2.95651e-16	0	54.0105
114	osa-miR393a_R+1_1ss9GT	TCCAAAGGTATCGCATTGATCC	down	-inf	0.0018183	0.00147337	9.14272	0
115	mdm-miR396c_L-1_1ss21TA	TCCACAGCTTTCTTGAACTA	up	inf	2.2074e-12	1.11815e-15	0	52.4219
116	osa-MIR437-p5_2ss17TA18AG_1	TTGACCAAGTTTGTAGAGAA	up	inf	9.9203e-10	3.3199e-12	0	39.7136
117	tae-miR531_L-2	CTCGCCGGAGCAGCGTGCA	down	-inf	6.0949e-11	2.59583e-13	40.228	0
118	tae-MIR531-p5_1	GCCGGAGCAGCGTGCAAC	up	inf	4.8135e-06	5.84493e-07	0	22.2396
119	tae-MIR531-p5_1ss21GA	CGCCGGAGCAGCGTGCAACGA	down	-inf	1.358e-06	1.19676e-07	21.9425	0
120	tae-MIR531-p5_2	TCGCCGGAGCAGCGTGCAAC	up	inf	4.8135e-06	5.84493e-07	0	22.2396
121	osa-MIR812q-p3_2ss14AG21TG	CACTTATTTTGGGGCGGAGGGAGT	up	inf	0.0062815	0.00802053	0	7.94272
122	osa-MIR818d-p3_1ss15CT	CTTATATTATGGGATGGAGGGAGT	up	inf	0.0027576	0.00203689	0	9.53126
123	osa-MIR818f-p3_2ss5TC24CT	CTTACATTACGGGATGGAGGGAGT	down	-inf	1.358e-06	1.19676e-07	21.9425	0
124	bdi-miR827-5p_L-1_1ss6TC	TTTGCTGGTTGTCATCTAACC	up	inf	2.2094e-06	1.51575e-07	0	23.8282
125	osa-miR827_L-1	TAGATGACCATCAGCAAACA	up	inf	2.3652e-15	5.24814e-20	0	66.7188
126	tae-MIR1120a-p5_2ss11AC19AG	CCGTCCCATACTATAAGAGC	up	inf	0.0027576	0.00203689	0	9.53126
127	tae-MIR1120a-p5	CCGTCCCATAATATAAGAAC	up	inf	0.0012233	0.00102781	0	11.1198
128	tae-MIR1120a-p5_2ss14AG20AT	TCCGTCCCATAATGTAAGATC	down	-inf	0.00063536	0.000345976	10.9713	0
129	tae-MIR1120a-p3_2ss20TC21TC	TTATGAGACGGAGGGAGTACC	up	inf	0.0062815	0.00802053	0	7.94272
130	tae-MIR1127b-p5_1ss2TC	CCGTCCGGAAATACTTGTCC	up	inf	0.0062815	0.00802053	0	7.94272
131	tae-MIR1128-p5_1ss4CT	GTCTGAAAATACTTGTCATC	up	inf	0.0062815	0.00802053	0	7.94272
132	tae-MIR1128-p3_1ss21AC_2	ATTTCCGGACGGAGGGAGTACT	up	inf	0.0027576	0.00203689	0	9.53126
133	tae-MIR1128-p5_1ss5CT	CGTCTGAAAATACTTGTCATC	down	-inf	0.0018183	0.00147337	9.14272	0
134	tae-MIR1128-p5_2ss7AG20TC	CGTCCGGAAATACTTGTCACC	down	-inf	0.0018183	0.00147337	9.14272	0
135	tae-MIR1128-p3_1ss15CG_1	CATTTTGATGACAAGTATTTC	down	-inf	2.8666e-05	9.2437e-06	16.4569	0
136	tae-MIR1128-p5_1ss20AG	AATACTTGTCATCAAAATGGA	up	inf	0.0027576	0.00203689	0	9.53126
137	tae-MIR1128-p3_2ss2CT21CG	TTTATCCATTTTGATGACAAG	up	inf	0.0012233	0.00102781	0	11.1198
138	tae-MIR1128-p3_1ss10CT	CAACTATTTTCGGACGGAGGGAGT	down	-inf	0.00063536	0.000345976	10.9713	0
139	tae-MIR1128-p5_1ss19AG_1	ATACTTGTCATCAAAATGGAT	up	inf	0.0062815	0.00802053	0	7.94272
140	tae-MIR1128-p3_1ss21AC_1	ATTTCCGGACGGAGGGAGTAC	up	inf	0.0027576	0.00203689	0	9.53126
141	hvu-miR5049b_L+1R-1_1ss9AC	AAGTATTTCGGTACAGAGGGA	down	-inf	0.00022446	8.12405e-05	12.7998	0
142	hvu-miR5049c_L-2_1ss6AC	ACACTTATTTTGGGACGGAGG	up	inf	0.00054692	0.000262366	0	12.7084
143	bdi-MIR5164-p5_2ss13CG19CT	TGTCTAGATACGGATGTATC	up	inf	5.05e-05	1.72603e-05	0	17.474
144	sbi-MIR6233-p3_2ss16AG23CA	TTGGTTTTGGTAATTGATGACAA	up	inf	0.00011124	3.40423e-05	0	15.8854
145	bdi-MIR7775-p5_1ss11AT	AAACCGGTTTTTTCTGAAGCACC	up	inf	0.00054692	0.000262366	0	12.7084
146	tae-MIR9668-p3_1ss13TC_1	TGACAAGTATTTCCGGACGGA	up	inf	0.00024605	0.000132719	0	14.2969
147	tae-MIR9668-p3_1ss13TC_2	TGACAAGTATTTCCGGACGGAGG	up	inf	0.00024605	0.000132719	0	14.2969
148	tae-MIR9668-p3_2ss13GA23AG	CAAGTATTTTCGAACGGAGGGAGT	down	-inf	0.00063536	0.000345976	10.9713	0
149	ata-MIR9783-p3_1ss17GA_2	AGCACCGGTGCTTAAGAAAAGCCT	down	-inf	2.8666e-05	9.2437e-06	16.4569	0
150	tae-MIR9783-p5_1ss13GC	TGCTTATTTGTACAGGGTAGACGC	down	-inf	0.00022446	8.12405e-05	12.7998	0
151	osa-MIR159c-p3_1ss1GT	TTTTGCATGACCCGGGAGATGA	down	-inf	0.00063536	0.000345976	10.9713	0
152	zma-MIR164h-p5_2ss4CG17CG	GTCGGCCGCGCCGGCGGCC	up	inf	2.2094e-06	1.51575e-07	0	23.8282
153	zma-MIR166a-p5_2ss17CT18CA	TTCTTCTTCCTCTTCCTACC	up	inf	4.6152e-08	7.00154e-10	0	31.7709
154	ssp-MIR169-p3_2ss13GT17AC	CCCCGTCCGGCCTGGACC	up	inf	0.00024605	0.000132719	0	14.2969
155	bdi-MIR172a-p5_2ss8AG17TA	GATTCACGTCGGGTTCACC	up	inf	0.00011124	3.40423e-05	0	15.8854
156	osa-miR396e-3p_L-5R+1	TCAAGAAAGCCCATGGAAAC	down	-inf	0.0018183	0.00147337	9.14272	0
157	tae-MIR396-p3	CTCCGCCTGTTGATGGTTCA	up	inf	2.3004e-05	4.4469e-06	0	19.0625
158	osa-miR396e-5p_L-1_1ss13CT	CCACAGGCTTTTTTGAACTG	up	inf	0.00011124	3.40423e-05	0	15.8854
159	osa-miR396d_L-1R-2	CCACAGGCTTTCTTGAAC	up	inf	5.05e-05	1.72603e-05	0	17.474
160	mtr-miR398a-5p_1ss7AC	GGAGTGCCACTGAGAACACAAG	down	-inf	3.0478e-18	4.56627e-23	71.3132	0
161	tae-miR408_L-2	GCACTGCCTCTTCCCTGGC	up	inf	0.0012233	0.00102781	0	11.1198
162	osa-MIR437-p5_2ss17TA18AG_2	TTGACCAAGTTTGTAGAGAAA	up	inf	9.9203e-10	3.3199e-12	0	39.7136
163	hvu-miR444b_L-1	GCAGTTGCTGTCTCAAGCTT	up	inf	0.0012233	0.00102781	0	11.1198
164	osa-miR444a-3p.2_L-1	GCAGTTGCTGCCTCAAGCTT	up	inf	4.8135e-06	5.84493e-07	0	22.2396
165	tae-MIR531-p5_2ss10CG19AG	TCGCCGGAGGAGCGTGCAGC	up	inf	0	4.32125e-189	0	654.48
166	tae-MIR1128-p3_1ss15CG_2	CATTTTGATGACAAGTATTTCCG	down	-inf	2.8666e-05	9.2437e-06	16.4569	0
167	tae-MIR1128-p5_1ss19AG_2	TGTATCTAGAACTAAAATGCATC	up	inf	0.0062815	0.00802053	0	7.94272
168	tae-MIR1128-p5_1ss4TC	ATGCATCTAGAACTAAAATACATC	down	-inf	0.00063536	0.000345976	10.9713	0
169	tae-MIR1128-p3_1ss15CG_3	GAACTAAAATACATGTAGATACA	down	-inf	2.8666e-05	9.2437e-06	16.4569	0
170	tae-MIR1139-p3_1ss17TC_2	GGGACATGTGATGTTACAGTAACT	up	inf	0.0062815	0.00802053	0	7.94272
171	tae-MIR1139-p3_1ss17TC_1	GGGACATGTGATGTTACAGTAAC	up	inf	0.0062815	0.00802053	0	7.94272
172	tae-MIR5048-p5_1ss19TC	TAGACCTAGACATGCAAGCA	up	inf	4.6809e-07	2.01011e-08	0	27.0052
173	bdi-miR5054_L+1_2	TTCCCCACGGTCGGCGCCA	up	inf	0.00011124	3.40423e-05	0	15.8854
174	bdi-miR5054_L+1_1	ATCCCCACGGTCGGCGCCA	up	inf	0.00011124	3.40423e-05	0	15.8854
175	bdi-miR5066_L+1_2ss11AT17GT	GAAGTGTATATGTGGATTGCCT	up	inf	0.00011124	3.40423e-05	0	15.8854
176	bdi-MIR5066-p3_2ss12GA21CA_1	CTTTTGGTTGCATTGGCTAGAGC	down	-inf	0.00022446	8.12405e-05	12.7998	0
177	bdi-MIR5066-p5_2ss13GA22CA	TCTTTTGGTTGCATTGGCTAGAGC	down	-inf	6.0949e-11	2.59583e-13	40.228	0
178	bdi-MIR5066-p3_2ss12GA21CA_2	CTTTTGGTTGCATTGGCTAGAGCA	down	-inf	0.00022446	8.12405e-05	12.7998	0
179	osa-miR5071_L-1_1ss15GA	CAAGCATCATATCATGGACA	up	inf	8.1168e-28	2.89457e-37	0	127.084
180	osa-miR5071_R-1_1ss15GA	TCAAGCATCATATCATGGAC	up	inf	0.0062815	0.00802053	0	7.94272
181	osa-miR5073_R+1_1ss19TA	GTTTGGTGAATCGGAAACAATTTT	down	-inf	2.8666e-05	9.2437e-06	16.4569	0
182	osa-MIR5083-p3	ATGGATCCTTCTGAGCCT	up	inf	1.051e-05	1.14885e-06	0	20.6511
183	osa-miR5083_L-1	GACTACAATTATCTGATCA	up	inf	1.051e-05	1.14885e-06	0	20.6511
184	cas-miR5139_1ss5CT	AAACTTGGCTCTGATACCA	up	inf	0.00054692	0.000262366	0	12.7084
185	gma-MIR5368-p5_1ss20TC_3	CCTGGGATTGGCTTTGGGCCTT	down	-inf	0.0018183	0.00147337	9.14272	0
186	gma-MIR5368-p5_1ss20TC_1	CCTGGGATTGGCTTTGGGCC	down	-inf	0.0018183	0.00147337	9.14272	0
187	gma-MIR5368-p5_2ss1TC21TC_3	CCCTGGGATTGGCTTTGGGCCTT	up	inf	0.0012233	0.00102781	0	11.1198
188	gma-MIR5368-p5_2ss1TC21TC_2	CCCTGGGATTGGCTTTGGGCCT	up	inf	0.0012233	0.00102781	0	11.1198
189	gma-MIR5368-p3_1ss13CA	TACCACTCTGGAAGAGCT	down	-inf	0.0018183	0.00147337	9.14272	0
190	gma-MIR5368-p3_1ss6TC_1	CTGTTCCCTGGGATTGGCTTTGG	up	inf	0.00054692	0.000262366	0	12.7084
191	gma-MIR5368-p5_2ss1TC21TC_1	CCCTGGGATTGGCTTTGGGCC	up	inf	0.0012233	0.00102781	0	11.1198
192	gma-MIR5368-p3_1ss6TC_2	CTGTTCCCTGGGATTGGCTTTGGGC	up	inf	0.00054692	0.000262366	0	12.7084
193	gma-MIR5368-p5_1ss20TC_2	CCTGGGATTGGCTTTGGGCCT	down	-inf	0.0018183	0.00147337	9.14272	0
194	ath-MIR5645e-p5_2ss13AT17AG	AATAAACAAGTCTTTAGA	up	inf	0.0062815	0.00802053	0	7.94272
195	hvu-miR6197_2ss3TC21GC	TCCGTTCCTAAATGTAAGACC	down	-inf	1.0331e-05	2.17052e-06	18.2854	0
196	sbi-MIR6233-p5_1ss17AG	TTTGGTTTTGGTAATTGATGAC	down	-inf	0.0018183	0.00147337	9.14272	0
197	gma-MIR6300-p5_5	TAGTATAGTGGTAAGTATTCCC	up	inf	0.0062815	0.00802053	0	7.94272
198	gma-MIR6300-p5_6	TGTAGTATAGTGGTAAGTATTCCC	up	inf	0.0062815	0.00802053	0	7.94272
199	gma-MIR6300-p5_4	GTTGTAGTATAGTGGTAAGTATT	up	inf	0.0062815	0.00802053	0	7.94272
200	gma-miR6300_R+7	GTCGTTGTAGTATAGTGGTAAGTAT	up	inf	0.0012233	0.00102781	0	11.1198
201	gma-MIR6300-p5_2	CGTTGTAGTATAGTGGTAAGTAT	up	inf	0.0062815	0.00802053	0	7.94272
202	gma-MIR6300-p5_3	GTGGTAAGTATTCCCGCC	up	inf	0.0062815	0.00802053	0	7.94272
203	gma-MIR6300-p5_1	AGTATAGTGGTAAGTATTCCCGCC	up	inf	0.0062815	0.00802053	0	7.94272
204	ptc-MIR6478-p3_2ss5CT20GA	CGACTTTAGCTCAGTTGGTAGAGC	up	inf	1.053e-13	1.06517e-17	0	58.7761
205	ptc-miR6478_L-1R-2	CGACCTTAGCTCAGTTGG	up	inf	9.9774e-08	2.67797e-09	0	30.1823
206	ptc-miR6478_L-1R-1	CGACCTTAGCTCAGTTGGT	up	inf	2.2512e-33	9.29036e-45	0	154.089
207	ptc-miR6478_L-1R+4_1ss21GA	CGACCTTAGCTCAGTTGGTAGAGC	up	inf	2.2094e-06	1.51575e-07	0	23.8282
208	ptc-MIR6478-p5_2ss19TC20GA	CGACCTTAGCTCAGTTGGCA	up	inf	0.0012233	0.00102781	0	11.1198
209	ptc-miR6478_1ss21GT	CCGACCTTAGCTCAGTTGGTT	up	inf	0.00054692	0.000262366	0	12.7084
210	ptc-miR6478_L-1R+2_1ss21GA	CGACCTTAGCTCAGTTGGTAGA	up	inf	3.6616e-27	2.13448e-36	0	123.906
211	tae-MIR9775-p3_1ss13TC	GAAAAATCTTATCGTATACATG	down	-inf	0.00022446	8.12405e-05	12.7998	0
212	bdi-MIR7757-p3_1	AAATAGAAGCATGATTCAAC	up	inf	4.8135e-06	5.84493e-07	0	22.2396
213	bdi-MIR7757-p3_2	TAAATAGAAGCATGATTCAAC	up	inf	4.8135e-06	5.84493e-07	0	22.2396
214	bdi-MIR7757-p3_1ss18TA	AGAAGATTAGAAGATTAAG	up	inf	0.00054692	0.000262366	0	12.7084
215	bdi-MIR7757-p5_1ss14AG	AAATAGAAGCATGGTTCAAC	up	inf	0.0027576	0.00203689	0	9.53126
216	stu-MIR7980a-p3_2ss9AC19GT	TTGAAATCCTGAGATGAATT	up	inf	0.0012233	0.00102781	0	11.1198
217	ath-miR8175_L+1	CGATCCCCGGCAACGGCGCCA	up	inf	0.0027576	0.00203689	0	9.53126
218	ath-miR8175_L-1_1ss2AT	TTCCCCGGCAACGGCGCCA	up	inf	1.0161e-06	7.72532e-08	0	25.4167
219	ath-miR8175_L+2	TCGATCCCCGGCAACGGCGCCA	down	-inf	6.6151e-08	3.19713e-09	27.4282	0
220	ath-miR8175_L-1	ATCCCCGGCAACGGCGCCA	up	inf	1.0161e-06	7.72532e-08	0	25.4167
221	gra-MIR8737-p5_2ss13GA20TG	GTTTAGGATTTAAGGTTTAGT	down	-inf	0.00022446	8.12405e-05	12.7998	0
222	tae-MIR9674a-p5_1ss19GT	TAGGATGGCTGGTGCTATTG	up	inf	4.6809e-07	2.01011e-08	0	27.0052
223	tae-MIR9783-p3_2ss4AG17AC	ATAGGCACCGGTGCTTCAGA	up	inf	4.8135e-06	5.84493e-07	0	22.2396
224	ata-MIR9783-p3_1ss17GA_1	AGCACCGGTGCTTAAGAAAAGCC	down	-inf	2.8666e-05	9.2437e-06	16.4569	0
225	ata-miR9863a-3p_1ss14CT	TGAGAAGGTAGATTATAATAGC	down	-inf	7.9957e-05	1.90764e-05	14.6283	0
226	ata-miR9863a-3p_1ss6AC	TGAGACGGTAGATCATAATAGC	up	inf	0.00024605	0.000132719	0	14.2969
227	ata-miR9863a-3p_1ss22CT	TGAGAAGGTAGATCATAATAGT	up	inf	0.0062815	0.00802053	0	7.94272
228	mdm-MIR10989e-p3_2ss19AG21GC	AACACCATTGTCATTGTCGACGA	up	inf	0.0062815	0.00802053	0	7.94272
229	zma-miR319b-5p_L-1R+1	GAGCGTCCTTCAGTCCACTCA	up	inf	2.3004e-05	4.4469e-06	0	19.0625
230	vvi-miR3630-3p_L-2R-2_1ss20CT	TGGGAATCTCTCTGATGT	up	inf	0.0012233	0.00102781	0	11.1198
231	bdi-miR5064_R+2_1ss1CT	TGAATTTGTCCATAGCATCAGCC	down	-inf	0.00063536	0.000345976	10.9713	0
232	bdi-miR5067_R-1_1ss2CG	TGAGCGACAACTAATATGGA	up	inf	0.0027576	0.00203689	0	9.53126
233	gma-miR5368_L+2R+2	AGGGACAGTCTCAGGTAGACAGT	up	inf	0.0012233	0.00102781	0	11.1198
234	ath-miR8175_L-1_1ss2AG	GTCCCCGGCAACGGCGCCA	down	-inf	0.0018183	0.00147337	9.14272	0
235	tae-miR9652-5p_L+2	AACCTGTTTGTCATTAAGTTTCTT	down	-inf	0.0018183	0.00147337	9.14272	0
236	PC-5p-160032_35	TCCAACTTTTGTCTTGACTAGTGT	down	-inf	1.0331e-05	2.17052e-06	18.2854	0
237	PC-3p-59715_84	CTAGTCAAGACAAAAGTTGGATT	up	inf	4.659e-11	6.07079e-14	0	46.0678
238	PC-5p-447215_10	AGCGCTACCGCCGCTGCCCAGACA	down	-inf	1.0331e-05	2.17052e-06	18.2854	0
239	PC-3p-585407_6	TATGTTTGTAGTCACAAAAAAGC	up	inf	0.0027576	0.00203689	0	9.53126
240	PC-3p-49875_97	ATGTAGAATCACCAGGGTAAG	down	-inf	2.8666e-05	9.2437e-06	16.4569	0
241	PC-3p-442664_10	CTCTTTAGTGCCGGTTGTCGAACC	up	inf	0.0062815	0.00802053	0	7.94272
242	PC-3p-124556_45	CTGCTGGTTAGGGTGAAAATGAGA	down	-inf	0.00063536	0.000345976	10.9713	0
243	PC-5p-761106_5	GCGCTACCTCCGCTGCCCGGACA	down	-inf	0.0018183	0.00147337	9.14272	0
244	PC-5p-393471_12	CTGGTGGGCGTACGGAACACGGGT	up	inf	0.0027576	0.00203689	0	9.53126
245	PC-3p-262236_20	CACCCGTGTTCACGTACGCCCATCC	up	inf	0.00024605	0.000132719	0	14.2969
246	PC-3p-28348_151	ATATCTCATTTTCAACTATCC	down	-inf	1.807e-07	6.59821e-09	25.5996	0
247	PC-5p-295642_17	ATTAATTGACACTGAAATGG	down	-inf	1.0331e-05	2.17052e-06	18.2854	0
248	PC-3p-401502_11	ATGGACTTTTGTAGAAGTATTACG	down	-inf	3.7389e-06	5.09658e-07	20.114	0
249	PC-3p-15592_240	TGATTTTCCTCTATAAGCGCACC	up	inf	4.659e-11	6.07079e-14	0	46.0678
250	PC-3p-130411_43	TACAAGATTCTGGGAGAAGCT	down	-inf	7.9957e-05	1.90764e-05	14.6283	0
251	PC-5p-48321_99	TAAACCGGATTTTTCTGAAGCACC	up	inf	0.00054692	0.000262366	0	12.7084
252	PC-3p-336532_14	TGAATTTATGTCTAATTTTCTC	down	-inf	0.00063536	0.000345976	10.9713	0
253	PC-3p-127382_44	GAATTTAGGTCGAATTTTCT	up	inf	0.0012233	0.00102781	0	11.1198
254	PC-5p-226271_24	TGCACCTATAGAGGAAATTGGAC	up	inf	0.0062815	0.00802053	0	7.94272
255	PC-5p-56893_87	TTAGAGATTTCAATGTGGATT	up	inf	0.00024605	0.000132719	0	14.2969
256	PC-5p-226410_24	TAGGATAATTCGCTTTTTGGTAC	up	inf	0.0027576	0.00203689	0	9.53126
257	PC-3p-79602_66	CCCGGCAGTTAGGTAAAGTCACA	up	inf	2.3004e-05	4.4469e-06	0	19.0625
258	PC-3p-175567_32	AAGTAGTACTTTTTGGCCAGAGCT	up	inf	0.00024605	0.000132719	0	14.2969
259	PC-5p-150121_37	TCTGTGAATAATTATAAGAGC	down	-inf	2.8666e-05	9.2437e-06	16.4569	0
260	PC-3p-12263_287	TGATTTTCCTCTATAAGCGCATC	up	inf	6.6089e-23	2.66211e-30	0	103.255
261	PC-3p-225558_24	CAGTGACCCAACTGCACCCTG	up	inf	0.00054692	0.000262366	0	12.7084
262	PC-5p-317596_16	TAAATCTGGTTTTCTGAAGCACC	down	-inf	0.00063536	0.000345976	10.9713	0
263	PC-5p-105283_52	GCGCTGCCCTGTGAGCCTGC	up	inf	1.051e-05	1.14885e-06	0	20.6511
264	PC-5p-51172_95	GGTCCCGGTTGGTGGCTTGAACC	down	-inf	0.00063536	0.000345976	10.9713	0
265	PC-3p-66134_77	TGTAGAAATAGGCACCGGTGCT	up	inf	1.053e-13	1.06517e-17	0	58.7761
266	PC-3p-20814_192	TCTTCTGTAGAAATAGGCACC	up	inf	6.6089e-23	2.66211e-30	0	103.255
267	PC-3p-33755_132	TCTCTTCTGTAGAAATAGGCACC	up	inf	9.9774e-08	2.67797e-09	0	30.1823
268	PC-5p-23331_176	TTTGGACATCCGAGCAGCTCT	down	-inf	0.0018183	0.00147337	9.14272	0
269	PC-3p-277054_19	TAGTACCGTTTGGTGGCACGAACC	up	inf	0.0027576	0.00203689	0	9.53126
270	PC-5p-228411_24	CTGGGCCGTACGGGCCTGCATCCT	up	inf	0.0062815	0.00802053	0	7.94272
271	PC-3p-119380_46	CCGGGACTAATGTGAATATTGCC	up	inf	0.0062815	0.00802053	0	7.94272
272	PC-5p-264926_20	AGCTTTAAGCCTTGAGGAATAGG	up	inf	0.0012233	0.00102781	0	11.1198
273	PC-3p-97579_55	GTCTCTCCTGTAGAAATAGGCATC	down	-inf	7.9957e-05	1.90764e-05	14.6283	0
274	PC-5p-264311_20	CGGTTGGTTGCATGAACCGGGACT	up	inf	0.0062815	0.00802053	0	7.94272
275	PC-3p-18816_208	CTCCTGTAGAAATAGGCACC	up	inf	2.1721e-11	1.60224e-14	0	47.6563
276	PC-3p-80669_65	TTAGTCCCGGTTGGTGGCACCA	up	inf	0.00011124	3.40423e-05	0	15.8854
277	PC-3p-308851_16	TCTAATATTCTCTATAAGCGCATC	down	-inf	0.00063536	0.000345976	10.9713	0
278	PC-3p-203006_27	TTGCCTATTTAGTGAACCATA	down	-inf	6.6151e-08	3.19713e-09	27.4282	0
279	PC-3p-279175_19	AGGAATGTGATTTCATGATGAATT	down	-inf	7.9957e-05	1.90764e-05	14.6283	0
280	PC-3p-224619_25	GAATTATTCTATCAGGACTCCGTT	down	-inf	1.0331e-05	2.17052e-06	18.2854	0
281	PC-3p-220281_25	AGGCCCGTACGGCCCAGTAGGC	up	inf	0.0062815	0.00802053	0	7.94272
282	PC-5p-106999_51	ATTTAATCAACAAGACCGACTGC	up	inf	0.0062815	0.00802053	0	7.94272
283	PC-3p-190189_29	TTCATCGGCAATGATGTGGTA	down	-inf	7.9957e-05	1.90764e-05	14.6283	0
284	PC-3p-293107_18	GGTGAGGGCTCCTCGAGTGT	up	inf	0.0027576	0.00203689	0	9.53126
285	PC-5p-310053_16	ATCAACTCATTTGGACATTTGAGC	up	inf	0.00054692	0.000262366	0	12.7084
286	PC-3p-168247_34	CGAGCTGTTTCTCTGCTAGCT	down	-inf	0.00063536	0.000345976	10.9713	0
287	PC-3p-313885_16	TTGAATTTCCTCTATAAGCG	up	inf	5.05e-05	1.72603e-05	0	17.474
288	PC-5p-55136_89	TGGACTTATGTGCAGCTCTC	up	inf	0.0027576	0.00203689	0	9.53126
289	PC-5p-23294_176	AGAACCGCGACTAAAGGTCCTCC	up	inf	0.00054692	0.000262366	0	12.7084
290	PC-3p-94076_57	ATCGGTGGTAGATTCCTATT	up	inf	2.3004e-05	4.4469e-06	0	19.0625
291	PC-5p-90791_59	TGTAAACTAATATAGGACCGT	up	inf	0.0012233	0.00102781	0	11.1198
292	PC-3p-213_10277	GGGAAAAGAAGGAGTAACGAC	up	inf	0.0027576	0.00203689	0	9.53126
293	PC-3p-182431_31	CGCTCGTAAGGAGCGGTAGTACCG	down	-inf	1.0331e-05	2.17052e-06	18.2854	0
294	PC-5p-153232_37	TGGAGAGATTCCACTATGAA	up	inf	0.0027576	0.00203689	0	9.53126
295	PC-3p-624_3119	TGAATTTCCTCTATAAGCGCATC	up	inf	0	7.04312e-244	0	843.517
296	PC-3p-73230_71	TATGAATTTAGGTTGAATTTTCT	up	inf	0.00054692	0.000262366	0	12.7084
297	PC-3p-246801_22	CAAGGCCTGAAGCTAAGCAACGT	up	inf	0.0062815	0.00802053	0	7.94272
298	PC-5p-48005_100	AATAAACCGAGTTTTTCTGA	up	inf	0.00024605	0.000132719	0	14.2969
299	PC-3p-61515_82	GTCACCAACCGGGACCAAAGGCC	up	inf	4.8135e-06	5.84493e-07	0	22.2396
300	PC-5p-4865_571	CATTTGGACTTATGTGCAGCT	up	inf	0.0012233	0.00102781	0	11.1198
301	PC-3p-44994_105	TTGCCGTAGGCATAGCCCTGC	down	-inf	0.00022446	8.12405e-05	12.7998	0
302	PC-3p-100827_54	TGGACGAGTAATTCCGAACGG	down	-inf	2.8666e-05	9.2437e-06	16.4569	0
303	PC-3p-6580_460	ATGTGGTCTATAGTGGAATC	up	inf	2.2519e-13	4.02348e-17	0	57.1876
304	PC-5p-186250_30	TGAATCTTTGGAAAAAGCTGCA	down	-inf	2.4264e-08	7.50693e-10	29.2567	0
305	PC-3p-211697_26	GAATTTAGGTTGAATTCTCTCTA	up	inf	0.00054692	0.000262366	0	12.7084
306	PC-5p-34793_129	CTTGTCGCAGATATGAATGTATC	up	inf	9.9203e-10	3.3199e-12	0	39.7136
307	PC-5p-76208_68	TTTTGCCCAGAGACAACCAAC	down	-inf	0.00063536	0.000345976	10.9713	0
308	PC-5p-485500_8	GGAAAATTGGACACTCACTGAGA	down	-inf	0.0018183	0.00147337	9.14272	0
309	PC-3p-44988_105	TCTTCTGTAGAAATAGGCACCGGT	up	inf	0.0012233	0.00102781	0	11.1198
310	PC-5p-7283_426	TGAAGGTAGTAACTTAGACTAGT	up	inf	0.0012233	0.00102781	0	11.1198
311	PC-3p-326958_15	ATTTCCGCGACAAATAATTCC	down	-inf	7.9957e-05	1.90764e-05	14.6283	0
312	PC-3p-248_8607	GGAAAAGAAGGAGTAACGAC	up	inf	0.0062815	0.00802053	0	7.94272
313	PC-3p-177974_32	TCTTCTGTAGAAATAGGCACCGG	up	inf	2.2094e-06	1.51575e-07	0	23.8282
314	PC-3p-79163_66	TAAATTTCCTCTATAAGCGCATC	up	inf	2.3004e-05	4.4469e-06	0	19.0625
315	PC-3p-197191_28	GAATTTAGGTTGAATTCTC	up	inf	0.00011124	3.40423e-05	0	15.8854
316	PC-5p-221624_25	TAGCTCTCGGCAAAAAAGACAAAT	down	-inf	2.8666e-05	9.2437e-06	16.4569	0
317	PC-3p-49931_97	TCTGTAGAAATAGGCACCGGTGC	up	inf	0.00011124	3.40423e-05	0	15.8854
318	PC-5p-255005_21	TAGAGATTCCACTATGGACCACGT	down	-inf	2.8666e-05	9.2437e-06	16.4569	0
319	PC-3p-196200_29	GAATTTAGGTTGAATTCTCT	up	inf	0.00054692	0.000262366	0	12.7084
320	PC-3p-91798_58	TTTTTGTCCAGGACACATAC	up	inf	0.0027576	0.00203689	0	9.53126
321	PC-3p-317688_16	CTTTGGTCTCGGTTCGTGGCACC	up	inf	0.00054692	0.000262366	0	12.7084
322	PC-5p-286095_18	ATTTGGAGGATATGCAAGATGAG	down	-inf	7.9957e-05	1.90764e-05	14.6283	0
323	PC-3p-286307_18	CATTTTGTATATTTATGTTGGACC	up	inf	0.0062815	0.00802053	0	7.94272
324	PC-5p-31907_138	TGACCGTAAATTTAACTACC	up	inf	2.2094e-06	1.51575e-07	0	23.8282
325	PC-5p-826630_5	TGATTTTCAGAATACTCTAGTATT	up	inf	0.00011124	3.40423e-05	0	15.8854
326	PC-5p-302247_17	GAAGTGGTTTAGACTGCACAGAGC	down	-inf	4.9473e-07	2.81008e-08	23.7711	0
327	PC-3p-364217_13	TTAAGTGACAATTCTGGGAGAAGC	down	-inf	4.9473e-07	2.81008e-08	23.7711	0
328	PC-3p-334462_15	TTCCGAGATCTGCTTAGACGT	up	inf	0.00024605	0.000132719	0	14.2969
329	PC-5p-132465_42	TCTGTAAGCTAATATAAGAGC	down	-inf	4.9473e-07	2.81008e-08	23.7711	0
330	PC-5p-65204_78	ACATGTACCGTCGGTGTCGGACA	up	inf	2.1346e-09	1.26263e-11	0	38.1251
331	PC-5p-124304_45	AGCATCTGAGAAGCTCTCGGC	up	inf	0.0062815	0.00802053	0	7.94272
332	PC-3p-116492_47	TGAATTTCCTCTATAAGCGCATT	up	inf	0.00011124	3.40423e-05	0	15.8854
333	PC-3p-567595_6	ATTTGGACCGGAGGAAGTAGTAGC	down	-inf	0.0018183	0.00147337	9.14272	0
334	PC-5p-65305_78	GAAACACTGTGTGAGAGAAG	up	inf	9.9203e-10	3.3199e-12	0	39.7136
335	PC-5p-40001_115	GTGAAACACTGTGTGAGAGA	up	inf	4.728e-12	2.17509e-15	0	50.8334
336	PC-3p-94516_57	TAATTTTCCTCTATAAGCGCATC	up	inf	2.3004e-05	4.4469e-06	0	19.0625
337	PC-3p-130362_43	GACCCACAGGGCAGTGCGCC	up	inf	4.8135e-06	5.84493e-07	0	22.2396
338	PC-3p-128202_43	CAGGCCCGTACGGCCCAGTAGGC	down	-inf	8.9157e-09	1.76263e-10	31.0852	0
339	PC-3p-12918_276	TATCCGGGACTCCATTCCAGAAC	up	inf	1.6523e-26	1.57594e-35	0	120.729
340	PC-3p-368189_13	CATCTATTTGAGAACGGAGG	up	inf	0.0027576	0.00203689	0	9.53126
341	PC-3p-127716_44	GATTTTGGACCTGAATGACACACT	down	-inf	0.00022446	8.12405e-05	12.7998	0
342	PC-5p-104761_52	AAACGACGTTTTTTGTGGCTTGT	up	inf	0.00011124	3.40423e-05	0	15.8854
343	PC-5p-278824_19	TAAGAACCTCGACTAAAGGCCCGT	up	inf	0.0062815	0.00802053	0	7.94272
344	PC-5p-310607_16	AAATGTAATTCTTTGTAGAGA	down	-inf	1.0331e-05	2.17052e-06	18.2854	0
345	PC-5p-113500_48	GGTTGGTGGCTTGAACCGGGACC	up	inf	0.00011124	3.40423e-05	0	15.8854
346	PC-5p-2644_921	GATAAGGTAGTAATAATGTCATA	up	inf	4.6545e-48	8.75811e-66	0	225.573
347	PC-3p-149888_38	TTGAATTTCTTCTATAAGCGCATC	down	-inf	1.2092e-09	9.71802e-12	34.7423	0
348	PC-5p-1338_1601	CTGTAAACTAATATAAGAGC	up	inf	2.1721e-11	1.60224e-14	0	47.6563
349	PC-3p-40606_114	GTGACCCAACTGCACCCTGC	up	inf	9.9071e-09	9.38728e-11	0	34.948
350	PC-5p-90612_59	TTGGTACAAAGTTCAGCAAGAGC	up	inf	1.051e-05	1.14885e-06	0	20.6511
351	PC-3p-40578_114	TGAATTTCCTCTATAAGC	up	inf	1.031e-12	2.95651e-16	0	54.0105
352	PC-5p-33476_133	TGGTGGCATGAACCGGGACC	up	inf	2.3004e-05	4.4469e-06	0	19.0625
353	PC-5p-338658_14	ACCAGTGCTTATTTCTACAGGACA	down	-inf	0.00063536	0.000345976	10.9713	0
354	PC-3p-183251_31	ATATGGAGTGATGATTCTGGGAGA	up	inf	0.00054692	0.000262366	0	12.7084
355	PC-3p-242022_22	GTGGCTTGTGGCTAAAACT	up	inf	0.00024605	0.000132719	0	14.2969
356	PC-5p-52872_92	AAATGAATTTGCTGATGGATACC	up	inf	2.1346e-09	1.26263e-11	0	38.1251
357	PC-5p-39452_117	TTAATTGACGCAGCCTCTATA	up	inf	4.8135e-06	5.84493e-07	0	22.2396
358	PC-5p-272455_19	GAAACTTGAAACACCCAAACTGA	up	inf	0.0012233	0.00102781	0	11.1198
359	PC-5p-338045_14	CACACCTATGCCGACGGCCTAGCC	down	-inf	2.8666e-05	9.2437e-06	16.4569	0
360	PC-3p-279895_19	AGTTGAATTTCCTCTAAGCGCATC	down	-inf	0.00022446	8.12405e-05	12.7998	0
361	PC-3p-284751_18	TGGTGAGGTCTCCTCGAGTGT	up	inf	0.0027576	0.00203689	0	9.53126
362	PC-5p-325256_15	CGTGCTGCCCTGTGAGTCTGC	down	-inf	6.6151e-08	3.19713e-09	27.4282	0
363	PC-5p-124607_45	AAAACATTTGGACTTCTGTGCAGC	down	-inf	4.9473e-07	2.81008e-08	23.7711	0
364	PC-5p-66411_77	AGCATCTGAGCAGCTCTCGGC	down	-inf	0.00063536	0.000345976	10.9713	0
365	PC-5p-215288_26	AACCGGGACCAAAGGCCTCTTTT	up	inf	0.0012233	0.00102781	0	11.1198
366	PC-5p-131822_42	CAAGCCGACTGGGACTAATTGGCT	down	-inf	1.0331e-05	2.17052e-06	18.2854	0
367	PC-3p-165313_34	TTTTTGGTGAGAGCTCCTCAGAT	up	inf	0.0062815	0.00802053	0	7.94272
368	PC-3p-238734_23	CATCTTGTGGAAATATTCTGT	up	inf	0.0012233	0.00102781	0	11.1198
369	PC-3p-255210_21	TTCTGTAGAAATAGGCACCGG	up	inf	2.3004e-05	4.4469e-06	0	19.0625
370	PC-5p-5166_548	ACATTTGGACTTATGTGCAGC	up	inf	0.0062815	0.00802053	0	7.94272
371	PC-3p-426540_10	CTATAATGCCATATCCATATTACC	down	-inf	7.9957e-05	1.90764e-05	14.6283	0
372	PC-3p-41069_113	TTTTTGCTGAGAGCTGCACA	up	inf	0.0062815	0.00802053	0	7.94272
373	PC-3p-176616_32	TATAGAACCGACACTAAAGGGCC	up	inf	1.051e-05	1.14885e-06	0	20.6511
374	PC-3p-60430_83	TGAATTTCCTCTATAAGCGCACC	up	inf	9.9774e-08	2.67797e-09	0	30.1823
375	PC-5p-86906_61	GGTTCGGCAACCGGCACTAAAGA	up	inf	2.1346e-09	1.26263e-11	0	38.1251
376	PC-3p-19026_206	TCTCTCCTGTAGAAATAGGCACC	up	inf	2.1721e-11	1.60224e-14	0	47.6563
377	PC-3p-148558_38	AGATTCTGGGAGAAGCTGGGTGG	up	inf	0.00054692	0.000262366	0	12.7084
378	PC-3p-96396_56	TGAATTTCCTCTATAAGCGC	up	inf	5.05e-05	1.72603e-05	0	17.474
379	PC-5p-38440_119	ATTGCAGGATGGCAGGCACACGA	up	inf	2.2519e-13	4.02348e-17	0	57.1876
380	PC-3p-237176_23	AATGGGGCTCAAAGATTTTGGGAG	up	inf	2.1596e-07	5.24105e-09	0	28.5938
381	PC-5p-280742_19	CACGCTGCCCTGTGGGTCTGC	down	-inf	1.807e-07	6.59821e-09	25.5996	0
382	PC-3p-308589_16	ATTTCGAAAGGCTTGAAACTAAT	up	inf	0.00054692	0.000262366	0	12.7084
383	PC-3p-36301_125	ACGAACCGGTACTAATGGGCATC	up	inf	4.6809e-07	2.01011e-08	0	27.0052
384	PC-5p-15557_240	TTTAGCGCCGGTTCGTGACGAAC	up	inf	5.0504e-15	1.97986e-19	0	65.1303
385	PC-5p-13228_272	CTTAGTCTTGGCACTATAAATTT	up	inf	1.5213e-24	1.25093e-32	0	111.198
386	PC-5p-39342_117	CCGTAAATTAATATAAGAGC	up	inf	2.3004e-05	4.4469e-06	0	19.0625
387	PC-3p-158743_35	GGTTGAATTCTCTCTATAGGCGC	up	inf	0.0012233	0.00102781	0	11.1198
388	PC-3p-140803_40	GATGTAACTTACACCTGACC	up	inf	0.00054692	0.000262366	0	12.7084
389	PC-5p-13841_262	CACAAATATAAGATGTTCTG	up	inf	0.0027576	0.00203689	0	9.53126
390	PC-5p-135762_41	TGATGAGACGGTAGATCATAATAGC	up	inf	2.3004e-05	4.4469e-06	0	19.0625
391	PC-3p-204247_27	CCCTTACGAACCGGGACAAATGCC	up	inf	1.051e-05	1.14885e-06	0	20.6511
392	PC-3p-59786_83	GTCTCTTCTGTAGAAATAGGCACC	down	-inf	0.00022446	8.12405e-05	12.7998	0
393	PC-3p-159080_35	GGACGAGTAATTCCGAACGG	up	inf	0.00011124	3.40423e-05	0	15.8854
394	PC-3p-344402_14	TTTCGAAATGCTTGAAGCGAAT	down	-inf	0.00063536	0.000345976	10.9713	0
395	PC-3p-16882_226	ATTGACCCAACTGCAGGTGC	up	inf	0.00011124	3.40423e-05	0	15.8854
396	PC-5p-204509_27	ATGCCCTTATACAGGAAATTTGAC	up	inf	0.0027576	0.00203689	0	9.53126
397	PC-3p-55459_89	ATCTCTTCTGTAGAAATAGGCACC	up	inf	2.1721e-11	1.60224e-14	0	47.6563
398	PC-3p-581082_6	TTGAATTTCCTCTATAAGCGCACCA	down	-inf	3.7389e-06	5.09658e-07	20.114	0
399	PC-3p-48731_99	CGAGATCCAACGGCTGAGGT	up	inf	0.0012233	0.00102781	0	11.1198
400	PC-3p-114196_48	TGGTAATTGATGACAATCTCTAT	up	inf	0.0027576	0.00203689	0	9.53126
401	PC-3p-93240_58	TGCTGAACTTCATACCAAAAAGC	up	inf	0.00054692	0.000262366	0	12.7084
402	PC-5p-136564_41	GGAGTCCTGATAGGATAATTCAC	up	inf	0.0062815	0.00802053	0	7.94272
403	PC-3p-262802_20	TGTTAGCATTGTAAACTCAAATCA	down	-inf	1.358e-06	1.19676e-07	21.9425	0
404	PC-3p-26655_159	CTTCTGTAGAAATAGGCACC	up	inf	5.1915e-16	1.41827e-20	0	69.8959
405	PC-3p-253855_21	TTCAATTTCCTCTATAAGCGCATC	down	-inf	3.7389e-06	5.09658e-07	20.114	0
406	PC-5p-81523_65	ACAATATAGAAGCCAGTC	up	inf	0.00054692	0.000262366	0	12.7084
407	PC-5p-23852_173	GCGCTGCCCTGTGAGTCTGC	up	inf	5.3481e-17	4.60365e-22	0	74.6616
408	PC-5p-265039_20	ACCGCAAATGTGATGACGGAGAGG	up	inf	4.6809e-07	2.01011e-08	0	27.0052
409	PC-5p-140224_40	CAAACCCGAGCGGTAAAAGAGAA	up	inf	2.3004e-05	4.4469e-06	0	19.0625
410	PC-3p-60161_83	TATGAATTTAGGTTGAATTTT	up	inf	1.051e-05	1.14885e-06	0	20.6511
411	PC-3p-322713_15	CCTTTAGTCCCGGTTGGTGCC	up	inf	0.0062815	0.00802053	0	7.94272
412	PC-3p-404985_11	TAACTTACACCTGACCGGGTC	down	-inf	3.7389e-06	5.09658e-07	20.114	0
413	PC-5p-139154_40	GTGGGAATTTTAGTAGTAGCGCC	up	inf	0.00054692	0.000262366	0	12.7084
414	PC-5p-5662_512	ACATTTGGACTTATGTGCAGCT	down	-inf	7.9957e-05	1.90764e-05	14.6283	0
415	PC-5p-155833_36	TCTATGAATAAATATAAGAAC	up	inf	0.0027576	0.00203689	0	9.53126
416	PC-3p-71888_72	TGAATTTCCTCTATAAGCGCAT	up	inf	9.9774e-08	2.67797e-09	0	30.1823
417	PC-5p-5032_560	ACGGCAAAGCCGTCGGCATA	up	inf	5.05e-05	1.72603e-05	0	17.474
418	PC-5p-63221_80	TCTGTAAACTAACATAAGAGC	up	inf	0.0027576	0.00203689	0	9.53126
419	PC-5p-84684_63	AAAATGGATAAAAGAAGATGTATC	down	-inf	0.00063536	0.000345976	10.9713	0
420	PC-3p-223274_25	ATACGAACTCAGAAAAATGCAAAT	down	-inf	1.0331e-05	2.17052e-06	18.2854	0
421	PC-3p-61263_82	TGTGGTCTATAGTGGAATCT	up	inf	0.0027576	0.00203689	0	9.53126
422	PC-5p-79091_66	GCCCTTATACAGGAAATTTGACC	up	inf	4.6809e-07	2.01011e-08	0	27.0052
423	ata-miR396a-5p_2ss20TC21GT	TCCACAGGCTTTCTTGAACCT	up	1.01491	9.664e-07	8.14186e-07	84.113	169.974
424	tae-MIR9664-p5	CGGCATAGAGGCACTGCAAA	up	1.03405	0.0056786	0.00879409	25.5996	52.4219
425	PC-3p-20517_194	AGTGACCCAACTGCACCCTGC	up	1.04094	0.0011582	0.00174102	34.7423	71.4845
426	osa-MIR444b-p5_1	AAGTTGTGCAGTTGTTGTCTC	up	1.0655	0.00031863	0.000298884	40.228	84.1928
427	osa-MIR444b-p5_2	TTTTCTTGCAAGTTGTGCAGT	up	1.0655	0.00031863	0.000298884	40.228	84.1928
428	PC-3p-57593_86	TTGAATTTCCTCTATAAGCGC	up	1.09247	0.0086353	0.00801637	20.114	42.8907
429	PC-3p-1949_1182	TTGAACTAAGGAGGGGTGGA	up	1.09957	0.0019896	0.00163148	27.4282	58.7761
430	tae-MIR531-p5_2ss10CT19AG	TCGCCGGAGTAGCGTGCAGC	up	1.11894	0.021009	0.0278185	14.6283	31.7709
431	PC-5p-32351_137	TTAGAGATTTCACTATAGACT	up	1.11894	0.0098731	0.00835079	18.2854	39.7136
432	bdi-miR7731-5p_R-3_2ss8TC21AC	TTCCAAACTCCTGAGCAAACC	up	1.14278	4.0474e-05	4.45695e-05	43.885	96.9012
433	PC-3p-63874_79	TTGGTTGAACTAAGAAGGGCC	up	1.15958	0.023967	0.0295844	12.7998	28.5938
434	tae-MIR1131-p3	GCAGGATGTTGTCAGTCTGGGCCC	up	1.18933	0.012715	0.0201547	14.6283	33.3594
435	tae-MIR531-p3_2ss19AC20CA	TCGCCGGAGCAGCGTGCACA	up	1.18933	0.012715	0.0201547	14.6283	33.3594
436	PC-5p-23658_174	TGAAACACTGTGTGAGAGAAG	up	1.31784	1.5127e-06	1.24774e-06	42.0565	104.844
437	PC-3p-89834_59	TATCTGGACAAATCTGAGACA	up	1.38197	0.017232	0.014974	9.14272	23.8282
438	tae-MIR5048-p5_2	TTAGACCTAGACATGCAAGTA	up	1.39206	1.0344e-25	1.76211e-26	173.712	455.912
439	tae-MIR5048-p5_1	ATATTTGCAGGTTTTAGGTCT	up	1.39206	1.0344e-25	1.76211e-26	173.712	455.912
440	ptc-miR6478_L-1R-1_1ss6CT	CGACTTTAGCTCAGTTGGT	up	1.44087	1.4979e-21	4.474e-22	131.655	357.422
441	PC-3p-25474_164	GTTACGAACCGGCACTAAAGCCC	up	1.44471	1.2673e-05	6.47164e-06	27.4282	74.6616
442	tae-MIR531-p5_1ss10CA	TCGCCGGAGAAGCGTGCAAC	up	1.47508	0.0096436	0.0150148	9.14272	25.4167
443	PC-5p-47353_101	CTGTAGTTGAGAGGAGCTCGAGA	up	1.60436	0.0015838	0.00218721	10.9713	33.3594
444	PC-5p-98964_55	TTGGAGCGTCCTGTAAATTTGCC	up	1.62298	1.4149e-05	1.13625e-05	20.114	61.9532
445	osa-miR396d_L-1_2ss20GT21GA	CCACAGGCTTTCTTGAACTA	up	1.71455	5.0286e-25	3.1808e-26	98.7414	324.063
446	tae-MIR5048-p3_2	TAGACCTAGACATGCAAGTA	up	1.72406	0	4.80969e-136	528.449	1745.81
447	tae-MIR5048-p3_1	GACCTAGACATGCAAGTATAT	up	1.72406	0	4.80969e-136	528.449	1745.81
448	PC-3p-23176_177	TTTCCGTGACAAGTAATTCC	up	1.73561	0.00046807	0.000410777	10.9713	36.5365
449	bdi-MIR7757-p3_1ss3AG	AGGAGCATGATTCAACCAAT	up	1.74002	1.3629e-33	2.00929e-35	129.827	433.672
450	PC-3p-58252_85	ATCTGGACAAATCTAAGACA	up	1.8674	0.00043912	0.000513255	9.14272	33.3594
451	PC-3p-20566_194	TCCGGACAGCTGTGGTAGTGTTA	up	1.89012	6.1232e-10	1.36639e-10	27.4282	101.667
452	osa-miR166m_L-1_1ss21TA	CGGACCAGGCTTCATTCCCA	up	2.20013	1.5025e-33	2.44633e-36	69.4847	319.297
453	tae-miR9664-3p_L-1	TGCAGTCCTCGATGTCGTAG	up	2.2853	3.6387e-35	4.75957e-38	65.8276	320.886
454	PC-5p-227514_24	ACGGTATGGTATTTATTATGAGG	up	2.56254	6.5248e-08	1.62934e-08	9.14272	54.0105
455	ata-miR9863a-3p_L-1_1ss9TC	GAGAAGGCAGATCATAATAGC	up	2.62298	0	9.41872e-119	140.798	867.345
456	bdi-MIR7757-p5_2ss15AG21AG	TGGATCATGCTTCTGTTTATG	up	2.77101	8.9284e-13	8.7889e-14	12.7998	87.3699
457	ssp-MIR169-p3_2ss13GC17AC	CCCCGTCCGGCCCGGACC	up	2.93451	5.2722e-11	2.90104e-12	9.14272	69.8959
458	bdi-miR1878-3p_L-1_1ss14AG	TTTGTAGTGTTCGGATTGAGTTT	up	3.64501	6.777e-20	3.87805e-23	9.14272	114.375
459	bdi-MIR7757-p5_1ss5AG	TTATGAGCTCATTGAAGTAAC	up	4.67045	0	1.02516e-171	29.2567	745.027

## Sheet: AuHH_L vs AuHC_L
Table S3 continued. Differentially expressed miRNAs* (p <0.05 and |logfoldchange|>1) in response to progeny treatment factor.
*Number of up-regulated miRNAs: 172. Number of down-regulated miRNAs:194.
Index	miRNA name	miRNA sequence	Regulation pattern	log2(fold_change)	pvalue(chi_square_2x2)	pvalue(fisher_test)	AuHC_L (normalised reads count)	AuHH_L (normalised reads count)
1	PC-5p-56851_87	CTGTAAATTTATATAAGAGC	down	-4.02561	7.5114e-09	7.59581e-10	46.2534	2.83997
2	PC-5p-8594_375	TGGATGACACGTGACATTTAC	down	-3.93748	2.7612e-24	1.96004e-29	145.042	9.46658
3	hbr-MIR6171-p5_1ss14GA	GTGGATTGCTGAAAGCTTTG	down	-3.07808	0.00057222	0.000328412	19.986	2.36664
4	PC-5p-82956_64	CTGTGAAGAATTATAAGAGC	down	-2.89521	0.00057526	0.000676605	21.1281	2.83997
5	tae-MIR1128-p3_1ss13CG_5	TTTTGATGACAAGTATTTCCGGA	down	-2.76258	0.00020689	0.000154277	25.6963	3.78663
6	tae-MIR1128-p3_1ss13CG_3	TTTTGATGACAAGTATTTCC	down	-2.76258	0.00020689	0.000154277	25.6963	3.78663
7	tae-MIR1128-p3_1ss13CG_4	TTTTGATGACAAGTATTTCCG	down	-2.76258	0.00020689	0.000154277	25.6963	3.78663
8	tae-MIR1128-p3_1ss13CG_2	ACTAAAATACATGTAGATACATCC	down	-2.76258	0.00020689	0.000154277	25.6963	3.78663
9	tae-MIR1128-p3_1ss13CG_1	ACTAAAATACATGTAGATACATC	down	-2.76258	0.00020689	0.000154277	25.6963	3.78663
10	ata-miR5062a-3p_2ss2TC18AG	GCGGATTTTTCACCAAGGTTCAAG	down	-2.67245	9.8212e-74	7.0599e-83	636.698	99.8724
11	bdi-MIR5066-p3_2ss10GA19CA_2	TTTGGTTGCATTGGCTAGAGCAT	down	-2.59265	0.00071485	0.000730601	22.8412	3.78663
12	bdi-MIR5066-p3_2ss10GA19CA_1	TTTGGTTGCATTGGCTAGAGC	down	-2.59265	0.00071485	0.000730601	22.8412	3.78663
13	PC-5p-320584_16	CTGCTATGTACGACACTTCCTGT	down	-2.59265	0.0074701	0.00525778	14.2757	2.36664
14	ata-miR166c-5p_L-1	GAACGTTGGCTGGCTCGAGG	down	-2.53376	0.0096467	0.00525783	13.7047	2.36664
15	PC-3p-19026_206	TCTCTCCTGTAGAAATAGGCACC	down	-2.53376	0.0096467	0.00525783	13.7047	2.36664
16	PC-5p-310700_16	TTAGTTGGCACTCAAATGGAT	down	-2.40823	0.0006627	0.00075438	25.1253	4.73329
17	gma-miR6300_L-1R+7	TCGTTGTAGTATAGTGGTAAGTAT	down	-2.27072	0.0087485	0.0094272	15.9888	3.3133
18	osa-miR156l-5p_2ss1CT21AT	TGACAGAAGAGAGTGAGCATT	down	-2.21826	0.011172	0.0156189	15.4178	3.3133
19	PC-5p-68047_75	TTACTTGTCTCTGAAATGGATGT	down	-2.17761	0.0082092	0.0141873	17.1309	3.78663
20	tae-MIR1128-p5_1ss16AG_1	TACTCCCTCCGTCCGGAAATACT	down	-2.14519	0.024969	0.0250422	12.5627	2.83997
21	tae-MIR1128-p5_1ss16AG_2	TACTCCCTCCGTCCGGAAATACTT	down	-2.14519	0.024969	0.0250422	12.5627	2.83997
22	tae-MIR1128-p3_1ss9CT_1	AACTATTTTCGGACGGAGGGAGT	down	-2.11202	0.0019181	0.00190443	24.5543	5.67995
23	tae-MIR1128-p3_1ss9CT_2	GATGACAATTATTTCCGGACGGAG	down	-2.11202	0.0019181	0.00190443	24.5543	5.67995
24	PC-3p-168247_34	CGAGCTGTTTCTCTGCTAGCT	down	-2.07808	0.031941	0.0401633	11.9916	2.83997
25	tae-MIR1131-p5_1ss11TG	GGTTCGTGGCGAACCTTTAGCAC	down	-2.04833	8.3526e-05	6.28092e-05	41.1141	9.93991
26	tae-MIR9674a-p5_1ss19GT	TAGGATGGCTGGTGCTATTG	down	-1.97116	6.6395e-05	3.82455e-05	44.5403	11.3599
27	PC-5p-39342_117	CCGTAAATTAATATAAGAGC	down	-1.97116	0.021284	0.0357517	14.8468	3.78663
28	tae-MIR1128-p5_1ss3TC	TGCATCTAGAACTAAAATACATC	down	-1.95522	0.0025896	0.00278647	25.6963	6.62661
29	osa-MIR818c-p5_2ss19GA20GA	TTCGTCCTATAATATAAGAA	down	-1.92862	1.1527e-07	4.25501e-08	81.0862	21.2998
30	PC-3p-61263_82	TGTGGTCTATAGTGGAATCT	down	-1.9228	0.03735	0.0250422	12.5627	3.3133
31	bdi-MIR530b-p3_1ss13GC	GGTGCAGTGGCACATGCAGC	down	-1.91164	2.0144e-09	8.39658e-10	105.069	27.9264
32	tae-MIR9674a-p3_1ss20GT	GTAGGATGGCTGGTGCTATTG	down	-1.87841	0.00047849	0.000361394	36.5459	9.93991
33	tae-MIR1128-p3_8	AACTATTTCCGGACGGAGGGAGT	down	-1.85569	0.000802	0.00060982	34.2618	9.46658
34	tae-MIR1128-p3_17	ATTTCCGGACGGAGGGAGTA	down	-1.85569	0.000802	0.00060982	34.2618	9.46658
35	tae-MIR1128-p3_18	CAACTATTTCCGGACGGAGGGAGT	down	-1.85569	0.000802	0.00060982	34.2618	9.46658
36	tae-MIR1128-p3_28	TATTTCCGGACGGAGGGAGT	down	-1.85569	0.000802	0.00060982	34.2618	9.46658
37	tae-MIR1128-p3_6	AACTAAAATACATCTAGATACAT	down	-1.85569	0.000802	0.00060982	34.2618	9.46658
38	tae-MIR1128-p3_1	AAAATACATCTAGATACATC	down	-1.85569	0.000802	0.00060982	34.2618	9.46658
39	tae-MIR1128-p3_7	AACTAAAATACATCTAGATACATC	down	-1.85569	0.000802	0.00060982	34.2618	9.46658
40	tae-MIR1128-p3_19	CTAAAATACATCTAGATACATC	down	-1.85569	0.000802	0.00060982	34.2618	9.46658
41	tae-MIR1128-p3_4	AAATACATCTAGATACATC	down	-1.85569	0.000802	0.00060982	34.2618	9.46658
42	tae-MIR1128-p3_20	CTAAAATACATCTAGATACATCC	down	-1.85569	0.000802	0.00060982	34.2618	9.46658
43	tae-MIR1128-p3_16	ATCTAGAACTAAAATACATC	down	-1.85569	0.000802	0.00060982	34.2618	9.46658
44	tae-MIR1128-p3_21	CTAAAATACATCTAGATACATCCC	down	-1.85569	0.000802	0.00060982	34.2618	9.46658
45	tae-MIR1128-p3_5	AACTAAAATACATCTAGATAC	down	-1.85569	0.000802	0.00060982	34.2618	9.46658
46	tae-MIR1128-p3_11	ACTAAAATACATCTAGATACATC	down	-1.85569	0.000802	0.00060982	34.2618	9.46658
47	tae-MIR1128-p3_26	TAGAACTAAAATACATCTAGATA	down	-1.85569	0.000802	0.00060982	34.2618	9.46658
48	tae-MIR1128-p3_13	AGAACTAAAATACATCTAGATA	down	-1.85569	0.000802	0.00060982	34.2618	9.46658
49	tae-MIR1128-p3_12	ACTAAAATACATCTAGATACATCC	down	-1.85569	0.000802	0.00060982	34.2618	9.46658
50	tae-MIR1128-p3_25	TAAAATACATCTAGATACATCCC	down	-1.85569	0.000802	0.00060982	34.2618	9.46658
51	tae-MIR1128-p3_2	AAAATACATCTAGATACATCC	down	-1.85569	0.000802	0.00060982	34.2618	9.46658
52	tae-MIR1128-p3_3	AAAATACATCTAGATACATCCCCT	down	-1.85569	0.000802	0.00060982	34.2618	9.46658
53	tae-MIR1128-p3_15	AGAACTAAAATACATCTAGATACA	down	-1.85569	0.000802	0.00060982	34.2618	9.46658
54	tae-MIR1128-p3_22	GAACTAAAATACATCTAGATACA	down	-1.85569	0.000802	0.00060982	34.2618	9.46658
55	tae-MIR1128-p3_27	TAGAACTAAAATACATCTAGATAC	down	-1.85569	0.000802	0.00060982	34.2618	9.46658
56	tae-MIR1128-p3_9	AATACATCTAGATACATC	down	-1.85569	0.000802	0.00060982	34.2618	9.46658
57	tae-MIR1128-p3_23	TAAAATACATCTAGATACATC	down	-1.85569	0.000802	0.00060982	34.2618	9.46658
58	tae-MIR1128-p3_10	ACTAAAATACATCTAGATAC	down	-1.85569	0.000802	0.00060982	34.2618	9.46658
59	tae-MIR1128-p3_24	TAAAATACATCTAGATACATCC	down	-1.85569	0.000802	0.00060982	34.2618	9.46658
60	tae-MIR1128-p3_14	AGAACTAAAATACATCTAGATAC	down	-1.85569	0.000802	0.00060982	34.2618	9.46658
61	PC-5p-23102_177	AGAGATTTCAATGTGAACTACAT	down	-1.85569	7.2995e-05	4.93142e-05	47.9665	13.2532
62	PC-3p-18816_208	CTCCTGTAGAAATAGGCACC	down	-1.85569	0.024536	0.0357517	15.4178	4.25996
63	PC-5p-106244_51	GGAAGGTAGTATCATACACTAGT	down	-1.85569	0.024536	0.0357517	15.4178	4.25996
64	PC-5p-73907_70	ACGAGACCGACTGCGGTGGGAGC	down	-1.85569	0.024536	0.0357517	15.4178	4.25996
65	PC-5p-15047_246	AGACCGATTGTGGCGGGAGC	down	-1.81916	3.9537e-06	2.28306e-06	66.8105	18.9332
66	PC-3p-98625_55	CCACGACGAGTAAATCAGAA	down	-1.81129	0.016166	0.0198153	18.273	5.20662
67	PC-5p-88903_60	TGGACATCTGAGTAGCTCTCAGC	down	-1.80678	0.022288	0.0306213	16.5599	4.73329
68	tae-MIR9668-p3_2ss20GA22AG	AAGTATTTTCGGACGGAGGAAGT	down	-1.80124	0.030843	0.0357517	14.8468	4.25996
69	osa-MIR5071-p5_2ss14GA20AT	CAAGCATCATATCATGGACT	down	-1.7113	0.012015	0.0150061	21.6991	6.62661
70	ptc-MIR6478-p3_2ss5CT20GA	CGACTTTAGCTCAGTTGGTAGAGC	down	-1.68576	0.00063143	0.000884956	41.1141	12.7799
71	PC-5p-48005_100	AATAAACCGAGTTTTTCTGA	down	-1.68576	0.0227	0.0393776	18.273	5.67995
72	PC-5p-7129_433	TGGTGGCTTGAACCGGGACC	down	-1.67348	5.6554e-07	3.68358e-07	89.0806	27.9264
73	osa-MIR818d-p3_4	TTATATTATGGGACGGAGGGAGT	down	-1.66665	0.0047566	0.00503807	28.5515	8.99325
74	osa-MIR818d-p3_1	CTTATATTATGGGACGGAGGGAGT	down	-1.66665	0.0047566	0.00503807	28.5515	8.99325
75	osa-MIR818d-p3_2	TATATTATGGGACGGAGGGAGTA	down	-1.66665	0.0047566	0.00503807	28.5515	8.99325
76	osa-MIR818d-p3_3	TATTATGGGACGGAGGGAGTACT	down	-1.66665	0.0047566	0.00503807	28.5515	8.99325
77	gma-miR156a_R+1	TGACAGAAGAGAGTGAGCACT	down	-1.65976	3.5664e-09	1.78801e-09	125.627	39.7596
78	PC-3p-5550_520	AATGTCACGTGTCATTCATC	down	-1.65824	2.4376e-09	1.5795e-09	128.482	40.7063
79	bdi-miR156b-5p_L-1R+1	GACAGAAGAGAGTGAGCACT	down	-1.6447	3.0152e-10	8.74667e-11	145.042	46.3862
80	stu-MIR8005a-p3_1ss5GA	GTTTAGGGTTTAGGGTTTAGGGTT	down	-1.61865	0.03895	0.0468158	15.9888	5.20662
81	osa-miR396d_L-1R-2	CCACAGGCTTTCTTGAAC	down	-1.61176	0.00069831	0.000759734	43.3983	14.1999
82	PC-5p-86858_61	CAGGACGTTGCAACATTAACACC	down	-1.61176	0.01652	0.0150062	21.6991	7.09993
83	PC-3p-6580_460	ATGTGGTCTATAGTGGAATC	down	-1.58698	1.4988e-05	8.99918e-06	72.5208	24.1398
84	ata-miR166d-5p_L-1	GAATGTTGTCTGGCTCGGGG	down	-1.58438	4.1833e-07	2.8072e-07	99.3592	33.133
85	PC-5p-11017_311	CATTTGGACTTATGTGCAGC	down	-1.56618	1.0052e-05	6.95837e-06	77.089	26.0331
86	PC-5p-4865_571	CATTTGGACTTATGTGCAGCT	down	-1.56162	8.8813e-09	4.87261e-09	131.337	44.4929
87	tae-MIR1128-p3_1ss10CG	TGATGACAAGTATTTCCGGA	down	-1.53376	0.009632	0.0111854	27.4094	9.46658
88	PC-5p-8345_384	TGGATAAAAGAAGATGTATC	down	-1.53199	1.8765e-06	1.42009e-06	93.0778	32.1864
89	tae-miR408_L-2	GCACTGCCTCTTCCCTGGC	down	-1.5254	1.4411e-23	9.21837e-25	412.854	143.419
90	osa-miR5071_L-1_1ss15GA	CAAGCATCATATCATGGACA	down	-1.52377	3.6299e-25	2.40955e-26	443.69	154.305
91	PC-3p-46127_103	CTTCTGTAGAAATAGGCACCGGT	down	-1.50519	0.019966	0.0192319	22.8412	8.04659
92	PC-3p-248_8607	GGAAAAGAAGGAGTAACGAC	down	-1.50153	0	1.15494e-118	2159.06	762.533
93	bdi-MIR7757-p5_1ss5AG	TTATGAGCTCATTGAAGTAAC	down	-1.45049	0	2.30232e-278	5395.66	1974.26
94	osa-miR399d	TGCCAAAGGAGAGTTGCCCTG	down	-1.42826	0.007329	0.00677874	33.1197	12.3066
95	PC-3p-16882_226	ATTGACCCAACTGCAGGTGC	down	-1.426	0.00049958	0.000537634	55.9609	20.8265
96	mes-miR159c_L-1R+2_1ss7GT	TTGGATTGAAGGGAGCTCTGTT	down	-1.40823	0.0098823	0.0138968	31.4066	11.8332
97	PC-5p-47718_100	GTACTGCAGGGCGCAGTTGGGCC	down	-1.40823	0.021025	0.0240235	25.1253	9.46658
98	PC-5p-7283_426	TGAAGGTAGTAACTTAGACTAGT	down	-1.40348	2.8713e-06	2.02077e-06	103.927	39.2863
99	tae-MIR1120a-p5_2ss11AC19AG	CCGTCCCATACTATAAGAGC	down	-1.38175	0.011907	0.0138969	30.8356	11.8332
100	tae-MIR396-p3	CTCCGCCTGTTGATGGTTCA	down	-1.37966	0.0003374	0.000335588	62.8133	24.1398
101	ptc-miR6478_L-1R-1	CGACCTTAGCTCAGTTGGT	down	-1.35953	3.3003e-08	2.75714e-08	153.036	59.6395
102	ath-MIR5645e-p5_2ss13AT17AG	AATAAACAAGTCTTTAGA	down	-1.34873	0.038865	0.0487945	21.6991	8.51992
103	osa-MIR437-p5_2ss17TA18AG_1	TTGACCAAGTTTGTAGAGAA	down	-1.3454	8.3057e-10	6.04411e-10	192.437	75.7326
104	osa-MIR437-p5_2ss17TA18AG_2	TTGACCAAGTTTGTAGAGAAA	down	-1.3454	8.3057e-10	6.04411e-10	192.437	75.7326
105	ata-miR164c-3p	CACGTGTTCTTCTCCTCCATC	down	-1.32048	0.00035323	0.000392659	67.3815	26.9798
106	osa-miR168a-3p_L-4	CCGCCTTGCACCAAGTGAAT	down	-1.31235	0	0	12628.3	5084.97
107	tae-MIR531-p5_2ss10CG19AG	TCGCCGGAGGAGCGTGCAGC	down	-1.30559	1.6951e-43	5.89453e-45	1028.42	416.056
108	PC-5p-20905_191	ACATCCGAGGAGCTCTCACT	down	-1.29626	0.014589	0.0117028	32.5487	13.2532
109	PC-3p-66163_77	ACAATTGCCAGAACTGAACTAGT	down	-1.29538	0.013013	0.01386	33.6908	13.7265
110	PC-5p-1180_1804	GATGGATGACACGTGACATT	down	-1.27548	3.722e-15	1.17964e-15	347.186	143.419
111	tae-MIR530-p3	TCCTGTAGGTGCAGTGGCATA	down	-1.27356	6.713e-13	2.9758e-13	290.654	120.226
112	tae-MIR1125-p3_2ss4TC19CT	TCTCGTTGGTTAAATTTATGGTC	down	-1.27072	0.044464	0.0343084	22.8412	9.46658
113	tae-miR1127a_L+3R+1_1ss7TC	TACTCCCTCCGTTCGGAATTACT	down	-1.25794	4.3632e-05	4.54548e-05	96.2185	40.233
114	PC-5p-36544_124	GCTCCTCTGACGTACGGCGCACT	down	-1.24376	0.023291	0.0319256	30.2646	12.7799
115	osa-MIR812q-p3_1ss8TG	CACTTATGTTGGGACGGAGG	down	-1.22587	0.0027245	0.00280719	54.2478	23.1931
116	hvu-miR444b_L-1	GCAGTTGCTGTCTCAAGCTT	down	-1.22289	4.246e-05	4.22214e-05	101.643	43.5463
117	osa-miR1436_L+2	TTACATTATGGGACGGAGGGAGT	down	-1.21826	0.024658	0.0230233	30.8356	13.2532
118	gma-MIR4995-p5_1ss21GC	CAGTGGCTTGGTTAAGGGAAC	down	-1.21826	0.024658	0.0230233	30.8356	13.2532
119	PC-5p-32040_138	TGCTCGAGATACAAAAATGA	down	-1.21414	0.031151	0.027654	28.5515	12.3066
120	PC-3p-26227_161	TCTCTCGTGTAGAAATAGGCACC	down	-1.17514	0.011539	0.0093088	41.6852	18.4598
121	PC-5p-23294_176	AGAACCGCGACTAAAGGTCCTCC	down	-1.17451	0.024427	0.030389	33.1197	14.6732
122	PC-5p-6182_481	TTGCTCGAGATACAAAAATG	down	-1.17343	0.00010789	0.000137923	98.2171	43.5463
123	ptc-miR6478_L-1R+2_1ss21GA	CGACCTTAGCTCAGTTGGTAGA	down	-1.15908	2.4175e-06	2.16837e-06	149.039	66.7394
124	osa-miR166m_L-1_1ss21TA	CGGACCAGGCTTCATTCCCA	down	-1.15744	7.9792e-15	4.42179e-15	405.431	181.758
125	osa-miR156l-5p_L-1R-1	GACAGAAGAGAGTGAGCAT	down	-1.15707	8.1005e-05	8.37145e-05	104.498	46.8596
126	osa-miR399d_L-1	GCCAAAGGAGAGTTGCCCTG	down	-1.12288	0.00084391	0.00072832	79.3731	36.4463
127	far-MIR1134-p5_2ss9GA19GC	AACAAGAAAAAGAGATCAC	down	-1.11266	0.006233	0.00663728	54.2478	25.0864
128	PC-3p-26255_161	TGTTAGTTAAATCTTTGGTC	down	-1.11026	0.020927	0.0234492	38.83	17.9865
129	PC-5p-19400_202	ATAATAGACAAGTCTTTTGA	down	-1.10185	0.00058459	0.000716759	87.3675	40.7063
130	bdi-miR156b-5p_1ss20CT	TGACAGAAGAGAGTGAGCAT	down	-1.09604	8.4595e-05	0.000104037	115.348	53.9595
131	PC-5p-1338_1601	CTGTAAACTAATATAAGAGC	down	-1.07605	3.5497e-10	2.2765e-10	304.359	144.365
132	tae-MIR5048-p5_2	TTAGACCTAGACATGCAAGTA	down	-1.07421	9.5906e-50	4.47974e-51	1702.24	808.446
133	tae-MIR5048-p5_1	ATATTTGCAGGTTTTAGGTCT	down	-1.07421	9.5906e-50	4.47974e-51	1702.24	808.446
134	osa-miR168a-5p	TCGCTTGGTGCAGATCGGGAC	down	-1.0695	0	4.98625e-176	6035.78	2875.95
135	tae-MIR5048-p3_2	TAGACCTAGACATGCAAGTA	down	-1.05675	0	1.57221e-190	6689.61	3215.8
136	tae-MIR5048-p3_1	GACCTAGACATGCAAGTATAT	down	-1.05675	0	1.57221e-190	6689.61	3215.8
137	bdi-MIR7757-p3_1	AAATAGAAGCATGATTCAAC	down	-1.05171	0.003353	0.00416844	69.6656	33.6064
138	bdi-MIR7757-p3_2	TAAATAGAAGCATGATTCAAC	down	-1.05171	0.003353	0.00416844	69.6656	33.6064
139	PC-5p-18866_207	GCCTTTAAGGCACCTGCCTTT	down	-1.04124	0.014185	0.0140305	49.6796	24.1398
140	ptc-miR6478_L-1R-1_1ss6CT	CGACTTTAGCTCAGTTGGT	down	-1.03855	3.4011e-07	2.99919e-07	215.849	105.079
141	tae-miR9773	TTTGTTTTTATGTTATTTTGTGAA	down	-1.03491	0	5.33057e-245	8962.31	4374.03
142	ata-miR166b-5p_L-3R+1	AATGACGCCGGGTCCGAAAG	down	-1.02456	0.016426	0.018523	49.1086	24.1398
143	osa-miR827_L-1	TAGATGACCATCAGCAAACA	down	-1.01874	0	2.20306e-93	3515.83	1735.22
144	ata-miR9863a-5p_L-1	GTTATGATCTGCTTCTCATC	down	-1.01519	1.2188e-13	7.44869e-14	477.381	236.191
145	bdi-miR171c-5p_1ss9GT	CGGTATTGTTGCGGTTCAATC	up	inf	0.00080351	0.000519987	0	9.93991
146	ata-miR399a-5p_R-1_1ss20CT	GGGCGCTTCTCCATTGGCATG	up	inf	0.0062087	0.0050258	0	6.62661
147	hvu-MIR6200-p5_1ss15AT	TTTCCCAGTGACAGTAGGGGCAGC	up	inf	0.020733	0.0228038	0	4.73329
148	bdi-miR164a-5p_L-1R+1	GGAGAAGCAGGGCACGTGCAA	up	inf	0.0083641	0.0107054	0	6.15328
149	osa-miR166g-3p_L+1_1ss21TC	ATCGGACCAGGCTTCATTCCCC	down	-inf	0.010378	0.016856	7.42339	0
150	osa-MIR167h-p3_1	CATGCTGTAGTTTCATCTGC	down	-inf	8.7742e-22	4.21479e-29	103.927	0
151	osa-MIR167h-p3_2	TCATGCTGTAGTTTCATCTGC	down	-inf	8.7742e-22	4.21479e-29	103.927	0
152	bdi-miR167a_R+1_1ss21AT	TGAAGCTGCCAGCATGATCTTT	up	inf	0.0014327	0.00110763	0	8.99325
153	zma-miR167e-5p_R+2	TGAAGCTGCCAGCATGATCTGGC	up	inf	0.0001088	5.37995e-05	0	13.2532
154	zma-miR172e_L-1R+1	GAATCTTGATGATGCTGCATT	down	-inf	0.0138	0.0168561	6.85236	0
155	ppe-miR399b_L+1R-1_1ss3CG	TTGTGCCAAAGGAGAATTGCC	up	inf	0.0046171	0.00502575	0	7.09993
156	sbi-MIR437p-p3_1ss9AT	ATTTTTTCTATAAACTTGGTC	up	inf	0.03858	0.0485741	0	3.78663
157	osa-MIR812q-p3_1	CACTTATTTTGGGACGGAGG	down	-inf	5.7908e-05	1.23131e-05	18.273	0
158	osa-MIR812q-p3_2	TATTTTGGGACGGAGGTAGT	down	-inf	5.7908e-05	1.23131e-05	18.273	0
159	osa-MIR818d-p3_2ss15GT21TC	TTATGGGACGGAGGTAGTACC	up	inf	0.015279	0.0228036	0	5.20662
160	osa-MIR818d-p3_2ss5TC20GA	CTTACATTATGGGACGGAGAGAGT	up	inf	0.028227	0.0485741	0	4.25996
161	tae-MIR1120a-p3_2ss19TC20TC	TATGAGACGGAGGGAGTACC	down	-inf	0.024583	0.0330043	5.7103	0
162	hvu-MIR1120-p3_2ss18GA19AG	TCTTATATTATGGGACGAGGGAGT	up	inf	0.015279	0.0228036	0	5.20662
163	tae-MIR1120a-p3_1ss4TC	TTACATTATGAGACGGAGGGAGT	down	-inf	0.018393	0.0330042	6.28133	0
164	tae-MIR1120a-p3_1ss9AT	ATATTATGTGACGGAGGGAGT	up	inf	3.5142e-05	1.18568e-05	0	15.1465
165	tae-MIR1120a-p3_1ss5TC	CTTACATTATGAGACGGAGGGAGT	up	inf	0.015279	0.0228036	0	5.20662
166	tae-MIR1128-p3_1ss21AC_2	ATTTCCGGACGGAGGGAGTACT	down	-inf	0.0014778	0.00118132	11.4206	0
167	tae-MIR1128-p5_12	TCCGTCCGAAAATACTTGTCATC	down	-inf	0.024583	0.0330043	5.7103	0
168	tae-MIR1128-p5_1ss5CT	CGTCTGAAAATACTTGTCATC	up	inf	0.011291	0.0107055	0	5.67995
169	tae-MIR1128-p5_10	TCCCTCCGTCCGAAAATACTTGTC	down	-inf	0.024583	0.0330043	5.7103	0
170	tae-MIR1128-p3_2ss14CG21CT	ATTTTGATGACAAGTATTTCT	up	inf	0.020733	0.0228038	0	4.73329
171	tae-MIR1128-p5_2ss7AG20TC	CGTCCGGAAATACTTGTCACC	up	inf	0.0062087	0.0050258	0	6.62661
172	tae-MIR1128-p3_2ss12CG20GA	TTTGATGACAAGTATTTCCAGAC	down	-inf	0.0078201	0.00863574	7.99442	0
173	tae-MIR1128-p3_2ss11CA18CT	TTGATGACAAATATTTCTGGA	up	inf	0.03858	0.0485741	0	3.78663
174	tae-MIR1128-p5_3	CGTCCGAAAATACTTGTCATC	down	-inf	0.024583	0.0330043	5.7103	0
175	tae-MIR1128-p3_1ss15CG_1	CATTTTGATGACAAGTATTTC	up	inf	0.020733	0.0228038	0	4.73329
176	tae-MIR1128-p5_1ss3AG	CGGAAATACTTGTCATCAAAA	up	inf	0.03858	0.0485741	0	3.78663
177	tae-MIR1128-p5_4	CGTCCGAAAATACTTGTCATCAAA	down	-inf	0.024583	0.0330043	5.7103	0
178	tae-MIR1128-p3_2ss12CG21GA	TTTGATGACAAGTATTTCCGAAC	down	-inf	0.018393	0.0330042	6.28133	0
179	tae-MIR1128-p5_1ss2AG	GGAAATACTTGTCATCAAAA	down	-inf	0.018393	0.0330042	6.28133	0
180	tae-MIR1128-p5_1ss9AT_1	TCCGTCCGTAAATACTTGTC	up	inf	0.020733	0.0228038	0	4.73329
181	tae-MIR1128-p5_8	TACTCCCTCCGTCCGAAAATACT	down	-inf	0.024583	0.0330043	5.7103	0
182	tae-MIR1128-p5_2ss9AT21AC	TCCGTCCGTAAATACTTGTCC	up	inf	0.0014327	0.00110763	0	8.99325
183	tae-MIR1128-p5_1	AAATACTTGTCATCAAAATGAAT	down	-inf	0.024583	0.0330043	5.7103	0
184	tae-MIR1128-p5_7	GTCCGAAAATACTTGTCATC	down	-inf	0.024583	0.0330043	5.7103	0
185	tae-MIR1128-p5_2	CCGTCCGAAAATACTTGTCA	down	-inf	0.024583	0.0330043	5.7103	0
186	tae-MIR1128-p5_6	CTCCGTCCGAAAATACTTGTCATC	down	-inf	0.024583	0.0330043	5.7103	0
187	tae-MIR1128-p5_2ss1CG17AG	GTACTCCCTCCGTCCGGAAATACT	up	inf	0.015279	0.0228036	0	5.20662
188	tae-MIR1128-p5_9	TCCCTCCGTCCGAAAATACTTGT	down	-inf	0.024583	0.0330043	5.7103	0
189	tae-MIR1128-p5_1ss9GT	CTCCGTCCTAAAATACTTGTC	up	inf	0.015279	0.0228036	0	5.20662
190	tae-MIR1128-p3_1ss21AC_1	ATTTCCGGACGGAGGGAGTAC	down	-inf	0.0014778	0.00118132	11.4206	0
191	tae-MIR1128-p5_11	TCCGTCCGAAAATACTTGTCA	down	-inf	0.024583	0.0330043	5.7103	0
192	tae-MIR1128-p3_2ss13CG22GA	TTTTGATGACAAGTATTTCCGAAC	up	inf	0.03858	0.0485741	0	3.78663
193	tae-MIR1128-p5_5	CTCCGTCCGAAAATACTTGTC	down	-inf	0.024583	0.0330043	5.7103	0
194	tae-MIR1128-p5_1ss9AT_2	TCCGTCCGTAAATACTTGTCA	up	inf	0.020733	0.0228038	0	4.73329
195	tae-miR1130b-3p_R+2_1ss6TC	TCTTACATTATGGGACGGAGGGA	down	-inf	0.024583	0.0330043	5.7103	0
196	tae-miR1130b-3p_L-2R+2	TTATATTATGGGACGGAGGGA	up	inf	0.011291	0.0107055	0	5.67995
197	hvu-miR1436_L+1R-2	TACATTATGGGACGGAGGGA	down	-inf	0.010378	0.016856	7.42339	0
198	hvu-miR5049b_R-1_1ss8AC	AGTATTTCGGTACAGAGGGA	down	-inf	0.0138	0.0168561	6.85236	0
199	hvu-MIR5049f-p3_1ss7GA	AATATGAATCGGAGGGAGTACT	up	inf	0.028227	0.0485741	0	4.25996
200	hvu-MIR5049f-p3_1ss8CT	TATGGATTGGAGGGAGTACT	down	-inf	0.010378	0.016856	7.42339	0
201	hvu-miR5049c_L-2_1ss6AC	ACACTTATTTTGGGACGGAGG	up	inf	1.4679e-08	6.37714e-10	0	28.3997
202	bdi-MIR5064-p3	ATTTGTCCATAGCATCAGCCA	up	inf	0.015279	0.0228036	0	5.20662
203	bdi-MIR5164-p5_1ss14CG	TTGTCTAGATACGGATGTACC	up	inf	0.028227	0.0485741	0	4.25996
204	bdi-MIR5180a-p5_1ss16TG	TCCAAAATAAGTGTCGCAGTT	up	inf	0.028227	0.0485741	0	4.25996
205	sbi-MIR6232a-p3_1ss3AT	TATTTTGGAACGGAGGGAGTACT	down	-inf	0.0138	0.0168561	6.85236	0
206	bdi-MIR7731-p5_1ss15CA	ACTTGTTTTTCATTAAGCTTCT	up	inf	0.0034391	0.00235941	0	7.57326
207	tae-MIR9668-p3_1ss5GC	ACAACTATTTTCGGACGGAGGGA	down	-inf	0.00085554	0.00031759	12.5627	0
208	tae-MIR9668-p3_2ss18GA22AG	AAGTATTTTCGGACGGAAGGAGT	down	-inf	0.018393	0.0330042	6.28133	0
209	tae-miR9668-5p_2ss1CT17TC	TCAATGACAAGTATTTCCGGA	up	inf	0.015279	0.0228036	0	5.20662
210	tae-MIR9668-p3_1ss10TC	ACAAGTATTCTCGGACGGAGG	up	inf	0.0046171	0.00502575	0	7.09993
211	tae-MIR9668-p3_1ss1AG	GATGACAAGTATTTTCGGACGGA	down	-inf	9.8815e-05	2.35105e-05	17.1309	0
212	tae-MIR9668-p3_2ss17GA23AG	CAAGTATTTTCGGACGAAGGGAGT	up	inf	0.028227	0.0485741	0	4.25996
213	tae-MIR9783-p3_2ss7AG20AC_2	GAAATAGGCACCGGTGCTTCAGA	down	-inf	0.024583	0.0330043	5.7103	0
214	tae-MIR9783-p3_2ss7AG20AC_1	GAAATAGGCACCGGTGCTTC	down	-inf	0.024583	0.0330043	5.7103	0
215	tae-MIR9783-p3_2ss5AG18AC_1	AATAGGCACCGGTGCTTCAG	up	inf	0.0019159	0.00110765	0	8.51992
216	tae-MIR9783-p3_2ss5AG18AC_2	AATAGGCACCGGTGCTTCAGA	up	inf	0.0019159	0.00110765	0	8.51992
217	tae-miR9783_2ss4AG17AC	ATAGGCACCGGTGCTTCAGAA	up	inf	0.020733	0.0228038	0	4.73329
218	ata-MIR9783-p3_2ss9GT18GA	AAGCACCGTTGCTTAAGAAAAGCC	up	inf	0.0034391	0.00235941	0	7.57326
219	ata-miR9783-3p_R+1_2ss18AG19GA	ATAAGCACCGGTGCTTAGAGAA	up	inf	0.0083641	0.0107054	0	6.15328
220	ata-MIR9783-p3_2ss17AG18GA	TAAGCACCGGTGCTTAGAGAA	up	inf	0.020733	0.0228038	0	4.73329
221	tae-MIR9783-p3_2ss6AG19AC	AAATAGGCACCGGTGCTTCAG	up	inf	0.0025653	0.00235939	0	8.04659
222	ata-MIR9783-p3_1ss16GA	GCACCGGTGCTTAAGAAAAGCCT	down	-inf	0.0044637	0.00443744	9.13648	0
223	osa-MIR159d-p5_1ss9GT	AGCTGCCGTTTCATGGATACC	down	-inf	0.0059035	0.00443744	8.56545	0
224	osa-MIR159c-p5	TTTGCATGACCCGGGAGATGAA	down	-inf	0.018393	0.0330042	6.28133	0
225	osa-MIR160f-p5_1ss9GT	TTGGCATTTAGGGAGTCATGC	up	inf	1.6188e-06	2.70349e-07	0	20.3531
226	osa-MIR160f-p5_2ss9GT19TA	TTGGCATTTAGGGAGTCAAGC	up	inf	3.8085e-16	4.20253e-20	0	58.6928
227	nta-MIR172e-p3_2ss15CG19TA	ATTGGAACGATACAGAGAA	down	-inf	0.0025625	0.00228654	10.2785	0
228	osa-miR396d_1ss20GA	TCCACAGGCTTTCTTGAACAG	up	inf	0.00019201	0.0001146	0	12.3066
229	hvu-MIR444b-p5	AGTTGTGCAGTTGCTGTCTCA	up	inf	0.0010724	0.00110763	0	9.46658
230	ptc-miR530a_L+1_1ss9GT	CTGCATTTTCACCTGCACCTT	up	inf	0.0014327	0.00110763	0	8.99325
231	tae-MIR1128-p3_1ss15CG_2	CATTTTGATGACAAGTATTTCCG	up	inf	0.020733	0.0228038	0	4.73329
232	tae-MIR1128-p3_1ss15CG_3	GAACTAAAATACATGTAGATACA	up	inf	0.020733	0.0228038	0	4.73329
233	tae-MIR1139-p3_1ss17TC_2	GGGACATGTGATGTTACAGTAACT	up	inf	0.028227	0.0485741	0	4.25996
234	tae-MIR1139-p3_1ss17TC_1	GGGACATGTGATGTTACAGTAAC	up	inf	0.028227	0.0485741	0	4.25996
235	osa-miR1432-5p_L-2R+1_1ss10GT	CAGGAGATATGACACCGACA	down	-inf	2.9588e-07	1.04167e-08	29.6935	0
236	mtr-MIR2592bj-p5_2ss12TC19AT	ATTCCCACTGTCCCTGTCT	up	inf	0.011291	0.0107055	0	5.67995
237	aly-MIR3445-p3_2ss3AT17CT	TCTAGCGAACCATCACTTT	up	inf	0.028227	0.0485741	0	4.25996
238	tae-MIR5048-p3_1ss4AC	CCTCGACATGCAAGTATATT	down	-inf	0.001945	0.00118133	10.8496	0
239	hvu-MIR5049a-p5_2ss6TA20TA	TCTGTACCTAAATACTTGTAGT	up	inf	0.03858	0.0485741	0	3.78663
240	bdi-miR5054_1ss9GT	TCCCCACGTTCGGCGCCA	up	inf	0.028227	0.0485741	0	4.25996
241	ata-miR9674c-3p_L-1R+1_1ss10GT	GTGCTATGTATAAATTCAACC	up	inf	1.1201e-34	2.07833e-44	0	133.479
242	osa-miR5072_L-4_1ss13GT	TCCCCAGCTGAGTCGCCA	up	inf	2.1384e-06	2.70349e-07	0	19.8798
243	osa-miR5073_L-1R+1_1ss19TA	TTTGGTGAATCGGAAACAATTTT	down	-inf	6.4918e-07	2.02191e-08	27.9805	0
244	osa-miR5073_R+1_1ss19TA	GTTTGGTGAATCGGAAACAATTTT	down	-inf	0.0078201	0.00863574	7.99442	0
245	osa-MIR5083-p5	CTACAATTATCTGATCAAC	up	inf	0.020733	0.0228038	0	4.73329
246	gma-MIR5368-p5_2ss9GT19TC	CTGGGATTTGCTTTGGGCCTT	up	inf	0.0019159	0.00110765	0	8.51992
247	gma-MIR5368-p5_2ss7AT24CA	CATCAGTGAGATACCACTCTGGAAG	up	inf	0.020733	0.0228038	0	4.73329
248	hbr-MIR6173-p5	AGCCGTAAACGATGGATA	up	inf	0.015279	0.0228036	0	5.20662
249	ath-miR8175_L+4	GTTCGATCCCCGGCAACGGCGCCA	up	inf	0.011291	0.0107055	0	5.67995
250	gma-miR6300_R+1_2	GTCGTTGTAGTATAGTGGT	up	inf	0.020733	0.0228038	0	4.73329
251	gma-miR6300_R+1_1	GTCGTTGTAGTATAGTGGC	up	inf	0.020733	0.0228038	0	4.73329
252	gma-miR6300_R+6	GTCGTTGTAGTATAGTGGTAAGTA	up	inf	0.0019159	0.00110765	0	8.51992
253	ptc-miR6478_R-3	CCGACCTTAGCTCAGTTG	up	inf	0.011291	0.0107055	0	5.67995
254	ptc-miR6478_2ss10GA21GA	CCGACCTTAACTCAGTTGGTA	up	inf	0.0025653	0.00235939	0	8.04659
255	tae-MIR9775-p3_1ss13TC	GAAAAATCTTATCGTATACATG	down	-inf	0.024583	0.0330043	5.7103	0
256	ath-miR8175_L-1	ATCCCCGGCAACGGCGCCA	up	inf	0.0046171	0.00502575	0	7.09993
257	ath-miR8175_L+1_1ss9GT	CGATCCCCTGCAACGGCGCCA	up	inf	0.0034391	0.00235941	0	7.57326
258	gra-MIR8723b-p3_2ss7AG18AG	AAATTAGATTGCTCAAAGC	up	inf	0.015279	0.0228036	0	5.20662
259	gma-miR482b-3p	TCTTCCCTACACCTCCCATACC	up	inf	0.00080351	0.000519987	0	9.93991
260	PC-3p-234382_23	CTGTCAGTTACCCAACTGCACCCT	up	inf	0.0034391	0.00235941	0	7.57326
261	PC-3p-218579_25	GGAGAGATTAGATACTTTGTGAT	down	-inf	0.018393	0.0330042	6.28133	0
262	PC-5p-271034_19	ATGGATGACACGTGACATTTA	up	inf	0.0019159	0.00110765	0	8.51992
263	PC-3p-111215_49	TGTCACGTTTCATTCATCAGG	up	inf	0.00045224	0.000244112	0	10.8866
264	PC-5p-308907_16	CTTACCTTGATGCTTCTACA	down	-inf	0.024583	0.0330043	5.7103	0
265	PC-3p-49875_97	ATGTAGAATCACCAGGGTAAG	up	inf	7.0324e-07	5.95804e-08	0	21.7731
266	PC-5p-366990_13	GGGCGCAGTTGGGCCACTGACAGG	up	inf	0.03858	0.0485741	0	3.78663
267	PC-5p-153052_37	GGACGAGTATGTGCAGCTGC	down	-inf	1.5327e-05	1.78237e-06	21.1281	0
268	PC-3p-94953_57	AGCTGCACATCCGCGTCCAAG	up	inf	4.6583e-05	1.1857e-05	0	14.6732
269	PC-3p-70465_73	ATGGACTGCCAAAGTTTGTGAATT	down	-inf	0.024583	0.0330043	5.7103	0
270	PC-3p-130411_43	TACAAGATTCTGGGAGAAGCT	up	inf	0.015279	0.0228036	0	5.20662
271	PC-3p-62080_81	TGGCTGGTTCTATGGATAAAT	up	inf	0.00019201	0.0001146	0	12.3066
272	PC-3p-25379_165	CATCTGCCTATGACTTCTCGT	up	inf	3.0607e-07	2.797e-08	0	23.1931
273	PC-3p-118437_47	TTGGTCCCTGTTGGTGGCACCAAC	up	inf	0.015279	0.0228036	0	5.20662
274	PC-5p-150121_37	TCTGTGAATAATTATAAGAGC	up	inf	0.0046171	0.00502575	0	7.09993
275	PC-3p-66134_77	TGTAGAAATAGGCACCGGTGCT	up	inf	0.020733	0.0228038	0	4.73329
276	PC-5p-60273_83	TCCTGATGTATGACATGTGGCATT	up	inf	0.0002553	0.0001146	0	11.8332
277	PC-5p-119181_46	CCATTAGTCCCGGTTGGTGGCACC	up	inf	0.028227	0.0485741	0	4.25996
278	PC-3p-40026_115	AAAGGCAGTTCCCTTAAGGCA	up	inf	1.5123e-05	2.61313e-06	0	16.5665
279	PC-5p-143273_39	TTGGAGAGATTCCACTATGAA	up	inf	0.028227	0.0485741	0	4.25996
280	PC-5p-99134_55	AATTACTTTTCTCTGAAATGGATG	up	inf	0.0014327	0.00110763	0	8.99325
281	PC-5p-61246_82	TCTGTAAATAAATATAAGATC	up	inf	0.028227	0.0485741	0	4.25996
282	PC-5p-160886_35	AAAATGAATAAAAGGGAATGTATC	up	inf	0.0025653	0.00235939	0	8.04659
283	PC-3p-25417_164	AATGCTTTTTGATTTGTGAATGCC	up	inf	1.9333e-08	6.37714e-10	0	27.9264
284	PC-3p-129125_43	AGTGACTTATTTTGCCAAACAGAC	up	inf	0.0025653	0.00235939	0	8.04659
285	PC-5p-172641_33	TTAATTTAATCAACAAGACCGACT	up	inf	0.028227	0.0485741	0	4.25996
286	PC-5p-167723_34	TTGGTGGCCTGAACCGGGACC	up	inf	0.028227	0.0485741	0	4.25996
287	PC-3p-96252_56	AAGTGAATTAGACCAAATTATATC	up	inf	0.00045224	0.000244112	0	10.8866
288	PC-3p-232393_24	GTCAGTGACCCAACTGCACCCTGC	up	inf	0.028227	0.0485741	0	4.25996
289	PC-5p-12689_280	TGATGGATTACATGTGGCATT	up	inf	2.241e-14	8.36619e-18	0	51.5929
290	PC-5p-127932_43	GATTCAGGCCGACTGCTGAGCAGT	up	inf	0.020733	0.0228038	0	4.73329
291	PC-3p-150793_37	ACATGTCATCCATCAGGACGGATC	up	inf	0.015279	0.0228036	0	5.20662
292	PC-5p-55911_88	TTGCTCGATATACAAAAATGA	up	inf	1.1425e-05	2.61307e-06	0	17.0398
293	PC-5p-278824_19	TAAGAACCTCGACTAAAGGCCCGT	up	inf	0.03858	0.0485741	0	3.78663
294	PC-5p-83976_63	TGTCACAGTTATGGATGTATC	up	inf	0.0083641	0.0107054	0	6.15328
295	PC-3p-89834_59	TATCTGGACAAATCTGAGACA	up	inf	0.011291	0.0107055	0	5.67995
296	PC-5p-124607_45	AAAACATTTGGACTTCTGTGCAGC	up	inf	0.0062087	0.0050258	0	6.62661
297	PC-5p-66411_77	AGCATCTGAGCAGCTCTCGGC	up	inf	0.00014449	5.37995e-05	0	12.7799
298	PC-5p-131822_42	CAAGCCGACTGGGACTAATTGGCT	up	inf	0.020733	0.0228038	0	4.73329
299	PC-5p-74487_70	AAGACCGATTGCGGCGGGAGC	up	inf	0.0083641	0.0107054	0	6.15328
300	PC-3p-117977_47	ATTCCTCAAGGCTTGAAGCGAACC	up	inf	0.015279	0.0228036	0	5.20662
301	PC-5p-237637_23	ATGGGTGGACTAGATATACGTTGC	up	inf	4.6583e-05	1.1857e-05	0	14.6732
302	PC-5p-78754_67	ATCAAAATTGATAAAAAGAGATGT	up	inf	0.0010724	0.00110763	0	9.46658
303	PC-5p-123114_45	TAATGTAATACGTTTTTTGACACT	up	inf	0.020733	0.0228038	0	4.73329
304	PC-5p-48775_98	AACATTTGTACTTATGTGCAGC	up	inf	2.8255e-06	5.75883e-07	0	19.4065
305	PC-5p-13228_272	CTTAGTCTTGGCACTATAAATTT	down	-inf	0.010378	0.016856	7.42339	0
306	PC-3p-17181_223	ATTTCCGATACAAGTAATTCC	up	inf	3.7103e-09	6.59749e-11	0	30.7664
307	PC-5p-50072_96	GAGCCTTATTGAATATCTACA	up	inf	2.3204e-07	1.31309e-08	0	23.6664
308	PC-3p-35128_128	TTGCCATATGCATAGCCCTGC	up	inf	2.8191e-09	6.59749e-11	0	31.2397
309	PC-3p-231084_24	GAGTGTATTCGCATATGTATGAGC	up	inf	0.028227	0.0485741	0	4.25996
310	PC-5p-32351_137	TTAGAGATTTCACTATAGACT	up	inf	0.020733	0.0228038	0	4.73329
311	PC-3p-57550_86	AATCCCGGTATTAGAATAGTTATT	up	inf	0.00045224	0.000244112	0	10.8866
312	PC-5p-84649_63	GATGGATTACACGTGACATT	down	-inf	1.6783e-08	1.85572e-10	35.9749	0
313	PC-5p-155833_36	TCTATGAATAAATATAAGAAC	up	inf	0.020733	0.0228038	0	4.73329
314	PC-3p-1834_1238	GCTCCCCCTTCGAGCGTGGCC	up	inf	1.7856e-28	3.38449e-36	0	108.392
315	osa-miR827	TTAGATGACCATCAGCAAACA	up	1.00098	0	8.10567e-189	1799.31	3601.09
316	stu-miR156f-5p_R+2_1ss1CT	TTGACAGAAGAGAGTGAGCACC	up	1.00939	0.00025728	0.000400924	27.9805	56.3262
317	PC-3p-25987_162	TCGAGATCCAACGGCTGAGGT	up	1.01878	0.025346	0.0291785	10.2785	20.8265
318	PC-3p-16666_228	ATTCCTGAAGGCTTGAAGCTA	up	1.02696	0.0092376	0.0126941	13.7047	27.9264
319	tae-MIR1120a-p5_2ss12AC20AG	TCCGTCCCATACTATAAGAGC	up	1.05121	0.0055223	0.00719509	14.8468	30.7664
320	tae-miR9777_L+2	GCAGCAAACATATCTGAGCACA	up	1.06631	0.016078	0.0164027	10.8496	22.7198
321	PC-3p-8909_365	TCTCCTGTAGAAATAGGCACC	up	1.07323	0.045026	0.0359615	7.42339	15.6199
322	PC-3p-27244_156	TCTCCTGTAGAAATAGGCACCGGT	up	1.07977	0.012355	0.011023	11.4206	24.1398
323	ata-miR9674c-5p_L+1R-1	TTGAATTTTTCCATAGCATCA	up	1.10258	4.748e-13	3.71558e-13	91.3648	196.195
324	bdi-miR156h-3p_L+1	TGCTCACTGCTCTTCCTGTCATC	up	1.11394	0.014229	0.0198291	10.2785	22.2465
325	PC-3p-37850_121	AGACACTTATTTTAGGACAGA	up	1.12521	0.010922	0.011023	10.8496	23.6664
326	gma-miR6300_R+5	GTCGTTGTAGTATAGTGGTAAGT	up	1.16985	0.022852	0.0292928	7.99442	17.9865
327	bdi-MIR171a-p5	TGATTGAGCCGCGCCAATATC	up	1.18221	1.7377e-12	2.02396e-12	75.0904	170.398
328	osa-miR444a-3p.2	TGCAGTTGCTGCCTCAAGCTT	up	1.20948	5.261e-24	3.84802e-24	146.755	339.377
329	PC-3p-20517_194	AGTGACCCAACTGCACCCTGC	up	1.28567	0.0055314	0.00890051	9.70751	23.6664
330	PC-3p-26637_159	AATAGGCACCGATGCTTCAGA	up	1.31424	0.005842	0.00690119	9.13648	22.7198
331	csi-miR399f-3p_1ss9GT	CGCCAAAGTAGAATTGCCCTG	up	1.34819	0.0080165	0.0125775	7.99442	20.3531
332	ath-miR8175_L+2	TCGATCCCCGGCAACGGCGCCA	up	1.36155	0.0235	0.028536	5.7103	14.6732
333	PC-3p-68584_75	TTTCCGAGACAAGTAATTCCAAAC	up	1.36671	0.030933	0.0349949	5.13927	13.2532
334	bra-miR156a-5p_R+1_1ss9GT	TGACAGAATAGAGTGAGCACT	up	1.38027	1.2427e-15	8.15958e-16	69.0946	179.865
335	PC-3p-20350_195	CCATTGACCCAACTGCAGGTGC	up	1.42972	0.00072073	0.000534621	11.4206	30.7664
336	tae-miR408	CTGCACTGCCTCTTCCCTGGC	up	1.4371	0.0032257	0.00690118	8.56545	23.1931
337	tae-MIR396-p3_1ss1TC	CCTCCGCCTGTTGATGGTTCA	up	1.44548	7.0183e-07	1.01974e-06	23.9832	65.3194
338	gma-MIR5368-p3_2ss1AT18CA_1	TGAGATACCACTCTGGAAG	up	1.46624	0.019633	0.0217721	5.13927	14.1999
339	gma-MIR5368-p3_2ss1AT18CA_3	TGAGATACCACTCTGGAAGAGCT	up	1.46624	0.019633	0.0217721	5.13927	14.1999
340	gma-MIR5368-p3_2ss1AT18CA_2	TGAGATACCACTCTGGAAGAGC	up	1.46624	0.019633	0.0217721	5.13927	14.1999
341	osa-MIR818d-p3_1ss5TC	CTTACATTATGGGACGGAGGGAGT	up	1.46624	0.0025928	0.00447319	8.56545	23.6664
342	PC-3p-130990_43	ACCCGGCATTTGGGTAAAGTCACA	up	1.51355	0.015593	0.0133685	5.13927	14.6732
343	tae-MIR1128-p5_1ss4TC	ATGCATCTAGAACTAAAATACATC	up	1.51355	0.00062613	0.00062339	10.2785	29.3464
344	PC-5p-88951_60	TTGGACATCTGAGTAGCTCTCAGC	up	1.60375	0.034917	0.0478227	3.42618	10.4132
345	PC-5p-69050_74	TGAAACACTGTCTGAGAGAAG	up	1.60375	0.0097833	0.00811162	5.13927	15.6199
346	ptc-miR6478_R+1_1ss21GA	CCGACCTTAGCTCAGTTGGTAG	up	1.64984	0.00087082	0.00129242	7.99442	25.0864
347	PC-5p-25986_162	TCCGTAAATTAATATAAGAGC	up	1.67681	0.016446	0.025624	3.99721	12.7799
348	PC-5p-42007_111	ACTCATTTTGCTCCGTATGTAGTC	up	1.68347	0.0099841	0.0133685	4.56824	14.6732
349	PC-3p-53598_91	ATAATTTTTTATATAAACTTGGTC	up	1.72928	0.0078468	0.0133684	4.56824	15.1465
350	ath-miR8175_L-2	TCCCCGGCAACGGCGCCA	up	1.84746	7.5276e-11	3.54011e-11	23.4122	84.2526
351	PC-5p-221477_25	TATACCCGTTCATCGGCTCC	up	1.88456	0.00055411	0.000556417	6.28133	23.1931
352	ptc-miR6478_R-2	CCGACCTTAGCTCAGTTGG	up	1.93091	1.6265e-06	9.08697e-07	11.4206	43.5463
353	tae-MIR399-p5_1ss20CT	GGGCGCTTCTCCCTTGGCATG	up	1.93873	0.0023076	0.00289459	4.56824	17.5132
354	gma-MIR5368-p3_1ss15CA_1	GATACCACTCTGGAAGAGC	up	1.96632	0.0037306	0.00317622	3.99721	15.6199
355	gma-MIR5368-p3_1ss15CA_2	GATACCACTCTGGAAGAGCT	up	1.96632	0.0037306	0.00317622	3.99721	15.6199
356	PC-3p-56801_87	GGGACGAACCGGGACCAATGTGCC	up	2.05121	0.00053327	0.000578399	5.13927	21.2998
357	cas-miR5139_L-1_1ss5CT	AACTTGGCTCTGATACCA	up	2.13138	0.0013577	0.0010394	3.99721	17.5132
358	PC-5p-9911_337	TACCCTCGCCGGAGCAGCGTG	up	2.21236	2.6491e-09	2.53422e-09	12.5627	58.2195
359	PC-3p-49397_97	TTTGCCATAGGCATAGCCCTG	up	2.23178	0.00011852	0.00010878	5.13927	24.1398
360	tae-MIR1127b-p5_2ss19CA21AC	TGTCCGGAAATACTTGTCATC	up	2.2736	0.0012912	0.000575216	3.42618	16.5665
361	PC-5p-5430_528	TTTTGCTGTTTGTCATCTAACC	up	2.30217	3.0936e-17	4.34658e-18	22.8412	112.652
362	tae-MIR1120a-p5_1ss20AT	TCCGTCCCATAATATAAGATC	up	2.7649	0.0001428	0.000169539	2.85515	19.4065
363	PC-3p-43733_108	TTGCCGTATGCATAGCCCTGC	up	2.79967	0.00010928	9.12448e-05	2.85515	19.8798
364	cas-miR5139_L-1	AACCTGGCTCTGATACCA	up	2.86313	8.6009e-08	5.22234e-08	5.13927	37.393
365	osa-miR166m_1ss9GT	TCGGACCATGCTTCATTCCCT	up	3.94521	1.9359e-23	7.84559e-27	6.85236	105.552
366	PC-5p-2477_971	TGATGGATTACACGTGACATT	up	4.40388	9.7053e-36	1.9652e-42	7.42339	157.145

## Sheet: AuHH_G vs AuHC_G
Table S3 continued. Differentially expressed miRNAs* (p <0.05 and |logfoldchange|>1) in response to progeny treatment factor.
*Number of up-regulated miRNAs: 315. Number of down-regulated miRNAs:145.
Index	miRNA name	miRNA sequence	Regulation pattern	log2(fold_change)	pvalue(chi_square_2x2)	pvalue(fisher_test)	AuHC_G (normalised reads count)	AuHH_G (normalised reads count)
1	PC-5p-153384_37	ATGTCCTTTGATGCTGGTTCGACC	down	-2.60191	2.9561e-10	7.24555e-11	60.7242	10.0025
2	PC-5p-33589_133	CAACCAAGGTCCTCGGAATG	down	-2.26487	5.6825e-06	6.32851e-06	36.055	7.50188
3	tae-MIR1120b-p5_1ss16AG	CCAAAATATAAGAACGTTTTT	down	-2.18687	0.0051228	0.00616822	14.2322	3.12578
4	PC-3p-224619_25	GAATTATTCTATCAGGACTCCGTT	down	-2.18687	7.5351e-05	8.80887e-05	28.4645	6.25157
5	ata-MIR5168-p5	TTGTTGTCTGGTTCAAGGTCT	down	-2.08734	0.0083588	0.0106393	13.2834	3.12578
6	PC-3p-128202_43	CAGGCCCGTACGGCCCAGTAGGC	down	-2.04248	1.7616e-05	1.75387e-05	36.055	8.7522
7	PC-5p-36005_125	CCAACCGGCACTAAAGAGTGGGGA	down	-1.96448	1.4304e-12	4.7027e-13	102.472	26.2566
8	bdi-MIR169a-p3	GATCGGCGAGTTGTTCTTGGC	down	-1.86494	0.0012003	0.00115252	22.7716	6.25157
9	gma-miR482b-3p	TCTTCCCTACACCTCCCATACC	down	-1.75391	5.562e-05	4.10639e-05	37.9526	11.2528
10	PC-5p-421935_11	GGTTCGTGGCTGAAACCGGGACT	down	-1.73941	0.0029385	0.00308148	20.8739	6.25157
11	gma-MIR6300-p5_5	TAGTATAGTGGTAAGTATTCCC	down	-1.71739	0.0013363	0.00248388	24.6692	7.50188
12	gma-MIR6300-p5_6	TGTAGTATAGTGGTAAGTATTCCC	down	-1.71739	0.0013363	0.00248388	24.6692	7.50188
13	gma-MIR6300-p5_4	GTTGTAGTATAGTGGTAAGTATT	down	-1.71739	0.0013363	0.00248388	24.6692	7.50188
14	gma-MIR6300-p5_2	CGTTGTAGTATAGTGGTAAGTAT	down	-1.71739	0.0013363	0.00248388	24.6692	7.50188
15	gma-MIR6300-p5_3	GTGGTAAGTATTCCCGCC	down	-1.71739	0.0013363	0.00248388	24.6692	7.50188
16	gma-MIR6300-p5_1	AGTATAGTGGTAAGTATTCCCGCC	down	-1.71739	0.0013363	0.00248388	24.6692	7.50188
17	PC-3p-75701_69	CGAACGGAGGGAGTACATACTATC	down	-1.66604	2.8168e-05	3.03502e-05	43.6455	13.7535
18	PC-3p-45166_105	TTGAATTTCCTCTATAAGCGCATT	down	-1.60191	1.441e-06	1.03013e-06	60.7242	20.005
19	PC-5p-70401_73	TCAGGACGTTGCAACATTAACACC	down	-1.60191	0.00065529	0.00075768	30.3621	10.0025
20	PC-3p-308851_16	TCTAATATTCTCTATAAGCGCATC	down	-1.60191	0.0070613	0.00797816	18.9763	6.25157
21	PC-5p-36149_125	TCTGTAAATTAATATAAGAGC	down	-1.60191	0.0070613	0.00797816	18.9763	6.25157
22	PC-3p-426540_10	CTATAATGCCATATCCATATTACC	down	-1.60191	0.0070613	0.00797816	18.9763	6.25157
23	PC-3p-54972_89	CGATGTAACTTACACCTGACC	down	-1.54533	3.1442e-05	3.73555e-05	47.4408	16.2541
24	PC-3p-106901_51	CCTCCAGTCGGCCTGCTGTGGGCC	down	-1.5348	0.00014563	0.000178197	39.8503	13.7535
25	tae-miR531_L-2R+2_1	CTCGCCGGAGCAGCGTGCAAC	down	-1.52391	7.4001e-07	9.5186e-07	68.3147	23.756
26	tae-miR531_L-2R+2_2	CTCGCCGGAGCAGCGTGCACA	down	-1.52391	7.4001e-07	9.5186e-07	68.3147	23.756
27	PC-5p-157388_36	TTGAAGGCTGTTTCCATTAACC	down	-1.49499	0.0033039	0.00338049	24.6692	8.7522
28	PC-5p-152112_37	TAGCTTTAAGCCTTGAGGAATAGG	down	-1.49499	0.0033039	0.00338049	24.6692	8.7522
29	PC-5p-69934_73	TTTAGTCGCGGTTGCTTAAGAACC	down	-1.47638	0.00015017	0.000154839	41.7479	15.0038
30	PC-3p-137169_41	AAACCGGGACCAAAGGGTGGCATT	down	-1.43198	0.0015335	0.00157397	30.3621	11.2528
31	PC-5p-61246_82	TCTGTAAATAAATATAAGATC	down	-1.40926	0.00032901	0.000358926	39.8503	15.0038
32	PC-3p-115580_48	TTGAATTTTCTCTATAAGCGCACC	down	-1.33887	0.003365	0.00366734	28.4645	11.2528
33	gma-MIR5368-p3_2ss2AT19CA_1	GTGAGATACCACTCTGGAA	down	-1.33887	0.0007094	0.000813666	37.9526	15.0038
34	gma-MIR5368-p3_2ss2AT19CA_2	GTGAGATACCACTCTGGAAGAGCT	down	-1.33887	0.0007094	0.000813666	37.9526	15.0038
35	PC-3p-29371_147	AGGTTGAATTCTCTCTATAAGCGC	down	-1.29852	3.7051e-07	3.45017e-07	89.1887	36.2591
36	tae-miR531_L-2_1ss13CG	CTCGCCGGAGGAGCGTGCA	down	-1.27998	0.037844	0.0474145	15.181	6.25157
37	osa-MIR812q-p3_1ss21TG	CACTTATTTTGGGACGGAGGGAGT	down	-1.27998	0.037844	0.0474145	15.181	6.25157
38	osa-miR1432-5p_1ss1AC	CTCAGGAGAGATGACACCGAC	down	-1.27998	0.0033171	0.00565142	30.3621	12.5031
39	PC-3p-286307_18	CATTTTGTATATTTATGTTGGACC	down	-1.27998	0.037844	0.0474145	15.181	6.25157
40	PC-3p-372048_13	AACACAAACCGGTACTAAAGGGGC	down	-1.27998	0.037844	0.0474145	15.181	6.25157
41	PC-3p-351854_13	AACCGGGACTAAAGAGGGGCATT	down	-1.27998	0.037844	0.0474145	15.181	6.25157
42	PC-5p-192232_29	GCCACCAACCGGTACTAAAGGCCC	down	-1.27998	0.037844	0.0474145	15.181	6.25157
43	PC-3p-74679_70	GTTCGGGCAGCTGCGGTAGTGCT	down	-1.2751	1.8556e-08	1.46369e-08	111.96	46.2616
44	tae-MIR531-p3_2ss19AC20CA	TCGCCGGAGCAGCGTGCACA	down	-1.26487	0.0015029	0.00180039	36.055	15.0038
45	hvu-MIR6200-p5_1ss15AT	TTTCCCAGTGACAGTAGGGGCAGC	down	-1.25399	0.016363	0.0266706	20.8739	8.7522
46	PC-5p-10070_333	CGTGATCCAAATAGTTATTCTAAT	down	-1.24346	6.9447e-15	4.6842e-15	222.023	93.7735
47	PC-3p-18846_207	ACTAGTCAAGACAAAAGTTGGATT	down	-1.23268	2.3926e-12	2.6023e-12	182.173	77.5195
48	PC-5p-25986_162	TCCGTAAATTAATATAAGAGC	down	-1.22994	3.12e-05	4.04145e-05	64.5195	27.5069
49	tae-MIR5048-p5_2ss11TG19AG	AATGATCAAGGAATTTGTGA	down	-1.20763	3.0234e-05	4.9176e-05	66.4171	28.7572
50	csi-miR399f-3p_1ss9GT	CGCCAAAGTAGAATTGCCCTG	down	-1.18687	0.00029492	0.000428962	51.236	22.5056
51	PC-3p-72763_71	CTCTTTAGTGCCGGTTGTAGAACC	down	-1.18687	0.0014117	0.00223072	39.8503	17.5044
52	PC-5p-99557_54	TTTTGACCATAGATCTAACTAATA	down	-1.16379	0.00013059	0.000119478	58.8266	26.2566
53	PC-3p-105749_52	TGAATTTATGTTGAATTCTCTCTA	down	-1.15445	5.8534e-06	9.79842e-06	83.4958	37.5094
54	bdi-MIR396a-p3	TTGATGGTTCAAGAAAGTCCT	down	-1.12274	0.00011928	0.000143707	62.6218	28.7572
55	PC-3p-36458_124	AGACCCACAGGGCAGTGCGCC	down	-1.11648	0.00025824	0.00024671	56.9289	26.2566
56	PC-5p-46106_103	CGCGCTGCCCTGTGAGCCTGC	down	-1.09941	0.0012276	0.000902492	45.5431	21.2553
57	PC-3p-17181_223	ATTTCCGATACAAGTAATTCC	down	-1.08734	0.0005324	0.00060317	53.1337	25.0063
58	bdi-MIR7775-p5_1ss12AT	TAAACCGGTTTTTTCTGAAGCACC	down	-1.08734	0.00010759	0.000142545	66.4171	31.2578
59	ata-miR5062a-3p_2ss2TC18AG	GCGGATTTTTCACCAAGGTTCAAG	down	-1.07466	8.6373e-08	8.09757e-08	129.039	61.2654
60	sbi-MIR6233-p3_2ss17AG24CA	TTTGGTTTTGGTAATTGATGACAA	down	-1.06757	0.00050314	0.000500134	55.0313	26.2566
61	PC-5p-228411_24	CTGGGCCGTACGGGCCTGCATCCT	down	-1.06134	0.032874	0.046293	20.8739	10.0025
62	PC-3p-192289_29	ATTCCTTAAGGCTTGAAGCGAACC	down	-1.06134	0.032874	0.046293	20.8739	10.0025
63	tae-miR9677a_1ss9GT	TGGCCGTTTGTAGAGTAGGAGA	down	-1.05648	9.6053e-05	0.000114772	70.2123	33.7585
64	PC-5p-33369_133	TGCCCTTATACAGGAAATTTGACC	down	-1.03801	1.7552e-05	3.05796e-05	87.291	42.5107
65	osa-miR319a-3p.2-3p_L+1R+1_1ss9GT	CTTGGACTTAAGGGTGCTCCCT	down	-1.03395	5.4054e-29	2.42784e-29	593.959	290.073
66	osa-miR399d_L-1	GCCAAAGGAGAGTTGCCCTG	down	-1.03254	0.00044566	0.000566067	58.8266	28.7572
67	PC-3p-208818_27	TTGAATTTCCTCTATAAGCGCATA	down	-1.01695	0.0022453	0.00249156	45.5431	22.5056
68	PC-3p-108876_50	TCAAGGCCTGAAGCTAAGCAACGT	down	-1.01695	0.030722	0.0262066	22.7716	11.2528
69	PC-3p-182431_31	CGCTCGTAAGGAGCGGTAGTACCG	down	-1.01695	0.030722	0.0262066	22.7716	11.2528
70	bdi-miR159a-3p_L-1R+1	TTGGATTGAAGGGAGCTCTC	down	-1.00527	7.4752e-05	8.74854e-05	77.8029	38.7597
71	PC-3p-116737_47	GTCCGGATAGCTGTGGTAGTGTTA	down	-1.00118	4.0126e-09	3.41701e-09	172.684	86.2716
72	tae-MIR160-p3_1ss10CT	TCTCTCTCTTTCTCTCTCTCTCTC	up	inf	0.015421	0.0317202	0	6.25157
73	ata-miR169d-5p_L-1R+1	AGCCAAGGATGACTTGCCGGC	up	inf	0.015421	0.0317202	0	6.25157
74	tae-miR398_L-1R+1	GTGTTCTCAGGTCGCCCCCGC	up	inf	0.015421	0.0317202	0	6.25157
75	tae-MIR1122c-p3_2	TATTATGGGACGGAGGGAGT	up	inf	0.00017495	6.75414e-05	0	15.0038
76	tae-MIR1847-p3_2ss13TC21TC	ACATGCCATTGACCCAACTGC	up	inf	0.0079653	0.00803227	0	7.50188
77	tae-MIR5049-p5_1ss8AG	ATTACTTGTCTTAGATTTGTC	up	inf	1.2007e-09	6.65016e-12	0	39.3849
78	tae-MIR5049-p3_2ss13CT18GA	AATAATATGGATTGGAGAGAGT	up	inf	0.015421	0.0317202	0	6.25157
79	tae-MIR5050-p3	CCATGATGAGGTCGTTCAACC	down	-inf	0.00016855	8.03173e-05	13.2834	0
80	osa-MIR6253-p3	CAACAATCATTTTCCTCTCATTA	up	inf	2.721e-05	4.48331e-06	0	18.7547
81	stu-MIR8005a-p3_1ss5GA	GTTTAGGGTTTAGGGTTTAGGGTT	down	-inf	0.00049592	0.000342646	11.3858	0
82	tae-miR9657b-5p_1ss5TC	TTCGCCGGAGAAGCATGTTGC	up	inf	0.004155	0.00404767	0	8.7522
83	tae-MIR9666c-p5	ATTCGGATTCGCCATCATACG	up	inf	0.00021543	6.75414e-05	0	14.587
84	tae-MIR9666c-p3	CGGTTGGCTGTATGATGGCGA	up	inf	0.00075679	0.00052082	0	12.0864
85	tae-MIR9666a-p5	TTCGCCATCATACGCCCAACC	up	inf	8.4439e-07	3.99611e-08	0	25.8398
86	tae-MIR9666b-p5	ATTCGGATTCGCCATCATACG	up	inf	0.00021543	6.75414e-05	0	14.587
87	tae-MIR9674b-p3	GGCTGATGCTATGAATAACT	up	inf	0.0011544	0.00103071	0	11.2528
88	ata-miR9674a-3p_L-1R+1_1ss2TC	CAAGATGGCTGATGCTATGGA	up	inf	0.0011544	0.00103071	0	11.2528
89	tae-MIR9676-p3	ACGGCCTGATGACATCCACG	up	inf	9.3866e-05	3.42431e-05	0	16.2541
90	ata-miR9677-5p	TTCCACTCTACCAACAGCCACG	down	-inf	0.0014754	0.00146177	9.48816	0
91	tae-MIR9779-p3	ACCTATGATGAGTTGCGAACT	up	inf	0.00017495	6.75414e-05	0	15.0038
92	osa-miR166g-3p_L-1	CGGACCAGGCTTCATTCCTC	up	inf	0.00032699	0.000133325	0	13.7535
93	bdi-miR167c-3p_L-1_5ss5AG10GT13-A22TC23CT	ATCGTGCTTTGACAGTTTCACT	down	-inf	5.7761e-05	1.88265e-05	15.181	0
94	bdi-miR167c-5p_1ss22AT	TGAAGCTGCCAGCATGATCTGT	up	inf	2.721e-05	4.48331e-06	0	18.7547
95	zma-miR393b-3p_2ss5A-21GA	ATCATGCGATCCTTTTGGAAG	up	inf	0.015421	0.0317202	0	6.25157
96	gma-miR396a-5p_1ss9CT	TTCCACAGTTTTCTTGAACTG	up	inf	0.015421	0.0317202	0	6.25157
97	gma-miR396a-3p	TTCAATAAAGCTGTGGGAAG	up	inf	0.015421	0.0317202	0	6.25157
98	osa-miR399d	TGCCAAAGGAGAGTTGCCCTG	up	inf	0.004155	0.00404767	0	8.7522
99	sbi-MIR437p-p3_1ss9AT	ATTTTTTCTATAAACTTGGTC	down	-inf	0.00049592	0.000342646	11.3858	0
100	osa-MIR437-p5_2ss16TA17AG	TGACCAAGTTTGTAGAGAAA	up	inf	0.0079653	0.00803227	0	7.50188
101	tae-MIR531-p5_2ss10CT19AG	TCGCCGGAGTAGCGTGCAGC	up	inf	2.721e-05	4.48331e-06	0	18.7547
102	tae-MIR531-p5_1	GCCGGAGCAGCGTGCAAC	up	inf	0.015421	0.0317202	0	6.25157
103	tae-MIR531-p5_2	TCGCCGGAGCAGCGTGCAAC	up	inf	0.015421	0.0317202	0	6.25157
104	osa-MIR812q-p3_2ss14AG21TG	CACTTATTTTGGGGCGGAGGGAGT	down	-inf	0.00016855	8.03173e-05	13.2834	0
105	osa-MIR812q-p3_1ss3TG	GCGGCACTTATTTTGGGACG	up	inf	0.00061319	0.0002634	0	12.5031
106	osa-MIR818d-p3_1ss15CT	CTTATATTATGGGATGGAGGGAGT	up	inf	0.015421	0.0317202	0	6.25157
107	osa-MIR818d-p3_2ss15GT21TC	TTATGGGACGGAGGTAGTACC	up	inf	0.00061319	0.0002634	0	12.5031
108	osa-MIR818d-p3_2ss14GT20TC	TATGGGACGGAGGTAGTACC	up	inf	0.015421	0.0317202	0	6.25157
109	osa-MIR818d-p3_2ss5TC18AT	CTTACATTATGGGACGGTGGGAGT	down	-inf	2.9469e-07	1.33215e-08	24.6692	0
110	tae-MIR1120a-p5_2ss11AC19AG	CCGTCCCATACTATAAGAGC	up	inf	0.00032699	0.000133325	0	13.7535
111	tae-MIR1120a-p5_2ss13AG19AT	CCGTCCCATAATGTAAGATC	up	inf	0.004155	0.00404767	0	8.7522
112	tae-MIR1120a-p5_1ss20AT	TCCGTCCCATAATATAAGATC	up	inf	0.0079653	0.00803227	0	7.50188
113	tae-MIR1120a-p5_2ss7CT19AG	CCGTCCTATAATATAAGAGC	up	inf	0.0079653	0.00803227	0	7.50188
114	tae-MIR1120a-p3_2ss20TC21TC	TTATGAGACGGAGGGAGTACC	up	inf	0.004155	0.00404767	0	8.7522
115	far-MIR1122-p3_2ss16TG18TG_1	TGAGACACTTATTTTGGGAC	up	inf	0.0079653	0.00803227	0	7.50188
116	far-MIR1122-p3_2ss20TG22TG	AAGTTGAGACACTTATTTTGGGA	up	inf	0.0079653	0.00803227	0	7.50188
117	far-MIR1122-p3_2ss15TG17TG	GAGACACTTATTTTGGGACG	up	inf	0.0021837	0.00204162	0	10.0025
118	far-MIR1122-p3_2ss16TG18TG_2	TGAGACACTTATTTTGGGACG	up	inf	0.0079653	0.00803227	0	7.50188
119	tae-MIR1122c-p3_1	ATATTATGGGACGGAGGGAGT	up	inf	0.00017495	6.75414e-05	0	15.0038
120	far-MIR1122-p3_2ss17TG19TG	TTGAGACACTTATTTTGGGAC	up	inf	0.015421	0.0317202	0	6.25157
121	tae-MIR1127b-p3_1ss7TC	TATTTCCGGACGGAGGGAGTATT	down	-inf	0.00016855	8.03173e-05	13.2834	0
122	tae-MIR1127b-p3_2ss9TC25TC	AGTATTTCCGGACGGAGGGAGTATC	up	inf	0.0079653	0.00803227	0	7.50188
123	tae-MIR1128-p5_1ss4CT	GTCTGAAAATACTTGTCATC	up	inf	0.0079653	0.00803227	0	7.50188
124	tae-MIR1128-p5_12	TCCGTCCGAAAATACTTGTCATC	up	inf	0.015421	0.0317202	0	6.25157
125	tae-MIR1128-p3_1ss4CA_2	CAAATATTTCCGGACGGAGGGAGT	up	inf	0.0079653	0.00803227	0	7.50188
126	tae-MIR1128-p5_1ss5CT	CGTCTGAAAATACTTGTCATC	up	inf	0.004155	0.00404767	0	8.7522
127	tae-MIR1128-p5_10	TCCCTCCGTCCGAAAATACTTGTC	up	inf	0.015421	0.0317202	0	6.25157
128	tae-MIR1128-p3_8	AACTATTTCCGGACGGAGGGAGT	up	inf	0.015421	0.0317202	0	6.25157
129	tae-MIR1128-p5_3	CGTCCGAAAATACTTGTCATC	up	inf	0.015421	0.0317202	0	6.25157
130	tae-MIR1128-p3_17	ATTTCCGGACGGAGGGAGTA	up	inf	0.015421	0.0317202	0	6.25157
131	tae-MIR1128-p5_4	CGTCCGAAAATACTTGTCATCAAA	up	inf	0.015421	0.0317202	0	6.25157
132	tae-MIR1128-p3_1ss4CA_1	CAAATATTTCCGGACGGAGG	up	inf	0.0079653	0.00803227	0	7.50188
133	tae-MIR1128-p5_8	TACTCCCTCCGTCCGAAAATACT	up	inf	0.015421	0.0317202	0	6.25157
134	tae-MIR1128-p5_1	AAATACTTGTCATCAAAATGAAT	up	inf	0.015421	0.0317202	0	6.25157
135	tae-MIR1128-p5_7	GTCCGAAAATACTTGTCATC	up	inf	0.015421	0.0317202	0	6.25157
136	tae-MIR1128-p5_2	CCGTCCGAAAATACTTGTCA	up	inf	0.015421	0.0317202	0	6.25157
137	tae-MIR1128-p5_6	CTCCGTCCGAAAATACTTGTCATC	up	inf	0.015421	0.0317202	0	6.25157
138	tae-MIR1128-p5_9	TCCCTCCGTCCGAAAATACTTGT	up	inf	0.015421	0.0317202	0	6.25157
139	tae-MIR1128-p3_1ss10CT	CAACTATTTTCGGACGGAGGGAGT	up	inf	0.004155	0.00404767	0	8.7522
140	tae-MIR1128-p3_18	CAACTATTTCCGGACGGAGGGAGT	up	inf	0.015421	0.0317202	0	6.25157
141	tae-MIR1128-p5_11	TCCGTCCGAAAATACTTGTCA	up	inf	0.015421	0.0317202	0	6.25157
142	tae-MIR1128-p3_1ss8CG	ATGACAAGTATTTCCGGACGGAGG	up	inf	0.015421	0.0317202	0	6.25157
143	tae-MIR1128-p3_28	TATTTCCGGACGGAGGGAGT	up	inf	0.015421	0.0317202	0	6.25157
144	tae-MIR1128-p5_5	CTCCGTCCGAAAATACTTGTC	up	inf	0.015421	0.0317202	0	6.25157
145	tae-miR1130b-3p_R+2_1ss6TC	TCTTACATTATGGGACGGAGGGA	down	-inf	0.0014754	0.00146177	9.48816	0
146	tae-MIR1130a-p3	AAACGTCTTACATTATGGGA	up	inf	0.004155	0.00404767	0	8.7522
147	tae-MIR9668-p3_2ss11GA22AG	AAGTATTTTCAGACGGAGGGAGT	up	inf	0.015421	0.0317202	0	6.25157
148	tae-miR9668-5p_2ss1CT17TC	TCAATGACAAGTATTTCCGGA	up	inf	0.0079653	0.00803227	0	7.50188
149	tae-MIR9668-p3_1ss10TC	ACAAGTATTCTCGGACGGAGG	up	inf	0.015421	0.0317202	0	6.25157
150	ata-MIR9674c-p3_1ss7TC	GTGCTACGGATAAATTCAAC	down	-inf	0.0014754	0.00146177	9.48816	0
151	bdi-MIR5064-p3_1ss21CT	TTGTCCATAGCATCAGCCAGT	up	inf	6.8922e-07	3.99602e-08	0	26.2566
152	ata-MIR9783-p3_1ss17GA_2	AGCACCGGTGCTTAAGAAAAGCCT	down	-inf	6.9083e-06	1.03439e-06	18.9763	0
153	ata-MIR9783-p3_2ss17AG18GA	TAAGCACCGGTGCTTAGAGAA	up	inf	5.0485e-05	8.8227e-06	0	17.5044
154	tae-MIR9783-p5_1ss13GC	TGCTTATTTGTACAGGGTAGACGC	up	inf	0.015421	0.0317202	0	6.25157
155	bdi-miR156h-3p_L+1	TGCTCACTGCTCTTCCTGTCATC	up	inf	0.0021837	0.00204162	0	10.0025
156	osa-MIR159d-p5_1ss9GT	AGCTGCCGTTTCATGGATACC	up	inf	0.0079653	0.00803227	0	7.50188
157	osa-MIR159c-p3_1ss1GT	TTTTGCATGACCCGGGAGATGA	down	-inf	0.00049592	0.000342646	11.3858	0
158	zma-MIR164h-p5_2ss4CG17CG	GTCGGCCGCGCCGGCGGCC	up	inf	2.0427e-07	5.3312e-09	0	28.7572
159	ssp-MIR169-p3_2ss13GT17AC	CCCCGTCCGGCCTGGACC	up	inf	9.3866e-05	3.42431e-05	0	16.2541
160	bdi-MIR172a-p5_2ss8AG17TA	GATTCACGTCGGGTTCACC	up	inf	6.0744e-08	1.39525e-09	0	31.2578
161	tae-MIR396-p3	CTCCGCCTGTTGATGGTTCA	up	inf	6.0744e-08	1.39525e-09	0	31.2578
162	osa-miR396e-5p_L-1_1ss13CT	CCACAGGCTTTTTTGAACTG	up	inf	1.0209e-14	4.04807e-19	0	63.766
163	tae-miR408_L-1	TGCACTGCCTCTTCCCTGGC	up	inf	0.0011544	0.00103071	0	11.2528
164	far-MIR437-p3_1ss8AT	TTGACTTTGGACAAAACTAGA	up	inf	0.00017495	6.75414e-05	0	15.0038
165	far-MIR437-p5_1ss7AT	TGACTTTGGACAAAACTAGA	up	inf	0.00017495	6.75414e-05	0	15.0038
166	hvu-MIR444b-p5	AGTTGTGCAGTTGCTGTCTCA	up	inf	0.015421	0.0317202	0	6.25157
167	tae-MIR531-p5_1ss10CA	TCGCCGGAGAAGCGTGCAAC	up	inf	0.004155	0.00404767	0	8.7522
168	tae-MIR1128-p3_6	AACTAAAATACATCTAGATACAT	up	inf	0.015421	0.0317202	0	6.25157
169	tae-MIR1128-p3_1	AAAATACATCTAGATACATC	up	inf	0.015421	0.0317202	0	6.25157
170	tae-MIR1128-p3_7	AACTAAAATACATCTAGATACATC	up	inf	0.015421	0.0317202	0	6.25157
171	tae-MIR1128-p5_1ss3GA_3	ATATATCTAGAACTAAAATACATC	down	-inf	0.0014754	0.00146177	9.48816	0
172	tae-MIR1128-p3_19	CTAAAATACATCTAGATACATC	up	inf	0.015421	0.0317202	0	6.25157
173	tae-MIR1128-p3_4	AAATACATCTAGATACATC	up	inf	0.015421	0.0317202	0	6.25157
174	tae-MIR1128-p5_1ss3GA_2	ATATATCTAGAACTAAAATACAT	down	-inf	0.0014754	0.00146177	9.48816	0
175	tae-MIR1128-p3_20	CTAAAATACATCTAGATACATCC	up	inf	0.015421	0.0317202	0	6.25157
176	tae-MIR1128-p3_16	ATCTAGAACTAAAATACATC	up	inf	0.015421	0.0317202	0	6.25157
177	tae-MIR1128-p3_21	CTAAAATACATCTAGATACATCCC	up	inf	0.015421	0.0317202	0	6.25157
178	tae-MIR1128-p3_5	AACTAAAATACATCTAGATAC	up	inf	0.015421	0.0317202	0	6.25157
179	tae-MIR1128-p5_1ss21CT_2	TATCTAGAACTAAAATACATT	up	inf	0.015421	0.0317202	0	6.25157
180	tae-MIR1128-p3_11	ACTAAAATACATCTAGATACATC	up	inf	0.015421	0.0317202	0	6.25157
181	tae-MIR1128-p5_1ss3GA_1	AAAGGGATGTATCTAGAACTAAA	down	-inf	0.0014754	0.00146177	9.48816	0
182	tae-MIR1128-p3_26	TAGAACTAAAATACATCTAGATA	up	inf	0.015421	0.0317202	0	6.25157
183	tae-MIR1128-p3_13	AGAACTAAAATACATCTAGATA	up	inf	0.015421	0.0317202	0	6.25157
184	tae-MIR1128-p3_12	ACTAAAATACATCTAGATACATCC	up	inf	0.015421	0.0317202	0	6.25157
185	tae-MIR1128-p5_1ss21CT_3	TATCTAGAACTAAAATACATTT	up	inf	0.015421	0.0317202	0	6.25157
186	tae-MIR1128-p3_25	TAAAATACATCTAGATACATCCC	up	inf	0.015421	0.0317202	0	6.25157
187	tae-MIR1128-p3_2	AAAATACATCTAGATACATCC	up	inf	0.015421	0.0317202	0	6.25157
188	tae-MIR1128-p3_3	AAAATACATCTAGATACATCCCCT	up	inf	0.015421	0.0317202	0	6.25157
189	tae-MIR1128-p3_15	AGAACTAAAATACATCTAGATACA	up	inf	0.015421	0.0317202	0	6.25157
190	tae-MIR1128-p3_22	GAACTAAAATACATCTAGATACA	up	inf	0.015421	0.0317202	0	6.25157
191	tae-MIR1128-p3_27	TAGAACTAAAATACATCTAGATAC	up	inf	0.015421	0.0317202	0	6.25157
192	tae-MIR1128-p3_9	AATACATCTAGATACATC	up	inf	0.015421	0.0317202	0	6.25157
193	tae-MIR1128-p5_1ss3TC	TGCATCTAGAACTAAAATACATC	up	inf	0.0079653	0.00803227	0	7.50188
194	tae-MIR1128-p3_23	TAAAATACATCTAGATACATC	up	inf	0.015421	0.0317202	0	6.25157
195	tae-MIR1128-p3_10	ACTAAAATACATCTAGATAC	up	inf	0.015421	0.0317202	0	6.25157
196	tae-MIR1128-p5_1ss21CT_1	ATGTATCTAGAACTAAAATATATC	up	inf	0.015421	0.0317202	0	6.25157
197	tae-MIR1128-p3_24	TAAAATACATCTAGATACATCC	up	inf	0.015421	0.0317202	0	6.25157
198	tae-MIR1128-p3_14	AGAACTAAAATACATCTAGATAC	up	inf	0.015421	0.0317202	0	6.25157
199	tae-MIR1139-p3_1ss17TC_2	GGGACATGTGATGTTACAGTAACT	down	-inf	0.00049592	0.000342646	11.3858	0
200	tae-MIR1139-p3_2ss16CG17AT	ACTAGCTAAGTTACTGTAACTACC	down	-inf	0.00016855	8.03173e-05	13.2834	0
201	tae-MIR1139-p3_1ss17TC_1	GGGACATGTGATGTTACAGTAAC	down	-inf	0.00049592	0.000342646	11.3858	0
202	mtr-MIR2592bj-p5_2ss12TC19AT	ATTCCCACTGTCCCTGTCT	up	inf	0.0079653	0.00803227	0	7.50188
203	aly-MIR3445-p3_2ss3AT17CT	TCTAGCGAACCATCACTTT	up	inf	4.3046e-06	3.01003e-07	0	22.5056
204	hvu-MIR5049d-p5_2ss4TA24AT	CAAATATTTAGGAACGGAGGGAGT	up	inf	9.3866e-05	3.42431e-05	0	16.2541
205	hvu-MIR5049a-p5_2ss6TA20TA	TCTGTACCTAAATACTTGTAGT	up	inf	0.015421	0.0317202	0	6.25157
206	bdi-miR5054_1ss10TA	TCCCCACGGACGGCGCCA	up	inf	2.6698e-10	4.62572e-13	0	42.5107
207	bdi-miR5054_1ss9GT	TCCCCACGTTCGGCGCCA	up	inf	0.0079653	0.00803227	0	7.50188
208	bdi-MIR5066-p3_2ss10GA19CA_2	TTTGGTTGCATTGGCTAGAGCAT	up	inf	0.015421	0.0317202	0	6.25157
209	bdi-MIR5066-p3_2ss10GA19CA_1	TTTGGTTGCATTGGCTAGAGC	up	inf	0.015421	0.0317202	0	6.25157
210	osa-MIR5071-p5_2ss14GA20AT	CAAGCATCATATCATGGACT	up	inf	0.0079653	0.00803227	0	7.50188
211	osa-miR5071_R-1_1ss15GA	TCAAGCATCATATCATGGAC	up	inf	0.004155	0.00404767	0	8.7522
212	osa-miR5073_R+1_1ss19TA	GTTTGGTGAATCGGAAACAATTTT	down	-inf	6.9083e-06	1.03439e-06	18.9763	0
213	osa-MIR5083-p3	ATGGATCCTTCTGAGCCT	up	inf	0.015421	0.0317202	0	6.25157
214	gma-MIR5368-p5_2ss1TC21TC_3	CCCTGGGATTGGCTTTGGGCCTT	up	inf	0.015421	0.0317202	0	6.25157
215	gma-MIR5368-p5_2ss1TC21TC_2	CCCTGGGATTGGCTTTGGGCCT	up	inf	0.015421	0.0317202	0	6.25157
216	gma-MIR5368-p3_1ss13CA	TACCACTCTGGAAGAGCT	up	inf	0.015421	0.0317202	0	6.25157
217	gma-MIR5368-p3_1ss17CA	GAGATACCACTCTGGAAG	up	inf	0.00032699	0.000133325	0	13.7535
218	gma-MIR5368-p3_1ss6TC_1	CTGTTCCCTGGGATTGGCTTTGG	up	inf	0.004155	0.00404767	0	8.7522
219	gma-MIR5368-p5_2ss1TC21TC_1	CCCTGGGATTGGCTTTGGGCC	up	inf	0.015421	0.0317202	0	6.25157
220	gma-MIR5368-p3_1ss6TC_2	CTGTTCCCTGGGATTGGCTTTGGGC	up	inf	0.004155	0.00404767	0	8.7522
221	hvu-miR6197_2ss3TC21GC	TCCGTTCCTAAATGTAAGACC	up	inf	0.004155	0.00404767	0	8.7522
222	sbi-MIR6233-p5_1ss17AG	TTTGGTTTTGGTAATTGATGAC	down	-inf	2.4056e-06	2.42459e-07	20.8739	0
223	gma-miR6300_L-1R+7	TCGTTGTAGTATAGTGGTAAGTAT	up	inf	3.7505e-07	1.04282e-08	0	27.5069
224	gma-miR6300_L-1R+6	TCGTTGTAGTATAGTGGTAAGTA	up	inf	0.00061319	0.0002634	0	12.5031
225	gma-miR6300_R+5_1ss3CT	GTTGTTGTAGTATAGTGGTAAGT	up	inf	4.0129e-12	2.26102e-15	0	51.2629
226	gma-miR6300_R+6	GTCGTTGTAGTATAGTGGTAAGTA	up	inf	1.1135e-07	2.72676e-09	0	30.0075
227	ptc-MIR6478-p3_2ss9GA20GA	CGACCTTAACTCAGTTGGTAGA	up	inf	5.0485e-05	8.8227e-06	0	17.5044
228	ptc-miR6478_2ss10GA21GA	CCGACCTTAACTCAGTTGGTA	up	inf	2.721e-05	4.48331e-06	0	18.7547
229	ptc-miR6478_1ss21GT	CCGACCTTAGCTCAGTTGGTT	up	inf	0.0079653	0.00803227	0	7.50188
230	lja-MIR7526g-p3_2ss15TG20TC	TACTAAAATAGCTGGAACGCC	down	-inf	0.0014754	0.00146177	9.48816	0
231	tae-MIR7757-p5_1ss14TG	CTCCATATCAGCCGGTCTCTC	down	-inf	6.9083e-06	1.03439e-06	18.9763	0
232	bdi-MIR7757-p3_1ss18TA	AGAAGATTAGAAGATTAAG	up	inf	9.3866e-05	3.42431e-05	0	16.2541
233	ath-MIR8175-p5_2ss15TC19AC	AGTGGTAAGTATTCCCGCCT	up	inf	9.3866e-05	3.42431e-05	0	16.2541
234	ath-miR8175_L+1	CGATCCCCGGCAACGGCGCCA	up	inf	7.9469e-06	1.16012e-06	0	21.2553
235	ath-miR8175_L+1_1ss3AT	CGTTCCCCGGCAACGGCGCCA	up	inf	0.00017495	6.75414e-05	0	15.0038
236	ath-miR8175_L+2	TCGATCCCCGGCAACGGCGCCA	up	inf	0.015421	0.0317202	0	6.25157
237	ath-miR8175_L+1_1ss9GT	CGATCCCCTGCAACGGCGCCA	up	inf	0.004155	0.00404767	0	8.7522
238	gra-MIR8723b-p3_2ss7AG18AG	AAATTAGATTGCTCAAAGC	up	inf	0.015421	0.0317202	0	6.25157
239	gra-MIR8737-p5_2ss13GA20TG	GTTTAGGATTTAAGGTTTAGT	down	-inf	2.0296e-10	1.06939e-12	37.9526	0
240	bdi-miR9483a_R+1_1ss20GA	TTGAACTGTTTCCTCTGAAATTCCA	up	inf	9.3866e-05	3.42431e-05	0	16.2541
241	tae-MIR9775-p3_2ss4TG19GA	TATGGTATACATGATATGATG	up	inf	0.0011544	0.00103071	0	11.2528
242	ata-MIR9783-p3_1ss17GA_1	AGCACCGGTGCTTAAGAAAAGCC	down	-inf	6.9083e-06	1.03439e-06	18.9763	0
243	ata-miR9863a-3p_1ss14CT	TGAGAAGGTAGATTATAATAGC	up	inf	6.8922e-07	3.99602e-08	0	26.2566
244	zma-miR319a-3p_R+4	TTGGACTGAAGGGTGCTCCCTTTT	down	-inf	0.0014754	0.00146177	9.48816	0
245	tae-miR1122c-3p_L-1R+3_1ss4AT	CTTATATTATGGGACGGAGGGAG	down	-inf	0.00049592	0.000342646	11.3858	0
246	bdi-miR5054_L+1_1ss3CT	TTTCCCACGGTCGGCGCCA	up	inf	3.7505e-07	1.04282e-08	0	27.5069
247	ath-miR8175_L-1_1ss2AG	GTCCCCGGCAACGGCGCCA	up	inf	1.4693e-05	2.27984e-06	0	20.005
248	PC-5p-543610_6	AGGAAATTTGACCTAAATTCATA	up	inf	0.0079653	0.00803227	0	7.50188
249	PC-3p-735869_5	GAATTTAGGTTGAATTTTCTTTA	down	-inf	0.0014754	0.00146177	9.48816	0
250	PC-5p-205070_27	TGCAGTTGTGCCACTGACAGG	up	inf	0.00061319	0.0002634	0	12.5031
251	PC-3p-435905_10	TGAGAGCTGCACAGAAGTCC	up	inf	0.015421	0.0317202	0	6.25157
252	PC-5p-358069_13	AACTTGTTTTGTGGTGATACT	up	inf	0.0079653	0.00803227	0	7.50188
253	PC-5p-701279_5	TTGTGACTACAAACATATGCT	up	inf	0.015421	0.0317202	0	6.25157
254	PC-3p-585407_6	TATGTTTGTAGTCACAAAAAAGC	up	inf	0.015421	0.0317202	0	6.25157
255	PC-3p-442664_10	CTCTTTAGTGCCGGTTGTCGAACC	down	-inf	0.0014754	0.00146177	9.48816	0
256	PC-3p-124556_45	CTGCTGGTTAGGGTGAAAATGAGA	up	inf	0.015421	0.0317202	0	6.25157
257	PC-5p-163402_34	TTCACAAACTTTGGCAGTCCATC	up	inf	0.00061319	0.0002634	0	12.5031
258	PC-5p-435073_10	TTTTTGTGACTACAAACATATGCT	down	-inf	6.9083e-06	1.03439e-06	18.9763	0
259	PC-3p-579741_6	ATATGTTTTTAGTCACAAAAAAGC	down	-inf	0.00049592	0.000342646	11.3858	0
260	PC-5p-642657_5	AGGTCCAAATTCCAAATATACAT	up	inf	0.015421	0.0317202	0	6.25157
261	PC-5p-393471_12	CTGGTGGGCGTACGGAACACGGGT	up	inf	0.0079653	0.00803227	0	7.50188
262	PC-3p-262236_20	CACCCGTGTTCACGTACGCCCATCC	up	inf	0.00032699	0.000133325	0	13.7535
263	PC-5p-487068_8	TGCTTACAAAAATAAACCGGATT	down	-inf	5.7761e-05	1.88265e-05	15.181	0
264	PC-5p-295642_17	ATTAATTGACACTGAAATGG	up	inf	0.00061319	0.0002634	0	12.5031
265	PC-3p-26255_161	TGTTAGTTAAATCTTTGGTC	up	inf	0.004155	0.00404767	0	8.7522
266	PC-3p-294134_17	CGACTGGCTTCTATCTTGTT	down	-inf	0.00016855	8.03173e-05	13.2834	0
267	PC-3p-109149_50	ATTCTAGATGTATATGATTTTCTC	up	inf	0.0079653	0.00803227	0	7.50188
268	PC-3p-401502_11	ATGGACTTTTGTAGAAGTATTACG	up	inf	0.00061319	0.0002634	0	12.5031
269	PC-3p-130411_43	TACAAGATTCTGGGAGAAGCT	down	-inf	2.4056e-06	2.42459e-07	20.8739	0
270	PC-3p-336532_14	TGAATTTATGTCTAATTTTCTC	down	-inf	5.7761e-05	1.88265e-05	15.181	0
271	PC-3p-346198_14	TGAATTTCCTCTATAAGCACATC	up	inf	5.0485e-05	8.8227e-06	0	17.5044
272	PC-3p-62080_81	TGGCTGGTTCTATGGATAAAT	up	inf	0.015421	0.0317202	0	6.25157
273	PC-3p-104071_52	ATCTAGACAAATGTAAGACA	up	inf	2.3347e-06	1.53464e-07	0	23.756
274	PC-3p-499938_7	GCACGAACCGTCACTAAAGGCCC	up	inf	9.3866e-05	3.42431e-05	0	16.2541
275	PC-3p-316663_16	GAATTTAGGTTGAATTCTCTCT	up	inf	1.4693e-05	2.27984e-06	0	20.005
276	PC-5p-56893_87	TTAGAGATTTCAATGTGGATT	up	inf	5.0485e-05	8.8227e-06	0	17.5044
277	PC-5p-297900_17	TGCCCTTATACAGGAAATTTGAC	up	inf	7.9469e-06	1.16012e-06	0	21.2553
278	PC-5p-18866_207	GCCTTTAAGGCACCTGCCTTT	up	inf	0.0079653	0.00803227	0	7.50188
279	PC-5p-214697_26	AATTTGACCTATATTCATACTGA	up	inf	1.2678e-06	7.82887e-08	0	25.0063
280	PC-5p-150121_37	TCTGTGAATAATTATAAGAGC	up	inf	0.0079653	0.00803227	0	7.50188
281	PC-3p-225558_24	CAGTGACCCAACTGCACCCTG	down	-inf	2.4056e-06	2.42459e-07	20.8739	0
282	PC-5p-39428_117	CTGTAAATTAATATAAGAGC	down	-inf	0.0014754	0.00146177	9.48816	0
283	PC-5p-61268_82	TAATTGACGCAGCCTCTATA	up	inf	0.015421	0.0317202	0	6.25157
284	PC-3p-66134_77	TGTAGAAATAGGCACCGGTGCT	up	inf	2.9634e-09	1.29588e-11	0	37.5094
285	PC-3p-20814_192	TCTTCTGTAGAAATAGGCACC	up	inf	6.827e-29	5.92616e-39	0	132.533
286	PC-5p-20905_191	ACATCCGAGGAGCTCTCACT	up	inf	0.0079653	0.00803227	0	7.50188
287	PC-3p-277054_19	TAGTACCGTTTGGTGGCACGAACC	down	-inf	5.7761e-05	1.88265e-05	15.181	0
288	PC-5p-268862_20	GGCACTGTCGTACTACCCGGACA	down	-inf	5.7761e-05	1.88265e-05	15.181	0
289	PC-5p-264926_20	AGCTTTAAGCCTTGAGGAATAGG	up	inf	9.3866e-05	3.42431e-05	0	16.2541
290	PC-3p-97579_55	GTCTCTCCTGTAGAAATAGGCATC	down	-inf	0.00049592	0.000342646	11.3858	0
291	PC-5p-264311_20	CGGTTGGTTGCATGAACCGGGACT	down	-inf	5.7761e-05	1.88265e-05	15.181	0
292	PC-3p-279175_19	AGGAATGTGATTTCATGATGAATT	down	-inf	2.4056e-06	2.42459e-07	20.8739	0
293	PC-3p-405825_11	TCGAATTTTCTCTATAAGCACGTC	down	-inf	2.4056e-06	2.42459e-07	20.8739	0
294	PC-3p-186858_30	AAGATTCTGGGAGAAGCTGGGTGG	up	inf	0.00032699	0.000133325	0	13.7535
295	PC-3p-190189_29	TTCATCGGCAATGATGTGGTA	down	-inf	4.1513e-13	3.66194e-16	49.3384	0
296	PC-3p-293107_18	GGTGAGGGCTCCTCGAGTGT	up	inf	0.00017495	6.75414e-05	0	15.0038
297	PC-3p-206927_27	CAAGGCCTTAAGCTAAGCAACGTG	down	-inf	0.00016855	8.03173e-05	13.2834	0
298	PC-5p-310053_16	ATCAACTCATTTGGACATTTGAGC	down	-inf	5.7761e-05	1.88265e-05	15.181	0
299	PC-3p-313885_16	TTGAATTTCCTCTATAAGCG	down	-inf	0.0014754	0.00146177	9.48816	0
300	PC-5p-167634_34	CGTGAGTCCCTGATCTTGATCGTA	up	inf	0.0011544	0.00103071	0	11.2528
301	PC-5p-119181_46	CCATTAGTCCCGGTTGGTGGCACC	up	inf	0.00032699	0.000133325	0	13.7535
302	PC-5p-69050_74	TGAAACACTGTCTGAGAGAAG	up	inf	0.015421	0.0317202	0	6.25157
303	PC-3p-213_10277	GGGAAAAGAAGGAGTAACGAC	up	inf	0.0011544	0.00103071	0	11.2528
304	PC-5p-153232_37	TGGAGAGATTCCACTATGAA	up	inf	7.9469e-06	1.16012e-06	0	21.2553
305	PC-3p-246801_22	CAAGGCCTGAAGCTAAGCAACGT	up	inf	7.9469e-06	1.16012e-06	0	21.2553
306	PC-3p-56113_88	GGCACTTAGAACTTTTGTCAATG	up	inf	0.0011544	0.00103071	0	11.2528
307	PC-3p-293454_18	ATATGGATATGGCATATACTTGAT	down	-inf	5.7761e-05	1.88265e-05	15.181	0
308	PC-5p-42007_111	ACTCATTTTGCTCCGTATGTAGTC	up	inf	0.0079653	0.00803227	0	7.50188
309	PC-3p-160115_35	AGGAGCTTTTGTGGCTTTTTGACC	up	inf	0.00061319	0.0002634	0	12.5031
310	PC-3p-36501_124	TTGCCATAGGCATAGCCCTGC	up	inf	0.015421	0.0317202	0	6.25157
311	PC-3p-228795_24	CGTTACGAACCGGCACTAAAGGCA	up	inf	0.0021837	0.00204162	0	10.0025
312	PC-5p-76208_68	TTTTGCCCAGAGACAACCAAC	up	inf	0.015421	0.0317202	0	6.25157
313	PC-5p-485500_8	GGAAAATTGGACACTCACTGAGA	up	inf	9.3866e-05	3.42431e-05	0	16.2541
314	PC-3p-44988_105	TCTTCTGTAGAAATAGGCACCGGT	up	inf	1.1135e-07	2.72676e-09	0	30.0075
315	PC-3p-237118_23	TGAATTTATGTCGAATTTT	up	inf	0.004155	0.00404767	0	8.7522
316	PC-3p-25417_164	AATGCTTTTTGATTTGTGAATGCC	up	inf	0.015421	0.0317202	0	6.25157
317	PC-3p-248_8607	GGAAAAGAAGGAGTAACGAC	up	inf	0.004155	0.00404767	0	8.7522
318	PC-3p-177974_32	TCTTCTGTAGAAATAGGCACCGG	up	inf	2.3347e-06	1.53464e-07	0	23.756
319	PC-3p-197191_28	GAATTTAGGTTGAATTCTC	up	inf	4.3046e-06	3.01003e-07	0	22.5056
320	PC-5p-401274_11	GGTCCCAGTTGGTGACATGAACC	up	inf	1.4693e-05	2.27984e-06	0	20.005
321	PC-3p-49931_97	TCTGTAGAAATAGGCACCGGTGC	up	inf	2.3347e-06	1.53464e-07	0	23.756
322	PC-5p-255005_21	TAGAGATTCCACTATGGACCACGT	up	inf	0.00017495	6.75414e-05	0	15.0038
323	PC-3p-135816_41	CACTAGTGCAGCGCCTGAGAGCTA	up	inf	5.0485e-05	8.8227e-06	0	17.5044
324	PC-3p-317688_16	CTTTGGTCTCGGTTCGTGGCACC	down	-inf	5.7761e-05	1.88265e-05	15.181	0
325	PC-5p-326229_15	TGCACCTATAGAGGAAATTGGACC	up	inf	2.721e-05	4.48331e-06	0	18.7547
326	PC-3p-334462_15	TTCCGAGATCTGCTTAGACGT	up	inf	0.00017495	6.75414e-05	0	15.0038
327	PC-3p-62339_81	TTGGGTATTTCTGTCTTTAAA	down	-inf	0.00016855	8.03173e-05	13.2834	0
328	PC-5p-230487_24	CACGCTGCCCTGTGAGTCTGC	down	-inf	0.00016855	8.03173e-05	13.2834	0
329	PC-5p-581339_6	CGGTTCTGCAATCGGCACTAAAGG	up	inf	0.00017495	6.75414e-05	0	15.0038
330	PC-5p-88903_60	TGGACATCTGAGTAGCTCTCAGC	up	inf	0.004155	0.00404767	0	8.7522
331	PC-5p-88621_60	TAGAGATTTCAATGTGGATT	up	inf	0.00017495	6.75414e-05	0	15.0038
332	PC-5p-106244_51	GGAAGGTAGTATCATACACTAGT	down	-inf	0.00049592	0.000342646	11.3858	0
333	PC-5p-12689_280	TGATGGATTACATGTGGCATT	up	inf	0.015421	0.0317202	0	6.25157
334	PC-3p-20350_195	CCATTGACCCAACTGCAGGTGC	down	-inf	0.00016855	8.03173e-05	13.2834	0
335	PC-3p-67933_75	AAAAAAGATGGAGTGGCAATTC	down	-inf	0.00049592	0.000342646	11.3858	0
336	PC-3p-368189_13	CATCTATTTGAGAACGGAGG	up	inf	0.00017495	6.75414e-05	0	15.0038
337	PC-5p-169115_33	CGCGCTGTCCTGTGAGTCTGC	up	inf	0.00061319	0.0002634	0	12.5031
338	PC-5p-278824_19	TAAGAACCTCGACTAAAGGCCCGT	down	-inf	1.9924e-05	4.41294e-06	17.0787	0
339	PC-5p-310607_16	AAATGTAATTCTTTGTAGAGA	up	inf	0.0079653	0.00803227	0	7.50188
340	PC-5p-113500_48	GGTTGGTGGCTTGAACCGGGACC	up	inf	0.00017495	6.75414e-05	0	15.0038
341	PC-5p-11177_307	TGCCTTTAAGGCACCTGCCTTT	up	inf	0.00017495	6.75414e-05	0	15.0038
342	PC-3p-441994_10	TCATCGGCAATGATGTGGCA	down	-inf	6.9083e-06	1.03439e-06	18.9763	0
343	PC-3p-398076_11	GGCCCACTGGGCAGCGCGCC	down	-inf	2.4056e-06	2.42459e-07	20.8739	0
344	PC-3p-181996_31	TCTGGACAAATCTAAGACAAG	up	inf	9.3866e-05	3.42431e-05	0	16.2541
345	PC-5p-367676_13	TTAACGAGTCGAGTCGAGCTAGC	up	inf	9.3866e-05	3.42431e-05	0	16.2541
346	PC-5p-338658_14	ACCAGTGCTTATTTCTACAGGACA	down	-inf	5.7761e-05	1.88265e-05	15.181	0
347	PC-5p-374513_12	ATGCACCTATAGAGGAAATTTGAC	up	inf	7.9469e-06	1.16012e-06	0	21.2553
348	PC-3p-242022_22	GTGGCTTGTGGCTAAAACT	up	inf	6.8922e-07	3.99602e-08	0	26.2566
349	PC-3p-188683_30	TTGATTTTCCTCTATAAGC	up	inf	2.721e-05	4.48331e-06	0	18.7547
350	PC-5p-272455_19	GAAACTTGAAACACCCAAACTGA	up	inf	0.00017495	6.75414e-05	0	15.0038
351	PC-5p-338045_14	CACACCTATGCCGACGGCCTAGCC	up	inf	0.015421	0.0317202	0	6.25157
352	PC-3p-279895_19	AGTTGAATTTCCTCTAAGCGCATC	down	-inf	8.4069e-07	5.68314e-08	22.7716	0
353	PC-5p-224784_24	CGGTTGGTTACTTGAACCGGGACC	down	-inf	6.9083e-06	1.03439e-06	18.9763	0
354	PC-5p-75914_69	CTGTTCACCTGTTAAATACT	up	inf	0.00017495	6.75414e-05	0	15.0038
355	PC-5p-124248_45	CGGTTGGTGGCTTGAACCGGGACC	up	inf	0.0011544	0.00103071	0	11.2528
356	PC-5p-66411_77	AGCATCTGAGCAGCTCTCGGC	down	-inf	5.7761e-05	1.88265e-05	15.181	0
357	PC-3p-187094_30	CTATTTCTAAAGGCTTGAAGCTAA	up	inf	0.00017495	6.75414e-05	0	15.0038
358	PC-3p-255210_21	TTCTGTAGAAATAGGCACCGG	up	inf	0.0011544	0.00103071	0	11.2528
359	PC-3p-227904_24	GCCGGGCAGTTAGGTAAAGTCACA	up	inf	0.0079653	0.00803227	0	7.50188
360	PC-5p-5166_548	ACATTTGGACTTATGTGCAGC	down	-inf	0.00049592	0.000342646	11.3858	0
361	PC-3p-41069_113	TTTTTGCTGAGAGCTGCACA	up	inf	0.0079653	0.00803227	0	7.50188
362	PC-3p-176616_32	TATAGAACCGACACTAAAGGGCC	up	inf	0.0079653	0.00803227	0	7.50188
363	PC-3p-167282_34	TAGTCGCGTTTCTTCTGGCCAACC	down	-inf	0.00016855	8.03173e-05	13.2834	0
364	PC-5p-457315_9	CGGTTCATGGCACAAACTGATACT	up	inf	5.0485e-05	8.8227e-06	0	17.5044
365	PC-3p-237176_23	AATGGGGCTCAAAGATTTTGGGAG	up	inf	0.015421	0.0317202	0	6.25157
366	PC-5p-280742_19	CACGCTGCCCTGTGGGTCTGC	down	-inf	0.0014754	0.00146177	9.48816	0
367	PC-3p-308589_16	ATTTCGAAAGGCTTGAAACTAAT	up	inf	2.721e-05	4.48331e-06	0	18.7547
368	PC-5p-232423_24	TTTCAACTTATTTGGACTCTGAG	up	inf	3.3161e-08	3.65808e-10	0	32.5082
369	PC-3p-42148_111	ATTTCCGTGACAAGTAATTCC	up	inf	0.00061319	0.0002634	0	12.5031
370	PC-3p-486453_8	ACAAATGGGCCTCAAAGATTCTA	up	inf	5.0485e-05	8.8227e-06	0	17.5044
371	PC-5p-196555_28	TTGGCTCGTCTCACTCAGGTC	down	-inf	0.00049592	0.000342646	11.3858	0
372	PC-5p-135762_41	TGATGAGACGGTAGATCATAATAGC	up	inf	0.0079653	0.00803227	0	7.50188
373	PC-3p-204247_27	CCCTTACGAACCGGGACAAATGCC	up	inf	5.0485e-05	8.8227e-06	0	17.5044
374	PC-3p-159080_35	GGACGAGTAATTCCGAACGG	up	inf	0.0079653	0.00803227	0	7.50188
375	PC-3p-344402_14	TTTCGAAATGCTTGAAGCGAAT	down	-inf	5.7761e-05	1.88265e-05	15.181	0
376	PC-5p-94622_57	CATTAGTCCCGGTTGGTGGCACCA	up	inf	0.0021837	0.00204162	0	10.0025
377	PC-3p-27244_156	TCTCCTGTAGAAATAGGCACCGGT	down	-inf	0.0014754	0.00146177	9.48816	0
378	PC-3p-233601_23	TTGAATTTCCTCTATAAGCGCA	down	-inf	0.00016855	8.03173e-05	13.2834	0
379	PC-3p-262802_20	TGTTAGCATTGTAAACTCAAATCA	up	inf	0.0021837	0.00204162	0	10.0025
380	PC-3p-253372_21	TCGAATTTCCTCTATGAGCGCATC	down	-inf	0.0014754	0.00146177	9.48816	0
381	PC-5p-81523_65	ACAATATAGAAGCCAGTC	up	inf	0.015421	0.0317202	0	6.25157
382	PC-5p-252031_21	TCCTTTTCCAATGAACACT	down	-inf	2.567e-11	5.87476e-14	41.7479	0
383	PC-5p-265039_20	ACCGCAAATGTGATGACGGAGAGG	up	inf	0.00017495	6.75414e-05	0	15.0038
384	PC-5p-355381_13	AGTAGAATCTAGGATAAATCGTTC	up	inf	9.3866e-05	3.42431e-05	0	16.2541
385	PC-3p-322713_15	CCTTTAGTCCCGGTTGGTGCC	down	-inf	6.9083e-06	1.03439e-06	18.9763	0
386	PC-3p-38924_118	ACCGGGACTAAAGGGTGCGATGCC	down	-inf	0.0014754	0.00146177	9.48816	0
387	PC-5p-112048_49	TTTGTAGAGATTCCACTATG	up	inf	5.0485e-05	8.8227e-06	0	17.5044
388	PC-5p-226567_24	TAGCTTTAAGCCTTGAGGAATAG	down	-inf	5.7761e-05	1.88265e-05	15.181	0
389	PC-3p-26227_161	TCTCTCGTGTAGAAATAGGCACC	down	-inf	0.0014754	0.00146177	9.48816	0
390	PC-5p-155833_36	TCTATGAATAAATATAAGAAC	down	-inf	5.7761e-05	1.88265e-05	15.181	0
391	PC-3p-60177_83	CCTGTCAGTGACCCAACTGCGCC	up	inf	0.0079653	0.00803227	0	7.50188
392	PC-3p-31078_141	CCAACTAAAATTGACATCCTC	up	inf	0.015421	0.0317202	0	6.25157
393	PC-3p-223274_25	ATACGAACTCAGAAAAATGCAAAT	up	inf	2.721e-05	4.48331e-06	0	18.7547
394	PC-3p-17457_220	CGAGGACCTTGGTTGAGCCTG	up	1.02258	0.010306	0.0153926	22.7716	46.2616
395	PC-3p-80696_65	GTGATAATGGTAGCACCGAT	up	1.02612	0.013632	0.0124433	20.8739	42.5107
396	PC-3p-100319_54	TTGGATTTCCTCTATAAGCGCATC	up	1.03552	0.024011	0.0260306	17.0787	35.0088
397	tae-MIR1118-p5_1ss8AG	CTACATTGTGGAATGGAGGGAGT	up	1.03964	0.00015646	0.000117912	47.4408	97.5245
398	tae-MIR1135-p5	ATGTATCTAGAACTAAAATACGTC	up	1.0412	2.955e-11	1.73486e-11	146.118	300.7
399	PC-5p-33476_133	TGGTGGCATGAACCGGGACC	up	1.04195	0.031998	0.0381444	15.181	31.2578
400	PC-5p-34793_129	CTTGTCGCAGATATGAATGTATC	up	1.05802	0.00011128	8.80466e-05	47.4408	98.7748
401	ata-miR9863a-5p_1ss10CT	TGTTATGATTTGCTTCTCATC	up	1.07616	0.0022288	0.00187186	28.4645	60.0151
402	tae-miR9666b-3p	CGGTTGGGCTGTATGATGGCGA	up	1.0811	1.6651e-12	1.22685e-12	149.913	317.163
403	ptc-miR6478_R+4_1ss21GA	CCGACCTTAGCTCAGTTGGTAGAGC	up	1.09853	7.6595e-08	5.68726e-08	83.4958	178.795
404	hvu-miR1120_L-3	TTCTTATATTATGGGACGGAG	up	1.10419	9.7504e-05	9.82611e-05	43.3292	93.1484
405	tae-MIR9664-p5	CGGCATAGAGGCACTGCAAA	up	1.10858	0.0065669	0.00917219	20.8739	45.0113
406	ath-miR8175_1ss2AT	GTTCCCCGGCAACGGCGCCA	up	1.12056	0.0086201	0.00965298	18.9763	41.2604
407	ptc-miR6478_L-1R-1	CGACCTTAGCTCAGTTGGT	up	1.13833	1.8998e-08	1.26673e-08	83.4958	183.796
408	PC-3p-14221_257	GACGAACACAGACCAACCAGA	up	1.14811	0.0045048	0.00671261	20.8739	46.2616
409	PC-5p-116_18347	CTCATGACTCAGCTGAATGCC	up	1.14863	0	0	6886.5	15267.6
410	PC-3p-268699_20	CGTTATGAACTGGCGCTAAAGCCC	up	1.15298	0.014882	0.014527	15.181	33.7585
411	PC-5p-85234_62	AGATAAGCTAGTAATAATGTCATA	up	1.15298	0.00057301	0.000521334	30.3621	67.5169
412	tae-MIR5048-p5_1ss19TC	TAGACCTAGACATGCAAGCA	up	1.16363	0.00074214	0.000530712	28.4645	63.766
413	PC-5p-128918_43	ATGCTTGCAGCGCATAGTAATGCC	up	1.16363	0.0058799	0.00506637	18.9763	42.5107
414	osa-miR827_L-1	TAGATGACCATCAGCAAACA	up	1.16947	2.351e-06	1.95946e-06	55.0313	123.781
415	tae-MIR1122a-p3_1ss21CT	TATTTTAGAGTGTAGATTCATT	up	1.17831	1.9426e-09	1.01386e-09	87.291	197.55
416	zma-MIR166a-p5_2ss17CT18CA	TTCTTCTTCCTCTTCCTACC	up	1.18236	0.0076722	0.0072232	17.0787	38.7597
417	tae-MIR9674a-p5_1ss19GT	TAGGATGGCTGGTGCTATTG	up	1.18236	0.0076722	0.0072232	17.0787	38.7597
418	bdi-MIR7757-p5_1ss14AG	AAATAGAAGCATGGTTCAAC	up	1.18659	0.0030678	0.00352994	20.8739	47.5119
419	bdi-MIR5064-p5	TTGTCCATAGCATCAGCCAGC	up	1.20545	0.025707	0.0311222	11.3858	26.2566
420	ptc-miR6478_L-1R-2	CGACCTTAGCTCAGTTGG	up	1.20545	0.0016069	0.00176569	22.7716	52.5132
421	mdm-miR396c_L-1_1ss21TA	TCCACAGCTTTCTTGAACTA	up	1.22252	5.5857e-06	6.59747e-06	45.5431	106.277
422	PC-3p-161005_35	TGTCCGGACAGCTGTGGTAGTGTT	up	1.22817	0.0051558	0.00515401	17.0787	40.01
423	PC-5p-40001_115	GTGAAACACTGTGTGAGAGA	up	1.24137	9.7509e-05	9.90444e-05	32.2597	76.2691
424	PC-3p-26637_159	AATAGGCACCGATGCTTCAGA	up	1.24609	0.033725	0.0220312	9.48816	22.5056
425	PC-5p-227514_24	ACGGTATGGTATTTATTATGAGG	up	1.26059	0.0013938	0.00181384	20.8739	50.0125
426	PC-3p-134590_42	ATCACCCAGGGTGCAGAATAAGT	up	1.27256	0.016908	0.0151964	11.3858	27.5069
427	osa-miR166a-3p_L-1_1ss2CT	TGGACCAGGCTTCATTCCCC	up	1.32409	7.1275e-05	4.99359e-05	28.4645	71.2679
428	PC-3p-18037_215	TTGAATTTCCTCTATAAGC	up	1.33396	6.862e-07	6.46124e-07	43.6455	110.028
429	tae-MIR1120c-p3_1ss11TA	TTCTTATATTATGGGACAGAG	up	1.34984	0.0081746	0.00876696	12.0183	30.6327
430	PC-3p-58252_85	ATCTGGACAAATCTAAGACA	up	1.36772	0.00021383	0.000225032	22.7716	58.7647
431	PC-3p-87164_61	TTGACAGTCAAAGTAAATCTCGA	up	1.44872	0.0023433	0.00238487	13.2834	36.2591
432	ptc-miR6478_L-1R+1_1ss21GA	CGACCTTAGCTCAGTTGGTAG	up	1.51357	0.00026261	0.000191429	17.0787	48.7622
433	tae-miR9666a-3p	CGGTAGGGCTGTATGATGGCGA	up	1.54459	2.4352e-17	4.89664e-18	87.291	254.647
434	ptc-miR6478_L-1R+2_1ss21GA	CGACCTTAGCTCAGTTGGTAGA	up	1.54648	3.313e-22	4.75633e-23	113.858	332.583
435	PC-5p-48910_98	CATCCACGTCTGGGGCGCCGTCGC	up	1.56802	0.00031688	0.000250056	15.181	45.0113
436	ath-miR8175	GATCCCCGGCAACGGCGCCA	up	1.59972	0.0034841	0.00294599	9.48816	28.7572
437	bdi-MIR7757-p5_2ss6AG23TA	TTTATGAGCTCATTGAAGTAACA	up	1.61532	3.2751e-09	2.00652e-09	37.9526	116.279
438	PC-3p-55459_89	ATCTCTTCTGTAGAAATAGGCACC	up	1.62048	0.0011373	0.000962581	11.3858	35.0088
439	PC-3p-40578_114	TGAATTTCCTCTATAAGC	up	1.63513	4.9228e-07	4.27447e-07	26.5668	82.5207
440	PC-5p-65204_78	ACATGTACCGTCGGTGTCGGACA	up	1.72002	1.6574e-05	1.67705e-05	17.0787	56.2641
441	PC-3p-61653_81	ATGGAGTGATGATTCTGGGAGA	up	1.72002	0.0013277	0.00124701	9.48816	31.2578
442	PC-3p-20517_194	AGTGACCCAACTGCACCCTGC	up	1.75173	1.0305e-05	7.19424e-06	17.0787	57.5144
443	bdi-miR159a-5p_R+1	AGCTCCCTTCGATCCAATCC	up	1.93414	1.1739e-07	4.86968e-08	18.9763	72.5182
444	tae-MIR1120a-p5_1ss19AG	CCGTCCCATAATATAAGAGC	up	1.98305	2.2159e-05	1.14266e-05	11.3858	45.0113
445	osa-miR396d_L-1R-2	CCACAGGCTTTCTTGAAC	up	2.03036	6.4362e-05	3.17108e-05	9.48816	38.7597
446	PC-5p-59373_84	TTGGCTGACAATTAGATTAAT	up	2.0375	9.5171e-11	4.0042e-11	24.6692	101.275
447	ptc-miR6478_L-1R+4_1ss21GA	CGACCTTAGCTCAGTTGGTAGAGC	up	2.06794	1.2385e-09	4.80005e-10	20.8739	87.522
448	PC-5p-65305_78	GAAACACTGTGTGAGAGAAG	up	2.1143	5.9464e-07	1.60253e-07	13.2834	57.5144
449	PC-5p-32351_137	TTAGAGATTTCACTATAGACT	up	2.14811	1.608e-10	4.5349e-11	20.8739	92.5232
450	gma-miR6300_L-1R+5	TCGTTGTAGTATAGTGGTAAGT	up	2.16363	1.3407e-05	4.53266e-06	9.48816	42.5107
451	bdi-miR5054_L+1_2	TTCCCCACGGTCGGCGCCA	up	2.39809	5.3882e-07	1.3244e-07	9.48816	50.0125
452	bdi-miR5054_L+1_1	ATCCCCACGGTCGGCGCCA	up	2.39809	5.3882e-07	1.3244e-07	9.48816	50.0125
453	bdi-MIR7757-p3_1ss18CT	CACAAAACCTTCAGCTATCCA	up	2.39809	5.3882e-07	1.3244e-07	9.48816	50.0125
454	PC-3p-40606_114	GTGACCCAACTGCACCCTGC	up	2.39809	5.3882e-07	1.3244e-07	9.48816	50.0125
455	hvu-MIR6191-p5_1ss9AG	CTTGTCTTGGATTTGTCTAGATA	up	2.4512	2.3824e-07	4.70874e-08	9.48816	51.888
456	ptc-MIR6478-p5_2ss19TC20GA	CGACCTTAGCTCAGTTGGCA	up	2.69087	3.8085e-09	4.0322e-10	9.48816	61.2654
457	PC-3p-33755_132	TCTCTTCTGTAGAAATAGGCACC	up	2.74048	8.2734e-13	3.077e-14	13.2834	88.7723
458	PC-3p-26655_159	CTTCTGTAGAAATAGGCACC	up	3.25607	5.9582e-23	2.3112e-26	15.181	145.036
459	tae-MIR5175-p3_1ss19GA	GACGAGTAATTTGGAACGAAG	up	3.26599	4.725e-15	3.13639e-17	9.48816	91.2729
460	ssp-MIR169-p3_2ss13GC17AC	CCCCGTCCGGCCCGGACC	up	3.36156	2.6714e-16	5.22727e-19	9.48816	97.5245
