# Supplementary material for: Small RNA, Transcriptome and Degradome Analysis of the Transgenerational Heat Stress Response Network in Durum Wheat
Source: Int J Mol Sci. 2021 May 24;22(11):5532. doi: 10.3390/ijms22115532 (PMC8197280; doi:10.3390/ijms22115532)
Supplement: Supplementary file 1 [file ijms-22-05532-s001.zip › Table S4.xlsx]

## Sheet: AuHC_L vs AuCC_L
Table S4. Differentially expressed miRNAs* (p <0.05 and |logfoldchange|>1) in response to parental treatment factor.
*Number of up-regulated miRNAs: 358. Number of down-regulated miRNAs: 309.
Index	miRNA name	miRNA sequence	Regulation pattern	log2(fold_change)	pvalue(chi_square_2x2)	pvalue(fisher_test)	AuCC_L (normalised reads count)	AuHC_L (normalised reads count)
1	PC-5p-2477_971	TGATGGATTACACGTGACATT	down	-5.80439	0	1.37935e-122	414.856	7.42339
2	osa-miR166m_1ss9GT	TCGGACCATGCTTCATTCCCT	down	-4.26415	2.8757e-29	3.35158e-34	131.667	6.85236
3	tae-MIR1120a-p5_1ss20AT	TCCGTCCCATAATATAAGATC	down	-3.07347	1.3069e-05	8.62798e-06	24.0345	2.85515
4	cpa-miR159a_1ss9GT	TTTGGATTTAAGGGAGCTCTA	down	-3.05506	0.00011093	7.15437e-05	18.9838	2.28412
5	tae-MIR1127b-p5_2ss19CA21AC	TGTCCGGAAATACTTGTCATC	down	-3.04176	2.5427e-06	6.67679e-07	28.2144	3.42618
6	PC-5p-42007_111	ACTCATTTTGCTCCGTATGTAGTC	down	-3.04176	5.5562e-08	3.07897e-08	37.6192	4.56824
7	PC-3p-43733_108	TTGCCGTATGCATAGCCCTGC	down	-3.00934	2.3401e-05	1.62154e-05	22.9895	2.85515
8	PC-3p-53598_91	ATAATTTTTTATATAAACTTGGTC	down	-3.00112	9.849e-08	5.66261e-08	36.5742	4.56824
9	PC-5p-124124_45	AACTCATTTGAGCATCTGAGAA	down	-2.93792	2.5954e-13	1.5838e-14	70.0136	9.13648
10	zma-MIR159j-p5_1ss9GT	AGCTGCTCTTTCATGGTTCC	down	-2.87184	7.489e-05	0.000101486	20.8996	2.85515
11	bdi-MIR5169a-p5_1ss21AG	AAGTTTGACCAAGTTTGTAGG	down	-2.87184	1.4366e-05	4.57354e-06	25.0795	3.42618
12	PC-5p-5430_528	TTTTGCTGTTTGTCATCTAACC	down	-2.74958	5.1802e-26	4.16068e-28	153.612	22.8412
13	PC-3p-97812_55	ATCTCTCCTGTAGAAATAGGCACC	down	-2.7463	4.5378e-05	1.62158e-05	22.9895	3.42618
14	osa-MIR818d-p3_1ss5TC	CTTACATTATGGGACGGAGGGAGT	down	-2.71983	1.9718e-10	1.16393e-10	56.4288	8.56545
15	PC-3p-380488_12	TCCTGTAGAAGTAGGCACCGGTGC	down	-2.71983	0.00023889	0.000329403	18.8096	2.85515
16	PC-5p-94622_57	CATTAGTCCCGGTTGGTGGCACCA	down	-2.64944	2.7308e-05	1.93883e-05	25.0795	3.99721
17	PC-3p-567595_6	ATTTGGACCGGAGGAAGTAGTAGC	down	-2.63737	0.00042598	0.000589767	17.7646	2.85515
18	PC-3p-62878_80	CCTGTCAGTGACCCAACTGCACCC	down	-2.62672	9.3097e-06	1.21714e-05	28.2144	4.56824
19	PC-5p-68024_75	ACTTTGACCGTAAATTTAACTATC	down	-2.57228	1.6353e-05	2.1735e-05	27.1694	4.56824
20	tae-MIR1128-p5_1ss11AG	CCTCCGTCCGGAAATACTTGTCAT	down	-2.54991	5.4496e-09	3.7785e-09	50.159	8.56545
21	PC-5p-125637_44	ATTACTTGTCTCGAAAATGAATGT	down	-2.54991	0.00075852	0.00105074	16.7197	2.85515
22	osa-miR167d-5p_R+4	TGAAGCTGCCAGCATGATCTGACCA	down	-2.51717	2.3465e-20	7.43367e-22	127.487	22.2702
23	tae-MIR1128-p3_1ss3CT	AATTAAAATACATCTAGATACATC	down	-2.50927	9.7582e-06	6.78804e-06	29.2594	5.13927
24	PC-3p-16666_228	ATTCCTGAAGGCTTGAAGCTA	down	-2.4767	1.2632e-12	4.86804e-13	76.2834	13.7047
25	tae-MIR5085-p5_1ss10CT	TTTTGTGGCTTGTGTAAAAAAGA	down	-2.4568	0.00044571	0.000329403	18.8096	3.42618
26	tae-MIR1130b-p3_2ss1CT19GT	TTTATATTATGGGACGGATGG	down	-2.4568	5.0207e-05	6.83728e-05	25.0795	4.56824
27	PC-3p-109149_50	ATTCTAGATGTATATGATTTTCTC	down	-2.4568	0.0013484	0.0018616	15.6747	2.85515
28	PC-5p-88951_60	TTGGACATCTGAGTAGCTCTCAGC	down	-2.4568	0.00044571	0.000329403	18.8096	3.42618
29	PC-3p-97955_55	ACCTGTCATTGACCCAACTGCGCC	down	-2.4568	0.0013484	0.0018616	15.6747	2.85515
30	PC-5p-4187_638	ATTGCTCGAGATACAAAAATG	down	-2.42073	1.0416e-36	1.23976e-39	247.66	46.2534
31	ptc-miR6478_1ss21GT	CCGACCTTAGCTCAGTTGGTT	down	-2.38641	0.00026125	0.000206959	20.8996	3.99721
32	PC-3p-139959_40	CCTGTCAGTGGCCCAACTGCACCC	down	-2.38641	0.00026125	0.000206959	20.8996	3.99721
33	tae-MIR1120a-p5_1ss10TC	TCCGTCCCACAATATAAGAAC	down	-2.25035	0.0042334	0.00572813	13.5847	2.85515
34	PC-5p-117542_47	TTAGACATCTGAGTAGCTCTCGGC	down	-2.22547	0.00015475	0.000120356	24.0345	5.13927
35	PC-3p-130990_43	ACCCGGCATTTGGGTAAAGTCACA	down	-2.22547	0.00015475	0.000120356	24.0345	5.13927
36	PC-3p-20350_195	CCATTGACCCAACTGCAGGTGC	down	-2.22233	1.8041e-08	8.22371e-09	53.2939	11.4206
37	PC-5p-53563_91	ACTTGTCTCGAAAATGGATGTATC	down	-2.19376	3.5994e-06	3.00598e-06	36.5742	7.99442
38	PC-3p-94301_57	AACCACGACGAGTAAATCGGAACG	down	-2.19376	0.0024202	0.00186161	15.6747	3.42618
39	PC-5p-63221_80	TCTGTAAACTAACATAAGAGC	down	-2.19376	9.0107e-05	0.000121184	26.1245	5.7103
40	PC-5p-46643_102	TCTGTAAATTTATATAAGAGC	down	-2.16729	1.0683e-08	9.4842e-09	56.4288	12.5627
41	PC-3p-25987_162	TCGAGATCCAACGGCTGAGGT	down	-2.16134	2.5296e-07	1.1806e-07	45.9791	10.2785
42	PC-5p-90477_59	TTATTTGGACATCTGAGTAGC	down	-2.15194	0.0013872	0.00196571	17.7646	3.99721
43	PC-3p-70859_73	CTTACAAAAGTGAACGGAGGGAGT	down	-2.14485	3.0608e-05	4.14585e-05	30.3044	6.85236
44	tae-MIR9668-p3_2ss13GA23AG	CAAGTATTTTCGAACGGAGGGAGT	down	-2.13487	0.0074685	0.00992944	12.5397	2.85515
45	PC-3p-27912_153	TCTCCTGTAGAAATAGGCATC	down	-2.13487	0.0074685	0.00992944	12.5397	2.85515
46	PC-5p-135880_41	TCTCATTTTCACCACTAACCAGC	down	-2.11284	8.9807e-05	7.03249e-05	27.1694	6.28133
47	PC-3p-3862_678	AAATGTCACGTGTCATTCATC	down	-2.10232	6.063e-40	8.00241e-42	311.404	72.5208
48	tae-MIR1139-p3_2ss16CG17AT	ACTAGCTAAGTTACTGTAACTACC	down	-2.09423	0.00045902	0.000366583	21.9445	5.13927
49	PC-5p-2792_877	CGTTTCTCCTTCTTTTCCTTGT	down	-2.06614	1.0808e-48	2.50313e-51	389.777	93.0778
50	PC-5p-57501_86	AACGAGACCGACTGCGGTGGGAGC	down	-2.04176	8.8697e-05	0.000119097	28.2144	6.85236
51	tae-MIR9668-p3_2ss12GA23AG	CAAGTATTTTCAGACGGAGGGAGT	down	-2.02384	0.00078647	0.000633688	20.8996	5.13927
52	hvu-miR5048a_R-2_1ss9GT	TATTTGCATGTTTTAGGTCT	down	-2.00934	0.013125	0.0289631	11.4948	2.85515
53	tae-MIR1117-p3	AAACCGCGACTAAAAGGGAGGAGC	down	-1.98731	0.0073543	0.00572814	13.5847	3.42618
54	tae-MIR1128-p3_1ss4CA_2	CAAATATTTCCGGACGGAGGGAGT	down	-1.97875	8.6912e-05	7.04411e-05	29.2594	7.42339
55	tae-MIR1128-p3_1ss4CA_1	CAAATATTTCCGGACGGAGG	down	-1.97875	8.6912e-05	7.04411e-05	29.2594	7.42339
56	PC-3p-111516_49	AATCCAAGACAAGTAATTTAGAAC	down	-1.97137	0.0041497	0.00565186	15.6747	3.99721
57	osa-MIR159d-p5_1ss9GT	AGCTGCCGTTTCATGGATACC	down	-1.96494	2.9222e-05	6.702e-05	33.4393	8.56545
58	PC-5p-44420_106	AAGAACCGCGACTAAAGGCCCGTC	down	-1.9593	0.0023546	0.00312904	17.7646	4.56824
59	tae-MIR1128-p5_1ss21CT_2	TATCTAGAACTAAAATACATT	down	-1.94984	0.0013421	0.00108767	19.8546	5.13927
60	tae-MIR1128-p5_1ss21CT_3	TATCTAGAACTAAAATACATTT	down	-1.94984	0.0013421	0.00108767	19.8546	5.13927
61	tae-MIR1128-p5_1ss21CT_1	ATGTATCTAGAACTAAAATATATC	down	-1.94984	0.0013421	0.00108767	19.8546	5.13927
62	PC-3p-68584_75	TTTCCGAGACAAGTAATTCCAAAC	down	-1.94984	0.0013421	0.00108767	19.8546	5.13927
63	PC-3p-49397_97	TTTGCCATAGGCATAGCCCTG	down	-1.94984	0.0013421	0.00108767	19.8546	5.13927
64	PC-3p-27244_156	TCTCCTGTAGAAATAGGCACCGGT	down	-1.94222	1.9582e-06	9.97006e-07	43.8891	11.4206
65	PC-3p-280_7641	TTGAATTTCCTCTATAAGCGCATC	down	-1.92628	0.00014631	0.000119098	28.2144	7.42339
66	PC-5p-61238_82	ATTACTTGTCTCTGAAATGGATGT	down	-1.91623	2.8409e-05	4.07729e-05	34.4843	9.13648
67	osa-miR1432-5p_1ss1AC	CTCAGGAGAGATGACACCGAC	down	-1.90208	3.4854e-57	7.04391e-60	503.68	134.763
68	bra-miR156a-5p_R+1_1ss9GT	TGACAGAATAGAGTGAGCACT	down	-1.88961	1.0607e-29	5.40101e-31	256.02	69.0946
69	tae-MIR1128-p3_1ss8CG	ATGACAAGTATTTCCGGACGGAGG	down	-1.87184	5.4041e-06	2.79924e-06	41.7991	11.4206
70	bdi-miR1139_L-1R+4_1ss11CG_1	AGTAACATAGACTAGTAACATGCA	down	-1.87184	0.022956	0.0485867	10.4498	2.85515
71	bdi-miR1139_L-1R+4_1ss11CG_2	AGTAACATAGACTAGTAACATGCC	down	-1.87184	0.022956	0.0485867	10.4498	2.85515
72	PC-3p-71380_72	ACCGGGACTAATGTGAATATTGCC	down	-1.87184	0.022956	0.0485867	10.4498	2.85515
73	PC-5p-96223_56	ATTACTTGTCTCGAAAATGGATGT	down	-1.87184	0.0040193	0.00523681	16.7197	4.56824
74	PC-5p-24751_168	TTGGTGGCATGAACCGGGACC	down	-1.87184	0.00014153	0.000190209	29.2594	7.99442
75	PC-3p-67933_75	AAAAAAGATGGAGTGGCAATTC	down	-1.81525	0.0004098	0.000334983	26.1245	7.42339
76	osa-miR5071_1ss15GA	TCAAGCATCATATCATGGACA	down	-1.81184	4.3137e-76	1.23879e-79	713.72	203.287
77	PC-3p-85080_62	AGATACATCTGTTTGAGCGACACT	down	-1.78937	0.0038525	0.00312904	17.7646	5.13927
78	hvu-MIR5049c-p5_2ss14TA21CT	TCCAAAATAAATGACTCAACT	down	-1.77873	0.0068237	0.00867709	15.6747	4.56824
79	tae-MIR9668-p3_2ss16GA23AG	CAAGTATTTTCGGACAGAGGGAGT	down	-1.76492	0.01217	0.0157212	13.5847	3.99721
80	PC-5p-3915_671	ACTTAGTCTTGGCACTATAAATTT	down	-1.76492	0.01217	0.0157212	13.5847	3.99721
81	PC-5p-10070_333	CGTGATCCAAATAGTTATTCTAAT	down	-1.7463	0.021902	0.0289631	11.4948	3.42618
82	hvu-MIR5049d-p5_2ss4TA24AT	CAAATATTTAGGAACGGAGGGAGT	down	-1.73433	0.0020823	0.00168115	20.8996	6.28133
83	PC-3p-19039_206	TTGTTAGTTAAATCTTTGGTC	down	-1.73433	9.7224e-08	8.63132e-08	62.6987	18.844
84	PC-5p-127986_43	TTGGACATCTGAGCAGCTCTCAGC	down	-1.70191	0.0064721	0.00523681	16.7197	5.13927
85	PC-5p-42367_110	ACACTACGAGATGTGAGCTAT	down	-1.70191	0.00011776	0.000103162	33.4393	10.2785
86	PC-3p-26923_157	ACATACGGAGCAAAATGAGTGAAT	down	-1.699	4.5742e-07	6.18557e-07	57.4738	17.7019
87	ata-miR9863a-3p_1ss9TC	TGAGAAGGCAGATCATAATAGC	down	-1.69821	0	0	3570.69	1100.37
88	PC-3p-74258_70	AAGAAAAGCCTGATTTATTTCTCT	down	-1.69496	0.0011271	0.000919434	24.0345	7.42339
89	tae-MIR1128-p3_1ss10CT	CAACTATTTTCGGACGGAGGGAGT	down	-1.67919	6.4621e-05	3.44393e-05	36.5742	11.4206
90	PC-3p-25442_164	TCCTGTAGAAATAGGCACCGGTGC	down	-1.67919	6.4621e-05	3.44393e-05	36.5742	11.4206
91	PC-5p-17167_223	AAGAACCGCGACTAAAGGTCCTCC	down	-1.67919	1.2053e-05	1.56826e-05	43.8891	13.7047
92	PC-5p-11252_305	AAGACCGATTGTGGCGGGAGC	down	-1.6683	2.1749e-11	2.06611e-11	103.453	32.5487
93	PC-5p-70401_73	TCAGGACGTTGCAACATTAACACC	down	-1.66538	0.00061125	0.00118804	27.1694	8.56545
94	PC-5p-113688_48	ATCTCTTAAATGGATGTAGCTAGC	down	-1.66033	0.003457	0.00278334	19.8546	6.28133
95	PC-5p-84684_63	AAAATGGATAAAAGAAGATGTATC	down	-1.66033	0.003457	0.00278334	19.8546	6.28133
96	ptc-miR6478_R+1_1ss21GA	CCGACCTTAGCTCAGTTGGTAG	down	-1.64944	0.0010631	0.00134158	25.0795	7.99442
97	PC-3p-3332_762	TAAAACCACGACGAGTAAATC	down	-1.64833	1.0331e-19	5.02469e-20	193.321	61.6712
98	PC-5p-1547_1413	CGTTTCTCCTTCTTTTCCTTG	down	-1.64027	3.8002e-45	1.06184e-46	468.15	150.181
99	osa-miR5071_2ss15GA21AT	TCAAGCATCATATCATGGACT	down	-1.63368	3.3442e-05	2.77666e-05	40.7542	13.1337
100	tae-MIR1120a-p5_2ss12AC20AG	TCCGTCCCATACTATAAGAGC	down	-1.63083	1.0727e-05	1.42031e-05	45.9791	14.8468
101	tae-MIR1128-p5_1ss10CG	TGATGACAAGTATTTCCGGACGGA	down	-1.6088	0.0032454	0.00395887	20.8996	6.85236
102	bdi-MIR530b-p3_1ss14GC	AGGTGCAGTGGCACATGCAGC	down	-1.6088	3.0903e-18	9.44253e-19	182.871	59.9581
103	cas-miR5139_L-1	AACCTGGCTCTGATACCA	down	-1.6088	0.0108	0.00867709	15.6747	5.13927
104	PC-3p-97579_55	GTCTCTCCTGTAGAAATAGGCATC	down	-1.6088	0.0108	0.00867709	15.6747	5.13927
105	PC-3p-44988_105	TCTTCTGTAGAAATAGGCACCGGT	down	-1.6088	9.8641e-05	8.00274e-05	36.5742	11.9916
106	PC-3p-62955_80	TTCATGAACCGGGACTAATGGGCC	down	-1.6088	0.00099858	0.00187792	26.1245	8.56545
107	stu-miR156f-5p_R+2_1ss1CT	TTGACAGAAGAGAGTGAGCACC	down	-1.59698	3.6903e-09	2.15323e-09	84.6433	27.9805
108	PC-3p-59786_83	GTCTCTTCTGTAGAAATAGGCACC	down	-1.58233	0.0057024	0.00456819	18.8096	6.28133
109	ata-miR9674c-5p_L+1R-1	TTGAATTTTTCCATAGCATCA	down	-1.54143	1.4359e-24	2.70481e-25	265.947	91.3648
110	PC-3p-99417_54	ATTCCCAGATTCTGGCAAAAGAAC	down	-1.5348	0.005311	0.00633257	19.8546	6.85236
111	PC-5p-97313_56	ATATAATTTGGTCTCATTCACTTT	down	-1.5348	0.005311	0.00633257	19.8546	6.85236
112	PC-5p-944_2213	TCTGTAAACTAATATAAGAGC	down	-1.52846	4.203e-42	2.65139e-43	474.42	164.457
113	PC-3p-56801_87	GGGACGAACCGGGACCAATGTGCC	down	-1.50927	0.01788	0.0226009	14.6297	5.13927
114	PC-5p-9911_337	TACCCTCGCCGGAGCAGCGTG	down	-1.49987	0.00023677	0.00027394	35.5293	12.5627
115	PC-3p-8965_364	TTGTGACACTTGTTATGGATC	down	-1.49477	3.3763e-08	4.2732e-08	80.4633	28.5515
116	osa-MIR812q-p3_1ss21TG	CACTTATTTTGGGACGGAGGGAGT	down	-1.48851	0.002619	0.00458844	24.0345	8.56545
117	PC-5p-28781_150	TGTTTGAACATTTGAGGAGCT	down	-1.4568	0.00011058	0.000131459	40.7542	14.8468
118	PC-3p-63539_79	CACCTGACTTATAAGTCACCTGAC	down	-1.4568	0.0045552	0.00539089	21.9445	7.99442
119	PC-5p-39452_117	TTAATTGACGCAGCCTCTATA	down	-1.41932	0.0079449	0.00633262	19.8546	7.42339
120	tae-MIR9668-p3_1ss14GA	GACAAGTATTTTCAGACGGAGGGA	down	-1.40235	0.029338	0.0357739	13.5847	5.13927
121	tae-MIR1128-p5_1ss4TC	ATGCATCTAGAACTAAAATACATC	down	-1.40235	0.0020597	0.002539	27.1694	10.2785
122	PC-3p-57686_86	ATTGACCCAACTGCAGGTGCA	down	-1.40235	0.0020597	0.002539	27.1694	10.2785
123	PC-3p-213_10277	GGGAAAAGAAGGAGTAACGAC	down	-1.37724	0	4.7255e-224	2902.95	1117.51
124	PC-5p-14598_252	AGAAAGCAATGTCAGAGGAGT	down	-1.37434	1.6838e-09	9.36127e-10	106.588	41.1141
125	ata-MIR9863a-p3_2	TCTGAAGACTAGTTTATTACA	down	-1.36848	0	3.43234e-159	2077.42	804.581
126	ata-MIR9863a-p3_1	CTGAAGACTAGTTTATTACA	down	-1.36848	0	3.43234e-159	2077.42	804.581
127	PC-3p-158523_36	AGTGTCTCTCCTGTAGAAATAGGC	down	-1.35726	0.026802	0.0298936	14.6297	5.7103
128	PC-5p-48321_99	TAAACCGGATTTTTCTGAAGCACC	down	-1.35726	0.0017382	0.00218818	29.2594	11.4206
129	PC-5p-186250_30	TGAATCTTTGGAAAAAGCTGCA	down	-1.35726	0.0066862	0.0108424	21.9445	8.56545
130	PC-3p-38924_118	ACCGGGACTAAAGGGTGCGATGCC	down	-1.32435	0.0029748	0.0050409	27.1694	10.8496
131	PC-3p-10646_319	CATTTCCGTGACAAGTAATTC	down	-1.3225	0.00019402	0.000227798	42.8441	17.1309
132	PC-3p-99012_55	AGATACTTTGTGATTTGTGAATGC	down	-1.31929	0.024416	0.0190178	15.6747	6.28133
133	osa-miR5073_R+1_1ss19TA	GTTTGGTGAATCGGAAACAATTTT	down	-1.31241	0.011593	0.0130415	19.8546	7.99442
134	bdi-miR5169a_2ss19AG20CA	TTTGACCAAGTTTGTAGAGAA	down	-1.30406	5.6807e-16	3.05119e-16	205.861	83.3703
135	tae-MIR1120a-p3_1ss20AG	TCCGTCCCATAATATAAGAGC	down	-1.30247	0.0013341	0.00154242	32.3943	13.1337
136	osa-MIR159c-p3_1ss1GT	TTTTGCATGACCCGGGAGATGA	down	-1.28687	1.879e-05	1.41686e-05	58.5188	23.9832
137	mtr-miR398a-5p_R-2_1ss17CA	GGAGTGACACTGAGAAAACA	down	-1.27846	1.2081e-09	9.05154e-10	119.128	49.1086
138	PC-5p-11177_307	TGCCTTTAAGGCACCTGCCTTT	down	-1.26776	9.4068e-07	1.38452e-06	78.3734	32.5487
139	tae-MIR9658-p5	CCGATTCTCCCAGAATTTTGA	down	-1.26415	0.0096032	0.0108424	21.9445	9.13648
140	ptc-miR6478_2ss6CT21GA	CCGACTTTAGCTCAGTTGGTA	down	-1.26178	8.6115e-07	9.34242e-07	79.4184	33.1197
141	bdi-MIR5066-p5_2ss13GA22CA	TCTTTTGGTTGCATTGGCTAGAGC	down	-1.25886	0.02014	0.0157306	17.7646	7.42339
142	PC-3p-8909_365	TCTCCTGTAGAAATAGGCACC	down	-1.25886	0.02014	0.0157306	17.7646	7.42339
143	PC-5p-19389_202	AACATCCGAGGAGCTCTCACT	down	-1.25371	0.00022796	0.000243445	44.9341	18.844
144	PC-5p-66875_76	GAAACGTATTGTGACGGTGAACCC	down	-1.23441	0.018253	0.0199779	18.8096	7.99442
145	PC-5p-27424_155	TCTGTAAACTAATATAAGACG	down	-1.23441	0.00084311	0.000901885	37.6192	15.9888
146	bdi-miR156h-3p_L+1	TGCTCACTGCTCTTCCTGTCATC	down	-1.22547	0.0079193	0.00904173	24.0345	10.2785
147	tae-MIR1128-p3_2ss11CG17CT	TTGATGACAAGTATTTTCGGA	down	-1.21976	0.038887	0.0298938	14.6297	6.28133
148	PC-5p-7652_411	ATGGATAAAAGAAGATGTATC	down	-1.20114	6.3181e-08	8.3474e-08	102.408	44.5403
149	tae-MIR531-p5_2ss11CG20AG	CTCGCCGGAGGAGCGTGCAGC	down	-1.19759	2.708e-69	1.27054e-70	1085.73	473.384
150	bdi-MIR396a-p3	TTGATGGTTCAAGAAAGTCCT	down	-1.19376	0.0012844	0.00134066	36.5742	15.9888
151	tae-MIR1128-p5_1ss7AG_1	CGTCCGGAAATACTTGTCATC	down	-1.19376	0.035067	0.0373495	15.6747	6.85236
152	tae-MIR1128-p5_1ss7AG_2	CGTCCGGAAATACTTGTCATCAAA	down	-1.19376	0.035067	0.0373495	15.6747	6.85236
153	bdi-miR1878-3p_1ss14AG	ATTTGTAGTGTTCGGATTGAGTTT	down	-1.19376	0.0012844	0.00134066	36.5742	15.9888
154	PC-5p-132718_42	TTTTCTGAAGCACCGGTGCCTATT	down	-1.19376	0.014948	0.0164336	20.8996	9.13648
155	PC-3p-134914_41	GCCACTTGTCGCAACCTGGGAGTT	down	-1.19376	0.035067	0.0373495	15.6747	6.85236
156	PC-3p-26637_159	AATAGGCACCGATGCTTCAGA	down	-1.19376	0.014948	0.0164336	20.8996	9.13648
157	ptc-miR6478_R+4_1ss21GA	CCGACCTTAGCTCAGTTGGTAGAGC	down	-1.15563	0.0048336	0.00523892	29.2594	13.1337
158	PC-5p-72092_72	TTTAGTGCCGGTTATGGAACC	down	-1.13487	0.0099547	0.0112572	25.0795	11.4206
159	PC-5p-67997_75	TGTCTCGGAAATGAATGTATC	down	-1.13487	0.02561	0.0365725	18.8096	8.56545
160	osa-miR827	TTAGATGACCATCAGCAAACA	down	-1.12484	0	1.49936e-230	3923.89	1799.31
161	ptc-miR6478_1ss21GA	CCGACCTTAGCTCAGTTGGTA	down	-1.12066	1.5786e-07	1.7828e-07	105.543	48.5375
162	ata-miR9863a-3p_1ss22CT	TGAGAAGGTAGATCATAATAGT	down	-1.11284	0.0081079	0.0113658	27.1694	12.5627
163	PC-5p-36149_125	TCTGTAAATTAATATAAGAGC	down	-1.11284	0.0081079	0.0113658	27.1694	12.5627
164	PC-5p-25272_165	CCGGTCTCCACTGCTAGAGCC	down	-1.1063	0.0010721	0.000794684	41.7991	19.415
165	osa-miR5071_R-1_1ss15GA	TCAAGCATCATATCATGGAC	down	-1.09423	0.018649	0.0201843	21.9445	10.2785
166	bdi-miR7731-5p_R-3_2ss8TC21AC	TTCCAAACTCCTGAGCAAACC	down	-1.09423	2.5665e-13	1.71445e-13	212.131	99.3592
167	ptc-miR6478_R-2	CCGACCTTAGCTCAGTTGG	down	-1.07347	0.015088	0.0166057	24.0345	11.4206
168	osa-MIR2873b-p5_2ss18TC21AC	TTTTTGTTTCTCTCAAACGAC	down	-1.04176	0.035152	0.0365725	18.8096	9.13648
169	osa-miR444a-3p.2_1ss12CT	TGCAGTTGCTGTCTCAAGCTT	down	-1.04011	2.2335e-07	1.75761e-07	113.903	55.3899
170	tae-MIR396-p3_1ss1TC	CCTCCGCCTGTTGATGGTTCA	down	-1.03411	0.0007064	0.000908597	49.114	23.9832
171	PC-5p-44973_105	TTGGACTTATGTGCAGCTCTC	down	-1.0323	0.031482	0.0432533	19.8546	9.70751
172	PC-3p-31078_141	CCAACTAAAATTGACATCCTC	down	-1.01868	0.0064752	0.00880738	32.3943	15.9888
173	ptc-miR6478_R+3_2ss6CT21GA	CCGACTTTAGCTCAGTTGGTAGAG	down	-1.00934	0.0012667	0.00156469	45.9791	22.8412
174	ata-miR166c-5p_L-1	GAACGTTGGCTGGCTCGAGG	up	inf	0.00043989	0.000152768	0	13.7047
175	ata-MIR166a-p5	TGTTGTCTGGTTCAAGGTCT	up	inf	0.0096844	0.0165095	0	7.42339
176	ata-MIR169d-p3_1ss9GT	TTGTCCTTTGCTACACCTAGT	up	inf	0.023277	0.0325114	0	5.7103
177	bdi-miR171a_L-1	GATTGAGCCGCGCCAATATC	up	inf	2.2874e-32	3.08937e-44	0	155.606
178	ata-miR171d-5p	TGTTGGCTCGACTCACTCAGA	up	inf	0.020078	0.0325114	0	5.99581
179	tae-MIR171a-p5	TGTTGGCTCGACTCACTCAGA	up	inf	0.020078	0.0325114	0	5.99581
180	ata-MIR399b-p5	GGCGCTTCTCCTTTGGCACG	up	inf	1.6706e-05	1.53319e-06	0	20.5571
181	ata-miR408-3p_1ss19CA	TGCACTGCCTCTTCCCTGAC	up	inf	0.00033399	0.000152766	0	14.2757
182	tae-MIR1122c-p3_2	TATTATGGGACGGAGGGAGT	up	inf	3.0547e-10	7.96411e-13	0	43.9693
183	hvu-MIR6200-p5_1ss15AT	TTTCCCAGTGACAGTAGGGGCAGC	down	-inf	3.0472e-05	6.51233e-06	15.6747	0
184	stu-MIR8005a-p3_1ss5GA	GTTTAGGGTTTAGGGTTTAGGGTT	up	inf	0.00014672	4.07497e-05	0	15.9888
185	tae-MIR9653b-p3	TTGAAGACTTTGGCCATGTCC	down	-inf	0.00066235	0.000573584	10.4498	0
186	tae-MIR9673-p3	TGTGCTCTTTCCTTCTTACCC	up	inf	0.0017635	0.00112303	0	10.8496
187	osa-miR166a-3p_L-1_1ss2CT	TGGACCAGGCTTCATTCCCC	down	-inf	0.0023248	0.00255201	8.35983	0
188	osa-MIR167h-p3_1	CATGCTGTAGTTTCATCTGC	up	inf	3.672e-22	1.06748e-29	0	103.927
189	osa-MIR167h-p3_2	TCATGCTGTAGTTTCATCTGC	up	inf	3.672e-22	1.06748e-29	0	103.927
190	osa-miR167a-5p_L-1R+1	GAAGCTGCCAGCATGATCTAA	up	inf	0.0010094	0.000576515	0	11.9916
191	bdi-miR167c-3p_L-1_4ss5AG13-A22TC23CT	ATCGTGCTGTGACAGTTTCACT	down	-inf	0.0023248	0.00255201	8.35983	0
192	zma-miR172e_L-1R+1	GAATCTTGATGATGCTGCATT	up	inf	0.01294	0.0165095	0	6.85236
193	vvi-miR396a	TTCCACAGCTTTCTTGAACTA	down	-inf	0.0083577	0.0113544	6.26987	0
194	osa-MIR437-p5_2ss16TA17AG	TGACCAAGTTTGTAGAGAAA	up	inf	0.0072627	0.0084035	0	7.99442
195	osa-MIR437-p5_2ss17TA18AG_1	TTGACCAAGTTTGTAGAGAA	up	inf	1.2614e-39	3.02806e-54	0	192.437
196	bdi-MIR530b-p3_1ss13GC	GGTGCAGTGGCACATGCAGC	up	inf	2.1825e-22	5.55792e-30	0	105.069
197	osa-MIR812q-p3_1ss8TG	CACTTATGTTGGGACGGAGG	up	inf	2.6849e-12	1.03879e-15	0	54.2478
198	osa-MIR812q-p3_1ss11GA	CACTTATTTTAGGACGGAGG	up	inf	0.023277	0.0325114	0	5.7103
199	osa-MIR812q-p3_2ss20GA21TA	CACTTATTTTGGGACGGAGAAAGT	down	-inf	0.016063	0.02395	5.22489	0
200	osa-MIR812q-p3_1	CACTTATTTTGGGACGGAGG	up	inf	4.9349e-05	1.09325e-05	0	18.273
201	osa-MIR812q-p3_2	TATTTTGGGACGGAGGTAGT	up	inf	4.9349e-05	1.09325e-05	0	18.273
202	osa-MIR812q-p3_1ss3TG	GCGGCACTTATTTTGGGACG	up	inf	0.01294	0.0165095	0	6.85236
203	osa-MIR812q-p3_2ss11GA21TG	CACTTATTTTAGGACGGAGGGAGT	down	-inf	0.0043915	0.005383	7.31485	0
204	osa-MIR818d-p3_2ss1CT20GA	TTTATATTATGGGACGGAGAGAGT	down	-inf	0.00066235	0.000573584	10.4498	0
205	osa-MIR818d-p3_4	TTATATTATGGGACGGAGGGAGT	up	inf	3.9078e-07	8.45528e-09	0	28.5515
206	osa-MIR818d-p3_1	CTTATATTATGGGACGGAGGGAGT	up	inf	3.9078e-07	8.45528e-09	0	28.5515
207	osa-MIR818d-p3_2ss15GT21TC	TTATGGGACGGAGGTAGTACC	down	-inf	0.016063	0.02395	5.22489	0
208	osa-MIR818d-p3_1ss9AT	CTTATATTTTGGGACGGAGGGAGT	down	-inf	0.001238	0.00120987	9.40481	0
209	osa-MIR818d-p3_2ss5TC20GA	CTTACATTATGGGACGGAGAGAGT	down	-inf	0.016063	0.02395	5.22489	0
210	osa-MIR818d-p3_2	TATATTATGGGACGGAGGGAGTA	up	inf	3.9078e-07	8.45528e-09	0	28.5515
211	tae-MIR1120a-p3_2ss19TC20TC	TATGAGACGGAGGGAGTACC	up	inf	0.023277	0.0325114	0	5.7103
212	tae-MIR1120a-p5_2ss11AC19AG	CCGTCCCATACTATAAGAGC	up	inf	1.3463e-07	2.31779e-09	0	30.8356
213	tae-MIR1120a-p5_1ss7CT_1	TCCGTCTCATAATATAAGAA	up	inf	0.017331	0.0325113	0	6.28133
214	tae-MIR1120a-p5_1ss19AG	CCGTCCCATAATATAAGAGC	up	inf	4.3454e-06	4.15938e-07	0	23.4122
215	tae-MIR1120a-p5_1ss19AT	CCGTCCCATAATATAAGATC	up	inf	0.00014672	4.07497e-05	0	15.9888
216	hvu-MIR1120-p3_2ss18GA19AG	TCTTATATTATGGGACGAGGGAGT	down	-inf	0.016063	0.02395	5.22489	0
217	tae-MIR1120a-p5	CCGTCCCATAATATAAGAAC	up	inf	1.9431e-06	1.1322e-07	0	25.1253
218	tae-MIR1120a-p5_1ss7CT_2	TCCGTCTCATAATATAAGAAC	up	inf	0.017331	0.0325113	0	6.28133
219	tae-MIR1120a-p3_1ss4TC	TTACATTATGAGACGGAGGGAGT	up	inf	0.017331	0.0325113	0	6.28133
220	tae-MIR1120a-p3_1ss9AT	ATATTATGTGACGGAGGGAGT	down	-inf	2.691e-06	3.28954e-07	19.8546	0
221	tae-MIR1120a-p3_1ss5TC	CTTACATTATGAGACGGAGGGAGT	down	-inf	0.0083577	0.0113544	6.26987	0
222	tae-MIR1120a-p5_1ss9TC	CCGTCCCACAATATAAGAAC	up	inf	0.017331	0.0325113	0	6.28133
223	tae-MIR1122c-p3_1	ATATTATGGGACGGAGGGAGT	up	inf	3.0547e-10	7.96411e-13	0	43.9693
224	far-MIR1122-p3_2ss17TG19TG	TTGAGACACTTATTTTGGGAC	down	-inf	0.016063	0.02395	5.22489	0
225	bdi-MIR1122-p3_1ss13GA	ACATCCGTATTTAGACAAATT	down	-inf	0.0023248	0.00255201	8.35983	0
226	tae-MIR1127b-p5_1ss2TC	CCGTCCGGAAATACTTGTCC	up	inf	0.00076467	0.00029651	0	12.5627
227	tae-MIR1128-p5_1ss4CT	GTCTGAAAATACTTGTCATC	up	inf	0.023277	0.0325114	0	5.7103
228	tae-MIR1128-p5_12	TCCGTCCGAAAATACTTGTCATC	up	inf	0.023277	0.0325114	0	5.7103
229	tae-MIR1128-p3_2ss13CG19CT_2	TTTTGATGACAAGTATTTTCG	down	-inf	0.016063	0.02395	5.22489	0
230	tae-MIR1128-p5_1ss16AG_1	TACTCCCTCCGTCCGGAAATACT	up	inf	0.00076467	0.00029651	0	12.5627
231	tae-MIR1128-p5_1ss5CT	CGTCTGAAAATACTTGTCATC	down	-inf	0.001238	0.00120987	9.40481	0
232	tae-MIR1128-p3_1ss10CG	TGATGACAAGTATTTCCGGA	up	inf	6.6648e-07	3.09036e-08	0	27.4094
233	tae-MIR1128-p5_10	TCCCTCCGTCCGAAAATACTTGTC	up	inf	0.023277	0.0325114	0	5.7103
234	tae-MIR1128-p5_2ss7AG20TC	CGTCCGGAAATACTTGTCACC	down	-inf	0.016063	0.02395	5.22489	0
235	tae-MIR1128-p3_2ss12CG20GA	TTTGATGACAAGTATTTCCAGAC	up	inf	0.0072627	0.0084035	0	7.99442
236	tae-MIR1128-p3_2ss13CG19CT_3	TTTTGATGACAAGTATTTTCGGA	down	-inf	0.016063	0.02395	5.22489	0
237	tae-MIR1128-p5_1ss10AG_1	CTCCGTCCGGAAATACTTGTCAT	up	inf	0.003094	0.00219196	0	9.70751
238	tae-MIR1128-p3_8	AACTATTTCCGGACGGAGGGAGT	up	inf	2.7344e-08	3.33609e-10	0	34.2618
239	tae-MIR1128-p3_2ss13CG19CT_1	TTTTGATGACAAGTATTTTC	down	-inf	0.016063	0.02395	5.22489	0
240	tae-MIR1128-p5_1ss16AG_2	TACTCCCTCCGTCCGGAAATACTT	up	inf	0.00076467	0.00029651	0	12.5627
241	tae-MIR1128-p5_1ss16GA	CAACTATTTCCGGACAGAGGGAGT	down	-inf	0.001238	0.00120987	9.40481	0
242	tae-MIR1128-p3_2ss9GT22AC	TATTTCCGTACGGAGGGAGTACT	down	-inf	0.016063	0.02395	5.22489	0
243	tae-MIR1128-p5_1ss21AG	AAATACTTGTCATCAAAATGGAT	up	inf	0.0041059	0.00428719	0	9.13648
244	tae-MIR1128-p5_2ss9AT21AG	TCCGTCCGTAAATACTTGTCG	down	-inf	0.0023248	0.00255201	8.35983	0
245	tae-MIR1128-p3_2ss11CA18CT	TTGATGACAAATATTTCTGGA	down	-inf	0.016063	0.02395	5.22489	0
246	tae-MIR1128-p5_3	CGTCCGAAAATACTTGTCATC	up	inf	0.023277	0.0325114	0	5.7103
247	tae-MIR1128-p3_1ss15CG_1	CATTTTGATGACAAGTATTTC	down	-inf	0.0043915	0.005383	7.31485	0
248	tae-MIR1128-p3_1ss9CT_1	AACTATTTTCGGACGGAGGGAGT	up	inf	2.5404e-06	1.1322e-07	0	24.5543
249	tae-MIR1128-p3_17	ATTTCCGGACGGAGGGAGTA	up	inf	2.7344e-08	3.33609e-10	0	34.2618
250	tae-MIR1128-p3_1ss9CT_2	GATGACAATTATTTCCGGACGGAG	up	inf	2.5404e-06	1.1322e-07	0	24.5543
251	tae-MIR1128-p5_1ss3AG	CGGAAATACTTGTCATCAAAA	down	-inf	0.00035577	0.000271928	11.4948	0
252	tae-MIR1128-p3_1ss13CG_5	TTTTGATGACAAGTATTTCCGGA	up	inf	1.4866e-06	5.91336e-08	0	25.6963
253	tae-MIR1128-p5_4	CGTCCGAAAATACTTGTCATCAAA	up	inf	0.023277	0.0325114	0	5.7103
254	tae-MIR1128-p3_2ss12CG21GA	TTTGATGACAAGTATTTCCGAAC	up	inf	0.017331	0.0325113	0	6.28133
255	tae-MIR1128-p5_1ss2AG	GGAAATACTTGTCATCAAAA	up	inf	0.017331	0.0325113	0	6.28133
256	tae-MIR1128-p5_8	TACTCCCTCCGTCCGAAAATACT	up	inf	0.023277	0.0325114	0	5.7103
257	tae-MIR1128-p5_2ss9AT21AC	TCCGTCCGTAAATACTTGTCC	down	-inf	1.4719e-06	1.5595e-07	20.8996	0
258	tae-MIR1128-p5_1	AAATACTTGTCATCAAAATGAAT	up	inf	0.023277	0.0325114	0	5.7103
259	tae-MIR1128-p5_7	GTCCGAAAATACTTGTCATC	up	inf	0.023277	0.0325114	0	5.7103
260	tae-MIR1128-p5_2	CCGTCCGAAAATACTTGTCA	up	inf	0.023277	0.0325114	0	5.7103
261	tae-MIR1128-p5_6	CTCCGTCCGAAAATACTTGTCATC	up	inf	0.023277	0.0325114	0	5.7103
262	tae-MIR1128-p5_2ss1CG17AG	GTACTCCCTCCGTCCGGAAATACT	down	-inf	0.016063	0.02395	5.22489	0
263	tae-MIR1128-p5_1ss8AG	CCGTCCGGAAATACTTGTCA	up	inf	7.6754e-12	3.88453e-15	0	51.9637
264	tae-MIR1128-p5_9	TCCCTCCGTCCGAAAATACTTGT	up	inf	0.023277	0.0325114	0	5.7103
265	tae-MIR1128-p5_1ss9GT	CTCCGTCCTAAAATACTTGTC	down	-inf	0.0043915	0.005383	7.31485	0
266	tae-MIR1128-p3_1ss13CG_3	TTTTGATGACAAGTATTTCC	up	inf	1.4866e-06	5.91336e-08	0	25.6963
267	tae-MIR1128-p3_18	CAACTATTTCCGGACGGAGGGAGT	up	inf	2.7344e-08	3.33609e-10	0	34.2618
268	tae-MIR1128-p3_1ss8CA	ATGACAAATATTTCCGGACGGAGG	down	-inf	0.016063	0.02395	5.22489	0
269	tae-MIR1128-p5_11	TCCGTCCGAAAATACTTGTCA	up	inf	0.023277	0.0325114	0	5.7103
270	tae-MIR1128-p5_1ss10AG_2	CTCCGTCCGGAAATACTTGTCATC	up	inf	0.003094	0.00219196	0	9.70751
271	tae-MIR1128-p3_2ss13CG22GA	TTTTGATGACAAGTATTTCCGAAC	down	-inf	0.0083577	0.0113544	6.26987	0
272	tae-MIR1128-p3_28	TATTTCCGGACGGAGGGAGT	up	inf	2.7344e-08	3.33609e-10	0	34.2618
273	tae-MIR1128-p3_2ss14CG20CT	ATTTTGATGACAAGTATTTTC	down	-inf	0.00066235	0.000573584	10.4498	0
274	tae-MIR1128-p5_5	CTCCGTCCGAAAATACTTGTC	up	inf	0.023277	0.0325114	0	5.7103
275	tae-MIR1128-p3_1ss13CG_4	TTTTGATGACAAGTATTTCCG	up	inf	1.4866e-06	5.91336e-08	0	25.6963
276	tae-miR1130b-3p_R+2_1ss6TC	TCTTACATTATGGGACGGAGGGA	up	inf	0.023277	0.0325114	0	5.7103
277	tae-miR1130b-3p_L-2R+2	TTATATTATGGGACGGAGGGA	down	-inf	0.00035577	0.000271928	11.4948	0
278	bdi-MIR1135-p5_2ss16TA17GC	ATACGGATGTATCTAACT	up	inf	0.0096844	0.0165095	0	7.42339
279	osa-miR1436_L+2	TTACATTATGGGACGGAGGGAGT	up	inf	1.3463e-07	2.31779e-09	0	30.8356
280	hvu-miR1436_L+1R-2	TACATTATGGGACGGAGGGA	up	inf	0.0096844	0.0165095	0	7.42339
281	hvu-miR5049b_R-1_1ss8AC	AGTATTTCGGTACAGAGGGA	up	inf	0.01294	0.0165095	0	6.85236
282	hvu-MIR5049f-p3_1ss7GA	AATATGAATCGGAGGGAGTACT	down	-inf	0.016063	0.02395	5.22489	0
283	hvu-MIR5049f-p3_1ss8CT	TATGGATTGGAGGGAGTACT	up	inf	0.0096844	0.0165095	0	7.42339
284	hvu-MIR5049c-p3_2ss4AC20GA	ACACTTATTTTGGGACGGAAGAAG	down	-inf	0.016063	0.02395	5.22489	0
285	hvu-miR5049c_L-2_1ss6AC	ACACTTATTTTGGGACGGAGG	down	-inf	1.1144e-20	5.19379e-26	78.3734	0
286	bdi-MIR5164-p5_2ss13CG19CT	TGTCTAGATACGGATGTATC	up	inf	0.00033399	0.000152766	0	14.2757
287	bdi-MIR5180a-p5_1ss16TG	TCCAAAATAAGTGTCGCAGTT	down	-inf	0.0023248	0.00255201	8.35983	0
288	sbi-MIR6232a-p3_1ss3AT	TATTTTGGAACGGAGGGAGTACT	up	inf	0.01294	0.0165095	0	6.85236
289	bdi-MIR7731-p5_1ss15CA	ACTTGTTTTTCATTAAGCTTCT	down	-inf	0.00010361	2.89753e-05	13.5847	0
290	bdi-MIR7775-p5_1ss12AT	TAAACCGGTTTTTTCTGAAGCACC	down	-inf	3.0472e-05	6.51233e-06	15.6747	0
291	tae-MIR9668-p3_2ss11GA22AG	AAGTATTTTCAGACGGAGGGAGT	up	inf	0.0017635	0.00112303	0	10.8496
292	tae-MIR9668-p3_2ss19GA22AG_2	AAGTATTTTCGGACGGAGAGAGTA	down	-inf	0.00019173	6.11185e-05	12.5397	0
293	tae-MIR9668-p3_2ss6AT23AG	CAAGTTTTTTCGGACGGAGGGAGT	down	-inf	0.0043915	0.005383	7.31485	0
294	tae-MIR9668-p3_1ss5GC	ACAACTATTTTCGGACGGAGGGA	up	inf	0.00076467	0.00029651	0	12.5627
295	tae-MIR9668-p3_2ss18GA22AG	AAGTATTTTCGGACGGAAGGAGT	up	inf	0.017331	0.0325113	0	6.28133
296	tae-MIR9668-p3_2ss15GA22AG	AAGTATTTTCGGACAGAGGGAGT	up	inf	0.017331	0.0325113	0	6.28133
297	tae-MIR9668-p3_2ss20GA22AG	AAGTATTTTCGGACGGAGGAAGT	up	inf	0.00025375	7.88392e-05	0	14.8468
298	tae-MIR9668-p3_2ss19GA22AG_1	AAGTATTTTCGGACGGAGAGAGT	down	-inf	0.00019173	6.11185e-05	12.5397	0
299	tae-MIR9668-p3_2ss12GA22AG	AAGTATTTTCGAACGGAGGGAGT	up	inf	0.00076467	0.00029651	0	12.5627
300	tae-miR9668-5p_2ss1CT17TC	TCAATGACAAGTATTTCCGGA	down	-inf	0.0043915	0.005383	7.31485	0
301	tae-MIR9668-p3_1ss10TC	ACAAGTATTCTCGGACGGAGG	down	-inf	0.00035577	0.000271928	11.4948	0
302	tae-MIR9668-p3_2ss19GA23AG	CAAGTATTTTCGGACGGAAGGAGT	down	-inf	0.0083577	0.0113544	6.26987	0
303	tae-MIR9668-p3_1ss1AG	GATGACAAGTATTTTCGGACGGA	up	inf	8.5015e-05	2.10928e-05	0	17.1309
304	tae-MIR9668-p3_2ss17GA23AG	CAAGTATTTTCGGACGAAGGGAGT	down	-inf	0.001238	0.00120987	9.40481	0
305	tae-MIR9668-p3_1ss14TC	ATGACAAGTATTTCCGGACGGAG	up	inf	0.0041059	0.00428719	0	9.13648
306	tae-MIR9668-p3_2ss16GA22AG	AAGTATTTTCGGACGAAGGGAGTA	down	-inf	0.00066235	0.000573584	10.4498	0
307	tae-MIR9783-p3_2ss7AG20AC_2	GAAATAGGCACCGGTGCTTCAGA	up	inf	0.023277	0.0325114	0	5.7103
308	tae-MIR9783-p3_2ss7AG20AC_1	GAAATAGGCACCGGTGCTTC	up	inf	0.023277	0.0325114	0	5.7103
309	ata-MIR9783-p3_2ss9GT18GA	AAGCACCGTTGCTTAAGAAAAGCC	down	-inf	5.613e-05	1.37367e-05	14.6297	0
310	ata-miR9783-3p_R+1_2ss18AG19GA	ATAAGCACCGGTGCTTAGAGAA	down	-inf	3.0472e-05	6.51233e-06	15.6747	0
311	ata-MIR9783-p3_2ss16GA21CT	GCACCGGTGCTTAAGAAAAGTCT	up	inf	0.01294	0.0165095	0	6.85236
312	ata-MIR9783-p3_1ss16GA	GCACCGGTGCTTAAGAAAAGCCT	up	inf	0.0041059	0.00428719	0	9.13648
313	bdi-miR156b-5p_L-1R+1	GACAGAAGAGAGTGAGCACT	up	inf	2.7739e-30	4.04777e-41	0	145.042
314	osa-miR156l-5p_2ss1CT21AT	TGACAGAAGAGAGTGAGCATT	up	inf	0.0001929	7.88383e-05	0	15.4178
315	osa-miR156l-5p_L-1R-1	GACAGAAGAGAGTGAGCAT	up	inf	2.8309e-22	1.06739e-29	0	104.498
316	osa-MIR160f-p5_1ss9GT	TTGGCATTTAGGGAGTCATGC	down	-inf	0.00066235	0.000573584	10.4498	0
317	osa-MIR160f-p5_2ss9GT19TA	TTGGCATTTAGGGAGTCAAGC	down	-inf	2.2922e-17	8.50787e-22	64.7887	0
318	nta-MIR172e-p3_2ss15CG19TA	ATTGGAACGATACAGAGAA	up	inf	0.0023345	0.00219194	0	10.2785
319	tae-MIR396-p3	CTCCGCCTGTTGATGGTTCA	up	inf	5.2633e-14	2.87689e-18	0	62.8133
320	osa-miR396d_L-1R-2	CCACAGGCTTTCTTGAAC	up	inf	3.9763e-10	1.55818e-12	0	43.3983
321	osa-miR396d	TCCACAGGCTTTCTTGAACGG	down	-inf	0.016063	0.02395	5.22489	0
322	osa-miR396d_1ss20GA	TCCACAGGCTTTCTTGAACAG	down	-inf	0.00035577	0.000271928	11.4948	0
323	tae-miR408	CTGCACTGCCTCTTCCCTGGC	up	inf	0.0054564	0.00428719	0	8.56545
324	osa-MIR437-p5_2ss17TA18AG_2	TTGACCAAGTTTGTAGAGAAA	up	inf	1.2614e-39	3.02806e-54	0	192.437
325	sbi-MIR437i-p5_1ss16GC	ATAAACTTTGTCAAACTTAGAGAA	down	-inf	1.6573e-05	3.08738e-06	16.7197	0
326	osa-MIR444d-p5	TTTCTTGCAAGTTGTGCAGT	up	inf	1.5005e-13	1.05895e-17	0	60.5292
327	hvu-miR444b_L-1	GCAGTTGCTGTCTCAAGCTT	up	inf	1.0396e-21	3.9468e-29	0	101.643
328	osa-miR444a-3p.2_L-1	GCAGTTGCTGCCTCAAGCTT	up	inf	2.1148e-59	1.76696e-82	0	292.938
329	mdm-miR530a_L-1_1ss18TC	GCATTTGCACCTGCACCTGT	up	inf	0.0017635	0.00112303	0	10.8496
330	ptc-miR530a_L+1_1ss9GT	CTGCATTTTCACCTGCACCTT	down	-inf	2.0388e-09	4.23938e-11	32.3943	0
331	tae-MIR531-p5_2ss19AG20CA	TCGCCGGAGCAGCGTGCAGA	up	inf	3.7622e-05	5.67363e-06	0	18.844
332	tae-MIR531-p5_2ss10CG19AG	TCGCCGGAGGAGCGTGCAGC	up	inf	0	1.10219e-287	0	1028.42
333	osa-MIR818d-p3_3	TATTATGGGACGGAGGGAGTACT	up	inf	3.9078e-07	8.45528e-09	0	28.5515
334	osa-MIR818c-p5_2ss19GA20GA	TTCGTCCTATAATATAAGAA	up	inf	1.2297e-17	4.72388e-23	0	81.0862
335	tae-MIR1128-p3_1ss15CG_2	CATTTTGATGACAAGTATTTCCG	down	-inf	0.0043915	0.005383	7.31485	0
336	tae-MIR1128-p3_6	AACTAAAATACATCTAGATACAT	up	inf	2.7344e-08	3.33609e-10	0	34.2618
337	tae-MIR1128-p3_1	AAAATACATCTAGATACATC	up	inf	2.7344e-08	3.33609e-10	0	34.2618
338	tae-MIR1128-p3_7	AACTAAAATACATCTAGATACATC	up	inf	2.7344e-08	3.33609e-10	0	34.2618
339	tae-MIR1128-p3_19	CTAAAATACATCTAGATACATC	up	inf	2.7344e-08	3.33609e-10	0	34.2618
340	tae-MIR1128-p3_4	AAATACATCTAGATACATC	up	inf	2.7344e-08	3.33609e-10	0	34.2618
341	tae-MIR1128-p3_20	CTAAAATACATCTAGATACATCC	up	inf	2.7344e-08	3.33609e-10	0	34.2618
342	tae-MIR1128-p3_16	ATCTAGAACTAAAATACATC	up	inf	2.7344e-08	3.33609e-10	0	34.2618
343	tae-MIR1128-p3_21	CTAAAATACATCTAGATACATCCC	up	inf	2.7344e-08	3.33609e-10	0	34.2618
344	tae-MIR1128-p3_5	AACTAAAATACATCTAGATAC	up	inf	2.7344e-08	3.33609e-10	0	34.2618
345	tae-MIR1128-p3_11	ACTAAAATACATCTAGATACATC	up	inf	2.7344e-08	3.33609e-10	0	34.2618
346	tae-MIR1128-p3_26	TAGAACTAAAATACATCTAGATA	up	inf	2.7344e-08	3.33609e-10	0	34.2618
347	tae-MIR1128-p3_13	AGAACTAAAATACATCTAGATA	up	inf	2.7344e-08	3.33609e-10	0	34.2618
348	tae-MIR1128-p3_12	ACTAAAATACATCTAGATACATCC	up	inf	2.7344e-08	3.33609e-10	0	34.2618
349	tae-MIR1128-p3_1ss13CG_2	ACTAAAATACATGTAGATACATCC	up	inf	1.4866e-06	5.91336e-08	0	25.6963
350	tae-MIR1128-p3_25	TAAAATACATCTAGATACATCCC	up	inf	2.7344e-08	3.33609e-10	0	34.2618
351	tae-MIR1128-p3_2	AAAATACATCTAGATACATCC	up	inf	2.7344e-08	3.33609e-10	0	34.2618
352	tae-MIR1128-p3_3	AAAATACATCTAGATACATCCCCT	up	inf	2.7344e-08	3.33609e-10	0	34.2618
353	tae-MIR1128-p3_15	AGAACTAAAATACATCTAGATACA	up	inf	2.7344e-08	3.33609e-10	0	34.2618
354	tae-MIR1128-p3_22	GAACTAAAATACATCTAGATACA	up	inf	2.7344e-08	3.33609e-10	0	34.2618
355	tae-MIR1128-p3_1ss13CG_1	ACTAAAATACATGTAGATACATC	up	inf	1.4866e-06	5.91336e-08	0	25.6963
356	tae-MIR1128-p3_27	TAGAACTAAAATACATCTAGATAC	up	inf	2.7344e-08	3.33609e-10	0	34.2618
357	tae-MIR1128-p3_1ss22CT	AAAATACATCTAGATACATCCTCT	down	-inf	9.0287e-06	1.46367e-06	17.7646	0
358	tae-MIR1128-p3_9	AATACATCTAGATACATC	up	inf	2.7344e-08	3.33609e-10	0	34.2618
359	tae-MIR1128-p5_1ss3TC	TGCATCTAGAACTAAAATACATC	up	inf	1.4866e-06	5.91336e-08	0	25.6963
360	tae-MIR1128-p3_23	TAAAATACATCTAGATACATC	up	inf	2.7344e-08	3.33609e-10	0	34.2618
361	tae-MIR1128-p3_1ss15CG_3	GAACTAAAATACATGTAGATACA	down	-inf	0.0043915	0.005383	7.31485	0
362	tae-MIR1128-p3_10	ACTAAAATACATCTAGATAC	up	inf	2.7344e-08	3.33609e-10	0	34.2618
363	tae-MIR1128-p3_24	TAAAATACATCTAGATACATCC	up	inf	2.7344e-08	3.33609e-10	0	34.2618
364	tae-MIR1128-p3_14	AGAACTAAAATACATCTAGATAC	up	inf	2.7344e-08	3.33609e-10	0	34.2618
365	far-MIR1134-p5_2ss9GA19GC	AACAAGAAAAAGAGATCAC	up	inf	2.6849e-12	1.03879e-15	0	54.2478
366	tae-MIR1139-p3_1ss17TC_2	GGGACATGTGATGTTACAGTAACT	down	-inf	3.0472e-05	6.51233e-06	15.6747	0
367	tae-MIR1139-p3_1ss17TC_1	GGGACATGTGATGTTACAGTAAC	down	-inf	3.0472e-05	6.51233e-06	15.6747	0
368	osa-miR1432-5p_L-2R+1_1ss10GT	CAGGAGATATGACACCGACA	up	inf	2.2929e-07	4.42594e-09	0	29.6935
369	tae-MIR5048-p3_1ss4AC	CCTCGACATGCAAGTATATT	up	inf	0.0017635	0.00112303	0	10.8496
370	tae-MIR5048-p5_1ss19TC	TAGACCTAGACATGCAAGCA	up	inf	1.7554e-15	3.06092e-20	0	70.2367
371	hvu-MIR5049a-p5_2ss6TA20TA	TCTGTACCTAAATACTTGTAGT	down	-inf	0.0083577	0.0113544	6.26987	0
372	ata-miR9674c-3p_L-1R+1_1ss10GT	GTGCTATGTATAAATTCAACC	down	-inf	1.7471e-41	6.81552e-54	164.062	0
373	bdi-MIR5066-p3_2ss13CT24CT	TGCGTTGGCTAGTGCATGAAGCTT	down	-inf	9.0287e-06	1.46367e-06	17.7646	0
374	bdi-MIR5066-p3_2ss12GA21CA_1	CTTTTGGTTGCATTGGCTAGAGC	up	inf	9.7402e-06	7.98216e-07	0	21.6991
375	bdi-MIR5066-p3_2ss10GA19CA_2	TTTGGTTGCATTGGCTAGAGCAT	up	inf	5.6854e-06	4.15947e-07	0	22.8412
376	bdi-MIR5066-p3_2ss10GA19CA_1	TTTGGTTGCATTGGCTAGAGC	up	inf	5.6854e-06	4.15947e-07	0	22.8412
377	bdi-MIR5066-p3_2ss12GA21CA_2	CTTTTGGTTGCATTGGCTAGAGCA	up	inf	9.7402e-06	7.98216e-07	0	21.6991
378	osa-miR5071_L-1_1ss15GA	CAAGCATCATATCATGGACA	up	inf	0	1.13509e-124	0	443.69
379	osa-MIR5071-p5_2ss14GA20AT	CAAGCATCATATCATGGACT	up	inf	9.7402e-06	7.98216e-07	0	21.6991
380	osa-miR5073_L-1R+1_1ss19TA	TTTGGTGAATCGGAAACAATTTT	up	inf	5.1029e-07	1.61607e-08	0	27.9805
381	gma-MIR5368-p5_2ss16CA22AC	AGATACCACTCTGGAAGAGCTC	up	inf	0.017331	0.0325113	0	6.28133
382	gma-MIR5368-p5_2ss9GT19TC	CTGGGATTTGCTTTGGGCCTT	down	-inf	0.016063	0.02395	5.22489	0
383	gma-MIR5368-p3_2ss18TC19TA	TGGGATTGGCTTTGGGCCA	up	inf	0.01294	0.0165095	0	6.85236
384	gma-MIR5368-p5_2ss19TC22CT	CTGGGATTGGCTTTGGGCCTTT	up	inf	0.01294	0.0165095	0	6.85236
385	gma-MIR5368-p3_1ss13CA	TACCACTCTGGAAGAGCT	up	inf	4.9349e-05	1.09325e-05	0	18.273
386	gma-MIR5368-p5_2ss20TC23CT	CCTGGGATTGGCTTTGGGCCTTT	up	inf	0.01294	0.0165095	0	6.85236
387	gma-MIR5368-p5_1ss6TC	CTGTTCCCTGGGATTGGCT	up	inf	0.0013335	0.00112303	0	11.4206
388	gma-miR5368_L+1	GGGACAGTCTCAGGTAGACA	up	inf	0.01294	0.0165095	0	6.85236
389	bdi-MIR7767-p3_2ss17GC18AT	TGGAAGAGCTCGGATTCT	up	inf	1.2754e-05	1.53319e-06	0	21.1281
390	gma-MIR5368-p5_1ss18TC	TGGGATTGGCTTTGGGCC	up	inf	1.9431e-06	1.1322e-07	0	25.1253
391	gma-miR5368_L+1R+2	GGGACAGTCTCAGGTAGACAGT	up	inf	0.017331	0.0325113	0	6.28133
392	gma-miR5368_L+1R-1	GGGACAGTCTCAGGTAGAC	up	inf	8.5015e-05	2.10928e-05	0	17.1309
393	gma-MIR5368-p3_1ss17TC	GGGATTGGCTTTGGGCCT	up	inf	0.0001929	7.88383e-05	0	15.4178
394	ath-MIR5645e-p5_2ss13AT17AG	AATAAACAAGTCTTTAGA	up	inf	9.7402e-06	7.98216e-07	0	21.6991
395	hbr-MIR6171-p5_1ss14GA	GTGGATTGCTGAAAGCTTTG	up	inf	2.189e-05	2.94779e-06	0	19.986
396	hbr-miR6173_R+1	AGCCGTAAACGATGGATACTA	down	-inf	0.016063	0.02395	5.22489	0
397	gma-miR6300_L-1R+8	TCGTTGTAGTATAGTGGTAAGTATT	up	inf	4.6493e-08	6.36374e-10	0	33.1197
398	gma-miR6300_L-1R+7	TCGTTGTAGTATAGTGGTAAGTAT	up	inf	0.00014672	4.07497e-05	0	15.9888
399	gma-miR6300_L-1R+6	TCGTTGTAGTATAGTGGTAAGTA	up	inf	0.0017635	0.00112303	0	10.8496
400	gma-miR6300_L-1R+5	TCGTTGTAGTATAGTGGTAAGT	up	inf	0.00076467	0.00029651	0	12.5627
401	gma-miR6300_R+6	GTCGTTGTAGTATAGTGGTAAGTA	down	-inf	0.0043915	0.005383	7.31485	0
402	ptc-MIR6478-p3_2ss5CT20GA	CGACTTTAGCTCAGTTGGTAGAGC	up	inf	1.1425e-09	5.98845e-12	0	41.1141
403	ptc-MIR6478-p3_2ss9GA20GA	CGACCTTAACTCAGTTGGTAGA	up	inf	0.023277	0.0325114	0	5.7103
404	ptc-miR6478_L-1R-1	CGACCTTAGCTCAGTTGGT	up	inf	7.347e-32	2.17075e-43	0	153.036
405	ptc-miR6478_L-1R+4_1ss21GA	CGACCTTAGCTCAGTTGGTAGAGC	up	inf	0.0010094	0.000576515	0	11.9916
406	ptc-MIR6478-p5_2ss19TC20GA	CGACCTTAGCTCAGTTGGCA	up	inf	0.0072627	0.0084035	0	7.99442
407	ptc-miR6478_L-1R+2_1ss21GA	CGACCTTAGCTCAGTTGGTAGA	up	inf	4.5137e-31	2.9463e-42	0	149.039
408	tae-MIR9775-p3_1ss13TC	GAAAAATCTTATCGTATACATG	up	inf	0.023277	0.0325114	0	5.7103
409	bdi-MIR7757-p5_2ss15AG20TC	TGGATCATGCTTCTGTTTAC	up	inf	0.023277	0.0325114	0	5.7103
410	bdi-MIR7757-p3_1	AAATAGAAGCATGATTCAAC	up	inf	2.2797e-15	3.06113e-20	0	69.6656
411	bdi-MIR7757-p3_2	TAAATAGAAGCATGATTCAAC	up	inf	2.2797e-15	3.06113e-20	0	69.6656
412	bdi-MIR7757-p3_1ss18TA	AGAAGATTAGAAGATTAAG	up	inf	0.0023345	0.00219194	0	10.2785
413	ath-miR8175_L+1	CGATCCCCGGCAACGGCGCCA	up	inf	0.0054564	0.00428719	0	8.56545
414	ath-miR8175_L+1_1ss3AT	CGTTCCCCGGCAACGGCGCCA	up	inf	0.0072627	0.0084035	0	7.99442
415	ath-miR8175_1ss2AT	GTTCCCCGGCAACGGCGCCA	up	inf	0.0054564	0.00428719	0	8.56545
416	ath-miR8175	GATCCCCGGCAACGGCGCCA	up	inf	0.017331	0.0325113	0	6.28133
417	ath-miR8175_L-1	ATCCCCGGCAACGGCGCCA	down	-inf	0.016063	0.02395	5.22489	0
418	tae-MIR9674a-p5_1ss19GT	TAGGATGGCTGGTGCTATTG	up	inf	2.347e-10	4.07592e-13	0	44.5403
419	tae-MIR9783-p3_2ss4AG17AC	ATAGGCACCGGTGCTTCAGA	up	inf	3.1962e-19	2.13661e-25	0	89.0806
420	ata-miR9863a-3p_1ss6AC	TGAGACGGTAGATCATAATAGC	down	-inf	6.2082e-10	9.5277e-12	34.4843	0
421	gma-MIR10423-p5_1ss3AC	CTCTCAATGAAAGCACCA	up	inf	0.00043989	0.000152768	0	13.7047
422	mes-miR159c_L-1R+2_1ss7GT	TTGGATTGAAGGGAGCTCTGTT	up	inf	1.0318e-07	2.31771e-09	0	31.4066
423	gma-miR482b-3p	TCTTCCCTACACCTCCCATACC	down	-inf	0.00019173	6.11185e-05	12.5397	0
424	hvu-miR5049c_L-2_2ss6AC19GA	ACACTTATTTTGGGACAGAGG	up	inf	0.017331	0.0325113	0	6.28133
425	hbr-miR6173_L-1R-1	GCCGTAAACGATGGATAC	up	inf	0.01294	0.0165095	0	6.85236
426	PC-3p-140241_40	GCGTCTCTCCTGTAGAAATAGGC	up	inf	0.0041059	0.00428719	0	9.13648
427	PC-3p-234382_23	CTGTCAGTTACCCAACTGCACCCT	down	-inf	2.691e-06	3.28954e-07	19.8546	0
428	PC-3p-218579_25	GGAGAGATTAGATACTTTGTGAT	up	inf	0.017331	0.0325113	0	6.28133
429	PC-3p-373071_12	ATAAGTCCAAATGTTTTGAAA	down	-inf	0.0083577	0.0113544	6.26987	0
430	PC-3p-136595_41	CTGTATAGTGTGGCGCCTAGCTC	up	inf	0.0041059	0.00428719	0	9.13648
431	PC-3p-226258_24	AAACTGAACCCGACGTAAAAGTAT	down	-inf	0.0023248	0.00255201	8.35983	0
432	PC-5p-271034_19	ATGGATGACACGTGACATTTA	down	-inf	0.001238	0.00120987	9.40481	0
433	PC-3p-111215_49	TGTCACGTTTCATTCATCAGG	down	-inf	2.4232e-07	1.66163e-08	24.0345	0
434	PC-5p-308907_16	CTTACCTTGATGCTTCTACA	up	inf	0.023277	0.0325114	0	5.7103
435	PC-3p-49875_97	ATGTAGAATCACCAGGGTAAG	down	-inf	1.4719e-06	1.5595e-07	20.8996	0
436	PC-3p-389168_12	GGGTCCGTTTGTGGGGTCTGCATC	down	-inf	0.016063	0.02395	5.22489	0
437	PC-5p-366990_13	GGGCGCAGTTGGGCCACTGACAGG	down	-inf	0.016063	0.02395	5.22489	0
438	PC-5p-153052_37	GGACGAGTATGTGCAGCTGC	up	inf	1.2754e-05	1.53319e-06	0	21.1281
439	PC-3p-70465_73	ATGGACTGCCAAAGTTTGTGAATT	up	inf	0.023277	0.0325114	0	5.7103
440	PC-5p-43259_109	AGCGCTACCGCCGCTGCCCGGACA	down	-inf	0.016063	0.02395	5.22489	0
441	PC-3p-127914_43	GAGTCTGATACCATGTGAGAGTTG	down	-inf	0.0043915	0.005383	7.31485	0
442	PC-5p-780265_5	AGCTCCCGTGCGTTGCACTAGTGC	down	-inf	0.016063	0.02395	5.22489	0
443	PC-3p-555293_6	TGCAGCGCCTGAGAGCTAGACGCC	down	-inf	0.0083577	0.0113544	6.26987	0
444	PC-5p-182343_31	AAAATGGATAAAAGAGAATGTATC	down	-inf	4.4172e-07	3.50497e-08	22.9895	0
445	PC-3p-26255_161	TGTTAGTTAAATCTTTGGTC	up	inf	3.2871e-09	2.31345e-11	0	38.83
446	PC-3p-130411_43	TACAAGATTCTGGGAGAAGCT	down	-inf	0.0023248	0.00255201	8.35983	0
447	PC-3p-62080_81	TGGCTGGTTCTATGGATAAAT	down	-inf	3.6971e-09	8.94248e-11	31.3494	0
448	PC-5p-30373_144	GCGTGACTGGGAGCTAGGTCGCC	up	inf	3.9078e-07	8.45528e-09	0	28.5515
449	PC-3p-25379_165	CATCTGCCTATGACTTCTCGT	down	-inf	7.0798e-18	1.91191e-22	66.8786	0
450	PC-3p-60094_83	CCTGACTTATAAGTCACCTGACC	up	inf	4.9349e-05	1.09325e-05	0	18.273
451	PC-5p-18866_207	GCCTTTAAGGCACCTGCCTTT	up	inf	2.1961e-11	1.45907e-14	0	49.6796
452	PC-3p-69977_73	TTGACCCAACTGCAGGTGCA	up	inf	5.1029e-07	1.61607e-08	0	27.9805
453	PC-3p-118437_47	TTGGTCCCTGTTGGTGGCACCAAC	down	-inf	0.016063	0.02395	5.22489	0
454	PC-5p-150121_37	TCTGTGAATAATTATAAGAGC	down	-inf	0.0043915	0.005383	7.31485	0
455	PC-5p-8345_384	TGGATAAAAGAAGATGTATC	up	inf	5.1603e-20	1.48555e-26	0	93.0778
456	PC-5p-51172_95	GGTCCCGGTTGGTGGCTTGAACC	up	inf	0.00011166	2.10928e-05	0	16.5599
457	PC-5p-39428_117	CTGTAAATTAATATAAGAGC	up	inf	5.6854e-06	4.15947e-07	0	22.8412
458	PC-5p-61268_82	TAATTGACGCAGCCTCTATA	up	inf	0.00057976	0.00029651	0	13.1337
459	PC-5p-83083_64	CATTTGAGCATCTGAGAAGC	up	inf	0.00014672	4.07497e-05	0	15.9888
460	PC-5p-20905_191	ACATCCGAGGAGCTCTCACT	up	inf	6.0636e-08	6.36374e-10	0	32.5487
461	PC-3p-33755_132	TCTCTTCTGTAGAAATAGGCACC	up	inf	0.00057976	0.00029651	0	13.1337
462	PC-3p-277054_19	TAGTACCGTTTGGTGGCACGAACC	down	-inf	0.016063	0.02395	5.22489	0
463	PC-5p-23102_177	AGAGATTTCAATGTGAACTACAT	up	inf	4.8344e-11	5.50666e-14	0	47.9665
464	PC-3p-119380_46	CCGGGACTAATGTGAATATTGCC	up	inf	0.01294	0.0165095	0	6.85236
465	PC-5p-264311_20	CGGTTGGTTGCATGAACCGGGACT	down	-inf	0.0043915	0.005383	7.31485	0
466	PC-3p-18816_208	CTCCTGTAGAAATAGGCACC	up	inf	0.0001929	7.88383e-05	0	15.4178
467	PC-3p-80669_65	TTAGTCCCGGTTGGTGGCACCA	up	inf	0.023277	0.0325114	0	5.7103
468	PC-3p-5550_520	AATGTCACGTGTCATTCATC	up	inf	5.1492e-27	3.39961e-36	0	128.482
469	PC-5p-60273_83	TCCTGATGTATGACATGTGGCATT	down	-inf	1.7694e-11	5.12738e-14	40.7542	0
470	PC-5p-221477_25	TATACCCGTTCATCGGCTCC	up	inf	0.017331	0.0325113	0	6.28133
471	PC-5p-56851_87	CTGTAAATTTATATAAGAGC	up	inf	1.0649e-10	2.0887e-13	0	46.2534
472	PC-3p-34220_131	AAATTTACAGTCAAACTTGGATCT	down	-inf	0.0043915	0.005383	7.31485	0
473	PC-3p-28601_150	GTCCCGGGCAACCCACCA	up	inf	1.3463e-07	2.31779e-09	0	30.8356
474	PC-5p-82956_64	CTGTGAAGAATTATAAGAGC	up	inf	1.2754e-05	1.53319e-06	0	21.1281
475	PC-5p-153580_37	TAGTACCGATTCGTGCCACGAACC	down	-inf	0.0023248	0.00255201	8.35983	0
476	PC-5p-55136_89	TGGACTTATGTGCAGCTCTC	up	inf	7.4405e-06	7.982e-07	0	22.2702
477	PC-5p-23294_176	AGAACCGCGACTAAAGGTCCTCC	up	inf	4.6493e-08	6.36374e-10	0	33.1197
478	PC-5p-119181_46	CCATTAGTCCCGGTTGGTGGCACC	down	-inf	0.00019173	6.11185e-05	12.5397	0
479	PC-5p-90791_59	TGTAAACTAATATAGGACCGT	up	inf	3.7622e-05	5.67363e-06	0	18.844
480	PC-3p-40026_115	AAAGGCAGTTCCCTTAAGGCA	down	-inf	2.4232e-07	1.66163e-08	24.0345	0
481	PC-5p-11017_311	CATTTGGACTTATGTGCAGC	up	inf	7.6402e-17	3.32066e-22	0	77.089
482	PC-3p-624_3119	TGAATTTCCTCTATAAGCGCATC	up	inf	0.00025375	7.88392e-05	0	14.8468
483	PC-5p-48005_100	AATAAACCGAGTTTTTCTGA	up	inf	4.9349e-05	1.09325e-05	0	18.273
484	PC-5p-86630_61	CTGTAAACTAATGTAAGAGC	up	inf	0.0017635	0.00112303	0	10.8496
485	PC-3p-56113_88	GGCACTTAGAACTTTTGTCAATG	up	inf	4.9349e-05	1.09325e-05	0	18.273
486	PC-3p-6580_460	ATGTGGTCTATAGTGGAATC	up	inf	6.1718e-16	4.39644e-21	0	72.5208
487	PC-3p-98625_55	CCACGACGAGTAAATCAGAA	up	inf	4.9349e-05	1.09325e-05	0	18.273
488	PC-5p-99134_55	AATTACTTTTCTCTGAAATGGATG	down	-inf	6.7078e-09	1.88631e-10	30.3044	0
489	PC-5p-61246_82	TCTGTAAATAAATATAAGATC	down	-inf	0.016063	0.02395	5.22489	0
490	PC-5p-160886_35	AAAATGAATAAAAGGGAATGTATC	down	-inf	9.0287e-06	1.46367e-06	17.7646	0
491	PC-3p-25772_163	ACTTAAGATATGTTCCCTCACATT	down	-inf	0.016063	0.02395	5.22489	0
492	PC-3p-63094_80	CGAACCGGGACAGATGGGCCTCC	up	inf	0.00025375	7.88392e-05	0	14.8468
493	PC-5p-68047_75	TTACTTGTCTCTGAAATGGATGT	up	inf	8.5015e-05	2.10928e-05	0	17.1309
494	PC-3p-25417_164	AATGCTTTTTGATTTGTGAATGCC	down	-inf	1.6614e-12	2.58952e-15	44.9341	0
495	PC-3p-319769_16	TTTGCCGTCTGTAAATAGAACCAC	down	-inf	1.3305e-07	7.87738e-09	25.0795	0
496	PC-5p-58157_85	TACAGACGGCAAAGTATGTCTTC	up	inf	6.4758e-05	1.09327e-05	0	17.7019
497	PC-3p-50452_96	TTAGTTGGAGGCTCAAATAACCC	up	inf	9.7402e-06	7.98216e-07	0	21.6991
498	PC-3p-177974_32	TCTTCTGTAGAAATAGGCACCGG	up	inf	0.0023345	0.00219194	0	10.2785
499	PC-3p-129125_43	AGTGACTTATTTTGCCAAACAGAC	down	-inf	9.0287e-06	1.46367e-06	17.7646	0
500	PC-5p-260563_21	TAAGGGATTTCAAAATGGACT	down	-inf	0.0083577	0.0113544	6.26987	0
501	PC-5p-85988_62	GTCTCGGAAATGAATGTATC	up	inf	4.9349e-05	1.09325e-05	0	18.273
502	PC-5p-172641_33	TTAATTTAATCAACAAGACCGACT	down	-inf	9.0287e-06	1.46367e-06	17.7646	0
503	PC-3p-49931_97	TCTGTAGAAATAGGCACCGGTGC	up	inf	0.0010094	0.000576515	0	11.9916
504	PC-3p-91798_58	TTTTTGTCCAGGACACATAC	up	inf	0.017331	0.0325113	0	6.28133
505	PC-3p-135816_41	CACTAGTGCAGCGCCTGAGAGCTA	down	-inf	0.0043915	0.005383	7.31485	0
506	PC-5p-167723_34	TTGGTGGCCTGAACCGGGACC	down	-inf	4.9259e-06	6.93879e-07	18.8096	0
507	PC-5p-229990_24	AAATAAATAAAAGGGGATGTATCT	down	-inf	1.6573e-05	3.08738e-06	16.7197	0
508	PC-5p-31907_138	TGACCGTAAATTTAACTACC	up	inf	0.0041059	0.00428719	0	9.13648
509	PC-5p-86858_61	CAGGACGTTGCAACATTAACACC	up	inf	9.7402e-06	7.98216e-07	0	21.6991
510	PC-5p-179296_31	ATGAATAAAAAGAGGATGTATCT	up	inf	0.0001929	7.88383e-05	0	15.4178
511	PC-5p-88903_60	TGGACATCTGAGTAGCTCTCAGC	up	inf	0.00011166	2.10928e-05	0	16.5599
512	PC-3p-96252_56	AAGTGAATTAGACCAAATTATATC	down	-inf	4.9259e-06	6.93879e-07	18.8096	0
513	PC-3p-51462_94	ATAGGCACCGATGCTTCAGA	up	inf	0.00014672	4.07497e-05	0	15.9888
514	PC-5p-88621_60	TAGAGATTTCAATGTGGATT	up	inf	0.01294	0.0165095	0	6.85236
515	PC-5p-106244_51	GGAAGGTAGTATCATACACTAGT	up	inf	0.0001929	7.88383e-05	0	15.4178
516	PC-3p-215932_26	ACGTGTCATCTATCAGAATGAGTC	down	-inf	4.9259e-06	6.93879e-07	18.8096	0
517	PC-3p-232393_24	GTCAGTGACCCAACTGCACCCTGC	down	-inf	3.0472e-05	6.51233e-06	15.6747	0
518	PC-5p-12689_280	TGATGGATTACATGTGGCATT	down	-inf	1.0689e-21	1.24339e-27	82.5533	0
519	PC-5p-127932_43	GATTCAGGCCGACTGCTGAGCAGT	down	-inf	2.691e-06	3.28954e-07	19.8546	0
520	PC-3p-150793_37	ACATGTCATCCATCAGGACGGATC	down	-inf	2.4232e-07	1.66163e-08	24.0345	0
521	PC-3p-127716_44	GATTTTGGACCTGAATGACACACT	down	-inf	0.001238	0.00120987	9.40481	0
522	PC-5p-55911_88	TTGCTCGATATACAAAAATGA	down	-inf	1.1248e-09	2.00977e-11	33.4393	0
523	PC-5p-278824_19	TAAGAACCTCGACTAAAGGCCCGT	down	-inf	0.016063	0.02395	5.22489	0
524	PC-5p-122405_45	CATTTGAGCAGCTCTTGGCA	up	inf	2.8692e-05	5.67354e-06	0	19.415
525	PC-5p-113500_48	GGTTGGTGGCTTGAACCGGGACC	up	inf	0.01294	0.0165095	0	6.85236
526	PC-5p-83976_63	TGTCACAGTTATGGATGTATC	down	-inf	0.00066235	0.000573584	10.4498	0
527	PC-5p-1338_1601	CTGTAAACTAATATAAGAGC	up	inf	1.2016e-61	1.41646e-85	0	304.359
528	PC-5p-27685_154	TTGGACATCCGAGCAGCTCT	up	inf	6.0636e-08	6.36374e-10	0	32.5487
529	PC-3p-40606_114	GTGACCCAACTGCACCCTGC	up	inf	0.0072627	0.0084035	0	7.99442
530	PC-5p-59787_83	CGAGATACAAAAATGACAAA	up	inf	1.9431e-06	1.1322e-07	0	25.1253
531	PC-5p-33476_133	TGGTGGCATGAACCGGGACC	up	inf	4.9349e-05	1.09325e-05	0	18.273
532	PC-3p-89834_59	TATCTGGACAAATCTGAGACA	down	-inf	0.00019173	6.11185e-05	12.5397	0
533	PC-5p-6182_481	TTGCTCGAGATACAAAAATG	up	inf	4.9545e-21	5.45092e-28	0	98.2171
534	PC-5p-75914_69	CTGTTCACCTGTTAAATACT	up	inf	0.003094	0.00219196	0	9.70751
535	PC-5p-66411_77	AGCATCTGAGCAGCTCTCGGC	down	-inf	1.4719e-06	1.5595e-07	20.8996	0
536	PC-5p-84028_63	TTACTTGTCGTAGAAATGGATGT	up	inf	0.0001929	7.88383e-05	0	15.4178
537	PC-5p-131822_42	CAAGCCGACTGGGACTAATTGGCT	down	-inf	0.016063	0.02395	5.22489	0
538	PC-3p-255210_21	TTCTGTAGAAATAGGCACCGG	down	-inf	0.0043915	0.005383	7.31485	0
539	PC-5p-74487_70	AAGACCGATTGCGGCGGGAGC	down	-inf	0.016063	0.02395	5.22489	0
540	PC-5p-36544_124	GCTCCTCTGACGTACGGCGCACT	up	inf	1.7568e-07	4.42581e-09	0	30.2646
541	PC-3p-41069_113	TTTTTGCTGAGAGCTGCACA	up	inf	4.9349e-05	1.09325e-05	0	18.273
542	PC-3p-38667_119	AGTGAATGAGACCAAATTATATC	up	inf	4.9349e-05	1.09325e-05	0	18.273
543	PC-3p-79063_66	AAAAAAGATGAAGTGGCAATTCT	up	inf	0.0001929	7.88383e-05	0	15.4178
544	PC-5p-237637_23	ATGGGTGGACTAGATATACGTTGC	down	-inf	9.0287e-06	1.46367e-06	17.7646	0
545	PC-3p-19026_206	TCTCTCCTGTAGAAATAGGCACC	up	inf	0.00043989	0.000152768	0	13.7047
546	PC-5p-78754_67	ATCAAAATTGATAAAAAGAGATGT	down	-inf	6.7078e-09	1.88631e-10	30.3044	0
547	PC-5p-123114_45	TAATGTAATACGTTTTTTGACACT	down	-inf	0.0043915	0.005383	7.31485	0
548	PC-3p-36301_125	ACGAACCGGTACTAATGGGCATC	up	inf	0.0023345	0.00219194	0	10.2785
549	PC-5p-48775_98	AACATTTGTACTTATGTGCAGC	down	-inf	1.1248e-09	2.00977e-11	33.4393	0
550	PC-5p-13228_272	CTTAGTCTTGGCACTATAAATTT	up	inf	0.0096844	0.0165095	0	7.42339
551	PC-5p-39342_117	CCGTAAATTAATATAAGAGC	up	inf	0.00025375	7.88392e-05	0	14.8468
552	PC-5p-13841_262	CACAAATATAAGATGTTCTG	up	inf	1.1425e-09	5.98845e-12	0	41.1141
553	PC-3p-17181_223	ATTTCCGATACAAGTAATTCC	down	-inf	2.2922e-17	8.50787e-22	64.7887	0
554	PC-5p-1180_1804	GATGGATGACACGTGACATT	up	inf	4.5824e-70	1.41242e-97	0	347.186
555	PC-5p-135762_41	TGATGAGACGGTAGATCATAATAGC	down	-inf	6.7078e-09	1.88631e-10	30.3044	0
556	PC-5p-63586_79	AAATGGATAAAAAGAGATGTATC	up	inf	0.00011166	2.10928e-05	0	16.5599
557	PC-5p-50072_96	GAGCCTTATTGAATATCTACA	down	-inf	2.2117e-08	8.3931e-10	28.2144	0
558	PC-3p-35128_128	TTGCCATATGCATAGCCCTGC	down	-inf	1.2177e-08	3.97895e-10	29.2594	0
559	PC-5p-41896_111	CATTCAAGGAGCTTGTGGCA	up	inf	1.6706e-05	1.53319e-06	0	20.5571
560	PC-3p-48731_99	CGAGATCCAACGGCTGAGGT	up	inf	1.1375e-06	5.91322e-08	0	26.2674
561	PC-3p-68611_75	CCCGGCAGTTGGGTAAAGTCACA	up	inf	0.003094	0.00219196	0	9.70751
562	PC-3p-231084_24	GAGTGTATTCGCATATGTATGAGC	down	-inf	3.0472e-05	6.51233e-06	15.6747	0
563	PC-5p-32351_137	TTAGAGATTTCACTATAGACT	down	-inf	0.0083577	0.0113544	6.26987	0
564	PC-3p-130655_43	ATCCAAGACAAGTAATTTAGAAC	up	inf	0.00011166	2.10928e-05	0	16.5599
565	PC-5p-73907_70	ACGAGACCGACTGCGGTGGGAGC	up	inf	0.0001929	7.88383e-05	0	15.4178
566	PC-3p-54945_89	GCAGTACGTCAGGGGAGCCGAGT	up	inf	6.6648e-07	3.09036e-08	0	27.4094
567	PC-3p-57550_86	AATCCCGGTATTAGAATAGTTATT	down	-inf	2.2117e-08	8.3931e-10	28.2144	0
568	PC-5p-81523_65	ACAATATAGAAGCCAGTC	up	inf	0.0001929	7.88383e-05	0	15.4178
569	PC-5p-46753_102	CATTTGAGCATCTGAGCAGC	up	inf	0.00014672	4.07497e-05	0	15.9888
570	PC-5p-7129_433	TGGTGGCTTGAACCGGGACC	up	inf	3.1962e-19	2.13661e-25	0	89.0806
571	PC-5p-81456_65	AGGTAGTAACTTAGACTAGTGTC	up	inf	8.5015e-05	2.10928e-05	0	17.1309
572	PC-3p-46127_103	CTTCTGTAGAAATAGGCACCGGT	up	inf	5.6854e-06	4.15947e-07	0	22.8412
573	PC-5p-78620_67	TATTTGGACATCTGAGTAGC	up	inf	0.0013335	0.00112303	0	11.4206
574	PC-5p-84649_63	GATGGATTACACGTGACATT	up	inf	1.2345e-08	1.77291e-10	0	35.9749
575	PC-3p-23176_177	TTTCCGTGACAAGTAATTCC	up	inf	5.1029e-07	1.61607e-08	0	27.9805
576	PC-3p-26227_161	TCTCTCGTGTAGAAATAGGCACC	up	inf	8.7739e-10	3.0527e-12	0	41.6852
577	PC-5p-47718_100	GTACTGCAGGGCGCAGTTGGGCC	up	inf	1.9431e-06	1.1322e-07	0	25.1253
578	PC-5p-155833_36	TCTATGAATAAATATAAGAAC	down	-inf	0.0083577	0.0113544	6.26987	0
579	PC-3p-60177_83	CCTGTCAGTGACCCAACTGCGCC	up	inf	0.0001929	7.88383e-05	0	15.4178
580	PC-5p-32040_138	TGCTCGAGATACAAAAATGA	up	inf	3.9078e-07	8.45528e-09	0	28.5515
581	PC-5p-5032_560	ACGGCAAAGCCGTCGGCATA	up	inf	2.9439e-21	2.82354e-28	0	99.3592
582	PC-5p-44783_106	CCGTTCCAAAATGTAAGACC	up	inf	2.189e-05	2.94779e-06	0	19.986
583	PC-3p-1834_1238	GCTCCCCCTTCGAGCGTGGCC	down	-inf	3.6404e-36	9.25801e-47	142.117	0
584	PC-3p-24058_172	CGTCACGAACCGGCACTAAAGGCC	down	-inf	0.0023248	0.00255201	8.35983	0
585	PC-3p-61263_82	TGTGGTCTATAGTGGAATCT	up	inf	0.00076467	0.00029651	0	12.5627
586	ata-miR164b-5p	TGGAGAAGCAGGGCACGTGCA	up	1.002	9.1583e-19	4.26493e-19	326.033	652.972
587	tae-miR164	TGGAGAAGCAGGGCACGTGCA	up	1.002	9.1583e-19	4.26493e-19	326.033	652.972
588	tae-miR408_L-1	TGCACTGCCTCTTCCCTGGC	up	1.03404	3.652e-07	3.27628e-07	99.273	203.287
589	tae-MIR9674a-p3_1ss20GT	GTAGGATGGCTGGTGCTATTG	up	1.0407	0.030036	0.0308332	17.7646	36.5459
590	ata-miR166a-3p_1ss9GT	TCGGACCATGCTTCATTCCCC	up	1.15335	0	4.21456e-111	1393.3	3099.12
591	tae-miR397-5p_L-1	CACCGGCGCTGCACACAATG	up	1.16936	9.7055e-29	1.75948e-29	342.753	770.89
592	ata-miR169c-3p_L+2R-1	TAGGCGGTCACCTTGGCTAG	up	1.28017	0.03801	0.0331135	9.40481	22.8412
593	osa-miR319a-3p.2-3p_R+1	TTGGACTGAAGGGTGCTCCCT	up	1.29255	0.0001619	0.000162272	30.3044	74.2339
594	ata-miR164c-3p	CACGTGTTCTTCTCCTCCATC	up	1.31037	0.00027614	0.000266225	27.1694	67.3815
595	gma-MIR5368-p5_1ss20TC_3	CCTGGGATTGGCTTTGGGCCTT	up	1.31259	0.017755	0.016433	11.4948	28.5515
596	gma-MIR5368-p5_1ss20TC_1	CCTGGGATTGGCTTTGGGCC	up	1.31259	0.017755	0.016433	11.4948	28.5515
597	gma-MIR5368-p5_1ss20TC_2	CCTGGGATTGGCTTTGGGCCT	up	1.31259	0.017755	0.016433	11.4948	28.5515
598	bdi-miR397b-5p_L-1R+2	TTGAGTGCAGCGTTGATGAACA	up	1.35056	2.009e-05	1.6021e-05	34.4843	87.9386
599	osa-miR396e-5p_R-1	TCCACAGGCTTTCTTGAACT	up	1.37252	2.0844e-20	5.39124e-21	155.702	403.147
600	ptc-miR530a	TGCATTTGCACCTGCACCTT	up	1.41357	0.025769	0.0272543	8.35983	22.2702
601	tae-miR9654b-3p_L+1_1ss20GT	ATTCCGAAAGGCTTGAAGCTAAT	up	1.41767	0.017595	0.0157285	9.40481	25.1253
602	bdi-MIR7757-p5_2ss15AG21AG	TGGATCATGCTTCTGTTTATG	up	1.42543	9.1716e-10	6.11192e-10	61.6537	165.599
603	tae-MIR397-p5	TTGAGTGCAGCGTTGATGAAC	up	1.44142	0	0	5650.2	15345.3
604	PC-3p-51112_95	TTTCATAGCAAAACTCTGCC	up	1.4692	0.0013124	0.00165724	15.6747	43.3983
605	bdi-miR156b-5p	TGACAGAAGAGAGTGAGCAC	up	1.47024	0	2.39415e-232	1521.23	4214.83
606	zma-miR156a-5p	TGACAGAAGAGAGTGAGCAC	up	1.47024	0	2.39415e-232	1521.23	4214.83
607	osa-miR156a	TGACAGAAGAGAGTGAGCAC	up	1.47024	0	2.39415e-232	1521.23	4214.83
608	sbi-miR156a	TGACAGAAGAGAGTGAGCAC	up	1.47024	0	2.39415e-232	1521.23	4214.83
609	ata-miR156a-5p	TGACAGAAGAGAGTGAGCAC	up	1.47024	0	2.39415e-232	1521.23	4214.83
610	PC-3p-17590_219	ATCTGCCGATGACTTCTCGT	up	1.50454	1.2653e-05	1.15402e-05	27.1694	77.089
611	ata-miR5200-5p_L-1	AGCCTTAGTGAATATCTACA	up	1.52359	7.6145e-25	6.26549e-26	145.949	419.612
612	ptc-miR6478_R+4_2ss6CT21GA	CCGACTTTAGCTCAGTTGGTAGAGC	up	1.53534	2.4609e-05	1.75125e-05	24.0345	69.6656
613	gma-MIR5368-p3_1ss6TC_1	CTGTTCCCTGGGATTGGCTTTGG	up	1.5432	0.030074	0.0388606	6.26987	18.273
614	gma-MIR5368-p3_1ss6TC_2	CTGTTCCCTGGGATTGGCTTTGGGC	up	1.5432	0.030074	0.0388606	6.26987	18.273
615	gma-MIR4995-p5_1ss21GC	CAGTGGCTTGGTTAAGGGAAC	up	1.56112	0.0044598	0.00426745	10.4498	30.8356
616	tae-MIR5048-p5_2	TTAGACCTAGACATGCAAGTA	up	1.56122	0	2.21187e-104	576.828	1702.24
617	tae-MIR5048-p5_1	ATATTTGCAGGTTTTAGGTCT	up	1.56122	0	2.21187e-104	576.828	1702.24
618	tae-miR9673-5p	TAAGAAGCAAATAGCACATG	up	1.60621	0.013471	0.0145117	7.31485	22.2702
619	PC-3p-265612_20	TTATAGACGGCAAAGTATGAGAT	up	1.61359	0.035622	0.046581	5.22489	15.9888
620	ata-MIR5084-p3	CGGTACTGCAGAGGATCTCAACC	up	1.65173	0.0061064	0.00551442	8.35983	26.2674
621	tae-MIR1121-p5_2ss15TA20TC	CTGTAAAGAAATATAAGAGC	up	1.68095	2.7196e-16	4.84616e-17	71.0585	227.841
622	gra-MIR8678-p5_2ss11GA17CG	AACCAATTTGAACTGTGA	up	1.71313	0.003987	0.00362825	8.35983	27.4094
623	bdi-miR827-5p_L-1_1ss6TC	TTTGCTGGTTGTCATCTAACC	up	1.72737	3.8827e-21	4.08407e-22	87.7782	290.654
624	bdi-MIR7757-p5_1ss14AG	AAATAGAAGCATGGTTCAAC	up	1.7396	0.0018253	0.00140496	9.40481	31.4066
625	ath-miR159b-3p_L-1	TTGGATTGAAGGGAGCTCTT	up	1.80059	0.0020818	0.00154062	8.35983	29.1225
626	PC-3p-66163_77	ACAATTGCCAGAACTGAACTAGT	up	1.84088	0.00076845	0.000595089	9.40481	33.6908
627	bdi-miR399a_L-1_1ss16AG	GCCAAAGGAGAATTGCCCTG	up	1.86952	1.4031e-25	3.25587e-27	87.0815	318.206
628	ata-miR399a-3p_L-1	GCCAAAGGAGAATTGCCCTG	up	1.86952	1.4031e-25	3.25587e-27	87.0815	318.206
629	PC-5p-7283_426	TGAAGGTAGTAACTTAGACTAGT	up	1.88107	1.9812e-09	7.16922e-10	28.2144	103.927
630	hvu-MIR5049d-p5_2ss3TA23AT_1	AAATATTTAGGAACGGAGGGAGT	up	1.90075	0.0041298	0.00450778	6.26987	23.4122
631	hvu-MIR5049d-p5_2ss3TA23AT_2	AAATATTTAGGAACGGAGGGAGTA	up	1.90075	0.0041298	0.00450778	6.26987	23.4122
632	ptc-MIR6478-p5_2ss5CT20GA	CGACTTTAGCTCAGTTGGTAGAG	up	1.9026	3.2095e-07	2.24034e-07	19.8546	74.2339
633	gra-MIR8645-p5_2ss12TG17AG_4	TGAACCAATTTGAACTGTGAA	up	1.9284	1.2717e-10	3.06267e-11	30.3044	115.348
634	gra-MIR8645-p5_2ss12TG17AG_2	TGAACCAATTTGAACTGTG	up	1.9284	1.2717e-10	3.06267e-11	30.3044	115.348
635	gra-MIR8645-p5_2ss12TG17AG_1	TGAACCAATTTGAACTGT	up	1.9284	1.2717e-10	3.06267e-11	30.3044	115.348
636	gra-MIR8645-p5_2ss12TG17AG_3	TGAACCAATTTGAACTGTGA	up	1.9284	1.2717e-10	3.06267e-11	30.3044	115.348
637	PC-3p-200500_28	ACGGATGACAAAGATTCTTTGCC	up	1.93552	0.0072893	0.00790094	5.22489	19.986
638	osa-MIR160f-p3_1ss18TA	TGGCATTGAGGGAGTCAAGC	up	1.95017	3.9033e-15	4.01186e-16	43.8891	169.596
639	PC-3p-36501_124	TTGCCATAGGCATAGCCCTGC	up	1.97616	9.4767e-05	5.73761e-05	10.4498	41.1141
640	PC-5p-310700_16	TTAGTTGGCACTCAAATGGAT	up	2.00263	0.0020768	0.00180026	6.26987	25.1253
641	gma-MIR5368-p5_2ss1TC21TC_3	CCCTGGGATTGGCTTTGGGCCTT	up	2.06676	8.2469e-05	6.08997e-05	9.40481	39.4011
642	gma-MIR5368-p5_2ss1TC21TC_2	CCCTGGGATTGGCTTTGGGCCT	up	2.06676	8.2469e-05	6.08997e-05	9.40481	39.4011
643	gma-MIR5368-p5_2ss1TC21TC_1	CCCTGGGATTGGCTTTGGGCC	up	2.06676	8.2469e-05	6.08997e-05	9.40481	39.4011
644	PC-5p-4865_571	CATTTGGACTTATGTGCAGCT	up	2.06676	6.5436e-13	9.20006e-14	31.3494	131.337
645	tae-miR6197-5p	TCTGTAAACAAATGTAGGACG	up	2.09164	0.0028539	0.00308171	5.22489	22.2702
646	osa-miR166m_L-1_1ss21TA	CGGACCAGGCTTCATTCCCA	up	2.12411	7.7027e-38	7.63747e-41	93.0031	405.431
647	bdi-miR1878-3p_L-1_1ss14AG	TTTGTAGTGTTCGGATTGAGTTT	up	2.12816	0.0022514	0.00190398	5.22489	22.8412
648	osa-miR160f-5p_L-1	GCCTGGCTCCCTGAATGCCA	up	2.15418	2.3396e-68	2.15714e-74	165.107	734.915
649	PC-3p-198953_28	GTGGCAATTCTGAGAAAATCTGG	up	2.16379	0.0017744	0.00190397	5.22489	23.4122
650	bdi-MIR7757-p3_1ss3AG	AGGAGCATGATTCAACCAAT	up	2.23967	0	8.14756e-110	219.445	1036.42
651	mes-miR827_R+2_1ss15AG	TTAGATGACCATCAGCAAACACA	up	2.32456	0.00015538	0.000100292	6.26987	31.4066
652	osa-miR5077_L-1_1ss5GA	TTCACGTCGGGTTCACCA	up	2.47866	0.00015739	9.43094e-05	5.22489	29.1225
653	ptc-miR6478_L-1R-2	CGACCTTAGCTCAGTTGG	up	2.47866	0.00015739	9.43094e-05	5.22489	29.1225
654	osa-MIR160f-p3	TGGCATTGAGGGAGTCATGC	up	2.53026	4.1387e-06	1.90905e-06	7.31485	42.2562
655	bdi-miR156b-5p_1ss20CT	TGACAGAAGAGAGTGAGCAT	up	2.53845	2.5176e-14	1.54202e-15	19.8546	115.348
656	tae-MIR1131-p5_1ss11TG	GGTTCGTGGCGAACCTTTAGCAC	up	2.59765	4.0963e-06	3.20623e-06	6.79236	41.1141
657	PC-3p-16882_226	ATTGACCCAACTGCAGGTGC	up	2.74287	3.2508e-08	4.04028e-09	8.35983	55.9609
658	tae-MIR5048-p3_2	TAGACCTAGACATGCAAGTA	up	2.9789	0	0	848.522	6689.61
659	tae-MIR5048-p3_1	GACCTAGACATGCAAGTATAT	up	2.9789	0	0	848.522	6689.61
660	ptc-miR6478_L-1R-1_1ss6CT	CGACTTTAGCTCAGTTGGT	up	3.29809	4.2435e-32	4.17487e-37	21.9445	215.849
661	ata-miR9863a-3p_L-1_1ss9TC	GAGAAGGCAGATCATAATAGC	up	3.34438	0	0	192.276	1952.92
662	PC-5p-15047_246	AGACCGATTGTGGCGGGAGC	up	3.6766	8.7412e-12	8.80969e-14	5.22489	66.8105
663	osa-miR396d_L-1_2ss20GT21GA	CCACAGGCTTTCTTGAACTA	up	4.05594	9.9505e-47	1.95023e-56	16.7197	278.091
664	tae-miR408_L-2	GCACTGCCTCTTCCCTGGC	up	5.62602	7.86e-78	5.03776e-102	8.35983	412.854
665	PC-3p-248_8607	GGAAAAGAAGGAGTAACGAC	up	6.48915	0	0	24.0345	2159.06
666	osa-miR827_L-1	TAGATGACCATCAGCAAACA	up	7.07232	0	0	26.1245	3515.83
667	bdi-MIR7757-p5_1ss5AG	TTATGAGCTCATTGAAGTAAC	up	7.16419	0	0	37.6192	5395.66

## Sheet: AuHC_G vs AuCC_G
Table S4 continued. Differentially expressed miRNAs* (p <0.05 and |logfoldchange|>1) in response to parental treatment factor.
*Number of up-regulated miRNAs: 276. Number of down-regulated miRNAs: 212.
Index	miRNA name	miRNA sequence	Regulation pattern	log2(fold_change)	pvalue(chi_square_2x2)	pvalue(fisher_test)	AuCC_G (normalised reads count)	AuHC_G (normalised reads count)
1	gma-miR6300_L-1R+5	TCGTTGTAGTATAGTGGTAAGT	down	-2.9465	1.1628e-13	5.17379e-15	73.1417	9.48816
2	tae-MIR5175-p3_1ss19GA	GACGAGTAATTTGGAACGAAG	down	-2.57876	6.5833e-10	7.68861e-11	56.6849	9.48816
3	ath-miR8175_L-2	TCCCCGGCAACGGCGCCA	down	-2.43835	1.1335e-47	5.07386e-51	329.138	60.7242
4	gma-miR6300_R+1_2	GTCGTTGTAGTATAGTGGT	down	-2.4178	4.1657e-17	3.91387e-18	111.541	20.8739
5	gma-miR6300_R+1_1	GTCGTTGTAGTATAGTGGC	down	-2.4178	4.1657e-17	3.91387e-18	111.541	20.8739
6	bdi-miR159a-5p_R+1	AGCTCCCTTCGATCCAATCC	down	-2.20953	9.8377e-13	1.92249e-13	87.7701	18.9763
7	osa-miR5072_L-4	TCCCCAGCGGAGTCGCCA	down	-2.04603	6.1367e-08	2.85228e-08	54.8563	13.2834
8	PC-5p-48910_98	CATCCACGTCTGGGGCGCCGTCGC	down	-2.03396	9.1358e-09	6.32781e-09	62.1705	15.181
9	PC-5p-262536_20	CATCCATGTCTGGGGCGCCGTCGC	down	-2.03396	9.1358e-09	6.32781e-09	62.1705	15.181
10	cas-miR5139_L-1_1ss5CT	AACTTGGCTCTGATACCA	down	-2.02178	4.5255e-14	1.57257e-14	107.884	26.5668
11	osa-miR5072_L-4_1ss13GT	TCCCCAGCTGAGTCGCCA	down	-2.01688	6.9038e-15	1.19027e-15	115.198	28.4645
12	PC-3p-112407_49	AGGCCCACTGGGCAGCGCGCC	down	-2.00539	1.0123e-06	3.96414e-07	45.7136	11.3858
13	gma-MIR10423-p5_1ss3AC	CTCTCAATGAAAGCACCA	down	-1.9664	1.3919e-16	3.22098e-17	133.484	34.1574
14	PC-5p-17167_223	AAGAACCGCGACTAAAGGTCCTCC	down	-1.9465	3.5864e-07	2.23495e-07	51.1992	13.2834
15	PC-3p-17457_220	CGAGGACCTTGGTTGAGCCTG	down	-1.91612	6.297e-11	3.1972e-11	85.9415	22.7716
16	PC-3p-149888_38	TTGAATTTCTTCTATAAGCGCATC	down	-1.87249	4.0983e-05	2.52698e-05	34.7423	9.48816
17	osa-miR5077_L-1_1ss5GA	TTCACGTCGGGTTCACCA	down	-1.79449	1.5014e-11	3.64096e-12	98.7414	28.4645
18	cas-miR5139_L-1	AACCTGGCTCTGATACCA	down	-1.77431	1.8486e-40	7.32599e-42	389.48	113.858
19	hvu-MIR6191-p5_1ss9AG	CTTGTCTTGGATTTGTCTAGATA	down	-1.76753	0.00013065	0.000113004	32.3043	9.48816
20	bdi-MIR5064-p5	TTGTCCATAGCATCAGCCAGC	down	-1.75385	3.3032e-05	3.76439e-05	38.3994	11.3858
21	tae-miR9666a-3p	CGGTAGGGCTGTATGATGGCGA	down	-1.68972	3.904e-28	3.13925e-29	281.596	87.291
22	PC-5p-24751_168	TTGGTGGCATGAACCGGGACC	down	-1.63455	2.9178e-06	3.06746e-06	53.0278	17.0787
23	ppe-MIR169a-p3_1ss9GT	GGCAAGTTTTCTTTGGCTACA	down	-1.62457	0.00053904	0.000482022	29.2567	9.48816
24	ath-miR8175	GATCCCCGGCAACGGCGCCA	down	-1.62457	0.00053904	0.000482022	29.2567	9.48816
25	PC-5p-267240_20	TATGGCCTTGTACAATGGAAG	down	-1.62457	0.00053904	0.000482022	29.2567	9.48816
26	PC-3p-26637_159	AATAGGCACCGATGCTTCAGA	down	-1.62457	0.00053904	0.000482022	29.2567	9.48816
27	gra-MIR8678-p5_2ss11GA17CG	AACCAATTTGAACTGTGA	down	-1.59857	1.328e-08	1.63447e-08	80.4559	26.5668
28	osa-miR396d	TCCACAGGCTTTCTTGAACGG	down	-1.53146	0.0012363	0.00122928	27.4282	9.48816
29	osa-MIR5083-p5	CTACAATTATCTGATCAAC	down	-1.53146	4.3852e-05	3.69569e-05	43.885	15.181
30	bdi-MIR7757-p3_1ss18CT	CACAAAACCTTCAGCTATCCA	down	-1.53146	0.0012363	0.00122928	27.4282	9.48816
31	tae-MIR9654a-p5_1ss9TA	AAGCCTTGAGGAATAGGGTAGACT	down	-1.53146	0.022361	0.0359723	13.7141	4.74408
32	tae-miR9666b-3p	CGGTTGGGCTGTATGATGGCGA	down	-1.51923	4.1776e-37	3.63364e-38	429.708	149.913
33	tae-miR397-5p_L-1	CACCGGCGCTGCACACAATG	down	-1.50108	1.6342e-08	1.12939e-08	85.9415	30.3621
34	ptc-miR6478_R-2	CCGACCTTAGCTCAGTTGG	down	-1.47701	5.9862e-13	3.22672e-13	142.626	51.236
35	PC-3p-91878_58	AGACCCACAGGGCAGTGTGCC	down	-1.47701	3.2249e-05	2.83293e-05	47.5421	17.0787
36	ata-miR398g-5p_L+1R-1_1ss9GA	GGGGTCGAACTGGGAACACAT	down	-1.43192	0.0027853	0.00194269	25.5996	9.48816
37	bdi-miR5054	TCCCCACGGTCGGCGCCA	down	-1.43192	0.0027853	0.00194269	25.5996	9.48816
38	PC-5p-280742_19	CACGCTGCCCTGTGGGTCTGC	down	-1.43192	0.0027853	0.00194269	25.5996	9.48816
39	ata-miR9674c-5p_L+1R-1	TTGAATTTTTCCATAGCATCA	down	-1.42944	7.9602e-18	3.7257e-18	212.111	78.7517
40	PC-3p-14221_257	GACGAACACAGACCAACCAGA	down	-1.39395	1.6887e-05	1.5922e-05	54.8563	20.8739
41	tae-MIR396-p3_1ss1TC	CCTCCGCCTGTTGATGGTTCA	down	-1.33881	0.00045461	0.000498814	38.3994	15.181
42	csi-miR159c-3p_R+1_1ss15AT	CTTGGACTGAAGGGTGCTCCCA	down	-1.33881	0.013168	0.0206376	19.1997	7.59052
43	tae-miR531_L-2R+2_1	CTCGCCGGAGCAGCGTGCAAC	down	-1.33116	1.4555e-13	6.38364e-14	171.883	68.3147
44	tae-miR531_L-2R+2_2	CTCGCCGGAGCAGCGTGCACA	down	-1.33116	1.4555e-13	6.38364e-14	171.883	68.3147
45	PC-3p-169295_33	ATTGATTATGAATTTAGGTTGAAT	down	-1.32501	0.0061464	0.00474025	23.7711	9.48816
46	ptc-miR6478_L-1R+1_1ss21GA	CGACCTTAGCTCAGTTGGTAG	down	-1.30013	0.00031927	0.000353684	42.0565	17.0787
47	PC-5p-95307_57	TGCCCTGCCTAGAATCTGGCACTA	down	-1.30013	0.00031927	0.000353684	42.0565	17.0787
48	osa-MIR812q-p3_1ss21TG	CACTTATTTTGGGACGGAGGGAGT	down	-1.26842	0.00096126	0.000754752	36.5709	15.181
49	tae-MIR531-p5_2ss13GT18CA	CTCGCCGGAGCATCGTGAA	down	-1.24906	8.7904e-06	5.25217e-06	67.6561	28.4645
50	PC-5p-74487_70	AAGACCGATTGCGGCGGGAGC	down	-1.2266	0.0029163	0.00362338	31.0852	13.2834
51	osa-miR398a_L+1R-1	TTGTGTTCTCAGGTCACCCCT	down	-1.21398	7.4597e-09	5.0718e-09	118.855	51.236
52	PC-5p-128918_43	ATGCTTGCAGCGCATAGTAATGCC	down	-1.20953	0.00045942	0.00055219	43.885	18.9763
53	osa-miR160f-5p	TGCCTGGCTCCCTGAATGCCA	down	-1.20953	0.013242	0.0111736	21.9425	9.48816
54	gma-miR6300_R+5	GTCGTTGTAGTATAGTGGTAAGT	down	-1.20953	3.0298e-08	2.10049e-08	109.713	47.4408
55	tae-miR531_L-2_1ss13CG	CTCGCCGGAGGAGCGTGCA	down	-1.19442	0.0019963	0.00169519	34.7423	15.181
56	PC-3p-40026_115	AAAGGCAGTTCCCTTAAGGCA	down	-1.16889	0.0089354	0.00770014	25.5996	11.3858
57	PC-5p-196555_28	TTGGCTCGTCTCACTCAGGTC	down	-1.16889	0.0089354	0.00770014	25.5996	11.3858
58	PC-3p-294134_17	CGACTGGCTTCTATCTTGTT	down	-1.13914	0.0060254	0.00786787	29.2567	13.2834
59	PC-3p-20350_195	CCATTGACCCAACTGCAGGTGC	down	-1.13914	0.0060254	0.00786787	29.2567	13.2834
60	ptc-MIR6478-p5_1ss6CT_2	CCGACTTTAGCTCAGTTGGT	down	-1.12067	2.0518e-27	9.76368e-28	466.279	214.432
61	ptc-MIR6478-p5_1ss6CT_1	CCGACTTTAGCTCAGTTG	down	-1.12067	2.0518e-27	9.76368e-28	466.279	214.432
62	ath-miR8175_1ss9GT	GATCCCCGTCAACGGCGCCA	down	-1.11642	0.00043334	0.000567684	49.3707	22.7716
63	tae-MIR1127a-p3_1ss11CG	CAAGTAATTCGGAACGGAGGGAGT	down	-1.10404	1.3047e-24	6.10422e-25	424.222	197.354
64	PC-5p-116_18347	CTCATGACTCAGCTGAATGCC	down	-1.09304	0	0	14690.5	6886.5
65	osa-miR5071_2ss15GA21AT	TCAAGCATCATATCATGGACT	down	-1.084	0.027741	0.0253193	20.114	9.48816
66	PC-3p-253855_21	TTCAATTTCCTCTATAAGCGCATC	down	-1.084	0.027741	0.0253193	20.114	9.48816
67	PC-3p-1834_1238	GCTCCCCCTTCGAGCGTGGCC	down	-1.06544	7.4774e-28	3.91205e-28	508.335	242.897
68	tae-MIR1125-p5	AATTTAACCAACGAGACCAACTGC	down	-1.06197	0.018325	0.0169043	23.7711	11.3858
69	ptc-miR6478_R+2_1ss21GA	CCGACCTTAGCTCAGTTGGTAGA	down	-1.04901	3.3403e-27	1.48212e-27	506.507	244.794
70	ttu-miR160	TGCCTGGCTCCCTGTATGCCA	down	-1.04886	2.5638e-35	1.37803e-35	667.418	322.597
71	tae-MIR5048-p5_2ss11TG19AG	AATGATCAAGGAATTTGTGA	down	-1.04603	2.0496e-08	1.88552e-08	137.141	66.4171
72	osa-miR444a-3p.2_1ss12CT	TGCAGTTGCTGTCTCAAGCTT	down	-1.03396	4.4981e-06	5.66616e-06	93.2557	45.5431
73	PC-3p-20517_194	AGTGACCCAACTGCACCCTGC	down	-1.0245	0.0054076	0.00522101	34.7423	17.0787
74	tae-MIR1120c-p3_1ss11TA	TTCTTATATTATGGGACAGAG	down	-1.0205	0.020132	0.0290147	24.3806	12.0183
75	bdi-MIR7757-p5_2ss6AG23TA	TTTATGAGCTCATTGAAGTAACA	down	-1.01688	3.8794e-05	4.89359e-05	76.7988	37.9526
76	PC-5p-80191_66	TATTGCAGGATGGCAGGCACACGA	down	-1.01688	0.0036224	0.00500194	38.3994	18.9763
77	tae-MIR159a-p5	GAGCTCCTATCATTCCAATGA	down	-inf	0.00018179	6.69458e-05	12.7998	0
78	ata-miR169e-5p_1ss9GT	CAGCCAAGTATGACTTGCCGA	down	-inf	0.025293	0.0248041	4.57136	0
79	bdi-miR171a_L-1	GATTGAGCCGCGCCAATATC	up	inf	5.3381e-25	1.26641e-33	0	116.704
80	ata-miR172b-5p	GCAGCACCACCAAGATTCACA	down	-inf	2.1933e-05	7.28451e-06	16.4569	0
81	tae-miR398_L-1R+1	GTGTTCTCAGGTCGCCCCCGC	down	-inf	1.1606e-11	3.26144e-14	42.0565	0
82	tae-MIR1120b-p5_1ss16AG	CCAAAATATAAGAACGTTTTT	up	inf	0.00031101	0.000145205	0	14.2322
83	tae-MIR1138-p5_1ss22AG	GGTCTGTCTAGGACACATCTAGA	up	inf	1.2594e-05	1.38564e-06	0	20.8739
84	tae-MIR1138-p3_1ss5AG	TTGTGGGAGCTTAGATGTGACATC	up	inf	0.00049457	0.000283653	0	13.2834
85	tae-MIR5049-p5_1ss8AG	ATTACTTGTCTTAGATTTGTC	down	-inf	3.1148e-05	7.2847e-06	15.8474	0
86	ata-MIR5084-p3	CGGTACTGCAGAGGATCTCAACC	down	-inf	0.00018179	6.69458e-05	12.7998	0
87	ata-MIR5168-p5	TTGTTGTCTGGTTCAAGGTCT	up	inf	0.00049457	0.000283653	0	13.2834
88	bdi-miR5200a-3p	TGTAGATACTCCCTAAGGCTT	down	-inf	0.0097961	0.0118419	6.09515	0
89	tae-miR5200	TGTAGATACTCCCTAAGGCTT	down	-inf	0.0097961	0.0118419	6.09515	0
90	ata-miR5200-3p	TGTAGATACTCCCTAAGGCTT	down	-inf	0.0097961	0.0118419	6.09515	0
91	hvu-MIR6200-p5_1ss15AT	TTTCCCAGTGACAGTAGGGGCAGC	up	inf	1.2594e-05	1.38564e-06	0	20.8739
92	stu-MIR8005a-p3_1ss5GA	GTTTAGGGTTTAGGGTTTAGGGTT	up	inf	0.0012586	0.0010873	0	11.3858
93	tae-miR9657b-5p_1ss5TC	TTCGCCGGAGAAGCATGTTGC	down	-inf	0.00018179	6.69458e-05	12.7998	0
94	tae-MIR9666c-p5	ATTCGGATTCGCCATCATACG	down	-inf	4.2691e-08	2.13892e-09	27.4282	0
95	tae-MIR9666c-p3	CGGTTGGCTGTATGATGGCGA	down	-inf	0.00018179	6.69458e-05	12.7998	0
96	tae-MIR9666a-p5	TTCGCCATCATACGCCCAACC	down	-inf	7.0819e-14	4.20012e-17	51.1992	0
97	tae-MIR9666b-p5	ATTCGGATTCGCCATCATACG	down	-inf	4.2691e-08	2.13892e-09	27.4282	0
98	tae-MIR9673-p3	TGTGCTCTTTCCTTCTTACCC	down	-inf	3.379e-07	1.96584e-08	23.7711	0
99	tae-MIR9676-p3	ACGGCCTGATGACATCCACG	down	-inf	3.379e-07	1.96584e-08	23.7711	0
100	osa-miR166a-3p_L-1_1ss2CT	TGGACCAGGCTTCATTCCCC	up	inf	3.403e-07	1.38419e-08	0	28.4645
101	zma-MIR169a-p5	CTCGGGGACTATGGTGCAGCC	down	-inf	0.0015591	0.00128861	9.14272	0
102	osa-MIR169p-p3	CAAGTCATCCTTGGCTGCATC	down	-inf	0.00052945	0.000293716	10.9713	0
103	osa-MIR171e-p5_2ss1GA20AG	ATTGGCTCGGCTCACTCAGG	up	inf	8.2237e-17	4.11155e-22	0	75.9052
104	osa-miR393a_R+1_1ss9GT	TCCAAAGGTATCGCATTGATCC	down	-inf	0.0015591	0.00128861	9.14272	0
105	zma-miR393b-3p_2ss5A-21GA	ATCATGCGATCCTTTTGGAAG	down	-inf	2.7028e-06	3.78418e-07	20.114	0
106	mdm-miR396c_L-1_1ss21TA	TCCACAGCTTTCTTGAACTA	up	inf	1.1135e-10	1.95193e-13	0	45.5431
107	hvu-MIR397b-p3_2	CGGACGGTTCATCAACGCTGCACT	down	-inf	2.1933e-05	7.28451e-06	16.4569	0
108	hvu-MIR397b-p3_1	ACGGTTCATCAACGCTGCACT	down	-inf	2.1933e-05	7.28451e-06	16.4569	0
109	osa-miR399d	TGCCAAAGGAGAGTTGCCCTG	down	-inf	3.379e-07	1.96584e-08	23.7711	0
110	osa-MIR437-p5_2ss17TA18AG_1	TTGACCAAGTTTGTAGAGAA	up	inf	3.8948e-09	2.00903e-11	0	37.9526
111	tae-MIR531-p5_2ss10CT19AG	TCGCCGGAGTAGCGTGCAGC	down	-inf	6.294e-05	1.52587e-05	14.6283	0
112	tae-miR531_L-2	CTCGCCGGAGCAGCGTGCA	down	-inf	3.2257e-11	1.43106e-13	40.228	0
113	tae-MIR531-p5_1ss21GA	CGCCGGAGCAGCGTGCAACGA	down	-inf	9.5421e-07	8.6252e-08	21.9425	0
114	osa-MIR812q-p3_1ss20TG_3	ACTTATTTTGGGACGGAGGGAGT	up	inf	0.00049457	0.000283653	0	13.2834
115	osa-MIR812q-p3_1ss20TG_2	ACTTATTTTGGGACGGAGGGA	up	inf	0.00049457	0.000283653	0	13.2834
116	osa-MIR812q-p3_2ss14AG21TG	CACTTATTTTGGGGCGGAGGGAGT	up	inf	0.00049457	0.000283653	0	13.2834
117	osa-MIR812q-p3_1ss20TG_1	ACTTATTTTGGGACGGAGGG	up	inf	0.00049457	0.000283653	0	13.2834
118	osa-MIR818d-p3_2ss5TC18AT	CTTACATTATGGGACGGTGGGAGT	up	inf	2.0595e-06	9.92371e-08	0	24.6692
119	bdi-miR827-5p_L-1_1ss6TC	TTTGCTGGTTGTCATCTAACC	up	inf	0.0032375	0.00419472	0	9.48816
120	osa-miR827_L-1	TAGATGACCATCAGCAAACA	up	inf	1.3324e-12	4.47761e-16	0	55.0313
121	tae-MIR1120a-p5_1ss19AG	CCGTCCCATAATATAAGAGC	up	inf	0.0012586	0.0010873	0	11.3858
122	tae-MIR1120a-p5_1ss20AT	TCCGTCCCATAATATAAGATC	down	-inf	0.00052945	0.000293716	10.9713	0
123	tae-MIR1120a-p3_1ss9AT	ATATTATGTGACGGAGGGAGT	down	-inf	6.294e-05	1.52587e-05	14.6283	0
124	tae-MIR1120a-p5_2ss14AG20AT	TCCGTCCCATAATGTAAGATC	down	-inf	0.00052945	0.000293716	10.9713	0
125	tae-MIR1127b-p3_1ss7TC	TATTTCCGGACGGAGGGAGTATT	up	inf	0.00049457	0.000283653	0	13.2834
126	tae-MIR1128-p5_1ss5CT	CGTCTGAAAATACTTGTCATC	down	-inf	0.0015591	0.00128861	9.14272	0
127	tae-MIR1128-p5_2ss7AG20TC	CGTCCGGAAATACTTGTCACC	down	-inf	0.0015591	0.00128861	9.14272	0
128	tae-MIR1128-p3_1ss15CG_1	CATTTTGATGACAAGTATTTC	down	-inf	2.1933e-05	7.28451e-06	16.4569	0
129	tae-MIR1128-p3_2ss2CT21CG	TTTATCCATTTTGATGACAAG	up	inf	0.00049457	0.000283653	0	13.2834
130	tae-MIR1128-p5_1ss8AG	CCGTCCGGAAATACTTGTCA	up	inf	0.0032375	0.00419472	0	9.48816
131	tae-MIR1128-p3_1ss10CT	CAACTATTTTCGGACGGAGGGAGT	down	-inf	0.00052945	0.000293716	10.9713	0
132	tae-miR1130b-3p_R+2_1ss6TC	TCTTACATTATGGGACGGAGGGA	up	inf	0.0032375	0.00419472	0	9.48816
133	osa-miR1436_L+2	TTACATTATGGGACGGAGGGAGT	up	inf	7.8109e-05	1.96374e-05	0	17.0787
134	hvu-miR5049b_L+1R-1_1ss9AC	AAGTATTTCGGTACAGAGGGA	down	-inf	0.00018179	6.69458e-05	12.7998	0
135	bdi-MIR5164-p5_2ss13CG19CT	TGTCTAGATACGGATGTATC	up	inf	3.1298e-05	5.20538e-06	0	18.9763
136	sbi-MIR6233-p3_2ss16AG23CA	TTGGTTTTGGTAATTGATGACAA	up	inf	5.0853e-06	3.70216e-07	0	22.7716
137	bdi-MIR7775-p5_1ss11AT	AAACCGGTTTTTTCTGAAGCACC	up	inf	3.1298e-05	5.20538e-06	0	18.9763
138	tae-MIR9668-p3_1ss13TC_1	TGACAAGTATTTCCGGACGGA	up	inf	0.0012586	0.0010873	0	11.3858
139	tae-MIR9668-p3_1ss13TC_2	TGACAAGTATTTCCGGACGGAGG	up	inf	0.0012586	0.0010873	0	11.3858
140	tae-miR9668-5p_2ss1CT17TC	TCAATGACAAGTATTTCCGGA	down	-inf	0.00018179	6.69458e-05	12.7998	0
141	tae-MIR9668-p3_2ss13GA23AG	CAAGTATTTTCGAACGGAGGGAGT	down	-inf	0.00052945	0.000293716	10.9713	0
142	ata-MIR9674c-p3_1ss7TC	GTGCTACGGATAAATTCAAC	up	inf	0.0032375	0.00419472	0	9.48816
143	bdi-MIR5064-p3_1ss21CT	TTGTCCATAGCATCAGCCAGT	down	-inf	1.9609e-13	1.84299e-16	49.3707	0
144	tae-MIR9783-p5_1ss13GC	TGCTTATTTGTACAGGGTAGACGC	down	-inf	0.00018179	6.69458e-05	12.7998	0
145	tae-MIR9783-p5_1ss12GC	GCTTATTTGTACAGGGTAGACGC	up	inf	0.0012586	0.0010873	0	11.3858
146	bdi-miR156h-3p_L+1	TGCTCACTGCTCTTCCTGTCATC	down	-inf	9.5421e-07	8.6252e-08	21.9425	0
147	osa-MIR159d-p5_1ss9GT	AGCTGCCGTTTCATGGATACC	down	-inf	1.5221e-08	4.8749e-10	29.2567	0
148	osa-miR159f_2ss1CT21AT	TTTGGATTGAAGGGAGCTCTT	down	-inf	0.0015591	0.00128861	9.14272	0
149	zma-MIR166a-p5_2ss17CT18CA	TTCTTCTTCCTCTTCCTACC	up	inf	7.8109e-05	1.96374e-05	0	17.0787
150	osa-miR396e-3p_L-5R+1	TCAAGAAAGCCCATGGAAAC	down	-inf	0.0015591	0.00128861	9.14272	0
151	osa-miR396d_L-1R-2	CCACAGGCTTTCTTGAAC	up	inf	0.0032375	0.00419472	0	9.48816
152	mtr-miR398a-5p_1ss7AC	GGAGTGCCACTGAGAACACAAG	down	-inf	9.9679e-19	1.58673e-23	71.3132	0
153	tae-miR408_L-1	TGCACTGCCTCTTCCCTGGC	down	-inf	6.9672e-10	5.77149e-12	34.7423	0
154	osa-MIR437-p5_2ss17TA18AG_2	TTGACCAAGTTTGTAGAGAAA	up	inf	3.8948e-09	2.00903e-11	0	37.9526
155	far-MIR437-p3_1ss8AT	TTGACTTTGGACAAAACTAGA	down	-inf	0.0015591	0.00128861	9.14272	0
156	hvu-MIR444b-p5	AGTTGTGCAGTTGCTGTCTCA	down	-inf	0.00052945	0.000293716	10.9713	0
157	hvu-miR444b_L-1	GCAGTTGCTGTCTCAAGCTT	up	inf	5.6672e-08	1.00899e-09	0	32.2597
158	osa-miR444a-3p.2_L-1	GCAGTTGCTGCCTCAAGCTT	up	inf	3.403e-07	1.38419e-08	0	28.4645
159	tae-MIR531-p5_1ss10CA	TCGCCGGAGAAGCGTGCAAC	down	-inf	0.0015591	0.00128861	9.14272	0
160	tae-MIR531-p5_2ss19AG20CA	TCGCCGGAGCAGCGTGCAGA	up	inf	7.8109e-05	1.96374e-05	0	17.0787
161	tae-MIR531-p5_2ss10CG19AG	TCGCCGGAGGAGCGTGCAGC	up	inf	0	4.64607e-184	0	650.887
162	tae-MIR1128-p3_1ss15CG_2	CATTTTGATGACAAGTATTTCCG	down	-inf	2.1933e-05	7.28451e-06	16.4569	0
163	tae-MIR1128-p5_1ss3GA_3	ATATATCTAGAACTAAAATACATC	up	inf	0.0032375	0.00419472	0	9.48816
164	tae-MIR1128-p5_1ss3GA_2	ATATATCTAGAACTAAAATACAT	up	inf	0.0032375	0.00419472	0	9.48816
165	tae-MIR1128-p5_1ss4TC	ATGCATCTAGAACTAAAATACATC	down	-inf	0.00052945	0.000293716	10.9713	0
166	tae-MIR1128-p5_1ss3GA_1	AAAGGGATGTATCTAGAACTAAA	up	inf	0.0032375	0.00419472	0	9.48816
167	tae-MIR1128-p3_1ss15CG_3	GAACTAAAATACATGTAGATACA	down	-inf	2.1933e-05	7.28451e-06	16.4569	0
168	tae-MIR1139-p3_1ss17TC_2	GGGACATGTGATGTTACAGTAACT	up	inf	0.0012586	0.0010873	0	11.3858
169	tae-MIR1139-p3_2ss16CG17AT	ACTAGCTAAGTTACTGTAACTACC	up	inf	0.00049457	0.000283653	0	13.2834
170	tae-MIR1139-p3_1ss17TC_1	GGGACATGTGATGTTACAGTAAC	up	inf	0.0012586	0.0010873	0	11.3858
171	mtr-MIR2592bj-p5_2ss12TC19AT	ATTCCCACTGTCCCTGTCT	down	-inf	2.1933e-05	7.28451e-06	16.4569	0
172	aly-MIR3445-p3_2ss3AT17CT	TCTAGCGAACCATCACTTT	down	-inf	1.1997e-07	4.4805e-09	25.5996	0
173	tae-MIR5048-p5_1ss19TC	TAGACCTAGACATGCAAGCA	up	inf	3.403e-07	1.38419e-08	0	28.4645
174	hvu-MIR5049a-p5_2ss6TA20TA	TCTGTACCTAAATACTTGTAGT	down	-inf	2.1933e-05	7.28451e-06	16.4569	0
175	bdi-miR5054_L+1_2	TTCCCCACGGTCGGCGCCA	up	inf	0.0032375	0.00419472	0	9.48816
176	bdi-miR5054_1ss10TA	TCCCCACGGACGGCGCCA	down	-inf	9.5421e-07	8.6252e-08	21.9425	0
177	bdi-miR5054_1ss9GT	TCCCCACGTTCGGCGCCA	down	-inf	1.9449e-09	2.53235e-11	32.9138	0
178	bdi-miR5054_L+1_1	ATCCCCACGGTCGGCGCCA	up	inf	0.0032375	0.00419472	0	9.48816
179	bdi-miR5066_L+1_2ss11AT17GT	GAAGTGTATATGTGGATTGCCT	up	inf	2.3183e-08	2.73118e-10	0	34.1574
180	bdi-MIR5066-p5_2ss13GA22CA	TCTTTTGGTTGCATTGGCTAGAGC	down	-inf	3.2257e-11	1.43106e-13	40.228	0
181	osa-miR5071_L-1_1ss15GA	CAAGCATCATATCATGGACA	up	inf	8.1668e-36	7.55309e-49	0	170.787
182	osa-miR5083_L-1	GACTACAATTATCTGATCA	up	inf	0.0032375	0.00419472	0	9.48816
183	osa-miR5083_R+2	AGACTACAATTATCTGATCAAA	down	-inf	2.499e-10	1.31537e-12	36.5709	0
184	cas-miR5139_1ss5CT	AAACTTGGCTCTGATACCA	up	inf	1.3875e-07	3.73358e-09	0	30.3621
185	osa-MIR5339-p3_1	ATATTCTTTATCTGTTAACA	down	-inf	9.5421e-07	8.6252e-08	21.9425	0
186	osa-MIR5339-p3_2	TTAACAGATAGAGAATCTTCT	down	-inf	9.5421e-07	8.6252e-08	21.9425	0
187	gma-MIR5368-p5_1ss20TC_3	CCTGGGATTGGCTTTGGGCCTT	down	-inf	0.0015591	0.00128861	9.14272	0
188	gma-MIR5368-p5_1ss20TC_1	CCTGGGATTGGCTTTGGGCC	down	-inf	0.0015591	0.00128861	9.14272	0
189	gma-MIR5368-p3_1ss13CA	TACCACTCTGGAAGAGCT	down	-inf	0.0015591	0.00128861	9.14272	0
190	gma-MIR5368-p5_1ss3GA_1	CCAAGGGACAGTCTCAGGT	down	-inf	9.5421e-07	8.6252e-08	21.9425	0
191	gma-MIR5368-p5_1ss20TC_2	CCTGGGATTGGCTTTGGGCCT	down	-inf	0.0015591	0.00128861	9.14272	0
192	gma-MIR5368-p5_1ss3GA_2	CCAAGGGACAGTCTCAGGTA	down	-inf	9.5421e-07	8.6252e-08	21.9425	0
193	ath-MIR5645e-p5_2ss13AT17AG	AATAAACAAGTCTTTAGA	up	inf	0.0012586	0.0010873	0	11.3858
194	hvu-miR6197_2ss3TC21GC	TCCGTTCCTAAATGTAAGACC	down	-inf	7.6829e-06	1.6603e-06	18.2854	0
195	gma-MIR6300-p5_5	TAGTATAGTGGTAAGTATTCCC	up	inf	2.0595e-06	9.92371e-08	0	24.6692
196	gma-MIR6300-p5_6	TGTAGTATAGTGGTAAGTATTCCC	up	inf	2.0595e-06	9.92371e-08	0	24.6692
197	gma-MIR6300-p5_4	GTTGTAGTATAGTGGTAAGTATT	up	inf	2.0595e-06	9.92371e-08	0	24.6692
198	gma-miR6300_R+7	GTCGTTGTAGTATAGTGGTAAGTAT	up	inf	3.1298e-05	5.20538e-06	0	18.9763
199	gma-miR6300_L-1R+6	TCGTTGTAGTATAGTGGTAAGTA	down	-inf	2.7028e-06	3.78418e-07	20.114	0
200	gma-MIR6300-p5_2	CGTTGTAGTATAGTGGTAAGTAT	up	inf	2.0595e-06	9.92371e-08	0	24.6692
201	gma-MIR6300-p5_3	GTGGTAAGTATTCCCGCC	up	inf	2.0595e-06	9.92371e-08	0	24.6692
202	gma-MIR6300-p5_1	AGTATAGTGGTAAGTATTCCCGCC	up	inf	2.0595e-06	9.92371e-08	0	24.6692
203	gma-miR6300_R+5_1ss3CT	GTTGTTGTAGTATAGTGGTAAGT	down	-inf	1.589e-16	1.23248e-20	62.1705	0
204	gma-miR6300_R+6	GTCGTTGTAGTATAGTGGTAAGTA	down	-inf	0.00018179	6.69458e-05	12.7998	0
205	ptc-MIR6438b-p5_2ss6GC18TG	ACACACAATAGGTGAAAGAACT	up	inf	7.8109e-05	1.96374e-05	0	17.0787
206	ptc-MIR6478-p3_2ss5CT20GA	CGACTTTAGCTCAGTTGGTAGAGC	up	inf	5.8899e-18	8.117e-24	0	81.5981
207	ptc-miR6478_L-1R-2	CGACCTTAGCTCAGTTGG	up	inf	5.0853e-06	3.70216e-07	0	22.7716
208	ptc-miR6478_R-3	CCGACCTTAGCTCAGTTG	down	-inf	2.1933e-05	7.28451e-06	16.4569	0
209	ptc-miR6478_R-1_1ss10GA	CCGACCTTAACTCAGTTGGT	down	-inf	2.1933e-05	7.28451e-06	16.4569	0
210	ptc-miR6478_2ss10GA21GA	CCGACCTTAACTCAGTTGGTA	down	-inf	4.2691e-08	2.13892e-09	27.4282	0
211	ptc-miR6478_L-1R-1	CGACCTTAGCTCAGTTGGT	up	inf	2.4473e-18	4.22418e-24	0	83.4958
212	ptc-miR6478_L-1R+4_1ss21GA	CGACCTTAGCTCAGTTGGTAGAGC	up	inf	1.2594e-05	1.38564e-06	0	20.8739
213	ptc-MIR6478-p5_2ss19TC20GA	CGACCTTAGCTCAGTTGGCA	up	inf	0.0032375	0.00419472	0	9.48816
214	ptc-miR6478_L-1R+2_1ss21GA	CGACCTTAGCTCAGTTGGTAGA	up	inf	1.984e-24	9.25762e-33	0	113.858
215	lja-MIR7526g-p3_2ss15TG20TC	TACTAAAATAGCTGGAACGCC	up	inf	0.0032375	0.00419472	0	9.48816
216	tae-MIR9775-p3_1ss12TC	AAAAATCTTATCGTATACATG	up	inf	0.0032375	0.00419472	0	9.48816
217	tae-MIR7757-p5_1ss14TG	CTCCATATCAGCCGGTCTCTC	up	inf	3.1298e-05	5.20538e-06	0	18.9763
218	bdi-MIR7757-p3_1	AAATAGAAGCATGATTCAAC	up	inf	5.0853e-06	3.70216e-07	0	22.7716
219	bdi-MIR7757-p3_2	TAAATAGAAGCATGATTCAAC	up	inf	5.0853e-06	3.70216e-07	0	22.7716
220	bdi-MIR7757-p5_1ss14AG	AAATAGAAGCATGGTTCAAC	up	inf	1.2594e-05	1.38564e-06	0	20.8739
221	stu-MIR7980a-p3_2ss9AC19GT	TTGAAATCCTGAGATGAATT	up	inf	0.0032375	0.00419472	0	9.48816
222	ath-miR8175_L+1_1ss3AT	CGTTCCCCGGCAACGGCGCCA	down	-inf	0.00018179	6.69458e-05	12.7998	0
223	ath-miR8175_L-1_1ss2AT	TTCCCCGGCAACGGCGCCA	up	inf	3.1298e-05	5.20538e-06	0	18.9763
224	ath-miR8175_L+2	TCGATCCCCGGCAACGGCGCCA	down	-inf	4.2691e-08	2.13892e-09	27.4282	0
225	ath-miR8175_L-1	ATCCCCGGCAACGGCGCCA	up	inf	3.1298e-05	5.20538e-06	0	18.9763
226	ath-miR8175_L+1_1ss9GT	CGATCCCCTGCAACGGCGCCA	down	-inf	0.0015591	0.00128861	9.14272	0
227	gra-MIR8723b-p3_2ss7AG18AG	AAATTAGATTGCTCAAAGC	down	-inf	2.1933e-05	7.28451e-06	16.4569	0
228	tae-MIR9674a-p5_1ss19GT	TAGGATGGCTGGTGCTATTG	up	inf	7.8109e-05	1.96374e-05	0	17.0787
229	tae-MIR9775-p3_2ss4TG19GA	TATGGTATACATGATATGATG	down	-inf	7.6829e-06	1.6603e-06	18.2854	0
230	tae-MIR9783-p3_2ss4AG17AC	ATAGGCACCGGTGCTTCAGA	up	inf	6.5732e-10	1.4837e-12	0	41.7479
231	ata-miR9863a-3p_1ss14CT	TGAGAAGGTAGATTATAATAGC	down	-inf	6.294e-05	1.52587e-05	14.6283	0
232	mdm-MIR10989e-p3_2ss19AG21GC	AACACCATTGTCATTGTCGACGA	up	inf	0.0032375	0.00419472	0	9.48816
233	zma-miR319b-5p_L-1R+1	GAGCGTCCTTCAGTCCACTCA	up	inf	0.0012586	0.0010873	0	11.3858
234	zma-miR319a-3p_R+4	TTGGACTGAAGGGTGCTCCCTTTT	up	inf	0.0032375	0.00419472	0	9.48816
235	tae-miR1122c-3p_L-1R+3_1ss4AT	CTTATATTATGGGACGGAGGGAG	up	inf	0.0012586	0.0010873	0	11.3858
236	bdi-miR5064_R+2_1ss1CT	TGAATTTGTCCATAGCATCAGCC	down	-inf	0.00052945	0.000293716	10.9713	0
237	cas-miR5139_1ss1AT	TAACCTGGCTCTGATACCA	down	-inf	0.00052945	0.000293716	10.9713	0
238	ath-miR8175_L-1_1ss2AG	GTCCCCGGCAACGGCGCCA	down	-inf	0.0015591	0.00128861	9.14272	0
239	tae-miR9652-5p_L+2	AACCTGTTTGTCATTAAGTTTCTT	down	-inf	0.0015591	0.00128861	9.14272	0
240	PC-3p-735869_5	GAATTTAGGTTGAATTTTCTTTA	up	inf	0.0032375	0.00419472	0	9.48816
241	PC-5p-205070_27	TGCAGTTGTGCCACTGACAGG	down	-inf	0.0015591	0.00128861	9.14272	0
242	PC-3p-59715_84	CTAGTCAAGACAAAAGTTGGATT	up	inf	2.2782e-13	3.08574e-17	0	58.8266
243	PC-5p-447215_10	AGCGCTACCGCCGCTGCCCAGACA	down	-inf	7.6829e-06	1.6603e-06	18.2854	0
244	PC-5p-358069_13	AACTTGTTTTGTGGTGATACT	down	-inf	0.00018179	6.69458e-05	12.7998	0
245	PC-3p-49875_97	ATGTAGAATCACCAGGGTAAG	down	-inf	2.1933e-05	7.28451e-06	16.4569	0
246	PC-3p-442664_10	CTCTTTAGTGCCGGTTGTCGAACC	up	inf	0.0032375	0.00419472	0	9.48816
247	PC-5p-287941_18	TGCAGTTTTCTGAGTTTGTAACA	up	inf	2.0595e-06	9.92371e-08	0	24.6692
248	PC-3p-124556_45	CTGCTGGTTAGGGTGAAAATGAGA	down	-inf	0.00052945	0.000293716	10.9713	0
249	PC-5p-435073_10	TTTTTGTGACTACAAACATATGCT	up	inf	3.1298e-05	5.20538e-06	0	18.9763
250	PC-3p-579741_6	ATATGTTTTTAGTCACAAAAAAGC	up	inf	0.0012586	0.0010873	0	11.3858
251	PC-5p-761106_5	GCGCTACCTCCGCTGCCCGGACA	down	-inf	0.0015591	0.00128861	9.14272	0
252	PC-5p-70401_73	TCAGGACGTTGCAACATTAACACC	up	inf	1.3875e-07	3.73358e-09	0	30.3621
253	PC-3p-440483_10	CCATTTCTCCTTGATGACCATG	up	inf	0.0032375	0.00419472	0	9.48816
254	PC-5p-487068_8	TGCTTACAAAAATAAACCGGATT	up	inf	0.00019593	7.44357e-05	0	15.181
255	PC-3p-28348_151	ATATCTCATTTTCAACTATCC	down	-inf	1.1997e-07	4.4805e-09	25.5996	0
256	PC-5p-295642_17	ATTAATTGACACTGAAATGG	down	-inf	7.6829e-06	1.6603e-06	18.2854	0
257	PC-3p-401502_11	ATGGACTTTTGTAGAAGTATTACG	down	-inf	2.7028e-06	3.78418e-07	20.114	0
258	PC-3p-15592_240	TGATTTTCCTCTATAAGCGCACC	up	inf	4.7612e-24	3.50177e-32	0	111.96
259	PC-3p-104071_52	ATCTAGACAAATGTAAGACA	down	-inf	0.00018179	6.69458e-05	12.7998	0
260	PC-3p-127382_44	GAATTTAGGTCGAATTTTCT	up	inf	2.0595e-06	9.92371e-08	0	24.6692
261	PC-5p-226271_24	TGCACCTATAGAGGAAATTGGAC	up	inf	0.00019593	7.44357e-05	0	15.181
262	PC-5p-226410_24	TAGGATAATTCGCTTTTTGGTAC	up	inf	0.0012586	0.0010873	0	11.3858
263	PC-3p-79602_66	CCCGGCAGTTAGGTAAAGTCACA	up	inf	9.4963e-09	7.40312e-11	0	36.055
264	PC-3p-175567_32	AAGTAGTACTTTTTGGCCAGAGCT	up	inf	1.2594e-05	1.38564e-06	0	20.8739
265	PC-5p-214697_26	AATTTGACCTATATTCATACTGA	down	-inf	5.4367e-09	1.11105e-10	31.0852	0
266	PC-5p-263798_20	GGTTCATGGCACAAACTGATACT	up	inf	0.00019593	7.44357e-05	0	15.181
267	PC-5p-150121_37	TCTGTGAATAATTATAAGAGC	down	-inf	2.1933e-05	7.28451e-06	16.4569	0
268	PC-3p-12263_287	TGATTTTCCTCTATAAGCGCATC	up	inf	2.2897e-29	6.82731e-40	0	138.527
269	PC-3p-225558_24	CAGTGACCCAACTGCACCCTG	up	inf	1.2594e-05	1.38564e-06	0	20.8739
270	PC-5p-105283_52	GCGCTGCCCTGTGAGCCTGC	up	inf	3.8948e-09	2.00903e-11	0	37.9526
271	PC-5p-39428_117	CTGTAAATTAATATAAGAGC	up	inf	0.0032375	0.00419472	0	9.48816
272	PC-3p-127730_44	CTCTCCTGTAGAAATAGGCACCGA	down	-inf	0.00018179	6.69458e-05	12.7998	0
273	PC-3p-33755_132	TCTCTTCTGTAGAAATAGGCACC	up	inf	0.00049457	0.000283653	0	13.2834
274	PC-5p-23331_176	TTTGGACATCCGAGCAGCTCT	down	-inf	0.0015591	0.00128861	9.14272	0
275	PC-3p-277054_19	TAGTACCGTTTGGTGGCACGAACC	up	inf	0.00019593	7.44357e-05	0	15.181
276	PC-5p-228411_24	CTGGGCCGTACGGGCCTGCATCCT	up	inf	1.2594e-05	1.38564e-06	0	20.8739
277	PC-5p-23102_177	AGAGATTTCAATGTGAACTACAT	up	inf	5.0853e-06	3.70216e-07	0	22.7716
278	PC-3p-119380_46	CCGGGACTAATGTGAATATTGCC	up	inf	0.0032375	0.00419472	0	9.48816
279	PC-5p-341121_14	TTAAGAACCGCGACTAAAGGCCA	up	inf	0.00019593	7.44357e-05	0	15.181
280	PC-5p-264311_20	CGGTTGGTTGCATGAACCGGGACT	up	inf	0.00019593	7.44357e-05	0	15.181
281	PC-3p-18816_208	CTCCTGTAGAAATAGGCACC	up	inf	2.7764e-15	7.90334e-20	0	68.3147
282	PC-3p-80669_65	TTAGTCCCGGTTGGTGGCACCA	up	inf	2.0595e-06	9.92371e-08	0	24.6692
283	PC-3p-405825_11	TCGAATTTTCTCTATAAGCACGTC	up	inf	1.2594e-05	1.38564e-06	0	20.8739
284	PC-3p-186858_30	AAGATTCTGGGAGAAGCTGGGTGG	down	-inf	3.379e-07	1.96584e-08	23.7711	0
285	PC-3p-220281_25	AGGCCCGTACGGCCCAGTAGGC	up	inf	0.0012586	0.0010873	0	11.3858
286	PC-5p-106999_51	ATTTAATCAACAAGACCGACTGC	up	inf	0.00019593	7.44357e-05	0	15.181
287	PC-5p-310053_16	ATCAACTCATTTGGACATTTGAGC	up	inf	0.00019593	7.44357e-05	0	15.181
288	PC-3p-168247_34	CGAGCTGTTTCTCTGCTAGCT	down	-inf	0.00052945	0.000293716	10.9713	0
289	PC-3p-208818_27	TTGAATTTCCTCTATAAGCGCATA	up	inf	1.1135e-10	1.95193e-13	0	45.5431
290	PC-5p-82956_64	CTGTGAAGAATTATAAGAGC	up	inf	0.0032375	0.00419472	0	9.48816
291	PC-3p-313885_16	TTGAATTTCCTCTATAAGCG	up	inf	0.0032375	0.00419472	0	9.48816
292	PC-5p-167634_34	CGTGAGTCCCTGATCTTGATCGTA	down	-inf	1.1997e-07	4.4805e-09	25.5996	0
293	PC-5p-322526_15	TGTGAAACACTGTGTGAGAG	up	inf	7.8109e-05	1.96374e-05	0	17.0787
294	PC-5p-23294_176	AGAACCGCGACTAAAGGTCCTCC	up	inf	2.0595e-06	9.92371e-08	0	24.6692
295	PC-5p-119181_46	CCATTAGTCCCGGTTGGTGGCACC	down	-inf	2.1933e-05	7.28451e-06	16.4569	0
296	PC-3p-94076_57	ATCGGTGGTAGATTCCTATT	up	inf	2.7043e-10	7.61704e-13	0	43.6455
297	PC-5p-90791_59	TGTAAACTAATATAGGACCGT	up	inf	0.0012586	0.0010873	0	11.3858
298	PC-3p-624_3119	TGAATTTCCTCTATAAGCGCATC	up	inf	0	0	0	1538.98
299	PC-3p-73230_71	TATGAATTTAGGTTGAATTTTCT	up	inf	7.8094e-12	6.60196e-15	0	51.236
300	PC-5p-48005_100	AATAAACCGAGTTTTTCTGA	up	inf	0.0012586	0.0010873	0	11.3858
301	PC-3p-61515_82	GTCACCAACCGGGACCAAAGGCC	up	inf	1.5992e-09	5.45739e-12	0	39.8503
302	PC-5p-4865_571	CATTTGGACTTATGTGCAGCT	up	inf	0.00049457	0.000283653	0	13.2834
303	PC-3p-44994_105	TTGCCGTAGGCATAGCCCTGC	down	-inf	0.00018179	6.69458e-05	12.7998	0
304	PC-5p-86630_61	CTGTAAACTAATGTAAGAGC	up	inf	7.8109e-05	1.96374e-05	0	17.0787
305	PC-3p-160115_35	AGGAGCTTTTGTGGCTTTTTGACC	down	-inf	1.5221e-08	4.8749e-10	29.2567	0
306	PC-3p-6580_460	ATGTGGTCTATAGTGGAATC	up	inf	5.5081e-13	1.17317e-16	0	56.9289
307	PC-3p-324869_15	AGGCCCACAGGACAGCGCCCC	down	-inf	7.6829e-06	1.6603e-06	18.2854	0
308	PC-3p-8234_388	TTTTTGGATGTGCTCCTCTAG	up	inf	0.0032375	0.00419472	0	9.48816
309	PC-3p-345067_14	ATGGCATATACTTGATCACTTAGC	down	-inf	2.1933e-05	7.28451e-06	16.4569	0
310	PC-3p-211697_26	GAATTTAGGTTGAATTCTCTCTA	up	inf	7.8109e-05	1.96374e-05	0	17.0787
311	PC-5p-108647_50	TAGAGATTTCAATATGAACTACAT	up	inf	7.8109e-05	1.96374e-05	0	17.0787
312	PC-5p-34793_129	CTTGTCGCAGATATGAATGTATC	up	inf	4.5888e-11	9.89529e-14	0	47.4408
313	PC-3p-228795_24	CGTTACGAACCGGCACTAAAGGCA	down	-inf	7.6829e-06	1.6603e-06	18.2854	0
314	PC-5p-76208_68	TTTTGCCCAGAGACAACCAAC	down	-inf	0.00052945	0.000293716	10.9713	0
315	PC-5p-485500_8	GGAAAATTGGACACTCACTGAGA	down	-inf	0.0015591	0.00128861	9.14272	0
316	PC-3p-237118_23	TGAATTTATGTCGAATTTT	down	-inf	0.0015591	0.00128861	9.14272	0
317	PC-5p-7283_426	TGAAGGTAGTAACTTAGACTAGT	up	inf	0.00019593	7.44357e-05	0	15.181
318	PC-5p-212708_26	ACTGGGCCGTACGGGCCTGCATC	up	inf	2.0595e-06	9.92371e-08	0	24.6692
319	PC-3p-79163_66	TAAATTTCCTCTATAAGCGCATC	up	inf	1.3875e-07	3.73358e-09	0	30.3621
320	PC-5p-36149_125	TCTGTAAATTAATATAAGAGC	up	inf	3.1298e-05	5.20538e-06	0	18.9763
321	PC-5p-260563_21	TAAGGGATTTCAAAATGGACT	up	inf	3.1298e-05	5.20538e-06	0	18.9763
322	PC-5p-255005_21	TAGAGATTCCACTATGGACCACGT	down	-inf	2.1933e-05	7.28451e-06	16.4569	0
323	PC-3p-196200_29	GAATTTAGGTTGAATTCTCT	up	inf	0.0032375	0.00419472	0	9.48816
324	PC-3p-91798_58	TTTTTGTCCAGGACACATAC	up	inf	0.0012586	0.0010873	0	11.3858
325	PC-3p-135816_41	CACTAGTGCAGCGCCTGAGAGCTA	down	-inf	7.6829e-06	1.6603e-06	18.2854	0
326	PC-3p-317688_16	CTTTGGTCTCGGTTCGTGGCACC	up	inf	0.00019593	7.44357e-05	0	15.181
327	PC-3p-286307_18	CATTTTGTATATTTATGTTGGACC	up	inf	0.00019593	7.44357e-05	0	15.181
328	PC-5p-31907_138	TGACCGTAAATTTAACTACC	up	inf	3.8948e-09	2.00903e-11	0	37.9526
329	PC-5p-86858_61	CAGGACGTTGCAACATTAACACC	up	inf	0.0032375	0.00419472	0	9.48816
330	PC-3p-221592_25	CCGTTACGAACCGGCACTAAAGAC	up	inf	0.00049457	0.000283653	0	13.2834
331	PC-3p-364217_13	TTAAGTGACAATTCTGGGAGAAGC	down	-inf	3.379e-07	1.96584e-08	23.7711	0
332	PC-3p-134590_42	ATCACCCAGGGTGCAGAATAAGT	up	inf	0.0012586	0.0010873	0	11.3858
333	PC-3p-62339_81	TTGGGTATTTCTGTCTTTAAA	up	inf	0.00049457	0.000283653	0	13.2834
334	PC-5p-65204_78	ACATGTACCGTCGGTGTCGGACA	up	inf	7.8109e-05	1.96374e-05	0	17.0787
335	PC-3p-51462_94	ATAGGCACCGATGCTTCAGA	up	inf	0.0012586	0.0010873	0	11.3858
336	PC-3p-116492_47	TGAATTTCCTCTATAAGCGCATT	up	inf	3.8948e-09	2.00903e-11	0	37.9526
337	PC-5p-106244_51	GGAAGGTAGTATCATACACTAGT	up	inf	0.0012586	0.0010873	0	11.3858
338	PC-3p-567595_6	ATTTGGACCGGAGGAAGTAGTAGC	down	-inf	0.0015591	0.00128861	9.14272	0
339	PC-5p-65305_78	GAAACACTGTGTGAGAGAAG	up	inf	0.00049457	0.000283653	0	13.2834
340	PC-3p-372048_13	AACACAAACCGGTACTAAAGGGGC	up	inf	0.00019593	7.44357e-05	0	15.181
341	PC-5p-40001_115	GTGAAACACTGTGTGAGAGA	up	inf	5.6672e-08	1.00899e-09	0	32.2597
342	PC-3p-94516_57	TAATTTTCCTCTATAAGCGCATC	up	inf	2.3183e-08	2.73118e-10	0	34.1574
343	PC-3p-130362_43	GACCCACAGGGCAGTGCGCC	up	inf	0.00019593	7.44357e-05	0	15.181
344	PC-3p-67933_75	AAAAAAGATGGAGTGGCAATTC	up	inf	0.0012586	0.0010873	0	11.3858
345	PC-3p-240790_23	AGCCCGTATCTCCCCTGACGTGC	up	inf	1.2594e-05	1.38564e-06	0	20.8739
346	PC-3p-12918_276	TATCCGGGACTCCATTCCAGAAC	up	inf	1.0414e-26	6.485e-36	0	125.244
347	PC-3p-351854_13	AACCGGGACTAAAGAGGGGCATT	up	inf	0.00019593	7.44357e-05	0	15.181
348	PC-5p-169115_33	CGCGCTGTCCTGTGAGTCTGC	down	-inf	3.379e-07	1.96584e-08	23.7711	0
349	PC-5p-104761_52	AAACGACGTTTTTTGTGGCTTGT	up	inf	2.0595e-06	9.92371e-08	0	24.6692
350	PC-5p-278824_19	TAAGAACCTCGACTAAAGGCCCGT	up	inf	7.8109e-05	1.96374e-05	0	17.0787
351	PC-5p-310607_16	AAATGTAATTCTTTGTAGAGA	down	-inf	7.6829e-06	1.6603e-06	18.2854	0
352	PC-5p-11177_307	TGCCTTTAAGGCACCTGCCTTT	down	-inf	2.1933e-05	7.28451e-06	16.4569	0
353	PC-3p-441994_10	TCATCGGCAATGATGTGGCA	up	inf	3.1298e-05	5.20538e-06	0	18.9763
354	PC-5p-2644_921	GATAAGGTAGTAATAATGTCATA	up	inf	0	3.2892e-144	0	508.565
355	PC-3p-398076_11	GGCCCACTGGGCAGCGCGCC	up	inf	1.2594e-05	1.38564e-06	0	20.8739
356	PC-3p-181996_31	TCTGGACAAATCTAAGACAAG	down	-inf	0.00052945	0.000293716	10.9713	0
357	PC-5p-1338_1601	CTGTAAACTAATATAAGAGC	up	inf	1.8114e-27	4.702e-37	0	129.039
358	PC-3p-40606_114	GTGACCCAACTGCACCCTGC	up	inf	0.0032375	0.00419472	0	9.48816
359	PC-5p-90612_59	TTGGTACAAAGTTCAGCAAGAGC	up	inf	5.0853e-06	3.70216e-07	0	22.7716
360	PC-3p-40578_114	TGAATTTCCTCTATAAGC	up	inf	8.3624e-07	2.66745e-08	0	26.5668
361	PC-5p-33476_133	TGGTGGCATGAACCGGGACC	up	inf	0.00019593	7.44357e-05	0	15.181
362	PC-3p-183251_31	ATATGGAGTGATGATTCTGGGAGA	up	inf	2.0595e-06	9.92371e-08	0	24.6692
363	PC-3p-188683_30	TTGATTTTCCTCTATAAGC	down	-inf	0.0015591	0.00128861	9.14272	0
364	PC-5p-52872_92	AAATGAATTTGCTGATGGATACC	up	inf	2.3183e-08	2.73118e-10	0	34.1574
365	PC-5p-39452_117	TTAATTGACGCAGCCTCTATA	up	inf	0.0032375	0.00419472	0	9.48816
366	PC-5p-338045_14	CACACCTATGCCGACGGCCTAGCC	down	-inf	2.1933e-05	7.28451e-06	16.4569	0
367	PC-3p-284751_18	TGGTGAGGTCTCCTCGAGTGT	up	inf	0.0032375	0.00419472	0	9.48816
368	PC-5p-325256_15	CGTGCTGCCCTGTGAGTCTGC	down	-inf	4.2691e-08	2.13892e-09	27.4282	0
369	PC-5p-124248_45	CGGTTGGTGGCTTGAACCGGGACC	down	-inf	9.5421e-07	8.6252e-08	21.9425	0
370	PC-5p-215288_26	AACCGGGACCAAAGGCCTCTTTT	up	inf	3.1298e-05	5.20538e-06	0	18.9763
371	PC-3p-187094_30	CTATTTCTAAAGGCTTGAAGCTAA	down	-inf	0.0015591	0.00128861	9.14272	0
372	PC-3p-165313_34	TTTTTGGTGAGAGCTCCTCAGAT	up	inf	7.8109e-05	1.96374e-05	0	17.0787
373	PC-3p-238734_23	CATCTTGTGGAAATATTCTGT	up	inf	1.2594e-05	1.38564e-06	0	20.8739
374	PC-5p-308354_16	CTTTAGTCCCGGTTGGAGCCACC	up	inf	0.00019593	7.44357e-05	0	15.181
375	PC-3p-227904_24	GCCGGGCAGTTAGGTAAAGTCACA	down	-inf	2.7028e-06	3.78418e-07	20.114	0
376	PC-5p-5166_548	ACATTTGGACTTATGTGCAGC	up	inf	0.0012586	0.0010873	0	11.3858
377	PC-3p-60430_83	TGAATTTCCTCTATAAGCGCACC	up	inf	3.8948e-09	2.00903e-11	0	37.9526
378	PC-3p-19039_206	TTGTTAGTTAAATCTTTGGTC	down	-inf	0.00018179	6.69458e-05	12.7998	0
379	PC-5p-86906_61	GGTTCGGCAACCGGCACTAAAGA	up	inf	2.3183e-08	2.73118e-10	0	34.1574
380	PC-3p-19026_206	TCTCTCCTGTAGAAATAGGCACC	up	inf	1.0171e-18	1.14518e-24	0	85.3934
381	PC-3p-148558_38	AGATTCTGGGAGAAGCTGGGTGG	up	inf	7.8109e-05	1.96374e-05	0	17.0787
382	PC-3p-96396_56	TGAATTTCCTCTATAAGCGC	up	inf	5.0853e-06	3.70216e-07	0	22.7716
383	PC-5p-38440_119	ATTGCAGGATGGCAGGCACACGA	up	inf	7.8094e-12	6.60196e-15	0	51.236
384	PC-5p-123114_45	TAATGTAATACGTTTTTTGACACT	up	inf	3.1298e-05	5.20538e-06	0	18.9763
385	PC-3p-36301_125	ACGAACCGGTACTAATGGGCATC	up	inf	3.2247e-12	1.71582e-15	0	53.1337
386	PC-5p-232423_24	TTTCAACTTATTTGGACTCTGAG	down	-inf	6.294e-05	1.52587e-05	14.6283	0
387	PC-5p-15557_240	TTTAGCGCCGGTTCGTGACGAAC	up	inf	9.5552e-30	3.55622e-40	0	140.425
388	PC-3p-245942_22	GCCGGGCATTTAGGTAAAGTCACA	down	-inf	5.4367e-09	1.11105e-10	31.0852	0
389	PC-5p-13228_272	CTTAGTCTTGGCACTATAAATTT	up	inf	1.2109e-31	1.01561e-42	0	149.913
390	PC-5p-39342_117	CCGTAAATTAATATAAGAGC	up	inf	5.0853e-06	3.70216e-07	0	22.7716
391	PC-3p-158743_35	GGTTGAATTCTCTCTATAGGCGC	up	inf	5.0853e-06	3.70216e-07	0	22.7716
392	PC-3p-140803_40	GATGTAACTTACACCTGACC	up	inf	3.1298e-05	5.20538e-06	0	18.9763
393	PC-5p-13841_262	CACAAATATAAGATGTTCTG	up	inf	2.0595e-06	9.92371e-08	0	24.6692
394	PC-3p-266431_20	TAGTCCCGGTTGGTTGGACGAACC	up	inf	0.0032375	0.00419472	0	9.48816
395	PC-3p-42148_111	ATTTCCGTGACAAGTAATTCC	down	-inf	1.5221e-08	4.8749e-10	29.2567	0
396	PC-3p-483680_8	TGGCACGAACCGGTACTAAAGGCT	up	inf	0.00019593	7.44357e-05	0	15.181
397	PC-5p-270275_20	ACAATGTGATGTGACTTTACT	up	inf	7.8109e-05	1.96374e-05	0	17.0787
398	PC-3p-16882_226	ATTGACCCAACTGCAGGTGC	up	inf	7.8109e-05	1.96374e-05	0	17.0787
399	PC-5p-204509_27	ATGCCCTTATACAGGAAATTTGAC	up	inf	3.1298e-05	5.20538e-06	0	18.9763
400	PC-3p-55459_89	ATCTCTTCTGTAGAAATAGGCACC	up	inf	0.0012586	0.0010873	0	11.3858
401	PC-3p-238583_23	GCCATCAACCGGGACCAAAGGCC	up	inf	0.00019593	7.44357e-05	0	15.181
402	PC-3p-581082_6	TTGAATTTCCTCTATAAGCGCACCA	down	-inf	2.7028e-06	3.78418e-07	20.114	0
403	PC-5p-94622_57	CATTAGTCCCGGTTGGTGGCACCA	down	-inf	7.6829e-06	1.6603e-06	18.2854	0
404	PC-3p-48731_99	CGAGATCCAACGGCTGAGGT	up	inf	0.0012586	0.0010873	0	11.3858
405	PC-3p-114196_48	TGGTAATTGATGACAATCTCTAT	up	inf	1.5992e-09	5.45739e-12	0	39.8503
406	PC-3p-93240_58	TGCTGAACTTCATACCAAAAAGC	up	inf	5.6672e-08	1.00899e-09	0	32.2597
407	PC-5p-136564_41	GGAGTCCTGATAGGATAATTCAC	up	inf	7.8109e-05	1.96374e-05	0	17.0787
408	PC-3p-262802_20	TGTTAGCATTGTAAACTCAAATCA	down	-inf	9.5421e-07	8.6252e-08	21.9425	0
409	PC-3p-26655_159	CTTCTGTAGAAATAGGCACC	up	inf	0.00019593	7.44357e-05	0	15.181
410	PC-3p-87164_61	TTGACAGTCAAAGTAAATCTCGA	up	inf	0.00049457	0.000283653	0	13.2834
411	PC-5p-27424_155	TCTGTAAACTAATATAAGACG	down	-inf	0.00052945	0.000293716	10.9713	0
412	PC-3p-43733_108	TTGCCGTATGCATAGCCCTGC	down	-inf	0.00052945	0.000293716	10.9713	0
413	PC-5p-23852_173	GCGCTGCCCTGTGAGTCTGC	up	inf	1.4179e-17	2.99919e-23	0	79.7005
414	PC-5p-7129_433	TGGTGGCTTGAACCGGGACC	up	inf	0.00019593	7.44357e-05	0	15.181
415	PC-5p-140224_40	CAAACCCGAGCGGTAAAAGAGAA	up	inf	5.0853e-06	3.70216e-07	0	22.7716
416	PC-5p-192232_29	GCCACCAACCGGTACTAAAGGCCC	up	inf	0.00019593	7.44357e-05	0	15.181
417	PC-3p-60161_83	TATGAATTTAGGTTGAATTTT	up	inf	3.8948e-09	2.00903e-11	0	37.9526
418	PC-3p-322713_15	CCTTTAGTCCCGGTTGGTGCC	up	inf	3.1298e-05	5.20538e-06	0	18.9763
419	PC-3p-243386_22	TAGTATCAGTTTGTGCCATGAACC	up	inf	5.0853e-06	3.70216e-07	0	22.7716
420	PC-3p-160213_35	CAACCGGGACCAAAAGGCATCCA	up	inf	8.3624e-07	2.66745e-08	0	26.5668
421	PC-5p-421935_11	GGTTCGTGGCTGAAACCGGGACT	up	inf	1.2594e-05	1.38564e-06	0	20.8739
422	PC-3p-404985_11	TAACTTACACCTGACCGGGTC	down	-inf	2.7028e-06	3.78418e-07	20.114	0
423	PC-3p-26227_161	TCTCTCGTGTAGAAATAGGCACC	up	inf	0.0032375	0.00419472	0	9.48816
424	PC-5p-139154_40	GTGGGAATTTTAGTAGTAGCGCC	up	inf	7.8109e-05	1.96374e-05	0	17.0787
425	PC-5p-5662_512	ACATTTGGACTTATGTGCAGCT	down	-inf	6.294e-05	1.52587e-05	14.6283	0
426	PC-5p-155833_36	TCTATGAATAAATATAAGAAC	up	inf	0.00019593	7.44357e-05	0	15.181
427	PC-3p-71888_72	TGAATTTCCTCTATAAGCGCAT	up	inf	5.6672e-08	1.00899e-09	0	32.2597
428	PC-3p-94301_57	AACCACGACGAGTAAATCGGAACG	down	-inf	0.0015591	0.00128861	9.14272	0
429	PC-5p-5032_560	ACGGCAAAGCCGTCGGCATA	up	inf	6.5732e-10	1.4837e-12	0	41.7479
430	PC-5p-44783_106	CCGTTCCAAAATGTAAGACC	up	inf	0.0012586	0.0010873	0	11.3858
431	PC-5p-84684_63	AAAATGGATAAAAGAAGATGTATC	down	-inf	0.00052945	0.000293716	10.9713	0
432	PC-3p-223274_25	ATACGAACTCAGAAAAATGCAAAT	down	-inf	7.6829e-06	1.6603e-06	18.2854	0
433	PC-3p-61263_82	TGTGGTCTATAGTGGAATCT	up	inf	3.1298e-05	5.20538e-06	0	18.9763
434	PC-5p-79091_66	GCCCTTATACAGGAAATTTGACC	up	inf	5.6672e-08	1.00899e-09	0	32.2597
435	PC-5p-36005_125	CCAACCGGCACTAAAGAGTGGGGA	up	1.00104	0.00034296	0.000346665	51.1992	102.472
436	PC-5p-10070_333	CGTGATCCAAATAGTTATTCTAAT	up	1.01698	8.7591e-08	8.08498e-08	109.713	222.023
437	PC-5p-136913_41	ATGTGACTTGACTTAACTGCC	up	1.0535	0.012257	0.0145658	21.9425	45.5431
438	tae-miR9773	TTTGTTTTTATGTTATTTTGTGAA	up	1.09031	0	1.24344e-136	1910.83	4068.52
439	tae-MIR9654b-p5_1ss21GC	GCTTCAAGCCTTGAGGAATACGG	up	1.10297	0.00037295	0.000390856	39.3137	84.4446
440	ptc-MIR6478-p5_2ss5CT20GA	CGACTTTAGCTCAGTTGGTAGAG	up	1.11763	0.00025034	0.000244682	40.228	87.291
441	PC-5p-122301_45	AGCTCTACCGTAGCTGACCGGACA	up	1.13151	0.01732	0.0175158	16.4569	36.055
442	tae-miR1120c-5p_R+3_1ss9GT	TAATATAATAACGTTTTTGACACT	up	1.1353	3.014e-39	3.61644e-40	493.707	1084.5
443	PC-5p-286095_18	ATTTGGAGGATATGCAAGATGAG	up	1.14097	0.023323	0.0397917	14.6283	32.2597
444	PC-3p-302432_17	TTCCAAAAGGTTTGAAGCGAAT	up	1.15304	0.031492	0.0425553	12.7998	28.4645
445	PC-3p-17181_223	ATTTCCGATACAAGTAATTCC	up	1.16042	0.0031216	0.00407936	23.7711	53.1337
446	tae-miR9677a_1ss9GT	TGGCCGTTTGTAGAGTAGGAGA	up	1.1755	0.00058835	0.000639789	31.0852	70.2123
447	PC-3p-48762_98	TTGTCCACACTTAGACACTACAACC	up	1.17904	8.6654e-05	7.31443e-05	40.228	91.0863
448	PC-3p-147870_38	ACCAGGACTAATGTGAATATTGCC	up	1.24615	0.017356	0.0222037	12.7998	30.3621
449	PC-5p-133144_42	AATAGGTGCTTTTAGAGCTTTT	up	1.2759	0.023134	0.0225678	10.9713	26.5668
450	PC-5p-25272_165	CCGGTCTCCACTGCTAGAGCC	up	1.28617	2.7846e-05	3.41401e-05	36.5709	89.1887
451	tae-MIR531-p3_2ss19AC20CA	TCGCCGGAGCAGCGTGCACA	up	1.30143	0.0071215	0.0109364	14.6283	36.055
452	PC-5p-33589_133	CAACCAAGGTCCTCGGAATG	up	1.30143	0.0071215	0.0109364	14.6283	36.055
453	ptc-miR6478_L-1R-1_1ss6CT	CGACTTTAGCTCAGTTGGT	up	1.30984	3.8294e-16	1.73293e-16	131.655	326.393
454	PC-3p-58252_85	ATCTGGACAAATCTAAGACA	up	1.31654	0.030797	0.032544	9.14272	22.7716
455	bdi-miR7731-5p_R-3_2ss8TC21AC	TTCCAAACTCCTGAGCAAACC	up	1.32652	1.7627e-06	1.49499e-06	43.885	110.063
456	PC-5p-69934_73	TTTAGTCGCGGTTGCTTAAGAACC	up	1.34301	0.002942	0.00226424	16.4569	41.7479
457	tae-miR9675-3p	TTTATGATCACTCTCGTTTTG	up	1.37543	0.0038249	0.00548241	14.6283	37.9526
458	PC-5p-30346_144	AATCCAACTTTTGTCTTGACTAGT	up	1.40309	5.0956e-09	3.27178e-09	56.6849	149.913
459	PC-5p-99557_54	TTTTGACCATAGATCTAACTAATA	up	1.42274	0.00021364	0.000203246	21.9425	58.8266
460	PC-5p-160032_35	TCCAACTTTTGTCTTGACTAGTGT	up	1.43202	0.00065307	0.000557046	18.2854	49.3384
461	PC-5p-99955_54	AAAACGACGTTTTTTGTGGCTTGT	up	1.43202	0.015946	0.0153398	9.14272	24.6692
462	PC-3p-116737_47	GTCCGGATAGCTGTGGTAGTGTTA	up	1.43202	1.7984e-10	9.91928e-11	63.999	172.684
463	PC-3p-10913_313	CCGGACAGCTGTGGTAGTGTTAC	up	1.43992	1.0259e-19	2.5456e-20	127.998	347.266
464	PC-3p-23176_177	TTTCCGTGACAAGTAATTCC	up	1.46854	0.0063584	0.00755715	10.9713	30.3621
465	tae-MIR444b-p5_3	TTGTGGCTTTCTTGCAAGTCG	up	1.53893	0.0080783	0.00698465	9.14272	26.5668
466	tae-MIR444b-p5_1	CATGAGGCAACAACTGCATT	up	1.53893	0.0080783	0.00698465	9.14272	26.5668
467	tae-MIR444b-p5_2	TGAGGCAACAACTGCATTACT	up	1.53893	0.0080783	0.00698465	9.14272	26.5668
468	gra-MIR8737-p5_2ss13GA20TG	GTTTAGGATTTAAGGTTTAGT	up	1.56808	0.0013162	0.00175584	12.7998	37.9526
469	tae-MIR9668-p3_1ss7TC	TCCCTCCGTCCGGAAATACTTGTC	up	1.63847	0.00066408	0.000798398	12.7998	39.8503
470	tae-MIR1131-p3	GCAGGATGTTGTCAGTCTGGGCCC	up	1.69736	0.00013716	0.000182649	14.6283	47.4408
471	PC-3p-25474_164	GTTACGAACCGGCACTAAAGCCC	up	1.7012	1.6288e-07	6.8956e-08	27.4282	89.1887
472	tae-MIR5048-p5_2	TTAGACCTAGACATGCAAGTA	up	1.73158	1.558e-41	7.10468e-44	173.712	576.88
473	tae-MIR5048-p5_1	ATATTTGCAGGTTTTAGGTCT	up	1.73158	1.558e-41	7.10468e-44	173.712	576.88
474	PC-3p-190189_29	TTCATCGGCAATGATGTGGTA	up	1.75394	6.8039e-05	8.12718e-05	14.6283	49.3384
475	osa-miR396d_L-1_2ss20GT21GA	CCACAGGCTTTCTTGAACTA	up	1.78243	3.8609e-26	1.81638e-27	98.7414	339.676
476	PC-3p-100917_54	TGAATTTAGGTTGAATTCTCTCT	up	1.79047	0.00039198	0.000463016	10.9713	37.9526
477	PC-5p-133455_42	ATAATTGTCAGAGAAATGGAT	up	1.9795	0.0002127	0.000146289	9.14272	36.055
478	bdi-MIR7757-p3_1ss3AG	AGGAGCATGATTCAACCAAT	up	2.00705	6.3633e-46	3.58525e-49	129.827	521.849
479	tae-MIR5048-p3_2	TAGACCTAGACATGCAAGTA	up	2.05226	0	8.42048e-209	528.449	2191.76
480	tae-MIR5048-p3_1	GACCTAGACATGCAAGTATAT	up	2.05226	0	8.42048e-209	528.449	2191.76
481	PC-5p-47353_101	CTGTAGTTGAGAGGAGCTCGAGA	up	2.0535	2.0088e-05	1.30987e-05	10.9713	45.5431
482	tae-MIR1121-p3_1ss6AG	TCTAAGCGCTCTTATATTTCT	up	2.22343	1.9935e-06	1.24411e-06	10.9713	51.236
483	osa-miR166m_L-1_1ss21TA	CGGACCAGGCTTCATTCCCA	up	2.37543	2.6244e-39	2.14034e-43	69.4847	360.55
484	PC-3p-20566_194	TCCGGACAGCTGTGGTAGTGTTA	up	2.73158	9.4969e-24	1.18925e-26	27.4282	182.173
485	ata-miR9863a-3p_L-1_1ss9TC	GAGAAGGCAGATCATAATAGC	up	2.73509	0	8.02409e-130	140.798	937.43
486	bdi-MIR7757-p5_2ss15AG21AG	TGGATCATGCTTCTGTTTATG	up	2.80074	1.1119e-12	7.77961e-14	12.7998	89.1887
487	bdi-miR1878-3p_L-1_1ss14AG	TTTGTAGTGTTCGGATTGAGTTT	up	4.33149	5.0424e-33	1.83662e-40	9.14272	184.07
488	bdi-MIR7757-p5_1ss5AG	TTATGAGCTCATTGAAGTAAC	up	6.05772	0	0	29.2567	1948.87

## Sheet: AuHH_L vs AuCH_L
Table S4 continued. Differentially expressed miRNAs* (p <0.05 and |logfoldchange|>1) in response to parental treatment factor.
*Number of up-regulated miRNAs: 88. Number of down-regulated miRNAs: 99.
Index	miRNA name	miRNA sequence	Regulation pattern	log2(fold_change)	pvalue(chi_square_2x2)	pvalue(fisher_test)	AuCH_L (normalised reads count)	AuHH_L (normalised reads count)
1	osa-miR156l-5p_2ss1CT21AT	TGACAGAAGAGAGTGAGCATT	down	-2.382	0.0037498	0.00296145	17.2709	3.3133
2	bdi-MIR5066-p3_2ss10GA19CA_2	TTTGGTTGCATTGGCTAGAGCAT	down	-2.33375	0.0025969	0.00305004	19.0889	3.78663
3	bdi-MIR5066-p3_2ss10GA19CA_1	TTTGGTTGCATTGGCTAGAGC	down	-2.33375	0.0025969	0.00305004	19.0889	3.78663
4	PC-5p-31907_138	TGACCGTAAATTTAACTACC	down	-2.31066	0.010092	0.0138795	14.0894	2.83997
5	tae-MIR9653b-p3	TTGAAGACTTTGGCCATGTCC	down	-2.26336	0.022463	0.0237876	11.3624	2.36664
6	tae-MIR1128-p5_1ss3TC	TGCATCTAGAACTAAAATACATC	down	-2.2426	0.00016245	0.000242659	31.3604	6.62661
7	PC-5p-78620_67	TATTTGGACATCTGAGTAGC	down	-2.22683	0.0047537	0.00499633	17.7254	3.78663
8	PC-5p-68047_75	TTACTTGTCTCTGAAATGGATGT	down	-2.15088	0.0070937	0.00812601	16.8164	3.78663
9	PC-3p-19026_206	TCTCTCCTGTAGAAATAGGCACC	down	-2.14306	0.034176	0.0403574	10.4535	2.36664
10	mdm-miR530a_L-1_1ss18TC	GCATTTGCACCTGCACCTGT	down	-2.01182	0.0059679	0.00761088	19.0889	4.73329
11	tae-MIR1120a-p3_2ss20TC21TC	TTATGAGACGGAGGGAGTACC	down	-1.94143	0.028313	0.0228555	12.7259	3.3133
12	tae-MIR9781-p5_2ss21TC23TC	ATATGTCATGAAAAGTATATCACT	down	-1.94143	0.012899	0.0131116	16.3619	4.25996
13	PC-5p-61268_82	TAATTGACGCAGCCTCTATA	down	-1.90826	0.0072246	0.00478817	19.5434	5.20662
14	PC-5p-73907_70	ACGAGACCGACTGCGGTGGGAGC	down	-1.85897	0.018952	0.0209708	15.4529	4.25996
15	PC-5p-179296_31	ATGAATAAAAAGAGGATGTATCT	down	-1.84832	0.0071701	0.0107797	20.4524	5.67995
16	osa-MIR818c-p5_2ss19GA20GA	TTCGTCCTATAATATAAGAA	down	-1.78049	7.2319e-07	4.09701e-07	73.1742	21.2998
17	PC-5p-20905_191	ACATCCGAGGAGCTCTCACT	down	-1.77793	9.5778e-05	9.93503e-05	45.4498	13.2532
18	bdi-MIR5169a-p5_1ss20AG	AGTTTGACCAAGTTTGTAGG	down	-1.7674	0.01527	0.012003	17.7254	5.20662
19	PC-5p-7129_433	TGGTGGCTTGAACCGGGACC	down	-1.73121	4.5737e-08	2.48858e-08	92.7176	27.9264
20	PC-5p-36091_125	TGGTTGGTCTGTGTTCATTTC	down	-1.7257	2.1139e-05	1.78282e-05	56.3577	17.0398
21	tae-miR1122c-3p_L-1R+3_1ss4AT	CTTATATTATGGGACGGAGGGAG	down	-1.65084	0.0040327	0.00685211	27.4971	8.75659
22	PC-3p-60177_83	CCTGTCAGTGACCCAACTGCGCC	down	-1.6044	0.025686	0.0379311	17.2709	5.67995
23	PC-3p-63094_80	CGAACCGGGACAGATGGGCCTCC	down	-1.59854	0.020836	0.0165497	18.6344	6.15328
24	PC-3p-98625_55	CCACGACGAGTAAATCAGAA	down	-1.56946	0.037954	0.0445483	15.4529	5.20662
25	PC-5p-83083_64	CATTTGAGCATCTGAGAAGC	down	-1.50086	0.010075	0.0151358	25.4519	8.99325
26	PC-5p-1180_1804	GATGGATGACACGTGACATT	down	-1.50077	8.7962e-25	7.14499e-26	405.867	143.419
27	bdi-MIR7757-p3_1ss18TA	AGAAGATTAGAAGATTAAG	down	-1.47486	0.011887	0.0151358	24.9974	8.99325
28	PC-3p-6580_460	ATGTGGTCTATAGTGGAATC	down	-1.40856	0.00010327	9.95784e-05	64.0842	24.1398
29	tae-MIR1120a-p5_1ss19AG	CCGTCCCATAATATAAGAGC	down	-1.39711	0.0014589	0.00187014	43.6318	16.5665
30	PC-5p-33476_133	TGGTGGCATGAACCGGGACC	down	-1.39209	0.038092	0.0475354	18.6344	7.09993
31	tae-MIR1120a-p5_2ss11AC19AG	CCGTCCCATACTATAAGAGC	down	-1.38504	0.0078176	0.00902108	30.9059	11.8332
32	PC-3p-46127_103	CTTCTGTAGAAATAGGCACCGGT	down	-1.37753	0.029407	0.0390962	20.9069	8.04659
33	PC-5p-8594_375	TGGATGACACGTGACATTTAC	down	-1.37439	0.018502	0.0151358	24.5429	9.46658
34	tae-miR9774_R+1	CAAGATATTGGGTATTTCTGTCT	down	-1.33769	9.7194e-66	2.92984e-68	1353.04	535.335
35	PC-3p-53459_91	AGACGGCAAAGAGAGCTCTTTACC	down	-1.33138	0.0064835	0.00643563	34.5418	13.7265
36	bdi-miR156b-5p_L-1R+1	GACAGAAGAGAGTGAGCACT	down	-1.2925	1.4559e-06	1.0291e-06	113.624	46.3862
37	PC-5p-125438_44	ACTCATTTGAGCATCTGAGAA	down	-1.26336	0.034595	0.0322614	22.7249	9.46658
38	ata-miR5062a-3p_2ss2TC18AG	GCGGATTTTTCACCAAGGTTCAAG	down	-1.25925	8.1402e-12	4.39927e-12	239.066	99.8724
39	tae-MIR1128-p3_1ss10CG	TGATGACAAGTATTTCCGGA	down	-1.23421	0.040305	0.046401	22.2704	9.46658
40	ptc-MIR6478-p3_2ss5CT20GA	CGACTTTAGCTCAGTTGGTAGAGC	down	-1.23094	0.017573	0.0216645	29.9969	12.7799
41	tae-MIR9774-p5	ATACCCAATATCTTGCTAGA	down	-1.22683	0.010054	0.0108114	35.4508	15.1465
42	PC-3p-5550_520	AATGTCACGTGTCATTCATC	down	-1.22252	2.659e-05	3.16638e-05	94.99	40.7063
43	tae-MIR9664-p5	CGGCATAGAGGCACTGCAAA	down	-1.20681	3.0717e-17	1.3738e-17	392.232	169.925
44	tae-MIR1125-p3_2ss4TC19CT	TCTCGTTGGTTAAATTTATGGTC	down	-1.20446	0.046883	0.046401	21.8159	9.46658
45	PC-5p-32040_138	TGCTCGAGATACAAAAATGA	down	-1.19519	0.02486	0.0260806	28.1789	12.3066
46	PC-5p-6182_481	TTGCTCGAGATACAAAAATG	down	-1.17942	3.3348e-05	3.51775e-05	98.626	43.5463
47	PC-5p-13841_262	CACAAATATAAGATGTTCTG	down	-1.17276	0.003584	0.00418734	49.0858	21.7731
48	PC-5p-8345_384	TGGATAAAAGAAGATGTATC	down	-1.11136	0.0009481	0.000714549	69.5382	32.1864
49	PC-3p-94953_57	AGCTGCACATCCGCGTCCAAG	down	-1.09576	0.0284	0.0390802	31.3604	14.6732
50	osa-MIR437-p5_2ss17TA18AG_1	TTGACCAAGTTTGTAGAGAA	down	-1.09524	6.4638e-07	6.60797e-07	161.801	75.7326
51	osa-MIR437-p5_2ss17TA18AG_2	TTGACCAAGTTTGTAGAGAAA	down	-1.09524	6.4638e-07	6.60797e-07	161.801	75.7326
52	PC-5p-15047_246	AGACCGATTGTGGCGGGAGC	down	-1.09524	0.012842	0.0183355	40.4503	18.9332
53	PC-5p-11017_311	CATTTGGACTTATGTGCAGC	down	-1.07893	0.004208	0.0051158	54.9942	26.0331
54	ptc-miR6478_L-1R+2_1ss21GA	CGACCTTAGCTCAGTTGGTAGA	down	-1.05927	7.5932e-06	7.17699e-06	139.076	66.7394
55	osa-MIR812q-p3_1ss8TG	CACTTATGTTGGGACGGAGG	down	-1.05464	0.0086938	0.00878415	48.1768	23.1931
56	bdi-MIR7757-p5_1ss5AG	TTATGAGCTCATTGAAGTAAC	down	-1.05224	0	7.8059e-133	4094.12	1974.26
57	tae-MIR9655-p5	TCGGCTACTTCCTTTCCCTTGC	down	-1.03044	0.0069659	0.00916479	53.1762	26.0331
58	PC-5p-4865_571	CATTTGGACTTATGTGCAGCT	down	-1.0162	0.00052902	0.000497038	89.9906	44.4929
59	PC-3p-103647_53	ATGATAACACCCTTAAAGACTCTT	down	-1.01014	0.023132	0.0247215	39.0868	19.4065
60	bdi-MIR7757-p3_1ss3AG	AGGAGCATGATTCAACCAAT	down	-1.00876	1.8317e-34	4.37587e-35	1136.24	564.681
61	ata-miR171b-5p	TGTTGGCATGGCTCAATCAAA	down	-inf	0.015342	0.0319905	6.36297	0
62	tae-MIR399-p5_1ss20CT	GGGCGCTTCTCCCTTGGCATG	up	inf	1.3329e-05	1.83845e-06	0	17.5132
63	ata-miR399a-5p_R-1_1ss20CT	GGGCGCTTCTCCATTGGCATG	up	inf	0.0073926	0.00588209	0	6.62661
64	ata-miR408-3p_1ss19CA	TGCACTGCCTCTTCCCTGAC	up	inf	0.0073926	0.00588209	0	6.62661
65	hvu-MIR6200-p5_1ss15AT	TTTCCCAGTGACAGTAGGGGCAGC	up	inf	0.023584	0.0255159	0	4.73329
66	stu-MIR8005a-p3_1ss5GA	GTTTAGGGTTTAGGGTTTAGGGTT	up	inf	0.01758	0.0255157	0	5.20662
67	tae-miR9655-3p_1ss9GT	CAAGGGAATGAAGTAGCCAAC	down	-inf	0.00012658	3.64325e-05	15.9074	0
68	bdi-miR164a-5p_L-1R+1	GGAGAAGCAGGGCACGTGCAA	up	inf	0.0098462	0.0122509	0	6.15328
69	osa-miR166g-3p_L+1_1ss21TC	ATCGGACCAGGCTTCATTCCCC	down	-inf	0.012098	0.0161439	6.81747	0
70	bdi-MIR169c-p3	TGGCTACACCTAGTTCTCTTC	down	-inf	0.0095537	0.0161439	7.27197	0
71	ppe-miR399b_L+1R-1_1ss3CG	TTGTGCCAAAGGAGAATTGCC	up	inf	0.0055604	0.00588203	0	7.09993
72	csi-miR399f-5p_2ss20GC21AC	GGGCAATTCTCCTTTGGCACC	up	inf	0.0055604	0.00588203	0	7.09993
73	osa-MIR812q-p3_2ss13CT19TG	CTTATTTTGGGATGGAGGGA	down	-inf	0.019491	0.0319905	5.90847	0
74	osa-MIR812q-p3_1	CACTTATTTTGGGACGGAGG	down	-inf	0.0037618	0.00412928	9.08996	0
75	osa-MIR812q-p3_2	TATTTTGGGACGGAGGTAGT	down	-inf	0.0037618	0.00412928	9.08996	0
76	osa-MIR818d-p3_2ss15GT21TC	TTATGGGACGGAGGTAGTACC	up	inf	0.01758	0.0255157	0	5.20662
77	tae-MIR1120a-p3_2ss19TC20TC	TATGAGACGGAGGGAGTACC	down	-inf	0.0047412	0.00412928	8.63546	0
78	tae-MIR1128-p5_1ss1CT_1	TCCTCCGTCCGAAAATACTTGTC	down	-inf	0.015342	0.0319905	6.36297	0
79	tae-MIR1128-p3_2ss14CG21CT	ATTTTGATGACAAGTATTTCT	up	inf	0.023584	0.0255159	0	4.73329
80	tae-MIR1128-p5_2ss7AG20TC	CGTCCGGAAATACTTGTCACC	up	inf	0.0073926	0.00588209	0	6.62661
81	tae-MIR1128-p5_1ss9AT_1	TCCGTCCGTAAATACTTGTC	up	inf	0.023584	0.0255159	0	4.73329
82	tae-MIR1128-p5_1ss22AG	AAAATACTTGTCATCAAAATGGAT	up	inf	0.013141	0.012251	0	5.67995
83	tae-MIR1128-p5_1ss6AG_2	GTCCGGAAATACTTGTCATCAAA	down	-inf	0.019491	0.0319905	5.90847	0
84	tae-MIR1128-p5_2ss1CG17AG	GTACTCCCTCCGTCCGGAAATACT	up	inf	0.01758	0.0255157	0	5.20662
85	tae-MIR1128-p5_1ss6AG_1	GTCCGGAAATACTTGTCATC	down	-inf	0.019491	0.0319905	5.90847	0
86	tae-MIR1128-p5_1ss9AT_2	TCCGTCCGTAAATACTTGTCA	up	inf	0.023584	0.0255159	0	4.73329
87	mtr-MIR2600e-p5_2ss10GC20TA	AATGTTTGTCTTTCTAGAGA	down	-inf	0.012098	0.0161439	6.81747	0
88	hvu-MIR5049f-p3_1ss8CT	TATGGATTGGAGGGAGTACT	down	-inf	0.015342	0.0319905	6.36297	0
89	tae-MIR9668-p3_1ss5GC	ACAACTATTTTCGGACGGAGGGA	down	-inf	0.019491	0.0319905	5.90847	0
90	tae-MIR9668-p3_1ss5GA	ACAAATATTTTCGGACGGAGGGA	down	-inf	0.019491	0.0319905	5.90847	0
91	tae-miR9668-5p_2ss1CT17TC	TCAATGACAAGTATTTCCGGA	up	inf	0.01758	0.0255157	0	5.20662
92	tae-MIR9668-p3_1ss1AG	GATGACAAGTATTTTCGGACGGA	down	-inf	0.012098	0.0161439	6.81747	0
93	osa-MIR159d-p5_1ss9GT	AGCTGCCGTTTCATGGATACC	down	-inf	4.1733e-05	9.52901e-06	18.1799	0
94	nta-MIR172e-p3_2ss15CG19TA	ATTGGAACGATACAGAGAA	down	-inf	0.0047412	0.00412928	8.63546	0
95	osa-miR396d	TCCACAGGCTTTCTTGAACGG	down	-inf	0.0037618	0.00412928	9.08996	0
96	tae-miR408	CTGCACTGCCTCTTCCCTGGC	up	inf	5.4065e-07	4.69023e-08	0	23.1931
97	tae-MIR1128-p5_1ss1CT_2	TTAGAACTAAAATACATC	down	-inf	0.015342	0.0319905	6.36297	0
98	tae-MIR5048-p3_1ss4AC	CCTCGACATGCAAGTATATT	down	-inf	0.007555	0.00815889	7.72646	0
99	bdi-miR5054	TCCCCACGGTCGGCGCCA	up	inf	0.01758	0.0255157	0	5.20662
100	gma-MIR5368-p3_1ss4GA	GCCAAGGGACAGTCTCAGGTA	down	-inf	0.019491	0.0319905	5.90847	0
101	gma-MIR5368-p5_2ss9GT19TC	CTGGGATTTGCTTTGGGCCTT	up	inf	0.0023873	0.00135597	0	8.51992
102	gma-MIR5368-p5_2ss7AT24CA	CATCAGTGAGATACCACTCTGGAAG	up	inf	0.023584	0.0255159	0	4.73329
103	hbr-MIR6173-p5	AGCCGTAAACGATGGATA	up	inf	0.01758	0.0255157	0	5.20662
104	ath-miR8175_L+4	GTTCGATCCCCGGCAACGGCGCCA	up	inf	0.013141	0.012251	0	5.67995
105	gma-miR6300_R+7	GTCGTTGTAGTATAGTGGTAAGTAT	up	inf	0.01758	0.0255157	0	5.20662
106	gma-miR6300_L-1R+6	TCGTTGTAGTATAGTGGTAAGTA	up	inf	0.01758	0.0255157	0	5.20662
107	gma-miR6300_R+6	GTCGTTGTAGTATAGTGGTAAGTA	up	inf	0.0023873	0.00135597	0	8.51992
108	ptc-miR6478_R-3	CCGACCTTAGCTCAGTTG	up	inf	0.013141	0.012251	0	5.67995
109	gra-MIR8723b-p3_2ss7AG18AG	AAATTAGATTGCTCAAAGC	up	inf	0.01758	0.0255157	0	5.20662
110	PC-3p-218579_25	GGAGAGATTAGATACTTTGTGAT	down	-inf	0.015342	0.0319905	6.36297	0
111	PC-3p-118437_47	TTGGTCCCTGTTGGTGGCACCAAC	up	inf	0.01758	0.0255157	0	5.20662
112	PC-5p-150121_37	TCTGTGAATAATTATAAGAGC	up	inf	0.0055604	0.00588203	0	7.09993
113	PC-3p-66134_77	TGTAGAAATAGGCACCGGTGCT	up	inf	0.023584	0.0255159	0	4.73329
114	PC-5p-233293_23	AGGATAATTTGCCTTTTGGTACGA	down	-inf	8.1139e-05	1.86228e-05	16.8164	0
115	PC-5p-69934_73	TTTAGTCGCGGTTGCTTAAGAACC	up	inf	0.023584	0.0255159	0	4.73329
116	PC-5p-46643_102	TCTGTAAATTTATATAAGAGC	up	inf	0.00026188	0.000150077	0	12.3066
117	PC-3p-215932_26	ACGTGTCATCTATCAGAATGAGTC	down	-inf	0.0015034	0.00106208	10.9079	0
118	PC-3p-13108_274	AGTTGGATCATCTATTTGAGA	up	inf	0.004189	0.00282417	0	7.57326
119	PC-5p-131822_42	CAAGCCGACTGGGACTAATTGGCT	up	inf	0.023584	0.0255159	0	4.73329
120	PC-3p-117977_47	ATTCCTCAAGGCTTGAAGCGAACC	up	inf	0.01758	0.0255157	0	5.20662
121	PC-3p-176616_32	TATAGAACCGACACTAAAGGGCC	down	-inf	0.015342	0.0319905	6.36297	0
122	PC-3p-159080_35	GGACGAGTAATTCCGAACGG	down	-inf	0.015342	0.0319905	6.36297	0
123	PC-3p-26655_159	CTTCTGTAGAAATAGGCACC	down	-inf	0.0037618	0.00412928	9.08996	0
124	gma-miR156a_L+1R+2	TTGACAGAAGAGAGTGAGCACCA	up	1.01277	0.012433	0.0226396	14.5439	29.3464
125	PC-3p-35128_128	TTGCCATATGCATAGCCCTGC	up	1.0155	0.0097688	0.0113256	15.4529	31.2397
126	PC-3p-27244_156	TCTCCTGTAGAAATAGGCACCGGT	up	1.03056	0.021725	0.0294992	11.8169	24.1398
127	ptc-MIR6478-p5_1ss6CT_2	CCGACTTTAGCTCAGTTGGT	up	1.03432	7.4077e-07	8.16201e-07	54.5397	111.706
128	ptc-MIR6478-p5_1ss6CT_1	CCGACTTTAGCTCAGTTG	up	1.03432	7.4077e-07	8.16201e-07	54.5397	111.706
129	osa-miR444a-3p.2	TGCAGTTGCTGCCTCAAGCTT	up	1.04455	3.6048e-18	3.09148e-18	164.528	339.377
130	bdi-miR399a_L-1_1ss16AG	GCCAAAGGAGAATTGCCCTG	up	1.04939	1.4507e-15	1.19065e-15	137.41	284.392
131	ata-miR399a-3p_L-1	GCCAAAGGAGAATTGCCCTG	up	1.04939	1.4507e-15	1.19065e-15	137.41	284.392
132	PC-3p-90585_59	ATATTACATACAGCAAAGTGAACT	up	1.05857	0.016094	0.0141462	12.2714	25.5598
133	tae-miR9777_L+2	GCAGCAAACATATCTGAGCACA	up	1.05857	0.02326	0.0251965	10.9079	22.7198
134	bdi-MIR396a-p3	TTGATGGTTCAAGAAAGTCCT	up	1.05857	0.02326	0.0251965	10.9079	22.7198
135	gma-MIR5368-p5_1ss18TC	TGGGATTGGCTTTGGGCC	up	1.05857	0.03379	0.0450477	9.54445	19.8798
136	osa-MIR818d-p3_1ss5TC	CTTACATTATGGGACGGAGGGAGT	up	1.11746	0.016156	0.0172709	10.9079	23.6664
137	PC-5p-9911_337	TACCCTCGCCGGAGCAGCGTG	up	1.11844	0.00015994	0.000194774	26.8154	58.2195
138	PC-3p-49875_97	ATGTAGAATCACCAGGGTAAG	up	1.1227	0.020631	0.0211534	9.99895	21.7731
139	tae-MIR397-p5	TTGAGTGCAGCGTTGATGAAC	up	1.12426	0	0	3619.62	7890.39
140	PC-3p-25987_162	TCGAGATCCAACGGCTGAGGT	up	1.12568	0.023331	0.0310432	9.54445	20.8265
141	PC-5p-221477_25	TATACCCGTTCATCGGCTCC	up	1.14972	0.015153	0.0142631	10.4535	23.1931
142	PC-3p-198953_28	GTGGCAATTCTGAGAAAATCTGG	up	1.16819	0.02469	0.0384018	8.63546	19.4065
143	PC-5p-1547_1413	CGTTTCTCCTTCTTTTCCTTG	up	1.17104	1.3603e-14	1.00111e-14	100.899	227.198
144	PC-3p-20350_195	CCATTGACCCAACTGCAGGTGC	up	1.17405	0.0045393	0.00660894	13.6349	30.7664
145	tae-miR408_L-2	GCACTGCCTCTTCCCTGGC	up	1.20371	4.5459e-10	4.13362e-10	62.2662	143.419
146	bdi-MIR7767-p3_2ss17GC18AT	TGGAAGAGCTCGGATTCT	up	1.21385	0.011699	0.014263	9.99895	23.1931
147	ptc-miR6478_R-2	CCGACCTTAGCTCAGTTGG	up	1.2602	0.00039448	0.000312046	18.1799	43.5463
148	PC-3p-40026_115	AAAGGCAGTTCCCTTAAGGCA	up	1.28096	0.027108	0.0387805	6.81747	16.5665
149	PC-3p-56801_87	GGGACGAACCGGGACCAATGTGCC	up	1.3025	0.011273	0.0173996	8.63546	21.2998
150	cas-miR5139_L-1	AACCTGGCTCTGATACCA	up	1.31796	0.00071359	0.00118334	14.9984	37.393
151	PC-5p-27424_155	TCTGTAAACTAATATAAGACG	up	1.3679	0.0032127	0.00268487	10.4535	26.9798
152	gma-MIR10423-p5_1ss3AC	CTCTCAATGAAAGCACCA	up	1.41221	0.0068693	0.00582728	8.18096	21.7731
153	gma-MIR5368-p5_1ss20TC_3	CCTGGGATTGGCTTTGGGCCTT	up	1.4278	0.0015734	0.00227894	10.9079	29.3464
154	gma-MIR5368-p5_1ss20TC_1	CCTGGGATTGGCTTTGGGCC	up	1.4278	0.0015734	0.00227894	10.9079	29.3464
155	gma-MIR5368-p5_1ss20TC_2	CCTGGGATTGGCTTTGGGCCT	up	1.4278	0.0015734	0.00227894	10.9079	29.3464
156	PC-5p-50072_96	GAGCCTTATTGAATATCTACA	up	1.4545	0.0040683	0.00490726	8.63546	23.6664
157	osa-miR5072_L-4	TCCCCAGCGGAGTCGCCA	up	1.45712	0.028495	0.0362473	4.99948	13.7265
158	bdi-MIR171a-p5	TGATTGAGCCGCGCCAATATC	up	1.517	2.3617e-15	1.64246e-15	59.5392	170.398
159	PC-3p-49397_97	TTTGCCATAGGCATAGCCCTG	up	1.56107	0.0024018	0.00234272	8.18096	24.1398
160	osa-miR396d_1ss20GA	TCCACAGGCTTTCTTGAACAG	up	1.58908	0.028406	0.0428069	4.09048	12.3066
161	far-MIR1134-p5_2ss10GA20GC	CAACAAGAAAAAGAGATCAC	up	1.604	7.0215e-06	7.92445e-06	16.8164	51.1195
162	gma-MIR5368-p3_1ss17TC	GGGATTGGCTTTGGGCCT	up	1.64353	0.0061265	0.012496	5.90847	18.4598
163	bdi-MIR399a-p5	GTGCAGTTCTCCTCTGGCATG	up	1.74239	2.2906e-08	1.34602e-08	21.3614	71.4727
164	ath-miR8175_L-2	TCCCCGGCAACGGCGCCA	up	1.77942	8.0363e-10	9.28768e-10	24.5429	84.2526
165	PC-3p-8909_365	TCTCCTGTAGAAATAGGCACC	up	1.78104	0.0081255	0.0142887	4.54498	15.6199
166	tae-MIR1120a-p5_1ss20AT	TCCGTCCCATAATATAAGATC	up	1.83116	0.0027101	0.00327451	5.45397	19.4065
167	tae-MIR1127b-p5_1ss3TC	TCCGTCCGGAAATACTTGTCC	up	1.86592	0.030024	0.0499488	2.72699	9.93991
168	PC-3p-31078_141	CCAACTAAAATTGACATCCTC	up	1.878	0.00023204	0.000344639	7.72646	28.3997
169	PC-3p-59786_83	GTCTCTTCTGTAGAAATAGGCACC	up	1.89507	0.016911	0.0176419	3.18148	11.8332
170	csi-miR399f-3p_1ss9GT	CGCCAAAGTAGAATTGCCCTG	up	1.89987	0.0017055	0.00197026	5.45397	20.3531
171	osa-MIR160f-p5_1ss9GT	TTGGCATTTAGGGAGTCATGC	up	1.89987	0.0017055	0.00197026	5.45397	20.3531
172	PC-5p-271034_19	ATGGATGACACGTGACATTTA	up	1.90657	0.041967	0.0325557	2.27249	8.51992
173	PC-3p-25442_164	TCCTGTAGAAATAGGCACCGGTGC	up	1.90657	0.0040236	0.00882547	4.54498	17.0398
174	PC-5p-72092_72	TTTAGTGCCGGTTATGGAACC	up	1.93304	0.023439	0.0499488	2.72699	10.4132
175	hvu-MIR444b-p5	AGTTGTGCAGTTGCTGTCTCA	up	2.05857	0.025246	0.0325556	2.27249	9.46658
176	gma-MIR5368-p3_1ss15CA_1	GATACCACTCTGGAAGAGC	up	2.10296	0.0036417	0.00578393	3.63598	15.6199
177	gma-MIR5368-p3_1ss15CA_2	GATACCACTCTGGAAGAGCT	up	2.10296	0.0036417	0.00578393	3.63598	15.6199
178	hvu-miR5049f_L+1R+2_2ss14TC20GA	CAATTAATATGGACCGGAGAGAGT	up	2.11746	0.011082	0.0176419	2.72699	11.8332
179	bdi-miR397b-5p_L-1R+2	TTGAGTGCAGCGTTGATGAACA	up	2.19607	5.58e-08	1.83398e-08	11.3624	52.0662
180	PC-5p-237637_23	ATGGGTGGACTAGATATACGTTGC	up	2.20541	0.0038547	0.00341121	3.18148	14.6732
181	cas-miR5139_L-1_1ss5CT	AACTTGGCTCTGATACCA	up	2.26802	0.0013608	0.00200639	3.63598	17.5132
182	ata-MIR399b-p5	GGCGCTTCTCCTTTGGCACG	up	2.33159	0.0040379	0.0059537	2.72699	13.7265
183	gma-MIR5368-p3_2ss1AT18CA_1	TGAGATACCACTCTGGAAG	up	2.3805	0.0031326	0.00595367	2.72699	14.1999
184	gma-MIR5368-p3_2ss1AT18CA_3	TGAGATACCACTCTGGAAGAGCT	up	2.3805	0.0031326	0.00595367	2.72699	14.1999
185	gma-MIR5368-p3_2ss1AT18CA_2	TGAGATACCACTCTGGAAGAGC	up	2.3805	0.0031326	0.00595367	2.72699	14.1999
186	tae-miR408_L-1	TGCACTGCCTCTTCCCTGGC	up	2.67809	1.165e-49	2.39479e-54	49.9948	319.97
187	osa-miR5072_L-4_1ss13GT	TCCCCAGCTGAGTCGCCA	up	3.12896	8.455e-05	4.08581e-05	2.27249	19.8798

## Sheet: AuHH_G vs AuCH_G
Table S4 continued. Differentially expressed miRNAs* (p <0.05 and |logfoldchange|>1) in response to parental treatment factor.
*Number of up-regulated miRNAs: 318. Number of down-regulated miRNAs: 112.
Index	miRNA name	miRNA sequence	Regulation pattern	log2(fold_change)	pvalue(chi_square_2x2)	pvalue(fisher_test)	AuCH_G (normalised reads count)	AuHH_G (normalised reads count)
1	tae-MIR1120b-p5_1ss16AG	CCAAAATATAAGAACGTTTTT	down	-2.27141	0.0026736	0.00333203	15.0912	3.12578
2	PC-3p-237176_23	AATGGGGCTCAAAGATTTTGGGAG	down	-2.19341	4.89e-05	2.49985e-05	28.5938	6.25157
3	PC-5p-80191_66	TATTGCAGGATGGCAGGCACACGA	down	-1.87593	7.3461e-06	5.16846e-06	41.3021	11.2528
4	gma-miR6300_R+1_2	GTCGTTGTAGTATAGTGGT	down	-1.86898	3.1281e-13	1.00295e-13	109.61	30.0075
5	gma-miR6300_R+1_1	GTCGTTGTAGTATAGTGGC	down	-1.86898	3.1281e-13	1.00295e-13	109.61	30.0075
6	bdi-MIR169a-p3	GATCGGCGAGTTGTTCTTGGC	down	-1.83084	0.0011773	0.0010646	22.2396	6.25157
7	tae-MIR531-p5_1	GCCGGAGCAGCGTGCAAC	down	-1.83084	0.0011773	0.0010646	22.2396	6.25157
8	tae-MIR531-p5_2	TCGCCGGAGCAGCGTGCAAC	down	-1.83084	0.0011773	0.0010646	22.2396	6.25157
9	gma-MIR6300-p5_1ss9GT	TCGTTGTATTATAGTGGT	down	-1.81935	1.5622e-05	8.56478e-06	39.7136	11.2528
10	bdi-miR167c-3p_L-1_4ss5AG13-A22TC23CT	ATCGTGCTGTGACAGTTTCACT	down	-1.72393	0.0025442	0.00177184	20.6511	6.25157
11	osa-MIR5083-p3	ATGGATCCTTCTGAGCCT	down	-1.72393	0.0025442	0.00177184	20.6511	6.25157
12	gma-MIR5368-p3_2ss2AT19CA_1	GTGAGATACCACTCTGGAA	down	-1.66734	6.9882e-06	5.87217e-06	47.6563	15.0038
13	gma-MIR5368-p3_2ss2AT19CA_2	GTGAGATACCACTCTGGAAGAGCT	down	-1.66734	6.9882e-06	5.87217e-06	47.6563	15.0038
14	tae-MIR531-p5_1ss10CA	TCGCCGGAGAAGCGTGCAAC	down	-1.53806	0.0017894	0.0030318	25.4167	8.7522
15	osa-miR398a_L+1R-1	TTGTGTTCTCAGGTCACCCCT	down	-1.48837	2.5714e-08	2.64493e-08	84.1928	30.0075
16	PC-3p-176616_32	TATAGAACCGACACTAAAGGGCC	down	-1.46089	0.0064261	0.00869968	20.6511	7.50188
17	tae-MIR9674a-p3_1ss20GT	GTAGGATGGCTGGTGCTATTG	down	-1.44495	0.0036499	0.00471768	23.8282	8.7522
18	PC-3p-1949_1182	TTGAACTAAGGAGGGGTGGA	down	-1.38494	8.8827e-06	1.13854e-05	58.7761	22.5056
19	bdi-miR5054_1ss9GT	TCCCCACGTTCGGCGCCA	down	-1.34541	0.013037	0.0205457	19.0625	7.50188
20	PC-3p-63874_79	TTGGTTGAACTAAGAAGGGCC	down	-1.34541	0.0023596	0.00221578	28.5938	11.2528
21	PC-3p-65178_78	AAAACGTCTTATATTGTGGGA	down	-1.34541	0.013037	0.0205457	19.0625	7.50188
22	PC-5p-83976_63	TGTCACAGTTATGGATGTATC	down	-1.34541	0.013037	0.0205457	19.0625	7.50188
23	PC-5p-135762_41	TGATGAGACGGTAGATCATAATAGC	down	-1.34541	0.013037	0.0205457	19.0625	7.50188
24	osa-miR5083_L-1	GACTACAATTATCTGATCA	down	-1.2385	0.014428	0.0168405	20.6511	8.7522
25	PC-3p-36458_124	AGACCCACAGGGCAGTGCGCC	down	-1.2385	2.2601e-05	2.32934e-05	61.9532	26.2566
26	PC-3p-1834_1238	GCTCCCCCTTCGAGCGTGGCC	down	-1.2385	6.1023e-24	2.9639e-24	351.068	148.787
27	mtr-MIR2592bj-p5_2ss12TC19AT	ATTCCCACTGTCCCTGTCT	down	-1.21988	0.025903	0.0463612	17.474	7.50188
28	osa-miR1432-5p_1ss1AC	CTCAGGAGAGATGACACCGAC	down	-1.19341	0.0049865	0.00785731	28.5938	12.5031
29	bdi-MIR396a-p3	TTGATGGTTCAAGAAAGTCCT	down	-1.1794	2.6192e-05	2.99121e-05	65.1303	28.7572
30	ath-miR8175_L-2	TCCCCGGCAACGGCGCCA	down	-1.1594	1.2283e-11	1.61616e-11	173.151	77.5195
31	tae-miR9664-3p_L-1	TGCAGTCCTCGATGTCGTAG	down	-1.15814	2.9698e-20	1.62102e-20	320.886	143.786
32	tae-MIR531-p3_2ss19AC20CA	TCGCCGGAGCAGCGTGCACA	down	-1.15277	0.0030508	0.00367724	33.3594	15.0038
33	bdi-miR159a-3p_L-1R+1	TTGGATTGAAGGGAGCTCTC	down	-1.14611	2.2205e-06	2.37159e-06	85.7814	38.7597
34	cas-miR5139_L-1	AACCTGGCTCTGATACCA	down	-1.0985	1.8175e-14	1.22712e-14	238.282	111.278
35	bdi-miR827-5p_L-1_1ss6TC	TTTGCTGGTTGTCATCTAACC	down	-1.08238	0.016476	0.0168571	23.8282	11.2528
36	ptc-miR6478_R-2	CCGACCTTAGCTCAGTTGG	down	-1.06531	4.5702e-06	6.82185e-06	88.9585	42.5107
37	ath-miR8175_1ss9GT	GATCCCCGTCAACGGCGCCA	down	-1.03729	0.0058607	0.00635344	33.3594	16.2541
38	osa-MIR444b-p5_1	AAGTTGTGCAGTTGTTGTCTC	down	-1.02894	1.3413e-05	1.38253e-05	84.1928	41.2604
39	osa-MIR444b-p5_2	TTTTCTTGCAAGTTGTGCAGT	down	-1.02894	1.3413e-05	1.38253e-05	84.1928	41.2604
40	tae-MIR159a-p5	GAGCTCCTATCATTCCAATGA	down	-inf	0.00018933	6.61757e-05	12.7084	0
41	tae-MIR160-p3_1ss10CT	TCTCTCTCTTTCTCTCTCTCTCTC	up	inf	0.016948	0.0322432	0	6.25157
42	ata-miR169d-5p_L-1R+1	AGCCAAGGATGACTTGCCGGC	up	inf	0.016948	0.0322432	0	6.25157
43	ata-miR408-5p_L-1_1ss20GA	AGGGATGGAGCAGAGCAAAG	down	-inf	0.0031669	0.00267997	7.94272	0
44	tae-MIR1122c-p3_2	TATTATGGGACGGAGGGAGT	up	inf	0.00021624	7.4961e-05	0	15.0038
45	tae-MIR1123-p5	ATGACATGTGGCATTCACAAA	up	inf	1.7904e-06	1.00878e-07	0	25.0063
46	tae-MIR1847-p3_2ss13TC21TC	ACATGCCATTGACCCAACTGC	up	inf	0.0089031	0.0082775	0	7.50188
47	tae-MIR5049-p3_2ss13CT18GA	AATAATATGGATTGGAGAGAGT	up	inf	0.016948	0.0322432	0	6.25157
48	tae-miR6197-5p	TCTGTAAACAAATGTAGGACG	up	inf	0.0089031	0.0082775	0	7.50188
49	hvu-MIR6200-p5_1ss15AT	TTTCCCAGTGACAGTAGGGGCAGC	up	inf	0.0047231	0.0042058	0	8.7522
50	osa-MIR6253-p3	CAACAATCATTTTCCTCTCATTA	up	inf	3.5357e-05	5.26095e-06	0	18.7547
51	tae-MIR9654a-p5_1ss9TA	AAGCCTTGAGGAATAGGGTAGACT	up	inf	0.0034501	0.00420579	0	9.37735
52	tae-MIR9668-p3_1ss7TC	TCCCTCCGTCCGGAAATACTTGTC	up	inf	2.5097e-12	8.90735e-16	0	53.7635
53	tae-MIR9674b-p3	GGCTGATGCTATGAATAACT	up	inf	0.001357	0.00109157	0	11.2528
54	tae-MIR9675-p5_1ss9GT	AGACGAGGTTGATCATAAACT	down	-inf	0.0031669	0.00267997	7.94272	0
55	tae-MIR9774-p5	ATACCCAATATCTTGCTAGA	up	inf	5.4755e-07	1.41128e-08	0	27.5069
56	tae-MIR9779-p3	ACCTATGATGAGTTGCGAACT	up	inf	0.00021624	7.4961e-05	0	15.0038
57	osa-miR166g-3p_L-1	CGGACCAGGCTTCATTCCTC	up	inf	0.00039747	0.000146108	0	13.7535
58	bdi-miR167c-3p_L-1_5ss5AG10GT13-A22TC23CT	ATCGTGCTTTGACAGTTTCACT	down	-inf	0.0012261	0.000609765	9.53126	0
59	osa-MIR169p-p3	CAAGTCATCCTTGGCTGCATC	down	-inf	0.0031669	0.00267997	7.94272	0
60	gma-miR396a-5p_1ss9CT	TTCCACAGTTTTCTTGAACTG	up	inf	0.016948	0.0322432	0	6.25157
61	gma-miR396a-3p	TTCAATAAAGCTGTGGGAAG	up	inf	0.016948	0.0322432	0	6.25157
62	hvu-MIR397b-p3_2	CGGACGGTTCATCAACGCTGCACT	down	-inf	0.00047987	0.000290849	11.1198	0
63	hvu-MIR397b-p3_1	ACGGTTCATCAACGCTGCACT	down	-inf	0.00047987	0.000290849	11.1198	0
64	sbi-MIR437p-p3_1ss9AT	ATTTTTTCTATAAACTTGGTC	down	-inf	0.00047987	0.000290849	11.1198	0
65	osa-MIR437-p5_2ss16TA17AG	TGACCAAGTTTGTAGAGAAA	up	inf	0.0089031	0.0082775	0	7.50188
66	osa-MIR812q-p3_1ss20TG_3	ACTTATTTTGGGACGGAGGGAGT	up	inf	0.00011797	3.85107e-05	0	16.2541
67	osa-MIR812q-p3_1ss20TG_2	ACTTATTTTGGGACGGAGGGA	up	inf	0.00011797	3.85107e-05	0	16.2541
68	osa-MIR812q-p3_2ss14AG21TG	CACTTATTTTGGGGCGGAGGGAGT	down	-inf	0.0031669	0.00267997	7.94272	0
69	osa-MIR812q-p3_1ss3TG	GCGGCACTTATTTTGGGACG	up	inf	0.00073299	0.00028519	0	12.5031
70	osa-MIR812q-p3_1ss20TG_1	ACTTATTTTGGGACGGAGGG	up	inf	0.00011797	3.85107e-05	0	16.2541
71	osa-MIR818d-p3_2ss15GT21TC	TTATGGGACGGAGGTAGTACC	up	inf	0.00073299	0.00028519	0	12.5031
72	osa-MIR818f-p3_2ss5TC24CT	CTTACATTACGGGATGGAGGGAGT	up	inf	0.0089031	0.0082775	0	7.50188
73	osa-MIR818d-p3_2ss14GT20TC	TATGGGACGGAGGTAGTACC	up	inf	0.016948	0.0322432	0	6.25157
74	tae-MIR1120a-p5_1ss19AG	CCGTCCCATAATATAAGAGC	up	inf	1.48e-10	3.86435e-13	0	45.0113
75	tae-MIR1120a-p5_2ss13AG19AT	CCGTCCCATAATGTAAGATC	up	inf	0.0047231	0.0042058	0	8.7522
76	tae-MIR1120a-p5	CCGTCCCATAATATAAGAAC	down	-inf	0.00047987	0.000290849	11.1198	0
77	tae-MIR1120a-p5_2ss7CT19AG	CCGTCCTATAATATAAGAGC	up	inf	0.0089031	0.0082775	0	7.50188
78	tae-MIR1120a-p3_1ss9AT	ATATTATGTGACGGAGGGAGT	down	-inf	0.0012261	0.000609765	9.53126	0
79	far-MIR1122-p3_2ss16TG18TG_1	TGAGACACTTATTTTGGGAC	up	inf	0.0089031	0.0082775	0	7.50188
80	far-MIR1122-p3_2ss20TG22TG	AAGTTGAGACACTTATTTTGGGA	up	inf	0.0089031	0.0082775	0	7.50188
81	far-MIR1122-p3_2ss15TG17TG	GAGACACTTATTTTGGGACG	up	inf	0.0025243	0.00214081	0	10.0025
82	far-MIR1122-p3_2ss16TG18TG_2	TGAGACACTTATTTTGGGACG	up	inf	0.0089031	0.0082775	0	7.50188
83	tae-MIR1122c-p3_1	ATATTATGGGACGGAGGGAGT	up	inf	0.00021624	7.4961e-05	0	15.0038
84	far-MIR1122-p3_2ss17TG19TG	TTGAGACACTTATTTTGGGAC	up	inf	0.016948	0.0322432	0	6.25157
85	tae-MIR1127b-p3_2ss9TC25TC	AGTATTTCCGGACGGAGGGAGTATC	up	inf	0.0089031	0.0082775	0	7.50188
86	tae-MIR1127b-p5_1ss2TC	CCGTCCGGAAATACTTGTCC	down	-inf	0.0031669	0.00267997	7.94272	0
87	tae-MIR1128-p3_1ss21AC_2	ATTTCCGGACGGAGGGAGTACT	down	-inf	0.0012261	0.000609765	9.53126	0
88	tae-MIR1128-p5_12	TCCGTCCGAAAATACTTGTCATC	up	inf	0.016948	0.0322432	0	6.25157
89	tae-MIR1128-p3_1ss4CA_2	CAAATATTTCCGGACGGAGGGAGT	up	inf	0.0089031	0.0082775	0	7.50188
90	tae-MIR1128-p5_1ss5CT	CGTCTGAAAATACTTGTCATC	up	inf	0.0047231	0.0042058	0	8.7522
91	tae-MIR1128-p5_10	TCCCTCCGTCCGAAAATACTTGTC	up	inf	0.016948	0.0322432	0	6.25157
92	tae-MIR1128-p3_8	AACTATTTCCGGACGGAGGGAGT	up	inf	0.016948	0.0322432	0	6.25157
93	tae-MIR1128-p5_3	CGTCCGAAAATACTTGTCATC	up	inf	0.016948	0.0322432	0	6.25157
94	tae-MIR1128-p3_17	ATTTCCGGACGGAGGGAGTA	up	inf	0.016948	0.0322432	0	6.25157
95	tae-MIR1128-p5_4	CGTCCGAAAATACTTGTCATCAAA	up	inf	0.016948	0.0322432	0	6.25157
96	tae-MIR1128-p3_1ss4CA_1	CAAATATTTCCGGACGGAGG	up	inf	0.0089031	0.0082775	0	7.50188
97	tae-MIR1128-p5_8	TACTCCCTCCGTCCGAAAATACT	up	inf	0.016948	0.0322432	0	6.25157
98	tae-MIR1128-p5_1ss20AG	AATACTTGTCATCAAAATGGA	down	-inf	0.0012261	0.000609765	9.53126	0
99	tae-MIR1128-p5_1	AAATACTTGTCATCAAAATGAAT	up	inf	0.016948	0.0322432	0	6.25157
100	tae-MIR1128-p5_7	GTCCGAAAATACTTGTCATC	up	inf	0.016948	0.0322432	0	6.25157
101	tae-MIR1128-p5_2	CCGTCCGAAAATACTTGTCA	up	inf	0.016948	0.0322432	0	6.25157
102	tae-MIR1128-p5_6	CTCCGTCCGAAAATACTTGTCATC	up	inf	0.016948	0.0322432	0	6.25157
103	tae-MIR1128-p5_1ss8AG	CCGTCCGGAAATACTTGTCA	up	inf	0.0047231	0.0042058	0	8.7522
104	tae-MIR1128-p5_9	TCCCTCCGTCCGAAAATACTTGT	up	inf	0.016948	0.0322432	0	6.25157
105	tae-MIR1128-p3_1ss10CT	CAACTATTTTCGGACGGAGGGAGT	up	inf	0.0047231	0.0042058	0	8.7522
106	tae-MIR1128-p3_18	CAACTATTTCCGGACGGAGGGAGT	up	inf	0.016948	0.0322432	0	6.25157
107	tae-MIR1128-p5_1ss19AG_1	ATACTTGTCATCAAAATGGAT	down	-inf	0.0031669	0.00267997	7.94272	0
108	tae-MIR1128-p3_1ss21AC_1	ATTTCCGGACGGAGGGAGTAC	down	-inf	0.0012261	0.000609765	9.53126	0
109	tae-MIR1128-p5_11	TCCGTCCGAAAATACTTGTCA	up	inf	0.016948	0.0322432	0	6.25157
110	tae-MIR1128-p3_1ss8CG	ATGACAAGTATTTCCGGACGGAGG	up	inf	0.016948	0.0322432	0	6.25157
111	tae-MIR1128-p3_28	TATTTCCGGACGGAGGGAGT	up	inf	0.016948	0.0322432	0	6.25157
112	tae-MIR1128-p5_5	CTCCGTCCGAAAATACTTGTC	up	inf	0.016948	0.0322432	0	6.25157
113	tae-MIR1130a-p3	AAACGTCTTACATTATGGGA	up	inf	0.0047231	0.0042058	0	8.7522
114	osa-miR1436_L+2	TTACATTATGGGACGGAGGGAGT	up	inf	0.00039747	0.000146108	0	13.7535
115	hvu-miR5049c_L-2_1ss6AC	ACACTTATTTTGGGACGGAGG	down	-inf	0.00018933	6.61757e-05	12.7084	0
116	tae-MIR9668-p3_2ss11GA22AG	AAGTATTTTCAGACGGAGGGAGT	up	inf	0.016948	0.0322432	0	6.25157
117	tae-MIR9668-p3_1ss10TC	ACAAGTATTCTCGGACGGAGG	up	inf	0.016948	0.0322432	0	6.25157
118	ata-MIR9783-p3_2ss17AG18GA	TAAGCACCGGTGCTTAGAGAA	up	inf	6.4516e-05	1.02031e-05	0	17.5044
119	tae-MIR9783-p5_1ss13GC	TGCTTATTTGTACAGGGTAGACGC	up	inf	0.016948	0.0322432	0	6.25157
120	tae-MIR9783-p5_1ss12GC	GCTTATTTGTACAGGGTAGACGC	up	inf	0.016948	0.0322432	0	6.25157
121	osa-miR159f_2ss1CT21AT	TTTGGATTGAAGGGAGCTCTT	down	-inf	0.0031669	0.00267997	7.94272	0
122	tae-miR408_L-2	GCACTGCCTCTTCCCTGGC	down	-inf	0.00047987	0.000290849	11.1198	0
123	far-MIR437-p5_1ss7AT	TGACTTTGGACAAAACTAGA	up	inf	0.00021624	7.4961e-05	0	15.0038
124	tae-MIR531-p5_2ss19AG20CA	TCGCCGGAGCAGCGTGCAGA	up	inf	6.4516e-05	1.02031e-05	0	17.5044
125	tae-MIR1128-p5_1ss19AG_2	TGTATCTAGAACTAAAATGCATC	down	-inf	0.0031669	0.00267997	7.94272	0
126	tae-MIR1128-p3_6	AACTAAAATACATCTAGATACAT	up	inf	0.016948	0.0322432	0	6.25157
127	tae-MIR1128-p3_1	AAAATACATCTAGATACATC	up	inf	0.016948	0.0322432	0	6.25157
128	tae-MIR1128-p3_7	AACTAAAATACATCTAGATACATC	up	inf	0.016948	0.0322432	0	6.25157
129	tae-MIR1128-p3_19	CTAAAATACATCTAGATACATC	up	inf	0.016948	0.0322432	0	6.25157
130	tae-MIR1128-p3_4	AAATACATCTAGATACATC	up	inf	0.016948	0.0322432	0	6.25157
131	tae-MIR1128-p3_20	CTAAAATACATCTAGATACATCC	up	inf	0.016948	0.0322432	0	6.25157
132	tae-MIR1128-p3_16	ATCTAGAACTAAAATACATC	up	inf	0.016948	0.0322432	0	6.25157
133	tae-MIR1128-p3_21	CTAAAATACATCTAGATACATCCC	up	inf	0.016948	0.0322432	0	6.25157
134	tae-MIR1128-p3_5	AACTAAAATACATCTAGATAC	up	inf	0.016948	0.0322432	0	6.25157
135	tae-MIR1128-p5_1ss21CT_2	TATCTAGAACTAAAATACATT	up	inf	0.016948	0.0322432	0	6.25157
136	tae-MIR1128-p3_11	ACTAAAATACATCTAGATACATC	up	inf	0.016948	0.0322432	0	6.25157
137	tae-MIR1128-p3_26	TAGAACTAAAATACATCTAGATA	up	inf	0.016948	0.0322432	0	6.25157
138	tae-MIR1128-p3_13	AGAACTAAAATACATCTAGATA	up	inf	0.016948	0.0322432	0	6.25157
139	tae-MIR1128-p3_12	ACTAAAATACATCTAGATACATCC	up	inf	0.016948	0.0322432	0	6.25157
140	tae-MIR1128-p5_1ss21CT_3	TATCTAGAACTAAAATACATTT	up	inf	0.016948	0.0322432	0	6.25157
141	tae-MIR1128-p3_25	TAAAATACATCTAGATACATCCC	up	inf	0.016948	0.0322432	0	6.25157
142	tae-MIR1128-p3_2	AAAATACATCTAGATACATCC	up	inf	0.016948	0.0322432	0	6.25157
143	tae-MIR1128-p3_3	AAAATACATCTAGATACATCCCCT	up	inf	0.016948	0.0322432	0	6.25157
144	tae-MIR1128-p3_15	AGAACTAAAATACATCTAGATACA	up	inf	0.016948	0.0322432	0	6.25157
145	tae-MIR1128-p3_22	GAACTAAAATACATCTAGATACA	up	inf	0.016948	0.0322432	0	6.25157
146	tae-MIR1128-p3_27	TAGAACTAAAATACATCTAGATAC	up	inf	0.016948	0.0322432	0	6.25157
147	tae-MIR1128-p3_9	AATACATCTAGATACATC	up	inf	0.016948	0.0322432	0	6.25157
148	tae-MIR1128-p5_1ss3TC	TGCATCTAGAACTAAAATACATC	up	inf	0.0089031	0.0082775	0	7.50188
149	tae-MIR1128-p3_23	TAAAATACATCTAGATACATC	up	inf	0.016948	0.0322432	0	6.25157
150	tae-MIR1128-p3_10	ACTAAAATACATCTAGATAC	up	inf	0.016948	0.0322432	0	6.25157
151	tae-MIR1128-p5_1ss21CT_1	ATGTATCTAGAACTAAAATATATC	up	inf	0.016948	0.0322432	0	6.25157
152	tae-MIR1128-p3_24	TAAAATACATCTAGATACATCC	up	inf	0.016948	0.0322432	0	6.25157
153	tae-MIR1128-p3_14	AGAACTAAAATACATCTAGATAC	up	inf	0.016948	0.0322432	0	6.25157
154	tae-MIR1139-p3_1ss17TC_2	GGGACATGTGATGTTACAGTAACT	down	-inf	0.0031669	0.00267997	7.94272	0
155	tae-MIR1139-p3_1ss17TC_1	GGGACATGTGATGTTACAGTAAC	down	-inf	0.0031669	0.00267997	7.94272	0
156	hvu-MIR5049d-p5_2ss4TA24AT	CAAATATTTAGGAACGGAGGGAGT	up	inf	0.00011797	3.85107e-05	0	16.2541
157	bdi-MIR5066-p3_2ss12GA21CA_1	CTTTTGGTTGCATTGGCTAGAGC	up	inf	0.001357	0.00109157	0	11.2528
158	bdi-MIR5066-p3_2ss10GA19CA_2	TTTGGTTGCATTGGCTAGAGCAT	up	inf	0.016948	0.0322432	0	6.25157
159	bdi-MIR5066-p3_2ss10GA19CA_1	TTTGGTTGCATTGGCTAGAGC	up	inf	0.016948	0.0322432	0	6.25157
160	bdi-MIR5066-p3_2ss12GA21CA_2	CTTTTGGTTGCATTGGCTAGAGCA	up	inf	0.001357	0.00109157	0	11.2528
161	osa-MIR5071-p5_2ss14GA20AT	CAAGCATCATATCATGGACT	up	inf	0.0089031	0.0082775	0	7.50188
162	osa-miR5083_R+2	AGACTACAATTATCTGATCAAA	down	-inf	4.8356e-06	7.79361e-07	19.0625	0
163	osa-MIR5339-p3_1	ATATTCTTTATCTGTTAACA	down	-inf	0.00018933	6.61757e-05	12.7084	0
164	osa-MIR5339-p3_2	TTAACAGATAGAGAATCTTCT	down	-inf	0.00018933	6.61757e-05	12.7084	0
165	gma-MIR5368-p3_1ss13CA	TACCACTCTGGAAGAGCT	up	inf	0.016948	0.0322432	0	6.25157
166	gma-MIR5368-p3_1ss17CA	GAGATACCACTCTGGAAG	up	inf	0.00039747	0.000146108	0	13.7535
167	gma-MIR5368-p5_1ss3GA_1	CCAAGGGACAGTCTCAGGT	down	-inf	4.8356e-06	7.79361e-07	19.0625	0
168	gma-MIR5368-p5_1ss3GA_2	CCAAGGGACAGTCTCAGGTA	down	-inf	4.8356e-06	7.79361e-07	19.0625	0
169	hvu-miR6197_2ss3TC21GC	TCCGTTCCTAAATGTAAGACC	up	inf	0.0047231	0.0042058	0	8.7522
170	gma-miR6300_L-1R+7	TCGTTGTAGTATAGTGGTAAGTAT	up	inf	5.4755e-07	1.41128e-08	0	27.5069
171	ptc-MIR6438b-p5_2ss6GC18TG	ACACACAATAGGTGAAAGAACT	up	inf	0.001357	0.00109157	0	11.2528
172	ptc-MIR6478-p3_2ss9GA20GA	CGACCTTAACTCAGTTGGTAGA	up	inf	6.4516e-05	1.02031e-05	0	17.5044
173	ptc-miR6478_R-3	CCGACCTTAGCTCAGTTG	down	-inf	0.0031669	0.00267997	7.94272	0
174	ptc-miR6478_R-1_1ss10GA	CCGACCTTAACTCAGTTGGT	down	-inf	7.5176e-05	3.15645e-05	14.2969	0
175	tae-MIR9775-p3_1ss13TC	GAAAAATCTTATCGTATACATG	up	inf	6.4516e-05	1.02031e-05	0	17.5044
176	tae-MIR9775-p3_1ss12TC	AAAAATCTTATCGTATACATG	up	inf	0.0089031	0.0082775	0	7.50188
177	ath-MIR8175-p5_2ss15TC19AC	AGTGGTAAGTATTCCCGCCT	up	inf	0.00011797	3.85107e-05	0	16.2541
178	ath-miR8175_L+2	TCGATCCCCGGCAACGGCGCCA	up	inf	0.016948	0.0322432	0	6.25157
179	bdi-miR9483a_R+1_1ss20GA	TTGAACTGTTTCCTCTGAAATTCCA	up	inf	0.00011797	3.85107e-05	0	16.2541
180	ata-miR9863a-3p_1ss14CT	TGAGAAGGTAGATTATAATAGC	up	inf	9.8964e-07	5.23339e-08	0	26.2566
181	ata-miR9863a-3p_1ss6AC	TGAGACGGTAGATCATAATAGC	down	-inf	7.5176e-05	3.15645e-05	14.2969	0
182	ata-miR9863a-3p_1ss22CT	TGAGAAGGTAGATCATAATAGT	down	-inf	0.0031669	0.00267997	7.94272	0
183	vvi-miR3630-3p_L-2R-2_1ss20CT	TGGGAATCTCTCTGATGT	down	-inf	0.00047987	0.000290849	11.1198	0
184	bdi-miR5054_L+1_1ss3CT	TTTCCCACGGTCGGCGCCA	up	inf	5.4755e-07	1.41128e-08	0	27.5069
185	bdi-miR5067_R-1_1ss2CG	TGAGCGACAACTAATATGGA	down	-inf	0.0012261	0.000609765	9.53126	0
186	gma-miR5368_L+2R+2	AGGGACAGTCTCAGGTAGACAGT	down	-inf	0.00047987	0.000290849	11.1198	0
187	ath-miR8175_L-1_1ss2AG	GTCCCCGGCAACGGCGCCA	up	inf	1.9413e-05	2.71556e-06	0	20.005
188	PC-5p-543610_6	AGGAAATTTGACCTAAATTCATA	up	inf	0.0089031	0.0082775	0	7.50188
189	PC-5p-160032_35	TCCAACTTTTGTCTTGACTAGTGT	up	inf	9.8964e-07	5.23339e-08	0	26.2566
190	PC-3p-435905_10	TGAGAGCTGCACAGAAGTCC	up	inf	0.016948	0.0322432	0	6.25157
191	PC-5p-701279_5	TTGTGACTACAAACATATGCT	up	inf	0.016948	0.0322432	0	6.25157
192	PC-3p-442664_10	CTCTTTAGTGCCGGTTGTCGAACC	down	-inf	0.0031669	0.00267997	7.94272	0
193	PC-5p-287941_18	TGCAGTTTTCTGAGTTTGTAACA	up	inf	1.9413e-05	2.71556e-06	0	20.005
194	PC-3p-124556_45	CTGCTGGTTAGGGTGAAAATGAGA	up	inf	0.016948	0.0322432	0	6.25157
195	PC-5p-163402_34	TTCACAAACTTTGGCAGTCCATC	up	inf	0.00073299	0.00028519	0	12.5031
196	PC-5p-642657_5	AGGTCCAAATTCCAAATATACAT	up	inf	0.016948	0.0322432	0	6.25157
197	PC-5p-70401_73	TCAGGACGTTGCAACATTAACACC	up	inf	0.0025243	0.00214081	0	10.0025
198	PC-3p-440483_10	CCATTTCTCCTTGATGACCATG	up	inf	0.016948	0.0322432	0	6.25157
199	PC-5p-295642_17	ATTAATTGACACTGAAATGG	up	inf	0.00073299	0.00028519	0	12.5031
200	PC-3p-26255_161	TGTTAGTTAAATCTTTGGTC	up	inf	0.0047231	0.0042058	0	8.7522
201	PC-3p-294134_17	CGACTGGCTTCTATCTTGTT	down	-inf	0.0012261	0.000609765	9.53126	0
202	PC-3p-109149_50	ATTCTAGATGTATATGATTTTCTC	up	inf	0.0089031	0.0082775	0	7.50188
203	PC-3p-401502_11	ATGGACTTTTGTAGAAGTATTACG	up	inf	0.00073299	0.00028519	0	12.5031
204	PC-5p-48321_99	TAAACCGGATTTTTCTGAAGCACC	down	-inf	0.00018933	6.61757e-05	12.7084	0
205	PC-3p-346198_14	TGAATTTCCTCTATAAGCACATC	up	inf	6.4516e-05	1.02031e-05	0	17.5044
206	PC-3p-62080_81	TGGCTGGTTCTATGGATAAAT	up	inf	0.016948	0.0322432	0	6.25157
207	PC-3p-499938_7	GCACGAACCGTCACTAAAGGCCC	up	inf	0.00011797	3.85107e-05	0	16.2541
208	PC-3p-316663_16	GAATTTAGGTTGAATTCTCTCT	up	inf	1.9413e-05	2.71556e-06	0	20.005
209	PC-5p-297900_17	TGCCCTTATACAGGAAATTTGAC	up	inf	1.0676e-05	1.40307e-06	0	21.2553
210	PC-5p-18866_207	GCCTTTAAGGCACCTGCCTTT	up	inf	0.0089031	0.0082775	0	7.50188
211	PC-5p-263798_20	GGTTCATGGCACAAACTGATACT	up	inf	0.00021624	7.4961e-05	0	15.0038
212	PC-5p-150121_37	TCTGTGAATAATTATAAGAGC	up	inf	0.0089031	0.0082775	0	7.50188
213	PC-3p-225558_24	CAGTGACCCAACTGCACCCTG	down	-inf	0.00018933	6.61757e-05	12.7084	0
214	PC-5p-317596_16	TAAATCTGGTTTTCTGAAGCACC	up	inf	0.0089031	0.0082775	0	7.50188
215	PC-5p-51172_95	GGTCCCGGTTGGTGGCTTGAACC	up	inf	0.0089031	0.0082775	0	7.50188
216	PC-5p-61268_82	TAATTGACGCAGCCTCTATA	up	inf	0.016948	0.0322432	0	6.25157
217	PC-3p-127730_44	CTCTCCTGTAGAAATAGGCACCGA	down	-inf	3.0002e-05	7.18171e-06	15.8854	0
218	PC-5p-20905_191	ACATCCGAGGAGCTCTCACT	up	inf	0.0089031	0.0082775	0	7.50188
219	PC-3p-277054_19	TAGTACCGTTTGGTGGCACGAACC	down	-inf	0.0012261	0.000609765	9.53126	0
220	PC-5p-23102_177	AGAGATTTCAATGTGAACTACAT	up	inf	0.00073299	0.00028519	0	12.5031
221	PC-5p-268862_20	GGCACTGTCGTACTACCCGGACA	down	-inf	0.00047987	0.000290849	11.1198	0
222	PC-5p-341121_14	TTAAGAACCGCGACTAAAGGCCA	up	inf	0.0089031	0.0082775	0	7.50188
223	PC-5p-264311_20	CGGTTGGTTGCATGAACCGGGACT	down	-inf	0.0031669	0.00267997	7.94272	0
224	PC-3p-308851_16	TCTAATATTCTCTATAAGCGCATC	up	inf	0.016948	0.0322432	0	6.25157
225	PC-3p-203006_27	TTGCCTATTTAGTGAACCATA	up	inf	9.3219e-08	1.98424e-09	0	31.2578
226	PC-3p-224619_25	GAATTATTCTATCAGGACTCCGTT	up	inf	0.016948	0.0322432	0	6.25157
227	PC-3p-206927_27	CAAGGCCTTAAGCTAAGCAACGTG	down	-inf	3.0002e-05	7.18171e-06	15.8854	0
228	PC-5p-310053_16	ATCAACTCATTTGGACATTTGAGC	down	-inf	0.00018933	6.61757e-05	12.7084	0
229	PC-3p-208818_27	TTGAATTTCCTCTATAAGCGCATA	up	inf	5.8799e-06	3.7561e-07	0	22.5056
230	PC-5p-82956_64	CTGTGAAGAATTATAAGAGC	up	inf	0.016948	0.0322432	0	6.25157
231	PC-3p-313885_16	TTGAATTTCCTCTATAAGCG	down	-inf	1.2024e-05	3.42551e-06	17.474	0
232	PC-5p-322526_15	TGTGAAACACTGTGTGAGAG	up	inf	0.0089031	0.0082775	0	7.50188
233	PC-5p-55136_89	TGGACTTATGTGCAGCTCTC	down	-inf	0.0012261	0.000609765	9.53126	0
234	PC-5p-69050_74	TGAAACACTGTCTGAGAGAAG	up	inf	0.016948	0.0322432	0	6.25157
235	PC-3p-182431_31	CGCTCGTAAGGAGCGGTAGTACCG	up	inf	0.001357	0.00109157	0	11.2528
236	PC-5p-86630_61	CTGTAAACTAATGTAAGAGC	up	inf	1.0676e-05	1.40307e-06	0	21.2553
237	PC-3p-56113_88	GGCACTTAGAACTTTTGTCAATG	up	inf	0.001357	0.00109157	0	11.2528
238	PC-3p-293454_18	ATATGGATATGGCATATACTTGAT	down	-inf	0.0031669	0.00267997	7.94272	0
239	PC-5p-42007_111	ACTCATTTTGCTCCGTATGTAGTC	up	inf	0.0089031	0.0082775	0	7.50188
240	PC-3p-100827_54	TGGACGAGTAATTCCGAACGG	up	inf	0.0025243	0.00214081	0	10.0025
241	PC-3p-324869_15	AGGCCCACAGGACAGCGCCCC	down	-inf	0.0031669	0.00267997	7.94272	0
242	PC-5p-186250_30	TGAATCTTTGGAAAAAGCTGCA	up	inf	2.8739e-08	2.801e-10	0	33.7585
243	PC-3p-8234_388	TTTTTGGATGTGCTCCTCTAG	up	inf	0.0025243	0.00214081	0	10.0025
244	PC-3p-345067_14	ATGGCATATACTTGATCACTTAGC	down	-inf	0.0031669	0.00267997	7.94272	0
245	PC-3p-36501_124	TTGCCATAGGCATAGCCCTGC	up	inf	0.016948	0.0322432	0	6.25157
246	PC-5p-108647_50	TAGAGATTTCAATATGAACTACAT	up	inf	0.0025243	0.00214081	0	10.0025
247	PC-5p-76208_68	TTTTGCCCAGAGACAACCAAC	up	inf	0.016948	0.0322432	0	6.25157
248	PC-5p-485500_8	GGAAAATTGGACACTCACTGAGA	up	inf	0.00011797	3.85107e-05	0	16.2541
249	PC-5p-212708_26	ACTGGGCCGTACGGGCCTGCATC	up	inf	0.00011797	3.85107e-05	0	16.2541
250	PC-3p-326958_15	ATTTCCGCGACAAATAATTCC	up	inf	1.9413e-05	2.71556e-06	0	20.005
251	PC-3p-25417_164	AATGCTTTTTGATTTGTGAATGCC	up	inf	0.016948	0.0322432	0	6.25157
252	PC-5p-36149_125	TCTGTAAATTAATATAAGAGC	up	inf	0.016948	0.0322432	0	6.25157
253	PC-5p-221624_25	TAGCTCTCGGCAAAAAAGACAAAT	up	inf	0.0025243	0.00214081	0	10.0025
254	PC-5p-260563_21	TAAGGGATTTCAAAATGGACT	up	inf	1.9413e-05	2.71556e-06	0	20.005
255	PC-5p-401274_11	GGTCCCAGTTGGTGACATGAACC	up	inf	1.9413e-05	2.71556e-06	0	20.005
256	PC-5p-255005_21	TAGAGATTCCACTATGGACCACGT	up	inf	0.00021624	7.4961e-05	0	15.0038
257	PC-3p-317688_16	CTTTGGTCTCGGTTCGTGGCACC	down	-inf	0.00018933	6.61757e-05	12.7084	0
258	PC-5p-286095_18	ATTTGGAGGATATGCAAGATGAG	up	inf	9.8964e-07	5.23339e-08	0	26.2566
259	PC-5p-86858_61	CAGGACGTTGCAACATTAACACC	up	inf	0.0089031	0.0082775	0	7.50188
260	PC-5p-326229_15	TGCACCTATAGAGGAAATTGGACC	up	inf	3.5357e-05	5.26095e-06	0	18.7547
261	PC-5p-826630_5	TGATTTTCAGAATACTCTAGTATT	down	-inf	3.0002e-05	7.18171e-06	15.8854	0
262	PC-5p-302247_17	GAAGTGGTTTAGACTGCACAGAGC	up	inf	0.0047231	0.0042058	0	8.7522
263	PC-3p-221592_25	CCGTTACGAACCGGCACTAAAGAC	up	inf	5.8799e-06	3.7561e-07	0	22.5056
264	PC-3p-134590_42	ATCACCCAGGGTGCAGAATAAGT	up	inf	5.4755e-07	1.41128e-08	0	27.5069
265	PC-5p-132465_42	TCTGTAAGCTAATATAAGAGC	up	inf	0.016948	0.0322432	0	6.25157
266	PC-5p-230487_24	CACGCTGCCCTGTGAGTCTGC	down	-inf	3.0002e-05	7.18171e-06	15.8854	0
267	PC-5p-581339_6	CGGTTCTGCAATCGGCACTAAAGG	up	inf	0.00021624	7.4961e-05	0	15.0038
268	PC-5p-88903_60	TGGACATCTGAGTAGCTCTCAGC	up	inf	0.0047231	0.0042058	0	8.7522
269	PC-5p-124304_45	AGCATCTGAGAAGCTCTCGGC	down	-inf	0.0031669	0.00267997	7.94272	0
270	PC-3p-51462_94	ATAGGCACCGATGCTTCAGA	up	inf	1.0676e-05	1.40307e-06	0	21.2553
271	PC-5p-88621_60	TAGAGATTTCAATGTGGATT	up	inf	0.00021624	7.4961e-05	0	15.0038
272	PC-5p-12689_280	TGATGGATTACATGTGGCATT	up	inf	0.016948	0.0322432	0	6.25157
273	PC-3p-372048_13	AACACAAACCGGTACTAAAGGGGC	up	inf	0.016948	0.0322432	0	6.25157
274	PC-3p-20350_195	CCATTGACCCAACTGCAGGTGC	down	-inf	0.0012261	0.000609765	9.53126	0
275	PC-3p-128202_43	CAGGCCCGTACGGCCCAGTAGGC	up	inf	0.0047231	0.0042058	0	8.7522
276	PC-3p-240790_23	AGCCCGTATCTCCCCTGACGTGC	up	inf	0.00021624	7.4961e-05	0	15.0038
277	PC-3p-351854_13	AACCGGGACTAAAGAGGGGCATT	up	inf	0.016948	0.0322432	0	6.25157
278	PC-3p-127716_44	GATTTTGGACCTGAATGACACACT	up	inf	0.0047231	0.0042058	0	8.7522
279	PC-5p-278824_19	TAAGAACCTCGACTAAAGGCCCGT	down	-inf	0.0031669	0.00267997	7.94272	0
280	PC-5p-310607_16	AAATGTAATTCTTTGTAGAGA	up	inf	0.0089031	0.0082775	0	7.50188
281	PC-3p-149888_38	TTGAATTTCTTCTATAAGCGCATC	up	inf	6.4516e-05	1.02031e-05	0	17.5044
282	PC-5p-367676_13	TTAACGAGTCGAGTCGAGCTAGC	up	inf	0.00011797	3.85107e-05	0	16.2541
283	PC-5p-374513_12	ATGCACCTATAGAGGAAATTTGAC	up	inf	1.0676e-05	1.40307e-06	0	21.2553
284	PC-5p-338045_14	CACACCTATGCCGACGGCCTAGCC	up	inf	0.016948	0.0322432	0	6.25157
285	PC-5p-224784_24	CGGTTGGTTACTTGAACCGGGACC	down	-inf	0.00018933	6.61757e-05	12.7084	0
286	PC-5p-124607_45	AAAACATTTGGACTTCTGTGCAGC	up	inf	0.00073299	0.00028519	0	12.5031
287	PC-5p-75914_69	CTGTTCACCTGTTAAATACT	up	inf	0.00021624	7.4961e-05	0	15.0038
288	PC-5p-131822_42	CAAGCCGACTGGGACTAATTGGCT	up	inf	0.00073299	0.00028519	0	12.5031
289	PC-5p-308354_16	CTTTAGTCCCGGTTGGAGCCACC	up	inf	0.0025243	0.00214081	0	10.0025
290	PC-5p-5166_548	ACATTTGGACTTATGTGCAGC	down	-inf	0.0031669	0.00267997	7.94272	0
291	PC-3p-426540_10	CTATAATGCCATATCCATATTACC	up	inf	0.016948	0.0322432	0	6.25157
292	PC-3p-167282_34	TAGTCGCGTTTCTTCTGGCCAACC	down	-inf	3.0002e-05	7.18171e-06	15.8854	0
293	PC-3p-19039_206	TTGTTAGTTAAATCTTTGGTC	down	-inf	0.0031669	0.00267997	7.94272	0
294	PC-5p-457315_9	CGGTTCATGGCACAAACTGATACT	up	inf	6.4516e-05	1.02031e-05	0	17.5044
295	PC-5p-123114_45	TAATGTAATACGTTTTTTGACACT	up	inf	0.00011797	3.85107e-05	0	16.2541
296	PC-3p-245942_22	GCCGGGCATTTAGGTAAAGTCACA	down	-inf	0.0031669	0.00267997	7.94272	0
297	PC-3p-266431_20	TAGTCCCGGTTGGTTGGACGAACC	up	inf	3.5357e-05	5.26095e-06	0	18.7547
298	PC-3p-483680_8	TGGCACGAACCGGTACTAAAGGCT	up	inf	0.0089031	0.0082775	0	7.50188
299	PC-3p-486453_8	ACAAATGGGCCTCAAAGATTCTA	up	inf	6.4516e-05	1.02031e-05	0	17.5044
300	PC-5p-196555_28	TTGGCTCGTCTCACTCAGGTC	down	-inf	0.00018933	6.61757e-05	12.7084	0
301	PC-5p-270275_20	ACAATGTGATGTGACTTTACT	up	inf	0.0089031	0.0082775	0	7.50188
302	PC-3p-59786_83	GTCTCTTCTGTAGAAATAGGCACC	up	inf	0.0047231	0.0042058	0	8.7522
303	PC-3p-238583_23	GCCATCAACCGGGACCAAAGGCC	up	inf	3.5357e-05	5.26095e-06	0	18.7547
304	PC-3p-27244_156	TCTCCTGTAGAAATAGGCACCGGT	down	-inf	0.0031669	0.00267997	7.94272	0
305	PC-3p-233601_23	TTGAATTTCCTCTATAAGCGCA	down	-inf	0.00047987	0.000290849	11.1198	0
306	PC-3p-262802_20	TGTTAGCATTGTAAACTCAAATCA	up	inf	0.0025243	0.00214081	0	10.0025
307	PC-3p-87164_61	TTGACAGTCAAAGTAAATCTCGA	up	inf	8.8819e-09	7.60656e-11	0	36.2591
308	PC-5p-27424_155	TCTGTAAACTAATATAAGACG	down	-inf	0.0031669	0.00267997	7.94272	0
309	PC-3p-253372_21	TCGAATTTCCTCTATGAGCGCATC	down	-inf	1.9505e-06	1.77322e-07	20.6511	0
310	PC-3p-253855_21	TTCAATTTCCTCTATAAGCGCATC	up	inf	0.016948	0.0322432	0	6.25157
311	PC-3p-43733_108	TTGCCGTATGCATAGCCCTGC	down	-inf	0.0012261	0.000609765	9.53126	0
312	PC-5p-7129_433	TGGTGGCTTGAACCGGGACC	up	inf	0.0089031	0.0082775	0	7.50188
313	PC-5p-252031_21	TCCTTTTCCAATGAACACT	down	-inf	0.0012261	0.000609765	9.53126	0
314	PC-5p-192232_29	GCCACCAACCGGTACTAAAGGCCC	up	inf	0.016948	0.0322432	0	6.25157
315	PC-5p-355381_13	AGTAGAATCTAGGATAAATCGTTC	up	inf	0.00011797	3.85107e-05	0	16.2541
316	PC-3p-322713_15	CCTTTAGTCCCGGTTGGTGCC	down	-inf	0.0031669	0.00267997	7.94272	0
317	PC-3p-38924_118	ACCGGGACTAAAGGGTGCGATGCC	down	-inf	7.888e-07	8.45774e-08	22.2396	0
318	PC-5p-112048_49	TTTGTAGAGATTCCACTATG	up	inf	6.4516e-05	1.02031e-05	0	17.5044
319	PC-3p-243386_22	TAGTATCAGTTTGTGCCATGAACC	up	inf	0.00073299	0.00028519	0	12.5031
320	PC-3p-160213_35	CAACCGGGACCAAAAGGCATCCA	up	inf	9.8964e-07	5.23339e-08	0	26.2566
321	PC-5p-421935_11	GGTTCGTGGCTGAAACCGGGACT	up	inf	0.016948	0.0322432	0	6.25157
322	PC-5p-226567_24	TAGCTTTAAGCCTTGAGGAATAG	down	-inf	0.0012261	0.000609765	9.53126	0
323	PC-5p-155833_36	TCTATGAATAAATATAAGAAC	down	-inf	0.0012261	0.000609765	9.53126	0
324	PC-3p-60177_83	CCTGTCAGTGACCCAACTGCGCC	up	inf	0.0089031	0.0082775	0	7.50188
325	PC-3p-94301_57	AACCACGACGAGTAAATCGGAACG	down	-inf	0.0031669	0.00267997	7.94272	0
326	PC-5p-44783_106	CCGTTCCAAAATGTAAGACC	up	inf	0.016948	0.0322432	0	6.25157
327	PC-5p-63221_80	TCTGTAAACTAACATAAGAGC	down	-inf	0.0012261	0.000609765	9.53126	0
328	PC-3p-31078_141	CCAACTAAAATTGACATCCTC	up	inf	0.016948	0.0322432	0	6.25157
329	PC-3p-223274_25	ATACGAACTCAGAAAAATGCAAAT	up	inf	3.5357e-05	5.26095e-06	0	18.7547
330	mdm-miR396c_L-1_1ss21TA	TCCACAGCTTTCTTGAACTA	up	1.01958	0.00021571	0.000225543	52.4219	106.277
331	PC-3p-36301_125	ACGAACCGGTACTAATGGGCATC	up	1.02655	0.0073825	0.00777382	27.0052	55.0138
332	PC-3p-116492_47	TGAATTTCCTCTATAAGCGCATT	up	1.0331	0.038286	0.0442699	15.8854	32.5082
333	osa-miR396e-5p_R+1	TCCACAGGCTTTCTTGAACTGA	up	1.0331	6.1937e-21	3.28793e-21	325.651	666.417
334	PC-3p-73008_71	CAATGTGTATTTGGAATTTGGACC	up	1.04161	0.016959	0.017456	20.6511	42.5107
335	PC-5p-90612_59	TTGGTACAAAGTTCAGCAAGAGC	up	1.04161	0.016959	0.017456	20.6511	42.5107
336	tae-MIR1122b-p5_1ss13TG	ATGTAAGTCTTTGTAGAGATT	up	1.04315	8.603e-07	5.95542e-07	87.3699	180.045
337	PC-3p-27468_155	TTAATTTTCCTCTATAAGCGCATC	up	1.0469	0.0076678	0.00624005	25.4167	52.5132
338	PC-3p-19026_206	TCTCTCCTGTAGAAATAGGCACC	up	1.05148	0.00024065	0.000257546	47.6563	98.7748
339	PC-5p-15557_240	TTTAGCGCCGGTTCGTGACGAAC	up	1.05192	1.7448e-05	1.41679e-05	65.1303	135.034
340	bdi-MIR5164-p5_2ss13CG19CT	TGTCTAGATACGGATGTATC	up	1.05313	0.025885	0.0270839	17.474	36.2591
341	PC-3p-26655_159	CTTCTGTAGAAATAGGCACC	up	1.05313	8.3357e-06	7.91714e-06	69.8959	145.036
342	osa-miR396d_L-1_2ss20GT21GA	CCACAGGCTTTCTTGAACTA	up	1.05362	7.4935e-22	2.46661e-22	324.063	672.669
343	tae-miR9675-3p	TTTATGATCACTCTCGTTTTG	up	1.05668	0.011586	0.0145668	22.2396	46.2616
344	ptc-MIR6478-p5_2ss5CT20GA	CGACTTTAGCTCAGTTGGTAGAG	up	1.07989	4.0196e-05	3.73728e-05	55.599	117.529
345	PC-3p-268699_20	CGTTATGAACTGGCGCTAAAGCCC	up	1.08754	0.02676	0.0327783	15.8854	33.7585
346	PC-3p-82707_64	CTATTTCGAAAGACTTGAAGCGAA	up	1.09199	0.0005608	0.000626336	38.1251	81.2704
347	PC-3p-48449_99	TGAATTTCCTCTATAAGTGCATC	up	1.09819	0.00038952	0.000441429	39.7136	85.0213
348	bdi-MIR7775-p5_1ss11AT	AAACCGGTTTTTTCTGAAGCACC	up	1.11402	0.040943	0.042698	12.7084	27.5069
349	PC-3p-140803_40	GATGTAACTTACACCTGACC	up	1.11402	0.040943	0.042698	12.7084	27.5069
350	PC-3p-61515_82	GTCACCAACCGGGACCAAAGGCC	up	1.13263	0.0057258	0.00589692	22.2396	48.7622
351	sbi-MIR6233-p3_2ss16AG23CA	TTGGTTTTGGTAATTGATGACAA	up	1.14001	0.018522	0.0240735	15.8854	35.0088
352	tae-MIR1121-p5_2ss15TA20TC	CTGTAAAGAAATATAAGAGC	up	1.14935	5.938e-07	6.22883e-07	69.8959	155.039
353	osa-miR396d_L-1R-2	CCACAGGCTTTCTTGAAC	up	1.14935	0.012549	0.0105621	17.474	38.7597
354	PC-3p-72285_72	AGGTTGTATTTTCTCTATAGGCGC	up	1.15709	0.0085341	0.00738448	19.0625	42.5107
355	hvu-miR444b_L-1	GCAGTTGCTGTCTCAAGCTT	up	1.16916	0.04174	0.0449844	11.1198	25.0063
356	PC-5p-23294_176	AGAACCGCGACTAAAGGTCCTCC	up	1.17815	0.027914	0.030988	12.7084	28.7572
357	PC-5p-139154_40	GTGGGAATTTTAGTAGTAGCGCC	up	1.17815	0.027914	0.030988	12.7084	28.7572
358	PC-3p-79602_66	CCCGGCAGTTAGGTAAAGTCACA	up	1.19891	0.0058777	0.00535427	19.0625	43.761
359	PC-5p-39342_117	CCGTAAATTAATATAAGAGC	up	1.19891	0.0058777	0.00535427	19.0625	43.761
360	PC-3p-18816_208	CTCCTGTAGAAATAGGCACC	up	1.20713	1.1103e-05	1.40814e-05	47.6563	110.028
361	PC-5p-32351_137	TTAGAGATTTCACTATAGACT	up	1.22018	4.7398e-05	3.97425e-05	39.7136	92.5232
362	tae-MIR5048-p5_1ss19TC	TAGACCTAGACATGCAAGCA	up	1.23955	0.00061701	0.000695348	27.0052	63.766
363	PC-3p-96396_56	TGAATTTCCTCTATAAGCGC	up	1.23955	0.0058832	0.00544986	17.474	41.2604
364	PC-3p-17404_221	TTGAATTTCCTCTATAAGTGCATC	up	1.25945	3.2709e-05	2.91702e-05	38.1251	91.2729
365	PC-5p-110928_50	TTTAGTCCCGGTTGGTGGCACC	up	1.29844	0.012587	0.0159269	12.7084	31.2578
366	PC-5p-73907_70	ACGAGACCGACTGCGGTGGGAGC	up	1.3044	1.7563e-06	1.54541e-06	46.0678	113.779
367	PC-5p-34793_129	CTTGTCGCAGATATGAATGTATC	up	1.31451	7.3732e-06	7.92742e-06	39.7136	98.7748
368	PC-3p-79163_66	TAAATTTCCTCTATAAGCGCATC	up	1.31755	0.0018403	0.00140023	19.0625	47.5119
369	ptc-miR6478_R+4_1ss21GA	CCGACCTTAGCTCAGTTGGTAGAGC	up	1.3226	1.3369e-09	5.28516e-10	71.4845	178.795
370	PC-3p-624_3119	TGAATTTCCTCTATAAGCGCATC	up	1.34517	0	1.12319e-104	843.517	2143.04
371	PC-5p-31907_138	TGACCGTAAATTTAACTACC	up	1.39155	0.00018385	0.000149959	23.8282	62.5157
372	PC-5p-118872_46	GGTTTGAGGGCCGAAATCGGAAGC	up	1.39155	0.018008	0.0271252	9.53126	25.0063
373	PC-3p-246801_22	CAAGGCCTGAAGCTAAGCAACGT	up	1.42012	0.026587	0.0393275	7.94272	21.2553
374	ptc-miR6478_L-1R+2_1ss21GA	CGACCTTAGCTCAGTTGGTAGA	up	1.42447	1.4138e-18	2.7125e-19	123.906	332.583
375	PC-3p-127382_44	GAATTTAGGTCGAATTTTCT	up	1.43219	0.0079758	0.00759626	11.1198	30.0075
376	PC-3p-44988_105	TCTTCTGTAGAAATAGGCACCGGT	up	1.43219	0.0079758	0.00759626	11.1198	30.0075
377	PC-5p-7283_426	TGAAGGTAGTAACTTAGACTAGT	up	1.43219	0.0079758	0.00759626	11.1198	30.0075
378	PC-5p-91077_59	TTGGTACAAAGTTCAGCAAGAGCC	up	1.43219	0.0079758	0.00759626	11.1198	30.0075
379	gra-MIR8645-p5_2ss12TG17AG_4	TGAACCAATTTGAACTGTGAA	up	1.43436	5.3482e-20	1.47017e-20	131.849	356.339
380	gra-MIR8645-p5_2ss12TG17AG_2	TGAACCAATTTGAACTGTG	up	1.43436	5.3482e-20	1.47017e-20	131.849	356.339
381	gra-MIR8645-p5_2ss12TG17AG_1	TGAACCAATTTGAACTGT	up	1.43436	5.3482e-20	1.47017e-20	131.849	356.339
382	gra-MIR8645-p5_2ss12TG17AG_3	TGAACCAATTTGAACTGTGA	up	1.43436	5.3482e-20	1.47017e-20	131.849	356.339
383	PC-5p-20295_196	ATGGACAATTACGGTGAAATGTTC	up	1.44513	6.7124e-10	4.23429e-10	58.7761	160.04
384	hvu-miR1120_L-3	TTCTTATATTATGGGACGGAG	up	1.44749	2.4154e-06	1.81801e-06	34.1537	93.1484
385	ata-miR9772a-3p	AGGGGGCAATCTCACCTCAAC	up	1.46194	0.0003588	0.00033148	19.0625	52.5132
386	PC-3p-114196_48	TGGTAATTGATGACAATCTCTAT	up	1.46194	0.011624	0.0188635	9.53126	26.2566
387	ata-miR5062b-5p_L+2R-5	ATGCGGATTTTTCACCAAGAT	up	1.47562	5.3685e-05	5.1352e-05	23.8282	66.2666
388	PC-3p-35125_128	ATTCCAAAAGGTTTGAAGCTAAT	up	1.47771	9.9459e-08	5.16275e-08	41.3021	115.029
389	PC-5p-2644_921	GATAAGGTAGTAATAATGTCATA	up	1.50202	4.1924e-37	1.47555e-38	225.573	638.91
390	PC-3p-61397_82	TTTTTTGTCCAGGACACATAC	up	1.50258	0.016944	0.0182154	7.94272	22.5056
391	PC-5p-85234_62	AGATAAGCTAGTAATAATGTCATA	up	1.50258	3.5312e-05	2.47028e-05	23.8282	67.5169
392	PC-5p-232423_24	TTTCAACTTATTTGGACTCTGAG	up	1.54767	0.0033086	0.00239001	11.1198	32.5082
393	PC-3p-33755_132	TCTCTTCTGTAGAAATAGGCACC	up	1.5564	1.0835e-06	7.53117e-07	30.1823	88.7723
394	tae-MIR9783-p3_2ss4AG17AC	ATAGGCACCGGTGCTTCAGA	up	1.57515	2.1199e-05	1.50986e-05	22.2396	66.2666
395	osa-miR166a-3p_L-1_1ss2CT	TGGACCAGGCTTCATTCCCC	up	1.58058	9.8169e-06	1.15636e-05	23.8282	71.2679
396	PC-3p-60161_83	TATGAATTTAGGTTGAATTTT	up	1.598	2.9693e-05	2.52782e-05	20.6511	62.5157
397	bdi-MIR7757-p5_1ss5AG	TTATGAGCTCATTGAAGTAAC	up	1.59972	0	3.24235e-147	745.027	2258.07
398	PC-5p-19400_202	ATAATAGACAAGTCTTTTGA	up	1.62142	9.0145e-05	6.53206e-05	17.474	53.7635
399	PC-5p-5032_560	ACGGCAAAGCCGTCGGCATA	up	1.62142	9.0145e-05	6.53206e-05	17.474	53.7635
400	bdi-miR5054_L+1_2	TTCCCCACGGTCGGCGCCA	up	1.65459	0.00012565	0.000109401	15.8854	50.0125
401	bdi-miR5054_L+1_1	ATCCCCACGGTCGGCGCCA	up	1.65459	0.00012565	0.000109401	15.8854	50.0125
402	ata-MIR169d-p3_1ss9GT	TTGTCCTTTGCTACACCTAGT	up	1.65459	0.0066964	0.00813068	7.94272	25.0063
403	gma-miR6300_R+6	GTCGTTGTAGTATAGTGGTAAGTA	up	1.65459	0.0029741	0.0040708	9.53126	30.0075
404	PC-3p-165313_34	TTTTTGGTGAGAGCTCCTCAGAT	up	1.65459	0.0066964	0.00813068	7.94272	25.0063
405	tae-MIR1122a-p3_1ss21CT	TATTTTAGAGTGTAGATTCATT	up	1.67296	1.5188e-14	3.93008e-15	61.9532	197.55
406	tae-MIR1120c-p3_1ss11TA	TTCTTATATTATGGGACAGAG	up	1.68433	0.0023548	0.00272575	9.53126	30.6327
407	PC-3p-93240_58	TGCTGAACTTCATACCAAAAAGC	up	1.69898	0.00038153	0.000535566	12.7084	41.2604
408	PC-5p-1338_1601	CTGTAAACTAATATAAGAGC	up	1.70189	5.3544e-12	2.1653e-12	47.6563	155.039
409	PC-5p-262536_20	CATCCATGTCTGGGGCGCCGTCGC	up	1.72497	0.0041603	0.00536598	7.94272	26.2566
410	PC-5p-128918_43	ATGCTTGCAGCGCATAGTAATGCC	up	1.74205	0.00023992	0.000236091	12.7084	42.5107
411	PC-5p-136913_41	ATGTGACTTGACTTAACTGCC	up	1.80143	0.00032732	0.000301739	11.1198	38.7597
412	PC-3p-73230_71	TATGAATTTAGGTTGAATTTTCT	up	1.82451	9.3564e-05	0.000102128	12.7084	45.0113
413	osa-miR399d_L-1	GCCAAAGGAGAGTTGCCCTG	up	1.85622	0.0015744	0.00147826	7.94272	28.7572
414	PC-5p-133455_42	ATAATTGTCAGAGAAATGGAT	up	1.86404	5.8058e-05	6.67319e-05	12.7084	46.2616
415	ptc-miR6478_L-1R+4_1ss21GA	CGACCTTAGCTCAGTTGGTAGAGC	up	1.87698	2.745e-08	1.14316e-08	23.8282	87.522
416	osa-miR166g-3p_L+1_1ss21TC	ATCGGACCAGGCTTCATTCCCC	up	1.91762	0.00096016	0.000949788	7.94272	30.0075
417	tae-MIR9654b-p5_1ss21GC	GCTTCAAGCCTTGAGGAATACGG	up	1.91993	9.6549e-08	8.2571e-08	20.6511	78.1446
418	tae-MIR1136-p3_1ss13AG	ATTTTAGTTCTAGATACATCCATT	up	1.97651	2.5556e-09	8.51129e-10	23.8282	93.7735
419	PC-3p-190931_29	GTGGTCCATAGTGGAATCTCTATA	up	1.97651	0.00058261	0.000606801	7.94272	31.2578
420	PC-3p-61653_81	ATGGAGTGATGATTCTGGGAGA	up	1.97651	0.00058261	0.000606801	7.94272	31.2578
421	osa-miR396e-5p_L-1_1ss13CT	CCACAGGCTTTTTTGAACTG	up	2.00508	7.0524e-07	4.27833e-07	15.8854	63.766
422	PC-3p-15592_240	TGATTTTCCTCTATAAGCGCACC	up	2.04453	4.1787e-18	2.47365e-19	46.0678	190.048
423	PC-5p-136564_41	GGAGTCCTGATAGGATAATTCAC	up	2.08754	0.00021165	0.000153492	7.94272	33.7585
424	PC-3p-100319_54	TTGGATTTCCTCTATAAGCGCATC	up	2.14001	0.00012681	9.61876e-05	7.94272	35.0088
425	PC-5p-112714_49	GCGCTACCGCCGCTGCCCGGACA	up	2.19891	1.3133e-05	1.38325e-05	9.53126	43.761
426	bdi-MIR7757-p5_1ss14AG	AAATAGAAGCATGGTTCAAC	up	2.31755	2.7792e-06	2.03421e-06	9.53126	47.5119
427	ptc-MIR6478-p5_2ss19TC20GA	CGACCTTAGCTCAGTTGGCA	up	2.46194	3.6144e-08	9.37339e-09	11.1198	61.2654
428	PC-3p-135057_41	TTGAATTTCCTCTATAAGCGTATC	up	2.50258	1.8936e-06	1.18659e-06	7.94272	45.0113
429	hvu-MIR6191-p5_1ss9AG	CTTGTCTTGGATTTGTCTAGATA	up	2.7077	9.7457e-08	3.05719e-08	7.94272	51.888
430	ata-miR164a-5p	TGGAGAAGCAGGGCACGTGCT	up	2.8696	7.412e-05	8.27741e-05	3.7066	27.0901
