# Supplementary material for: Small RNA, Transcriptome and Degradome Analysis of the Transgenerational Heat Stress Response Network in Durum Wheat
Source: Int J Mol Sci. 2021 May 24;22(11):5532. doi: 10.3390/ijms22115532 (PMC8197280; doi:10.3390/ijms22115532)
Supplement: Supplementary file 1 [file ijms-22-05532-s001.zip › Table S5.xlsx]

## Sheet: AuCC_L vs AuCC_G
Table S5. Differentially expressed miRNAs* (p <0.05 and |logfoldchange|>1) with tissue-specific pattern.
*Number of up-regulated miRNAs: 454. Number of down-regulated miRNAs: 466.
Index	miRNA name	miRNA sequence	Regulation pattern	log2(fold_change)	pvalue(chi_square_2x2)	pvalue(fisher_test)	AuCC_G (normalised reads count)	AuCC_L (normalised reads count)
1	tae-miR9654b-3p_L+1_1ss20GT	ATTCCGAAAGGCTTGAAGCTAAT	down	-9.45708	0	0	6610.18	9.40481
2	ata-miR396e-5p	TTCCACAGCTTTCTTGAACTG	down	-7.73544	0	0	12025.4	56.4288
3	PC-3p-280_7641	TTGAATTTCCTCTATAAGCGCATC	down	-7.34466	0	0	4585.99	28.2144
4	tae-miR9659-3p	TCCAATGGTTGTTCACGGCATC	down	-6.91575	0	0	8831.87	73.1485
5	osa-miR319a-3p.2-3p_R+1	TTGGACTGAAGGGTGCTCCCT	down	-6.86363	0	0	3529.09	30.3044
6	tae-MIR9655-p5	TCGGCTACTTCCTTTCCCTTGC	down	-6.4839	0	0	6827.78	76.2834
7	tae-miR9666b-3p	CGGTTGGGCTGTATGATGGCGA	down	-6.36181	0	1.6807e-139	429.708	5.22489
8	PC-3p-13108_274	AGTTGGATCATCTATTTGAGA	down	-5.57276	3.9167e-64	4.08273e-78	248.682	5.22489
9	tae-MIR9653b-p3	TTGAAGACTTTGGCCATGTCC	down	-5.39218	0	4.27775e-135	438.85	10.4498
10	PC-3p-585_3369	TTGGATCATCTATTTGAGAAC	down	-5.02338	0	0	1971.17	60.6087
11	cas-miR5139_L-1	AACCTGGCTCTGATACCA	down	-4.63504	0	5.09664e-111	389.48	15.6747
12	PC-5p-3915_671	ACTTAGTCTTGGCACTATAAATTT	down	-4.59864	5.7535e-80	1.36652e-93	329.138	13.5847
13	tae-MIR9652-p3	TAGAAGCTTAATGAGAACATG	down	-4.30972	0	2.24874e-119	435.193	21.9445
14	osa-miR5077_L-1_1ss5GA	TTCACGTCGGGTTCACCA	down	-4.24018	1.7853e-24	3.03773e-28	98.7414	5.22489
15	tae-miR9658-3p_1ss9GT	ATCGTTCTTGGTGAATAGGCC	down	-4.18573	0	1.53085e-178	665.59	36.5742
16	vvi-miR396a	TTCCACAGCTTTCTTGAACTA	down	-4.153	3.2875e-27	3.60183e-31	111.541	6.26987
17	PC-3p-25772_163	ACTTAAGATATGTTCCCTCACATT	down	-4.12915	1.5252e-22	2.08959e-25	91.4272	5.22489
18	cas-miR5139_L-1_1ss5CT	AACTTGGCTCTGATACCA	down	-4.1049	3.0258e-26	5.61982e-30	107.884	6.26987
19	ata-miR390-5p_1ss9GT	AAGCTCAGTAGGGATAGCGCC	down	-4.01367	4.0218e-51	5.92885e-58	219.425	13.5847
20	ata-miR167d-3p	AGGTCATGTGGCAGCTTCATT	down	-3.80722	0	1.3578e-140	555.877	39.7092
21	ata-miR169g-3p_L+1R-1	CGGCGAGTTGTTCTTGGCTAC	down	-3.74268	1.4355e-62	1.18137e-70	279.767	20.8996
22	ath-miR8175_L-2	TCCCCGGCAACGGCGCCA	down	-3.54419	3.3165e-71	6.50128e-80	329.138	28.2144
23	bdi-miR1878-3p_1ss14AG	ATTTGTAGTGTTCGGATTGAGTTT	down	-3.54212	0	1.16876e-102	426.051	36.5742
24	osa-miR5072_L-4	TCCCCAGCGGAGTCGCCA	down	-3.39218	6.4952e-13	4.07892e-14	54.8563	5.22489
25	PC-5p-43259_109	AGCGCTACCGCCGCTGCCCGGACA	down	-3.39218	6.4952e-13	4.07892e-14	54.8563	5.22489
26	tae-miR9777_L+2	GCAGCAAACATATCTGAGCACA	down	-3.29265	5.8889e-12	6.16143e-13	51.1992	5.22489
27	gra-MIR8678-p5_2ss11GA17CG	AACCAATTTGAACTGTGA	down	-3.26665	7.565e-18	1.63513e-19	80.4559	8.35983
28	tae-MIR9658-p5	CCGATTCTCCCAGAATTTTGA	down	-3.26039	5.8222e-44	2.53717e-48	210.283	21.9445
29	PC-5p-10070_333	CGTGATCCAAATAGTTATTCTAAT	down	-3.25468	1.0364e-23	2.3582e-26	109.713	11.4948
30	PC-5p-59373_84	TTGGCTGACAATTAGATTAAT	down	-3.18573	5.3149e-11	4.76927e-12	47.5421	5.22489
31	sbi-MIR437d-p3_2ss13AG21TC	CATTTTCCTATAGACTTGGTC	down	-3.16979	1.3161e-66	4.95356e-73	329.138	36.5742
32	PC-3p-34220_131	AAATTTACAGTCAAACTTGGATCT	down	-2.99987	9.9035e-13	6.30424e-14	58.5134	7.31485
33	PC-3p-24058_172	CGTCACGAACCGGCACTAAAGGCC	down	-2.97715	4.5548e-14	4.09358e-15	65.8276	8.35983
34	gma-miR6300_R+5	GTCGTTGTAGTATAGTGGTAAGT	down	-2.90676	4.6492e-22	1.6505e-23	109.713	14.6297
35	PC-3p-8909_365	TCTCCTGTAGAAATAGGCACC	down	-2.84904	4.0892e-25	7.20435e-27	127.998	17.7646
36	ptc-miR6478_R+4_2ss6CT21GA	CCGACTTTAGCTCAGTTGGTAGAGC	down	-2.79145	1.0974e-31	5.50435e-34	166.397	24.0345
37	PC-5p-61246_82	TCTGTAAATAAATATAAGATC	down	-2.73322	1.1092e-07	5.07805e-08	34.7423	5.22489
38	PC-3p-127914_43	GAGTCTGATACCATGTGAGAGTTG	down	-2.70031	6.4253e-10	1.61372e-10	47.5421	7.31485
39	tae-miR9652-5p	CCTGTTTGTCATTAAGTTTCTT	down	-2.69421	0	6.22754e-188	987.414	152.567
40	PC-3p-27912_153	TCTCCTGTAGAAATAGGCATC	down	-2.68169	1.0823e-15	4.26875e-16	80.4559	12.5397
41	ptc-miR6478_1ss21GA	CCGACCTTAGCTCAGTTGGTA	down	-2.67257	0	2.10357e-127	672.904	105.543
42	csi-miR399f-3p_1ss9GT	CGCCAAAGTAGAATTGCCCTG	down	-2.58483	5.44e-09	1.88217e-09	43.885	7.31485
43	ptc-miR6478_L-1R-1_1ss6CT	CGACTTTAGCTCAGTTGGT	down	-2.58483	5.3034e-24	1.48702e-25	131.655	21.9445
44	PC-5p-74487_70	AAGACCGATTGCGGCGGGAGC	down	-2.57276	9.5958e-07	6.06865e-07	31.0852	5.22489
45	ptc-miR6478_R-2	CCGACCTTAGCTCAGTTGG	down	-2.56906	9.596e-26	1.7968e-27	142.626	24.0345
46	osa-miR396d_L-1_2ss20GT21GA	CCACAGGCTTTCTTGAACTA	down	-2.56211	2.8286e-18	3.60848e-19	98.7414	16.7197
47	bdi-MIR5164-p5_2ss14CG20CT_2	TTGTCTAGATACGGATGTATC	down	-2.43525	1.2906e-11	2.72746e-12	62.1705	11.4948
48	bdi-MIR5164-p5_2ss14CG20CT_1	TTGTCTAGATACGGATGTAT	down	-2.43525	1.2906e-11	2.72746e-12	62.1705	11.4948
49	ata-miR166a-3p_1ss9GT	TCGGACCATGCTTCATTCCCC	down	-2.39824	0	0	7344.95	1393.3
50	osa-miR396d	TCCACAGGCTTTCTTGAACGG	down	-2.39218	8.1433e-06	7.14872e-06	27.4282	5.22489
51	ptc-miR6478_R+4_1ss21GA	CCGACCTTAGCTCAGTTGGTAGAGC	down	-2.39218	4.6309e-26	1.32627e-27	153.598	29.2594
52	bdi-miR169c-3p_L+1_2ss6GA13CT	CGGCAAGTTGTCTTTGGCTAC	down	-2.31418	7.3691e-17	1.29625e-17	98.7414	19.8546
53	tae-MIR5384-p5	TTCGCCGGTCGCGCGTTCCCC	down	-2.2715	3.8129e-84	1.07586e-88	544.906	112.858
54	ptc-miR6478_2ss6CT21GA	CCGACTTTAGCTCAGTTGGTA	down	-2.24579	3.942e-58	2.72532e-61	376.68	79.4184
55	PC-5p-132465_42	TCTGTAAGCTAATATAAGAGC	down	-2.18573	6.727e-05	4.41898e-05	23.7711	5.22489
56	PC-5p-25986_162	TCCGTAAATTAATATAAGAGC	down	-2.16086	1.3421e-07	5.76131e-08	42.0565	9.40481
57	osa-miR396e-5p_R-1	TCCACAGGCTTTCTTGAACT	down	-2.15411	0	4.09711e-106	693.018	155.702
58	ath-miR8175_L+2	TCGATCCCCGGCAACGGCGCCA	down	-2.12915	2.3541e-05	2.56651e-05	27.4282	6.26987
59	ptc-MIR6478-p5_1ss6CT_2	CCGACTTTAGCTCAGTTGGT	down	-2.06011	4.8984e-66	1.2225e-68	466.279	111.813
60	ptc-MIR6478-p5_1ss6CT_1	CCGACTTTAGCTCAGTTG	down	-2.06011	4.8984e-66	1.2225e-68	466.279	111.813
61	tae-miR9660-5p_L+1	CTTGCGAGCAACGGATGAATC	down	-2.04169	1.3247e-11	9.25307e-12	73.1417	17.7646
62	tae-MIR1128-p5_1ss7AG_1	CGTCCGGAAATACTTGTCATC	down	-1.98779	7.4779e-10	7.29512e-10	62.1705	15.6747
63	tae-MIR1128-p5_1ss7AG_2	CGTCCGGAAATACTTGTCATCAAA	down	-1.98779	7.4779e-10	7.29512e-10	62.1705	15.6747
64	gra-MIR166d-p3	TCGGACCAGGCTTCATTCCCA	down	-1.98779	7.6804e-35	7.0565e-36	248.682	62.6987
65	tae-MIR1137a-p5_2ss9GA20GC	TCCAAAATAGATGACCCAACT	down	-1.96657	0	2.33135e-248	1801.12	460.835
66	tae-miR9774_R+1	CAAGATATTGGGTATTTCTGTCT	down	-1.93594	0	0	5269.86	1377.28
67	ttu-miR160	TGCCTGGCTCCCTGTATGCCA	down	-1.93527	3.3552e-88	4.24815e-91	667.418	174.511
68	ptc-miR6478_R-1	CCGACCTTAGCTCAGTTGGT	down	-1.92862	4.9883e-69	2.73239e-71	521.135	136.892
69	PC-3p-20517_194	AGTGACCCAACTGCACCCTGC	down	-1.88522	7.4779e-06	4.85578e-06	34.7423	9.40481
70	bdi-MIR171a-p5	TGATTGAGCCGCGCCAATATC	down	-1.84366	1.8621e-51	3.28241e-53	403.194	112.335
71	PC-5p-11795_295	TTAGGGTTTAGGATTCAGGCC	down	-1.84117	2.7862e-11	1.50055e-11	78.6274	21.9445
72	PC-3p-1834_1238	GCTCCCCCTTCGAGCGTGGCC	down	-1.8387	3.0739e-64	2.65342e-66	508.335	142.117
73	gra-MIR8645-p5_2ss12TG17AG_4	TGAACCAATTTGAACTGTGAA	down	-1.83188	7.3675e-15	2.49517e-15	107.884	30.3044
74	gra-MIR8645-p5_2ss12TG17AG_2	TGAACCAATTTGAACTGTG	down	-1.83188	7.3675e-15	2.49517e-15	107.884	30.3044
75	gra-MIR8645-p5_2ss12TG17AG_1	TGAACCAATTTGAACTGT	down	-1.83188	7.3675e-15	2.49517e-15	107.884	30.3044
76	gra-MIR8645-p5_2ss12TG17AG_3	TGAACCAATTTGAACTGTGA	down	-1.83188	7.3675e-15	2.49517e-15	107.884	30.3044
77	PC-5p-48984_98	AATTTAATCAACAAGACCGACTGC	down	-1.80722	0.00016869	0.000139002	25.5996	7.31485
78	tae-miR6197-5p	TCTGTAAACAAATGTAGGACG	down	-1.80722	0.0014764	0.00245784	18.2854	5.22489
79	PC-3p-61653_81	ATGGAGTGATGATTCTGGGAGA	down	-1.80722	0.0014764	0.00245784	18.2854	5.22489
80	PC-5p-124248_45	CGGTTGGTGGCTTGAACCGGGACC	down	-1.80722	0.0004963	0.000430254	21.9425	6.26987
81	PC-5p-131822_42	CAAGCCGACTGGGACTAATTGGCT	down	-1.80722	0.0014764	0.00245784	18.2854	5.22489
82	tae-miR1137b-5p_1ss10GA	TCCGTTCCAAAATAGATGACC	down	-1.74011	4.1191e-64	8.26782e-66	537.592	160.927
83	PC-5p-37056_123	TCTGTAAACTAATGTAAGAGC	down	-1.74011	6.3014e-06	4.67772e-06	38.3994	11.4948
84	zma-miR156l-3p	GCTCACTGCTCTATCTGTCACC	down	-1.71976	3.0273e-08	2.63227e-08	58.5134	17.7646
85	ata-miR164b-5p	TGGAGAAGCAGGGCACGTGCA	down	-1.71576	0	1.23873e-127	1070.92	326.033
86	tae-miR164	TGGAGAAGCAGGGCACGTGCA	down	-1.71576	0	1.23873e-127	1070.92	326.033
87	ptc-miR6478_R+2_1ss21GA	CCGACCTTAGCTCAGTTGGTAGA	down	-1.71151	1.7811e-59	4.69602e-61	506.507	154.657
88	bdi-MIR7775-p5_1ss12AT	TAAACCGGTTTTTTCTGAAGCACC	down	-1.70769	2.4372e-07	3.92622e-07	51.1992	15.6747
89	tae-MIR9662b-p5_1ss8CG	CGGCTCTGTGGTGTTCAAGC	down	-1.66347	0	0	4938.9	1559.11
90	PC-5p-69934_73	TTTAGTCGCGGTTGCTTAAGAACC	down	-1.65522	0.004005	0.00689948	16.4569	5.22489
91	bdi-miR171b	TGATTGAGCCGTGCCAATATC	down	-1.6229	4.6756e-59	2.07606e-60	532.655	172.944
92	ata-miR171b-3p	TGATTGAGCCGTGCCAATATC	down	-1.6229	4.6756e-59	2.07606e-60	532.655	172.944
93	osa-miR171a_1ss12CT	TGATTGAGCCGTGCCAATATC	down	-1.6229	4.6756e-59	2.07606e-60	532.655	172.944
94	tae-miR171a	TGATTGAGCCGTGCCAATATC	down	-1.6229	4.6756e-59	2.07606e-60	532.655	172.944
95	PC-3p-80696_65	GTGATAATGGTAGCACCGAT	down	-1.61458	0.00039892	0.000379894	25.5996	8.35983
96	bdi-miR7731-5p_2ss8TC21AC	TTCCAAACTCCTGAGCAAACCTAT	down	-1.61036	4.2846e-35	4.69037e-36	312.681	102.408
97	PC-5p-32351_137	TTAGAGATTTCACTATAGACT	down	-1.54419	0.0035049	0.00367976	18.2854	6.26987
98	osa-miR396e-5p	TCCACAGGCTTTCTTGAACTG	down	-1.39672	0	0	63225.6	24012.6
99	hvu-MIR5049a-p5_2ss6TA20TA	TCTGTACCTAAATACTTGTAGT	down	-1.39218	0.0090023	0.0101855	16.4569	6.26987
100	gma-miR482b-3p	TCTTCCCTACACCTCCCATACC	down	-1.39218	0.00022081	0.000310174	32.9138	12.5397
101	PC-3p-100827_54	TGGACGAGTAATTCCGAACGG	down	-1.39218	0.0090023	0.0101855	16.4569	6.26987
102	osa-miR396d_1ss20GA	TCCACAGGCTTTCTTGAACAG	down	-1.34779	0.00063025	0.000654956	29.2567	11.4948
103	ptc-miR6478_R+2_2ss6CT21GA	CCGACTTTAGCTCAGTTGGTAGA	down	-1.32805	3.4059e-17	2.40232e-17	181.026	72.1035
104	tae-miR9673-5p	TAAGAAGCAAATAGCACATG	down	-1.3218	0.0075398	0.00829178	18.2854	7.31485
105	PC-3p-135816_41	CACTAGTGCAGCGCCTGAGAGCTA	down	-1.3218	0.0075398	0.00829178	18.2854	7.31485
106	osa-miR5071_2ss15GA18GT	TCAAGCATCATATCATGTACA	down	-1.29265	8.0292e-07	7.14958e-07	63.999	26.1245
107	PC-3p-71380_72	ACCGGGACTAATGTGAATATTGCC	down	-1.29265	0.0018034	0.00124292	25.5996	10.4498
108	hvu-miR5049b_L+1R-1_1ss9AC	AAGTATTTCGGTACAGAGGGA	down	-1.29265	0.027333	0.0304704	12.7998	5.22489
109	tae-MIR1131-p5_1ss11TG	GGTTCGTGGCGAACCTTTAGCAC	down	-1.27671	0.012986	0.0211448	16.4569	6.79236
110	PC-3p-10646_319	CATTTCCGTGACAAGTAATTC	down	-1.23103	1.8362e-09	2.14163e-09	100.57	42.8441
111	osa-miR396e-5p_R+2	TCCACAGGCTTTCTTGAACTGTC	down	-1.20558	6.1024e-50	3.01893e-50	629.019	272.739
112	bdi-MIR5066-p5_2ss13GA22CA	TCTTTTGGTTGCATTGGCTAGAGC	down	-1.17919	0.00021008	0.000304991	40.228	17.7646
113	tae-MIR1120a-p3_1ss20AG	TCCGTCCCATAATATAAGAGC	down	-1.17495	6.1172e-07	5.90631e-07	73.1417	32.3943
114	tae-MIR1128-p3_1ss15CG_1	CATTTTGATGACAAGTATTTC	down	-1.16979	0.018301	0.0211448	16.4569	7.31485
115	tae-MIR1128-p3_1ss15CG_2	CATTTTGATGACAAGTATTTCCG	down	-1.16979	0.018301	0.0211448	16.4569	7.31485
116	tae-MIR1128-p3_1ss15CG_3	GAACTAAAATACATGTAGATACA	down	-1.16979	0.018301	0.0211448	16.4569	7.31485
117	PC-5p-150121_37	TCTGTGAATAATTATAAGAGC	down	-1.16979	0.018301	0.0211448	16.4569	7.31485
118	ptc-miR6478_L-1R+1_1ss21GA	CGACCTTAGCTCAGTTGGTAG	down	-1.16086	0.00017343	0.000251331	42.0565	18.8096
119	PC-5p-4139_643	ATTCTAACATGGTATCAGATTCCT	down	-1.13439	1.1435e-19	1.61187e-19	252.339	114.948
120	PC-5p-153580_37	TAGTACCGATTCGTGCCACGAACC	down	-1.12915	0.014874	0.0169975	18.2854	8.35983
121	gma-MIR5368-p3_2ss2AT19CA_1	GTGAGATACCACTCTGGAA	down	-1.10678	0.0023334	0.00516883	29.2567	13.5847
122	gma-MIR5368-p3_2ss2AT19CA_2	GTGAGATACCACTCTGGAAGAGCT	down	-1.10678	0.0023334	0.00516883	29.2567	13.5847
123	PC-5p-36091_125	TGGTTGGTCTGTGTTCATTTC	down	-1.09262	2.3991e-06	2.51928e-06	71.3132	33.4393
124	bdi-miR399a_L-1_1ss16AG	GCCAAAGGAGAATTGCCCTG	down	-1.05089	2.2986e-13	2.65328e-13	180.416	87.0815
125	ata-miR399a-3p_L-1	GCCAAAGGAGAATTGCCCTG	down	-1.05089	2.2986e-13	2.65328e-13	180.416	87.0815
126	ptc-MIR6478-p5_2ss5CT20GA	CGACTTTAGCTCAGTTGGTAGAG	down	-1.01873	0.00068147	0.00102454	40.228	19.8546
127	PC-3p-179273_31	TATGGAAACTTTCTTTGCCTTGCC	down	-1.01367	0.0051655	0.0111117	27.4282	13.5847
128	bdi-miR156a_R-1_1ss9GT	TGACAGAATAGAGAGAGCAC	up	inf	0.01414	0.0187644	0	7.31485
129	bdi-miR156g-3p	GCTCACCCTCTCTCTGTCAGC	up	inf	9.4106e-12	4.85007e-15	0	56.4288
130	ata-miR156a-3p	GCTCACCCTCTCTCTGTCAGC	up	inf	9.4106e-12	4.85007e-15	0	56.4288
131	far-miR156a_R-1_1ss9GT	TGACAGAATAGAGAGAGCAC	up	inf	0.01414	0.0187644	0	7.31485
132	ata-miR164c-3p	CACGTGTTCTTCTCCTCCATC	up	inf	2.2572e-06	1.06818e-07	0	27.1694
133	tae-MIR164-p3	CATGTGCCTTTCTTCTCCACC	down	-inf	0	1.92068e-162	468.107	0
134	ata-miR166b-5p_L-3R+1	AATGACGCCGGGTCCGAAAG	up	inf	3.5336e-06	1.99734e-07	0	26.1245
135	ata-MIR166a-p5	TGTTGTCTGGTTCAAGGTCT	down	-inf	8.1822e-11	8.15722e-13	34.7423	0
136	ata-miR167c-3p	GATCATGACTGACAGCCTCATT	down	-inf	5.9946e-60	2.2155e-76	219.425	0
137	ata-miR169a-3p	TGGGCAAGTCACCCTGGCTACC	up	inf	0.023107	0.035707	0	6.26987
138	ata-miR169c-3p_L+2R-1	TAGGCGGTCACCTTGGCTAG	up	inf	0.0053989	0.00527478	0	9.40481
139	ata-MIR169d-p3_1ss9GT	TTGTCCTTTGCTACACCTAGT	down	-inf	0.00026116	0.000158807	10.9713	0
140	ata-MIR169g-p5	CAAGGATGACTTGCCGATCGA	down	-inf	4.7963e-12	3.38779e-14	39.3137	0
141	ata-miR169e-5p_1ss9GT	CAGCCAAGTATGACTTGCCGA	down	-inf	0.018436	0.0187557	4.57136	0
142	bdi-miR171c-5p_1ss9GT	CGGTATTGTTGCGGTTCAATC	down	-inf	9.133e-14	1.29456e-16	45.7136	0
143	ata-miR171d-5p	TGTTGGCTCGACTCACTCAGA	down	-inf	3.0853e-15	2.42686e-18	51.1992	0
144	tae-MIR171a-p5	TGTTGGCTCGACTCACTCAGA	down	-inf	3.0853e-15	2.42686e-18	51.1992	0
145	tae-miR319_L-1R+1	TGGACTGAAGGGAGCTCCCTC	up	inf	0.0053989	0.00527478	0	9.40481
146	ata-miR396e-3p	GTTCAATAAAGCTGTGGGAAA	down	-inf	0	7.6701e-183	526.621	0
147	ata-miR396c-3p	GGTCAAGAAAGCTGTGGGAAG	down	-inf	9.133e-14	1.29456e-16	45.7136	0
148	bdi-MIR399a-p5	GTGCAGTTCTCCTCTGGCATG	up	inf	1.6876e-08	1.06078e-10	0	38.6642
149	ata-miR408-5p_L-1_1ss20GA	AGGGATGGAGCAGAGCAAAG	up	inf	0.002099	0.00151145	0	11.4948
150	ata-miR528-5p_L-1	GGAAGGGGCATGCAGAGGAG	up	inf	0	2.17955e-174	0	665.651
151	ata-miR528-3p_L-1_1ss4GC	CTCTGCCTGCCTCTTCCATT	up	inf	5.5042e-15	5.33803e-20	0	74.1935
152	tae-MIR530-p3	TCCTGTAGGTGCAGTGGCATA	up	inf	9.0022e-57	1.64962e-80	0	306.179
153	tae-MIR1117-p3	AAACCGCGACTAAAAGGGAGGAGC	up	inf	0.00082634	0.000237853	0	13.5847
154	tae-MIR1120b-p5_1ss16AG	CCAAAATATAAGAACGTTTTT	up	inf	2.106e-08	2.04264e-10	0	38.1417
155	tae-MIR1125-p3_2ss4TC19CT	TCTCGTTGGTTAAATTTATGGTC	up	inf	1.4428e-06	5.72991e-08	0	28.2144
156	tae-miR1127a_L+3R+1_1ss7TC	TACTCCCTCCGTTCGGAATTACT	up	inf	3.6372e-17	4.662e-23	0	86.2107
157	tae-MIR1138-p5_1ss22AG	GGTCTGTCTAGGACACATCTAGA	up	inf	9.2273e-07	3.08207e-08	0	29.2594
158	tae-MIR1138-p3_1ss5AG	TTGTGGGAGCTTAGATGTGACATC	up	inf	6.1992e-16	4.2543e-21	0	79.4184
159	ata-miR1432-3p_L-1R+1	TGGTGTCACCTCGCCTGAACA	up	inf	0	0	0	1230.98
160	tae-MIR1847-p3_2ss13TC21TC	ACATGCCATTGACCCAACTGC	up	inf	2.0426e-14	3.3526e-19	0	71.0585
161	tae-miR5084_L-3R+2	CAGTACTGCAGAGGATCCTAACC	up	inf	2.6284e-08	2.04265e-10	0	37.6192
162	ata-miR5084-5p_1ss8AG	ATCCTCTGCAGTACTGTACGGTGC	up	inf	2.1382e-05	2.52861e-06	0	21.9445
163	tae-MIR5085-p5_1ss10CT	TTTTGTGGCTTGTGTAAAAAAGA	up	inf	8.3309e-05	1.76853e-05	0	18.8096
164	ata-MIR5168-p5	TTGTTGTCTGGTTCAAGGTCT	up	inf	3.5148e-11	1.60684e-14	0	53.2939
165	bdi-MIR5200a-p5_1ss10GT	GAGCCTTAGTGAATATCTACA	up	inf	0.016641	0.0187644	0	6.96652
166	tae-MIR5200-p5	TAAGCCTTAGTGAATATCTAC	up	inf	8.8464e-71	9.09431e-101	0	384.204
167	ata-miR5200-5p_L-1	AGCCTTAGTGAATATCTACA	up	inf	5.8711e-28	1.19415e-38	0	145.949
168	hvu-MIR6200-p5_1ss15AT	TTTCCCAGTGACAGTAGGGGCAGC	up	inf	0.00032835	0.000128044	0	15.6747
169	tae-MIR9654b-p5_1ss21GC	GCTTCAAGCCTTGAGGAATACGG	down	-inf	4.7963e-12	3.38779e-14	39.3137	0
170	tae-MIR9654a-p5_1ss9TA	AAGCCTTGAGGAATAGGGTAGACT	down	-inf	4.4647e-05	1.46126e-05	13.7141	0
171	tae-miR9654a-3p_L+1_1ss20GT	ATTCTGAAAGGCTTGAAGCTAAT	down	-inf	0	5.43405e-187	539.42	0
172	tae-miR9655-3p_1ss9GT	CAAGGGAATGAAGTAGCCAAC	down	-inf	0	0	2781.21	0
173	tae-miR9657b-5p_1ss5TC	TTCGCCGGAGAAGCATGTTGC	down	-inf	8.0269e-05	3.23675e-05	12.7998	0
174	tae-MIR9659-p5	TGCTGGGAAAACTATTGAACT	down	-inf	3.3975e-83	8.61617e-107	307.195	0
175	tae-MIR9665-p5_1ss24TC	GTTTGACTTTGCACTGCTAGCGGC	down	-inf	0	4.51322e-124	356.566	0
176	tae-miR9665-3p_L+1	TGCTAGCAGTGTAAACTCAAATCA	down	-inf	1.0393e-51	1.1396e-65	188.34	0
177	tae-MIR9666c-p5	ATTCGGATTCGCCATCATACG	down	-inf	7.7921e-09	4.72802e-10	27.4282	0
178	tae-MIR9666c-p3	CGGTTGGCTGTATGATGGCGA	down	-inf	8.0269e-05	3.23675e-05	12.7998	0
179	tae-MIR9666a-p5	TTCGCCATCATACGCCCAACC	down	-inf	3.0853e-15	2.42686e-18	51.1992	0
180	tae-miR9666a-3p	CGGTAGGGCTGTATGATGGCGA	down	-inf	2.04e-76	3.76157e-98	281.596	0
181	tae-MIR9666b-p5	ATTCGGATTCGCCATCATACG	down	-inf	7.7921e-09	4.72802e-10	27.4282	0
182	tae-miR9667-5p	AAATATGGCAAACAATGAATG	down	-inf	7.7626e-06	2.97817e-06	16.4569	0
183	tae-MIR9673-p3	TGTGCTCTTTCCTTCTTACCC	down	-inf	7.6899e-08	5.13891e-09	23.7711	0
184	ata-miR9677-5p	TTCCACTCTACCAACAGCCACG	down	-inf	0.00026116	0.000158807	10.9713	0
185	tae-miR9677a_1ss9GT	TGGCCGTTTGTAGAGTAGGAGA	down	-inf	7.9596e-10	1.96383e-11	31.0852	0
186	tae-MIR9781-p5_2ss21TC23TC	ATATGTCATGAAAAGTATATCACT	up	inf	0.002099	0.00151145	0	11.4948
187	tae-miR9781_1ss5GA	TTTTATCACATATAATACATA	up	inf	5.2885e-05	9.21039e-06	0	19.8546
188	tae-MIR9782-p3_1ss6TA	AATATATGACTTGTATTAGGTTGG	up	inf	6.996e-17	8.77639e-23	0	84.6433
189	gma-miR156a_L+1R+2	TTGACAGAAGAGAGTGAGCACCA	up	inf	9.2273e-07	3.08207e-08	0	29.2594
190	stu-miR156f-5p_R+2_1ss1CT	TTGACAGAAGAGAGTGAGCACC	up	inf	6.996e-17	8.77639e-23	0	84.6433
191	gma-miR156a_R+1	TGACAGAAGAGAGTGAGCACT	up	inf	4.3709e-13	2.64236e-17	0	63.7437
192	gma-miR156a_L+1	ATGACAGAAGAGAGTGAGCAC	up	inf	0.0087134	0.00992169	0	8.35983
193	osa-MIR160f-p3	TGGCATTGAGGGAGTCATGC	up	inf	0.01414	0.0187644	0	7.31485
194	osa-miR160f-5p_L-1	GCCTGGCTCCCTGAATGCCA	up	inf	2.0742e-31	1.48967e-43	0	165.107
195	osa-MIR160f-p3_1ss18TA	TGGCATTGAGGGAGTCAAGC	up	inf	1.8504e-09	4.26663e-12	0	43.8891
196	mes-miR166i	TTGGACCAGGCTTCATTCCCC	down	-inf	2.4882e-09	9.63591e-11	29.2567	0
197	osa-miR166a-3p_L-1_1ss2CT	TGGACCAGGCTTCATTCCCC	up	inf	0.0087134	0.00992169	0	8.35983
198	osa-miR167d-5p_R+4	TGAAGCTGCCAGCATGATCTGACCA	up	inf	1.2541e-24	9.84133e-34	0	127.487
199	osa-miR167a-5p_L-1R+2_1ss21AG	GAAGCTGCCAGCATGATCTGAC	up	inf	2.1382e-05	2.52861e-06	0	21.9445
200	bdi-miR167c-3p_L-1_5ss5AG10GT13-A22TC23CT	ATCGTGCTTTGACAGTTTCACT	down	-inf	8.0269e-05	3.23675e-05	12.7998	0
201	osa-miR167d-5p_R+1	TGAAGCTGCCAGCATGATCTGG	up	inf	0.0013152	0.000439352	0	12.5397
202	bdi-miR167c-5p_1ss22AT	TGAAGCTGCCAGCATGATCTGT	up	inf	1.3645e-68	9.69488e-98	0	372.012
203	osa-miR167d-5p_L+1R+1	CTGAAGCTGCCAGCATGATCTGA	up	inf	0.0087134	0.00992169	0	8.35983
204	zma-MIR169a-p5	CTCGGGGACTATGGTGCAGCC	down	-inf	0.00085934	0.000779149	9.14272	0
205	bdi-MIR169a-p3	GATCGGCGAGTTGTTCTTGGC	down	-inf	2.4451e-08	1.04735e-09	25.5996	0
206	osa-MIR169p-p3	CAAGTCATCCTTGGCTGCATC	down	-inf	0.00026116	0.000158807	10.9713	0
207	ppe-MIR169a-p3_1ss9GT	GGCAAGTTTTCTTTGGCTACA	down	-inf	2.4882e-09	9.63591e-11	29.2567	0
208	osa-miR171e-5p_2ss2GA21AG	TATTGGCTCGGCTCACTCAGG	down	-inf	9.6293e-82	4.60837e-105	301.71	0
209	osa-miR393a_R+1_1ss9GT	TCCAAAGGTATCGCATTGATCC	down	-inf	0.00085934	0.000779149	9.14272	0
210	zma-miR393b-3p_2ss5A-21GA	ATCATGCGATCCTTTTGGAAG	down	-inf	7.6699e-07	1.23711e-07	20.114	0
211	mdm-miR396c_L-1_1ss21TA	TCCACAGCTTTCTTGAACTA	up	inf	0.01414	0.0187644	0	7.31485
212	hvu-MIR397b-p5	TGCAGCGCCGGTGAACCGCTC	down	-inf	0.00085934	0.000779149	9.14272	0
213	hvu-MIR397b-p3_2	CGGACGGTTCATCAACGCTGCACT	down	-inf	7.7626e-06	2.97817e-06	16.4569	0
214	hvu-MIR397b-p3_1	ACGGTTCATCAACGCTGCACT	down	-inf	7.7626e-06	2.97817e-06	16.4569	0
215	bdi-miR397b-5p_L-1R+2	TTGAGTGCAGCGTTGATGAACA	up	inf	9.95e-08	1.43335e-09	0	34.4843
216	hvu-MIR397a-p5	CAGCGTTGATGAACCGTCCGGCC	up	inf	8.6783e-06	7.05402e-07	0	24.0345
217	mtr-miR398a-5p_R-2_1ss17CA	GGAGTGACACTGAGAAAACA	up	inf	4.0495e-23	1.83371e-31	0	119.128
218	zma-miR399e-5p_L+1_2ss7TC14CA	AGGGCTCCTCTTTATTGGCAGG	up	inf	0.0033601	0.00281772	0	10.4498
219	sbi-MIR437p-p3_1ss9AT	ATTTTTTCTATAAACTTGGTC	down	-inf	8.0269e-05	3.23675e-05	12.7998	0
220	sbi-MIR437j-p5_2ss17AG22AG	AACTTTGACCAAGTTTGTAGAGAA	up	inf	0.0053989	0.00527478	0	9.40481
221	osa-miR530-5p_R+1_1ss20AG	TGCATTTGCACCTGCACCTGC	up	inf	1.3149e-10	1.01137e-13	0	50.159
222	osa-miR530-5p_R+1	TGCATTTGCACCTGCACCTAC	up	inf	0	0	0	2337.62
223	bdi-MIR530b-p3_1ss14GC	AGGTGCAGTGGCACATGCAGC	up	inf	1.3135e-34	3.75596e-48	0	182.871
224	tae-miR531_L-2R+2_1	CTCGCCGGAGCAGCGTGCAAC	down	-inf	2.4016e-47	3.84594e-60	171.883	0
225	tae-MIR531-p5_2ss10CT19AG	TCGCCGGAGTAGCGTGCAGC	down	-inf	2.488e-05	6.59698e-06	14.6283	0
226	tae-miR531_L-2	CTCGCCGGAGCAGCGTGCA	down	-inf	2.7218e-12	1.52938e-14	40.228	0
227	tae-miR531_L-2_1ss13CG	CTCGCCGGAGGAGCGTGCA	down	-inf	8.1822e-11	8.15722e-13	34.7423	0
228	tae-MIR531-p5_1ss21GA	CGCCGGAGCAGCGTGCAACGA	down	-inf	2.4249e-07	2.52144e-08	21.9425	0
229	tae-miR531_L-2R+2_2	CTCGCCGGAGCAGCGTGCACA	down	-inf	2.4016e-47	3.84594e-60	171.883	0
230	osa-MIR812q-p3_2ss11GA21TG	CACTTATTTTAGGACGGAGGGAGT	up	inf	0.01414	0.0187644	0	7.31485
231	osa-MIR818d-p3_2ss1CT20GA	TTTATATTATGGGACGGAGAGAGT	up	inf	0.0033601	0.00281772	0	10.4498
232	osa-MIR818d-p3_1ss9AT	CTTATATTTTGGGACGGAGGGAGT	up	inf	0.0053989	0.00527478	0	9.40481
233	osa-MIR818f-p3_2ss5TC24CT	CTTACATTACGGGATGGAGGGAGT	down	-inf	2.4249e-07	2.52144e-08	21.9425	0
234	bdi-miR827-5p_L-1_1ss6TC	TTTGCTGGTTGTCATCTAACC	up	inf	1.8912e-17	1.3289e-23	0	87.7782
235	osa-miR827_L-1	TAGATGACCATCAGCAAACA	up	inf	3.5336e-06	1.99734e-07	0	26.1245
236	tae-MIR1120a-p5_1ss10TC	TCCGTCCCACAATATAAGAAC	up	inf	0.00082634	0.000237853	0	13.5847
237	tae-MIR1120a-p5_2ss4GA20AG	TCCATCCCATAATATAAGAGC	up	inf	0.0087134	0.00992169	0	8.35983
238	tae-MIR1120a-p3_1ss5TC	CTTACATTATGAGACGGAGGGAGT	up	inf	0.023107	0.035707	0	6.26987
239	tae-MIR1120a-p5_2ss14AG20AT	TCCGTCCCATAATGTAAGATC	down	-inf	0.00026116	0.000158807	10.9713	0
240	tae-MIR1120a-p3_2ss20TC21TC	TTATGAGACGGAGGGAGTACC	up	inf	0.0087134	0.00992169	0	8.35983
241	bdi-MIR1122-p3_1ss13GA	ACATCCGTATTTAGACAAATT	up	inf	0.0087134	0.00992169	0	8.35983
242	tae-MIR1127b-p5_1ss3TC	TCCGTCCGGAAATACTTGTCC	up	inf	0.0013152	0.000439352	0	12.5397
243	tae-MIR1128-p3_1ss21AC_2	ATTTCCGGACGGAGGGAGTACT	up	inf	0.0053989	0.00527478	0	9.40481
244	tae-MIR1128-p3_1ss7CG_2	TGACAAGTATTTCCGGACGGAGGG	up	inf	0.0013152	0.000439352	0	12.5397
245	tae-MIR1128-p3_1ss4CA_2	CAAATATTTCCGGACGGAGGGAGT	up	inf	9.2273e-07	3.08207e-08	0	29.2594
246	tae-MIR1128-p3_1ss14CG_3	ATTTTGATGACAAGTATTTCCGGA	up	inf	0.01414	0.0187644	0	7.31485
247	tae-MIR1128-p3_2ss3CT22CG	TTTTATCCATTTTGATGACAAGT	up	inf	0.023107	0.035707	0	6.26987
248	tae-MIR1128-p3_1ss7CG_1	TGACAAGTATTTCCGGACGG	up	inf	0.0013152	0.000439352	0	12.5397
249	tae-MIR1128-p5_1ss16GA	CAACTATTTCCGGACAGAGGGAGT	up	inf	0.0053989	0.00527478	0	9.40481
250	tae-MIR1128-p5_2ss9AT21AG	TCCGTCCGTAAATACTTGTCG	up	inf	0.0087134	0.00992169	0	8.35983
251	tae-MIR1128-p3_2ss11CG17CT	TTGATGACAAGTATTTTCGGA	up	inf	0.00052037	0.000249281	0	14.6297
252	tae-MIR1128-p3_1ss14CG_1	ATTTTGATGACAAGTATTTC	up	inf	0.01414	0.0187644	0	7.31485
253	tae-MIR1128-p5_1ss3AG	CGGAAATACTTGTCATCAAAA	up	inf	0.002099	0.00151145	0	11.4948
254	tae-MIR1128-p3_1ss4CA_1	CAAATATTTCCGGACGGAGG	up	inf	9.2273e-07	3.08207e-08	0	29.2594
255	tae-MIR1128-p5_1ss11AG	CCTCCGTCCGGAAATACTTGTCAT	up	inf	1.3149e-10	1.01137e-13	0	50.159
256	tae-MIR1128-p3_1ss14CG_2	ATTTTGATGACAAGTATTTCC	up	inf	0.01414	0.0187644	0	7.31485
257	tae-MIR1128-p5_2ss9AT21AC	TCCGTCCGTAAATACTTGTCC	up	inf	3.361e-05	4.81611e-06	0	20.8996
258	tae-MIR1128-p3_2ss2CT21CG	TTTATCCATTTTGATGACAAG	up	inf	0.0087134	0.00992169	0	8.35983
259	tae-MIR1128-p5_1ss9GT	CTCCGTCCTAAAATACTTGTC	up	inf	0.01414	0.0187644	0	7.31485
260	tae-MIR1128-p3_1ss21AC_1	ATTTCCGGACGGAGGGAGTAC	up	inf	0.0053989	0.00527478	0	9.40481
261	tae-MIR1128-p3_1ss8CG	ATGACAAGTATTTCCGGACGGAGG	up	inf	4.4761e-09	1.52423e-11	0	41.7991
262	tae-MIR1128-p3_2ss13CG22GA	TTTTGATGACAAGTATTTCCGAAC	up	inf	0.023107	0.035707	0	6.26987
263	tae-MIR1128-p3_2ss14CG20CT	ATTTTGATGACAAGTATTTTC	up	inf	0.0033601	0.00281772	0	10.4498
264	tae-miR1130b-3p_L-2R+2	TTATATTATGGGACGGAGGGA	up	inf	0.002099	0.00151145	0	11.4948
265	bdi-miR1139_L-1R+4_1ss11CG_1	AGTAACATAGACTAGTAACATGCA	up	inf	0.0033601	0.00281772	0	10.4498
266	bdi-miR1139_L-1R+4_1ss11CG_2	AGTAACATAGACTAGTAACATGCC	up	inf	0.0033601	0.00281772	0	10.4498
267	osa-MIR1862e-p3_2ss9GA22TC	TATTTTGGAACGGAGGGAGTACC	up	inf	0.023107	0.035707	0	6.26987
268	hvu-MIR5049c-p5_1ss15TA	TTCCAAAATAAATGACTCAAC	up	inf	0.0053989	0.00527478	0	9.40481
269	hvu-miR5049f_L+1R+2_2ss14TC20GA	CAATTAATATGGACCGGAGAGAGT	up	inf	0.0087134	0.00992169	0	8.35983
270	hvu-miR5049c_L-2_1ss6AC	ACACTTATTTTGGGACGGAGG	up	inf	9.5925e-16	8.25395e-21	0	78.3734
271	hvu-MIR5050-p5_2ss1TC21CG	CGTTTTTGCCGGTTGAACGAGC	up	inf	0.023107	0.035707	0	6.26987
272	bdi-miR5067_1ss2CG	TGAGCGACAACTAATATGGAT	up	inf	0.023107	0.035707	0	6.26987
273	bdi-MIR5180a-p5_1ss16TG	TCCAAAATAAGTGTCGCAGTT	up	inf	0.0087134	0.00992169	0	8.35983
274	tae-MIR9668-p3_2ss2AG23AG	CGAGTATTTTCGGACGGAGGGAGT	up	inf	0.0053989	0.00527478	0	9.40481
275	tae-MIR9668-p3_2ss19GA22AG_2	AAGTATTTTCGGACGGAGAGAGTA	up	inf	0.0013152	0.000439352	0	12.5397
276	tae-MIR9668-p3_2ss21GA23AG	CAAGTATTTTCGGACGGAGGAAGT	up	inf	0.00052037	0.000249281	0	14.6297
277	tae-MIR9668-p3_1ss6GC	GACAACTATTTTCGGACGGAGGGA	up	inf	0.01414	0.0187644	0	7.31485
278	tae-MIR9668-p3_2ss6AT23AG	CAAGTTTTTTCGGACGGAGGGAGT	up	inf	0.01414	0.0187644	0	7.31485
279	tae-MIR9668-p3_2ss12GA23AG	CAAGTATTTTCAGACGGAGGGAGT	up	inf	3.361e-05	4.81611e-06	0	20.8996
280	tae-MIR9668-p3_1ss13TC_1	TGACAAGTATTTCCGGACGGA	up	inf	0.0033601	0.00281772	0	10.4498
281	tae-MIR9668-p3_1ss14GA	GACAAGTATTTTCAGACGGAGGGA	up	inf	0.00082634	0.000237853	0	13.5847
282	tae-MIR9668-p3_2ss15CT23AG	CAAGTATTTTCGGATGGAGGGAGT	up	inf	0.01414	0.0187644	0	7.31485
283	tae-MIR9668-p3_1ss13TC_2	TGACAAGTATTTCCGGACGGAGG	up	inf	0.0033601	0.00281772	0	10.4498
284	tae-MIR9668-p3_2ss19GA22AG_1	AAGTATTTTCGGACGGAGAGAGT	up	inf	0.0013152	0.000439352	0	12.5397
285	tae-MIR9668-p3_2ss16GA23AG	CAAGTATTTTCGGACAGAGGGAGT	up	inf	0.00082634	0.000237853	0	13.5847
286	tae-MIR9668-p3_1ss10TC	ACAAGTATTCTCGGACGGAGG	up	inf	0.002099	0.00151145	0	11.4948
287	tae-MIR9668-p3_2ss19GA23AG	CAAGTATTTTCGGACGGAAGGAGT	up	inf	0.023107	0.035707	0	6.26987
288	tae-MIR9668-p3_2ss17GA23AG	CAAGTATTTTCGGACGAAGGGAGT	up	inf	0.0053989	0.00527478	0	9.40481
289	tae-MIR9668-p3_2ss16GA22AG	AAGTATTTTCGGACGAAGGGAGTA	up	inf	0.0033601	0.00281772	0	10.4498
290	ata-MIR9783-p3_2ss9GT18GA	AAGCACCGTTGCTTAAGAAAAGCC	up	inf	0.00052037	0.000249281	0	14.6297
291	tae-MIR9783-p5_1ss13GC	TGCTTATTTGTACAGGGTAGACGC	down	-inf	8.0269e-05	3.23675e-05	12.7998	0
292	bdi-miR156b-5p_1ss20CT	TGACAGAAGAGAGTGAGCAT	up	inf	5.2885e-05	9.21039e-06	0	19.8546
293	zma-MIR159j-p5_1ss9GT	AGCTGCTCTTTCATGGTTCC	up	inf	3.361e-05	4.81611e-06	0	20.8996
294	osa-MIR159c-p5	TTTGCATGACCCGGGAGATGAA	up	inf	0.0033601	0.00281772	0	10.4498
295	ath-miR159b-3p_L-1	TTGGATTGAAGGGAGCTCTT	up	inf	0.0087134	0.00992169	0	8.35983
296	osa-MIR160f-p5_1ss9GT	TTGGCATTTAGGGAGTCATGC	up	inf	0.0033601	0.00281772	0	10.4498
297	osa-MIR160f-p5_2ss9GT19TA	TTGGCATTTAGGGAGTCAAGC	up	inf	2.8207e-13	1.40313e-17	0	64.7887
298	ssp-MIR169-p3_2ss13GC17AC	CCCCGTCCGGCCCGGACC	down	-inf	0.00085934	0.000779149	9.14272	0
299	nta-MIR172e-p3_2ss15CG19TA	ATTGGAACGATACAGAGAA	down	-inf	6.368e-28	6.37604e-35	98.7414	0
300	nta-MIR172e-p3_2ss14CG18TA	TTGGAACGATACAGAGAA	down	-inf	9.2099e-66	5.53961e-84	241.368	0
301	zma-miR319b-5p	AGAGCGTCCTTCAGTCCACTC	down	-inf	3.4038e-52	2.32126e-66	190.169	0
302	osa-miR319a-3p.2-3p_L+1R+1_1ss9GT	CTTGGACTTAAGGGTGCTCCCT	down	-inf	0	7.36339e-248	714.961	0
303	osa-miR396e-3p_L-5R+1	TCAAGAAAGCCCATGGAAAC	down	-inf	0.00085934	0.000779149	9.14272	0
304	bdi-miR398b_L-2R+2	GGAGTGTCACTGAGAACACAAG	up	inf	4.9997e-65	1.57794e-92	0	352.158
305	mtr-miR398a-5p_R-3_1ss17CA	GGAGTGACACTGAGAAAAC	up	inf	0.0001314	3.40917e-05	0	17.7646
306	tae-miR408_L-2	GCACTGCCTCTTCCCTGGC	up	inf	0.0087134	0.00992169	0	8.35983
307	far-MIR437-p3_1ss8AT	TTGACTTTGGACAAAACTAGA	down	-inf	0.00085934	0.000779149	9.14272	0
308	sbi-MIR437i-p5_1ss16GC	ATAAACTTTGTCAAACTTAGAGAA	up	inf	0.00020755	6.59598e-05	0	16.7197
309	osa-MIR444d-p5	TTTCTTGCAAGTTGTGCAGT	down	-inf	0.00085934	0.000779149	9.14272	0
310	hvu-MIR444b-p5	AGTTGTGCAGTTGCTGTCTCA	down	-inf	0.00026116	0.000158807	10.9713	0
311	ptc-miR530a	TGCATTTGCACCTGCACCTT	up	inf	0.0087134	0.00992169	0	8.35983
312	ptc-miR530a_L+1_1ss9GT	CTGCATTTTCACCTGCACCTT	up	inf	2.4217e-07	4.86361e-09	0	32.3943
313	tae-MIR531-p5_1ss10CA	TCGCCGGAGAAGCGTGCAAC	down	-inf	0.00085934	0.000779149	9.14272	0
314	tae-MIR531-p3_2ss19AC20CA	TCGCCGGAGCAGCGTGCACA	down	-inf	2.488e-05	6.59698e-06	14.6283	0
315	tae-MIR531-p5_2ss13GT18CA	CTCGCCGGAGCATCGTGAA	down	-inf	1.2239e-19	3.25844e-24	67.6561	0
316	tae-MIR1128-p5_1ss3GA_3	ATATATCTAGAACTAAAATACATC	up	inf	9.95e-08	1.43335e-09	0	34.4843
317	tae-MIR1128-p5_1ss3GA_2	ATATATCTAGAACTAAAATACAT	up	inf	9.95e-08	1.43335e-09	0	34.4843
318	tae-MIR1128-p5_1ss21CT_2	TATCTAGAACTAAAATACATT	up	inf	5.2885e-05	9.21039e-06	0	19.8546
319	tae-MIR1128-p5_1ss3GA_1	AAAGGGATGTATCTAGAACTAAA	up	inf	9.95e-08	1.43335e-09	0	34.4843
320	tae-MIR1128-p5_1ss21CT_3	TATCTAGAACTAAAATACATTT	up	inf	5.2885e-05	9.21039e-06	0	19.8546
321	tae-MIR1128-p3_1ss3CT	AATTAAAATACATCTAGATACATC	up	inf	9.2273e-07	3.08207e-08	0	29.2594
322	tae-MIR1128-p3_1ss22CT	AAAATACATCTAGATACATCCTCT	up	inf	0.0001314	3.40917e-05	0	17.7646
323	tae-MIR1128-p5_1ss10CG	TGATGACAAGTATTTCCGGACGGA	up	inf	3.361e-05	4.81611e-06	0	20.8996
324	tae-MIR1128-p5_1ss21CT_1	ATGTATCTAGAACTAAAATATATC	up	inf	5.2885e-05	9.21039e-06	0	19.8546
325	tae-MIR1130b-p3_2ss1CT19GT	TTTATATTATGGGACGGATGG	up	inf	5.5356e-06	3.74698e-07	0	25.0795
326	far-MIR1134-p5_2ss10GA20GC	CAACAAGAAAAAGAGATCAC	up	inf	2.6284e-08	2.04265e-10	0	37.6192
327	tae-MIR1139-p3_1ss17TC_2	GGGACATGTGATGTTACAGTAACT	up	inf	0.00032835	0.000128044	0	15.6747
328	tae-MIR1139-p3_2ss16CG17AT	ACTAGCTAAGTTACTGTAACTACC	up	inf	2.1382e-05	2.52861e-06	0	21.9445
329	tae-MIR1139-p3_1ss17TC_1	GGGACATGTGATGTTACAGTAAC	up	inf	0.00032835	0.000128044	0	15.6747
330	mtr-MIR2592bj-p5_2ss12TC19AT	ATTCCCACTGTCCCTGTCT	down	-inf	7.7626e-06	2.97817e-06	16.4569	0
331	mtr-MIR2627-p3_1ss6TC	CCGAGCAAATCTGAACTT	down	-inf	2.4348e-06	6.06988e-07	18.2854	0
332	osa-MIR2873b-p5_2ss18TC21AC	TTTTTGTTTCTCTCAAACGAC	up	inf	8.3309e-05	1.76853e-05	0	18.8096
333	aly-MIR3445-p3_2ss3AT17CT	TCTAGCGAACCATCACTTT	down	-inf	2.4451e-08	1.04735e-09	25.5996	0
334	vvi-MIR3630-p5_2ss17CT18AT	GGGAATCTCTCTGATGTT	down	-inf	2.4348e-06	6.06988e-07	18.2854	0
335	vvi-MIR3630-p3_2ss18CT19AT	TGGGAATCTCTCTGATGTT	down	-inf	7.6699e-07	1.23711e-07	20.114	0
336	gma-MIR4995-p5_1ss21GC	CAGTGGCTTGGTTAAGGGAAC	up	inf	0.0033601	0.00281772	0	10.4498
337	hvu-MIR5049d-p5_2ss4TA24AT	CAAATATTTAGGAACGGAGGGAGT	up	inf	3.361e-05	4.81611e-06	0	20.8996
338	hvu-MIR5049d-p5_2ss3TA23AT_1	AAATATTTAGGAACGGAGGGAGT	up	inf	0.023107	0.035707	0	6.26987
339	hvu-MIR5049d-p5_2ss3TA23AT_2	AAATATTTAGGAACGGAGGGAGTA	up	inf	0.023107	0.035707	0	6.26987
340	hvu-MIR5049c-p5_2ss14TA21CT	TCCAAAATAAATGACTCAACT	up	inf	0.00032835	0.000128044	0	15.6747
341	bdi-miR5054	TCCCCACGGTCGGCGCCA	down	-inf	2.4451e-08	1.04735e-09	25.5996	0
342	bdi-miR5054_1ss10TA	TCCCCACGGACGGCGCCA	down	-inf	2.4249e-07	2.52144e-08	21.9425	0
343	bdi-miR5054_1ss9GT	TCCCCACGTTCGGCGCCA	down	-inf	2.5502e-10	4.00254e-12	32.9138	0
344	bdi-miR5054_L+2	GTTCCCCACGGTCGGCGCCA	down	-inf	2.4882e-09	9.63591e-11	29.2567	0
345	bdi-MIR5066-p3_2ss13CT24CT	TGCGTTGGCTAGTGCATGAAGCTT	up	inf	0.0001314	3.40917e-05	0	17.7646
346	bdi-MIR5066-p3_2ss12GA21CA_1	CTTTTGGTTGCATTGGCTAGAGC	down	-inf	8.0269e-05	3.23675e-05	12.7998	0
347	bdi-miR5066_L+2_2ss12AT18GT	TGAAGTGTATATGTGGATTGCCT	down	-inf	7.9596e-10	1.96383e-11	31.0852	0
348	bdi-miR5066_L+3_2ss13AT19GT	TTGAAGTGTATATGTGGATTGCCT	down	-inf	2.4249e-07	2.52144e-08	21.9425	0
349	bdi-MIR5066-p3_1ss18GA	ATCGGTCTTTTGGTTGCATTGGCT	up	inf	1.3616e-05	1.33294e-06	0	22.9895
350	bdi-MIR5066-p3_2ss12GA21CA_2	CTTTTGGTTGCATTGGCTAGAGCA	down	-inf	8.0269e-05	3.23675e-05	12.7998	0
351	osa-miR5071_R-1_1ss15GA	TCAAGCATCATATCATGGAC	up	inf	2.1382e-05	2.52861e-06	0	21.9445
352	osa-miR5072_L-4_1ss13GT	TCCCCAGCTGAGTCGCCA	down	-inf	2.6782e-32	1.89337e-40	115.198	0
353	osa-miR5083	AGACTACAATTATCTGATCA	down	-inf	2.4882e-09	9.63591e-11	29.2567	0
354	osa-miR5083_R+2	AGACTACAATTATCTGATCAAA	down	-inf	2.6286e-11	1.66244e-13	36.5709	0
355	osa-MIR5083-p5	CTACAATTATCTGATCAAC	down	-inf	2.8293e-13	6.35232e-16	43.885	0
356	cas-miR5139_L+1	GAAACCTGGCTCTGATACCA	down	-inf	7.6699e-07	1.23711e-07	20.114	0
357	cas-miR5139	AAACCTGGCTCTGATACCA	down	-inf	2.5502e-10	4.00254e-12	32.9138	0
358	bdi-MIR5169a-p5_1ss21AG	AAGTTTGACCAAGTTTGTAGG	up	inf	5.5356e-06	3.74698e-07	0	25.0795
359	gma-MIR5368-p5_2ss5AT22CA	TCAGTGAGATACCACTCTGGAAGA	up	inf	0.023107	0.035707	0	6.26987
360	gma-MIR5368-p5_2ss1TC21TC_3	CCCTGGGATTGGCTTTGGGCCTT	up	inf	0.0053989	0.00527478	0	9.40481
361	gma-MIR5368-p5_1ss7TC	ACTGTTCCCTGGGATTGGCTTT	up	inf	0.002099	0.00151145	0	11.4948
362	gma-MIR5368-p5_2ss1TC21TC_2	CCCTGGGATTGGCTTTGGGCCT	up	inf	0.0053989	0.00527478	0	9.40481
363	gma-MIR5368-p3_1ss13CA	TACCACTCTGGAAGAGCT	down	-inf	0.00085934	0.000779149	9.14272	0
364	gma-MIR5368-p3_1ss17CA	GAGATACCACTCTGGAAG	up	inf	0.023107	0.035707	0	6.26987
365	gma-MIR5368-p5_2ss14CA20AC	ATACCACTCTGGAAGAGCTC	up	inf	0.01414	0.0187644	0	7.31485
366	gma-MIR5368-p3_1ss6TC_1	CTGTTCCCTGGGATTGGCTTTGG	up	inf	0.023107	0.035707	0	6.26987
367	gma-MIR5368-p5_1ss3GA_1	CCAAGGGACAGTCTCAGGT	down	-inf	2.4249e-07	2.52144e-08	21.9425	0
368	gma-MIR5368-p5_2ss1TC21TC_1	CCCTGGGATTGGCTTTGGGCC	up	inf	0.0053989	0.00527478	0	9.40481
369	gma-MIR5368-p3_1ss6TC_2	CTGTTCCCTGGGATTGGCTTTGGGC	up	inf	0.023107	0.035707	0	6.26987
370	gma-MIR5368-p5_1ss3GA_2	CCAAGGGACAGTCTCAGGTA	down	-inf	2.4249e-07	2.52144e-08	21.9425	0
371	osa-MIR5794-p5_2ss17CT20GA	TATTGTTTTCTATATTTTGAAT	up	inf	0.0013152	0.000439352	0	12.5397
372	hvu-miR6197_2ss3TC21GC	TCCGTTCCTAAATGTAAGACC	down	-inf	2.4348e-06	6.06988e-07	18.2854	0
373	sbi-MIR6233-p5_1ss17AG	TTTGGTTTTGGTAATTGATGAC	down	-inf	0.00085934	0.000779149	9.14272	0
374	sbi-MIR6233-p5_2ss1AT19AG	TGTTTGGTTTTGGTAATTGATGAC	down	-inf	0.00026116	0.000158807	10.9713	0
375	sbi-MIR6233-p3_2ss17AG24CA	TTTGGTTTTGGTAATTGATGACAA	down	-inf	2.8293e-13	6.35232e-16	43.885	0
376	gma-miR6300_L-1R+8	TCGTTGTAGTATAGTGGTAAGTATT	down	-inf	1.2239e-19	3.25844e-24	67.6561	0
377	gma-miR6300_R+1_2	GTCGTTGTAGTATAGTGGT	down	-inf	2.5114e-31	2.05917e-39	111.541	0
378	gma-miR6300_L-1R+2	TCGTTGTAGTATAGTGGTA	down	-inf	0.00085934	0.000779149	9.14272	0
379	gma-miR6300_R+7	GTCGTTGTAGTATAGTGGTAAGTAT	up	inf	0.00082634	0.000237853	0	13.5847
380	gma-miR6300_L-1R+6	TCGTTGTAGTATAGTGGTAAGTA	down	-inf	7.6699e-07	1.23711e-07	20.114	0
381	gma-MIR6300-p5_1ss9GT	TCGTTGTATTATAGTGGT	down	-inf	7.6699e-07	1.23711e-07	20.114	0
382	gma-miR6300_R+5_1ss3CT	GTTGTTGTAGTATAGTGGTAAGT	down	-inf	3.5747e-18	3.85021e-22	62.1705	0
383	gma-miR6300_L-1R+5	TCGTTGTAGTATAGTGGTAAGT	down	-inf	4.2037e-21	6.10707e-26	73.1417	0
384	gma-miR6300_R+1_1	GTCGTTGTAGTATAGTGGC	down	-inf	2.5114e-31	2.05917e-39	111.541	0
385	ptc-miR6478_R-3	CCGACCTTAGCTCAGTTG	down	-inf	7.7626e-06	2.97817e-06	16.4569	0
386	ptc-miR6478_R-1_1ss10GA	CCGACCTTAACTCAGTTGGT	down	-inf	7.7626e-06	2.97817e-06	16.4569	0
387	ptc-miR6478_2ss10GA21GA	CCGACCTTAACTCAGTTGGTA	down	-inf	7.7921e-09	4.72802e-10	27.4282	0
388	ptc-miR6478_1ss21GT	CCGACCTTAGCTCAGTTGGTT	up	inf	3.361e-05	4.81611e-06	0	20.8996
389	lja-MIR7526g-p3_2ss15TG20TC	TACTAAAATAGCTGGAACGCC	up	inf	8.6783e-06	7.05402e-07	0	24.0345
390	tae-MIR9775-p3_1ss13TC	GAAAAATCTTATCGTATACATG	down	-inf	8.0269e-05	3.23675e-05	12.7998	0
391	bdi-MIR7757-p5_2ss10GA18CG	TAAATAGAAACATGATTGAAC	up	inf	0.0013152	0.000439352	0	12.5397
392	bdi-MIR7757-p5_1ss14AG	AAATAGAAGCATGGTTCAAC	up	inf	0.0053989	0.00527478	0	9.40481
393	ath-miR8175_1ss9GT	GATCCCCGTCAACGGCGCCA	down	-inf	9.5378e-15	1.19087e-17	49.3707	0
394	ath-miR8175_L+1_1ss3AT	CGTTCCCCGGCAACGGCGCCA	down	-inf	8.0269e-05	3.23675e-05	12.7998	0
395	ath-miR8175_1ss2AT	GTTCCCCGGCAACGGCGCCA	down	-inf	2.4249e-07	2.52144e-08	21.9425	0
396	ath-miR8175	GATCCCCGGCAACGGCGCCA	down	-inf	2.4882e-09	9.63591e-11	29.2567	0
397	ath-miR8175_L+1_1ss9GT	CGATCCCCTGCAACGGCGCCA	down	-inf	0.00085934	0.000779149	9.14272	0
398	gra-MIR8723b-p3_2ss7AG18AG	AAATTAGATTGCTCAAAGC	down	-inf	7.7626e-06	2.97817e-06	16.4569	0
399	gra-MIR8737-p5_2ss13GA20TG	GTTTAGGATTTAAGGTTTAGT	down	-inf	8.0269e-05	3.23675e-05	12.7998	0
400	bdi-miR9483a_2ss19AC20GA	TTGAACTGTTTCCTCTGACATTCC	down	-inf	2.8097e-65	1.22804e-83	239.539	0
401	bdi-miR9483a_1ss20GA	TTGAACTGTTTCCTCTGAAATTCC	down	-inf	0	0	1201.35	0
402	ata-miR9863a-3p_1ss14CT	TGAGAAGGTAGATTATAATAGC	down	-inf	2.488e-05	6.59698e-06	14.6283	0
403	ata-miR9863a-3p_1ss6AC	TGAGACGGTAGATCATAATAGC	up	inf	9.95e-08	1.43335e-09	0	34.4843
404	ata-miR9863a-3p_1ss22CT	TGAGAAGGTAGATCATAATAGT	up	inf	2.2572e-06	1.06818e-07	0	27.1694
405	gma-MIR10423-p5_1ss3AC	CTCTCAATGAAAGCACCA	down	-inf	3.7175e-37	1.14514e-46	133.484	0
406	bra-miR156a-5p_R+1_1ss9GT	TGACAGAATAGAGTGAGCACT	up	inf	9.218e-48	2.15832e-67	0	256.02
407	aly-miR159b-3p_L-1R+1	TTGGATTGAAGGGAGCTCTTT	up	inf	6.9646e-09	2.89798e-11	0	40.7542
408	cas-miR159b-3p_L-1R+1	TTGGATTGAAGGGAGCTCTTT	up	inf	6.9646e-09	2.89798e-11	0	40.7542
409	csi-miR159c-3p_R+1_1ss15AT	CTTGGACTGAAGGGTGCTCCCA	down	-inf	1.3659e-06	2.74028e-07	19.1997	0
410	aly-miR159c-3p_L-1R+1_1ss20CT	TTGGATTGAAGGGAGCTCTTT	up	inf	6.9646e-09	2.89798e-11	0	40.7542
411	mes-miR166i_1ss9GT	TTGGACCATGCTTCATTCCCC	down	-inf	2.6286e-11	1.66244e-13	36.5709	0
412	zma-miR319a-3p_L+1R+2_1ss9GT	CTTGGACTTAAGGGTGCTCCCTT	down	-inf	3.2157e-26	1.66949e-32	92.3414	0
413	ppe-miR530_L-2R+2	TGCATTTGCACCTGCACCTTT	up	inf	0.01414	0.0187644	0	7.31485
414	ptc-miR530b_R+1_1ss17TC	TGCATTTGCACCTGCACCTTT	up	inf	0.01414	0.0187644	0	7.31485
415	mes-miR827_R+2_1ss15AG	TTAGATGACCATCAGCAAACACA	up	inf	0.023107	0.035707	0	6.26987
416	tae-miR1122c-3p_L-1R+3_1ss4AT	CTTATATTATGGGACGGAGGGAG	up	inf	0.0013152	0.000439352	0	12.5397
417	hvu-miR5048a_R-2_1ss9GT	TATTTGCATGTTTTAGGTCT	up	inf	0.002099	0.00151145	0	11.4948
418	cas-miR5139_1ss1AT	TAACCTGGCTCTGATACCA	down	-inf	0.00026116	0.000158807	10.9713	0
419	gma-miR5368_L+2R+2	AGGGACAGTCTCAGGTAGACAGT	up	inf	0.00020755	6.59598e-05	0	16.7197
420	ath-miR8175_L-1_1ss2AG	GTCCCCGGCAACGGCGCCA	down	-inf	0.00085934	0.000779149	9.14272	0
421	tae-miR9652-5p_L+2	AACCTGTTTGTCATTAAGTTTCTT	down	-inf	0.00085934	0.000779149	9.14272	0
422	PC-5p-205070_27	TGCAGTTGTGCCACTGACAGG	down	-inf	0.00085934	0.000779149	9.14272	0
423	PC-3p-234382_23	CTGTCAGTTACCCAACTGCACCCT	up	inf	5.2885e-05	9.21039e-06	0	19.8546
424	PC-5p-29807_146	AGGTGTGCCTAGCTTTGGTTGT	up	inf	9.95e-08	1.43335e-09	0	34.4843
425	PC-3p-1004_2101	AACCAAAGCTGGCATACCTTT	up	inf	1.3573e-80	3.08585e-115	0	438.891
426	PC-5p-52344_93	AGCACTACCGTCGCTGCCCGGACA	down	-inf	1.0644e-35	6.11373e-45	127.998	0
427	PC-3p-20566_194	TCCGGACAGCTGTGGTAGTGTTA	down	-inf	7.7921e-09	4.72802e-10	27.4282	0
428	PC-5p-160032_35	TCCAACTTTTGTCTTGACTAGTGT	down	-inf	2.4348e-06	6.06988e-07	18.2854	0
429	PC-5p-143042_39	TCAAAACATTTGGACTTATGT	up	inf	0.0087134	0.00992169	0	8.35983
430	PC-3p-373071_12	ATAAGTCCAAATGTTTTGAAA	up	inf	0.023107	0.035707	0	6.26987
431	PC-5p-447215_10	AGCGCTACCGCCGCTGCCCAGACA	down	-inf	2.4348e-06	6.06988e-07	18.2854	0
432	PC-3p-8706_372	GTCCGGACAGCTGTGGTAGTGTTA	down	-inf	2.936e-81	2.26331e-104	299.881	0
433	PC-5p-358069_13	AACTTGTTTTGTGGTGATACT	down	-inf	8.0269e-05	3.23675e-05	12.7998	0
434	PC-3p-128650_43	ATCACCATAAAACAAGCTGCC	down	-inf	8.7716e-13	3.1168e-15	42.0565	0
435	PC-5p-116_18347	CTCATGACTCAGCTGAATGCC	down	-inf	0	0	14690.5	0
436	PC-3p-67678_75	CGTTTAGCTGGGTCCTGAGCG	down	-inf	8.2007e-32	9.29289e-40	113.37	0
437	PC-5p-277329_19	TCTTACCTTGATGCTTCTACA	up	inf	0.0053989	0.00527478	0	9.40481
438	PC-3p-47074_101	TGTAGAAGCACCAGGGTAAG	up	inf	1.3616e-05	1.33294e-06	0	22.9895
439	PC-3p-226258_24	AAACTGAACCCGACGTAAAAGTAT	up	inf	0.0087134	0.00992169	0	8.35983
440	PC-5p-271034_19	ATGGATGACACGTGACATTTA	up	inf	0.0053989	0.00527478	0	9.40481
441	PC-3p-111215_49	TGTCACGTTTCATTCATCAGG	up	inf	8.6783e-06	7.05402e-07	0	24.0345
442	PC-3p-158523_36	AGTGTCTCTCCTGTAGAAATAGGC	up	inf	0.00052037	0.000249281	0	14.6297
443	PC-5p-301051_17	CTACAATCCTGCCTGTCGGTATC	up	inf	0.0087134	0.00992169	0	8.35983
444	PC-5p-74265_70	CGTGACGAACCGGTACTAAGGGGG	down	-inf	2.4882e-09	9.63591e-11	29.2567	0
445	PC-3p-21679_186	ATACAAACTCAAGAAAATGCAAAT	down	-inf	3.2567e-35	3.00016e-44	126.17	0
446	PC-3p-105281_52	ACCTGTCAGTGACCCAACTGCGCC	up	inf	0.00082634	0.000237853	0	13.5847
447	PC-5p-135880_41	TCTCATTTTCACCACTAACCAGC	up	inf	2.2572e-06	1.06818e-07	0	27.1694
448	PC-5p-163402_34	TTCACAAACTTTGGCAGTCCATC	up	inf	0.00082634	0.000237853	0	13.5847
449	PC-3p-70465_73	ATGGACTGCCAAAGTTTGTGAATT	down	-inf	9.133e-14	1.29456e-16	45.7136	0
450	PC-3p-182245_31	TCTGGACATCTGTGGTAGTGTTAC	down	-inf	0.00085934	0.000779149	9.14272	0
451	PC-5p-761106_5	GCGCTACCTCCGCTGCCCGGACA	down	-inf	0.00085934	0.000779149	9.14272	0
452	PC-3p-36483_124	GTCCGGACAGCTGTGGTAGTGTT	down	-inf	9.5378e-15	1.19087e-17	49.3707	0
453	PC-5p-130860_43	GCGCTACCTCCGCTGCCCGGACAG	down	-inf	7.7626e-06	2.97817e-06	16.4569	0
454	PC-3p-10913_313	CCGGACAGCTGTGGTAGTGTTAC	down	-inf	1.0644e-35	6.11373e-45	127.998	0
455	PC-3p-73008_71	CAATGTGTATTTGGAATTTGGACC	down	-inf	2.7218e-12	1.52938e-14	40.228	0
456	PC-5p-48910_98	CATCCACGTCTGGGGCGCCGTCGC	down	-inf	3.5747e-18	3.85021e-22	62.1705	0
457	PC-3p-1341_1594	CGACGGCACCGCGGCCGTGGAGCC	down	-inf	0	0	1078.84	0
458	PC-5p-70401_73	TCAGGACGTTGCAACATTAACACC	up	inf	2.2572e-06	1.06818e-07	0	27.1694
459	PC-5p-192850_29	TTTATTACAGACGGCAAATCTCAT	up	inf	0.0087134	0.00992169	0	8.35983
460	PC-3p-555293_6	TGCAGCGCCTGAGAGCTAGACGCC	up	inf	0.023107	0.035707	0	6.26987
461	PC-3p-440483_10	CCATTTCTCCTTGATGACCATG	up	inf	0.023107	0.035707	0	6.26987
462	PC-5p-30346_144	AATCCAACTTTTGTCTTGACTAGT	down	-inf	1.0479e-16	2.05405e-20	56.6849	0
463	PC-3p-18846_207	ACTAGTCAAGACAAAAGTTGGATT	down	-inf	5.6322e-26	3.69849e-32	91.4272	0
464	PC-5p-262536_20	CATCCATGTCTGGGGCGCCGTCGC	down	-inf	3.5747e-18	3.85021e-22	62.1705	0
465	PC-3p-56156_88	AACGGCACCACGGCCGTGGACGCC	down	-inf	1.728e-25	8.19469e-32	89.5986	0
466	PC-5p-295642_17	ATTAATTGACACTGAAATGG	down	-inf	2.4348e-06	6.06988e-07	18.2854	0
467	PC-3p-115945_48	ACCATGTGGCAGTATATACT	up	inf	0.0053989	0.00527478	0	9.40481
468	PC-5p-182343_31	AAAATGGATAAAAGAGAATGTATC	up	inf	1.3616e-05	1.33294e-06	0	22.9895
469	PC-3p-294134_17	CGACTGGCTTCTATCTTGTT	down	-inf	2.4882e-09	9.63591e-11	29.2567	0
470	PC-3p-109149_50	ATTCTAGATGTATATGATTTTCTC	up	inf	0.00032835	0.000128044	0	15.6747
471	PC-3p-401502_11	ATGGACTTTTGTAGAAGTATTACG	down	-inf	7.6699e-07	1.23711e-07	20.114	0
472	PC-5p-48321_99	TAAACCGGATTTTTCTGAAGCACC	up	inf	9.2273e-07	3.08207e-08	0	29.2594
473	PC-3p-23957_172	TGAATTTATGTTGAATTTTCT	down	-inf	9.9657e-35	1.47257e-43	124.341	0
474	PC-5p-25929_162	TATTGCAGTATGGCAGGCACACGA	down	-inf	5.3026e-25	4.0217e-31	87.7701	0
475	PC-3p-336532_14	TGAATTTATGTCTAATTTTCTC	down	-inf	0.00026116	0.000158807	10.9713	0
476	PC-5p-88951_60	TTGGACATCTGAGTAGCTCTCAGC	up	inf	8.3309e-05	1.76853e-05	0	18.8096
477	PC-5p-154256_36	AGCTTCAATCCATTCGGAATAGTG	down	-inf	7.6899e-08	5.13891e-09	23.7711	0
478	PC-3p-7345_424	TTGATTTTCCTCTATAAGCGCACC	down	-inf	2.2661e-62	7.76673e-80	228.568	0
479	PC-3p-97955_55	ACCTGTCATTGACCCAACTGCGCC	up	inf	0.00032835	0.000128044	0	15.6747
480	PC-3p-62080_81	TGGCTGGTTCTATGGATAAAT	up	inf	3.7805e-07	8.98168e-09	0	31.3494
481	PC-3p-104071_52	ATCTAGACAAATGTAAGACA	down	-inf	8.0269e-05	3.23675e-05	12.7998	0
482	PC-3p-57686_86	ATTGACCCAACTGCAGGTGCA	up	inf	2.2572e-06	1.06818e-07	0	27.1694
483	PC-3p-42632_110	TTAGGAACATGTGTGCTCTCTTGT	down	-inf	6.368e-28	6.37604e-35	98.7414	0
484	PC-3p-72763_71	CTCTTTAGTGCCGGTTGTAGAACC	down	-inf	2.4451e-08	1.04735e-09	25.5996	0
485	PC-5p-310700_16	TTAGTTGGCACTCAAATGGAT	up	inf	0.023107	0.035707	0	6.26987
486	PC-5p-11252_305	AAGACCGATTGTGGCGGGAGC	up	inf	2.7525e-20	2.00552e-27	0	103.453
487	PC-3p-25379_165	CATCTGCCTATGACTTCTCGT	up	inf	1.1752e-13	3.99697e-18	0	66.8786
488	PC-3p-98540_55	TTGGTAATTGATGACAATCTC	down	-inf	7.7921e-09	4.72802e-10	27.4282	0
489	PC-3p-103647_53	ATGATAACACCCTTAAAGACTCTT	up	inf	1.4428e-06	5.72991e-08	0	28.2144
490	PC-5p-56893_87	TTAGAGATTTCAATGTGGATT	up	inf	0.002099	0.00151145	0	11.4948
491	PC-5p-133455_42	ATAATTGTCAGAGAAATGGAT	down	-inf	0.00085934	0.000779149	9.14272	0
492	PC-5p-118872_46	GGTTTGAGGGCCGAAATCGGAAGC	down	-inf	7.6699e-07	1.23711e-07	20.114	0
493	PC-5p-99955_54	AAAACGACGTTTTTTGTGGCTTGT	down	-inf	0.00085934	0.000779149	9.14272	0
494	PC-5p-8594_375	TGGATGACACGTGACATTTAC	up	inf	2.1888e-47	7.74915e-67	0	253.93
495	PC-3p-29687_146	TCATTTGGTTGAATTAGGGA	up	inf	1.8206e-13	7.47687e-18	0	65.8336
496	PC-5p-214697_26	AATTTGACCTATATTCATACTGA	down	-inf	7.9596e-10	1.96383e-11	31.0852	0
497	PC-3p-161005_35	TGTCCGGACAGCTGTGGTAGTGTT	down	-inf	7.7921e-09	4.72802e-10	27.4282	0
498	PC-3p-176780_32	CCTTTGGTCTCGGTTCGTGGCACC	down	-inf	8.0269e-05	3.23675e-05	12.7998	0
499	PC-3p-74258_70	AAGAAAAGCCTGATTTATTTCTCT	up	inf	8.6783e-06	7.05402e-07	0	24.0345
500	PC-5p-317596_16	TAAATCTGGTTTTCTGAAGCACC	down	-inf	0.00026116	0.000158807	10.9713	0
501	PC-3p-63723_79	CGTTACGAACCGGCACTAAAGGC	down	-inf	8.454e-12	7.50442e-14	38.3994	0
502	PC-3p-99648_54	TGAATTTATGTCGAATTTTCT	down	-inf	7.9596e-10	1.96383e-11	31.0852	0
503	PC-5p-51172_95	GGTCCCGGTTGGTGGCTTGAACC	down	-inf	0.00026116	0.000158807	10.9713	0
504	PC-5p-163138_35	CTGTAGTTTAGAGGAGCTCGAGAG	down	-inf	2.4451e-08	1.04735e-09	25.5996	0
505	PC-3p-102513_53	AAGTATTATGGAATTGAGGGA	up	inf	0.00082634	0.000237853	0	13.5847
506	PC-3p-135057_41	TTGAATTTCCTCTATAAGCGTATC	down	-inf	7.6899e-08	5.13891e-09	23.7711	0
507	PC-3p-70859_73	CTTACAAAAGTGAACGGAGGGAGT	up	inf	5.9047e-07	1.66195e-08	0	30.3044
508	PC-5p-127986_43	TTGGACATCTGAGCAGCTCTCAGC	up	inf	0.00020755	6.59598e-05	0	16.7197
509	PC-5p-268862_20	GGCACTGTCGTACTACCCGGACA	down	-inf	0.00085934	0.000779149	9.14272	0
510	PC-5p-152836_37	CAGTTCTGTAACCGGCACTAAAGG	down	-inf	7.6699e-07	1.23711e-07	20.114	0
511	PC-5p-132718_42	TTTTCTGAAGCACCGGTGCCTATT	up	inf	3.361e-05	4.81611e-06	0	20.8996
512	PC-5p-264311_20	CGGTTGGTTGCATGAACCGGGACT	up	inf	0.01414	0.0187644	0	7.31485
513	PC-3p-66163_77	ACAATTGCCAGAACTGAACTAGT	up	inf	0.0053989	0.00527478	0	9.40481
514	PC-3p-308851_16	TCTAATATTCTCTATAAGCGCATC	down	-inf	0.00026116	0.000158807	10.9713	0
515	PC-3p-108876_50	TCAAGGCCTGAAGCTAAGCAACGT	down	-inf	7.9596e-10	1.96383e-11	31.0852	0
516	PC-3p-82707_64	CTATTTCGAAAGACTTGAAGCGAA	down	-inf	2.5502e-10	4.00254e-12	32.9138	0
517	PC-3p-203006_27	TTGCCTATTTAGTGAACCATA	down	-inf	7.7921e-09	4.72802e-10	27.4282	0
518	PC-3p-279175_19	AGGAATGTGATTTCATGATGAATT	down	-inf	2.488e-05	6.59698e-06	14.6283	0
519	PC-3p-27543_155	GGCACGAACCGGTACTAAAGGCTC	down	-inf	3.7678e-19	1.59902e-23	65.8276	0
520	PC-3p-224619_25	GAATTATTCTATCAGGACTCCGTT	down	-inf	2.4348e-06	6.06988e-07	18.2854	0
521	PC-3p-140102_40	TTATGAATTTAGGTTGAATTT	down	-inf	2.4348e-06	6.06988e-07	18.2854	0
522	PC-3p-3862_678	AAATGTCACGTGTCATTCATC	up	inf	1.0377e-57	7.74899e-82	0	311.404
523	PC-3p-186858_30	AAGATTCTGGGAGAAGCTGGGTGG	down	-inf	7.6899e-08	5.13891e-09	23.7711	0
524	PC-5p-124680_45	CCTTTGGTCCCGATTGGTGGCATC	down	-inf	2.4249e-07	2.52144e-08	21.9425	0
525	PC-3p-48762_98	TTGTCCACACTTAGACACTACAACC	down	-inf	2.7218e-12	1.52938e-14	40.228	0
526	PC-5p-60273_83	TCCTGATGTATGACATGTGGCATT	up	inf	6.9646e-09	2.89798e-11	0	40.7542
527	PC-3p-190189_29	TTCATCGGCAATGATGTGGTA	down	-inf	2.488e-05	6.59698e-06	14.6283	0
528	PC-3p-206927_27	CAAGGCCTTAAGCTAAGCAACGTG	down	-inf	2.4348e-06	6.06988e-07	18.2854	0
529	PC-3p-97429_55	CAAGTTTTTTCGGATGGAGGAAGT	up	inf	5.5356e-06	3.74698e-07	0	25.0795
530	PC-5p-121583_46	CGCAAACCCGAGCGGTAAAAGAGA	down	-inf	7.7626e-06	2.97817e-06	16.4569	0
531	PC-5p-167634_34	CGTGAGTCCCTGATCTTGATCGTA	down	-inf	2.4451e-08	1.04735e-09	25.5996	0
532	PC-3p-50378_96	TGAATTTATGTTGAATTTTCTC	down	-inf	3.9772e-20	1.47074e-24	69.4847	0
533	PC-3p-106901_51	CCTCCAGTCGGCCTGCTGTGGGCC	down	-inf	2.4249e-07	2.52144e-08	21.9425	0
534	PC-5p-153384_37	ATGTCCTTTGATGCTGGTTCGACC	down	-inf	7.9596e-10	1.96383e-11	31.0852	0
535	PC-5p-80191_66	TATTGCAGGATGGCAGGCACACGA	down	-inf	8.454e-12	7.50442e-14	38.3994	0
536	PC-3p-268699_20	CGTTATGAACTGGCGCTAAAGCCC	down	-inf	0.00026116	0.000158807	10.9713	0
537	PC-5p-120727_46	AGATAAGGTAGTAATAATGTCATAA	down	-inf	7.7626e-06	2.97817e-06	16.4569	0
538	PC-5p-66875_76	GAAACGTATTGTGACGGTGAACCC	up	inf	8.3309e-05	1.76853e-05	0	18.8096
539	PC-3p-125443_44	TGAATTTATGTTGAATTTT	down	-inf	2.488e-05	6.59698e-06	14.6283	0
540	PC-3p-100319_54	TTGGATTTCCTCTATAAGCGCATC	down	-inf	2.4249e-07	2.52144e-08	21.9425	0
541	PC-5p-69050_74	TGAAACACTGTCTGAGAGAAG	up	inf	0.0033601	0.00281772	0	10.4498
542	PC-3p-213_10277	GGGAAAAGAAGGAGTAACGAC	up	inf	0	0	0	2902.95
543	PC-3p-4497_605	TTGATTTTCCTCTATAAGCGCATC	down	-inf	0	3.12318e-147	424.222	0
544	PC-3p-65112_78	CGTTACGAACCGGCACTAAAGACC	down	-inf	2.6286e-11	1.66244e-13	36.5709	0
545	PC-5p-59239_84	AGTGGCACTAGTTCAGGCTGTTGA	down	-inf	1.4476e-22	5.16793e-28	78.6274	0
546	PC-5p-16555_229	TGGTCCCGTTTGGTGACATGAACC	down	-inf	1.8361e-26	7.53602e-33	93.2557	0
547	PC-3p-182431_31	CGCTCGTAAGGAGCGGTAGTACCG	down	-inf	2.4348e-06	6.06988e-07	18.2854	0
548	PC-5p-46106_103	CGCGCTGCCCTGTGAGCCTGC	down	-inf	1.4476e-22	5.16793e-28	78.6274	0
549	PC-5p-117542_47	TTAGACATCTGAGTAGCTCTCGGC	up	inf	8.6783e-06	7.05402e-07	0	24.0345
550	PC-5p-47353_101	CTGTAGTTGAGAGGAGCTCGAGA	down	-inf	0.00026116	0.000158807	10.9713	0
551	PC-5p-128918_43	ATGCTTGCAGCGCATAGTAATGCC	down	-inf	2.8293e-13	6.35232e-16	43.885	0
552	PC-3p-58252_85	ATCTGGACAAATCTAAGACA	down	-inf	0.00085934	0.000779149	9.14272	0
553	PC-5p-4865_571	CATTTGGACTTATGTGCAGCT	up	inf	3.7805e-07	8.98168e-09	0	31.3494
554	PC-3p-72285_72	AGGTTGTATTTTCTCTATAGGCGC	down	-inf	2.5502e-10	4.00254e-12	32.9138	0
555	PC-5p-143273_39	TTGGAGAGATTCCACTATGAA	down	-inf	0.00085934	0.000779149	9.14272	0
556	PC-3p-190931_29	GTGGTCCATAGTGGAATCTCTATA	down	-inf	2.4249e-07	2.52144e-08	21.9425	0
557	PC-3p-160040_35	GTGGCAATTCTGAGAGAAGCTGG	up	inf	5.2885e-05	9.21039e-06	0	19.8546
558	PC-3p-293454_18	ATATGGATATGGCATATACTTGAT	down	-inf	0.00085934	0.000779149	9.14272	0
559	PC-5p-58963_84	TTTCATCGAAAAATAACATCCGAG	down	-inf	7.9596e-10	1.96383e-11	31.0852	0
560	PC-3p-148172_38	TCATTTGGTTGAATTGGGGA	up	inf	0.00032835	0.000128044	0	15.6747
561	PC-5p-42007_111	ACTCATTTTGCTCCGTATGTAGTC	up	inf	2.6284e-08	2.04265e-10	0	37.6192
562	PC-3p-160115_35	AGGAGCTTTTGTGGCTTTTTGACC	down	-inf	2.4882e-09	9.63591e-11	29.2567	0
563	PC-5p-133144_42	AATAGGTGCTTTTAGAGCTTTT	down	-inf	0.00026116	0.000158807	10.9713	0
564	PC-3p-324869_15	AGGCCCACAGGACAGCGCCCC	down	-inf	2.4348e-06	6.06988e-07	18.2854	0
565	PC-3p-185787_30	AAGTTGATAGGAACTCATGAAAAT	down	-inf	2.4249e-07	2.52144e-08	21.9425	0
566	PC-5p-19222_204	TGTGAAACACTGTGTGAGAGA	down	-inf	4.9964e-24	9.68479e-30	84.113	0
567	PC-3p-8234_388	TTTTTGGATGTGCTCCTCTAG	up	inf	1.4844e-15	1.60902e-20	0	77.3284
568	PC-3p-345067_14	ATGGCATATACTTGATCACTTAGC	down	-inf	7.7626e-06	2.97817e-06	16.4569	0
569	PC-5p-99134_55	AATTACTTTTCTCTGAAATGGATG	up	inf	5.9047e-07	1.66195e-08	0	30.3044
570	PC-5p-160886_35	AAAATGAATAAAAGGGAATGTATC	up	inf	0.0001314	3.40917e-05	0	17.7646
571	PC-3p-36501_124	TTGCCATAGGCATAGCCCTGC	up	inf	0.0033601	0.00281772	0	10.4498
572	PC-5p-46643_102	TCTGTAAATTTATATAAGAGC	up	inf	9.4106e-12	4.85007e-15	0	56.4288
573	PC-3p-75701_69	CGAACGGAGGGAGTACATACTATC	down	-inf	8.1822e-11	8.15722e-13	34.7423	0
574	PC-5p-108647_50	TAGAGATTTCAATATGAACTACAT	up	inf	0.0053989	0.00527478	0	9.40481
575	PC-3p-99417_54	ATTCCCAGATTCTGGCAAAAGAAC	up	inf	5.2885e-05	9.21039e-06	0	19.8546
576	PC-3p-49534_97	GCCCGGCATTTAGGTAAAGTCACA	down	-inf	9.5378e-15	1.19087e-17	49.3707	0
577	PC-3p-165828_34	TTATGAATTTAGGTCGAATTTT	down	-inf	2.488e-05	6.59698e-06	14.6283	0
578	PC-3p-13926_261	CTATCCGGGACTCCATTCCAGAAC	down	-inf	3.4789e-36	1.24557e-45	129.827	0
579	PC-5p-267240_20	TATGGCCTTGTACAATGGAAG	down	-inf	2.4882e-09	9.63591e-11	29.2567	0
580	PC-5p-200248_28	ATAGGATAATTCGCTTTTTGGTAC	down	-inf	7.7626e-06	2.97817e-06	16.4569	0
581	PC-3p-228795_24	CGTTACGAACCGGCACTAAAGGCA	down	-inf	2.4348e-06	6.06988e-07	18.2854	0
582	PC-5p-485500_8	GGAAAATTGGACACTCACTGAGA	down	-inf	0.00085934	0.000779149	9.14272	0
583	PC-3p-44988_105	TCTTCTGTAGAAATAGGCACCGGT	up	inf	4.0948e-08	3.95041e-10	0	36.5742
584	PC-3p-237118_23	TGAATTTATGTCGAATTTT	down	-inf	0.00085934	0.000779149	9.14272	0
585	PC-5p-7283_426	TGAAGGTAGTAACTTAGACTAGT	up	inf	1.4428e-06	5.72991e-08	0	28.2144
586	PC-3p-115580_48	TTGAATTTTCTCTATAAGCGCACC	down	-inf	2.5502e-10	4.00254e-12	32.9138	0
587	PC-3p-157852_36	TACACCTGACCGCGTCTCCCTC	down	-inf	7.6899e-08	5.13891e-09	23.7711	0
588	PC-3p-100612_54	CTATTCCGAATGACTTGAAGCAAA	down	-inf	7.6899e-08	5.13891e-09	23.7711	0
589	PC-3p-48449_99	TGAATTTCCTCTATAAGTGCATC	down	-inf	8.454e-12	7.50442e-14	38.3994	0
590	PC-5p-99557_54	TTTTGACCATAGATCTAACTAATA	down	-inf	2.4249e-07	2.52144e-08	21.9425	0
591	PC-3p-85080_62	AGATACATCTGTTTGAGCGACACT	up	inf	0.0001314	3.40917e-05	0	17.7646
592	PC-3p-326958_15	ATTTCCGCGACAAATAATTCC	down	-inf	2.488e-05	6.59698e-06	14.6283	0
593	PC-3p-68584_75	TTTCCGAGACAAGTAATTCCAAAC	up	inf	5.2885e-05	9.21039e-06	0	19.8546
594	PC-3p-15949_236	ACTGTATTAGCCATCCGTGTGCCT	down	-inf	0	2.03927e-152	438.85	0
595	PC-3p-25417_164	AATGCTTTTTGATTTGTGAATGCC	up	inf	1.1902e-09	2.26975e-12	0	44.9341
596	PC-5p-3475_734	TGAGACGATATCTCCCCATAC	down	-inf	0	5.92731e-186	535.763	0
597	PC-3p-319769_16	TTTGCCGTCTGTAAATAGAACCAC	up	inf	5.5356e-06	3.74698e-07	0	25.0795
598	PC-3p-248_8607	GGAAAAGAAGGAGTAACGAC	up	inf	8.6783e-06	7.05402e-07	0	24.0345
599	PC-5p-320584_16	CTGCTATGTACGACACTTCCTGT	up	inf	3.361e-05	4.81611e-06	0	20.8996
600	PC-3p-166707_34	GACAGCTATTTTCGGACGGAGGGG	up	inf	5.5356e-06	3.74698e-07	0	25.0795
601	PC-5p-53290_92	TCGAGATACAAAAATGACAAA	up	inf	0.0001314	3.40917e-05	0	17.7646
602	PC-3p-26923_157	ACATACGGAGCAAAATGAGTGAAT	up	inf	6.0673e-12	2.48868e-15	0	57.4738
603	PC-3p-129125_43	AGTGACTTATTTTGCCAAACAGAC	up	inf	0.0001314	3.40917e-05	0	17.7646
604	PC-5p-157388_36	TTGAAGGCTGTTTCCATTAACC	down	-inf	7.7626e-06	2.97817e-06	16.4569	0
605	PC-5p-36149_125	TCTGTAAATTAATATAAGAGC	up	inf	2.2572e-06	1.06818e-07	0	27.1694
606	PC-3p-112570_49	TGGCTGAGAGCTGCACATAAG	up	inf	2.4217e-07	4.86361e-09	0	32.3943
607	PC-5p-221624_25	TAGCTCTCGGCAAAAAAGACAAAT	down	-inf	7.7626e-06	2.97817e-06	16.4569	0
608	PC-5p-260563_21	TAAGGGATTTCAAAATGGACT	up	inf	0.023107	0.035707	0	6.26987
609	PC-3p-45166_105	TTGAATTTCCTCTATAAGCGCATT	down	-inf	1.3672e-21	1.24461e-26	74.9703	0
610	PC-3p-37850_121	AGACACTTATTTTAGGACAGA	up	inf	5.2885e-05	9.21039e-06	0	19.8546
611	PC-5p-172641_33	TTAATTTAATCAACAAGACCGACT	up	inf	0.0001314	3.40917e-05	0	17.7646
612	PC-3p-108507_50	TCCCAAGATATGTTTCGAAT	up	inf	0.0013152	0.000439352	0	12.5397
613	PC-3p-53598_91	ATAATTTTTTATATAAACTTGGTC	up	inf	4.0948e-08	3.95041e-10	0	36.5742
614	PC-3p-74679_70	GTTCGGGCAGCTGCGGTAGTGCT	down	-inf	5.3026e-25	4.0217e-31	87.7701	0
615	PC-5p-255005_21	TAGAGATTCCACTATGGACCACGT	down	-inf	7.7626e-06	2.97817e-06	16.4569	0
616	PC-5p-167723_34	TTGGTGGCCTGAACCGGGACC	up	inf	8.3309e-05	1.76853e-05	0	18.8096
617	PC-5p-110928_50	TTTAGTCCCGGTTGGTGGCACC	down	-inf	2.488e-05	6.59698e-06	14.6283	0
618	PC-5p-229990_24	AAATAAATAAAAGGGGATGTATCT	up	inf	0.00020755	6.59598e-05	0	16.7197
619	PC-5p-286095_18	ATTTGGAGGATATGCAAGATGAG	down	-inf	2.488e-05	6.59698e-06	14.6283	0
620	PC-5p-153092_37	GAGACCCGTACTCATGAATGACAC	up	inf	8.3309e-05	1.76853e-05	0	18.8096
621	PC-5p-23658_174	TGAAACACTGTGTGAGAGAAG	down	-inf	8.7716e-13	3.1168e-15	42.0565	0
622	PC-3p-380488_12	TCCTGTAGAAGTAGGCACCGGTGC	up	inf	8.3309e-05	1.76853e-05	0	18.8096
623	PC-5p-110045_50	TAGCTCTCTGCAAAAAAGACAAAT	down	-inf	2.7218e-12	1.52938e-14	40.228	0
624	PC-5p-302247_17	GAAGTGGTTTAGACTGCACAGAGC	down	-inf	7.6899e-08	5.13891e-09	23.7711	0
625	PC-3p-61273_82	TTGAATTTCCTCTGTAAGCGCATC	down	-inf	8.454e-12	7.50442e-14	38.3994	0
626	PC-3p-147870_38	ACCAGGACTAATGTGAATATTGCC	down	-inf	8.0269e-05	3.23675e-05	12.7998	0
627	PC-5p-7652_411	ATGGATAAAAGAAGATGTATC	up	inf	4.253e-20	3.83954e-27	0	102.408
628	PC-3p-364217_13	TTAAGTGACAATTCTGGGAGAAGC	down	-inf	7.6899e-08	5.13891e-09	23.7711	0
629	PC-3p-62339_81	TTGGGTATTTCTGTCTTTAAA	up	inf	3.9124e-12	6.64326e-16	0	58.5188
630	PC-5p-230487_24	CACGCTGCCCTGTGAGTCTGC	down	-inf	8.0269e-05	3.23675e-05	12.7998	0
631	PC-3p-96252_56	AAGTGAATTAGACCAAATTATATC	up	inf	8.3309e-05	1.76853e-05	0	18.8096
632	PC-5p-68024_75	ACTTTGACCGTAAATTTAACTATC	up	inf	2.2572e-06	1.06818e-07	0	27.1694
633	PC-5p-124304_45	AGCATCTGAGAAGCTCTCGGC	up	inf	0.00032835	0.000128044	0	15.6747
634	PC-3p-134914_41	GCCACTTGTCGCAACCTGGGAGTT	up	inf	0.00032835	0.000128044	0	15.6747
635	PC-3p-215932_26	ACGTGTCATCTATCAGAATGAGTC	up	inf	8.3309e-05	1.76853e-05	0	18.8096
636	PC-5p-67997_75	TGTCTCGGAAATGAATGTATC	up	inf	8.3309e-05	1.76853e-05	0	18.8096
637	PC-5p-52620_93	TTTGACTGTAAATTTAACTAGC	down	-inf	3.974e-38	4.75296e-48	137.141	0
638	PC-5p-47271_101	TTTACGCGTCATGGTTTTAGT	up	inf	2.6284e-08	2.04265e-10	0	37.6192
639	PC-3p-48642_99	TTATGAATTTAGGTTGAATTTT	down	-inf	9.133e-14	1.29456e-16	45.7136	0
640	PC-5p-60905_82	TTGCTCGAGATACAAAAATGA	up	inf	2.1382e-05	2.52861e-06	0	21.9445
641	PC-5p-19389_202	AACATCCGAGGAGCTCTCACT	up	inf	1.1902e-09	2.26975e-12	0	44.9341
642	PC-3p-92185_58	TCTAGACAAATGTAAGACA	down	-inf	2.4249e-07	2.52144e-08	21.9425	0
643	PC-3p-225726_24	ATAGAATTGTAAAACAAATGAGGC	up	inf	0.00032835	0.000128044	0	15.6747
644	PC-3p-232393_24	GTCAGTGACCCAACTGCACCCTGC	up	inf	0.00032835	0.000128044	0	15.6747
645	PC-5p-12689_280	TGATGGATTACATGTGGCATT	up	inf	1.674e-16	3.1455e-22	0	82.5533
646	PC-5p-127932_43	GATTCAGGCCGACTGCTGAGCAGT	up	inf	5.2885e-05	9.21039e-06	0	19.8546
647	PC-3p-57593_86	TTGAATTTCCTCTATAAGCGC	down	-inf	7.6699e-07	1.23711e-07	20.114	0
648	PC-5p-1547_1413	CGTTTCTCCTTCTTTTCCTTG	up	inf	7.632e-86	1.22634e-122	0	468.15
649	PC-3p-111516_49	AATCCAAGACAAGTAATTTAGAAC	up	inf	0.00032835	0.000128044	0	15.6747
650	PC-3p-169295_33	ATTGATTATGAATTTAGGTTGAAT	down	-inf	7.6899e-08	5.13891e-09	23.7711	0
651	PC-3p-35125_128	ATTCCAAAAGGTTTGAAGCTAAT	down	-inf	3.0853e-15	2.42686e-18	51.1992	0
652	PC-3p-67933_75	AAAAAAGATGGAGTGGCAATTC	up	inf	3.5336e-06	1.99734e-07	0	26.1245
653	PC-3p-150793_37	ACATGTCATCCATCAGGACGGATC	up	inf	8.6783e-06	7.05402e-07	0	24.0345
654	PC-5p-94367_57	GTAACCGGCACTAAAGGGTGGGGA	down	-inf	7.7921e-09	4.72802e-10	27.4282	0
655	PC-5p-136913_41	ATGTGACTTGACTTAACTGCC	down	-inf	2.4249e-07	2.52144e-08	21.9425	0
656	PC-3p-128202_43	CAGGCCCGTACGGCCCAGTAGGC	down	-inf	7.9596e-10	1.96383e-11	31.0852	0
657	PC-3p-37331_122	TTCCAAAATGCTTGAAGCGAAT	down	-inf	1.5342e-23	4.75291e-29	82.2845	0
658	PC-3p-102264_53	TAACGAAGCATTGCACCTCTTTT	down	-inf	8.454e-12	7.50442e-14	38.3994	0
659	PC-5p-55911_88	TTGCTCGATATACAAAAATGA	up	inf	1.5519e-07	2.63828e-09	0	33.4393
660	PC-5p-169115_33	CGCGCTGTCCTGTGAGTCTGC	down	-inf	7.6899e-08	5.13891e-09	23.7711	0
661	PC-3p-120720_46	TTGAATTTCCTTTATAAGCGCATC	down	-inf	2.4451e-08	1.04735e-09	25.5996	0
662	PC-5p-310607_16	AAATGTAATTCTTTGTAGAGA	down	-inf	2.4348e-06	6.06988e-07	18.2854	0
663	PC-5p-87199_61	GTTTGACCTTACACTGCTAGCGGG	down	-inf	1.1603e-18	7.84681e-23	63.999	0
664	PC-5p-112714_49	GCGCTACCGCCGCTGCCCGGACA	down	-inf	8.0269e-05	3.23675e-05	12.7998	0
665	PC-3p-91878_58	AGACCCACAGGGCAGTGTGCC	down	-inf	2.9504e-14	2.63821e-17	47.5421	0
666	PC-3p-149888_38	TTGAATTTCTTCTATAAGCGCATC	down	-inf	8.1822e-11	8.15722e-13	34.7423	0
667	PC-3p-181996_31	TCTGGACAAATCTAAGACAAG	down	-inf	0.00026116	0.000158807	10.9713	0
668	PC-3p-192289_29	ATTCCTTAAGGCTTGAAGCGAACC	down	-inf	0.00085934	0.000779149	9.14272	0
669	PC-5p-53563_91	ACTTGTCTCGAAAATGGATGTATC	up	inf	4.0948e-08	3.95041e-10	0	36.5742
670	PC-3p-25474_164	GTTACGAACCGGCACTAAAGCCC	down	-inf	7.7921e-09	4.72802e-10	27.4282	0
671	PC-5p-52716_92	CGGAGTCCTGATAGGATAATTCAC	down	-inf	9.5378e-15	1.19087e-17	49.3707	0
672	PC-5p-338658_14	ACCAGTGCTTATTTCTACAGGACA	down	-inf	0.00026116	0.000158807	10.9713	0
673	PC-5p-113688_48	ATCTCTTAAATGGATGTAGCTAGC	up	inf	5.2885e-05	9.21039e-06	0	19.8546
674	PC-3p-188683_30	TTGATTTTCCTCTATAAGC	down	-inf	0.00085934	0.000779149	9.14272	0
675	PC-5p-39452_117	TTAATTGACGCAGCCTCTATA	up	inf	5.2885e-05	9.21039e-06	0	19.8546
676	PC-3p-133489_42	ATATACCGTTTGGAGTTGAAGACC	up	inf	0.0001314	3.40917e-05	0	17.7646
677	PC-5p-3886_674	TTTGTGGAAGAAATGACTGTCACT	down	-inf	4.5521e-87	5.6419e-112	321.824	0
678	PC-3p-130990_43	ACCCGGCATTTGGGTAAAGTCACA	up	inf	8.6783e-06	7.05402e-07	0	24.0345
679	PC-5p-338045_14	CACACCTATGCCGACGGCCTAGCC	down	-inf	7.7626e-06	2.97817e-06	16.4569	0
680	PC-3p-279895_19	AGTTGAATTTCCTCTAAGCGCATC	down	-inf	8.0269e-05	3.23675e-05	12.7998	0
681	PC-5p-224784_24	CGGTTGGTTACTTGAACCGGGACC	down	-inf	0.00026116	0.000158807	10.9713	0
682	PC-5p-325256_15	CGTGCTGCCCTGTGAGTCTGC	down	-inf	7.7921e-09	4.72802e-10	27.4282	0
683	PC-5p-124607_45	AAAACATTTGGACTTCTGTGCAGC	down	-inf	7.6899e-08	5.13891e-09	23.7711	0
684	PC-5p-96223_56	ATTACTTGTCTCGAAAATGGATGT	up	inf	0.00020755	6.59598e-05	0	16.7197
685	PC-5p-44973_105	TTGGACTTATGTGCAGCTCTC	up	inf	5.2885e-05	9.21039e-06	0	19.8546
686	PC-5p-62978_80	AAGCGTCACATGGCACTTGACACC	up	inf	2.4217e-07	4.86361e-09	0	32.3943
687	PC-3p-187094_30	CTATTTCTAAAGGCTTGAAGCTAA	down	-inf	0.00085934	0.000779149	9.14272	0
688	PC-3p-36458_124	AGACCCACAGGGCAGTGCGCC	down	-inf	3.5747e-18	3.85021e-22	62.1705	0
689	PC-3p-255210_21	TTCTGTAGAAATAGGCACCGG	up	inf	0.01414	0.0187644	0	7.31485
690	PC-3p-227904_24	GCCGGGCAGTTAGGTAAAGTCACA	down	-inf	7.6699e-07	1.23711e-07	20.114	0
691	PC-5p-5166_548	ACATTTGGACTTATGTGCAGC	up	inf	1.7814e-20	1.05223e-27	0	104.498
692	PC-3p-17590_219	ATCTGCCGATGACTTCTCGT	up	inf	2.2572e-06	1.06818e-07	0	27.1694
693	PC-5p-90477_59	TTATTTGGACATCTGAGTAGC	up	inf	0.0001314	3.40917e-05	0	17.7646
694	PC-5p-152112_37	TAGCTTTAAGCCTTGAGGAATAGG	down	-inf	2.4348e-06	6.06988e-07	18.2854	0
695	PC-3p-117977_47	ATTCCTCAAGGCTTGAAGCGAACC	down	-inf	0.00026116	0.000158807	10.9713	0
696	PC-3p-426540_10	CTATAATGCCATATCCATATTACC	down	-inf	2.488e-05	6.59698e-06	14.6283	0
697	PC-3p-62955_80	TTCATGAACCGGGACTAATGGGCC	up	inf	3.5336e-06	1.99734e-07	0	26.1245
698	PC-5p-1060_2010	AGATAAGGTAGTAATAATGTCATA	down	-inf	0	0	894.158	0
699	PC-3p-63539_79	CACCTGACTTATAAGTCACCTGAC	up	inf	2.1382e-05	2.52861e-06	0	21.9445
700	PC-3p-53459_91	AGACGGCAAAGAGAGCTCTTTACC	up	inf	6.3818e-08	7.67263e-10	0	35.5293
701	PC-5p-85234_62	AGATAAGCTAGTAATAATGTCATA	down	-inf	2.4882e-09	9.63591e-11	29.2567	0
702	PC-3p-167282_34	TAGTCGCGTTTCTTCTGGCCAACC	down	-inf	7.6699e-07	1.23711e-07	20.114	0
703	PC-5p-237637_23	ATGGGTGGACTAGATATACGTTGC	up	inf	0.0001314	3.40917e-05	0	17.7646
704	PC-3p-124460_45	AGAAGAACCAATTTACTGACC	up	inf	0.0001314	3.40917e-05	0	17.7646
705	PC-3p-17404_221	TTGAATTTCCTCTATAAGTGCATC	down	-inf	6.7779e-29	5.86318e-36	102.398	0
706	PC-3p-97462_55	TTGTATGTCGAGCAATGTTTC	up	inf	1.3616e-05	1.33294e-06	0	22.9895
707	PC-3p-27468_155	TTAATTTTCCTCTATAAGCGCATC	down	-inf	5.9867e-27	1.53552e-33	95.0843	0
708	PC-3p-69605_74	TTGAATTTCCTCTATAAGCGCATTT	down	-inf	2.6286e-11	1.66244e-13	36.5709	0
709	PC-3p-139959_40	CCTGTCAGTGGCCCAACTGCACCC	up	inf	3.361e-05	4.81611e-06	0	20.8996
710	PC-3p-29371_147	AGGTTGAATTCTCTCTATAAGCGC	down	-inf	4.4482e-22	2.53616e-27	76.7988	0
711	PC-3p-18037_215	TTGAATTTCCTCTATAAGC	down	-inf	1.2928e-20	2.99699e-25	71.3132	0
712	PC-3p-184539_30	CCTTTAGTCGCGGTTCTTCTGGCC	down	-inf	2.4348e-06	6.06988e-07	18.2854	0
713	PC-5p-122301_45	AGCTCTACCGTAGCTGACCGGACA	down	-inf	7.7626e-06	2.97817e-06	16.4569	0
714	PC-5p-88305_60	GCATCTGAGAAGCTCTCGGCA	up	inf	0.0013152	0.000439352	0	12.5397
715	PC-5p-4187_638	ATTGCTCGAGATACAAAAATG	up	inf	2.9305e-46	4.00835e-65	0	247.66
716	PC-5p-51766_94	TTTGGTACAAAGTTCAGCAAGAGC	down	-inf	3.234e-16	1.00795e-19	54.8563	0
717	PC-3p-90585_59	ATATTACATACAGCAAAGTGAACT	up	inf	3.5336e-06	1.99734e-07	0	26.1245
718	PC-5p-280742_19	CACGCTGCCCTGTGGGTCTGC	down	-inf	2.4451e-08	1.04735e-09	25.5996	0
719	PC-5p-91077_59	TTGGTACAAAGTTCAGCAAGAGCC	down	-inf	2.4451e-08	1.04735e-09	25.5996	0
720	PC-5p-28781_150	TGTTTGAACATTTGAGGAGCT	up	inf	6.9646e-09	2.89798e-11	0	40.7542
721	PC-5p-78754_67	ATCAAAATTGATAAAAAGAGATGT	up	inf	5.9047e-07	1.66195e-08	0	30.3044
722	PC-5p-123114_45	TAATGTAATACGTTTTTTGACACT	up	inf	0.01414	0.0187644	0	7.31485
723	PC-5p-232423_24	TTTCAACTTATTTGGACTCTGAG	down	-inf	2.488e-05	6.59698e-06	14.6283	0
724	PC-3p-26268_161	TTAAATTTCTTCTATAAGCGCATC	down	-inf	5.6322e-26	3.69849e-32	91.4272	0
725	PC-3p-245942_22	GCCGGGCATTTAGGTAAAGTCACA	down	-inf	7.9596e-10	1.96383e-11	31.0852	0
726	PC-5p-48775_98	AACATTTGTACTTATGTGCAGC	up	inf	1.5519e-07	2.63828e-09	0	33.4393
727	PC-3p-94356_57	TACACCTGACCGCTTCTCTCTC	down	-inf	9.5378e-15	1.19087e-17	49.3707	0
728	PC-5p-157617_36	ATGCACCTATAGAGGAAATTGGAC	down	-inf	0.00026116	0.000158807	10.9713	0
729	PC-5p-95307_57	TGCCCTGCCTAGAATCTGGCACTA	down	-inf	8.7716e-13	3.1168e-15	42.0565	0
730	PC-5p-36155_125	TACATGTACCGTCGGTGTCGGACA	down	-inf	1.0479e-16	2.05405e-20	56.6849	0
731	PC-5p-7517_416	TGTGAGGCTCGACCTGTCGGCATC	down	-inf	0	2.217e-123	354.737	0
732	PC-5p-72092_72	TTTAGTGCCGGTTATGGAACC	up	inf	5.5356e-06	3.74698e-07	0	25.0795
733	PC-3p-214833_26	CACATGTCAGTGACCAACGTCAGA	down	-inf	0.00085934	0.000779149	9.14272	0
734	PC-3p-99012_55	AGATACTTTGTGATTTGTGAATGC	up	inf	0.00032835	0.000128044	0	15.6747
735	PC-5p-5907_497	ATATATTTTATTTGACTTTACACA	down	-inf	0	3.02301e-166	479.078	0
736	PC-5p-20295_196	ATGGACAATTACGGTGAAATGTTC	down	-inf	1.9524e-27	3.12926e-34	96.9128	0
737	PC-5p-196555_28	TTGGCTCGTCTCACTCAGGTC	down	-inf	2.4451e-08	1.04735e-09	25.5996	0
738	PC-3p-105749_52	TGAATTTATGTTGAATTCTCTCTA	down	-inf	6.7779e-29	5.86318e-36	102.398	0
739	PC-5p-135762_41	TGATGAGACGGTAGATCATAATAGC	up	inf	5.9047e-07	1.66195e-08	0	30.3044
740	PC-3p-302432_17	TTCCAAAAGGTTTGAAGCGAAT	down	-inf	8.0269e-05	3.23675e-05	12.7998	0
741	PC-5p-270275_20	ACAATGTGATGTGACTTTACT	up	inf	0.01414	0.0187644	0	7.31485
742	PC-5p-50072_96	GAGCCTTATTGAATATCTACA	up	inf	1.4428e-06	5.72991e-08	0	28.2144
743	PC-5p-97313_56	ATATAATTTGGTCTCATTCACTTT	up	inf	5.2885e-05	9.21039e-06	0	19.8546
744	PC-3p-344402_14	TTTCGAAATGCTTGAAGCGAAT	down	-inf	0.00026116	0.000158807	10.9713	0
745	PC-5p-42367_110	ACACTACGAGATGTGAGCTAT	up	inf	1.5519e-07	2.63828e-09	0	33.4393
746	PC-3p-16882_226	ATTGACCCAACTGCAGGTGC	up	inf	0.0087134	0.00992169	0	8.35983
747	PC-3p-54972_89	CGATGTAACTTACACCTGACC	down	-inf	3.9772e-20	1.47074e-24	69.4847	0
748	PC-3p-34538_130	CTAACATAAGCCAAATAGTGGAGC	down	-inf	4.7121e-23	2.33252e-28	80.4559	0
749	PC-3p-73946_70	AGGAATTGTAAGAAAATATAGAGT	up	inf	5.2885e-05	9.21039e-06	0	19.8546
750	PC-3p-35128_128	TTGCCATATGCATAGCCCTGC	up	inf	9.2273e-07	3.08207e-08	0	29.2594
751	PC-5p-227514_24	ACGGTATGGTATTTATTATGAGG	down	-inf	0.00085934	0.000779149	9.14272	0
752	PC-3p-581082_6	TTGAATTTCCTCTATAAGCGCACCA	down	-inf	7.6699e-07	1.23711e-07	20.114	0
753	PC-5p-2792_877	CGTTTCTCCTTCTTTTCCTTGT	up	inf	8.8409e-72	2.06335e-102	0	389.777
754	PC-3p-125140_44	TTATGAATTTAGGTTGAATT	down	-inf	7.7626e-06	2.97817e-06	16.4569	0
755	PC-5p-125637_44	ATTACTTGTCTCGAAAATGAATGT	up	inf	0.00020755	6.59598e-05	0	16.7197
756	PC-3p-1801_1253	TTTGTTATTTTTGGTGAGAGCTCC	down	-inf	0	3.82136e-228	658.276	0
757	PC-5p-124124_45	AACTCATTTGAGCATCTGAGAA	up	inf	3.1629e-14	6.20795e-19	0	70.0136
758	PC-5p-33369_133	TGCCCTTATACAGGAAATTTGACC	down	-inf	1.1017e-17	1.88938e-21	60.3419	0
759	PC-3p-233601_23	TTGAATTTCCTCTATAAGCGCA	down	-inf	7.7626e-06	2.97817e-06	16.4569	0
760	PC-5p-165758_34	GTCACAAACCAGGACTAAAGGGCC	down	-inf	7.6699e-07	1.23711e-07	20.114	0
761	PC-3p-37156_122	GGGAAAAGAAGGAGTAACGACT	up	inf	4.8984e-14	1.15201e-18	0	68.9686
762	PC-3p-262802_20	TGTTAGCATTGTAAACTCAAATCA	down	-inf	2.4249e-07	2.52144e-08	21.9425	0
763	PC-3p-112407_49	AGGCCCACTGGGCAGCGCGCC	down	-inf	9.133e-14	1.29456e-16	45.7136	0
764	PC-3p-231084_24	GAGTGTATTCGCATATGTATGAGC	up	inf	0.00032835	0.000128044	0	15.6747
765	PC-3p-87164_61	TTGACAGTCAAAGTAAATCTCGA	up	inf	6.3818e-08	7.67263e-10	0	35.5293
766	PC-3p-100917_54	TGAATTTAGGTTGAATTCTCTCT	down	-inf	0.00026116	0.000158807	10.9713	0
767	PC-3p-33970_131	TATCTGGACAAATCTAAGACA	down	-inf	3.397e-17	4.18583e-21	58.5134	0
768	PC-5p-36005_125	CCAACCGGCACTAAAGAGTGGGGA	down	-inf	3.0853e-15	2.42686e-18	51.1992	0
769	PC-3p-32898_135	TGTTATTTTTTGGTGAGAGCTCCT	down	-inf	7.2185e-30	2.43406e-37	106.056	0
770	PC-5p-150080_37	ATCTGCAGAACAAAAGAACAGA	up	inf	3.5336e-06	1.99734e-07	0	26.1245
771	PC-3p-26809_158	TTGAATTTCCTCTATAAGCGCAT	down	-inf	1.728e-25	8.19469e-32	89.5986	0
772	PC-5p-62566_80	TCCTGATGGATGACATGTGGCATT	up	inf	0.00032835	0.000128044	0	15.6747
773	PC-3p-253372_21	TCGAATTTCCTCTATGAGCGCATC	down	-inf	2.488e-05	6.59698e-06	14.6283	0
774	PC-5p-73907_70	ACGAGACCGACTGCGGTGGGAGC	down	-inf	4.7121e-23	2.33252e-28	80.4559	0
775	PC-3p-253855_21	TTCAATTTCCTCTATAAGCGCATC	down	-inf	7.6699e-07	1.23711e-07	20.114	0
776	PC-3p-66261_77	CCTTTAGTCCCGGTTGGTGCCACC	down	-inf	2.4249e-07	2.52144e-08	21.9425	0
777	PC-3p-57550_86	AATCCCGGTATTAGAATAGTTATT	up	inf	1.4428e-06	5.72991e-08	0	28.2144
778	PC-3p-106356_51	CAGGACTAATGTGAATATTGCCCC	down	-inf	1.0479e-16	2.05405e-20	56.6849	0
779	PC-5p-10323_326	TGTGATCGAGATATATTTGAC	down	-inf	1.5869e-57	2.85281e-73	210.283	0
780	PC-5p-252031_21	TCCTTTTCCAATGAACACT	down	-inf	2.4249e-07	2.52144e-08	21.9425	0
781	PC-3p-60357_83	AACAATTGCCAGAACTGAACTAGT	up	inf	4.9276e-10	6.48621e-13	0	47.024
782	PC-3p-16666_228	ATTCCTGAAGGCTTGAAGCTA	up	inf	2.2974e-15	1.57928e-20	0	76.2834
783	PC-3p-8080_394	CTATCCGGTACTCCATTCCAGAAC	down	-inf	4.3297e-71	6.79611e-91	261.482	0
784	PC-5p-57501_86	AACGAGACCGACTGCGGTGGGAGC	up	inf	1.4428e-06	5.72991e-08	0	28.2144
785	PC-3p-16824_227	TTGAATTTCCTCTATAAGCGCACC	down	-inf	1.703e-42	6.3664e-54	153.598	0
786	PC-3p-23176_177	TTTCCGTGACAAGTAATTCC	down	-inf	0.00026116	0.000158807	10.9713	0
787	PC-3p-56801_87	GGGACGAACCGGGACCAATGTGCC	up	inf	0.00052037	0.000249281	0	14.6297
788	PC-3p-404985_11	TAACTTACACCTGACCGGGTC	down	-inf	7.6699e-07	1.23711e-07	20.114	0
789	PC-5p-226567_24	TAGCTTTAAGCCTTGAGGAATAG	down	-inf	2.4348e-06	6.06988e-07	18.2854	0
790	PC-3p-51112_95	TTTCATAGCAAAACTCTGCC	up	inf	0.00032835	0.000128044	0	15.6747
791	PC-5p-155833_36	TCTATGAATAAATATAAGAAC	up	inf	0.023107	0.035707	0	6.26987
792	PC-5p-2341_1012	TGATGGATGACACGTGACATT	up	inf	3.847e-51	2.6341e-72	0	274.829
793	PC-3p-176242_32	GTGATTCTCGGAGAAGCTGGGGA	up	inf	0.00020755	6.59598e-05	0	16.7197
794	PC-3p-137169_41	AAACCGGGACCAAAGGGTGGCATT	down	-inf	2.488e-05	6.59698e-06	14.6283	0
795	PC-5p-61238_82	ATTACTTGTCTCTGAAATGGATGT	up	inf	9.95e-08	1.43335e-09	0	34.4843
796	PC-5p-63221_80	TCTGTAAACTAACATAAGAGC	up	inf	3.5336e-06	1.99734e-07	0	26.1245
797	PC-3p-31078_141	CCAACTAAAATTGACATCCTC	up	inf	2.4217e-07	4.86361e-09	0	32.3943
798	PC-5p-98964_55	TTGGAGCGTCCTGTAAATTTGCC	down	-inf	7.6699e-07	1.23711e-07	20.114	0
799	PC-5p-2477_971	TGATGGATTACACGTGACATT	up	inf	2.79e-76	5.82493e-109	0	414.856
800	PC-3p-144409_39	TTTTTATATTACGAGACAGAT	up	inf	0.0033601	0.00281772	0	10.4498
801	PC-5p-204380_27	AACGAAACCGACTCTGGCGGG	down	-inf	8.0269e-05	3.23675e-05	12.7998	0
802	PC-5p-125438_44	ACTCATTTGAGCATCTGAGAA	up	inf	0.00032835	0.000128044	0	15.6747
803	PC-3p-62878_80	CCTGTCAGTGACCCAACTGCACCC	up	inf	1.4428e-06	5.72991e-08	0	28.2144
804	PC-3p-49397_97	TTTGCCATAGGCATAGCCCTG	up	inf	5.2885e-05	9.21039e-06	0	19.8546
805	PC-3p-223274_25	ATACGAACTCAGAAAAATGCAAAT	down	-inf	2.4348e-06	6.06988e-07	18.2854	0
806	PC-3p-116737_47	GTCCGGATAGCTGTGGTAGTGTTA	down	-inf	1.1603e-18	7.84681e-23	63.999	0
807	tae-MIR1137a-p3_1ss9CT	CATCTATTTTGGAACGGAGGGAGT	up	1.00413	1.5801e-17	7.08095e-18	423.308	849.045
808	PC-3p-519_3797	TTCGAGGACCTTGGTTGAGCC	up	1.00937	8.0598e-22	2.29295e-22	528.449	1063.79
809	tae-miR1847-5p	ACCTGCAGTTGGGCCAATGAC	up	1.05743	7.1717e-07	6.27247e-07	122.512	254.975
810	bdi-miR5169a_2ss19AG20CA	TTTGACCAAGTTTGTAGAGAA	up	1.08691	4.3276e-06	3.47992e-06	96.9128	205.861
811	PC-3p-9314_353	TTTGCCGTAGGCATAGCCCTG	up	1.19278	0.012046	0.0128335	21.9425	50.159
812	osa-miR168a-5p	TCGCTTGGTGCAGATCGGGAC	up	1.2314	0	8.50848e-150	2055.28	4825.71
813	tae-miR5048-5p	TTTGCAGGTTTTAGGTCTAAGT	up	1.24667	0	1.11978e-220	2918.36	6925.07
814	tae-miR9676-5p	TGGATGTCATCGTGGCCGTACA	up	1.27078	3.5655e-05	2.51399e-05	49.3707	119.128
815	bdi-miR159a-5p_R+1	AGCTCCCTTCGATCCAATCC	up	1.28024	2.5098e-08	2.04421e-08	87.7701	213.176
816	PC-5p-19400_202	ATAATAGACAAGTCTTTTGA	up	1.29231	1.5997e-05	1.35397e-05	51.1992	125.397
817	tae-miR9672a-3p_L-1	CACGACTGTCATTAAGCATC	up	1.29579	5.6614e-24	8.61668e-25	277.939	682.371
818	tae-MIR1136-p5_2ss12GA17GA	ACTTGTCGCAGATATGAATGTATC	up	1.29685	2.4671e-20	4.61844e-21	232.225	570.558
819	tae-MIR9672b-p3_1ss3GA	TAAGATACCACGACTGTCATT	up	1.34307	0	7.75602e-207	2194.25	5566.6
820	ata-miR9674c-3p_L-1R+1_1ss10GT	GTGCTATGTATAAATTCAACC	up	1.35812	2.155e-07	1.59204e-07	63.999	164.062
821	osa-MIR818d-p3_1ss5TC	CTTACATTATGGGACGGAGGGAGT	up	1.3627	0.002282	0.00287311	21.9425	56.4288
822	PC-3p-3332_762	TAAAACCACGACGAGTAAATC	up	1.36661	1.4834e-08	1.16559e-08	74.9703	193.321
823	tae-MIR1122a-p5	CAAGAATTTTGGGACGGAGGGAGT	up	1.37107	1.7416e-21	4.08396e-22	209.673	542.344
824	tae-miR1120b-3p_L-1R+1	TCTTATATTGTGGGACAGAGG	up	1.37968	1.6821e-11	7.27118e-12	103.008	268.037
825	hvu-MIR6191-p5_1ss9AG	CTTGTCTTGGATTTGTCTAGATA	up	1.38967	0.00013983	8.57766e-05	32.3043	84.6433
826	tae-MIR9674a-p5_1	ATAGCATCATCCATCCTACCA	up	1.43099	0	5.25642e-108	945.967	2550.62
827	tae-MIR9674a-p5_2	TAGGATGGCTGGTGCTATGG	up	1.43099	0	5.25642e-108	945.967	2550.62
828	ata-miR9772a-3p	AGGGGGCAATCTCACCTCAAC	up	1.43197	1.7318e-07	1.62413e-07	55.7706	150.477
829	PC-3p-17181_223	ATTTCCGATACAAGTAATTCC	up	1.44653	0.00053658	0.000577935	23.7711	64.7887
830	PC-3p-28348_151	ATATCTCATTTTCAACTATCC	up	1.45151	0.0003058	0.000306917	25.5996	70.0136
831	tae-MIR1135-p3	AACTAAAATACGTCTAGATACATC	up	1.48176	8.929e-69	4.1397e-72	566.849	1583.14
832	tae-MIR1120a-p5_2ss12AC20AG	TCCGTCCCATACTATAAGAGC	up	1.48228	0.00285	0.00205312	16.4569	45.9791
833	tae-miR408_L-1	TGCACTGCCTCTTCCCTGGC	up	1.51471	7.7427e-06	7.53104e-06	34.7423	99.273
834	tae-MIR1136-p3_1ss13AG	ATTTTAGTTCTAGATACATCCATT	up	1.54013	1.7881e-12	5.25496e-13	82.2845	239.3
835	tae-MIR1118-p5_1ss8AG	CTACATTGTGGAATGGAGGGAGT	up	1.57648	7.884e-10	3.88014e-10	58.5134	174.511
836	PC-5p-588_3359	GTTGCATGACAAGTTGAGCAC	up	1.59205	0	9.17424e-99	630.848	1901.86
837	osa-miR168a-3p_L-4	CCGCCTTGCACCAAGTGAAT	up	1.63703	0	0	3207.27	9975.36
838	PC-3p-25987_162	TCGAGATCCAACGGCTGAGGT	up	1.65221	0.0010124	0.00116394	14.6283	45.9791
839	tae-miR167c-5p	TGAAGCTGCCAGCATGATCTGC	up	1.71821	0	0	2281.87	7508
840	ata-miR167f-5p	TGAAGCTGCCAGCATGATCTGC	up	1.71821	0	0	2281.87	7508
841	tae-MIR9676-p3	ACGGCCTGATGACATCCACG	up	1.72116	8.874e-06	8.77827e-06	23.7711	78.3734
842	tae-MIR5048-p5_2	TTAGACCTAGACATGCAAGTA	up	1.73145	8.3784e-34	7.01306e-36	173.712	576.828
843	tae-MIR5048-p5_1	ATATTTGCAGGTTTTAGGTCT	up	1.73145	8.3784e-34	7.01306e-36	173.712	576.828
844	tae-MIR1128-p3_1ss10CT	CAACTATTTTCGGACGGAGGGAGT	up	1.7371	0.0022255	0.00202657	10.9713	36.5742
845	PC-3p-8965_364	TTGTGACACTTGTTATGGATC	up	1.75912	4.5638e-06	4.1482e-06	23.7711	80.4633
846	PC-5p-27424_155	TCTGTAAACTAATATAAGACG	up	1.77774	0.0015706	0.00136947	10.9713	37.6192
847	PC-3p-27244_156	TCTCCTGTAGAAATAGGCACCGGT	up	1.77774	0.00063872	0.000728971	12.7998	43.8891
848	bdi-miR156h-3p	GCTCACTGCTCTTCCTGTCATC	up	1.80046	1.7091e-09	4.27112e-10	38.3994	133.757
849	tae-MIR9664-p5	CGGCATAGAGGCACTGCAAA	up	1.81169	6.9857e-07	4.92016e-07	25.5996	89.8681
850	ata-miR5168-3p_L-1	CGGACCAGGCTTCAATCCCT	up	1.82659	0	0	1566.15	5555.11
851	tae-miR7757-5p_1ss2TC	ACAAAACCTTCAGCTATCCATC	up	1.86176	0	0	14407.1	52362.8
852	tae-MIR1131-p3	GCAGGATGTTGTCAGTCTGGGCCC	up	1.8652	9.2189e-05	0.000121402	14.6283	53.2939
853	tae-miR9773	TTTGTTTTTATGTTATTTTGTGAA	up	1.96863	0	0	1910.83	7478.91
854	ata-miR172b-5p	GCAGCACCACCAAGATTCACA	up	1.97705	6.5214e-06	2.85725e-06	16.4569	64.7887
855	tae-MIR9668-p5_1ss23AG	CAAGTATTTTCGGACGGAGGGAGT	up	1.99506	1.2419e-32	5.31518e-35	111.541	444.638
856	tae-miR397-5p_L-1	CACCGGCGCTGCACACAATG	up	1.99574	1.5249e-25	1.50017e-27	85.9415	342.753
857	tae-MIR1133-p3_1ss11CA	TTGAGGGACAAGCTTTTTCGG	up	2.00013	0.0001817	0.000120368	10.9713	43.8891
858	tae-miR1127b-3p_L-1R+4_1ss12TC	CAAGTATTTCCGGACGGAGGGAGT	up	2.06587	0	5.2419e-104	305.367	1278.53
859	ata-miR172c-3p_L-1	GAATCTTGATGATGCTGCAT	up	2.13407	0	1.38144e-111	298.053	1308.31
860	ata-miR172b-3p_L-1	GAATCTTGATGATGCTGCAT	up	2.13407	0	1.38144e-111	298.053	1308.31
861	cpa-miR159a_1ss9GT	TTTGGATTTAAGGGAGCTCTA	up	2.15361	0.0094191	0.0102338	4.2666	18.9838
862	tae-MIR167c-p3	AGATCATGCTGCAGCTTCATT	up	2.18752	9.4581e-36	4.78534e-39	94.17	428.964
863	ata-miR167f-3p_L-1R+1	AGATCATGCTGCAGCTTCATT	up	2.18752	9.4581e-36	4.78534e-39	94.17	428.964
864	bdi-miR827-5p_L-1	TTTGTTGGTTGTCATCTAACC	up	2.23542	6.7309e-37	9.37451e-41	91.4272	430.531
865	PC-5p-11177_307	TGCCTTTAAGGCACCTGCCTTT	up	2.25167	5.3573e-08	1.5536e-08	16.4569	78.3734
866	tae-miR159a_L-1	TTGGATTGAAGGGAGCTCTG	up	2.26359	0	1.68815e-200	449.822	2159.97
867	bdi-MIR7757-p5_2ss15AG21AG	TGGATCATGCTTCTGTTTATG	up	2.26807	1.2505e-06	5.64138e-07	12.7998	61.6537
868	bdi-miR7731-5p_R-3_2ss8TC21AC	TTCCAAACTCCTGAGCAAACC	up	2.27315	2.1344e-19	3.84578e-21	43.885	212.131
869	ata-miR393-3p_L+1R-1_1ss15TC	TCAGTGCAATCCCTCTGGAAT	up	2.2737	0	4.69926e-140	309.024	1494.32
870	PC-3p-19039_206	TTGTTAGTTAAATCTTTGGTC	up	2.29231	8.5267e-07	3.59569e-07	12.7998	62.6987
871	tae-MIR5048-p3_1ss18TG	AATATATTTGCAGGTTTGAGG	up	2.34955	0	0	738.732	3765.06
872	tae-miR5062-5p	TGAACCTTAGGGAACAGCCGCAT	up	2.40882	0	0	788.102	4185.14
873	osa-MIR159c-p3_1ss1GT	TTTTGCATGACCCGGGAGATGA	up	2.41517	8.7354e-07	2.28261e-07	10.9713	58.5188
874	ata-miR167b-5p	TGAAGCTGCCAGCATGATCTGA	up	2.48038	0	0	4612.35	25739
875	osa-miR444a-3p.2	TGCAGTTGCTGCCTCAAGCTT	up	2.52047	1.1354e-26	1.66872e-29	45.7136	262.29
876	tae-MIR1135-p5	ATGTATCTAGAACTAAAATACGTC	up	2.53745	0	7.50655e-150	235.882	1369.44
877	tae-miR9675-3p	TTTATGATCACTCTCGTTTTG	up	2.55033	7.6467e-10	1.40332e-10	14.6283	85.6882
878	PC-5p-33589_133	CAACCAAGGTCCTCGGAATG	up	2.56782	5.1497e-10	8.70462e-11	14.6283	86.7332
879	bdi-MIR7757-p3_1ss18CT	CACAAAACCTTCAGCTATCCA	up	2.60782	3.1234e-18	1.64342e-20	27.4282	167.197
880	PC-5p-23331_176	TTTGGACATCCGAGCAGCTCT	up	2.6782	1.7022e-07	2.68535e-08	9.14272	58.5188
881	osa-miR398a_L+1R-1	TTGTGTTCTCAGGTCACCCCT	up	2.68216	1.0043e-79	1.46971e-90	118.855	762.834
882	ata-miR5062a-3p_2ss2TC18AG	GCGGATTTTTCACCAAGGTTCAAG	up	2.69807	0	1.32836e-107	138.969	901.816
883	tae-MIR1121-p3_1ss6AG	TCTAAGCGCTCTTATATTTCT	up	2.81727	6.444e-10	9.14109e-11	10.9713	77.3284
884	ata-miR393-5p_L-1	TCCAAAGGGATCGCATTGAT	up	2.83198	0	0	385.823	2747.25
885	tae-MIR5050-p3	CCATGATGAGGTCGTTCAACC	up	2.87085	6.5039e-09	8.11079e-10	9.14272	66.8786
886	osa-miR398a_R-1	TGTGTTCTCAGGTCACCCCT	up	2.88886	3.4238e-78	3.52621e-90	93.2557	690.731
887	tae-MIR5175-p3_1ss19GA	GACGAGTAATTTGGAACGAAG	up	3.10586	1.0042e-59	2.28513e-69	56.6849	488.005
888	tae-MIR5048-p3_1ss16TG	TATATTTGCAGGTTTGAGGT	up	3.15471	7.4569e-49	5.26189e-57	43.885	390.822
889	PC-5p-5662_512	ACATTTGGACTTATGTGCAGCT	up	3.15856	1.9683e-17	8.62234e-20	14.6283	130.622
890	bdi-miR156b-5p	TGACAGAAGAGAGTGAGCAC	up	3.23181	0	1.34118e-223	161.928	1521.23
891	zma-miR156a-5p	TGACAGAAGAGAGTGAGCAC	up	3.23181	0	1.34118e-223	161.928	1521.23
892	osa-miR156a	TGACAGAAGAGAGTGAGCAC	up	3.23181	0	1.34118e-223	161.928	1521.23
893	sbi-miR156a	TGACAGAAGAGAGTGAGCAC	up	3.23181	0	1.34118e-223	161.928	1521.23
894	ata-miR156a-5p	TGACAGAAGAGAGTGAGCAC	up	3.23181	0	1.34118e-223	161.928	1521.23
895	ata-miR5062b-5p_L+2R-5	ATGCGGATTTTTCACCAAGAT	up	3.27638	2.4832e-50	1.8158e-59	40.228	389.777
896	tae-MIR1125-p5	AATTTAACCAACGAGACCAACTGC	up	3.33783	3.5995e-32	1.24799e-37	23.7711	240.345
897	ata-miR167b-3p	AGGTCATGCTGGAGTTTCATC	up	3.34141	0	0	533.935	5411.94
898	tae-miR398_L-1R+1	GTGTTCTCAGGTCGCCCCCGC	up	3.47012	1.1666e-62	7.05244e-75	42.0565	466.06
899	PC-3p-1949_1182	TTGAACTAAGGAGGGGTGGA	up	3.64344	3.058e-48	1.65213e-58	27.4282	342.753
900	tae-MIR9668-p3_1ss7TC	TCCCTCCGTCCGGAAATACTTGTC	up	3.72527	4.7828e-25	1.28536e-29	12.7998	169.287
901	hvu-MIR5050-p5	TTTGCCGGTTGAACGACCTCA	up	3.89691	0	3.59635e-217	82.2845	1225.76
902	tae-MIR1123-p3_1ss22AC	ATGCTTTGTGATTTGTGAATGCC	up	3.89849	0	1.4216e-202	76.7988	1145.3
903	osa-miR1432-5p_1ss1AC	CTCAGGAGAGATGACACCGAC	up	3.93574	9.4155e-74	9.84057e-91	32.9138	503.68
904	tae-MIR1133-p5	AATGGATGTATCTAGCACTAACT	up	3.94767	6.5119e-22	1.56242e-26	9.14272	141.072
905	tae-MIR397-p5	TTGAGTGCAGCGTTGATGAAC	up	3.98606	0	0	356.566	5650.2
906	PC-5p-5430_528	TTTTGCTGTTTGTCATCTAACC	up	4.07052	3.8649e-24	1.60854e-29	9.14272	153.612
907	osa-miR827	TTAGATGACCATCAGCAAACA	up	4.11318	0	0	226.739	3923.89
908	tae-MIR1122a-p3_1ss21CT	TATTTTAGAGTGTAGATTCATT	up	4.40079	0	3.2386e-204	49.3707	1042.89
909	tae-MIR159a-p5	GAGCTCCTATCATTCCAATGA	up	4.55033	3.1746e-48	8.7908e-61	12.7998	299.909
910	ata-miR398g-5p_L+1R-1_1ss9GA	GGGGTCGAACTGGGAACACAT	up	4.59244	0	1.15544e-124	25.5996	617.582
911	osa-miR1432-5p_L-1R+1	TCAGGAGAGATGACACCGACA	up	5.23549	0	1.43574e-195	23.7711	895.547
912	osa-miR160f-5p	TGCCTGGCTCCCTGAATGCCA	up	5.24263	0	9.10427e-182	21.9425	830.758
913	zma-miR156d-3p_1ss8TC	GCTCACTCCTCTTTCTGTCAGC	up	5.50518	0	0	69.4847	3155.83
914	mtr-miR398a-5p_1ss7AC	GGAGTGCCACTGAGAACACAAG	up	5.74185	0	0	71.3132	3816.26
915	bdi-miR5200a-3p	TGTAGATACTCCCTAAGGCTT	up	5.83952	8.3311e-61	2.81647e-81	6.09515	349.023
916	tae-miR5200	TGTAGATACTCCCTAAGGCTT	up	5.83952	8.3311e-61	2.81647e-81	6.09515	349.023
917	ata-miR5200-3p	TGTAGATACTCCCTAAGGCTT	up	5.83952	8.3311e-61	2.81647e-81	6.09515	349.023
918	tae-MIR1123-p5	ATGACATGTGGCATTCACAAA	up	6.04702	0	8.40008e-283	18.2854	1209.04
919	ata-miR1432-5p_L+1R-1	ATCAGGAGAGATGACACCGAC	up	6.43458	0	0	133.484	11546
920	tae-MIR530-p5	TGCATTTGCACCTGCACCTAG	up	7.80547	0	0	96.9128	21680.2

## Sheet: AuCH_L vs AuCH_G
Table S5 continued. Differentially expressed miRNAs* (p <0.05 and |logfoldchange|>1) with tissue-specific pattern.
*Number of up-regulated miRNAs: 544. Number of down-regulated miRNAs: 539.
Index	miRNA name	miRNA sequence	Regulation pattern	log2(fold_change)	pvalue(chi_square_2x2)	pvalue(fisher_test)	AuCH_G (normalised reads count)	AuCH_L (normalised reads count)
1	tae-miR9654a-3p_L+1_1ss20GT	ATTCTGAAAGGCTTGAAGCTAAT	down	-8.7361	0	8.40071e-166	484.506	1.13624
2	tae-miR9654b-3p_L+1_1ss20GT	ATTCCGAAAGGCTTGAAGCTAAT	down	-8.19179	0	0	7375.61	25.2246
3	ata-miR396e-3p	GTTCAATAAAGCTGTGGGAAA	down	-7.80986	0	2.85529e-172	509.923	2.27249
4	PC-3p-280_7641	TTGAATTTCCTCTATAAGCGCATC	down	-7.69244	0	0	2068.28	9.99895
5	ata-miR396e-5p	TTCCACAGCTTTCTTGAACTG	down	-7.57971	0	0	16954.5	88.6271
6	tae-miR9655-3p_1ss9GT	CAAGGGAATGAAGTAGCCAAC	down	-7.06625	0	0	2131.83	15.9074
7	tae-miR9659-3p	TCCAATGGTTGTTCACGGCATC	down	-6.90183	0	0	5869.67	49.0858
8	ata-miR167c-3p	GATCATGACTGACAGCCTCATT	down	-6.57795	6.7392e-69	3.83394e-85	260.521	2.72699
9	tae-MIR9655-p5	TCGGCTACTTCCTTTCCCTTGC	down	-6.45856	0	0	4676.67	53.1762
10	PC-3p-624_3119	TGAATTTCCTCTATAAGCGCATC	down	-6.10304	0	5.75244e-269	843.517	12.2714
11	osa-miR319a-3p.2-3p_R+1	TTGGACTGAAGGGTGCTCCCT	down	-6.06194	0	0	4250.94	63.6297
12	gma-miR6300_R+1_2	GTCGTTGTAGTATAGTGGT	down	-5.59196	3.1108e-29	2.00728e-35	109.61	2.27249
13	gma-miR6300_R+1_1	GTCGTTGTAGTATAGTGGC	down	-5.59196	3.1108e-29	2.00728e-35	109.61	2.27249
14	tae-MIR9653b-p3	TTGAAGACTTTGGCCATGTCC	down	-5.49242	0	3.67358e-158	511.511	11.3624
15	PC-3p-4497_605	TTGATTTTCCTCTATAAGCGCATC	down	-5.22682	3.6922e-31	4.10498e-37	119.141	3.18148
16	PC-5p-10070_333	CGTGATCCAAATAGTTATTCTAAT	down	-5.21135	1.751e-22	1.12379e-26	84.1928	2.27249
17	ata-miR171d-5p	TGTTGGCTCGACTCACTCAGA	down	-5.18783	5.9335e-16	5.19725e-18	57.9819	1.59074
18	tae-MIR171a-p5	TGTTGGCTCGACTCACTCAGA	down	-5.18783	5.9335e-16	5.19725e-18	57.9819	1.59074
19	vvi-miR396a	TTCCACAGCTTTCTTGAACTA	down	-5.10304	1.0239e-24	8.82874e-29	93.7241	2.72699
20	tae-miR9666b-3p	CGGTTGGGCTGTATGATGGCGA	down	-5.10082	6.889e-86	6.63239e-103	343.125	9.99895
21	ata-MIR169g-p5	CAAGGATGACTTGCCGATCGA	down	-5.08547	6.8215e-15	1.08927e-16	54.0105	1.59074
22	PC-5p-3915_671	ACTTAGTCTTGGCACTATAAATTT	down	-4.88065	3.7049e-47	5.0665e-56	187.448	6.36297
23	PC-5p-13228_272	CTTAGTCTTGGCACTATAAATTT	down	-4.76472	1.8288e-28	3.07632e-33	111.198	4.09048
24	PC-5p-43259_109	AGCGCTACCGCCGCTGCCCGGACA	down	-4.71225	8.2629e-19	3.41492e-21	71.4845	2.72699
25	PC-3p-8909_365	TCTCCTGTAGAAATAGGCACC	down	-4.63318	1.3563e-28	8.76864e-33	112.787	4.54498
26	PC-3p-585_3369	TTGGATCATCTATTTGAGAAC	down	-4.63244	0	0	1871.3	75.4466
27	osa-miR5072_L-4_1ss13GT	TCCCCAGCTGAGTCGCCA	down	-4.48343	1.3285e-13	1.06016e-15	50.8334	2.27249
28	PC-3p-34220_131	AAATTTACAGTCAAACTTGGATCT	down	-4.48343	1.3285e-13	1.06016e-15	50.8334	2.27249
29	PC-5p-40001_115	GTGAAACACTGTGTGAGAGA	down	-4.48343	1.3285e-13	1.06016e-15	50.8334	2.27249
30	PC-3p-20814_192	TCTTCTGTAGAAATAGGCACC	down	-4.3683	8.6791e-26	1.5896e-29	103.255	4.99948
31	cas-miR5139_L-1_1ss5CT	AACTTGGCTCTGATACCA	down	-4.23162	2.1588e-17	4.89648e-19	68.3074	3.63598
32	tae-miR9658-3p_1ss9GT	ATCGTTCTTGGTGAATAGGCC	down	-4.07143	0	1.26538e-159	603.647	35.9053
33	PC-5p-15557_240	TTTAGCGCCGGTTCGTGACGAAC	down	-3.99299	2.8434e-16	3.97722e-18	65.1303	4.09048
34	cas-miR5139_L-1	AACCTGGCTCTGATACCA	down	-3.98978	3.6086e-55	4.98993e-63	238.282	14.9984
35	tae-MIR9658-p5	CCGATTCTCCCAGAATTTTGA	down	-3.89282	1.1897e-37	1.36288e-42	162.031	10.9079
36	nta-MIR172e-p3_2ss15CG19TA	ATTGGAACGATACAGAGAA	down	-3.86121	1.9791e-29	1.09263e-32	125.495	8.63546
37	mdm-miR396c_L-1_1ss21TA	TCCACAGCTTTCTTGAACTA	down	-3.84975	3.4835e-13	4.20293e-14	52.4219	3.63598
38	bdi-miR1878-3p_1ss14AG	ATTTGTAGTGTTCGGATTGAGTTT	down	-3.82285	1.1843e-59	1.68722e-67	263.698	18.6344
39	tae-MIR531-p5_2ss10CT19AG	TCGCCGGAGTAGCGTGCAGC	down	-3.80536	1.6378e-08	2.93444e-09	31.7709	2.27249
40	gma-MIR10423-p5_1ss3AC	CTCTCAATGAAAGCACCA	down	-3.7229	4.0346e-25	3.38331e-28	108.021	8.18096
41	PC-3p-55459_89	ATCTCTTCTGTAGAAATAGGCACC	down	-3.71225	6.3561e-12	7.32223e-13	47.6563	3.63598
42	PC-5p-98964_55	TTGGAGCGTCCTGTAAATTTGCC	down	-3.63133	6.781e-15	3.86438e-16	61.9532	4.99948
43	PC-3p-72763_71	CTCTTTAGTGCCGGTTGTAGAACC	down	-3.57089	3.0846e-07	8.89621e-08	27.0052	2.27249
44	ata-miR167d-3p	AGGTCATGTGGCAGCTTCATT	down	-3.50123	0	5.10251e-179	751.381	66.3567
45	tae-MIR9652-p3	TAGAAGCTTAATGAGAACATG	down	-3.47278	0	1.11795e-101	428.907	38.6323
46	bdi-miR5054_1ss10TA	TCCCCACGGACGGCGCCA	down	-3.30786	5.6361e-07	3.6478e-07	27.0052	2.72699
47	ath-miR8175	GATCCCCGGCAACGGCGCCA	down	-3.24593	1.4578e-07	4.53922e-08	30.1823	3.18148
48	cas-miR5139_L+1	GAAACCTGGCTCTGATACCA	down	-3.2204	1.4898e-06	2.58175e-06	25.4167	2.72699
49	PC-3p-27912_153	TCTCCTGTAGAAATAGGCATC	down	-3.18387	9.8316e-10	5.66399e-10	41.3021	4.54498
50	PC-5p-32351_137	TTAGAGATTTCACTATAGACT	down	-3.12729	2.5577e-09	1.11324e-09	39.7136	4.54498
51	gma-MIR5368-p5_1ss3GA_1	CCAAGGGACAGTCTCAGGT	down	-3.06839	4.1153e-05	2.22438e-05	19.0625	2.27249
52	gma-MIR5368-p5_1ss3GA_2	CCAAGGGACAGTCTCAGGTA	down	-3.06839	4.1153e-05	2.22438e-05	19.0625	2.27249
53	ath-miR8175_L-1	ATCCCCGGCAACGGCGCCA	down	-2.998	2.6392e-06	2.58175e-06	25.4167	3.18148
54	PC-3p-26655_159	CTTCTGTAGAAATAGGCACC	down	-2.94286	1.0112e-14	8.15565e-16	69.8959	9.08996
55	aly-MIR3445-p3_2ss3AT17CT	TCTAGCGAACCATCACTTT	down	-2.92084	2.7368e-05	3.24085e-05	20.6511	2.72699
56	osa-MIR5083-p3	ATGGATCCTTCTGAGCCT	down	-2.92084	2.7368e-05	3.24085e-05	20.6511	2.72699
57	ptc-miR6478_1ss21GA	CCGACCTTAGCTCAGTTGGTA	down	-2.91659	3.0342e-85	1.02712e-92	449.558	59.5392
58	ata-miR169g-3p_L+1R-1	CGGCGAGTTGTTCTTGGCTAC	down	-2.91498	3.8701e-50	4.38765e-54	260.521	34.5418
59	ath-miR8175_1ss2AT	GTTCCCCGGCAACGGCGCCA	down	-2.9049	6.9107e-06	4.85856e-06	23.8282	3.18148
60	PC-3p-89834_59	TATCTGGACAAATCTGAGACA	down	-2.9049	6.9107e-06	4.85856e-06	23.8282	3.18148
61	sbi-MIR437d-p3_2ss13AG21TC	CATTTTCCTATAGACTTGGTC	down	-2.83045	3.144e-35	7.85132e-38	184.271	25.9064
62	ath-miR8175_L-2	TCCCCGGCAACGGCGCCA	down	-2.81866	4.177e-33	3.13545e-35	173.151	24.5429
63	PC-3p-63723_79	CGTTACGAACCGGCACTAAAGGC	down	-2.80536	7.201e-05	0.000114221	19.0625	2.72699
64	PC-5p-104761_52	AAACGACGTTTTTTGTGGCTTGT	down	-2.80536	0.00029045	0.000171983	15.8854	2.27249
65	PC-3p-177974_32	TCTTCTGTAGAAATAGGCACCGG	down	-2.71225	1.1849e-05	1.21897e-05	23.8282	3.63598
66	ptc-MIR6478-p5_1ss6CT_2	CCGACTTTAGCTCAGTTGGT	down	-2.69937	8.5665e-64	3.39979e-68	354.245	54.5397
67	ptc-MIR6478-p5_1ss6CT_1	CCGACTTTAGCTCAGTTG	down	-2.69937	8.5665e-64	3.39979e-68	354.245	54.5397
68	tae-MIR1128-p5_1ss7AG_1	CGTCCGGAAATACTTGTCATC	down	-2.68672	2.625e-11	1.13347e-11	55.599	8.63546
69	tae-MIR1128-p5_1ss7AG_2	CGTCCGGAAATACTTGTCATCAAA	down	-2.68672	2.625e-11	1.13347e-11	55.599	8.63546
70	ptc-miR6478_2ss6CT21GA	CCGACTTTAGCTCAGTTGGTA	down	-2.63724	2.2985e-50	2.65368e-54	282.761	45.4498
71	PC-3p-61515_82	GTCACCAACCGGGACCAAAGGCC	down	-2.61271	3.0634e-05	4.35394e-05	22.2396	3.63598
72	bdi-miR5054_1ss9GT	TCCCCACGTTCGGCGCCA	down	-2.58297	0.00012237	0.000114221	19.0625	3.18148
73	PC-5p-140224_40	CAAACCCGAGCGGTAAAAGAGAA	down	-2.58297	0.00012237	0.000114221	19.0625	3.18148
74	bdi-MIR396a-p3	TTGATGGTTCAAGAAAGTCCT	down	-2.57795	1.2941e-12	4.3715e-13	65.1303	10.9079
75	PC-3p-36301_125	ACGAACCGGTACTAATGGGCATC	down	-2.57089	5.0367e-06	7.18603e-06	27.0052	4.54498
76	gma-miR6300_L-1R+5	TCGTTGTAGTATAGTGGTAAGT	down	-2.5516	1.7733e-15	1.76117e-16	82.6043	14.0894
77	PC-3p-18816_208	CTCCTGTAGAAATAGGCACC	down	-2.54233	1.6012e-09	4.00333e-10	47.6563	8.18096
78	PC-3p-80669_65	TTAGTCCCGGTTGGTGGCACCA	down	-2.54233	0.00049482	0.000738639	15.8854	2.72699
79	PC-5p-61246_82	TCTGTAAATAAATATAAGATC	down	-2.54233	0.00049482	0.000738639	15.8854	2.72699
80	ata-miR390-5p_1ss9GT	AAGCTCAGTAGGGATAGCGCC	down	-2.51216	5.3363e-39	2.74902e-41	225.573	39.5413
81	tae-miR9652-5p	CCTGTTTGTCATTAAGTTTCTT	down	-2.50455	0	3.71362e-163	918.178	161.801
82	bdi-MIR7775-p5_1ss12AT	TAAACCGGTTTTTTCTGAAGCACC	down	-2.49724	5.4379e-07	7.94295e-07	33.3594	5.90847
83	ath-miR8175_L-1_1ss2AT	TTCCCCGGCAACGGCGCCA	down	-2.48343	1.2836e-05	2.42958e-05	25.4167	4.54498
84	hvu-MIR444b-p5	AGTTGTGCAGTTGCTGTCTCA	down	-2.48343	0.0020356	0.00127675	12.7084	2.27249
85	tae-miR9777_L+2	GCAGCAAACATATCTGAGCACA	down	-2.46832	1.9968e-11	9.43738e-12	60.3647	10.9079
86	mtr-MIR2592bj-p5_2ss12TC19AT	ATTCCCACTGTCCCTGTCT	down	-2.45744	0.0003168	0.000398125	17.474	3.18148
87	osa-MIR5083-p5	CTACAATTATCTGATCAAC	down	-2.44279	5.0743e-05	4.35394e-05	22.2396	4.09048
88	ptc-miR6478_R+4_1ss21GA	CCGACCTTAGCTCAGTTGGTAGAGC	down	-2.43923	3.8536e-13	1.08554e-13	71.4845	13.1804
89	gma-miR6300_L-1R+8	TCGTTGTAGTATAGTGGTAAGTATT	down	-2.40943	6.2585e-21	8.26012e-22	120.729	22.7249
90	PC-5p-83976_63	TGTCACAGTTATGGATGTATC	down	-2.39032	0.00020233	0.00045295	19.0625	3.63598
91	osa-miR5072_L-4	TCCCCAGCGGAGTCGCCA	down	-2.34593	2.0871e-05	2.42958e-05	25.4167	4.99948
92	tae-MIR1137a-p5_2ss9GA20GC	TCCAAAATAGATGACCCAACT	down	-2.33993	0	0	2200.93	434.727
93	PC-5p-113500_48	GGTTGGTGGCTTGAACCGGGACC	down	-2.31993	0.00081599	0.000738639	15.8854	3.18148
94	ptc-miR6478_R-2	CCGACCTTAGCTCAGTTGG	down	-2.29079	3.3716e-15	6.09168e-16	88.9585	18.1799
95	bdi-miR1878-3p_L-1_1ss14AG	TTTGTAGTGTTCGGATTGAGTTT	down	-2.27484	5.4543e-19	1.79752e-19	114.375	23.6339
96	gra-MIR8678-p5_2ss11GA17CG	AACCAATTTGAACTGTGA	down	-2.27249	6.5177e-13	1.45967e-13	74.6616	15.4529
97	PC-5p-74265_70	CGTGACGAACCGGTACTAAGGGGG	down	-2.26479	0.00051581	0.00141817	17.474	3.63598
98	tae-MIR1127b-p5_2ss19CA21AC	TGTCCGGAAATACTTGTCATC	down	-2.24146	5.8161e-07	4.97345e-07	36.5365	7.72646
99	tae-miR9660-5p_L+1	CTTGCGAGCAACGGATGAATC	down	-2.2204	6.586e-13	1.689e-13	76.2501	16.3619
100	PC-3p-66261_77	CCTTTAGTCCCGGTTGGTGCCACC	down	-2.2204	0.000326	0.00045295	19.0625	4.09048
101	bdi-MIR171a-p5	TGATTGAGCCGCGCCAATATC	down	-2.21488	1.5038e-42	3.80565e-44	276.407	59.5392
102	PC-3p-20517_194	AGTGACCCAACTGCACCCTGC	down	-2.20975	3.8145e-12	1.44852e-12	71.4845	15.4529
103	PC-3p-19026_206	TCTCTCCTGTAGAAATAGGCACC	down	-2.18869	1.6603e-08	5.56025e-09	47.6563	10.4535
104	PC-5p-11795_295	TTAGGGTTTAGGATTCAGGCC	down	-2.18387	1.1421e-13	3.41406e-14	82.6043	18.1799
105	PC-5p-37056_123	TCTGTAAACTAATGTAAGAGC	down	-2.18387	0.00020605	0.000263475	20.6511	4.54498
106	PC-3p-25442_164	TCCTGTAGAAATAGGCACCGGTGC	down	-2.18387	0.00020605	0.000263475	20.6511	4.54498
107	ptc-miR6478_R-1	CCGACCTTAGCTCAGTTGGT	down	-2.14515	0	1.28675e-93	613.178	138.622
108	osa-miR166a-3p_L-1_1ss2CT	TGGACCAGGCTTCATTCCCC	down	-2.12729	8.2408e-05	4.44214e-05	23.8282	5.45397
109	PC-5p-59373_84	TTGGCTGACAATTAGATTAAT	down	-2.10492	1.0546e-08	6.88521e-09	50.8334	11.8169
110	osa-miR396d_1ss20GA	TCCACAGGCTTTCTTGAACAG	down	-2.09487	0.00081752	0.00141817	17.474	4.09048
111	PC-5p-24751_168	TTGGTGGCATGAACCGGGACC	down	-2.06839	8.963e-07	9.37264e-07	38.1251	9.08996
112	PC-3p-1834_1238	GCTCCCCCTTCGAGCGTGGCC	down	-2.04637	8.7131e-50	8.53649e-52	351.068	84.9911
113	tae-MIR9662b-p5_1ss8CG	CGGCTCTGTGGTGTTCAAGC	down	-2.01603	0	0	4349.43	1075.34
114	PC-5p-81523_65	ACAATATAGAAGCCAGTC	down	-1.998	0.0052954	0.00454342	12.7084	3.18148
115	bdi-miR169c-3p_L+1_2ss6GA13CT	CGGCAAGTTGTCTTTGGCTAC	down	-1.98881	8.1545e-16	5.32562e-16	106.432	26.8154
116	bdi-miR5054_L+2	GTTCCCCACGGTCGGCGCCA	down	-1.98224	5.52e-07	3.22653e-07	41.3021	10.4535
117	osa-miR396e-5p_L-1_1ss13CT	CCACAGGCTTTTTTGAACTG	down	-1.95736	0.0020308	0.00248997	15.8854	4.09048
118	PC-3p-104071_52	ATCTAGACAAATGTAAGACA	down	-1.95736	0.0020308	0.00248997	15.8854	4.09048
119	PC-5p-25986_162	TCCGTAAATTAATATAAGAGC	down	-1.94975	8.087e-06	1.44523e-05	33.3594	8.63546
120	PC-3p-65178_78	AAAACGTCTTATATTGTGGGA	down	-1.93089	0.00078792	0.0008365	19.0625	4.99948
121	gra-MIR166d-p3	TCGGACCAGGCTTCATTCCCA	down	-1.90724	1.6426e-19	3.18929e-20	139.792	37.2688
122	PC-3p-33755_132	TCTCTTCTGTAGAAATAGGCACC	down	-1.88336	3.0366e-05	2.6896e-05	30.1823	8.18096
123	PC-3p-10646_319	CATTTCCGTGACAAGTAATTC	down	-1.88131	2.341e-09	2.085e-09	61.9532	16.8164
124	ata-MIR166a-p5	TGTTGTCTGGTTCAAGGTCT	down	-1.86949	4.846e-06	4.90908e-06	36.5365	9.99895
125	bdi-miR171c-5p_1ss9GT	CGGTATTGTTGCGGTTCAATC	down	-1.80536	1.1901e-07	1.52925e-07	50.8334	14.5439
126	gma-MIR5368-p3_2ss2AT19CA_1	GTGAGATACCACTCTGGAA	down	-1.80536	2.9461e-07	2.83016e-07	47.6563	13.6349
127	gma-MIR5368-p3_2ss2AT19CA_2	GTGAGATACCACTCTGGAAGAGCT	down	-1.80536	2.9461e-07	2.83016e-07	47.6563	13.6349
128	ath-miR8175_L+1_1ss9GT	CGATCCCCTGCAACGGCGCCA	down	-1.80536	0.0019067	0.00413397	17.474	4.99948
129	PC-3p-148558_38	AGATTCTGGGAGAAGCTGGGTGG	down	-1.80536	0.0081108	0.0128806	12.7084	3.63598
130	PC-3p-42148_111	ATTTCCGTGACAAGTAATTCC	down	-1.80536	0.00028878	0.000401944	23.8282	6.81747
131	PC-5p-155833_36	TCTATGAATAAATATAAGAAC	down	-1.80536	0.021864	0.0256877	9.53126	2.72699
132	tae-miR9774_R+1	CAAGATATTGGGTATTTCTGTCT	down	-1.79417	0	0	4692.56	1353.04
133	ata-miR166d-5p_L-1	GAATGTTGTCTGGCTCGGGG	down	-1.78959	6.1761e-19	2.18498e-19	144.557	41.8138
134	PC-3p-176616_32	TATAGAACCGACACTAAAGGGCC	down	-1.69844	0.0010871	0.00074692	20.6511	6.36297
135	PC-3p-40606_114	GTGACCCAACTGCACCCTGC	down	-1.67983	2.3918e-05	3.68079e-05	34.948	10.9079
136	csi-miR399f-3p_1ss9GT	CGCCAAAGTAGAATTGCCCTG	down	-1.67983	0.0028143	0.00413398	17.474	5.45397
137	PC-3p-71380_72	ACCGGGACTAATGTGAATATTGCC	down	-1.66786	0.0045501	0.00690432	15.8854	4.99948
138	osa-miR396e-5p	TCCACAGGCTTTCTTGAACTG	down	-1.65577	0	0	89393.7	28370.7
139	tae-MIR9674a-p3_1ss20GT	GTAGGATGGCTGGTGCTATTG	down	-1.62479	0.0006132	0.00102416	23.8282	7.72646
140	ptc-miR6478_R+2_2ss6CT21GA	CCGACTTTAGCTCAGTTGGTAGA	down	-1.60074	2.456e-19	1.3432e-19	166.797	54.9942
141	tae-MIR1128-p3_1ss21AC_2	ATTTCCGGACGGAGGGAGTACT	down	-1.58297	0.032705	0.0256877	9.53126	3.18148
142	tae-MIR1128-p3_1ss21AC_1	ATTTCCGGACGGAGGGAGTAC	down	-1.58297	0.032705	0.0256877	9.53126	3.18148
143	hvu-MIR5049a-p5_2ss6TA20TA	TCTGTACCTAAATACTTGTAGT	down	-1.58297	0.032705	0.0256877	9.53126	3.18148
144	PC-5p-153232_37	TGGAGAGATTCCACTATGAA	down	-1.58297	0.032705	0.0256877	9.53126	3.18148
145	PC-5p-73907_70	ACGAGACCGACTGCGGTGGGAGC	down	-1.57588	2.8166e-06	1.98087e-06	46.0678	15.4529
146	ata-miR164b-5p	TGGAGAAGCAGGGCACGTGCA	down	-1.55787	0	4.14344e-140	1321.4	448.817
147	tae-miR164	TGGAGAAGCAGGGCACGTGCA	down	-1.55787	0	4.14344e-140	1321.4	448.817
148	tae-MIR5384-p5	TTCGCCGGTCGCGCGTTCCCC	down	-1.55561	3.7811e-49	4.22214e-50	462.266	157.256
149	gma-miR6300_L-1R+2	TCGTTGTAGTATAGTGGTA	down	-1.54233	0.0065757	0.00690434	15.8854	5.45397
150	bdi-MIR5164-p5_2ss14CG20CT_2	TTGTCTAGATACGGATGTATC	down	-1.53406	3.9469e-06	4.62822e-06	46.0678	15.9074
151	bdi-MIR5164-p5_2ss14CG20CT_1	TTGTCTAGATACGGATGTAT	down	-1.53406	3.9469e-06	4.62822e-06	46.0678	15.9074
152	gma-miR6300_R+5	GTCGTTGTAGTATAGTGGTAAGT	down	-1.52525	6.2039e-06	5.39989e-06	44.4792	15.4529
153	tae-miR1137b-5p_1ss10GA	TCCGTTCCAAAATAGATGACC	down	-1.51168	3.827e-61	4.97103e-62	598.087	209.751
154	tae-MIR1120a-p3_1ss20AG	TCCGTCCCATAATATAAGAGC	down	-1.50838	5.1306e-07	6.64767e-07	55.599	19.5434
155	ata-MIR9863a-p3_2	TCTGAAGACTAGTTTATTACA	down	-1.47969	0	1.38142e-243	2446.36	877.181
156	ata-MIR9863a-p3_1	CTGAAGACTAGTTTATTACA	down	-1.47969	0	1.38142e-243	2446.36	877.181
157	osa-miR396e-5p_R+2	TCCACAGGCTTTCTTGAACTGTC	down	-1.47942	5.026e-57	9.24031e-58	570.287	204.524
158	ata-miR166a-3p_1ss9GT	TCGGACCATGCTTCATTCCCC	down	-1.46243	0	0	7539.23	2735.85
159	ttu-miR160	TGCCTGGCTCCCTGTATGCCA	down	-1.44222	4.4171e-44	7.77141e-45	449.558	165.437
160	ptc-miR6478_R+1_1ss21GA	CCGACCTTAGCTCAGTTGGTAG	down	-1.43096	1.8637e-05	1.95342e-05	42.8907	15.9074
161	gma-miR482b-3p	TCTTCCCTACACCTCCCATACC	down	-1.41834	0.0031245	0.00433169	20.6511	7.72646
162	ptc-miR6478_R+3_2ss6CT21GA	CCGACTTTAGCTCAGTTGGTAGAG	down	-1.40575	2.2605e-08	2.29382e-08	74.6616	28.1789
163	tae-MIR1120a-p5_1ss20AT	TCCGTCCCATAATATAAGATC	down	-1.39032	0.015061	0.0187802	14.2969	5.45397
164	ptc-miR6478_L-1R-1_1ss6CT	CGACTTTAGCTCAGTTGGT	down	-1.37121	1.6766e-33	6.85587e-34	357.422	138.167
165	PC-3p-40026_115	AAAGGCAGTTCCCTTAAGGCA	down	-1.3579	0.0080207	0.0133488	17.474	6.81747
166	bdi-MIR7731-p5_1ss15CA	ACTTGTTTTTCATTAAGCTTCT	down	-1.34593	0.024488	0.0304974	12.7084	4.99948
167	osa-miR396e-5p_R-1	TCCACAGGCTTTCTTGAACT	down	-1.33405	6.1878e-62	8.8931e-63	698.959	277.244
168	tae-MIR531-p5_2ss11CG20AG	CTCGCCGGAGGAGCGTGCAGC	down	-1.32616	0	2.6356e-143	1633.02	651.295
169	PC-3p-127730_44	CTCTCCTGTAGAAATAGGCACCGA	down	-1.31993	0.012897	0.0102154	15.8854	6.36297
170	PC-3p-159080_35	GGACGAGTAATTCCGAACGG	down	-1.31993	0.012897	0.0102154	15.8854	6.36297
171	ptc-miR6478_R+2_1ss21GA	CCGACCTTAGCTCAGTTGGTAGA	down	-1.31422	6.5654e-26	3.60301e-26	285.938	114.988
172	osa-miR5071_2ss15GA18GT	TCAAGCATCATATCATGTACA	down	-1.29516	7.9051e-06	8.90376e-06	52.4219	21.3614
173	tae-MIR9668-p3_1ss13TC_1	TGACAAGTATTTCCGGACGGA	down	-1.27484	0.020797	0.0403972	14.2969	5.90847
174	tae-MIR9668-p3_1ss13TC_2	TGACAAGTATTTCCGGACGGAGG	down	-1.27484	0.020797	0.0403972	14.2969	5.90847
175	bdi-miR171b	TGATTGAGCCGTGCCAATATC	down	-1.2459	1.3699e-42	7.39127e-43	513.735	216.614
176	ata-miR171b-3p	TGATTGAGCCGTGCCAATATC	down	-1.2459	1.3699e-42	7.39127e-43	513.735	216.614
177	osa-miR171a_1ss12CT	TGATTGAGCCGTGCCAATATC	down	-1.2459	1.3699e-42	7.39127e-43	513.735	216.614
178	tae-miR171a	TGATTGAGCCGTGCCAATATC	down	-1.2459	1.3699e-42	7.39127e-43	513.735	216.614
179	PC-3p-4267_630	TATGTGGTCTATAGTGGAATC	down	-1.21324	8.9651e-10	1.28313e-09	106.432	45.9043
180	ptc-miR6478_L-1R+4_1ss21GA	CGACCTTAGCTCAGTTGGTAGAGC	down	-1.18869	0.0041842	0.003168	23.8282	10.4535
181	PC-3p-38924_118	ACCGGGACTAAAGGGTGCGATGCC	down	-1.15328	0.0065747	0.0116314	22.2396	9.99895
182	ptc-miR6478_R+4_2ss6CT21GA	CCGACTTTAGCTCAGTTGGTAGAGC	down	-1.14164	3.9709e-13	7.07803e-13	160.443	72.7197
183	PC-3p-63874_79	TTGGTTGAACTAAGAAGGGCC	down	-1.06839	0.0032382	0.00517051	28.5938	13.6349
184	PC-3p-80696_65	GTGATAATGGTAGCACCGAT	down	-1.02775	0.011186	0.0143113	22.2396	10.9079
185	bdi-miR156a_R-1_1ss9GT	TGACAGAATAGAGAGAGCAC	up	inf	0.012943	0.0187403	0	7.49921
186	bdi-miR156g-3p	GCTCACCCTCTCTCTGTCAGC	up	inf	3.0702e-13	1.38645e-17	0	64.5387
187	ata-miR156a-3p	GCTCACCCTCTCTCTGTCAGC	up	inf	3.0702e-13	1.38645e-17	0	64.5387
188	far-miR156a_R-1_1ss9GT	TGACAGAATAGAGAGAGCAC	up	inf	0.012943	0.0187403	0	7.49921
189	ata-miR164c-3p	CACGTGTTCTTCTCCTCCATC	up	inf	6.9181e-06	3.72883e-07	0	24.5429
190	tae-MIR164-p3	CATGTGCCTTTCTTCTCCACC	down	-inf	0	7.02409e-149	428.907	0
191	ata-miR166b-5p_L-3R+1	AATGACGCCGGGTCCGAAAG	up	inf	8.1e-07	1.64891e-08	0	29.5424
192	ata-miR169a-3p	TGGGCAAGTCACCCTGGCTACC	up	inf	0.0045536	0.00281093	0	9.7717
193	ata-miR169c-3p_L+2R-1	TAGGCGGTCACCTTGGCTAG	up	inf	0.00036017	0.000249357	0	15.4529
194	ata-miR171b-5p	TGTTGGCATGGCTCAATCAAA	up	inf	0.022061	0.035673	0	6.36297
195	ata-miR172b-5p	GCAGCACCACCAAGATTCACA	up	inf	2.9856e-10	3.44283e-13	0	48.1768
196	tae-miR319_L-1R+1	TGGACTGAAGGGAGCTCCCTC	up	inf	3.3278e-05	4.80446e-06	0	20.9069
197	ata-miR396c-3p	GGTCAAGAAAGCTGTGGGAAG	down	-inf	2.4351e-22	1.18222e-27	77.8386	0
198	bdi-MIR399a-p5	GTGCAGTTCTCCTCTGGCATG	up	inf	2.7329e-05	4.80443e-06	0	21.3614
199	ata-miR528-5p_L-1	GGAAGGGGCATGCAGAGGAG	up	inf	0	1.78921e-137	0	523.582
200	ata-miR528-3p_L-1_1ss4GC	CTCTGCCTGCCTCTTCCATT	up	inf	7.9653e-13	9.4027e-17	0	62.2662
201	tae-MIR530-p3	TCCTGTAGGTGCAGTGGCATA	up	inf	2.2358e-28	3.2408e-39	0	148.166
202	tae-MIR1117-p3	AAACCGCGACTAAAAGGGAGGAGC	up	inf	0.0027226	0.0015072	0	10.9079
203	tae-MIR1122c-p3_2	TATTATGGGACGGAGGGAGT	up	inf	7.1028e-09	2.88385e-11	0	40.6776
204	tae-MIR1123-p5	ATGACATGTGGCATTCACAAA	up	inf	0	0	0	1229.87
205	tae-MIR1125-p3_2ss4TC19CT	TCTCGTTGGTTAAATTTATGGTC	up	inf	2.2447e-05	2.52101e-06	0	21.8159
206	tae-miR1127a_L+3R+1_1ss7TC	TACTCCCTCCGTTCGGAATTACT	up	inf	1.2846e-14	1.77894e-19	0	72.1137
207	ata-miR1432-3p_L-1R+1	TGGTGTCACCTCGCCTGAACA	up	inf	1.2269e-74	2.98538e-106	0	405.412
208	tae-MIR1847-p3_2ss13TC21TC	ACATGCCATTGACCCAACTGC	up	inf	3.715e-13	2.61433e-17	0	64.0842
209	tae-MIR5049-p3_2ss13CT18GA	AATAATATGGATTGGAGAGAGT	up	inf	0.0076536	0.00526414	0	8.63546
210	tae-MIR5050-p3	CCATGATGAGGTCGTTCAACC	up	inf	1.3872e-10	9.98267e-14	0	49.9948
211	tae-miR5084_L-3R+2	CAGTACTGCAGAGGATCCTAACC	up	inf	2.0493e-08	2.03871e-10	0	38.1778
212	ata-miR5084-5p_1ss8AG	ATCCTCTGCAGTACTGTACGGTGC	up	inf	0.0002415	0.000128041	0	16.3619
213	ata-MIR5084-p3	CGGTACTGCAGAGGATCTCAACC	up	inf	0.00044006	0.000249356	0	14.9984
214	tae-MIR5085-p5_1ss10CT	TTTTGTGGCTTGTGTAAAAAAGA	up	inf	0.0094357	0.00990543	0	8.18096
215	ata-MIR5168-p5	TTGTTGTCTGGTTCAAGGTCT	up	inf	3.0001e-11	8.59374e-15	0	53.6307
216	tae-MIR5200-p5	TAAGCCTTAGTGAATATCTAC	up	inf	5.5202e-64	5.94505e-91	0	346.1
217	ata-miR5200-5p_L-1	AGCCTTAGTGAATATCTACA	up	inf	1.0503e-44	4.94322e-63	0	238.839
218	tae-miR6197-5p	TCTGTAAACAAATGTAGGACG	up	inf	0.00098453	0.000437755	0	13.1804
219	tae-MIR6197-p3_1ss11TA	TACATTTGTGAACAGAGGGA	up	inf	0.0018096	0.000811032	0	11.8169
220	tae-MIR9654b-p5_1ss21GC	GCTTCAAGCCTTGAGGAATACGG	down	-inf	5.5203e-07	5.63332e-08	20.6511	0
221	tae-miR9657b-5p_1ss5TC	TTCGCCGGAGAAGCATGTTGC	down	-inf	0.0019005	0.00173148	7.94272	0
222	tae-MIR9659-p5	TGCTGGGAAAACTATTGAACT	down	-inf	6.5494e-49	3.50023e-62	177.917	0
223	tae-MIR9665-p5_1ss24TC	GTTTGACTTTGCACTGCTAGCGGC	down	-inf	0	4.57104e-173	498.803	0
224	tae-miR9665-3p_L+1	TGCTAGCAGTGTAAACTCAAATCA	down	-inf	2.4848e-49	7.13807e-63	179.505	0
225	tae-MIR9666c-p5	ATTCGGATTCGCCATCATACG	down	-inf	0.00016938	7.20473e-05	11.6493	0
226	tae-MIR9666c-p3	CGGTTGGCTGTATGATGGCGA	down	-inf	1.503e-06	2.76165e-07	19.0625	0
227	tae-MIR9666a-p5	TTCGCCATCATACGCCCAACC	down	-inf	1.9923e-08	1.0585e-09	25.9462	0
228	tae-miR9666a-3p	CGGTAGGGCTGTATGATGGCGA	down	-inf	1.8874e-80	2.79198e-103	297.058	0
229	tae-MIR9666b-p5	ATTCGGATTCGCCATCATACG	down	-inf	0.00016938	7.20473e-05	11.6493	0
230	tae-miR9667-5p	AAATATGGCAAACAATGAATG	down	-inf	0.00066955	0.000353201	9.53126	0
231	tae-MIR9668-p3_1ss7TC	TCCCTCCGTCCGGAAATACTTGTC	up	inf	3.1972e-37	4.43216e-52	0	197.252
232	tae-MIR9673-p3	TGTGCTCTTTCCTTCTTACCC	up	inf	0.004107	0.00281093	0	9.99895
233	ata-miR9674a-3p_L-1R+1_1ss2TC	CAAGATGGCTGATGCTATGGA	down	-inf	0.00023848	0.000159519	11.1198	0
234	tae-MIR9675-p5_1ss9GT	AGACGAGGTTGATCATAAACT	down	-inf	0.0019005	0.00173148	7.94272	0
235	tae-miR9677a_1ss9GT	TGGCCGTTTGTAGAGTAGGAGA	down	-inf	1.0278e-08	4.78055e-10	27.0052	0
236	tae-MIR9774-p5	ATACCCAATATCTTGCTAGA	up	inf	6.5247e-08	1.49748e-09	0	35.4508
237	tae-MIR9781-p5_2ss21TC23TC	ATATGTCATGAAAAGTATATCACT	up	inf	0.0002415	0.000128041	0	16.3619
238	tae-miR9781_1ss5GA	TTTTATCACATATAATACATA	up	inf	0.00053788	0.000249356	0	14.5439
239	tae-MIR9782-p3_1ss6TA	AATATATGACTTGTATTAGGTTGG	up	inf	9.9682e-15	9.63434e-20	0	72.7197
240	gma-miR156a_L+1R+2	TTGACAGAAGAGAGTGAGCACCA	up	inf	0.00053788	0.000249356	0	14.5439
241	stu-miR156f-5p_R+2_1ss1CT	TTGACAGAAGAGAGTGAGCACC	up	inf	2.9856e-10	3.44283e-13	0	48.1768
242	gma-miR156a_R+1	TGACAGAAGAGAGTGAGCACT	up	inf	9.5275e-12	4.85387e-15	0	56.3577
243	gma-miR156a_L+1	ATGACAGAAGAGAGTGAGCAC	up	inf	1.5153e-05	1.32813e-06	0	22.7249
244	osa-MIR160f-p3	TGGCATTGAGGGAGTCATGC	up	inf	0.00080451	0.000236892	0	13.6349
245	osa-miR160f-5p_L-1	GCCTGGCTCCCTGAATGCCA	up	inf	1.2364e-86	8.75143e-124	0	472.223
246	osa-MIR160f-p3_1ss18TA	TGGCATTGAGGGAGTCAAGC	up	inf	3.0306e-26	3.50647e-36	0	136.349
247	mes-miR166i	TTGGACCAGGCTTCATTCCCC	down	-inf	1.503e-06	2.76165e-07	19.0625	0
248	osa-miR167d-5p_R+4	TGAAGCTGCCAGCATGATCTGACCA	up	inf	9.6042e-08	1.49748e-09	0	34.5418
249	osa-miR167a-5p_L-1R+2_1ss21AG	GAAGCTGCCAGCATGATCTGAC	up	inf	4.0531e-05	9.19322e-06	0	20.4524
250	bdi-miR167c-3p_L-1_5ss5AG10GT13-A22TC23CT	ATCGTGCTTTGACAGTTTCACT	down	-inf	0.00066955	0.000353201	9.53126	0
251	osa-miR167d-5p_R+1	TGAAGCTGCCAGCATGATCTGG	up	inf	1.7162e-07	2.61332e-09	0	33.1783
252	osa-miR167a-5p_L-1R+1	GAAGCTGCCAGCATGATCTAA	up	inf	0.011645	0.00990543	0	7.72646
253	bdi-miR167c-3p_L-1_4ss5AG13-A22TC23CT	ATCGTGCTGTGACAGTTTCACT	down	-inf	5.5203e-07	5.63332e-08	20.6511	0
254	bdi-miR167a_L-1R+1_1ss21AT	GAAGCTGCCAGCATGATCTTT	up	inf	0.01439	0.0187403	0	7.27197
255	osa-miR167d-5p_L-1R+1	GAAGCTGCCAGCATGATCTGG	up	inf	1.2453e-05	1.32813e-06	0	23.1794
256	zma-miR167e-5p_R+2	TGAAGCTGCCAGCATGATCTGGC	up	inf	0.01439	0.0187403	0	7.27197
257	osa-miR167d-5p_L+1R+1	CTGAAGCTGCCAGCATGATCTGA	up	inf	0.0094357	0.00990543	0	8.18096
258	bdi-MIR169a-p3	GATCGGCGAGTTGTTCTTGGC	down	-inf	2.0328e-07	2.54413e-08	22.2396	0
259	osa-MIR169p-p3	CAAGTCATCCTTGGCTGCATC	down	-inf	0.0019005	0.00173148	7.94272	0
260	bdi-MIR169c-p3	TGGCTACACCTAGTTCTCTTC	up	inf	0.01439	0.0187403	0	7.27197
261	ppe-MIR169a-p3_1ss9GT	GGCAAGTTTTCTTTGGCTACA	down	-inf	8.5649e-05	3.25398e-05	12.7084	0
262	osa-MIR171e-p5_2ss1GA20AG	ATTGGCTCGGCTCACTCAGG	down	-inf	5.5852e-16	2.28266e-19	54.0105	0
263	osa-miR171e-5p_2ss2GA21AG	TATTGGCTCGGCTCACTCAGG	down	-inf	2.8334e-36	1.31426e-45	130.261	0
264	zma-miR393b-3p_2ss5A-21GA	ATCATGCGATCCTTTTGGAAG	down	-inf	8.5649e-05	3.25398e-05	12.7084	0
265	hvu-MIR397b-p5	TGCAGCGCCGGTGAACCGCTC	down	-inf	0.00066955	0.000353201	9.53126	0
266	hvu-MIR397b-p3_2	CGGACGGTTCATCAACGCTGCACT	down	-inf	0.00023848	0.000159519	11.1198	0
267	hvu-MIR397b-p3_1	ACGGTTCATCAACGCTGCACT	down	-inf	0.00023848	0.000159519	11.1198	0
268	bdi-miR397b-5p_L-1R+2	TTGAGTGCAGCGTTGATGAACA	up	inf	0.002219	0.00150718	0	11.3624
269	hvu-MIR397a-p5	CAGCGTTGATGAACCGTCCGGCC	up	inf	0.00098453	0.000437755	0	13.1804
270	mtr-miR398a-5p_R-2_1ss17CA	GGAGTGACACTGAGAAAACA	up	inf	2.0466e-11	4.67236e-15	0	54.5397
271	zma-miR399e-5p_L+1_2ss7TC14CA	AGGGCTCCTCTTTATTGGCAGG	up	inf	0.022061	0.035673	0	6.36297
272	osa-MIR437-p3_2ss12CG22GC	TTTTCTATAAAGTTGGTCAAACT	up	inf	0.022061	0.035673	0	6.36297
273	osa-MIR437-p5_2ss16TA17AG	TGACCAAGTTTGTAGAGAAA	up	inf	0.017804	0.0187403	0	6.81747
274	osa-miR530-5p_R+1_1ss20AG	TGCATTTGCACCTGCACCTGC	up	inf	9.481e-09	5.51121e-11	0	39.9958
275	bdi-MIR530b-p3_1ss13GC	GGTGCAGTGGCACATGCAGC	up	inf	9.4384e-10	2.24983e-12	0	45.4498
276	osa-miR530-5p_R+1	TGCATTTGCACCTGCACCTAC	up	inf	0	1.24247e-288	0	1103.07
277	bdi-MIR530b-p3_1ss14GC	AGGTGCAGTGGCACATGCAGC	up	inf	2.4852e-08	2.03871e-10	0	37.7233
278	tae-miR531_L-2R+2_1	CTCGCCGGAGCAGCGTGCAAC	down	-inf	3.813e-12	1.55476e-14	39.7136	0
279	tae-miR531_L-2_1ss13CG	CTCGCCGGAGGAGCGTGCA	down	-inf	0.00023848	0.000159519	11.1198	0
280	tae-MIR531-p5_1	GCCGGAGCAGCGTGCAAC	down	-inf	2.0328e-07	2.54413e-08	22.2396	0
281	tae-MIR531-p5_2	TCGCCGGAGCAGCGTGCAAC	down	-inf	2.0328e-07	2.54413e-08	22.2396	0
282	tae-miR531_L-2R+2_2	CTCGCCGGAGCAGCGTGCACA	down	-inf	3.813e-12	1.55476e-14	39.7136	0
283	osa-MIR812q-p3_1ss20TG_3	ACTTATTTTGGGACGGAGGGAGT	up	inf	0.00044006	0.000249356	0	14.9984
284	osa-MIR812q-p3_1ss8TG	CACTTATGTTGGGACGGAGG	up	inf	2.9856e-10	3.44283e-13	0	48.1768
285	osa-MIR812q-p3_1ss11GA	CACTTATTTTAGGACGGAGG	up	inf	0.017804	0.0187403	0	6.81747
286	osa-MIR812q-p3_1ss20TG_2	ACTTATTTTGGGACGGAGGGA	up	inf	0.00044006	0.000249356	0	14.9984
287	osa-MIR812q-p3_2ss14AG21TG	CACTTATTTTGGGGCGGAGGGAGT	down	-inf	0.0019005	0.00173148	7.94272	0
288	osa-MIR812q-p3_2ss13CT19TG	CTTATTTTGGGATGGAGGGA	up	inf	0.027381	0.0356731	0	5.90847
289	osa-MIR812q-p3_1	CACTTATTTTGGGACGGAGG	up	inf	0.0062141	0.00526414	0	9.08996
290	osa-MIR812q-p3_2	TATTTTGGGACGGAGGTAGT	up	inf	0.0062141	0.00526414	0	9.08996
291	osa-MIR812q-p3_1ss20TG_1	ACTTATTTTGGGACGGAGGG	up	inf	0.00044006	0.000249356	0	14.9984
292	osa-MIR818d-p3_1ss15CT	CTTATATTATGGGATGGAGGGAGT	down	-inf	0.00066955	0.000353201	9.53126	0
293	osa-MIR818d-p3_4	TTATATTATGGGACGGAGGGAGT	up	inf	0.00016214	6.59325e-05	0	17.2709
294	osa-MIR818d-p3_1	CTTATATTATGGGACGGAGGGAGT	up	inf	0.00016214	6.59325e-05	0	17.2709
295	osa-MIR818d-p3_1ss17GA	CTTATATTATGGGACGAAGGGAGT	up	inf	0.027381	0.0356731	0	5.90847
296	osa-MIR818d-p3_2	TATATTATGGGACGGAGGGAGTA	up	inf	0.00016214	6.59325e-05	0	17.2709
297	tae-MIR1120a-p3_2ss19TC20TC	TATGAGACGGAGGGAGTACC	up	inf	0.0076536	0.00526414	0	8.63546
298	tae-MIR1120a-p5_1ss19AG	CCGTCCCATAATATAAGAGC	up	inf	2.0349e-09	4.23333e-12	0	43.6318
299	tae-MIR1120a-p5_1ss19AT	CCGTCCCATAATATAAGATC	up	inf	0.0027226	0.0015072	0	10.9079
300	tae-MIR1120a-p5_1ss9TC	CCGTCCCACAATATAAGAAC	up	inf	0.0050498	0.00281093	0	9.54445
301	tae-MIR1122c-p3_1	ATATTATGGGACGGAGGGAGT	up	inf	7.1028e-09	2.88385e-11	0	40.6776
302	tae-MIR1128-p5_1ss16AG_1	TACTCCCTCCGTCCGGAAATACT	up	inf	0.0094357	0.00990543	0	8.18096
303	tae-MIR1128-p5_1ss1CT_1	TCCTCCGTCCGAAAATACTTGTC	up	inf	0.022061	0.035673	0	6.36297
304	tae-MIR1128-p3_1ss10CG	TGATGACAAGTATTTCCGGA	up	inf	1.8441e-05	2.52099e-06	0	22.2704
305	tae-MIR1128-p3_2ss3CT22CG	TTTTATCCATTTTGATGACAAGT	up	inf	0.0094357	0.00990543	0	8.18096
306	tae-MIR1128-p5_1ss10AG_1	CTCCGTCCGGAAATACTTGTCAT	up	inf	0.002219	0.00150718	0	11.3624
307	tae-MIR1128-p3_8	AACTATTTCCGGACGGAGGGAGT	up	inf	0.0012054	0.000437755	0	12.7259
308	tae-MIR1128-p5_1ss16AG_2	TACTCCCTCCGTCCGGAAATACTT	up	inf	0.0094357	0.00990543	0	8.18096
309	tae-MIR1128-p3_1ss9CT_1	AACTATTTTCGGACGGAGGGAGT	up	inf	0.00036017	0.000249357	0	15.4529
310	tae-MIR1128-p3_17	ATTTCCGGACGGAGGGAGTA	up	inf	0.0012054	0.000437755	0	12.7259
311	tae-MIR1128-p3_1ss9CT_2	GATGACAATTATTTCCGGACGGAG	up	inf	0.00036017	0.000249357	0	15.4529
312	tae-MIR1128-p3_1ss13CG_5	TTTTGATGACAAGTATTTCCGGA	up	inf	0.002219	0.00150718	0	11.3624
313	tae-MIR1128-p5_1ss11AG	CCTCCGTCCGGAAATACTTGTCAT	up	inf	0.022061	0.035673	0	6.36297
314	tae-MIR1128-p3_1ss19CG	TATCCATTTTGATGACAAGTATT	up	inf	0.022061	0.035673	0	6.36297
315	tae-MIR1128-p5_2ss9AT21AC	TCCGTCCGTAAATACTTGTCC	up	inf	0.0094357	0.00990543	0	8.18096
316	tae-MIR1128-p5_1ss6AG_2	GTCCGGAAATACTTGTCATCAAA	up	inf	0.027381	0.0356731	0	5.90847
317	tae-MIR1128-p3_1ss3CA	AAATATTTCCGGACGGAGGGAGT	up	inf	0.017804	0.0187403	0	6.81747
318	tae-MIR1128-p5_1ss8AG	CCGTCCGGAAATACTTGTCA	up	inf	2.0349e-10	1.8517e-13	0	49.0858
319	tae-MIR1128-p5_1ss6AG_1	GTCCGGAAATACTTGTCATC	up	inf	0.027381	0.0356731	0	5.90847
320	tae-MIR1128-p3_1ss13CG_3	TTTTGATGACAAGTATTTCC	up	inf	0.002219	0.00150718	0	11.3624
321	tae-MIR1128-p3_1ss10CT	CAACTATTTTCGGACGGAGGGAGT	up	inf	0.0076536	0.00526414	0	8.63546
322	tae-MIR1128-p3_18	CAACTATTTCCGGACGGAGGGAGT	up	inf	0.0012054	0.000437755	0	12.7259
323	tae-MIR1128-p5_1ss19AG_1	ATACTTGTCATCAAAATGGAT	down	-inf	0.0019005	0.00173148	7.94272	0
324	tae-MIR1128-p5_1ss10AG_2	CTCCGTCCGGAAATACTTGTCATC	up	inf	0.002219	0.00150718	0	11.3624
325	tae-MIR1128-p3_1ss8CG	ATGACAAGTATTTCCGGACGGAGG	up	inf	0.00044006	0.000249356	0	14.9984
326	tae-MIR1128-p3_28	TATTTCCGGACGGAGGGAGT	up	inf	0.0012054	0.000437755	0	12.7259
327	tae-MIR1128-p3_1ss13CG_4	TTTTGATGACAAGTATTTCCG	up	inf	0.002219	0.00150718	0	11.3624
328	osa-miR1436_L+2	TTACATTATGGGACGGAGGGAGT	up	inf	1.2453e-05	1.32813e-06	0	23.1794
329	osa-miR1436_L+2R-2	TTACATTATGGGACGGAGGGA	up	inf	0.01439	0.0187403	0	7.27197
330	mtr-MIR2600e-p5_2ss10GC20TA	AATGTTTGTCTTTCTAGAGA	up	inf	0.017804	0.0187403	0	6.81747
331	hvu-MIR5049f-p3_1ss8CT	TATGGATTGGAGGGAGTACT	up	inf	0.022061	0.035673	0	6.36297
332	bdi-miR5067_1ss2CG	TGAGCGACAACTAATATGGAT	up	inf	0.017804	0.0187403	0	6.81747
333	sbi-MIR6233-p3_2ss16AG23CA	TTGGTTTTGGTAATTGATGACAA	down	-inf	1.1249e-05	2.99779e-06	15.8854	0
334	bdi-MIR7775-p5_1ss11AT	AAACCGGTTTTTTCTGAAGCACC	down	-inf	8.5649e-05	3.25398e-05	12.7084	0
335	tae-MIR9668-p3_2ss11GA22AG	AAGTATTTTCAGACGGAGGGAGT	up	inf	0.01439	0.0187403	0	7.27197
336	tae-MIR9668-p3_2ss12GA23AG	CAAGTATTTTCAGACGGAGGGAGT	up	inf	0.0076536	0.00526414	0	8.63546
337	tae-MIR9668-p3_1ss5GC	ACAACTATTTTCGGACGGAGGGA	up	inf	0.027381	0.0356731	0	5.90847
338	tae-MIR9668-p3_1ss5GA	ACAAATATTTTCGGACGGAGGGA	up	inf	0.027381	0.0356731	0	5.90847
339	tae-MIR9668-p3_2ss16GA23AG	CAAGTATTTTCGGACAGAGGGAGT	up	inf	0.027381	0.0356731	0	5.90847
340	tae-miR9668-5p_2ss1CT17TC	TCAATGACAAGTATTTCCGGA	down	-inf	0.0019005	0.00173148	7.94272	0
341	tae-MIR9668-p3_1ss10TC	ACAAGTATTCTCGGACGGAGG	up	inf	0.027381	0.0356731	0	5.90847
342	tae-MIR9668-p3_1ss1AG	GATGACAAGTATTTTCGGACGGA	up	inf	0.017804	0.0187403	0	6.81747
343	tae-MIR9668-p3_1ss14TC	ATGACAAGTATTTCCGGACGGAG	up	inf	0.022061	0.035673	0	6.36297
344	ata-MIR9783-p3_1ss17GA_2	AGCACCGGTGCTTAAGAAAAGCCT	up	inf	0.027381	0.0356731	0	5.90847
345	ata-MIR9783-p3_2ss17AG18GA	TAAGCACCGGTGCTTAGAGAA	up	inf	0.01439	0.0187403	0	7.27197
346	ata-MIR9783-p3_2ss17GA21GA	AGCACCGGTGCTTAAGAAAAACCT	up	inf	0.011645	0.00990543	0	7.72646
347	bdi-miR156b-5p_L-1R+1	GACAGAAGAGAGTGAGCACT	up	inf	3.8569e-22	1.95237e-30	0	113.624
348	bdi-miR156b-5p_1ss20CT	TGACAGAAGAGAGTGAGCAT	up	inf	1.1534e-11	4.85385e-15	0	55.9032
349	osa-miR156l-5p_2ss1CT21AT	TGACAGAAGAGAGTGAGCATT	up	inf	0.00016214	6.59325e-05	0	17.2709
350	osa-miR156l-5p_L-1R-1	GACAGAAGAGAGTGAGCAT	up	inf	1.8876e-17	1.30399e-23	0	87.7181
351	osa-MIR159c-p3_1ss1GT	TTTTGCATGACCCGGGAGATGA	up	inf	0.0027226	0.0015072	0	10.9079
352	zma-MIR159j-p5_1ss9GT	AGCTGCTCTTTCATGGTTCC	up	inf	0.002219	0.00150718	0	11.3624
353	ath-miR159b-3p_L-1	TTGGATTGAAGGGAGCTCTT	up	inf	2.0493e-08	2.03871e-10	0	38.1778
354	osa-MIR160f-p5_2ss9GT19TA	TTGGCATTTAGGGAGTCAAGC	up	inf	3.0001e-11	8.59374e-15	0	53.6307
355	zma-MIR164h-p5_2ss4CG17CG	GTCGGCCGCGCCGGCGGCC	down	-inf	7.5026e-08	5.1896e-09	23.8282	0
356	zma-MIR166a-p5_2ss17CT18CA	TTCTTCTTCCTCTTCCTACC	down	-inf	5.2709e-10	8.98301e-12	31.7709	0
357	ssp-MIR169-p3_2ss13GT17AC	CCCCGTCCGGCCTGGACC	down	-inf	3.0959e-05	1.46961e-05	14.2969	0
358	ssp-MIR169-p3_2ss13GC17AC	CCCCGTCCGGCCCGGACC	down	-inf	3.19e-20	6.83392e-25	69.8959	0
359	bdi-MIR172a-p5_2ss8AG17TA	GATTCACGTCGGGTTCACC	down	-inf	1.1249e-05	2.99779e-06	15.8854	0
360	nta-MIR172e-p3_2ss14CG18TA	TTGGAACGATACAGAGAA	down	-inf	1.2113e-55	8.14433e-71	203.334	0
361	zma-miR319b-5p	AGAGCGTCCTTCAGTCCACTC	down	-inf	5.2134e-35	7.00013e-44	125.495	0
362	osa-miR319a-3p.2-3p_L+1R+1_1ss9GT	CTTGGACTTAAGGGTGCTCCCT	down	-inf	0	3.31297e-120	346.303	0
363	mtr-miR398a-5p_1ss7AC	GGAGTGCCACTGAGAACACAAG	up	inf	0	0	0	1685.28
364	bdi-miR398b_L-2R+2	GGAGTGTCACTGAGAACACAAG	up	inf	1.0258e-54	1.69394e-77	0	294.515
365	far-MIR437-p3_1ss8AT	TTGACTTTGGACAAAACTAGA	down	-inf	0.00066955	0.000353201	9.53126	0
366	mdm-miR530a_L-1_1ss18TC	GCATTTGCACCTGCACCTGT	up	inf	7.3318e-05	1.76618e-05	0	19.0889
367	ptc-miR530a	TGCATTTGCACCTGCACCTT	up	inf	1.8441e-05	2.52099e-06	0	22.2704
368	ptc-miR530a_L+1_1ss9GT	CTGCATTTTCACCTGCACCTT	up	inf	0.0012054	0.000437755	0	12.7259
369	tae-MIR531-p5_1ss10CA	TCGCCGGAGAAGCGTGCAAC	down	-inf	2.7745e-08	2.34372e-09	25.4167	0
370	tae-MIR531-p3_2ss19AC20CA	TCGCCGGAGCAGCGTGCACA	down	-inf	1.9631e-10	4.05678e-12	33.3594	0
371	tae-MIR531-p5_2ss19AG20CA	TCGCCGGAGCAGCGTGCAGA	up	inf	0.004107	0.00281093	0	9.99895
372	tae-MIR531-p5_2ss13GT18CA	CTCGCCGGAGCATCGTGAA	down	-inf	3.8134e-09	9.75145e-11	28.5938	0
373	osa-MIR818d-p3_3	TATTATGGGACGGAGGGAGTACT	up	inf	0.00016214	6.59325e-05	0	17.2709
374	osa-MIR818c-p5_2ss19GA20GA	TTCGTCCTATAATATAAGAA	up	inf	8.2413e-15	9.63434e-20	0	73.1742
375	tae-MIR1128-p5_1ss1CT_2	TTAGAACTAAAATACATC	up	inf	0.022061	0.035673	0	6.36297
376	tae-MIR1128-p5_1ss19AG_2	TGTATCTAGAACTAAAATGCATC	down	-inf	0.0019005	0.00173148	7.94272	0
377	tae-MIR1128-p3_6	AACTAAAATACATCTAGATACAT	up	inf	0.0012054	0.000437755	0	12.7259
378	tae-MIR1128-p3_1	AAAATACATCTAGATACATC	up	inf	0.0012054	0.000437755	0	12.7259
379	tae-MIR1128-p3_7	AACTAAAATACATCTAGATACATC	up	inf	0.0012054	0.000437755	0	12.7259
380	tae-MIR1128-p5_1ss3GA_3	ATATATCTAGAACTAAAATACATC	up	inf	2.2447e-05	2.52101e-06	0	21.8159
381	tae-MIR1128-p3_19	CTAAAATACATCTAGATACATC	up	inf	0.0012054	0.000437755	0	12.7259
382	tae-MIR1128-p3_4	AAATACATCTAGATACATC	up	inf	0.0012054	0.000437755	0	12.7259
383	tae-MIR1128-p5_1ss3GA_2	ATATATCTAGAACTAAAATACAT	up	inf	2.2447e-05	2.52101e-06	0	21.8159
384	tae-MIR1128-p5_1ss4TC	ATGCATCTAGAACTAAAATACATC	up	inf	4.6787e-06	3.72877e-07	0	25.4519
385	tae-MIR1128-p3_20	CTAAAATACATCTAGATACATCC	up	inf	0.0012054	0.000437755	0	12.7259
386	tae-MIR1128-p3_16	ATCTAGAACTAAAATACATC	up	inf	0.0012054	0.000437755	0	12.7259
387	tae-MIR1128-p3_21	CTAAAATACATCTAGATACATCCC	up	inf	0.0012054	0.000437755	0	12.7259
388	tae-MIR1128-p3_5	AACTAAAATACATCTAGATAC	up	inf	0.0012054	0.000437755	0	12.7259
389	tae-MIR1128-p5_1ss21CT_2	TATCTAGAACTAAAATACATT	up	inf	0.0094357	0.00990543	0	8.18096
390	tae-MIR1128-p3_11	ACTAAAATACATCTAGATACATC	up	inf	0.0012054	0.000437755	0	12.7259
391	tae-MIR1128-p5_1ss3GA_1	AAAGGGATGTATCTAGAACTAAA	up	inf	2.2447e-05	2.52101e-06	0	21.8159
392	tae-MIR1128-p3_26	TAGAACTAAAATACATCTAGATA	up	inf	0.0012054	0.000437755	0	12.7259
393	tae-MIR1128-p3_13	AGAACTAAAATACATCTAGATA	up	inf	0.0012054	0.000437755	0	12.7259
394	tae-MIR1128-p3_12	ACTAAAATACATCTAGATACATCC	up	inf	0.0012054	0.000437755	0	12.7259
395	tae-MIR1128-p5_1ss21CT_3	TATCTAGAACTAAAATACATTT	up	inf	0.0094357	0.00990543	0	8.18096
396	tae-MIR1128-p3_1ss13CG_2	ACTAAAATACATGTAGATACATCC	up	inf	0.002219	0.00150718	0	11.3624
397	tae-MIR1128-p3_25	TAAAATACATCTAGATACATCCC	up	inf	0.0012054	0.000437755	0	12.7259
398	tae-MIR1128-p3_2	AAAATACATCTAGATACATCC	up	inf	0.0012054	0.000437755	0	12.7259
399	tae-MIR1128-p3_1ss3CT	AATTAAAATACATCTAGATACATC	up	inf	0.0050498	0.00281093	0	9.54445
400	tae-MIR1128-p3_3	AAAATACATCTAGATACATCCCCT	up	inf	0.0012054	0.000437755	0	12.7259
401	tae-MIR1128-p3_15	AGAACTAAAATACATCTAGATACA	up	inf	0.0012054	0.000437755	0	12.7259
402	tae-MIR1128-p3_22	GAACTAAAATACATCTAGATACA	up	inf	0.0012054	0.000437755	0	12.7259
403	tae-MIR1128-p3_1ss13CG_1	ACTAAAATACATGTAGATACATC	up	inf	0.002219	0.00150718	0	11.3624
404	tae-MIR1128-p3_27	TAGAACTAAAATACATCTAGATAC	up	inf	0.0012054	0.000437755	0	12.7259
405	tae-MIR1128-p3_9	AATACATCTAGATACATC	up	inf	0.0012054	0.000437755	0	12.7259
406	tae-MIR1128-p5_1ss3TC	TGCATCTAGAACTAAAATACATC	up	inf	3.7257e-07	8.90599e-09	0	31.3604
407	tae-MIR1128-p3_23	TAAAATACATCTAGATACATC	up	inf	0.0012054	0.000437755	0	12.7259
408	tae-MIR1128-p5_1ss10CG	TGATGACAAGTATTTCCGGACGGA	up	inf	0.0012054	0.000437755	0	12.7259
409	tae-MIR1128-p3_10	ACTAAAATACATCTAGATAC	up	inf	0.0012054	0.000437755	0	12.7259
410	tae-MIR1128-p5_1ss21CT_1	ATGTATCTAGAACTAAAATATATC	up	inf	0.0094357	0.00990543	0	8.18096
411	tae-MIR1128-p3_24	TAAAATACATCTAGATACATCC	up	inf	0.0012054	0.000437755	0	12.7259
412	tae-MIR1128-p3_14	AGAACTAAAATACATCTAGATAC	up	inf	0.0012054	0.000437755	0	12.7259
413	far-MIR1134-p5_2ss9GA19GC	AACAAGAAAAAGAGATCAC	up	inf	0.00098453	0.000437755	0	13.1804
414	far-MIR1134-p5_2ss10GA20GC	CAACAAGAAAAAGAGATCAC	up	inf	0.00019785	6.59326e-05	0	16.8164
415	tae-MIR1139-p3_2ss16CG17AT	ACTAGCTAAGTTACTGTAACTACC	up	inf	0.011645	0.00990543	0	7.72646
416	mtr-MIR2627-p3_1ss6TC	CCGAGCAAATCTGAACTT	down	-inf	4.1044e-06	1.35389e-06	17.474	0
417	osa-MIR2873b-p5_2ss18TC21AC	TTTTTGTTTCTCTCAAACGAC	up	inf	0.0094357	0.00990543	0	8.18096
418	vvi-MIR3630-p5_2ss17CT18AT	GGGAATCTCTCTGATGTT	down	-inf	3.8134e-09	9.75145e-11	28.5938	0
419	vvi-MIR3630-p3_2ss18CT19AT	TGGGAATCTCTCTGATGTT	down	-inf	2.7311e-11	1.68783e-13	36.5365	0
420	gma-MIR4995-p5_1ss21GC	CAGTGGCTTGGTTAAGGGAAC	up	inf	3.8485e-06	1.98643e-07	0	25.9064
421	tae-MIR5048-p3_1ss4AC	CCTCGACATGCAAGTATATT	up	inf	0.011645	0.00990543	0	7.72646
422	hvu-MIR5049d-p5_2ss3TA23AT_1	AAATATTTAGGAACGGAGGGAGT	up	inf	7.3318e-05	1.76618e-05	0	19.0889
423	hvu-MIR5049d-p5_2ss3TA23AT_2	AAATATTTAGGAACGGAGGGAGTA	up	inf	7.3318e-05	1.76618e-05	0	19.0889
424	bdi-miR5054	TCCCCACGGTCGGCGCCA	down	-inf	1.1249e-05	2.99779e-06	15.8854	0
425	bdi-miR5054_L+1_2	TTCCCCACGGTCGGCGCCA	down	-inf	1.1249e-05	2.99779e-06	15.8854	0
426	bdi-miR5054_L+1_1	ATCCCCACGGTCGGCGCCA	down	-inf	1.1249e-05	2.99779e-06	15.8854	0
427	bdi-miR5066_L+1_2ss11AT17GT	GAAGTGTATATGTGGATTGCCT	down	-inf	1.1249e-05	2.99779e-06	15.8854	0
428	bdi-MIR5066-p3_2ss12GA21CA_1	CTTTTGGTTGCATTGGCTAGAGC	up	inf	0.00080451	0.000236892	0	13.6349
429	bdi-miR5066_L+2_2ss12AT18GT	TGAAGTGTATATGTGGATTGCCT	down	-inf	3.813e-12	1.55476e-14	39.7136	0
430	bdi-MIR5066-p5_2ss13GA22CA	TCTTTTGGTTGCATTGGCTAGAGC	up	inf	0.01439	0.0187403	0	7.27197
431	bdi-MIR5066-p3_2ss10GA19CA_2	TTTGGTTGCATTGGCTAGAGCAT	up	inf	7.3318e-05	1.76618e-05	0	19.0889
432	bdi-miR5066_L+3_2ss13AT19GT	TTGAAGTGTATATGTGGATTGCCT	down	-inf	4.1044e-06	1.35389e-06	17.474	0
433	bdi-MIR5066-p3_2ss10GA19CA_1	TTTGGTTGCATTGGCTAGAGC	up	inf	7.3318e-05	1.76618e-05	0	19.0889
434	bdi-MIR5066-p3_1ss18GA	ATCGGTCTTTTGGTTGCATTGGCT	up	inf	0.0033428	0.00281091	0	10.4535
435	bdi-MIR5066-p3_2ss12GA21CA_2	CTTTTGGTTGCATTGGCTAGAGCA	up	inf	0.00080451	0.000236892	0	13.6349
436	osa-MIR5071-p5_2ss14GA20AT	CAAGCATCATATCATGGACT	up	inf	0.0018096	0.000811032	0	11.8169
437	osa-miR5083_L-1	GACTACAATTATCTGATCA	down	-inf	5.5203e-07	5.63332e-08	20.6511	0
438	osa-miR5083	AGACTACAATTATCTGATCA	down	-inf	3.0959e-05	1.46961e-05	14.2969	0
439	osa-miR5083_R+2	AGACTACAATTATCTGATCAAA	down	-inf	1.503e-06	2.76165e-07	19.0625	0
440	cas-miR5139_1ss5CT	AAACTTGGCTCTGATACCA	down	-inf	8.5649e-05	3.25398e-05	12.7084	0
441	cas-miR5139	AAACCTGGCTCTGATACCA	down	-inf	7.3187e-11	8.27453e-13	34.948	0
442	bdi-MIR5169a-p5_1ss20AG	AGTTTGACCAAGTTTGTAGG	up	inf	0.00013291	3.40626e-05	0	17.7254
443	bdi-MIR5169a-p5_1ss21AG	AAGTTTGACCAAGTTTGTAGG	up	inf	0.0062141	0.00526414	0	9.08996
444	gma-MIR5368-p5_1ss20TC_3	CCTGGGATTGGCTTTGGGCCTT	up	inf	0.0027226	0.0015072	0	10.9079
445	gma-MIR5368-p3_1ss4GA	GCCAAGGGACAGTCTCAGGTA	up	inf	0.027381	0.0356731	0	5.90847
446	gma-MIR5368-p5_1ss20TC_1	CCTGGGATTGGCTTTGGGCC	up	inf	0.0027226	0.0015072	0	10.9079
447	gma-MIR5368-p5_1ss7TC	ACTGTTCCCTGGGATTGGCTTT	up	inf	0.00098453	0.000437755	0	13.1804
448	gma-MIR5368-p3_2ss3AT20CA	AGTGAGATACCACTCTGGAAGA	up	inf	0.027381	0.0356731	0	5.90847
449	gma-MIR5368-p3_1ss13CA	TACCACTCTGGAAGAGCT	up	inf	0.011645	0.00990543	0	7.72646
450	gma-MIR5368-p5_1ss6TC	CTGTTCCCTGGGATTGGCT	up	inf	0.00053788	0.000249356	0	14.5439
451	gma-miR5368_L+1	GGGACAGTCTCAGGTAGACA	up	inf	0.0027226	0.0015072	0	10.9079
452	bdi-MIR7767-p3_2ss17GC18AT	TGGAAGAGCTCGGATTCT	up	inf	0.004107	0.00281093	0	9.99895
453	gma-MIR5368-p5_1ss18TC	TGGGATTGGCTTTGGGCC	up	inf	0.0050498	0.00281093	0	9.54445
454	gma-MIR5368-p5_2ss14CA20AC	ATACCACTCTGGAAGAGCTC	up	inf	0.017804	0.0187403	0	6.81747
455	gma-miR5368_L+1R-1	GGGACAGTCTCAGGTAGAC	up	inf	0.0002415	0.000128041	0	16.3619
456	gma-MIR5368-p3_1ss17TC	GGGATTGGCTTTGGGCCT	up	inf	0.027381	0.0356731	0	5.90847
457	gma-MIR5368-p5_1ss20TC_2	CCTGGGATTGGCTTTGGGCCT	up	inf	0.0027226	0.0015072	0	10.9079
458	osa-MIR5794-p5_2ss17CT20GA	TATTGTTTTCTATATTTTGAAT	up	inf	0.002219	0.00150718	0	11.3624
459	sbi-MIR6233-p5_2ss1AT19AG	TGTTTGGTTTTGGTAATTGATGAC	down	-inf	1.1249e-05	2.99779e-06	15.8854	0
460	sbi-MIR6233-p3_2ss17AG24CA	TTTGGTTTTGGTAATTGATGACAA	down	-inf	5.3392e-13	1.43217e-15	42.8907	0
461	gma-MIR6300-p5_5	TAGTATAGTGGTAAGTATTCCC	down	-inf	0.0019005	0.00173148	7.94272	0
462	gma-MIR6300-p5_6	TGTAGTATAGTGGTAAGTATTCCC	down	-inf	0.0019005	0.00173148	7.94272	0
463	gma-MIR6300-p5_4	GTTGTAGTATAGTGGTAAGTATT	down	-inf	0.0019005	0.00173148	7.94272	0
464	gma-miR6300_R+7	GTCGTTGTAGTATAGTGGTAAGTAT	down	-inf	0.00023848	0.000159519	11.1198	0
465	gma-miR6300_L-1R+6	TCGTTGTAGTATAGTGGTAAGTA	down	-inf	0.00066955	0.000353201	9.53126	0
466	gma-MIR6300-p5_2	CGTTGTAGTATAGTGGTAAGTAT	down	-inf	0.0019005	0.00173148	7.94272	0
467	gma-MIR6300-p5_3	GTGGTAAGTATTCCCGCC	down	-inf	0.0019005	0.00173148	7.94272	0
468	gma-MIR6300-p5_1ss9GT	TCGTTGTATTATAGTGGT	down	-inf	3.813e-12	1.55476e-14	39.7136	0
469	gma-MIR6300-p5_1	AGTATAGTGGTAAGTATTCCCGCC	down	-inf	0.0019005	0.00173148	7.94272	0
470	gma-miR6300_R+5_1ss3CT	GTTGTTGTAGTATAGTGGTAAGT	down	-inf	2.8107e-14	2.69067e-17	47.6563	0
471	gma-miR6300_R+6	GTCGTTGTAGTATAGTGGTAAGTA	down	-inf	0.00066955	0.000353201	9.53126	0
472	ptc-MIR6478-p3_2ss9GA20GA	CGACCTTAACTCAGTTGGTAGA	up	inf	0.017804	0.0187403	0	6.81747
473	ptc-miR6478_R-3	CCGACCTTAGCTCAGTTG	down	-inf	0.0019005	0.00173148	7.94272	0
474	ptc-miR6478_R-1_1ss10GA	CCGACCTTAACTCAGTTGGT	down	-inf	3.0959e-05	1.46961e-05	14.2969	0
475	lja-MIR7526g-p3_2ss15TG20TC	TACTAAAATAGCTGGAACGCC	up	inf	4.5234e-07	8.90623e-09	0	30.9059
476	bdi-MIR7757-p5_2ss10GA18CG	TAAATAGAAACATGATTGAAC	up	inf	0.0076536	0.00526414	0	8.63546
477	stu-MIR7980a-p3_2ss9AC19GT	TTGAAATCCTGAGATGAATT	down	-inf	0.00023848	0.000159519	11.1198	0
478	ath-miR8175_1ss9GT	GATCCCCGTCAACGGCGCCA	down	-inf	1.9631e-10	4.05678e-12	33.3594	0
479	ath-miR8175_L+2	TCGATCCCCGGCAACGGCGCCA	up	inf	0.0076536	0.00526414	0	8.63546
480	gra-MIR8723b-p3_2ss7AG18AG	AAATTAGATTGCTCAAAGC	down	-inf	0.0019005	0.00173148	7.94272	0
481	bdi-miR9483a_2ss19AC20GA	TTGAACTGTTTCCTCTGACATTCC	down	-inf	9.4253e-42	7.37056e-53	150.912	0
482	bdi-miR9483a_1ss20GA	TTGAACTGTTTCCTCTGAAATTCC	down	-inf	0	0	994.428	0
483	ata-MIR9783-p3_1ss17GA_1	AGCACCGGTGCTTAAGAAAAGCC	up	inf	0.027381	0.0356731	0	5.90847
484	ata-miR9863a-3p_1ss6AC	TGAGACGGTAGATCATAATAGC	down	-inf	3.0959e-05	1.46961e-05	14.2969	0
485	mdm-MIR10989e-p3_2ss19AG21GC	AACACCATTGTCATTGTCGACGA	down	-inf	0.0019005	0.00173148	7.94272	0
486	bra-miR156a-5p_R+1_1ss9GT	TGACAGAATAGAGTGAGCACT	up	inf	2.421e-25	7.72743e-35	0	131.35
487	aly-miR159b-3p_L-1R+1	TTGGATTGAAGGGAGCTCTTT	up	inf	8.9114e-20	7.34543e-27	0	100.558
488	mes-miR159c_L-1R+2_1ss7GT	TTGGATTGAAGGGAGCTCTGTT	up	inf	0.00065769	0.000236892	0	14.0894
489	cas-miR159b-3p_L-1R+1	TTGGATTGAAGGGAGCTCTTT	up	inf	8.9114e-20	7.34543e-27	0	100.558
490	csi-miR159c-3p_R+1_1ss15AT	CTTGGACTGAAGGGTGCTCCCA	down	-inf	0.0054776	0.00848824	6.35418	0
491	aly-miR159c-3p_L-1R+1_1ss20CT	TTGGATTGAAGGGAGCTCTTT	up	inf	8.9114e-20	7.34543e-27	0	100.558
492	mes-miR166i_1ss9GT	TTGGACCATGCTTCATTCCCC	down	-inf	1.9999e-13	6.46751e-16	44.4792	0
493	zma-miR319b-5p_L-1R+1	GAGCGTCCTTCAGTCCACTCA	down	-inf	1.503e-06	2.76165e-07	19.0625	0
494	zma-miR319a-3p_L+1R+2_1ss9GT	CTTGGACTTAAGGGTGCTCCCTT	down	-inf	7.3187e-11	8.27453e-13	34.948	0
495	ppe-miR530_L-2R+2	TGCATTTGCACCTGCACCTTT	up	inf	0.012277	0.00990543	0	7.61284
496	ptc-miR530b_R+1_1ss17TC	TGCATTTGCACCTGCACCTTT	up	inf	0.012277	0.00990543	0	7.61284
497	mes-miR827_R+2_1ss15AG	TTAGATGACCATCAGCAAACACA	up	inf	0.00098453	0.000437755	0	13.1804
498	tae-miR1122c-3p_L-1R+3_1ss4AT	CTTATATTATGGGACGGAGGGAG	up	inf	1.9444e-06	1.06167e-07	0	27.4971
499	vvi-miR3630-3p_L-2R-2_1ss20CT	TGGGAATCTCTCTGATGT	down	-inf	0.00023848	0.000159519	11.1198	0
500	bdi-miR5064_R+2_1ss1CT	TGAATTTGTCCATAGCATCAGCC	up	inf	0.0094357	0.00990543	0	8.18096
501	PC-5p-205070_27	TGCAGTTGTGCCACTGACAGG	down	-inf	0.00023848	0.000159519	11.1198	0
502	PC-3p-234382_23	CTGTCAGTTACCCAACTGCACCCT	up	inf	0.027381	0.0356731	0	5.90847
503	PC-5p-29807_146	AGGTGTGCCTAGCTTTGGTTGT	up	inf	3.7257e-07	8.90599e-09	0	31.3604
504	PC-3p-1004_2101	AACCAAAGCTGGCATACCTTT	up	inf	2.7251e-71	1.26659e-101	0	386.778
505	PC-3p-218579_25	GGAGAGATTAGATACTTTGTGAT	up	inf	0.022061	0.035673	0	6.36297
506	PC-5p-52344_93	AGCACTACCGTCGCTGCCCGGACA	down	-inf	5.4387e-27	1.59694e-33	95.3126	0
507	PC-3p-20566_194	TCCGGACAGCTGTGGTAGTGTTA	down	-inf	1.1119e-28	6.11657e-36	101.667	0
508	PC-3p-59715_84	CTAGTCAAGACAAAAGTTGGATT	down	-inf	7.4953e-14	1.31912e-16	46.0678	0
509	PC-3p-8706_372	GTCCGGACAGCTGTGGTAGTGTTA	down	-inf	6.5494e-49	3.50023e-62	177.917	0
510	PC-5p-358069_13	AACTTGTTTTGTGGTGATACT	down	-inf	0.00066955	0.000353201	9.53126	0
511	PC-3p-128650_43	ATCACCATAAAACAAGCTGCC	down	-inf	7.5026e-08	5.1896e-09	23.8282	0
512	PC-5p-116_18347	CTCATGACTCAGCTGAATGCC	down	-inf	0	0	13421.6	0
513	PC-3p-67678_75	CGTTTAGCTGGGTCCTGAGCG	down	-inf	1.7687e-32	8.9666e-41	115.964	0
514	PC-3p-47074_101	TGTAGAAGCACCAGGGTAAG	up	inf	9.4384e-10	2.24983e-12	0	45.4498
515	PC-3p-111215_49	TGTCACGTTTCATTCATCAGG	up	inf	0.022061	0.035673	0	6.36297
516	PC-3p-585407_6	TATGTTTGTAGTCACAAAAAAGC	down	-inf	0.00066955	0.000353201	9.53126	0
517	PC-3p-49875_97	ATGTAGAATCACCAGGGTAAG	up	inf	0.004107	0.00281093	0	9.99895
518	PC-5p-301051_17	CTACAATCCTGCCTGTCGGTATC	up	inf	0.0094357	0.00990543	0	8.18096
519	PC-3p-442664_10	CTCTTTAGTGCCGGTTGTCGAACC	down	-inf	0.0019005	0.00173148	7.94272	0
520	PC-3p-21679_186	ATACAAACTCAAGAAAATGCAAAT	down	-inf	6.6958e-33	1.82876e-41	117.552	0
521	PC-3p-105281_52	ACCTGTCAGTGACCCAACTGCGCC	up	inf	0.0018096	0.000811032	0	11.8169
522	PC-3p-94953_57	AGCTGCACATCCGCGTCCAAG	up	inf	3.7257e-07	8.90599e-09	0	31.3604
523	PC-5p-135880_41	TCTCATTTTCACCACTAACCAGC	up	inf	0.00010897	3.40626e-05	0	18.1799
524	PC-3p-124556_45	CTGCTGGTTAGGGTGAAAATGAGA	up	inf	0.0062141	0.00526414	0	9.08996
525	PC-5p-163402_34	TTCACAAACTTTGGCAGTCCATC	up	inf	3.7257e-07	8.90599e-09	0	31.3604
526	PC-3p-70465_73	ATGGACTGCCAAAGTTTGTGAATT	down	-inf	2.7311e-11	1.68783e-13	36.5365	0
527	PC-3p-182245_31	TCTGGACATCTGTGGTAGTGTTAC	down	-inf	0.00066955	0.000353201	9.53126	0
528	PC-3p-127914_43	GAGTCTGATACCATGTGAGAGTTG	down	-inf	1.5831e-18	8.056e-23	63.5418	0
529	PC-3p-36483_124	GTCCGGACAGCTGTGGTAGTGTT	down	-inf	5.3392e-13	1.43217e-15	42.8907	0
530	PC-5p-130860_43	GCGCTACCTCCGCTGCCCGGACAG	down	-inf	1.1249e-05	2.99779e-06	15.8854	0
531	PC-3p-10913_313	CCGGACAGCTGTGGTAGTGTTAC	down	-inf	3.1914e-55	1.80441e-70	201.745	0
532	PC-3p-73008_71	CAATGTGTATTTGGAATTTGGACC	down	-inf	5.5203e-07	5.63332e-08	20.6511	0
533	PC-5p-48910_98	CATCCACGTCTGGGGCGCCGTCGC	down	-inf	5.2709e-10	8.98301e-12	31.7709	0
534	PC-3p-1341_1594	CGACGGCACCGCGGCCGTGGAGCC	down	-inf	0	5.04467e-284	819.689	0
535	PC-5p-192850_29	TTTATTACAGACGGCAAATCTCAT	up	inf	0.00098453	0.000437755	0	13.1804
536	PC-5p-393471_12	CTGGTGGGCGTACGGAACACGGGT	down	-inf	0.00066955	0.000353201	9.53126	0
537	PC-3p-262236_20	CACCCGTGTTCACGTACGCCCATCC	down	-inf	3.0959e-05	1.46961e-05	14.2969	0
538	PC-5p-30346_144	AATCCAACTTTTGTCTTGACTAGT	down	-inf	8.4635e-20	3.35049e-24	68.3074	0
539	PC-3p-18846_207	ACTAGTCAAGACAAAAGTTGGATT	down	-inf	2.4351e-22	1.18222e-27	77.8386	0
540	PC-3p-28348_151	ATATCTCATTTTCAACTATCC	up	inf	4.8753e-17	8.65276e-23	0	85.4456
541	PC-5p-262536_20	CATCCATGTCTGGGGCGCCGTCGC	down	-inf	0.0019005	0.00173148	7.94272	0
542	PC-3p-56156_88	AACGGCACCACGGCCGTGGACGCC	down	-inf	1.9999e-13	6.46751e-16	44.4792	0
543	PC-3p-115945_48	ACCATGTGGCAGTATATACT	up	inf	0.00044006	0.000249356	0	14.9984
544	PC-3p-265612_20	TTATAGACGGCAAAGTATGAGAT	up	inf	0.00065769	0.000236892	0	14.0894
545	PC-3p-26255_161	TGTTAGTTAAATCTTTGGTC	up	inf	2.2447e-05	2.52101e-06	0	21.8159
546	PC-3p-294134_17	CGACTGGCTTCTATCTTGTT	down	-inf	0.00066955	0.000353201	9.53126	0
547	PC-3p-15592_240	TGATTTTCCTCTATAAGCGCACC	down	-inf	7.4953e-14	1.31912e-16	46.0678	0
548	PC-3p-23957_172	TGAATTTATGTTGAATTTTCT	down	-inf	5.962e-19	3.63776e-23	65.1303	0
549	PC-5p-25929_162	TATTGCAGTATGGCAGGCACACGA	down	-inf	1.4866e-15	1.1192e-18	52.4219	0
550	PC-5p-88951_60	TTGGACATCTGAGTAGCTCTCAGC	up	inf	0.022061	0.035673	0	6.36297
551	PC-5p-154256_36	AGCTTCAATCCATTCGGAATAGTG	down	-inf	0.00023848	0.000159519	11.1198	0
552	PC-3p-7345_424	TTGATTTTCCTCTATAAGCGCACC	down	-inf	2.8334e-36	1.31426e-45	130.261	0
553	PC-3p-97955_55	ACCTGTCATTGACCCAACTGCGCC	up	inf	0.0012054	0.000437755	0	12.7259
554	PC-3p-62080_81	TGGCTGGTTCTATGGATAAAT	up	inf	0.0062141	0.00526414	0	9.08996
555	PC-3p-57686_86	ATTGACCCAACTGCAGGTGCA	up	inf	0.027381	0.0356731	0	5.90847
556	PC-3p-42632_110	TTAGGAACATGTGTGCTCTCTTGT	down	-inf	9.1903e-23	5.33816e-28	79.4272	0
557	PC-5p-30373_144	GCGTGACTGGGAGCTAGGTCGCC	up	inf	3.166e-06	1.98639e-07	0	26.3609
558	PC-5p-11252_305	AAGACCGATTGTGGCGGGAGC	up	inf	4.434e-08	7.67176e-10	0	36.3598
559	PC-3p-127382_44	GAATTTAGGTCGAATTTTCT	down	-inf	0.00023848	0.000159519	11.1198	0
560	PC-3p-25379_165	CATCTGCCTATGACTTCTCGT	up	inf	1.0235e-05	7.02423e-07	0	23.6339
561	PC-5p-226271_24	TGCACCTATAGAGGAAATTGGAC	down	-inf	0.0019005	0.00173148	7.94272	0
562	PC-3p-98540_55	TTGGTAATTGATGACAATCTC	down	-inf	1.503e-06	2.76165e-07	19.0625	0
563	PC-3p-103647_53	ATGATAACACCCTTAAAGACTCTT	up	inf	1.3937e-08	1.05771e-10	0	39.0868
564	PC-5p-226410_24	TAGGATAATTCGCTTTTTGGTAC	down	-inf	0.00066955	0.000353201	9.53126	0
565	PC-5p-133455_42	ATAATTGTCAGAGAAATGGAT	down	-inf	8.5649e-05	3.25398e-05	12.7084	0
566	PC-3p-79602_66	CCCGGCAGTTAGGTAAAGTCACA	down	-inf	1.503e-06	2.76165e-07	19.0625	0
567	PC-5p-118872_46	GGTTTGAGGGCCGAAATCGGAAGC	down	-inf	0.00066955	0.000353201	9.53126	0
568	PC-3p-60094_83	CCTGACTTATAAGTCACCTGACC	up	inf	0.002219	0.00150718	0	11.3624
569	PC-5p-99955_54	AAAACGACGTTTTTTGTGGCTTGT	down	-inf	3.0959e-05	1.46961e-05	14.2969	0
570	PC-5p-8594_375	TGGATGACACGTGACATTTAC	up	inf	6.9181e-06	3.72883e-07	0	24.5429
571	PC-5p-18866_207	GCCTTTAAGGCACCTGCCTTT	up	inf	1.1951e-06	3.05967e-08	0	28.6334
572	PC-3p-175567_32	AAGTAGTACTTTTTGGCCAGAGCT	down	-inf	3.0959e-05	1.46961e-05	14.2969	0
573	PC-3p-29687_146	TCATTTGGTTGAATTAGGGA	up	inf	5.5276e-14	1.13295e-18	0	68.6292
574	PC-5p-214697_26	AATTTGACCTATATTCATACTGA	down	-inf	8.5649e-05	3.25398e-05	12.7084	0
575	PC-3p-69977_73	TTGACCCAACTGCAGGTGCA	up	inf	0.0076536	0.00526414	0	8.63546
576	PC-3p-118437_47	TTGGTCCCTGTTGGTGGCACCAAC	down	-inf	8.5649e-05	3.25398e-05	12.7084	0
577	PC-3p-161005_35	TGTCCGGACAGCTGTGGTAGTGTT	down	-inf	7.5026e-08	5.1896e-09	23.8282	0
578	PC-3p-176780_32	CCTTTGGTCTCGGTTCGTGGCACC	down	-inf	1.1249e-05	2.99779e-06	15.8854	0
579	PC-3p-12263_287	TGATTTTCCTCTATAAGCGCATC	down	-inf	4.2058e-29	2.76165e-36	103.255	0
580	PC-3p-225558_24	CAGTGACCCAACTGCACCCTG	down	-inf	8.5649e-05	3.25398e-05	12.7084	0
581	PC-3p-74258_70	AAGAAAAGCCTGATTTATTTCTCT	up	inf	0.0062141	0.00526414	0	9.08996
582	PC-5p-105283_52	GCGCTGCCCTGTGAGCCTGC	down	-inf	5.5203e-07	5.63332e-08	20.6511	0
583	PC-3p-99648_54	TGAATTTATGTCGAATTTTCT	down	-inf	8.5649e-05	3.25398e-05	12.7084	0
584	PC-5p-8345_384	TGGATAAAAGAAGATGTATC	up	inf	3.7771e-14	6.09899e-19	0	69.5382
585	PC-5p-51172_95	GGTCCCGGTTGGTGGCTTGAACC	up	inf	0.0012054	0.000437755	0	12.7259
586	PC-5p-163138_35	CTGTAGTTTAGAGGAGCTCGAGAG	down	-inf	1.503e-06	2.76165e-07	19.0625	0
587	PC-5p-39428_117	CTGTAAATTAATATAAGAGC	up	inf	1.5153e-05	1.32813e-06	0	22.7249
588	PC-3p-102513_53	AAGTATTATGGAATTGAGGGA	up	inf	0.00036017	0.000249357	0	15.4529
589	PC-5p-61268_82	TAATTGACGCAGCCTCTATA	up	inf	6.016e-05	9.19328e-06	0	19.5434
590	PC-3p-135057_41	TTGAATTTCCTCTATAAGCGTATC	down	-inf	0.0019005	0.00173148	7.94272	0
591	PC-3p-66134_77	TGTAGAAATAGGCACCGGTGCT	down	-inf	2.9689e-17	4.28853e-21	58.7761	0
592	PC-5p-83083_64	CATTTGAGCATCTGAGAAGC	up	inf	4.6787e-06	3.72877e-07	0	25.4519
593	PC-5p-20905_191	ACATCCGAGGAGCTCTCACT	up	inf	9.4384e-10	2.24983e-12	0	45.4498
594	PC-5p-23331_176	TTTGGACATCCGAGCAGCTCT	up	inf	7.8099e-11	5.39288e-14	0	51.3583
595	PC-3p-277054_19	TAGTACCGTTTGGTGGCACGAACC	down	-inf	0.00066955	0.000353201	9.53126	0
596	PC-5p-228411_24	CTGGGCCGTACGGGCCTGCATCCT	down	-inf	0.0019005	0.00173148	7.94272	0
597	PC-5p-23102_177	AGAGATTTCAATGTGAACTACAT	up	inf	6.016e-05	9.19328e-06	0	19.5434
598	PC-5p-268862_20	GGCACTGTCGTACTACCCGGACA	down	-inf	0.00023848	0.000159519	11.1198	0
599	PC-5p-264926_20	AGCTTTAAGCCTTGAGGAATAGG	down	-inf	0.00023848	0.000159519	11.1198	0
600	PC-3p-97579_55	GTCTCTCCTGTAGAAATAGGCATC	up	inf	0.0033428	0.00281091	0	10.4535
601	PC-5p-152836_37	CAGTTCTGTAACCGGCACTAAAGG	down	-inf	1.1249e-05	2.99779e-06	15.8854	0
602	PC-5p-132718_42	TTTTCTGAAGCACCGGTGCCTATT	up	inf	0.0062141	0.00526414	0	9.08996
603	PC-5p-264311_20	CGGTTGGTTGCATGAACCGGGACT	down	-inf	0.0019005	0.00173148	7.94272	0
604	PC-3p-66163_77	ACAATTGCCAGAACTGAACTAGT	up	inf	2.2447e-05	2.52101e-06	0	21.8159
605	PC-3p-108876_50	TCAAGGCCTGAAGCTAAGCAACGT	down	-inf	1.503e-06	2.76165e-07	19.0625	0
606	PC-3p-82707_64	CTATTTCGAAAGACTTGAAGCGAA	down	-inf	1.0201e-11	7.62221e-14	38.1251	0
607	PC-3p-27543_155	GGCACGAACCGGTACTAAAGGCTC	down	-inf	5.962e-19	3.63776e-23	65.1303	0
608	PC-3p-5550_520	AATGTCACGTGTCATTCATC	up	inf	9.08e-19	1.72955e-25	0	94.99
609	PC-3p-140102_40	TTATGAATTTAGGTTGAATTT	down	-inf	0.00066955	0.000353201	9.53126	0
610	PC-3p-3862_678	AAATGTCACGTGTCATTCATC	up	inf	1.1534e-11	4.85385e-15	0	55.9032
611	PC-3p-186858_30	AAGATTCTGGGAGAAGCTGGGTGG	down	-inf	0.00066955	0.000353201	9.53126	0
612	PC-5p-124680_45	CCTTTGGTCCCGATTGGTGGCATC	down	-inf	1.503e-06	2.76165e-07	19.0625	0
613	PC-3p-48762_98	TTGTCCACACTTAGACACTACAACC	down	-inf	5.3392e-13	1.43217e-15	42.8907	0
614	PC-3p-220281_25	AGGCCCGTACGGCCCAGTAGGC	down	-inf	0.0019005	0.00173148	7.94272	0
615	PC-5p-233293_23	AGGATAATTTGCCTTTTGGTACGA	up	inf	0.00019785	6.59326e-05	0	16.8164
616	PC-5p-60273_83	TCCTGATGTATGACATGTGGCATT	up	inf	0.0076536	0.00526414	0	8.63546
617	PC-5p-221477_25	TATACCCGTTCATCGGCTCC	up	inf	0.0033428	0.00281091	0	10.4535
618	PC-3p-293107_18	GGTGAGGGCTCCTCGAGTGT	down	-inf	0.00066955	0.000353201	9.53126	0
619	PC-3p-206927_27	CAAGGCCTTAAGCTAAGCAACGTG	down	-inf	1.1249e-05	2.99779e-06	15.8854	0
620	PC-3p-97429_55	CAAGTTTTTTCGGATGGAGGAAGT	up	inf	0.0062141	0.00526414	0	9.08996
621	PC-5p-310053_16	ATCAACTCATTTGGACATTTGAGC	down	-inf	8.5649e-05	3.25398e-05	12.7084	0
622	PC-3p-28601_150	GTCCCGGGCAACCCACCA	up	inf	0.0002415	0.000128041	0	16.3619
623	PC-5p-121583_46	CGCAAACCCGAGCGGTAAAAGAGA	down	-inf	1.1249e-05	2.99779e-06	15.8854	0
624	PC-5p-82956_64	CTGTGAAGAATTATAAGAGC	up	inf	0.0076536	0.00526414	0	8.63546
625	PC-3p-313885_16	TTGAATTTCCTCTATAAGCG	down	-inf	4.1044e-06	1.35389e-06	17.474	0
626	PC-5p-167634_34	CGTGAGTCCCTGATCTTGATCGTA	down	-inf	4.1044e-06	1.35389e-06	17.474	0
627	PC-3p-50378_96	TGAATTTATGTTGAATTTTCTC	down	-inf	5.5203e-07	5.63332e-08	20.6511	0
628	PC-3p-106901_51	CCTCCAGTCGGCCTGCTGTGGGCC	down	-inf	0.00023848	0.000159519	11.1198	0
629	PC-5p-153580_37	TAGTACCGATTCGTGCCACGAACC	down	-inf	0.00066955	0.000353201	9.53126	0
630	PC-5p-153384_37	ATGTCCTTTGATGCTGGTTCGACC	down	-inf	0.0019005	0.00173148	7.94272	0
631	PC-5p-80191_66	TATTGCAGGATGGCAGGCACACGA	down	-inf	1.4263e-12	7.02121e-15	41.3021	0
632	PC-3p-268699_20	CGTTATGAACTGGCGCTAAAGCCC	down	-inf	1.1249e-05	2.99779e-06	15.8854	0
633	PC-5p-69934_73	TTTAGTCGCGGTTGCTTAAGAACC	down	-inf	3.0959e-05	1.46961e-05	14.2969	0
634	PC-3p-200500_28	ACGGATGACAAAGATTCTTTGCC	up	inf	0.00016214	6.59325e-05	0	17.2709
635	PC-5p-120727_46	AGATAAGGTAGTAATAATGTCATAA	down	-inf	7.5026e-08	5.1896e-09	23.8282	0
636	PC-5p-66875_76	GAAACGTATTGTGACGGTGAACCC	up	inf	0.017804	0.0187403	0	6.81747
637	PC-5p-119181_46	CCATTAGTCCCGGTTGGTGGCACC	down	-inf	0.0019005	0.00173148	7.94272	0
638	PC-3p-125443_44	TGAATTTATGTTGAATTTT	down	-inf	4.1044e-06	1.35389e-06	17.474	0
639	PC-3p-100319_54	TTGGATTTCCTCTATAAGCGCATC	down	-inf	0.0019005	0.00173148	7.94272	0
640	PC-3p-94076_57	ATCGGTGGTAGATTCCTATT	down	-inf	1.503e-06	2.76165e-07	19.0625	0
641	PC-5p-69050_74	TGAAACACTGTCTGAGAGAAG	up	inf	0.011645	0.00990543	0	7.72646
642	PC-5p-11017_311	CATTTGGACTTATGTGCAGC	up	inf	1.6904e-11	4.67236e-15	0	54.9942
643	PC-3p-65112_78	CGTTACGAACCGGCACTAAAGACC	down	-inf	4.1044e-06	1.35389e-06	17.474	0
644	PC-5p-59239_84	AGTGGCACTAGTTCAGGCTGTTGA	down	-inf	3.1774e-39	2.09162e-49	141.38	0
645	PC-5p-16555_229	TGGTCCCGTTTGGTGACATGAACC	down	-inf	7.0561e-25	9.23342e-31	87.3699	0
646	PC-5p-46106_103	CGCGCTGCCCTGTGAGCCTGC	down	-inf	1.4169e-09	4.40385e-11	30.1823	0
647	PC-3p-73230_71	TATGAATTTAGGTTGAATTTTCT	down	-inf	8.5649e-05	3.25398e-05	12.7084	0
648	PC-5p-117542_47	TTAGACATCTGAGTAGCTCTCGGC	up	inf	6.016e-05	9.19328e-06	0	19.5434
649	PC-5p-47353_101	CTGTAGTTGAGAGGAGCTCGAGA	down	-inf	1.9631e-10	4.05678e-12	33.3594	0
650	PC-3p-246801_22	CAAGGCCTGAAGCTAAGCAACGT	down	-inf	0.0019005	0.00173148	7.94272	0
651	PC-5p-128918_43	ATGCTTGCAGCGCATAGTAATGCC	down	-inf	8.5649e-05	3.25398e-05	12.7084	0
652	PC-3p-58252_85	ATCTGGACAAATCTAAGACA	down	-inf	1.9631e-10	4.05678e-12	33.3594	0
653	PC-3p-44994_105	TTGCCGTAGGCATAGCCCTGC	up	inf	0.0094357	0.00990543	0	8.18096
654	PC-3p-72285_72	AGGTTGTATTTTCTCTATAGGCGC	down	-inf	1.503e-06	2.76165e-07	19.0625	0
655	PC-5p-143273_39	TTGGAGAGATTCCACTATGAA	down	-inf	8.5649e-05	3.25398e-05	12.7084	0
656	PC-3p-190931_29	GTGGTCCATAGTGGAATCTCTATA	down	-inf	0.0019005	0.00173148	7.94272	0
657	PC-3p-56113_88	GGCACTTAGAACTTTTGTCAATG	up	inf	0.00065769	0.000236892	0	14.0894
658	PC-3p-160040_35	GTGGCAATTCTGAGAGAAGCTGG	up	inf	0.002219	0.00150718	0	11.3624
659	PC-3p-293454_18	ATATGGATATGGCATATACTTGAT	down	-inf	0.0019005	0.00173148	7.94272	0
660	PC-5p-58963_84	TTTCATCGAAAAATAACATCCGAG	down	-inf	7.3187e-11	8.27453e-13	34.948	0
661	PC-3p-148172_38	TCATTTGGTTGAATTGGGGA	up	inf	0.004107	0.00281093	0	9.99895
662	PC-5p-42007_111	ACTCATTTTGCTCCGTATGTAGTC	up	inf	0.00080451	0.000236892	0	13.6349
663	PC-3p-160115_35	AGGAGCTTTTGTGGCTTTTTGACC	down	-inf	3.0959e-05	1.46961e-05	14.2969	0
664	PC-5p-133144_42	AATAGGTGCTTTTAGAGCTTTT	down	-inf	8.5649e-05	3.25398e-05	12.7084	0
665	PC-3p-324869_15	AGGCCCACAGGACAGCGCCCC	down	-inf	0.0019005	0.00173148	7.94272	0
666	PC-3p-185787_30	AAGTTGATAGGAACTCATGAAAAT	down	-inf	0.0019005	0.00173148	7.94272	0
667	PC-5p-19222_204	TGTGAAACACTGTGTGAGAGA	down	-inf	4.946e-24	1.0026e-29	84.1928	0
668	PC-3p-98625_55	CCACGACGAGTAAATCAGAA	up	inf	0.00036017	0.000249357	0	15.4529
669	PC-3p-8234_388	TTTTTGGATGTGCTCCTCTAG	up	inf	1.6035e-18	3.18862e-25	0	93.6266
670	PC-3p-345067_14	ATGGCATATACTTGATCACTTAGC	down	-inf	0.0019005	0.00173148	7.94272	0
671	PC-3p-211697_26	GAATTTAGGTTGAATTCTCTCTA	down	-inf	8.5649e-05	3.25398e-05	12.7084	0
672	PC-3p-36501_124	TTGCCATAGGCATAGCCCTGC	up	inf	8.4142e-06	7.02423e-07	0	24.0884
673	PC-3p-75701_69	CGAACGGAGGGAGTACATACTATC	down	-inf	2.7745e-08	2.34372e-09	25.4167	0
674	PC-3p-99417_54	ATTCCCAGATTCTGGCAAAAGAAC	up	inf	0.004107	0.00281093	0	9.99895
675	PC-3p-49534_97	GCCCGGCATTTAGGTAAAGTCACA	down	-inf	4.2046e-18	3.9496e-22	61.9532	0
676	PC-5p-34793_129	CTTGTCGCAGATATGAATGTATC	down	-inf	3.813e-12	1.55476e-14	39.7136	0
677	PC-3p-165828_34	TTATGAATTTAGGTCGAATTTT	down	-inf	0.0019005	0.00173148	7.94272	0
678	PC-3p-13926_261	CTATCCGGGACTCCATTCCAGAAC	down	-inf	1.0073e-25	3.84057e-32	90.547	0
679	PC-5p-267240_20	TATGGCCTTGTACAATGGAAG	down	-inf	1.1249e-05	2.99779e-06	15.8854	0
680	PC-5p-200248_28	ATAGGATAATTCGCTTTTTGGTAC	down	-inf	0.0019005	0.00173148	7.94272	0
681	PC-3p-228795_24	CGTTACGAACCGGCACTAAAGGCA	down	-inf	0.00066955	0.000353201	9.53126	0
682	PC-5p-76208_68	TTTTGCCCAGAGACAACCAAC	up	inf	0.0014765	0.000811023	0	12.2714
683	PC-3p-25772_163	ACTTAAGATATGTTCCCTCACATT	down	-inf	8.4635e-20	3.35049e-24	68.3074	0
684	PC-3p-63094_80	CGAACCGGGACAGATGGGCCTCC	up	inf	8.9374e-05	1.76618e-05	0	18.6344
685	PC-3p-237118_23	TGAATTTATGTCGAATTTT	down	-inf	4.1044e-06	1.35389e-06	17.474	0
686	PC-3p-115580_48	TTGAATTTTCTCTATAAGCGCACC	down	-inf	0.00066955	0.000353201	9.53126	0
687	PC-3p-157852_36	TACACCTGACCGCGTCTCCCTC	down	-inf	4.1044e-06	1.35389e-06	17.474	0
688	PC-3p-100612_54	CTATTCCGAATGACTTGAAGCAAA	down	-inf	7.5026e-08	5.1896e-09	23.8282	0
689	PC-3p-48449_99	TGAATTTCCTCTATAAGTGCATC	down	-inf	3.813e-12	1.55476e-14	39.7136	0
690	PC-5p-68047_75	TTACTTGTCTCTGAAATGGATGT	up	inf	0.00019785	6.59326e-05	0	16.8164
691	PC-5p-99557_54	TTTTGACCATAGATCTAACTAATA	down	-inf	1.503e-06	2.76165e-07	19.0625	0
692	PC-3p-85080_62	AGATACATCTGTTTGAGCGACACT	up	inf	0.022061	0.035673	0	6.36297
693	PC-3p-68584_75	TTTCCGAGACAAGTAATTCCAAAC	up	inf	0.0076536	0.00526414	0	8.63546
694	PC-3p-15949_236	ACTGTATTAGCCATCCGTGTGCCT	down	-inf	8.7849e-71	7.58957e-91	260.521	0
695	PC-3p-25417_164	AATGCTTTTTGATTTGTGAATGCC	up	inf	3.8485e-06	1.98643e-07	0	25.9064
696	PC-5p-3475_734	TGAGACGATATCTCCCCATAC	down	-inf	0	2.32636e-181	522.631	0
697	PC-5p-58157_85	TACAGACGGCAAAGTATGTCTTC	up	inf	0.00053788	0.000249356	0	14.5439
698	PC-5p-320584_16	CTGCTATGTACGACACTTCCTGT	up	inf	0.0050498	0.00281093	0	9.54445
699	PC-3p-50452_96	TTAGTTGGAGGCTCAAATAACCC	up	inf	0.00029488	0.000128041	0	15.9074
700	PC-3p-166707_34	GACAGCTATTTTCGGACGGAGGGG	up	inf	7.3318e-05	1.76618e-05	0	19.0889
701	PC-5p-53290_92	TCGAGATACAAAAATGACAAA	up	inf	0.00065769	0.000236892	0	14.0894
702	PC-3p-26923_157	ACATACGGAGCAAAATGAGTGAAT	up	inf	0.0012054	0.000437755	0	12.7259
703	PC-3p-79163_66	TAAATTTCCTCTATAAGCGCATC	down	-inf	1.503e-06	2.76165e-07	19.0625	0
704	PC-3p-197191_28	GAATTTAGGTTGAATTCTC	down	-inf	1.1249e-05	2.99779e-06	15.8854	0
705	PC-5p-157388_36	TTGAAGGCTGTTTCCATTAACC	down	-inf	0.00023848	0.000159519	11.1198	0
706	PC-5p-36149_125	TCTGTAAATTAATATAAGAGC	up	inf	0.0050498	0.00281093	0	9.54445
707	PC-3p-112570_49	TGGCTGAGAGCTGCACATAAG	up	inf	2.0829e-07	2.61332e-09	0	32.7238
708	PC-3p-45166_105	TTGAATTTCCTCTATAAGCGCATT	down	-inf	2.7745e-08	2.34372e-09	25.4167	0
709	PC-5p-85988_62	GTCTCGGAAATGAATGTATC	up	inf	0.01439	0.0187403	0	7.27197
710	PC-3p-37850_121	AGACACTTATTTTAGGACAGA	up	inf	0.00044006	0.000249356	0	14.9984
711	PC-3p-108507_50	TCCCAAGATATGTTTCGAAT	up	inf	0.00013291	3.40626e-05	0	17.7254
712	PC-3p-53598_91	ATAATTTTTTATATAAACTTGGTC	up	inf	0.01439	0.0187403	0	7.27197
713	PC-3p-74679_70	GTTCGGGCAGCTGCGGTAGTGCT	down	-inf	2.246e-19	7.4199e-24	66.7188	0
714	PC-3p-196200_29	GAATTTAGGTTGAATTCTCT	down	-inf	8.5649e-05	3.25398e-05	12.7084	0
715	PC-3p-135816_41	CACTAGTGCAGCGCCTGAGAGCTA	down	-inf	0.0019005	0.00173148	7.94272	0
716	PC-5p-110928_50	TTTAGTCCCGGTTGGTGGCACC	down	-inf	8.5649e-05	3.25398e-05	12.7084	0
717	PC-3p-317688_16	CTTTGGTCTCGGTTCGTGGCACC	down	-inf	8.5649e-05	3.25398e-05	12.7084	0
718	PC-3p-286307_18	CATTTTGTATATTTATGTTGGACC	down	-inf	0.0019005	0.00173148	7.94272	0
719	PC-5p-86858_61	CAGGACGTTGCAACATTAACACC	up	inf	0.0076536	0.00526414	0	8.63546
720	PC-5p-153092_37	GAGACCCGTACTCATGAATGACAC	up	inf	0.0012054	0.000437755	0	12.7259
721	PC-5p-23658_174	TGAAACACTGTGTGAGAGAAG	down	-inf	1.591e-29	5.63256e-37	104.844	0
722	PC-5p-110045_50	TAGCTCTCTGCAAAAAAGACAAAT	down	-inf	0.00066955	0.000353201	9.53126	0
723	PC-5p-826630_5	TGATTTTCAGAATACTCTAGTATT	down	-inf	1.1249e-05	2.99779e-06	15.8854	0
724	PC-3p-61273_82	TTGAATTTCCTCTGTAAGCGCATC	down	-inf	1.0278e-08	4.78055e-10	27.0052	0
725	PC-3p-147870_38	ACCAGGACTAATGTGAATATTGCC	down	-inf	1.503e-06	2.76165e-07	19.0625	0
726	PC-5p-7652_411	ATGGATAAAAGAAGATGTATC	up	inf	2.0349e-09	4.23333e-12	0	43.6318
727	PC-5p-179296_31	ATGAATAAAAAGAGGATGTATCT	up	inf	4.0531e-05	9.19322e-06	0	20.4524
728	PC-3p-334462_15	TTCCGAGATCTGCTTAGACGT	down	-inf	3.0959e-05	1.46961e-05	14.2969	0
729	PC-3p-62339_81	TTGGGTATTTCTGTCTTTAAA	up	inf	3.6325e-11	1.58269e-14	0	53.1762
730	PC-5p-230487_24	CACGCTGCCCTGTGAGTCTGC	down	-inf	1.1249e-05	2.99779e-06	15.8854	0
731	PC-5p-65204_78	ACATGTACCGTCGGTGTCGGACA	down	-inf	1.0201e-11	7.62221e-14	38.1251	0
732	PC-5p-88903_60	TGGACATCTGAGTAGCTCTCAGC	up	inf	0.022061	0.035673	0	6.36297
733	PC-3p-96252_56	AAGTGAATTAGACCAAATTATATC	up	inf	0.017804	0.0187403	0	6.81747
734	PC-5p-68024_75	ACTTTGACCGTAAATTTAACTATC	up	inf	0.004107	0.00281093	0	9.99895
735	PC-3p-51462_94	ATAGGCACCGATGCTTCAGA	up	inf	0.0033428	0.00281091	0	10.4535
736	PC-5p-88621_60	TAGAGATTTCAATGTGGATT	up	inf	0.0027226	0.0015072	0	10.9079
737	PC-3p-116492_47	TGAATTTCCTCTATAAGCGCATT	down	-inf	1.1249e-05	2.99779e-06	15.8854	0
738	PC-5p-106244_51	GGAAGGTAGTATCATACACTAGT	up	inf	0.00098453	0.000437755	0	13.1804
739	PC-3p-215932_26	ACGTGTCATCTATCAGAATGAGTC	up	inf	0.0027226	0.0015072	0	10.9079
740	PC-5p-67997_75	TGTCTCGGAAATGAATGTATC	up	inf	0.004107	0.00281093	0	9.99895
741	PC-5p-52620_93	TTTGACTGTAAATTTAACTAGC	down	-inf	1.0073e-25	3.84057e-32	90.547	0
742	PC-5p-47271_101	TTTACGCGTCATGGTTTTAGT	up	inf	4.5234e-07	8.90623e-09	0	30.9059
743	PC-3p-48642_99	TTATGAATTTAGGTTGAATTTT	down	-inf	1.9631e-10	4.05678e-12	33.3594	0
744	PC-5p-60905_82	TTGCTCGAGATACAAAAATGA	up	inf	0.011645	0.00990543	0	7.72646
745	PC-5p-19389_202	AACATCCGAGGAGCTCTCACT	up	inf	3.166e-06	1.98639e-07	0	26.3609
746	PC-3p-92185_58	TCTAGACAAATGTAAGACA	down	-inf	1.1249e-05	2.99779e-06	15.8854	0
747	PC-5p-12689_280	TGATGGATTACATGTGGCATT	up	inf	1.1495e-08	5.51121e-11	0	39.5413
748	PC-5p-127932_43	GATTCAGGCCGACTGCTGAGCAGT	up	inf	0.022061	0.035673	0	6.36297
749	PC-5p-65305_78	GAAACACTGTGTGAGAGAAG	down	-inf	3.813e-12	1.55476e-14	39.7136	0
750	PC-3p-57593_86	TTGAATTTCCTCTATAAGCGC	down	-inf	5.3392e-13	1.43217e-15	42.8907	0
751	PC-5p-1547_1413	CGTTTCTCCTTCTTTTCCTTG	up	inf	7.7312e-20	7.34543e-27	0	100.899
752	PC-3p-111516_49	AATCCAAGACAAGTAATTTAGAAC	up	inf	0.027381	0.0356731	0	5.90847
753	PC-3p-13108_274	AGTTGGATCATCTATTTGAGA	down	-inf	5.9401e-62	4.19303e-79	227.162	0
754	PC-3p-169295_33	ATTGATTATGAATTTAGGTTGAAT	down	-inf	0.00023848	0.000159519	11.1198	0
755	PC-3p-94516_57	TAATTTTCCTCTATAAGCGCATC	down	-inf	1.503e-06	2.76165e-07	19.0625	0
756	PC-3p-130362_43	GACCCACAGGGCAGTGCGCC	down	-inf	2.0328e-07	2.54413e-08	22.2396	0
757	PC-3p-35125_128	ATTCCAAAAGGTTTGAAGCTAAT	down	-inf	1.4263e-12	7.02121e-15	41.3021	0
758	PC-3p-67933_75	AAAAAAGATGGAGTGGCAATTC	up	inf	0.011645	0.00990543	0	7.72646
759	PC-3p-150793_37	ACATGTCATCCATCAGGACGGATC	up	inf	0.0094357	0.00990543	0	8.18096
760	PC-5p-94367_57	GTAACCGGCACTAAAGGGTGGGGA	down	-inf	7.5026e-08	5.1896e-09	23.8282	0
761	PC-5p-136913_41	ATGTGACTTGACTTAACTGCC	down	-inf	0.00023848	0.000159519	11.1198	0
762	PC-3p-37331_122	TTCCAAAATGCTTGAAGCGAAT	down	-inf	2.4351e-22	1.18222e-27	77.8386	0
763	PC-3p-12918_276	TATCCGGGACTCCATTCCAGAAC	down	-inf	9.599e-34	1.68391e-42	120.729	0
764	PC-3p-368189_13	CATCTATTTGAGAACGGAGG	down	-inf	0.00066955	0.000353201	9.53126	0
765	PC-3p-102264_53	TAACGAAGCATTGCACCTCTTTT	down	-inf	7.5026e-08	5.1896e-09	23.8282	0
766	PC-5p-55911_88	TTGCTCGATATACAAAAATGA	up	inf	0.0062141	0.00526414	0	9.08996
767	PC-5p-169115_33	CGCGCTGTCCTGTGAGTCTGC	down	-inf	1.1249e-05	2.99779e-06	15.8854	0
768	PC-5p-122405_45	CATTTGAGCAGCTCTTGGCA	up	inf	0.01439	0.0187403	0	7.27197
769	PC-3p-120720_46	TTGAATTTCCTTTATAAGCGCATC	down	-inf	3.0959e-05	1.46961e-05	14.2969	0
770	PC-5p-87199_61	GTTTGACCTTACACTGCTAGCGGG	down	-inf	7.3187e-11	8.27453e-13	34.948	0
771	PC-5p-112714_49	GCGCTACCGCCGCTGCCCGGACA	down	-inf	0.00066955	0.000353201	9.53126	0
772	PC-3p-91878_58	AGACCCACAGGGCAGTGTGCC	down	-inf	0.00066955	0.000353201	9.53126	0
773	PC-5p-2644_921	GATAAGGTAGTAATAATGTCATA	down	-inf	1.5644e-61	9.29058e-79	225.573	0
774	PC-3p-181996_31	TCTGGACAAATCTAAGACAAG	down	-inf	1.503e-06	2.76165e-07	19.0625	0
775	PC-3p-192289_29	ATTCCTTAAGGCTTGAAGCGAACC	down	-inf	0.0019005	0.00173148	7.94272	0
776	PC-5p-53563_91	ACTTGTCTCGAAAATGGATGTATC	up	inf	0.0076536	0.00526414	0	8.63546
777	PC-3p-25474_164	GTTACGAACCGGCACTAAAGCCC	down	-inf	1.7106e-21	1.28364e-26	74.6616	0
778	PC-5p-27685_154	TTGGACATCCGAGCAGCTCT	up	inf	2.6048e-06	1.06169e-07	0	26.8154
779	PC-5p-59787_83	CGAGATACAAAAATGACAAA	up	inf	1.7162e-07	2.61332e-09	0	33.1783
780	PC-5p-90612_59	TTGGTACAAAGTTCAGCAAGAGC	down	-inf	5.5203e-07	5.63332e-08	20.6511	0
781	PC-5p-52716_92	CGGAGTCCTGATAGGATAATTCAC	down	-inf	1.4169e-09	4.40385e-11	30.1823	0
782	PC-3p-40578_114	TGAATTTCCTCTATAAGC	down	-inf	5.5852e-16	2.28266e-19	54.0105	0
783	PC-5p-113688_48	ATCTCTTAAATGGATGTAGCTAGC	up	inf	0.0076536	0.00526414	0	8.63546
784	PC-3p-183251_31	ATATGGAGTGATGATTCTGGGAGA	down	-inf	8.5649e-05	3.25398e-05	12.7084	0
785	PC-3p-242022_22	GTGGCTTGTGGCTAAAACT	down	-inf	3.0959e-05	1.46961e-05	14.2969	0
786	PC-3p-188683_30	TTGATTTTCCTCTATAAGC	down	-inf	1.1249e-05	2.99779e-06	15.8854	0
787	PC-5p-52872_92	AAATGAATTTGCTGATGGATACC	down	-inf	1.0201e-11	7.62221e-14	38.1251	0
788	PC-3p-133489_42	ATATACCGTTTGGAGTTGAAGACC	up	inf	0.0033428	0.00281091	0	10.4535
789	PC-5p-3886_674	TTTGTGGAAGAAATGACTGTCACT	down	-inf	1.7263e-48	1.71687e-61	176.328	0
790	PC-3p-130990_43	ACCCGGCATTTGGGTAAAGTCACA	up	inf	0.0094357	0.00990543	0	8.18096
791	PC-5p-272455_19	GAAACTTGAAACACCCAAACTGA	down	-inf	0.00023848	0.000159519	11.1198	0
792	PC-5p-6182_481	TTGCTCGAGATACAAAAATG	up	inf	1.9936e-19	2.77044e-26	0	98.626
793	PC-5p-224784_24	CGGTTGGTTACTTGAACCGGGACC	down	-inf	8.5649e-05	3.25398e-05	12.7084	0
794	PC-3p-284751_18	TGGTGAGGTCTCCTCGAGTGT	down	-inf	0.00066955	0.000353201	9.53126	0
795	PC-5p-96223_56	ATTACTTGTCTCGAAAATGGATGT	up	inf	0.0076536	0.00526414	0	8.63546
796	PC-5p-75914_69	CTGTTCACCTGTTAAATACT	up	inf	0.0062141	0.00526414	0	9.08996
797	PC-5p-124248_45	CGGTTGGTGGCTTGAACCGGGACC	down	-inf	0.00023848	0.000159519	11.1198	0
798	PC-5p-66411_77	AGCATCTGAGCAGCTCTCGGC	up	inf	0.01439	0.0187403	0	7.27197
799	PC-5p-215288_26	AACCGGGACCAAAGGCCTCTTTT	down	-inf	0.00023848	0.000159519	11.1198	0
800	PC-5p-44973_105	TTGGACTTATGTGCAGCTCTC	up	inf	0.00065769	0.000236892	0	14.0894
801	PC-5p-62978_80	AAGCGTCACATGGCACTTGACACC	up	inf	1.2453e-05	1.32813e-06	0	23.1794
802	PC-5p-84028_63	TTACTTGTCGTAGAAATGGATGT	up	inf	0.0033428	0.00281091	0	10.4535
803	PC-3p-187094_30	CTATTTCTAAAGGCTTGAAGCTAA	down	-inf	5.5203e-07	5.63332e-08	20.6511	0
804	PC-3p-36458_124	AGACCCACAGGGCAGTGCGCC	down	-inf	4.2046e-18	3.9496e-22	61.9532	0
805	PC-3p-165313_34	TTTTTGGTGAGAGCTCCTCAGAT	down	-inf	0.0019005	0.00173148	7.94272	0
806	PC-3p-238734_23	CATCTTGTGGAAATATTCTGT	down	-inf	0.00023848	0.000159519	11.1198	0
807	PC-3p-255210_21	TTCTGTAGAAATAGGCACCGG	down	-inf	1.503e-06	2.76165e-07	19.0625	0
808	PC-5p-36544_124	GCTCCTCTGACGTACGGCGCACT	up	inf	4.9374e-05	9.19328e-06	0	19.9979
809	PC-3p-227904_24	GCCGGGCAGTTAGGTAAAGTCACA	down	-inf	0.00023848	0.000159519	11.1198	0
810	PC-3p-17590_219	ATCTGCCGATGACTTCTCGT	up	inf	1.3963e-11	4.67211e-15	0	55.4487
811	PC-5p-152112_37	TAGCTTTAAGCCTTGAGGAATAGG	down	-inf	0.00023848	0.000159519	11.1198	0
812	PC-3p-117977_47	ATTCCTCAAGGCTTGAAGCGAACC	down	-inf	3.0959e-05	1.46961e-05	14.2969	0
813	PC-3p-62955_80	TTCATGAACCGGGACTAATGGGCC	up	inf	0.0094357	0.00990543	0	8.18096
814	PC-5p-1060_2010	AGATAAGGTAGTAATAATGTCATA	down	-inf	0	9.98687e-192	552.813	0
815	PC-3p-63539_79	CACCTGACTTATAAGTCACCTGAC	up	inf	0.0018096	0.000811032	0	11.8169
816	PC-3p-38667_119	AGTGAATGAGACCAAATTATATC	up	inf	3.8485e-06	1.98643e-07	0	25.9064
817	PC-3p-53459_91	AGACGGCAAAGAGAGCTCTTTACC	up	inf	9.6042e-08	1.49748e-09	0	34.5418
818	PC-5p-85234_62	AGATAAGCTAGTAATAATGTCATA	down	-inf	7.5026e-08	5.1896e-09	23.8282	0
819	PC-3p-60430_83	TGAATTTCCTCTATAAGCGCACC	down	-inf	1.4169e-09	4.40385e-11	30.1823	0
820	PC-3p-167282_34	TAGTCGCGTTTCTTCTGGCCAACC	down	-inf	1.1249e-05	2.99779e-06	15.8854	0
821	PC-3p-79063_66	AAAAAAGATGAAGTGGCAATTCT	up	inf	0.0012054	0.000437755	0	12.7259
822	PC-3p-124460_45	AGAAGAACCAATTTACTGACC	up	inf	0.00053788	0.000249356	0	14.5439
823	PC-5p-86906_61	GGTTCGGCAACCGGCACTAAAGA	down	-inf	1.0201e-11	7.62221e-14	38.1251	0
824	PC-3p-17404_221	TTGAATTTCCTCTATAAGTGCATC	down	-inf	1.0201e-11	7.62221e-14	38.1251	0
825	PC-3p-97462_55	TTGTATGTCGAGCAATGTTTC	up	inf	4.9374e-05	9.19328e-06	0	19.9979
826	PC-3p-27468_155	TTAATTTTCCTCTATAAGCGCATC	down	-inf	2.7745e-08	2.34372e-09	25.4167	0
827	PC-3p-69605_74	TTGAATTTCCTCTATAAGCGCATTT	down	-inf	1.503e-06	2.76165e-07	19.0625	0
828	PC-3p-29371_147	AGGTTGAATTCTCTCTATAAGCGC	down	-inf	7.4953e-14	1.31912e-16	46.0678	0
829	PC-3p-18037_215	TTGAATTTCCTCTATAAGC	down	-inf	4.2058e-29	2.76165e-36	103.255	0
830	PC-3p-184539_30	CCTTTAGTCGCGGTTCTTCTGGCC	down	-inf	0.00023848	0.000159519	11.1198	0
831	PC-5p-122301_45	AGCTCTACCGTAGCTGACCGGACA	down	-inf	5.5203e-07	5.63332e-08	20.6511	0
832	PC-5p-88305_60	GCATCTGAGAAGCTCTCGGCA	up	inf	6.016e-05	9.19328e-06	0	19.5434
833	PC-5p-4187_638	ATTGCTCGAGATACAAAAATG	up	inf	4.4952e-13	2.61433e-17	0	63.6297
834	PC-3p-96396_56	TGAATTTCCTCTATAAGCGC	down	-inf	4.1044e-06	1.35389e-06	17.474	0
835	PC-5p-51766_94	TTTGGTACAAAGTTCAGCAAGAGC	down	-inf	5.2709e-10	8.98301e-12	31.7709	0
836	PC-5p-38440_119	ATTGCAGGATGGCAGGCACACGA	down	-inf	7.8932e-17	2.10251e-20	57.1876	0
837	PC-3p-237176_23	AATGGGGCTCAAAGATTTTGGGAG	down	-inf	3.8134e-09	9.75145e-11	28.5938	0
838	PC-3p-90585_59	ATATTACATACAGCAAAGTGAACT	up	inf	0.0014765	0.000811023	0	12.2714
839	PC-5p-91077_59	TTGGTACAAAGTTCAGCAAGAGCC	down	-inf	0.00023848	0.000159519	11.1198	0
840	PC-5p-28781_150	TGTTTGAACATTTGAGGAGCT	up	inf	0.00036017	0.000249357	0	15.4529
841	PC-3p-308589_16	ATTTCGAAAGGCTTGAAACTAAT	down	-inf	8.5649e-05	3.25398e-05	12.7084	0
842	PC-5p-78754_67	ATCAAAATTGATAAAAAGAGATGT	up	inf	0.0094357	0.00990543	0	8.18096
843	PC-5p-15047_246	AGACCGATTGTGGCGGGAGC	up	inf	7.8205e-09	5.51114e-11	0	40.4503
844	PC-5p-232423_24	TTTCAACTTATTTGGACTCTGAG	down	-inf	0.00023848	0.000159519	11.1198	0
845	PC-3p-26268_161	TTAAATTTCTTCTATAAGCGCATC	down	-inf	3.19e-20	6.83392e-25	69.8959	0
846	PC-3p-245942_22	GCCGGGCATTTAGGTAAAGTCACA	down	-inf	0.0019005	0.00173148	7.94272	0
847	PC-5p-48775_98	AACATTTGTACTTATGTGCAGC	up	inf	0.002219	0.00150718	0	11.3624
848	PC-3p-94356_57	TACACCTGACCGCTTCTCTCTC	down	-inf	1.503e-06	2.76165e-07	19.0625	0
849	PC-3p-158743_35	GGTTGAATTCTCTCTATAGGCGC	down	-inf	0.00023848	0.000159519	11.1198	0
850	PC-5p-157617_36	ATGCACCTATAGAGGAAATTGGAC	down	-inf	1.1249e-05	2.99779e-06	15.8854	0
851	PC-5p-95307_57	TGCCCTGCCTAGAATCTGGCACTA	down	-inf	1.1249e-05	2.99779e-06	15.8854	0
852	PC-5p-36155_125	TACATGTACCGTCGGTGTCGGACA	down	-inf	1.4263e-12	7.02121e-15	41.3021	0
853	PC-3p-140803_40	GATGTAACTTACACCTGACC	down	-inf	8.5649e-05	3.25398e-05	12.7084	0
854	PC-5p-7517_416	TGTGAGGCTCGACCTGTCGGCATC	down	-inf	0	9.05182e-127	365.365	0
855	PC-3p-214833_26	CACATGTCAGTGACCAACGTCAGA	down	-inf	8.5649e-05	3.25398e-05	12.7084	0
856	PC-5p-5907_497	ATATATTTTATTTGACTTTACACA	down	-inf	0	3.04716e-121	349.48	0
857	PC-5p-20295_196	ATGGACAATTACGGTGAAATGTTC	down	-inf	2.9689e-17	4.28853e-21	58.7761	0
858	PC-5p-196555_28	TTGGCTCGTCTCACTCAGGTC	down	-inf	8.5649e-05	3.25398e-05	12.7084	0
859	PC-5p-1180_1804	GATGGATGACACGTGACATT	up	inf	1.0167e-74	1.55531e-106	0	405.867
860	PC-3p-105749_52	TGAATTTATGTTGAATTCTCTCTA	down	-inf	2.8107e-14	2.69067e-17	47.6563	0
861	PC-5p-135762_41	TGATGAGACGGTAGATCATAATAGC	down	-inf	1.503e-06	2.76165e-07	19.0625	0
862	PC-5p-63586_79	AAATGGATAAAAAGAGATGTATC	up	inf	0.00098453	0.000437755	0	13.1804
863	PC-3p-204247_27	CCCTTACGAACCGGGACAAATGCC	down	-inf	5.5203e-07	5.63332e-08	20.6511	0
864	PC-3p-302432_17	TTCCAAAAGGTTTGAAGCGAAT	down	-inf	1.0278e-08	4.78055e-10	27.0052	0
865	PC-5p-50072_96	GAGCCTTATTGAATATCTACA	up	inf	0.0076536	0.00526414	0	8.63546
866	PC-5p-42367_110	ACACTACGAGATGTGAGCTAT	up	inf	0.0002415	0.000128041	0	16.3619
867	PC-5p-204509_27	ATGCCCTTATACAGGAAATTTGAC	down	-inf	0.00066955	0.000353201	9.53126	0
868	PC-3p-54972_89	CGATGTAACTTACACCTGACC	down	-inf	5.5203e-07	5.63332e-08	20.6511	0
869	PC-3p-34538_130	CTAACATAAGCCAAATAGTGGAGC	down	-inf	3.8066e-26	1.73409e-32	92.1355	0
870	PC-3p-73946_70	AGGAATTGTAAGAAAATATAGAGT	up	inf	0.01439	0.0187403	0	7.27197
871	PC-3p-35128_128	TTGCCATATGCATAGCCCTGC	up	inf	0.00036017	0.000249357	0	15.4529
872	PC-5p-227514_24	ACGGTATGGTATTTATTATGAGG	down	-inf	5.5852e-16	2.28266e-19	54.0105	0
873	PC-5p-94622_57	CATTAGTCCCGGTTGGTGGCACCA	down	-inf	8.5649e-05	3.25398e-05	12.7084	0
874	PC-5p-41896_111	CATTCAAGGAGCTTGTGGCA	up	inf	1.0235e-05	7.02423e-07	0	23.6339
875	PC-5p-2792_877	CGTTTCTCCTTCTTTTCCTTGT	up	inf	3.6325e-11	1.58269e-14	0	53.1762
876	PC-3p-125140_44	TTATGAATTTAGGTTGAATT	down	-inf	5.2709e-10	8.98301e-12	31.7709	0
877	PC-5p-125637_44	ATTACTTGTCTCGAAAATGAATGT	up	inf	0.022061	0.035673	0	6.36297
878	PC-3p-1801_1253	TTTGTTATTTTTGGTGAGAGCTCC	down	-inf	0	7.97763e-138	397.136	0
879	PC-5p-124124_45	AACTCATTTGAGCATCTGAGAA	up	inf	0.0033428	0.00281091	0	10.4535
880	PC-3p-114196_48	TGGTAATTGATGACAATCTCTAT	down	-inf	0.00066955	0.000353201	9.53126	0
881	PC-5p-33369_133	TGCCCTTATACAGGAAATTTGACC	down	-inf	5.2709e-10	8.98301e-12	31.7709	0
882	PC-3p-233601_23	TTGAATTTCCTCTATAAGCGCA	down	-inf	0.00023848	0.000159519	11.1198	0
883	PC-5p-165758_34	GTCACAAACCAGGACTAAAGGGCC	down	-inf	0.00023848	0.000159519	11.1198	0
884	PC-3p-37156_122	GGGAAAAGAAGGAGTAACGACT	up	inf	3.6555e-08	3.94646e-10	0	36.8143
885	PC-3p-198953_28	GTGGCAATTCTGAGAAAATCTGG	up	inf	0.0076536	0.00526414	0	8.63546
886	PC-3p-93240_58	TGCTGAACTTCATACCAAAAAGC	down	-inf	8.5649e-05	3.25398e-05	12.7084	0
887	PC-5p-136564_41	GGAGTCCTGATAGGATAATTCAC	down	-inf	0.0019005	0.00173148	7.94272	0
888	PC-3p-112407_49	AGGCCCACTGGGCAGCGCGCC	down	-inf	4.1044e-06	1.35389e-06	17.474	0
889	PC-3p-68611_75	CCCGGCAGTTGGGTAAAGTCACA	up	inf	0.00016214	6.59325e-05	0	17.2709
890	PC-3p-87164_61	TTGACAGTCAAAGTAAATCTCGA	up	inf	2.0349e-09	4.23333e-12	0	43.6318
891	PC-3p-100917_54	TGAATTTAGGTTGAATTCTCTCT	down	-inf	3.0959e-05	1.46961e-05	14.2969	0
892	PC-3p-33970_131	TATCTGGACAAATCTAAGACA	down	-inf	1.5831e-18	8.056e-23	63.5418	0
893	PC-5p-36005_125	CCAACCGGCACTAAAGAGTGGGGA	down	-inf	5.3392e-13	1.43217e-15	42.8907	0
894	PC-3p-32898_135	TGTTATTTTTTGGTGAGAGCTCCT	down	-inf	1.7687e-32	8.9666e-41	115.964	0
895	PC-5p-150080_37	ATCTGCAGAACAAAAGAACAGA	up	inf	0.0012054	0.000437755	0	12.7259
896	PC-3p-26809_158	TTGAATTTCCTCTATAAGCGCAT	down	-inf	4.2046e-18	3.9496e-22	61.9532	0
897	PC-3p-130655_43	ATCCAAGACAAGTAATTTAGAAC	up	inf	0.0033428	0.00281091	0	10.4535
898	PC-5p-62566_80	TCCTGATGGATGACATGTGGCATT	up	inf	0.0027226	0.0015072	0	10.9079
899	PC-3p-253372_21	TCGAATTTCCTCTATGAGCGCATC	down	-inf	5.5203e-07	5.63332e-08	20.6511	0
900	PC-3p-54945_89	GCAGTACGTCAGGGGAGCCGAGT	up	inf	8.9374e-05	1.76618e-05	0	18.6344
901	PC-3p-57550_86	AATCCCGGTATTAGAATAGTTATT	up	inf	0.0002415	0.000128041	0	16.3619
902	PC-5p-23852_173	GCGCTGCCCTGTGAGTCTGC	down	-inf	1.7106e-21	1.28364e-26	74.6616	0
903	PC-3p-106356_51	CAGGACTAATGTGAATATTGCCCC	down	-inf	0.00066955	0.000353201	9.53126	0
904	PC-5p-46753_102	CATTTGAGCATCTGAGCAGC	up	inf	1.5153e-05	1.32813e-06	0	22.7249
905	PC-5p-10323_326	TGTGATCGAGATATATTTGAC	down	-inf	9.4274e-50	3.22204e-63	181.094	0
906	PC-5p-7129_433	TGGTGGCTTGAACCGGGACC	up	inf	2.343e-18	5.88787e-25	0	92.7176
907	PC-5p-81456_65	AGGTAGTAACTTAGACTAGTGTC	up	inf	0.0062141	0.00526414	0	9.08996
908	PC-3p-46127_103	CTTCTGTAGAAATAGGCACCGGT	up	inf	3.3278e-05	4.80446e-06	0	20.9069
909	PC-5p-252031_21	TCCTTTTCCAATGAACACT	down	-inf	0.00066955	0.000353201	9.53126	0
910	PC-3p-60357_83	AACAATTGCCAGAACTGAACTAGT	up	inf	2.2447e-05	2.52101e-06	0	21.8159
911	PC-5p-78620_67	TATTTGGACATCTGAGTAGC	up	inf	0.00013291	3.40626e-05	0	17.7254
912	PC-5p-265039_20	ACCGCAAATGTGATGACGGAGAGG	down	-inf	1.0278e-08	4.78055e-10	27.0052	0
913	PC-3p-16666_228	ATTCCTGAAGGCTTGAAGCTA	up	inf	2.0829e-07	2.61332e-09	0	32.7238
914	PC-3p-8080_394	CTATCCGGTACTCCATTCCAGAAC	down	-inf	2.5351e-33	8.25646e-42	119.141	0
915	PC-5p-57501_86	AACGAGACCGACTGCGGTGGGAGC	up	inf	0.0018096	0.000811032	0	11.8169
916	PC-3p-60161_83	TATGAATTTAGGTTGAATTTT	down	-inf	5.5203e-07	5.63332e-08	20.6511	0
917	PC-3p-16824_227	TTGAATTTCCTCTATAAGCGCACC	down	-inf	2.246e-19	7.4199e-24	66.7188	0
918	PC-3p-322713_15	CCTTTAGTCCCGGTTGGTGCC	down	-inf	0.0019005	0.00173148	7.94272	0
919	PC-5p-112048_49	TTTGTAGAGATTCCACTATG	up	inf	0.017804	0.0187403	0	6.81747
920	PC-3p-56801_87	GGGACGAACCGGGACCAATGTGCC	up	inf	0.0076536	0.00526414	0	8.63546
921	PC-5p-226567_24	TAGCTTTAAGCCTTGAGGAATAG	down	-inf	0.00066955	0.000353201	9.53126	0
922	PC-3p-51112_95	TTTCATAGCAAAACTCTGCC	up	inf	1.2453e-05	1.32813e-06	0	23.1794
923	PC-3p-26227_161	TCTCTCGTGTAGAAATAGGCACC	up	inf	6.9181e-06	3.72883e-07	0	24.5429
924	PC-5p-139154_40	GTGGGAATTTTAGTAGTAGCGCC	down	-inf	8.5649e-05	3.25398e-05	12.7084	0
925	PC-5p-5662_512	ACATTTGGACTTATGTGCAGCT	up	inf	7.8705e-12	2.4872e-15	0	56.8122
926	PC-5p-47718_100	GTACTGCAGGGCGCAGTTGGGCC	up	inf	0.0002415	0.000128041	0	16.3619
927	PC-5p-2341_1012	TGATGGATGACACGTGACATT	up	inf	1.8415e-16	5.94028e-22	0	82.2641
928	PC-3p-60177_83	CCTGTCAGTGACCCAACTGCGCC	up	inf	0.00016214	6.59325e-05	0	17.2709
929	PC-5p-32040_138	TGCTCGAGATACAAAAATGA	up	inf	1.4518e-06	5.69163e-08	0	28.1789
930	PC-3p-71888_72	TGAATTTCCTCTATAAGCGCAT	down	-inf	1.4169e-09	4.40385e-11	30.1823	0
931	PC-3p-176242_32	GTGATTCTCGGAGAAGCTGGGGA	up	inf	0.00044006	0.000249356	0	14.9984
932	PC-3p-137169_41	AAACCGGGACCAAAGGGTGGCATT	down	-inf	8.5649e-05	3.25398e-05	12.7084	0
933	PC-5p-44783_106	CCGTTCCAAAATGTAAGACC	up	inf	2.7329e-05	4.80443e-06	0	21.3614
934	PC-5p-61238_82	ATTACTTGTCTCTGAAATGGATGT	up	inf	0.017804	0.0187403	0	6.81747
935	PC-3p-31078_141	CCAACTAAAATTGACATCCTC	up	inf	0.011645	0.00990543	0	7.72646
936	PC-5p-2477_971	TGATGGATTACACGTGACATT	up	inf	5.6308e-22	3.61303e-30	0	112.715
937	PC-3p-144409_39	TTTTTATATTACGAGACAGAT	up	inf	0.0062141	0.00526414	0	9.08996
938	PC-5p-204380_27	AACGAAACCGACTCTGGCGGG	down	-inf	1.503e-06	2.76165e-07	19.0625	0
939	PC-5p-84684_63	AAAATGGATAAAAGAAGATGTATC	up	inf	0.01439	0.0187403	0	7.27197
940	PC-5p-125438_44	ACTCATTTGAGCATCTGAGAA	up	inf	1.5153e-05	1.32813e-06	0	22.7249
941	PC-3p-62878_80	CCTGTCAGTGACCCAACTGCACCC	up	inf	0.0062141	0.00526414	0	9.08996
942	PC-3p-49397_97	TTTGCCATAGGCATAGCCCTG	up	inf	0.0094357	0.00990543	0	8.18096
943	PC-3p-24058_172	CGTCACGAACCGGCACTAAAGGCC	down	-inf	2.0992e-16	4.656e-20	55.599	0
944	PC-3p-116737_47	GTCCGGATAGCTGTGGTAGTGTTA	down	-inf	3.19e-20	6.83392e-25	69.8959	0
945	PC-5p-79091_66	GCCCTTATACAGGAAATTTGACC	down	-inf	1.0278e-08	4.78055e-10	27.0052	0
946	tae-MIR9672b-p5	TGAAGGCGATGCTTAATGACA	up	1.01786	9.2565e-37	1.17589e-37	892.762	1807.77
947	tae-miR9672a-3p_L-1	CACGACTGTCATTAAGCATC	up	1.06289	2.0437e-17	9.89318e-18	352.657	736.741
948	bdi-miR5064_L-2R+2	AATTTGTCCATAGCATCAGCC	up	1.09796	7.3129e-08	7.40181e-08	128.672	275.426
949	bdi-miR159a-3p_L-1R+1	TTGGATTGAAGGGAGCTCTC	up	1.10864	8.2268e-06	7.49023e-06	85.7814	184.981
950	osa-miR444b.1_L-2R+1	TTGTCTCAAGCTTGCTGCCT	up	1.10975	0.00032419	0.000350104	55.599	119.987
951	PC-3p-3994_661	TGTTCTGAAGAAACTGTCACC	up	1.14418	5.7563e-05	7.39984e-05	63.5418	140.44
952	ata-miR9674c-3p_L-1R+1_1ss10GT	GTGCTATGTATAAATTCAACC	up	1.15931	0.00030513	0.000307281	49.2449	109.988
953	PC-3p-11146_308	AGTCTCTGCCAATTCTTCGTG	up	1.17118	0.00024653	0.000234683	49.2449	110.897
954	PC-3p-9314_353	TTTGCCGTAGGCATAGCCCTG	up	1.17953	0.021182	0.0217654	19.0625	43.1773
955	tae-MIR396-p3	CTCCGCCTGTTGATGGTTCA	up	1.19464	0.018851	0.0219194	19.0625	43.6318
956	ata-miR9863a-3p_L-1_1ss9TC	GAGAAGGCAGATCATAATAGC	up	1.1986	2.9135e-57	2.57423e-59	867.345	1990.7
957	tae-miR9676-5p	TGGATGTCATCGTGGCCGTACA	up	1.2133	1.5394e-06	9.76618e-07	76.2501	176.8
958	tae-MIR1137a-p3_1ss9CT	CATCTATTTTGGAACGGAGGGAGT	up	1.24507	2.2299e-25	3.21959e-26	331.211	785.069
959	bdi-MIR7757-p3_1	AAATAGAAGCATGATTCAAC	up	1.24527	0.007012	0.00720462	22.2396	52.7217
960	bdi-MIR7757-p3_2	TAAATAGAAGCATGATTCAAC	up	1.24527	0.007012	0.00720462	22.2396	52.7217
961	osa-miR5071_L-1_1ss15GA	CAAGCATCATATCATGGACA	up	1.24775	1.0082e-10	5.5237e-11	127.084	301.787
962	tae-miR408_L-1	TGCACTGCCTCTTCCCTGGC	up	1.27556	0.0071197	0.00849261	20.6511	49.9948
963	tae-MIR9674a-p5_1	ATAGCATCATCCATCCTACCA	up	1.33072	4.0113e-82	2.09953e-85	924.797	2326.12
964	tae-MIR9674a-p5_2	TAGGATGGCTGGTGCTATGG	up	1.33072	4.0113e-82	2.09953e-85	924.797	2326.12
965	tae-miR9773	TTTGTTTTTATGTTATTTTGTGAA	up	1.33367	0	1.30441e-195	2115.94	5333.08
966	PC-5p-2548_948	AGTTGAAGATGAGATATTGAA	up	1.33986	1.0091e-11	3.24521e-12	114.375	289.515
967	gma-miR5368_L+2R+2	AGGGACAGTCTCAGGTAGACAGT	up	1.36457	0.029381	0.0261069	11.1198	28.6334
968	bdi-MIR7757-p3_1ss3AG	AGGAGCATGATTCAACCAAT	up	1.3896	2.0436e-44	3.42135e-46	433.672	1136.24
969	PC-3p-3332_762	TAAAACCACGACGAGTAAATC	up	1.39627	0.00097844	0.00110607	23.8282	62.7207
970	osa-MIR444c-p3_1	CGGCAAGCTAGAGACAGCAAC	up	1.41674	3.8856e-31	1.80108e-32	282.761	754.921
971	osa-MIR444c-p3_2	CGGCAAGCTAGAGACAGCAACT	up	1.41674	3.8856e-31	1.80108e-32	282.761	754.921
972	tae-miR9675-3p	TTTATGATCACTCTCGTTTTG	up	1.42071	0.001092	0.000792083	22.2396	59.5392
973	bdi-MIR5064-p3_1ss21CT	TTGTCCATAGCATCAGCCAGT	up	1.44703	0.00021971	0.000186163	27.0052	73.6286
974	osa-MIR444d-p5	TTTCTTGCAAGTTGTGCAGT	up	1.46313	0.0025268	0.00250059	17.474	48.1768
975	hvu-miR1120_L-3	TTCTTATATTATGGGACGGAG	up	1.48148	1.7167e-05	1.23127e-05	34.1537	95.3688
976	tae-miR167c-5p	TGAAGCTGCCAGCATGATCTGC	up	1.49406	0	0	2616.46	7370.06
977	ata-miR167f-5p	TGAAGCTGCCAGCATGATCTGC	up	1.49406	0	0	2616.46	7370.06
978	osa-MIR5339-p3_1ss3GA	TGAGAATATTCTTTATCTGTT	up	1.52695	0	9.30762e-134	967.423	2787.89
979	osa-miR159f_2ss1CT21AT	TTTGGATTGAAGGGAGCTCTT	up	1.54514	0.027655	0.0310909	7.94272	23.1794
980	tae-MIR1118-p5_1ss8AG	CTACATTGTGGAATGGAGGGAGT	up	1.55958	7.5859e-10	2.39687e-10	60.3647	177.936
981	tae-MIR1120b-p5_1ss16AG	CCAAAATATAAGAACGTTTTT	up	1.59776	0.0014482	0.00116118	15.0912	45.677
982	tae-MIR1127a-p3_1ss11CG	CAAGTAATTCGGAACGGAGGGAGT	up	1.61929	1.3493e-34	1.5541e-36	215.248	661.294
983	PC-5p-19400_202	ATAATAGACAAGTCTTTTGA	up	1.65407	0.00031649	0.00020083	17.474	54.9942
984	tae-MIR1121-p3_1ss6AG	TCTAAGCGCTCTTATATTTCT	up	1.66279	2.2614e-05	2.65914e-05	23.8282	75.4466
985	tae-miR1127b-3p_L-1R+4_1ss12TC	CAAGTATTTCCGGACGGAGGGAGT	up	1.69229	8.3965e-49	9.18468e-52	271.641	877.863
986	tae-MIR1120a-p5_2ss11AC19AG	CCGTCCCATACTATAAGAGC	up	1.69714	0.0057902	0.00737412	9.53126	30.9059
987	tae-MIR5048-p3_2	TAGACCTAGACATGCAAGTA	up	1.69884	0	0	1745.81	5667.59
988	tae-MIR5048-p3_1	GACCTAGACATGCAAGTATAT	up	1.69884	0	0	1745.81	5667.59
989	tae-MIR5048-p5_2	TTAGACCTAGACATGCAAGTA	up	1.70921	4.9793e-83	2.20203e-88	455.912	1490.75
990	tae-MIR5048-p5_1	ATATTTGCAGGTTTTAGGTCT	up	1.70921	4.9793e-83	2.20203e-88	455.912	1490.75
991	ata-miR5062a-3p_2ss2TC18AG	GCGGATTTTTCACCAAGGTTCAAG	up	1.71	1.1196e-14	2.21331e-15	73.073	239.066
992	PC-5p-588_3359	GTTGCATGACAAGTTGAGCAC	up	1.71133	0	2.19249e-115	595.704	1950.7
993	tae-MIR9672b-p3_1ss3GA	TAAGATACCACGACTGTCATT	up	1.72071	0	0	2061.93	6796.11
994	tae-MIR1122a-p5	CAAGAATTTTGGGACGGAGGGAGT	up	1.72636	3.1265e-35	2.71736e-37	182.683	604.482
995	PC-5p-11177_307	TGCCTTTAAGGCACCTGCCTTT	up	1.7796	0.0070194	0.00985724	7.94272	27.2699
996	bdi-miR156h-3p	GCTCACTGCTCTTCCTGTCATC	up	1.78816	3.5821e-15	6.79219e-16	66.7188	230.43
997	tae-MIR5175-p5_1ss1AT	TTTACTCGTCGTGGTTTTAGT	up	1.84569	3.7501e-07	1.69742e-07	25.4167	91.3541
998	ata-MIR9674c-p3_1ss1CG	GGCTGGTGCTATGGATAAAT	up	1.87646	0.0014426	0.00234163	9.53126	34.9963
999	osa-miR444a-3p.2	TGCAGTTGCTGCCTCAAGCTT	up	1.88713	3.9379e-12	4.56776e-13	44.4792	164.528
1000	tae-MIR1136-p5_2ss12GA17GA	ACTTGTCGCAGATATGAATGTATC	up	1.88968	2.8334e-39	2.85946e-42	158.06	585.696
1001	tae-MIR9668-p5_1ss23AG	CAAGTATTTTCGGACGGAGGGAGT	up	1.90709	1.934e-28	2.97954e-30	109.61	411.093
1002	ata-miR5168-3p_L-1	CGGACCAGGCTTCAATCCCT	up	1.93668	0	0	1917.37	7340.14
1003	tae-MIR1138-p5_1ss22AG	GGTCTGTCTAGGACACATCTAGA	up	1.96018	0.0019607	0.00191019	7.94272	30.9059
1004	tae-MIR1120c-p3_1ss11TA	TTCTTATATTATGGGACAGAG	up	1.98182	0.00057	0.000685548	9.53126	37.6476
1005	tae-MIR1135-p3	AACTAAAATACGTCTAGATACATC	up	1.98604	0	5.24927e-123	407.461	1614.15
1006	PC-5p-5430_528	TTTTGCTGTTTGTCATCTAACC	up	2.002	6.3803e-06	4.36707e-06	15.8854	63.6297
1007	tae-MIR9783-p3_2ss4AG17AC	ATAGGCACCGGTGCTTCAGA	up	2.002	9.2733e-08	2.88306e-08	22.2396	89.0816
1008	osa-MIR437-p5_2ss17TA18AG_1	TTGACCAAGTTTGTAGAGAA	up	2.02652	3.7922e-13	5.41645e-14	39.7136	161.801
1009	osa-MIR437-p5_2ss17TA18AG_2	TTGACCAAGTTTGTAGAGAAA	up	2.02652	3.7922e-13	5.41645e-14	39.7136	161.801
1010	tae-miR1120b-3p_L-1R+1	TCTTATATTGTGGGACAGAGG	up	2.02811	1.5485e-18	7.50912e-20	57.9819	236.49
1011	bdi-MIR7757-p3_1ss18CT	CACAAAACCTTCAGCTATCCA	up	2.05499	1.1123e-11	1.54283e-12	33.3594	138.622
1012	tae-miR7757-5p_1ss2TC	ACAAAACCTTCAGCTATCCATC	up	2.13917	0	0	13124.5	57814.9
1013	bdi-miR827-5p_L-1	TTTGTTGGTTGTCATCTAACC	up	2.14785	2.4987e-27	1.68976e-29	74.6616	330.874
1014	bdi-MIR7757-p5_1ss14AG	AAATAGAAGCATGGTTCAAC	up	2.14884	0.00010842	0.000125958	9.53126	42.2683
1015	tae-MIR5048-p3_1ss18TG	AATATATTTGCAGGTTTGAGG	up	2.18883	0	2.13692e-268	667.188	3041.95
1016	tae-miR159a_L-1	TTGGATTGAAGGGAGCTCTG	up	2.25045	0	1.84531e-241	551.225	2622.91
1017	ata-miR393-3p_L+1R-1_1ss15TC	TCAGTGCAATCCCTCTGGAAT	up	2.25582	0	3.56905e-142	320.886	1532.57
1018	PC-5p-13841_262	CACAAATATAAGATGTTCTG	up	2.36457	8.7053e-06	9.02734e-06	9.53126	49.0858
1019	bdi-miR159a-5p_R+1	AGCTCCCTTCGATCCAATCC	up	2.36673	1.9548e-28	3.15415e-31	58.7761	303.15
1020	PC-5p-1338_1601	CTGTAAACTAATATAAGAGC	up	2.36723	2.238e-23	1.2542e-25	47.6563	245.883
1021	PC-5p-5032_560	ACGGCAAAGCCGTCGGCATA	up	2.39342	8.8378e-10	9.97276e-11	17.474	91.8086
1022	tae-miR397-5p_L-1	CACCGGCGCTGCACACAATG	up	2.39941	1.7825e-20	2.34003e-22	39.7136	209.524
1023	tae-miR5062-5p	TGAACCTTAGGGAACAGCCGCAT	up	2.43185	0	0	610.001	3291.47
1024	tae-MIR167c-p3	AGATCATGCTGCAGCTTCATT	up	2.44001	1.0437e-48	4.31028e-54	94.5184	512.901
1025	ata-miR167f-3p_L-1R+1	AGATCATGCTGCAGCTTCATT	up	2.44001	1.0437e-48	4.31028e-54	94.5184	512.901
1026	ata-miR167b-5p	TGAAGCTGCCAGCATGATCTGA	up	2.45601	0	0	5054.88	27736
1027	bdi-MIR7757-p5_1ss5AG	TTATGAGCTCATTGAAGTAAC	up	2.45819	0	0	745.027	4094.12
1028	tae-miR408_L-2	GCACTGCCTCTTCCCTGGC	up	2.48532	2.3839e-07	8.70774e-08	11.1198	62.2662
1029	PC-3p-1949_1182	TTGAACTAAGGAGGGGTGGA	up	2.49694	5.5779e-33	1.17037e-36	58.7761	331.783
1030	ata-miR172c-3p_L-1	GAATCTTGATGATGCTGCAT	up	2.49819	0	2.00991e-116	191.42	1081.48
1031	ata-miR172b-3p_L-1	GAATCTTGATGATGCTGCAT	up	2.49819	0	2.00991e-116	191.42	1081.48
1032	tae-MIR1133-p3_1ss11CA	TTGAGGGACAAGCTTTTTCGG	up	2.60063	3.0346e-06	1.24682e-06	7.94272	48.1768
1033	ata-miR393-5p_L-1	TCCAAAGGGATCGCATTGAT	up	2.60531	0	0	484.506	2948.33
1034	tae-MIR1135-p5	ATGTATCTAGAACTAAAATACGTC	up	2.63427	0	7.55382e-170	237.487	1474.47
1035	tae-MIR5048-p3_1ss16TG	TATATTTGCAGGTTTGAGGT	up	2.76618	3.1178e-53	7.15045e-61	71.4845	486.313
1036	osa-miR398a_L+1R-1	TTGTGTTCTCAGGTCACCCCT	up	2.7796	2.8806e-63	3.5292e-72	84.1928	578.121
1037	bdi-miR827-5p_L-1_1ss6TC	TTTGCTGGTTGTCATCTAACC	up	2.7995	1.7877e-19	8.62807e-22	23.8282	165.892
1038	PC-5p-7283_426	TGAAGGTAGTAACTTAGACTAGT	up	2.81355	5.239e-10	5.4463e-11	11.1198	78.1736
1039	tae-MIR9676-p3	ACGGCCTGATGACATCCACG	up	2.87764	2.5659e-22	1.19787e-25	25.4167	186.799
1040	tae-MIR9664-p5	CGGCATAGAGGCACTGCAAA	up	2.90346	1.9678e-45	3.25443e-52	52.4219	392.232
1041	hvu-miR444b_L-1	GCAGTTGCTGTCTCAAGCTT	up	2.91085	6.197e-11	2.48899e-12	11.1198	83.6276
1042	osa-miR399d_L-1	GCCAAAGGAGAGTTGCCCTG	up	2.91711	2.9511e-08	4.94975e-09	7.94272	59.9937
1043	osa-miR1432-5p_1ss1AC	CTCAGGAGAGATGACACCGAC	up	2.95841	6.0573e-27	1.39903e-30	28.5938	222.249
1044	osa-miR398a_R-1	TGTGTTCTCAGGTCACCCCT	up	2.97143	4.5643e-67	1.27828e-77	73.073	573.122
1045	PC-5p-4865_571	CATTTGGACTTATGTGCAGCT	up	3.01664	5.0495e-12	1.16879e-13	11.1198	89.9906
1046	tae-MIR5175-p3_1ss19GA	GACGAGTAATTTGGAACGAAG	up	3.01931	6.136e-54	2.71558e-62	55.599	450.786
1047	ata-miR9772a-3p	AGGGGGCAATCTCACCTCAAC	up	3.09349	5.6653e-21	4.69233e-24	19.0625	162.71
1048	PC-5p-5166_548	ACATTTGGACTTATGTGCAGC	up	3.26503	4.2603e-11	1.84028e-12	7.94272	76.3556
1049	hvu-MIR5050-p5	TTTGCCGGTTGAACGACCTCA	up	3.34753	0	1.95274e-175	112.787	1148.06
1050	PC-5p-33589_133	CAACCAAGGTCCTCGGAATG	up	3.41187	1.5669e-12	2.63799e-14	7.94272	84.5366
1051	ata-miR167b-3p	AGGTCATGCTGGAGTTTCATC	up	3.44685	0	0	689.428	7517.85
1052	osa-miR827	TTAGATGACCATCAGCAAACA	up	3.44697	0	7e-305	177.917	1940.25
1053	osa-miR444a-3p.2_L-1	GCAGTTGCTGCCTCAAGCTT	up	3.49842	7.8447e-35	2.50464e-41	22.2396	251.337
1054	tae-MIR1125-p5	AATTTAACCAACGAGACCAACTGC	up	3.57402	2.9285e-42	5.18522e-51	25.4167	302.696
1055	hvu-MIR6191-p5_1ss9AG	CTTGTCTTGGATTTGTCTAGATA	up	3.61867	7.9145e-15	1.89076e-17	7.94272	97.5655
1056	tae-MIR1133-p5	AATGGATGTATCTAGCACTAACT	up	3.62243	7.9479e-31	3.59204e-37	17.474	215.205
1057	tae-MIR1136-p3_1ss13AG	ATTTTAGTTCTAGATACATCCATT	up	3.67253	3.0962e-43	5.5212e-52	23.8282	303.832
1058	tae-MIR1138-p3_1ss5AG	TTGTGGGAGCTTAGATGTGACATC	up	3.73069	3.1951e-16	6.65412e-19	7.94272	105.443
1059	ata-miR164a-5p	TGGAGAAGCAGGGCACGTGCT	up	3.7796	1.2045e-08	1.45226e-09	3.7066	50.9038
1060	tae-MIR159a-p5	GAGCTCCTATCATTCCAATGA	up	3.976	1.546e-30	5.35382e-37	12.7084	199.979
1061	ata-miR5062b-5p_L+2R-5	ATGCGGATTTTTCACCAAGAT	up	4.08865	3.8811e-61	2.02492e-75	23.8282	405.412
1062	tae-MIR397-p5	TTGAGTGCAGCGTTGATGAAC	up	4.19972	0	0	196.979	3619.62
1063	tae-MIR1122a-p3_1ss21CT	TATTTTAGAGTGTAGATTCATT	up	4.22976	0	2.73549e-220	61.9532	1162.38
1064	tae-MIR1123-p3_1ss22AC	ATGCTTTGTGATTTGTGAATGCC	up	4.32448	0	5.24975e-227	58.7761	1177.6
1065	bdi-miR156b-5p	TGACAGAAGAGAGTGAGCAC	up	4.40646	0	0	160.09	3395.01
1066	zma-miR156a-5p	TGACAGAAGAGAGTGAGCAC	up	4.40646	0	0	160.09	3395.01
1067	osa-miR156a	TGACAGAAGAGAGTGAGCAC	up	4.40646	0	0	160.09	3395.01
1068	sbi-miR156a	TGACAGAAGAGAGTGAGCAC	up	4.40646	0	0	160.09	3395.01
1069	ata-miR156a-5p	TGACAGAAGAGAGTGAGCAC	up	4.40646	0	0	160.09	3395.01
1070	bdi-miR167c-5p_1ss22AT	TGAAGCTGCCAGCATGATCTGT	up	4.69289	2.3106e-66	1.11521e-84	15.8854	410.866
1071	tae-miR398_L-1R+1	GTGTTCTCAGGTCGCCCCCGC	up	5.03114	1.421e-60	1.34038e-78	11.1198	363.598
1072	osa-miR1432-5p_L-1R+1	TCAGGAGAGATGACACCGACA	up	5.20363	0	3.79105e-191	23.8282	878.09
1073	osa-miR160f-5p	TGCCTGGCTCCCTGAATGCCA	up	5.26993	2.7456e-72	6.1072e-95	11.1198	429.046
1074	osa-miR827_L-1	TAGATGACCATCAGCAAACA	up	5.28286	0	0	66.7188	2597.46
1075	ata-miR398g-5p_L+1R-1_1ss9GA	GGGGTCGAACTGGGAACACAT	up	5.39991	1.5667e-79	5.58264e-105	11.1198	469.496
1076	zma-miR156d-3p_1ss8TC	GCTCACTCCTCTTTCTGTCAGC	up	5.83276	0	0	46.0678	2625.63
1077	ata-miR1432-5p_L+1R-1	ATCAGGAGAGATGACACCGAC	up	6.47147	0	0	147.735	13109.5
1078	PC-3p-213_10277	GGGAAAAGAAGGAGTAACGAC	up	6.82217	0	3.53329e-262	9.53126	1078.52
1079	bdi-miR5200a-3p	TGTAGATACTCCCTAAGGCTT	up	7.19464	7.2144e-70	5.54058e-96	2.64757	387.838
1080	tae-miR5200	TGTAGATACTCCCTAAGGCTT	up	7.19464	7.2144e-70	5.54058e-96	2.64757	387.838
1081	ata-miR5200-3p	TGTAGATACTCCCTAAGGCTT	up	7.19464	7.2144e-70	5.54058e-96	2.64757	387.838
1082	PC-3p-248_8607	GGAAAAGAAGGAGTAACGAC	up	7.56009	0	0	7.94272	1498.93
1083	tae-MIR530-p5	TGCATTTGCACCTGCACCTAG	up	8.74128	0	0	36.5365	15635.6

## Sheet: AuHC_L vs AuHC_G
Table S5 continued. Differentially expressed miRNAs* (p <0.05 and |logfoldchange|>1) with tissue-specific pattern.
*Number of up-regulated miRNAs: 562. Number of down-regulated miRNAs: 525.
Index	miRNA name	miRNA sequence	Regulation pattern	log2(fold_change)	pvalue(chi_square_2x2)	pvalue(fisher_test)	AuHC_G (normalised reads count)	AuHC_L (normalised reads count)
1	PC-3p-280_7641	TTGAATTTCCTCTATAAGCGCATC	down	-8.89088	0	0	3523.9	7.42339
2	tae-miR9654b-3p_L+1_1ss20GT	ATTCCGAAAGGCTTGAAGCTAAT	down	-8.48014	0	0	8972	25.1253
3	ata-miR396e-3p	GTTCAATAAAGCTGTGGGAAA	down	-8.37064	0	0	945.02	2.85515
4	ata-miR396e-5p	TTCCACAGCTTTCTTGAACTG	down	-7.98268	0	0	18127.1	71.6642
5	tae-miR9659-3p	TCCAATGGTTGTTCACGGCATC	down	-7.01019	0	0	7729.05	59.9581
6	tae-MIR9655-p5	TCGGCTACTTCCTTTCCCTTGC	down	-6.72458	0	0	4106.47	38.83
7	PC-3p-624_3119	TGAATTTCCTCTATAAGCGCATC	down	-6.69568	0	0	1538.98	14.8468
8	PC-5p-3915_671	ACTTAGTCTTGGCACTATAAATTT	down	-6.41706	0	3.09732e-112	341.574	3.99721
9	PC-3p-13108_274	AGTTGGATCATCTATTTGAGA	down	-6.16552	7.3015e-55	8.51474e-67	204.944	2.85515
10	ata-miR167c-3p	GATCATGACTGACAGCCTCATT	down	-6.08508	6.5884e-72	7.14422e-88	271.361	3.99721
11	PC-5p-10070_333	CGTGATCCAAATAGTTATTCTAAT	down	-6.01796	4.6501e-59	1.27244e-72	222.023	3.42618
12	osa-miR319a-3p.2-3p_R+1	TTGGACTGAAGGGTGCTCCCT	down	-5.88699	0	0	4393.02	74.2339
13	tae-miR9666b-3p	CGGTTGGGCTGTATGATGGCGA	down	-5.45138	1.0586e-39	5.09938e-48	149.913	3.42618
14	PC-3p-585_3369	TTGGATCATCTATTTGAGAAC	down	-4.96359	0	0	2013.39	64.5264
15	PC-5p-15557_240	TTTAGCGCCGGTTCGTGACGAAC	down	-4.94202	2.1107e-36	4.10652e-42	140.425	4.56824
16	PC-3p-12263_287	TGATTTTCCTCTATAAGCGCATC	down	-4.92239	6.8153e-36	8.85274e-42	138.527	4.56824
17	zma-miR319b-5p	AGAGCGTCCTTCAGTCCACTC	down	-4.90249	5.9013e-27	8.94498e-32	102.472	3.42618
18	PC-5p-23852_173	GCGCTGCCCTGTGAGTCTGC	down	-4.80295	3.3563e-21	2.063e-24	79.7005	2.85515
19	osa-miR166m_1ss9GT	TCGGACCATGCTTCATTCCCT	down	-4.77696	1.2349e-47	8.80136e-56	187.865	6.85236
20	bdi-miR1878-3p_1ss14AG	ATTTGTAGTGTTCGGATTGAGTTT	down	-4.61171	0	7.04975e-113	390.912	15.9888
21	tae-MIR9658-p5	CCGATTCTCCCAGAATTTTGA	down	-4.52698	2.8865e-52	3.80145e-61	210.637	9.13648
22	cas-miR5139_L-1	AACCTGGCTCTGATACCA	down	-4.46953	6.5228e-29	1.75983e-33	113.858	5.13927
23	PC-5p-13228_272	CTTAGTCTTGGCACTATAAATTT	down	-4.3359	4.0234e-37	3.3669e-43	149.913	7.42339
24	tae-miR9658-3p_1ss9GT	ATCGTTCTTGGTGAATAGGCC	down	-4.30806	0	5.64609e-160	576.88	29.1225
25	PC-3p-27912_153	TCTCCTGTAGAAATAGGCATC	down	-4.26861	1.4909e-14	3.64521e-16	55.0313	2.85515
26	PC-5p-25986_162	TCCGTAAATTAATATAAGAGC	down	-4.01267	2.1306e-16	3.37919e-18	64.5195	3.99721
27	PC-3p-8909_365	TCTCCTGTAGAAATAGGCACC	down	-3.96286	5.2365e-28	5.97982e-32	115.755	7.42339
28	ata-miR390-5p_1ss9GT	AAGCTCAGTAGGGATAGCGCC	down	-3.92122	3.5782e-68	5.39499e-78	294.133	19.415
29	nta-MIR172e-p3_2ss15CG19TA	ATTGGAACGATACAGAGAA	down	-3.92019	6.8422e-37	3.92679e-42	155.606	10.2785
30	PC-5p-98964_55	TTGGAGCGTCCTGTAAATTTGCC	down	-3.73256	6.0156e-10	1.34239e-10	37.9526	2.85515
31	PC-5p-69934_73	TTTAGTCGCGGTTGCTTAAGAACC	down	-3.60703	1.2483e-10	8.18513e-12	41.7479	3.42618
32	bdi-miR5054_L+2	GTTCCCCACGGTCGGCGCCA	down	-3.48745	1.6654e-12	5.14785e-13	51.236	4.56824
33	ata-miR167d-3p	AGGTCATGTGGCAGCTTCATT	down	-3.47911	0	3.18075e-138	573.085	51.3927
34	ata-miR171d-5p	TGTTGGCTCGACTCACTCAGA	down	-3.46953	1.0048e-15	6.20782e-17	66.4171	5.99581
35	tae-MIR171a-p5	TGTTGGCTCGACTCACTCAGA	down	-3.46953	1.0048e-15	6.20782e-17	66.4171	5.99581
36	ptc-miR6478_2ss6CT21GA	CCGACTTTAGCTCAGTTGGTA	down	-3.37443	2.8311e-73	2.31003e-81	343.471	33.1197
37	tae-MIR9652-p3	TAGAAGCTTAATGAGAACATG	down	-3.31752	1.081e-82	4.57582e-92	392.81	39.4011
38	tae-miR9774_R+1	CAAGATATTGGGTATTTCTGTCT	down	-3.16606	0	0	8708.23	970.18
39	PC-5p-99955_54	AAAACGACGTTTTTTGTGGCTTGT	down	-3.11107	2.2738e-06	1.22758e-06	24.6692	2.85515
40	ptc-miR6478_1ss21GA	CCGACCTTAGCTCAGTTGGTA	down	-3.06464	3.1566e-81	1.62523e-88	406.093	48.5375
41	bdi-miR1878-3p_L-1_1ss14AG	TTTGTAGTGTTCGGATTGAGTTT	down	-3.01055	2.3976e-37	2.3552e-40	184.07	22.8412
42	tae-miR9652-5p	CCTGTTTGTCATTAAGTTTCTT	down	-2.99048	0	4.62083e-204	962.099	121.058
43	tae-MIR1127b-p5_2ss19CA21AC	TGTCCGGAAATACTTGTCATC	down	-2.95495	1.441e-06	3.06848e-07	26.5668	3.42618
44	PC-3p-70465_73	ATGGACTGCCAAAGTTTGTGAATT	down	-2.9342	7.205e-10	3.35368e-10	43.6455	5.7103
45	ata-miR169g-3p_L+1R-1	CGGCGAGTTGTTCTTGGCTAC	down	-2.92657	4.588e-56	9.40962e-61	286.542	37.688
46	tae-MIR1128-p5_1ss7AG_1	CGTCCGGAAATACTTGTCATC	down	-2.90249	2.937e-11	9.96432e-12	51.236	6.85236
47	tae-MIR1128-p5_1ss7AG_2	CGTCCGGAAATACTTGTCATCAAA	down	-2.90249	2.937e-11	9.96432e-12	51.236	6.85236
48	sbi-MIR437d-p3_2ss13AG21TC	CATTTTCCTATAGACTTGGTC	down	-2.82002	3.4059e-67	9.23043e-73	354.857	50.2506
49	ata-MIR166a-p5	TGTTGTCTGGTTCAAGGTCT	down	-2.73256	1.7809e-10	3.7497e-11	49.3384	7.42339
50	cas-miR5139_L-1_1ss5CT	AACTTGGCTCTGATACCA	down	-2.73256	2.8558e-06	1.53367e-06	26.5668	3.99721
51	PC-5p-11795_295	TTAGGGTTTAGGATTCAGGCC	down	-2.73256	2.1519e-17	2.10044e-18	87.291	13.1337
52	csi-miR399f-3p_1ss9GT	CGCCAAAGTAGAATTGCCCTG	down	-2.68009	1.1071e-10	4.71276e-11	51.236	7.99442
53	ptc-miR6478_R+4_1ss21GA	CCGACCTTAGCTCAGTTGGTAGAGC	down	-2.66843	2.004e-16	2.74474e-17	83.4958	13.1337
54	PC-3p-19026_206	TCTCTCCTGTAGAAATAGGCACC	down	-2.63945	1.2458e-16	3.44361e-17	85.3934	13.7047
55	mdm-miR396c_L-1_1ss21TA	TCCACAGCTTTCTTGAACTA	down	-2.61708	1.6908e-09	2.71359e-10	45.5431	7.42339
56	gma-miR6300_R+5	GTCGTTGTAGTATAGTGGTAAGT	down	-2.56906	1.0405e-09	5.94469e-10	47.4408	7.99442
57	bdi-MIR5164-p5_2ss14CG20CT_2	TTGTCTAGATACGGATGTATC	down	-2.48745	3.9051e-10	2.1046e-10	51.236	9.13648
58	bdi-MIR5164-p5_2ss14CG20CT_1	TTGTCTAGATACGGATGTAT	down	-2.48745	3.9051e-10	2.1046e-10	51.236	9.13648
59	PC-3p-97812_55	ATCTCTCCTGTAGAAATAGGCACC	down	-2.46953	0.00014668	0.000109191	18.9763	3.42618
60	PC-5p-317596_16	TAAATCTGGTTTTCTGAAGCACC	down	-2.41063	0.00077721	0.0012976	15.181	2.85515
61	PC-5p-106999_51	ATTTAATCAACAAGACCGACTGC	down	-2.41063	0.00077721	0.0012976	15.181	2.85515
62	PC-5p-192232_29	GCCACCAACCGGTACTAAAGGCCC	down	-2.41063	0.00077721	0.0012976	15.181	2.85515
63	PC-3p-36301_125	ACGAACCGGTACTAATGGGCATC	down	-2.36999	4.3436e-10	1.46863e-10	53.1337	10.2785
64	PC-5p-73907_70	ACGAGACCGACTGCGGTGGGAGC	down	-2.36999	2.1061e-14	3.09567e-15	79.7005	15.4178
65	PC-5p-270275_20	ACAATGTGATGTGACTTTACT	down	-2.31752	0.0004594	0.00037908	17.0787	3.42618
66	ata-MIR9863a-p3_2	TCTGAAGACTAGTTTATTACA	down	-2.30553	0	0	3977.43	804.581
67	ata-MIR9863a-p3_1	CTGAAGACTAGTTTATTACA	down	-2.30553	0	0	3977.43	804.581
68	PC-3p-71380_72	ACCGGGACTAATGTGAATATTGCC	down	-2.21799	0.002456	0.00433991	13.2834	2.85515
69	PC-5p-132465_42	TCTGTAAGCTAATATAAGAGC	down	-2.21799	0.002456	0.00433991	13.2834	2.85515
70	PC-5p-25272_165	CCGGTCTCCACTGCTAGAGCC	down	-2.19969	5.3489e-15	1.64961e-15	89.1887	19.415
71	tae-MIR1137a-p5_2ss9GA20GC	TCCAAAATAGATGACCCAACT	down	-2.16729	0	2.34205e-283	1819.83	405.146
72	ptc-miR6478_R-2	CCGACCTTAGCTCAGTTGG	down	-2.16552	4.0385e-09	1.72439e-09	51.236	11.4206
73	vvi-MIR3630-p3_2ss18CT19AT	TGGGAATCTCTCTGATGTT	down	-2.1476	0.0014251	0.00129761	15.181	3.42618
74	PC-3p-18816_208	CTCCTGTAGAAATAGGCACC	down	-2.1476	1.3214e-11	7.07794e-12	68.3147	15.4178
75	tae-miR9777_L+2	GCAGCAAACATATCTGAGCACA	down	-2.12849	1.9689e-08	3.08642e-08	47.4408	10.8496
76	PC-3p-80669_65	TTAGTCCCGGTTGGTGGCACCA	down	-2.11107	5.5074e-05	7.61013e-05	24.6692	5.7103
77	PC-5p-37056_123	TCTGTAAACTAATGTAAGAGC	down	-2.05449	1.9031e-05	2.60538e-05	28.4645	6.85236
78	PC-5p-31907_138	TGACCGTAAATTTAACTACC	down	-2.05449	7.9131e-07	5.12661e-07	37.9526	9.13648
79	PC-5p-186250_30	TGAATCTTTGGAAAAAGCTGCA	down	-1.9956	3.8736e-06	7.88946e-06	34.1574	8.56545
80	tae-MIR9783-p5_1ss12GC	GCTTATTTGTACAGGGTAGACGC	down	-1.9956	0.0076718	0.0140232	11.3858	2.85515
81	PC-3p-100827_54	TGGACGAGTAATTCCGAACGG	down	-1.9956	0.0076718	0.0140232	11.3858	2.85515
82	ptc-miR6478_R+4_2ss6CT21GA	CCGACTTTAGCTCAGTTGGTAGAGC	down	-1.97175	1.4503e-38	1.13441e-39	273.259	69.6656
83	bdi-MIR396a-p3	TTGATGGTTCAAGAAAGTCCT	down	-1.9696	5.2107e-10	3.67593e-10	62.6218	15.9888
84	tae-MIR1128-p3_2ss2CT21CG	TTTATCCATTTTGATGACAAG	down	-1.95495	0.0043635	0.00433994	13.2834	3.42618
85	bdi-miR169c-3p_L+1_2ss6GA13CT	CGGCAAGTTGTCTTTGGCTAC	down	-1.95495	4.6101e-14	1.98806e-14	92.9839	23.9832
86	PC-5p-36091_125	TGGTTGGTCTGTGTTCATTTC	down	-1.94669	2.6384e-16	1.48176e-16	110.063	28.5515
87	ptc-miR6478_R+1_1ss21GA	CCGACCTTAGCTCAGTTGGTAG	down	-1.92521	1.8954e-05	2.41245e-05	30.3621	7.99442
88	PC-3p-10646_319	CATTTCCGTGACAAGTAATTC	down	-1.91313	5.1311e-10	2.18562e-10	64.5195	17.1309
89	PC-5p-108647_50	TAGAGATTTCAATATGAACTACAT	down	-1.90249	0.0014301	0.00238732	17.0787	4.56824
90	ptc-miR6478_R+2_2ss6CT21GA	CCGACTTTAGCTCAGTTGGTAGA	down	-1.87776	1.3423e-24	6.94414e-25	178.377	48.5375
91	ata-MIR169d-p3_1ss9GT	TTGTCCTTTGCTACACCTAGT	down	-1.87007	0.00047508	0.000701366	20.8739	5.7103
92	PC-5p-70401_73	TCAGGACGTTGCAACATTAACACC	down	-1.82567	3.1422e-05	6.62363e-05	30.3621	8.56545
93	tae-miR9660-5p_L+1	CTTGCGAGCAACGGATGAATC	down	-1.77209	4.5578e-10	5.3622e-10	70.2123	20.5571
94	gma-miR6300_L-1R+8	TCGTTGTAGTATAGTGGTAAGTATT	down	-1.73256	1.2284e-14	8.02678e-15	110.063	33.1197
95	PC-3p-440483_10	CCATTTCTCCTTGATGACCATG	down	-1.73256	0.023547	0.043136	9.48816	2.85515
96	PC-3p-92185_58	TCTAGACAAATGTAAGACA	down	-1.73256	0.0041789	0.0113039	15.181	4.56824
97	PC-3p-55459_89	ATCTCTTCTGTAGAAATAGGCACC	down	-1.73256	0.013117	0.0140233	11.3858	3.42618
98	PC-3p-4267_630	TATGTGGTCTATAGTGGAATC	down	-1.71238	2.2271e-17	1.02206e-17	134.732	41.1141
99	tae-MIR9662b-p5_1ss8CG	CGGCTCTGTGGTGTTCAAGC	down	-1.69401	0	0	4694.74	1450.99
100	bdi-MIR171a-p5	TGATTGAGCCGCGCCAATATC	down	-1.67092	6.9276e-29	1.6645e-29	239.102	75.0904
101	osa-miR396e-5p	TCCACAGGCTTTCTTGAACTG	down	-1.62213	0	0	83158	27014.3
102	ptc-MIR6478-p5_1ss6CT_2	CCGACTTTAGCTCAGTTGGT	down	-1.622	2.6332e-25	1.80832e-25	214.432	69.6656
103	ptc-MIR6478-p5_1ss6CT_1	CCGACTTTAGCTCAGTTG	down	-1.622	2.6332e-25	1.80832e-25	214.432	69.6656
104	tae-MIR1120a-p3_1ss20AG	TCCGTCCCATAATATAAGAGC	down	-1.60132	8.6208e-06	1.00001e-05	39.8503	13.1337
105	ata-MIR9783-p3_1ss17GA_2	AGCACCGGTGCTTAAGAAAAGCCT	down	-1.59506	0.0021867	0.00205707	18.9763	6.28133
106	ata-MIR9783-p3_1ss17GA_1	AGCACCGGTGCTTAAGAAAAGCC	down	-1.59506	0.0021867	0.00205707	18.9763	6.28133
107	gma-MIR5368-p3_2ss2AT19CA_1	GTGAGATACCACTCTGGAA	down	-1.59506	1.473e-05	2.65563e-05	37.9526	12.5627
108	gma-MIR5368-p3_2ss2AT19CA_2	GTGAGATACCACTCTGGAAGAGCT	down	-1.59506	1.473e-05	2.65563e-05	37.9526	12.5627
109	tae-miR1120c-5p_R+3_1ss9GT	TAATATAATAACGTTTTTGACACT	down	-1.59196	0	6.12622e-121	1084.5	359.749
110	ptc-miR6478_R+3_2ss6CT21GA	CCGACTTTAGCTCAGTTGGTAGAG	down	-1.58056	7.2849e-09	8.91233e-09	68.3147	22.8412
111	ptc-miR6478_R+2_1ss21GA	CCGACCTTAGCTCAGTTGGTAGA	down	-1.56388	1.3191e-27	6.38116e-28	244.794	82.7993
112	PC-3p-26655_159	CTTCTGTAGAAATAGGCACC	down	-1.56264	0.0067356	0.0113039	15.181	5.13927
113	tae-MIR1127b-p3_1ss7TC	TATTTCCGGACGGAGGGAGTATT	down	-1.53992	0.011926	0.0300542	13.2834	4.56824
114	PC-5p-44420_106	AAGAACCGCGACTAAAGGCCCGTC	down	-1.53992	0.011926	0.0300542	13.2834	4.56824
115	PC-5p-48984_98	AATTTAATCAACAAGACCGACTGC	down	-1.53992	0.011926	0.0300542	13.2834	4.56824
116	tae-MIR531-p5_2ss11CG20AG	CTCGCCGGAGGAGCGTGCAGC	down	-1.53119	0	7.70487e-146	1368.19	473.384
117	PC-3p-134590_42	ATCACCCAGGGTGCAGAATAAGT	down	-1.51017	0.021285	0.0356637	11.3858	3.99721
118	ptc-miR6478_R-1	CCGACCTTAGCTCAGTTGGT	down	-1.50039	4.6557e-50	7.78478e-51	478.203	169.025
119	osa-miR166g-3p_L+1_1ss21TC	ATCGGACCAGGCTTCATTCCCC	down	-1.49155	0.0019563	0.00181406	20.8739	7.42339
120	PC-3p-80696_65	GTGATAATGGTAGCACCGAT	down	-1.49155	0.0019563	0.00181406	20.8739	7.42339
121	tae-miR1137b-5p_1ss10GA	TCCGTTCCAAAATAGATGACC	down	-1.47769	4.6483e-49	9.96611e-50	476.305	171.023
122	tae-MIR9775-p3_1ss12TC	AAAAATCTTATCGTATACATG	down	-1.46953	0.038395	0.0431362	9.48816	3.42618
123	PC-5p-4139_643	ATTCTAACATGGTATCAGATTCCT	down	-1.45745	8.5537e-24	3.62186e-24	225.818	82.2283
124	PC-3p-61397_82	TTTTTTGTCCAGGACACATAC	down	-1.44306	0.0059605	0.00583849	17.0787	6.28133
125	osa-MIR818d-p3_1ss5TC	CTTACATTATGGGACGGAGGGAGT	down	-1.41063	0.0017181	0.00228864	22.7716	8.56545
126	ath-miR8175_L-2	TCCCCGGCAACGGCGCCA	down	-1.37501	4.5062e-07	4.05139e-07	60.7242	23.4122
127	tae-MIR1139-p3_2ss16CG17AT	ACTAGCTAAGTTACTGTAACTACC	down	-1.36999	0.018514	0.0300542	13.2834	5.13927
128	ata-miR166a-3p_1ss9GT	TCGGACCATGCTTCATTCCCC	down	-1.36519	0	0	7983.65	3099.12
129	gma-miR6300_R+7	GTCGTTGTAGTATAGTGGTAAGTAT	down	-1.35405	0.0051689	0.00490826	18.9763	7.42339
130	gma-MIR10423-p5_1ss3AC	CTCTCAATGAAAGCACCA	down	-1.31752	0.00022108	0.000381319	34.1574	13.7047
131	PC-5p-9911_337	TACCCTCGCCGGAGCAGCGTG	down	-1.27313	0.00063893	0.00112522	30.3621	12.5627
132	PC-3p-59786_83	GTCTCTTCTGTAGAAATAGGCACC	down	-1.27313	0.015761	0.0158947	15.181	6.28133
133	osa-miR5071_2ss15GA18GT	TCAAGCATCATATCATGTACA	down	-1.26544	7.0388e-07	8.25469e-07	64.5195	26.8384
134	osa-miR5073_R+1_1ss19TA	GTTTGGTGAATCGGAAACAATTTT	down	-1.24713	0.0076425	0.0105941	18.9763	7.99442
135	osa-miR396e-5p_R+2	TCCACAGGCTTTCTTGAACTGTC	down	-1.2271	2.1791e-45	1.09199e-45	542.722	231.838
136	PC-3p-25442_164	TCCTGTAGAAATAGGCACCGGTGC	down	-1.21799	0.00185	0.00157782	26.5668	11.4206
137	ath-miR8175_1ss2AT	GTTCCCCGGCAACGGCGCCA	down	-1.1476	0.011034	0.0209045	18.9763	8.56545
138	PC-5p-59373_84	TTGGCTGACAATTAGATTAAT	down	-1.11107	0.0044609	0.0038362	24.6692	11.4206
139	PC-5p-24751_168	TTGGTGGCATGAACCGGGACC	down	-1.09513	0.018975	0.0255982	17.0787	7.99442
140	osa-miR5071_1ss15GA	TCAAGCATCATATCATGGACA	down	-1.08972	5.0408e-32	3.06686e-32	432.66	203.287
141	PC-5p-14598_252	AGAAAGCAATGTCAGAGGAGT	down	-1.0862	1.3005e-07	1.60033e-07	87.291	41.1141
142	bdi-MIR7757-p3_1ss6AG_2	TTTATGAGCTCATTGAAGTAACT	down	-1.0648	1.3091e-42	1.19341e-42	599.651	286.657
143	bdi-MIR7757-p3_1ss6AG_1	TTTATGAGCTCATTGAAGTAAC	down	-1.0648	1.3091e-42	1.19341e-42	599.651	286.657
144	tae-MIR5384-p5	TTCGCCGGTCGCGCGTTCCCC	down	-1.05358	5.2966e-27	5.38595e-27	375.731	181.016
145	bdi-miR156a_R-1_1ss9GT	TGACAGAATAGAGAGAGCAC	up	inf	0.0038621	0.00294561	0	10.2785
146	bdi-miR156g-3p	GCTCACCCTCTCTCTGTCAGC	up	inf	2.2333e-11	9.74785e-15	0	55.1044
147	ata-miR156a-3p	GCTCACCCTCTCTCTGTCAGC	up	inf	2.2333e-11	9.74785e-15	0	55.1044
148	far-miR156a_R-1_1ss9GT	TGACAGAATAGAGAGAGCAC	up	inf	0.0038621	0.00294561	0	10.2785
149	tae-MIR159a-p5	GAGCTCCTATCATTCCAATGA	up	inf	8.0206e-65	1.42081e-92	0	355.752
150	ata-miR164c-3p	CACGTGTTCTTCTCCTCCATC	up	inf	1.385e-13	5.42641e-18	0	67.3815
151	tae-MIR164-p3	CATGTGCCTTTCTTCTCCACC	down	-inf	4.5539e-69	6.87006e-88	250.487	0
152	ata-miR166b-5p_L-3R+1	AATGACGCCGGGTCCGAAAG	up	inf	2.694e-10	2.38311e-13	0	49.1086
153	ata-miR166c-5p_L-1	GAACGTTGGCTGGCTCGAGG	up	inf	0.00084937	0.000483297	0	13.7047
154	ata-miR169a-3p	TGGGCAAGTCACCCTGGCTACC	up	inf	0.002047	0.000863119	0	11.7061
155	ata-miR169c-3p_L+2R-1	TAGGCGGTCACCTTGGCTAG	up	inf	1.6547e-05	1.43416e-06	0	22.8412
156	ata-MIR169g-p5	CAAGGATGACTTGCCGATCGA	down	-inf	9.6839e-10	3.48913e-11	30.3621	0
157	bdi-miR171c-5p_1ss9GT	CGGTATTGTTGCGGTTCAATC	down	-inf	1.0677e-08	3.87696e-10	26.5668	0
158	ata-miR172b-5p	GCAGCACCACCAAGATTCACA	up	inf	7.4517e-22	5.43108e-30	0	113.635
159	tae-miR319_L-1R+1	TGGACTGAAGGGAGCTCCCTC	up	inf	0.001091	0.000469492	0	13.1337
160	ata-miR396c-3p	GGTCAAGAAAGCTGTGGGAAG	down	-inf	3.6651e-24	1.1659e-29	83.4958	0
161	tae-miR398_L-1R+1	GTGTTCTCAGGTCGCCCCCGC	up	inf	0	2.37864e-176	0	680.096
162	bdi-MIR399a-p5	GTGCAGTTCTCCTCTGGCATG	up	inf	2.0985e-14	4.54493e-19	0	71.9497
163	ata-MIR399b-p5	GGCGCTTCTCCTTTGGCACG	up	inf	4.3889e-05	5.06963e-06	0	20.5571
164	ata-miR408-5p_L-1_1ss20GA	AGGGATGGAGCAGAGCAAAG	up	inf	0.0038621	0.00294561	0	10.2785
165	ata-miR408-3p_1ss19CA	TGCACTGCCTCTTCCCTGAC	up	inf	0.00066169	0.000483297	0	14.2757
166	ata-miR528-5p_L-1	GGAAGGGGCATGCAGAGGAG	up	inf	0	1.93625e-272	0	1052.41
167	ata-miR528-3p_L-1_1ss4GC	CTCTGCCTGCCTCTTCCATT	up	inf	6.3661e-26	1.0172e-35	0	136.476
168	tae-MIR530-p3	TCCTGTAGGTGCAGTGGCATA	up	inf	2.7373e-53	1.10401e-75	0	290.654
169	tae-MIR1122c-p3_2	TATTATGGGACGGAGGGAGT	up	inf	2.2892e-09	5.04315e-12	0	43.9693
170	tae-MIR1125-p3_2ss4TC19CT	TCTCGTTGGTTAAATTTATGGTC	up	inf	1.6547e-05	1.43416e-06	0	22.8412
171	tae-miR1127a_L+3R+1_1ss7TC	TACTCCCTCCGTTCGGAATTACT	up	inf	9.5456e-19	2.2492e-25	0	96.2185
172	ata-miR1432-3p_L-1R+1	TGGTGTCACCTCGCCTGAACA	up	inf	0	1.01994e-180	0	697.227
173	tae-MIR1847-p3_2ss13TC21TC	ACATGCCATTGACCCAACTGC	up	inf	8.1744e-15	1.22515e-19	0	74.2339
174	tae-MIR5049-p5_1ss8AG	ATTACTTGTCTTAGATTTGTC	up	inf	1.8688e-05	1.43416e-06	0	22.5557
175	tae-miR5084_L-3R+2	CAGTACTGCAGAGGATCCTAACC	up	inf	1.8698e-06	6.5127e-08	0	27.9805
176	ata-miR5084-5p_1ss8AG	ATCCTCTGCAGTACTGTACGGTGC	up	inf	0.00014966	3.48374e-05	0	17.7019
177	ata-MIR5084-p3	CGGTACTGCAGAGGATCTCAACC	up	inf	3.8602e-06	2.2219e-07	0	26.2674
178	bdi-MIR5200a-p5_1ss10GT	GAGCCTTAGTGAATATCTACA	up	inf	0.028591	0.0363422	0	5.90064
179	bdi-miR5200a-3p	TGTAGATACTCCCTAAGGCTT	up	inf	0	4.17233e-161	0	620.804
180	tae-MIR5200-p5	TAAGCCTTAGTGAATATCTAC	up	inf	0	3.02402e-157	0	607.48
181	tae-miR5200	TGTAGATACTCCCTAAGGCTT	up	inf	0	4.17233e-161	0	620.804
182	ata-miR5200-5p_L-1	AGCCTTAGTGAATATCTACA	up	inf	3.9401e-76	3.74443e-109	0	419.612
183	ata-miR5200-3p	TGTAGATACTCCCTAAGGCTT	up	inf	0	4.17233e-161	0	620.804
184	tae-MIR6197-p3_1ss11TA	TACATTTGTGAACAGAGGGA	up	inf	0.0064502	0.00547491	0	9.13648
185	hvu-MIR6200-p5_1ss15AT	TTTCCCAGTGACAGTAGGGGCAGC	down	-inf	3.9808e-07	4.78594e-08	20.8739	0
186	tae-MIR9653b-p3	TTGAAGACTTTGGCCATGTCC	down	-inf	0	1.99209e-197	563.596	0
187	tae-MIR9654b-p5_1ss21GC	GCTTCAAGCCTTGAGGAATACGG	down	-inf	2.032e-24	5.22443e-30	84.4446	0
188	tae-MIR9654a-p5_1ss9TA	AAGCCTTGAGGAATAGGGTAGACT	down	-inf	0.015652	0.0180785	4.74408	0
189	tae-miR9654a-3p_L+1_1ss20GT	ATTCTGAAAGGCTTGAAGCTAAT	down	-inf	0	1.58214e-214	612.935	0
190	tae-miR9655-3p_1ss9GT	CAAGGGAATGAAGTAGCCAAC	down	-inf	0	0	1546.57	0
191	tae-MIR9659-p5	TGCTGGGAAAACTATTGAACT	down	-inf	0	9.12568e-138	392.81	0
192	tae-MIR9665-p5_1ss24TC	GTTTGACTTTGCACTGCTAGCGGC	down	-inf	0	2.77775e-179	512.36	0
193	tae-miR9665-3p_L+1	TGCTAGCAGTGTAAACTCAAATCA	down	-inf	0	5.62752e-120	341.574	0
194	tae-miR9666a-3p	CGGTAGGGCTGTATGATGGCGA	down	-inf	3.4642e-25	4.70072e-31	87.291	0
195	tae-miR9667-5p	AAATATGGCAAACAATGAATG	down	-inf	1.5351e-05	5.90794e-06	15.181	0
196	tae-MIR9673-p3	TGTGCTCTTTCCTTCTTACCC	up	inf	0.0029937	0.00159161	0	10.8496
197	tae-MIR9676-p3	ACGGCCTGATGACATCCACG	up	inf	7.4517e-22	5.43108e-30	0	113.635
198	ata-miR9677-5p	TTCCACTCTACCAACAGCCACG	down	-inf	0.00063064	0.000729257	9.48816	0
199	tae-miR9677a_1ss9GT	TGGCCGTTTGTAGAGTAGGAGA	down	-inf	1.4237e-20	3.96922e-25	70.2123	0
200	tae-MIR9781-p5_2ss21TC23TC	ATATGTCATGAAAAGTATATCACT	up	inf	0.023909	0.0363421	0	6.28133
201	tae-miR9781_1ss5GA	TTTTATCACATATAATACATA	up	inf	4.3889e-05	5.06963e-06	0	20.5571
202	tae-MIR9782-p3_1ss6TA	AATATATGACTTGTATTAGGTTGG	up	inf	2.812e-13	9.96602e-18	0	65.6684
203	gma-miR156a_L+1R+2	TTGACAGAAGAGAGTGAGCACCA	up	inf	1.6547e-05	1.43416e-06	0	22.8412
204	stu-miR156f-5p_R+2_1ss1CT	TTGACAGAAGAGAGTGAGCACC	up	inf	1.8698e-06	6.5127e-08	0	27.9805
205	gma-miR156a_R+1	TGACAGAAGAGAGTGAGCACT	up	inf	5.4389e-24	3.12907e-33	0	125.627
206	gma-miR156a_L+1	ATGACAGAAGAGAGTGAGCAC	up	inf	0.0029937	0.00159161	0	10.8496
207	osa-MIR160f-p3	TGGCATTGAGGGAGTCATGC	up	inf	4.6776e-09	1.7422e-11	0	42.2562
208	osa-miR160f-5p_L-1	GCCTGGCTCCCTGAATGCCA	up	inf	0	1.62187e-190	0	734.915
209	osa-MIR160f-p3_1ss18TA	TGGCATTGAGGGAGTCAAGC	up	inf	8.2118e-32	2.24014e-44	0	169.596
210	mes-miR166i	TTGGACCAGGCTTCATTCCCC	down	-inf	1.0677e-08	3.87696e-10	26.5668	0
211	osa-miR166a-3p_L-1_1ss2CT	TGGACCAGGCTTCATTCCCC	down	-inf	3.2123e-09	1.73735e-10	28.4645	0
212	osa-miR167d-5p_R+4	TGAAGCTGCCAGCATGATCTGACCA	up	inf	2.1108e-05	2.69066e-06	0	22.2702
213	osa-MIR167h-p3_1	CATGCTGTAGTTTCATCTGC	up	inf	4.0146e-20	1.55092e-27	0	103.927
214	osa-miR167a-5p_L-1R+2_1ss21AG	GAAGCTGCCAGCATGATCTGAC	up	inf	1.6547e-05	1.43416e-06	0	22.8412
215	bdi-miR167c-3p_L-1_5ss5AG10GT13-A22TC23CT	ATCGTGCTTTGACAGTTTCACT	down	-inf	1.5351e-05	5.90794e-06	15.181	0
216	osa-miR167d-5p_R+1	TGAAGCTGCCAGCATGATCTGG	up	inf	5.6053e-05	9.5944e-06	0	19.986
217	osa-MIR167h-p3_2	TCATGCTGTAGTTTCATCTGC	up	inf	4.0146e-20	1.55092e-27	0	103.927
218	osa-miR167a-5p_L-1R+1	GAAGCTGCCAGCATGATCTAA	up	inf	0.0018042	0.000863119	0	11.9916
219	bdi-miR167c-3p_L-1_4ss5AG13-A22TC23CT	ATCGTGCTGTGACAGTTTCACT	down	-inf	0.00063064	0.000729257	9.48816	0
220	bdi-miR167c-5p_1ss22AT	TGAAGCTGCCAGCATGATCTGT	up	inf	2.9761e-50	2.3636e-71	0	273.523
221	bdi-MIR169a-p3	GATCGGCGAGTTGTTCTTGGC	down	-inf	1.1881e-07	9.61181e-09	22.7716	0
222	ppe-MIR169a-p3_1ss9GT	GGCAAGTTTTCTTTGGCTACA	down	-inf	0.00063064	0.000729257	9.48816	0
223	osa-MIR171e-p5_2ss1GA20AG	ATTGGCTCGGCTCACTCAGG	down	-inf	4.115e-22	3.21372e-27	75.9052	0
224	osa-miR171e-5p_2ss2GA21AG	TATTGGCTCGGCTCACTCAGG	down	-inf	4.3023e-44	8.28121e-56	157.503	0
225	zma-miR172e_L-1R+1	GAATCTTGATGATGCTGCATT	up	inf	0.018323	0.0192149	0	6.85236
226	vvi-miR396a	TTCCACAGCTTTCTTGAACTA	down	-inf	2.9399e-28	3.08087e-35	98.6768	0
227	hvu-MIR397b-p5	TGCAGCGCCGGTGAACCGCTC	down	-inf	0.00018088	0.000146465	11.3858	0
228	bdi-miR397b-5p_L-1R+2	TTGAGTGCAGCGTTGATGAACA	up	inf	2.8799e-17	2.01311e-23	0	87.9386
229	hvu-MIR397a-p5	CAGCGTTGATGAACCGTCCGGCC	up	inf	2.1443e-07	5.66206e-09	0	33.1197
230	mtr-miR398a-5p_R-2_1ss17CA	GGAGTGACACTGAGAAAACA	up	inf	2.694e-10	2.38311e-13	0	49.1086
231	zma-miR399e-5p_L+1_2ss7TC14CA	AGGGCTCCTCTTTATTGGCAGG	up	inf	0.004988	0.00294563	0	9.70751
232	osa-miR399d	TGCCAAAGGAGAGTTGCCCTG	up	inf	2.1443e-07	5.66206e-09	0	33.1197
233	sbi-MIR437p-p3_1ss9AT	ATTTTTTCTATAAACTTGGTC	down	-inf	0.00018088	0.000146465	11.3858	0
234	osa-MIR437-p5_2ss16TA17AG	TGACCAAGTTTGTAGAGAAA	up	inf	0.010833	0.010227	0	7.99442
235	osa-miR530-5p_R+1_1ss20AG	TGCATTTGCACCTGCACCTGC	up	inf	5.7109e-13	3.38283e-17	0	63.9553
236	bdi-MIR530b-p3_1ss13GC	GGTGCAGTGGCACATGCAGC	up	inf	2.5111e-20	8.43452e-28	0	105.069
237	osa-miR530-5p_R+1	TGCATTTGCACCTGCACCTAC	up	inf	0	0	0	1191.74
238	bdi-MIR530b-p3_1ss14GC	AGGTGCAGTGGCACATGCAGC	up	inf	2.987e-12	4.03124e-16	0	59.9581
239	tae-miR531_L-2R+2_1	CTCGCCGGAGCAGCGTGCAAC	down	-inf	4.6421e-20	1.97666e-24	68.3147	0
240	tae-miR531_L-2_1ss13CG	CTCGCCGGAGGAGCGTGCA	down	-inf	1.5351e-05	5.90794e-06	15.181	0
241	tae-miR531_L-2R+2_2	CTCGCCGGAGCAGCGTGCACA	down	-inf	4.6421e-20	1.97666e-24	68.3147	0
242	osa-MIR812q-p3_1ss8TG	CACTTATGTTGGGACGGAGG	up	inf	3.1862e-11	1.8699e-14	0	54.2478
243	osa-MIR812q-p3_1ss11GA	CACTTATTTTAGGACGGAGG	up	inf	0.031281	0.0363422	0	5.7103
244	osa-MIR812q-p3_2ss14AG21TG	CACTTATTTTGGGGCGGAGGGAGT	down	-inf	5.2471e-05	2.94162e-05	13.2834	0
245	osa-MIR812q-p3_1	CACTTATTTTGGGACGGAGG	up	inf	0.00011701	3.48372e-05	0	18.273
246	osa-MIR812q-p3_2	TATTTTGGGACGGAGGTAGT	up	inf	0.00011701	3.48372e-05	0	18.273
247	osa-MIR812q-p3_1ss3TG	GCGGCACTTATTTTGGGACG	up	inf	0.018323	0.0192149	0	6.85236
248	osa-MIR818d-p3_4	TTATATTATGGGACGGAGGGAGT	up	inf	1.469e-06	3.53953e-08	0	28.5515
249	osa-MIR818d-p3_1	CTTATATTATGGGACGGAGGGAGT	up	inf	1.469e-06	3.53953e-08	0	28.5515
250	osa-MIR818f-p3_2ss5TC24CT	CTTACATTACGGGATGGAGGGAGT	down	-inf	1.5351e-05	5.90794e-06	15.181	0
251	osa-MIR818d-p3_2	TATATTATGGGACGGAGGGAGTA	up	inf	1.469e-06	3.53953e-08	0	28.5515
252	osa-MIR818d-p3_2ss5TC18AT	CTTACATTATGGGACGGTGGGAGT	down	-inf	3.5569e-08	1.93045e-09	24.6692	0
253	tae-MIR1120a-p3_2ss19TC20TC	TATGAGACGGAGGGAGTACC	up	inf	0.031281	0.0363422	0	5.7103
254	tae-MIR1120a-p5_2ss11AC19AG	CCGTCCCATACTATAAGAGC	up	inf	5.6057e-07	1.05203e-08	0	30.8356
255	tae-MIR1120a-p5_1ss7CT_1	TCCGTCTCATAATATAAGAA	up	inf	0.023909	0.0363421	0	6.28133
256	tae-MIR1120a-p5_1ss19AT	CCGTCCCATAATATAAGATC	up	inf	0.00031397	0.000128764	0	15.9888
257	tae-MIR1120a-p5	CCGTCCCATAATATAAGAAC	up	inf	6.2649e-06	4.12252e-07	0	25.1253
258	tae-MIR1120a-p5_1ss7CT_2	TCCGTCTCATAATATAAGAAC	up	inf	0.023909	0.0363421	0	6.28133
259	tae-MIR1120a-p3_1ss4TC	TTACATTATGAGACGGAGGGAGT	up	inf	0.023909	0.0363421	0	6.28133
260	tae-MIR1120a-p5_1ss9TC	CCGTCCCACAATATAAGAAC	up	inf	0.023909	0.0363421	0	6.28133
261	tae-MIR1122c-p3_1	ATATTATGGGACGGAGGGAGT	up	inf	2.2892e-09	5.04315e-12	0	43.9693
262	tae-MIR1127b-p5_1ss3TC	TCCGTCCGGAAATACTTGTCC	up	inf	0.0064502	0.00547491	0	9.13648
263	tae-MIR1127b-p5_1ss2TC	CCGTCCGGAAATACTTGTCC	up	inf	0.0014024	0.000469492	0	12.5627
264	tae-MIR1128-p5_1ss4CT	GTCTGAAAATACTTGTCATC	up	inf	0.031281	0.0363422	0	5.7103
265	tae-MIR1128-p3_1ss21AC_2	ATTTCCGGACGGAGGGAGTACT	up	inf	0.0023229	0.0015916	0	11.4206
266	tae-MIR1128-p5_12	TCCGTCCGAAAATACTTGTCATC	up	inf	0.031281	0.0363422	0	5.7103
267	tae-MIR1128-p3_1ss4CA_2	CAAATATTTCCGGACGGAGGGAGT	up	inf	0.014075	0.0192149	0	7.42339
268	tae-MIR1128-p3_1ss14CG_3	ATTTTGATGACAAGTATTTCCGGA	up	inf	0.0038621	0.00294561	0	10.2785
269	tae-MIR1128-p5_1ss16AG_1	TACTCCCTCCGTCCGGAAATACT	up	inf	0.0014024	0.000469492	0	12.5627
270	tae-MIR1128-p3_1ss10CG	TGATGACAAGTATTTCCGGA	up	inf	2.3804e-06	1.20126e-07	0	27.4094
271	tae-MIR1128-p5_10	TCCCTCCGTCCGAAAATACTTGTC	up	inf	0.031281	0.0363422	0	5.7103
272	tae-MIR1128-p3_2ss12CG20GA	TTTGATGACAAGTATTTCCAGAC	up	inf	0.010833	0.010227	0	7.99442
273	tae-MIR1128-p3_2ss3CT22CG	TTTTATCCATTTTGATGACAAGT	up	inf	0.0083526	0.00547491	0	8.56545
274	tae-MIR1128-p5_1ss10AG_1	CTCCGTCCGGAAATACTTGTCAT	up	inf	0.004988	0.00294563	0	9.70751
275	tae-MIR1128-p3_8	AACTATTTCCGGACGGAGGGAGT	up	inf	1.3273e-07	2.92234e-09	0	34.2618
276	tae-MIR1128-p5_1ss16AG_2	TACTCCCTCCGTCCGGAAATACTT	up	inf	0.0014024	0.000469492	0	12.5627
277	tae-MIR1128-p5_1ss21AG	AAATACTTGTCATCAAAATGGAT	up	inf	0.0064502	0.00547491	0	9.13648
278	tae-MIR1128-p3_2ss11CG17CT	TTGATGACAAGTATTTTCGGA	up	inf	0.023909	0.0363421	0	6.28133
279	tae-MIR1128-p5_3	CGTCCGAAAATACTTGTCATC	up	inf	0.031281	0.0363422	0	5.7103
280	tae-MIR1128-p3_1ss9CT_1	AACTATTTTCGGACGGAGGGAGT	up	inf	7.9838e-06	4.12252e-07	0	24.5543
281	tae-MIR1128-p3_17	ATTTCCGGACGGAGGGAGTA	up	inf	1.3273e-07	2.92234e-09	0	34.2618
282	tae-MIR1128-p3_1ss9CT_2	GATGACAATTATTTCCGGACGGAG	up	inf	7.9838e-06	4.12252e-07	0	24.5543
283	tae-MIR1128-p3_1ss14CG_1	ATTTTGATGACAAGTATTTC	up	inf	0.0038621	0.00294561	0	10.2785
284	tae-MIR1128-p3_1ss13CG_5	TTTTGATGACAAGTATTTCCGGA	up	inf	4.9172e-06	2.22195e-07	0	25.6963
285	tae-MIR1128-p5_4	CGTCCGAAAATACTTGTCATCAAA	up	inf	0.031281	0.0363422	0	5.7103
286	tae-MIR1128-p3_1ss4CA_1	CAAATATTTCCGGACGGAGG	up	inf	0.014075	0.0192149	0	7.42339
287	tae-MIR1128-p3_2ss12CG21GA	TTTGATGACAAGTATTTCCGAAC	up	inf	0.023909	0.0363421	0	6.28133
288	tae-MIR1128-p5_1ss11AG	CCTCCGTCCGGAAATACTTGTCAT	up	inf	0.0083526	0.00547491	0	8.56545
289	tae-MIR1128-p5_1ss2AG	GGAAATACTTGTCATCAAAA	up	inf	0.023909	0.0363421	0	6.28133
290	tae-MIR1128-p3_1ss14CG_2	ATTTTGATGACAAGTATTTCC	up	inf	0.0038621	0.00294561	0	10.2785
291	tae-MIR1128-p5_8	TACTCCCTCCGTCCGAAAATACT	up	inf	0.031281	0.0363422	0	5.7103
292	tae-MIR1128-p5_1	AAATACTTGTCATCAAAATGAAT	up	inf	0.031281	0.0363422	0	5.7103
293	tae-MIR1128-p5_7	GTCCGAAAATACTTGTCATC	up	inf	0.031281	0.0363422	0	5.7103
294	tae-MIR1128-p5_2	CCGTCCGAAAATACTTGTCA	up	inf	0.031281	0.0363422	0	5.7103
295	tae-MIR1128-p5_6	CTCCGTCCGAAAATACTTGTCATC	up	inf	0.031281	0.0363422	0	5.7103
296	tae-MIR1128-p3_1ss3CA	AAATATTTCCGGACGGAGGGAGT	up	inf	0.004988	0.00294563	0	9.70751
297	tae-MIR1128-p3_2ss13CG20CT	TTTTGATGACAAGTATTTCT	up	inf	0.010833	0.010227	0	7.99442
298	tae-MIR1128-p5_9	TCCCTCCGTCCGAAAATACTTGT	up	inf	0.031281	0.0363422	0	5.7103
299	tae-MIR1128-p3_1ss13CG_3	TTTTGATGACAAGTATTTCC	up	inf	4.9172e-06	2.22195e-07	0	25.6963
300	tae-MIR1128-p3_1ss10CT	CAACTATTTTCGGACGGAGGGAGT	up	inf	0.0023229	0.0015916	0	11.4206
301	tae-MIR1128-p3_18	CAACTATTTCCGGACGGAGGGAGT	up	inf	1.3273e-07	2.92234e-09	0	34.2618
302	tae-MIR1128-p3_1ss21AC_1	ATTTCCGGACGGAGGGAGTAC	up	inf	0.0023229	0.0015916	0	11.4206
303	tae-MIR1128-p5_11	TCCGTCCGAAAATACTTGTCA	up	inf	0.031281	0.0363422	0	5.7103
304	tae-MIR1128-p5_1ss10AG_2	CTCCGTCCGGAAATACTTGTCATC	up	inf	0.004988	0.00294563	0	9.70751
305	tae-MIR1128-p3_1ss8CG	ATGACAAGTATTTCCGGACGGAGG	up	inf	0.0023229	0.0015916	0	11.4206
306	tae-MIR1128-p3_28	TATTTCCGGACGGAGGGAGT	up	inf	1.3273e-07	2.92234e-09	0	34.2618
307	tae-MIR1128-p5_5	CTCCGTCCGAAAATACTTGTC	up	inf	0.031281	0.0363422	0	5.7103
308	tae-MIR1128-p3_1ss13CG_4	TTTTGATGACAAGTATTTCCG	up	inf	4.9172e-06	2.22195e-07	0	25.6963
309	bdi-MIR1135-p5_2ss16TA17GC	ATACGGATGTATCTAACT	up	inf	0.014075	0.0192149	0	7.42339
310	hvu-miR1436_L+1R-2	TACATTATGGGACGGAGGGA	up	inf	0.014075	0.0192149	0	7.42339
311	hvu-miR5049b_R-1_1ss8AC	AGTATTTCGGTACAGAGGGA	up	inf	0.018323	0.0192149	0	6.85236
312	hvu-MIR5049c-p5_1ss15TA	TTCCAAAATAAATGACTCAAC	up	inf	0.023909	0.0363421	0	6.28133
313	hvu-MIR5049f-p3_1ss8CT	TATGGATTGGAGGGAGTACT	up	inf	0.014075	0.0192149	0	7.42339
314	hvu-miR5049f_L+1R+2_2ss14TC20GA	CAATTAATATGGACCGGAGAGAGT	up	inf	0.014075	0.0192149	0	7.42339
315	sbi-MIR6232a-p3_1ss3AT	TATTTTGGAACGGAGGGAGTACT	up	inf	0.018323	0.0192149	0	6.85236
316	sbi-MIR6233-p3_2ss16AG23CA	TTGGTTTTGGTAATTGATGACAA	down	-inf	1.1881e-07	9.61181e-09	22.7716	0
317	bdi-MIR7731-p5_1ss15CA	ACTTGTTTTTCATTAAGCTTCT	down	-inf	5.2471e-05	2.94162e-05	13.2834	0
318	bdi-MIR7775-p5_1ss12AT	TAAACCGGTTTTTTCTGAAGCACC	down	-inf	1.5142e-19	9.84364e-24	66.4171	0
319	bdi-MIR7775-p5_1ss11AT	AAACCGGTTTTTTCTGAAGCACC	down	-inf	1.3386e-06	2.38301e-07	18.9763	0
320	tae-MIR9668-p3_2ss11GA22AG	AAGTATTTTCAGACGGAGGGAGT	up	inf	0.0029937	0.00159161	0	10.8496
321	tae-MIR9668-p3_2ss21GA23AG	CAAGTATTTTCGGACGGAGGAAGT	up	inf	0.014075	0.0192149	0	7.42339
322	tae-MIR9668-p3_1ss5GC	ACAACTATTTTCGGACGGAGGGA	up	inf	0.0014024	0.000469492	0	12.5627
323	tae-MIR9668-p3_2ss18GA22AG	AAGTATTTTCGGACGGAAGGAGT	up	inf	0.023909	0.0363421	0	6.28133
324	tae-MIR9668-p3_2ss14CT22AG	AAGTATTTTCGGATGGAGGGAGT	up	inf	0.0064502	0.00547491	0	9.13648
325	tae-MIR9668-p3_2ss15GA22AG	AAGTATTTTCGGACAGAGGGAGT	up	inf	0.023909	0.0363421	0	6.28133
326	tae-MIR9668-p3_2ss20GA22AG	AAGTATTTTCGGACGGAGGAAGT	up	inf	0.0005158	0.000249044	0	14.8468
327	tae-MIR9668-p3_2ss12GA22AG	AAGTATTTTCGAACGGAGGGAGT	up	inf	0.0014024	0.000469492	0	12.5627
328	tae-MIR9668-p3_1ss1AG	GATGACAAGTATTTTCGGACGGA	up	inf	0.0001915	6.68338e-05	0	17.1309
329	tae-MIR9668-p3_1ss14TC	ATGACAAGTATTTCCGGACGGAG	up	inf	0.0064502	0.00547491	0	9.13648
330	ata-MIR9674c-p3_1ss7TC	GTGCTACGGATAAATTCAAC	down	-inf	0.00063064	0.000729257	9.48816	0
331	bdi-MIR5064-p3_1ss21CT	TTGTCCATAGCATCAGCCAGT	up	inf	8.6394e-14	1.61747e-18	0	68.5236
332	tae-MIR9783-p3_2ss7AG20AC_2	GAAATAGGCACCGGTGCTTCAGA	up	inf	0.031281	0.0363422	0	5.7103
333	tae-MIR9783-p3_2ss7AG20AC_1	GAAATAGGCACCGGTGCTTC	up	inf	0.031281	0.0363422	0	5.7103
334	ata-miR9783-3p_R+1_2ss18AG19GA	ATAAGCACCGGTGCTTAGAGAA	down	-inf	0.00018088	0.000146465	11.3858	0
335	ata-MIR9783-p3_2ss16GA21CT	GCACCGGTGCTTAAGAAAAGTCT	up	inf	0.018323	0.0192149	0	6.85236
336	ata-MIR9783-p3_1ss16GA	GCACCGGTGCTTAAGAAAAGCCT	up	inf	0.0064502	0.00547491	0	9.13648
337	bdi-miR156b-5p_L-1R+1	GACAGAAGAGAGTGAGCACT	up	inf	1.9046e-27	3.90688e-38	0	145.042
338	bdi-miR156h-3p_L+1	TGCTCACTGCTCTTCCTGTCATC	up	inf	0.0038621	0.00294561	0	10.2785
339	bdi-miR156b-5p_1ss20CT	TGACAGAAGAGAGTGAGCAT	up	inf	3.6888e-22	2.85643e-30	0	115.348
340	osa-miR156l-5p_2ss1CT21AT	TGACAGAAGAGAGTGAGCATT	up	inf	0.00040232	0.000249043	0	15.4178
341	osa-miR156l-5p_L-1R-1	GACAGAAGAGAGTGAGCAT	up	inf	3.175e-20	1.55079e-27	0	104.498
342	osa-MIR159d-p5_1ss9GT	AGCTGCCGTTTCATGGATACC	up	inf	0.0083526	0.00547491	0	8.56545
343	osa-MIR159c-p5	TTTGCATGACCCGGGAGATGAA	up	inf	0.023909	0.0363421	0	6.28133
344	ath-miR159b-3p_L-1	TTGGATTGAAGGGAGCTCTT	up	inf	1.1543e-06	3.53953e-08	0	29.1225
345	osa-miR159f_2ss1CT21AT	TTTGGATTGAAGGGAGCTCTT	up	inf	0.00011701	3.48372e-05	0	18.273
346	zma-MIR166a-p5_2ss17CT18CA	TTCTTCTTCCTCTTCCTACC	down	-inf	4.5212e-06	1.18654e-06	17.0787	0
347	nta-MIR172e-p3_2ss14CG18TA	TTGGAACGATACAGAGAA	down	-inf	1.1562e-47	2.42746e-60	170.787	0
348	osa-miR319a-3p.2-3p_L+1R+1_1ss9GT	CTTGGACTTAAGGGTGCTCCCT	down	-inf	0	6.75972e-208	593.959	0
349	tae-MIR396-p3	CTCCGCCTGTTGATGGTTCA	up	inf	9.1604e-13	6.25596e-17	0	62.8133
350	osa-miR396d	TCCACAGGCTTTCTTGAACGG	down	-inf	0.00063064	0.000729257	9.48816	0
351	osa-miR396d_1ss20GA	TCCACAGGCTTTCTTGAACAG	down	-inf	3.9808e-07	4.78594e-08	20.8739	0
352	mtr-miR398a-5p_1ss7AC	GGAGTGCCACTGAGAACACAAG	up	inf	0	0	0	1913.52
353	bdi-miR398b_L-2R+2	GGAGTGTCACTGAGAACACAAG	up	inf	7.7774e-49	2.1366e-69	0	265.529
354	mtr-miR398a-5p_R-3_1ss17CA	GGAGTGACACTGAGAAAAC	up	inf	0.0038621	0.00294561	0	10.2785
355	tae-miR408_L-2	GCACTGCCTCTTCCCTGGC	up	inf	6.1934e-75	2.95515e-107	0	412.854
356	tae-miR408_L-1	TGCACTGCCTCTTCCCTGGC	up	inf	8.5378e-38	4.15954e-53	0	203.287
357	tae-miR408	CTGCACTGCCTCTTCCCTGGC	up	inf	0.0083526	0.00547491	0	8.56545
358	mdm-miR530a_L-1_1ss18TC	GCATTTGCACCTGCACCTGT	up	inf	0.0029937	0.00159161	0	10.8496
359	ptc-miR530a	TGCATTTGCACCTGCACCTT	up	inf	2.1108e-05	2.69066e-06	0	22.2702
360	tae-MIR531-p3_2ss19AC20CA	TCGCCGGAGCAGCGTGCACA	down	-inf	2.6796e-11	2.82609e-13	36.055	0
361	tae-MIR531-p5_2ss13GT18CA	CTCGCCGGAGCATCGTGAA	down	-inf	3.2123e-09	1.73735e-10	28.4645	0
362	osa-MIR818d-p3_3	TATTATGGGACGGAGGGAGTACT	up	inf	1.469e-06	3.53953e-08	0	28.5515
363	osa-MIR818c-p5_2ss19GA20GA	TTCGTCCTATAATATAAGAA	up	inf	4.8438e-16	1.44895e-21	0	81.0862
364	tae-MIR1128-p3_6	AACTAAAATACATCTAGATACAT	up	inf	1.3273e-07	2.92234e-09	0	34.2618
365	tae-MIR1128-p3_1	AAAATACATCTAGATACATC	up	inf	1.3273e-07	2.92234e-09	0	34.2618
366	tae-MIR1128-p3_7	AACTAAAATACATCTAGATACATC	up	inf	1.3273e-07	2.92234e-09	0	34.2618
367	tae-MIR1128-p3_19	CTAAAATACATCTAGATACATC	up	inf	1.3273e-07	2.92234e-09	0	34.2618
368	tae-MIR1128-p3_4	AAATACATCTAGATACATC	up	inf	1.3273e-07	2.92234e-09	0	34.2618
369	tae-MIR1128-p5_1ss4TC	ATGCATCTAGAACTAAAATACATC	up	inf	0.0038621	0.00294561	0	10.2785
370	tae-MIR1128-p3_20	CTAAAATACATCTAGATACATCC	up	inf	1.3273e-07	2.92234e-09	0	34.2618
371	tae-MIR1128-p3_16	ATCTAGAACTAAAATACATC	up	inf	1.3273e-07	2.92234e-09	0	34.2618
372	tae-MIR1128-p3_21	CTAAAATACATCTAGATACATCCC	up	inf	1.3273e-07	2.92234e-09	0	34.2618
373	tae-MIR1128-p3_5	AACTAAAATACATCTAGATAC	up	inf	1.3273e-07	2.92234e-09	0	34.2618
374	tae-MIR1128-p3_11	ACTAAAATACATCTAGATACATC	up	inf	1.3273e-07	2.92234e-09	0	34.2618
375	tae-MIR1128-p3_26	TAGAACTAAAATACATCTAGATA	up	inf	1.3273e-07	2.92234e-09	0	34.2618
376	tae-MIR1128-p3_13	AGAACTAAAATACATCTAGATA	up	inf	1.3273e-07	2.92234e-09	0	34.2618
377	tae-MIR1128-p3_12	ACTAAAATACATCTAGATACATCC	up	inf	1.3273e-07	2.92234e-09	0	34.2618
378	tae-MIR1128-p3_1ss13CG_2	ACTAAAATACATGTAGATACATCC	up	inf	4.9172e-06	2.22195e-07	0	25.6963
379	tae-MIR1128-p3_25	TAAAATACATCTAGATACATCCC	up	inf	1.3273e-07	2.92234e-09	0	34.2618
380	tae-MIR1128-p3_2	AAAATACATCTAGATACATCC	up	inf	1.3273e-07	2.92234e-09	0	34.2618
381	tae-MIR1128-p3_3	AAAATACATCTAGATACATCCCCT	up	inf	1.3273e-07	2.92234e-09	0	34.2618
382	tae-MIR1128-p3_15	AGAACTAAAATACATCTAGATACA	up	inf	1.3273e-07	2.92234e-09	0	34.2618
383	tae-MIR1128-p3_22	GAACTAAAATACATCTAGATACA	up	inf	1.3273e-07	2.92234e-09	0	34.2618
384	tae-MIR1128-p3_1ss13CG_1	ACTAAAATACATGTAGATACATC	up	inf	4.9172e-06	2.22195e-07	0	25.6963
385	tae-MIR1128-p3_27	TAGAACTAAAATACATCTAGATAC	up	inf	1.3273e-07	2.92234e-09	0	34.2618
386	tae-MIR1128-p3_9	AATACATCTAGATACATC	up	inf	1.3273e-07	2.92234e-09	0	34.2618
387	tae-MIR1128-p5_1ss3TC	TGCATCTAGAACTAAAATACATC	up	inf	4.9172e-06	2.22195e-07	0	25.6963
388	tae-MIR1128-p3_23	TAAAATACATCTAGATACATC	up	inf	1.3273e-07	2.92234e-09	0	34.2618
389	tae-MIR1128-p5_1ss10CG	TGATGACAAGTATTTCCGGACGGA	up	inf	0.018323	0.0192149	0	6.85236
390	tae-MIR1128-p3_10	ACTAAAATACATCTAGATAC	up	inf	1.3273e-07	2.92234e-09	0	34.2618
391	tae-MIR1128-p3_24	TAAAATACATCTAGATACATCC	up	inf	1.3273e-07	2.92234e-09	0	34.2618
392	tae-MIR1128-p3_14	AGAACTAAAATACATCTAGATAC	up	inf	1.3273e-07	2.92234e-09	0	34.2618
393	far-MIR1134-p5_2ss9GA19GC	AACAAGAAAAAGAGATCAC	up	inf	3.1862e-11	1.8699e-14	0	54.2478
394	far-MIR1134-p5_2ss10GA20GC	CAACAAGAAAAAGAGATCAC	up	inf	3.4661e-07	1.1021e-08	0	31.9777
395	tae-MIR1139-p3_1ss17TC_2	GGGACATGTGATGTTACAGTAACT	down	-inf	0.00018088	0.000146465	11.3858	0
396	tae-MIR1139-p3_1ss17TC_1	GGGACATGTGATGTTACAGTAAC	down	-inf	0.00018088	0.000146465	11.3858	0
397	osa-miR1432-5p_L-2R+1_1ss10GT	CAGGAGATATGACACCGACA	up	inf	9.0715e-07	1.92785e-08	0	29.6935
398	mtr-MIR2627-p3_1ss6TC	CCGAGCAAATCTGAACTT	down	-inf	3.9808e-07	4.78594e-08	20.8739	0
399	osa-MIR2873b-p5_2ss18TC21AC	TTTTTGTTTCTCTCAAACGAC	up	inf	0.0064502	0.00547491	0	9.13648
400	vvi-MIR3630-p5_2ss17CT18AT	GGGAATCTCTCTGATGTT	down	-inf	1.5351e-05	5.90794e-06	15.181	0
401	gma-MIR4995-p5_1ss21GC	CAGTGGCTTGGTTAAGGGAAC	up	inf	5.6057e-07	1.05203e-08	0	30.8356
402	tae-MIR5048-p3_1ss4AC	CCTCGACATGCAAGTATATT	up	inf	0.0029937	0.00159161	0	10.8496
403	hvu-MIR5049d-p5_2ss4TA24AT	CAAATATTTAGGAACGGAGGGAGT	up	inf	0.023909	0.0363421	0	6.28133
404	hvu-MIR5049d-p5_2ss3TA23AT_1	AAATATTTAGGAACGGAGGGAGT	up	inf	1.2975e-05	1.43414e-06	0	23.4122
405	hvu-MIR5049d-p5_2ss3TA23AT_2	AAATATTTAGGAACGGAGGGAGTA	up	inf	1.2975e-05	1.43414e-06	0	23.4122
406	bdi-miR5054_L+1_2	TTCCCCACGGTCGGCGCCA	down	-inf	0.00063064	0.000729257	9.48816	0
407	bdi-miR5054_L+1_1	ATCCCCACGGTCGGCGCCA	down	-inf	0.00063064	0.000729257	9.48816	0
408	ata-miR9674c-3p_L-1R+1_1ss10GT	GTGCTATGTATAAATTCAACC	down	-inf	6.9497e-14	9.23159e-17	45.5431	0
409	bdi-miR5066_L+1_2ss11AT17GT	GAAGTGTATATGTGGATTGCCT	down	-inf	8.8462e-11	1.40723e-12	34.1574	0
410	bdi-miR5066_L+2_2ss12AT18GT	TGAAGTGTATATGTGGATTGCCT	down	-inf	1.721e-17	2.7128e-21	58.8266	0
411	bdi-MIR5066-p5_2ss13GA22CA	TCTTTTGGTTGCATTGGCTAGAGC	up	inf	0.014075	0.0192149	0	7.42339
412	bdi-MIR5066-p3_2ss10GA19CA_2	TTTGGTTGCATTGGCTAGAGCAT	up	inf	1.6547e-05	1.43416e-06	0	22.8412
413	bdi-miR5066_L+3_2ss13AT19GT	TTGAAGTGTATATGTGGATTGCCT	down	-inf	3.9808e-07	4.78594e-08	20.8739	0
414	bdi-MIR5066-p3_2ss10GA19CA_1	TTTGGTTGCATTGGCTAGAGC	up	inf	1.6547e-05	1.43416e-06	0	22.8412
415	bdi-MIR5066-p3_1ss18GA	ATCGGTCTTTTGGTTGCATTGGCT	up	inf	0.001091	0.000469492	0	13.1337
416	osa-MIR5071-p5_2ss14GA20AT	CAAGCATCATATCATGGACT	up	inf	2.6933e-05	2.69069e-06	0	21.6991
417	osa-miR5071_R-1_1ss15GA	TCAAGCATCATATCATGGAC	up	inf	0.0038621	0.00294561	0	10.2785
418	osa-miR5072_L-4_1ss13GT	TCCCCAGCTGAGTCGCCA	down	-inf	3.2123e-09	1.73735e-10	28.4645	0
419	osa-miR5073_L-1R+1_1ss19TA	TTTGGTGAATCGGAAACAATTTT	up	inf	1.8698e-06	6.5127e-08	0	27.9805
420	osa-miR5083_L-1	GACTACAATTATCTGATCA	down	-inf	0.00063064	0.000729257	9.48816	0
421	osa-miR5083	AGACTACAATTATCTGATCA	down	-inf	3.5569e-08	1.93045e-09	24.6692	0
422	osa-MIR5083-p5	CTACAATTATCTGATCAAC	down	-inf	1.5351e-05	5.90794e-06	15.181	0
423	cas-miR5139_1ss5CT	AAACTTGGCTCTGATACCA	down	-inf	9.6839e-10	3.48913e-11	30.3621	0
424	cas-miR5139_L+1	GAAACCTGGCTCTGATACCA	down	-inf	3.9808e-07	4.78594e-08	20.8739	0
425	cas-miR5139	AAACCTGGCTCTGATACCA	down	-inf	8.127e-12	5.67548e-14	37.9526	0
426	osa-MIR5339-p3_1	ATATTCTTTATCTGTTAACA	up	inf	4.9172e-06	2.22195e-07	0	25.6963
427	osa-MIR5339-p3_2	TTAACAGATAGAGAATCTTCT	up	inf	4.9172e-06	2.22195e-07	0	25.6963
428	gma-MIR5368-p5_1ss20TC_3	CCTGGGATTGGCTTTGGGCCTT	up	inf	1.469e-06	3.53953e-08	0	28.5515
429	gma-MIR5368-p5_2ss16CA22AC	AGATACCACTCTGGAAGAGCTC	up	inf	0.023909	0.0363421	0	6.28133
430	gma-MIR5368-p5_1ss20TC_1	CCTGGGATTGGCTTTGGGCC	up	inf	1.469e-06	3.53953e-08	0	28.5515
431	gma-MIR5368-p5_2ss5AT22CA	TCAGTGAGATACCACTCTGGAAGA	up	inf	0.010833	0.010227	0	7.99442
432	gma-MIR5368-p5_2ss1TC21TC_3	CCCTGGGATTGGCTTTGGGCCTT	up	inf	1.5416e-08	1.15008e-10	0	39.4011
433	gma-MIR5368-p3_2ss18TC19TA	TGGGATTGGCTTTGGGCCA	up	inf	0.018323	0.0192149	0	6.85236
434	gma-MIR5368-p5_1ss7TC	ACTGTTCCCTGGGATTGGCTTT	up	inf	4.3889e-05	5.06963e-06	0	20.5571
435	gma-MIR5368-p5_2ss4TC24TC	GTTCCCTGGGATTGGCTTTGGGCC	up	inf	0.0038621	0.00294561	0	10.2785
436	gma-MIR5368-p5_2ss19TC22CT	CTGGGATTGGCTTTGGGCCTTT	up	inf	0.018323	0.0192149	0	6.85236
437	gma-MIR5368-p5_2ss1TC21TC_2	CCCTGGGATTGGCTTTGGGCCT	up	inf	1.5416e-08	1.15008e-10	0	39.4011
438	gma-MIR5368-p3_1ss13CA	TACCACTCTGGAAGAGCT	up	inf	0.00011701	3.48372e-05	0	18.273
439	gma-MIR5368-p5_2ss20TC23CT	CCTGGGATTGGCTTTGGGCCTTT	up	inf	0.018323	0.0192149	0	6.85236
440	gma-MIR5368-p5_1ss6TC	CTGTTCCCTGGGATTGGCT	up	inf	0.0023229	0.0015916	0	11.4206
441	gma-miR5368_L+1	GGGACAGTCTCAGGTAGACA	up	inf	0.018323	0.0192149	0	6.85236
442	bdi-MIR7767-p3_2ss17GC18AT	TGGAAGAGCTCGGATTCT	up	inf	3.4376e-05	5.06963e-06	0	21.1281
443	gma-MIR5368-p5_1ss18TC	TGGGATTGGCTTTGGGCC	up	inf	6.2649e-06	4.12252e-07	0	25.1253
444	gma-MIR5368-p3_1ss17CA	GAGATACCACTCTGGAAG	up	inf	0.031281	0.0363422	0	5.7103
445	gma-MIR5368-p5_2ss14CA20AC	ATACCACTCTGGAAGAGCTC	up	inf	0.031281	0.0363422	0	5.7103
446	gma-miR5368_L+1R+2	GGGACAGTCTCAGGTAGACAGT	up	inf	0.023909	0.0363421	0	6.28133
447	gma-MIR5368-p3_1ss6TC_1	CTGTTCCCTGGGATTGGCTTTGG	up	inf	0.00011701	3.48372e-05	0	18.273
448	gma-miR5368_L+1R-1	GGGACAGTCTCAGGTAGAC	up	inf	0.0001915	6.68338e-05	0	17.1309
449	gma-MIR5368-p5_2ss1TC21TC_1	CCCTGGGATTGGCTTTGGGCC	up	inf	1.5416e-08	1.15008e-10	0	39.4011
450	gma-MIR5368-p3_1ss17TC	GGGATTGGCTTTGGGCCT	up	inf	0.00040232	0.000249043	0	15.4178
451	gma-MIR5368-p3_1ss6TC_2	CTGTTCCCTGGGATTGGCTTTGGGC	up	inf	0.00011701	3.48372e-05	0	18.273
452	gma-MIR5368-p5_1ss20TC_2	CCTGGGATTGGCTTTGGGCCT	up	inf	1.469e-06	3.53953e-08	0	28.5515
453	osa-MIR5794-p5_2ss17CT20GA	TATTGTTTTCTATATTTTGAAT	up	inf	3.4376e-05	5.06963e-06	0	21.1281
454	hbr-MIR6171-p5_1ss14GA	GTGGATTGCTGAAAGCTTTG	up	inf	5.6053e-05	9.5944e-06	0	19.986
455	sbi-MIR6233-p5_1ss17AG	TTTGGTTTTGGTAATTGATGAC	down	-inf	3.9808e-07	4.78594e-08	20.8739	0
456	sbi-MIR6233-p5_2ss1AT19AG	TGTTTGGTTTTGGTAATTGATGAC	down	-inf	0.00018088	0.000146465	11.3858	0
457	sbi-MIR6233-p3_2ss17AG24CA	TTTGGTTTTGGTAATTGATGACAA	down	-inf	1.84e-16	6.72727e-20	55.0313	0
458	gma-MIR6300-p5_5	TAGTATAGTGGTAAGTATTCCC	down	-inf	3.5569e-08	1.93045e-09	24.6692	0
459	gma-miR6300_R+1_2	GTCGTTGTAGTATAGTGGT	down	-inf	3.9808e-07	4.78594e-08	20.8739	0
460	gma-miR6300_L-1R+2	TCGTTGTAGTATAGTGGTA	down	-inf	0.00063064	0.000729257	9.48816	0
461	gma-MIR6300-p5_6	TGTAGTATAGTGGTAAGTATTCCC	down	-inf	3.5569e-08	1.93045e-09	24.6692	0
462	gma-MIR6300-p5_4	GTTGTAGTATAGTGGTAAGTATT	down	-inf	3.5569e-08	1.93045e-09	24.6692	0
463	gma-miR6300_L-1R+7	TCGTTGTAGTATAGTGGTAAGTAT	up	inf	0.00031397	0.000128764	0	15.9888
464	gma-miR6300_L-1R+6	TCGTTGTAGTATAGTGGTAAGTA	up	inf	0.0029937	0.00159161	0	10.8496
465	gma-MIR6300-p5_2	CGTTGTAGTATAGTGGTAAGTAT	down	-inf	3.5569e-08	1.93045e-09	24.6692	0
466	gma-MIR6300-p5_3	GTGGTAAGTATTCCCGCC	down	-inf	3.5569e-08	1.93045e-09	24.6692	0
467	gma-MIR6300-p5_1ss9GT	TCGTTGTATTATAGTGGT	down	-inf	5.2471e-05	2.94162e-05	13.2834	0
468	gma-MIR6300-p5_1	AGTATAGTGGTAAGTATTCCCGCC	down	-inf	3.5569e-08	1.93045e-09	24.6692	0
469	gma-miR6300_R+1_1	GTCGTTGTAGTATAGTGGC	down	-inf	3.9808e-07	4.78594e-08	20.8739	0
470	ptc-MIR6438b-p5_2ss6GC18TG	ACACACAATAGGTGAAAGAACT	down	-inf	4.5212e-06	1.18654e-06	17.0787	0
471	ptc-MIR6478-p3_2ss9GA20GA	CGACCTTAACTCAGTTGGTAGA	up	inf	0.031281	0.0363422	0	5.7103
472	bdi-MIR7757-p5_2ss10GA18CG	TAAATAGAAACATGATTGAAC	up	inf	0.018323	0.0192149	0	6.85236
473	bdi-MIR7757-p5_2ss15AG20TC	TGGATCATGCTTCTGTTTAC	up	inf	0.031281	0.0363422	0	5.7103
474	tae-MIR7757-p5_1ss14TG	CTCCATATCAGCCGGTCTCTC	down	-inf	1.3386e-06	2.38301e-07	18.9763	0
475	bdi-MIR7757-p3_1ss18TA	AGAAGATTAGAAGATTAAG	up	inf	0.0038621	0.00294561	0	10.2785
476	stu-MIR7980a-p3_2ss9AC19GT	TTGAAATCCTGAGATGAATT	down	-inf	0.00063064	0.000729257	9.48816	0
477	ath-miR8175_L+1	CGATCCCCGGCAACGGCGCCA	up	inf	0.0083526	0.00547491	0	8.56545
478	ath-miR8175_1ss9GT	GATCCCCGTCAACGGCGCCA	down	-inf	1.1881e-07	9.61181e-09	22.7716	0
479	ath-miR8175_L+1_1ss3AT	CGTTCCCCGGCAACGGCGCCA	up	inf	0.010833	0.010227	0	7.99442
480	ath-miR8175_L-1_1ss2AT	TTCCCCGGCAACGGCGCCA	down	-inf	1.3386e-06	2.38301e-07	18.9763	0
481	ath-miR8175_L+2	TCGATCCCCGGCAACGGCGCCA	up	inf	0.031281	0.0363422	0	5.7103
482	ath-miR8175_L-1	ATCCCCGGCAACGGCGCCA	down	-inf	1.3386e-06	2.38301e-07	18.9763	0
483	gra-MIR8737-p5_2ss13GA20TG	GTTTAGGATTTAAGGTTTAGT	down	-inf	8.127e-12	5.67548e-14	37.9526	0
484	bdi-miR9483a_2ss19AC20GA	TTGAACTGTTTCCTCTGACATTCC	down	-inf	2.4884e-56	1.68621e-71	203.047	0
485	bdi-miR9483a_1ss20GA	TTGAACTGTTTCCTCTGAAATTCC	down	-inf	0	0	1269.52	0
486	tae-MIR9775-p3_2ss4TG19GA	TATGGTATACATGATATGATG	up	inf	0.0018042	0.000863119	0	11.9916
487	ata-miR9863a-3p_1ss22CT	TGAGAAGGTAGATCATAATAGT	up	inf	0.0014024	0.000469492	0	12.5627
488	mdm-MIR10989e-p3_2ss19AG21GC	AACACCATTGTCATTGTCGACGA	down	-inf	0.00063064	0.000729257	9.48816	0
489	bra-miR156a-5p_R+1_1ss9GT	TGACAGAATAGAGTGAGCACT	up	inf	6.8237e-14	1.61747e-18	0	69.0946
490	mes-miR159c_L-1R+2_1ss7GT	TTGGATTGAAGGGAGCTCTGTT	up	inf	4.4076e-07	1.052e-08	0	31.4066
491	csi-miR159c-3p_R+1_1ss15AT	CTTGGACTGAAGGGTGCTCCCA	down	-inf	0.002234	0.00162726	7.59052	0
492	mes-miR166i_1ss9GT	TTGGACCATGCTTCATTCCCC	down	-inf	6.9497e-14	9.23159e-17	45.5431	0
493	zma-miR319b-5p_L-1R+1	GAGCGTCCTTCAGTCCACTCA	down	-inf	0.00018088	0.000146465	11.3858	0
494	zma-miR319a-3p_L+1R+2_1ss9GT	CTTGGACTTAAGGGTGCTCCCTT	down	-inf	1.9716e-15	1.6682e-18	51.236	0
495	zma-miR319a-3p_R+4	TTGGACTGAAGGGTGCTCCCTTTT	down	-inf	0.00063064	0.000729257	9.48816	0
496	gma-miR482b-3p	TCTTCCCTACACCTCCCATACC	down	-inf	8.127e-12	5.67548e-14	37.9526	0
497	mes-miR827_R+2_1ss15AG	TTAGATGACCATCAGCAAACACA	up	inf	4.4076e-07	1.052e-08	0	31.4066
498	hvu-miR5049c_L-2_2ss6AC19GA	ACACTTATTTTGGGACAGAGG	up	inf	0.023909	0.0363421	0	6.28133
499	bdi-miR5064_R+2_1ss1CT	TGAATTTGTCCATAGCATCAGCC	up	inf	0.0023229	0.0015916	0	11.4206
500	gma-miR5368_L+2R+2	AGGGACAGTCTCAGGTAGACAGT	up	inf	2.6933e-05	2.69069e-06	0	21.6991
501	hbr-miR6173_L-1R-1	GCCGTAAACGATGGATAC	up	inf	0.018323	0.0192149	0	6.85236
502	PC-3p-140241_40	GCGTCTCTCCTGTAGAAATAGGC	up	inf	0.0064502	0.00547491	0	9.13648
503	PC-3p-735869_5	GAATTTAGGTTGAATTTTCTTTA	down	-inf	0.00063064	0.000729257	9.48816	0
504	PC-5p-29807_146	AGGTGTGCCTAGCTTTGGTTGT	up	inf	6.4696e-08	7.89762e-10	0	35.9749
505	PC-3p-1004_2101	AACCAAAGCTGGCATACCTTT	up	inf	0	1.27779e-130	0	502.506
506	PC-3p-218579_25	GGAGAGATTAGATACTTTGTGAT	up	inf	0.023909	0.0363421	0	6.28133
507	PC-5p-52344_93	AGCACTACCGTCGCTGCCCGGACA	down	-inf	5.7313e-38	8.65618e-48	134.732	0
508	PC-3p-20566_194	TCCGGACAGCTGTGGTAGTGTTA	down	-inf	1.0078e-50	3.54475e-64	182.173	0
509	PC-5p-160032_35	TCCAACTTTTGTCTTGACTAGTGT	down	-inf	6.4598e-15	8.30709e-18	49.3384	0
510	PC-3p-59715_84	CTAGTCAAGACAAAAGTTGGATT	down	-inf	1.721e-17	2.7128e-21	58.8266	0
511	PC-3p-8706_372	GTCCGGACAGCTGTGGTAGTGTTA	down	-inf	0	3.12483e-148	423.172	0
512	PC-3p-128650_43	ATCACCATAAAACAAGCTGCC	down	-inf	9.6839e-10	3.48913e-11	30.3621	0
513	PC-5p-116_18347	CTCATGACTCAGCTGAATGCC	down	-inf	0	0	6886.5	0
514	PC-3p-67678_75	CGTTTAGCTGGGTCCTGAGCG	down	-inf	1.1926e-23	2.60221e-29	81.5981	0
515	PC-3p-136595_41	CTGTATAGTGTGGCGCCTAGCTC	up	inf	0.0064502	0.00547491	0	9.13648
516	PC-3p-47074_101	TGTAGAAGCACCAGGGTAAG	up	inf	5.0927e-08	4.13553e-10	0	36.5459
517	PC-5p-308907_16	CTTACCTTGATGCTTCTACA	up	inf	0.031281	0.0363422	0	5.7103
518	PC-3p-158523_36	AGTGTCTCTCCTGTAGAAATAGGC	up	inf	0.031281	0.0363422	0	5.7103
519	PC-5p-301051_17	CTACAATCCTGCCTGTCGGTATC	up	inf	0.0023229	0.0015916	0	11.4206
520	PC-5p-74265_70	CGTGACGAACCGGTACTAAGGGGG	down	-inf	9.6839e-10	3.48913e-11	30.3621	0
521	PC-3p-442664_10	CTCTTTAGTGCCGGTTGTCGAACC	down	-inf	0.00063064	0.000729257	9.48816	0
522	PC-5p-287941_18	TGCAGTTTTCTGAGTTTGTAACA	down	-inf	3.5569e-08	1.93045e-09	24.6692	0
523	PC-3p-21679_186	ATACAAACTCAAGAAAATGCAAAT	down	-inf	1.0654e-25	9.43869e-32	89.1887	0
524	PC-3p-105281_52	ACCTGTCAGTGACCCAACTGCGCC	up	inf	0.00040232	0.000249043	0	15.4178
525	PC-5p-153052_37	GGACGAGTATGTGCAGCTGC	up	inf	3.4376e-05	5.06963e-06	0	21.1281
526	PC-5p-135880_41	TCTCATTTTCACCACTAACCAGC	up	inf	0.023909	0.0363421	0	6.28133
527	PC-5p-163402_34	TTCACAAACTTTGGCAGTCCATC	up	inf	0.00014966	3.48374e-05	0	17.7019
528	PC-5p-43259_109	AGCGCTACCGCCGCTGCCCGGACA	down	-inf	6.0212e-16	3.35e-19	53.1337	0
529	PC-3p-182245_31	TCTGGACATCTGTGGTAGTGTTAC	down	-inf	3.9808e-07	4.78594e-08	20.8739	0
530	PC-3p-127914_43	GAGTCTGATACCATGTGAGAGTTG	down	-inf	3.6651e-24	1.1659e-29	83.4958	0
531	PC-5p-435073_10	TTTTTGTGACTACAAACATATGCT	down	-inf	1.3386e-06	2.38301e-07	18.9763	0
532	PC-3p-579741_6	ATATGTTTTTAGTCACAAAAAAGC	down	-inf	0.00018088	0.000146465	11.3858	0
533	PC-3p-36483_124	GTCCGGACAGCTGTGGTAGTGTT	down	-inf	1.3404e-21	1.60045e-26	74.0076	0
534	PC-5p-130860_43	GCGCTACCTCCGCTGCCCGGACAG	down	-inf	0.00018088	0.000146465	11.3858	0
535	PC-3p-10913_313	CCGGACAGCTGTGGTAGTGTTAC	down	-inf	0	1.01405e-121	347.266	0
536	PC-3p-73008_71	CAATGTGTATTTGGAATTTGGACC	down	-inf	6.0212e-16	3.35e-19	53.1337	0
537	PC-5p-48910_98	CATCCACGTCTGGGGCGCCGTCGC	down	-inf	1.5351e-05	5.90794e-06	15.181	0
538	PC-3p-1341_1594	CGACGGCACCGCGGCCGTGGAGCC	down	-inf	0	0	1206.89	0
539	PC-5p-192850_29	TTTATTACAGACGGCAAATCTCAT	up	inf	0.00066169	0.000483297	0	14.2757
540	PC-5p-487068_8	TGCTTACAAAAATAAACCGGATT	down	-inf	1.5351e-05	5.90794e-06	15.181	0
541	PC-5p-30346_144	AATCCAACTTTTGTCTTGACTAGT	down	-inf	4.7281e-42	5.09756e-53	149.913	0
542	PC-3p-18846_207	ACTAGTCAAGACAAAAGTTGGATT	down	-inf	1.0078e-50	3.54475e-64	182.173	0
543	PC-3p-28348_151	ATATCTCATTTTCAACTATCC	up	inf	7.2327e-13	6.25567e-17	0	63.3843
544	PC-5p-262536_20	CATCCATGTCTGGGGCGCCGTCGC	down	-inf	1.5351e-05	5.90794e-06	15.181	0
545	PC-3p-56156_88	AACGGCACCACGGCCGTGGACGCC	down	-inf	6.4598e-15	8.30709e-18	49.3384	0
546	PC-3p-115945_48	ACCATGTGGCAGTATATACT	up	inf	5.6053e-05	9.5944e-06	0	19.986
547	PC-3p-265612_20	TTATAGACGGCAAAGTATGAGAT	up	inf	0.00031397	0.000128764	0	15.9888
548	PC-3p-26255_161	TGTTAGTTAAATCTTTGGTC	up	inf	1.9574e-08	1.15011e-10	0	38.83
549	PC-3p-294134_17	CGACTGGCTTCTATCTTGTT	down	-inf	5.2471e-05	2.94162e-05	13.2834	0
550	PC-3p-15592_240	TGATTTTCCTCTATAAGCGCACC	down	-inf	7.7375e-32	9.04277e-40	111.96	0
551	PC-3p-130411_43	TACAAGATTCTGGGAGAAGCT	down	-inf	3.9808e-07	4.78594e-08	20.8739	0
552	PC-5p-48321_99	TAAACCGGATTTTTCTGAAGCACC	up	inf	0.0023229	0.0015916	0	11.4206
553	PC-3p-23957_172	TGAATTTATGTTGAATTTTCT	down	-inf	8.1481e-31	2.2432e-38	108.165	0
554	PC-5p-25929_162	TATTGCAGTATGGCAGGCACACGA	down	-inf	1.4237e-20	3.96922e-25	70.2123	0
555	PC-3p-336532_14	TGAATTTATGTCTAATTTTCTC	down	-inf	1.5351e-05	5.90794e-06	15.181	0
556	PC-5p-154256_36	AGCTTCAATCCATTCGGAATAGTG	down	-inf	5.2471e-05	2.94162e-05	13.2834	0
557	PC-3p-7345_424	TTGATTTTCCTCTATAAGCGCACC	down	-inf	4.3023e-44	8.28121e-56	157.503	0
558	PC-3p-57686_86	ATTGACCCAACTGCAGGTGCA	up	inf	0.0038621	0.00294561	0	10.2785
559	PC-3p-42632_110	TTAGGAACATGTGTGCTCTCTTGT	down	-inf	3.4642e-25	4.70072e-31	87.291	0
560	PC-3p-72763_71	CTCTTTAGTGCCGGTTGTAGAACC	down	-inf	2.4677e-12	1.13977e-14	39.8503	0
561	PC-5p-30373_144	GCGTGACTGGGAGCTAGGTCGCC	up	inf	1.469e-06	3.53953e-08	0	28.5515
562	PC-5p-310700_16	TTAGTTGGCACTCAAATGGAT	up	inf	6.2649e-06	4.12252e-07	0	25.1253
563	PC-5p-11252_305	AAGACCGATTGTGGCGGGAGC	up	inf	2.726e-07	5.66206e-09	0	32.5487
564	PC-3p-127382_44	GAATTTAGGTCGAATTTTCT	down	-inf	3.5569e-08	1.93045e-09	24.6692	0
565	PC-5p-226271_24	TGCACCTATAGAGGAAATTGGAC	down	-inf	1.5351e-05	5.90794e-06	15.181	0
566	PC-3p-98540_55	TTGGTAATTGATGACAATCTC	down	-inf	1.3386e-06	2.38301e-07	18.9763	0
567	PC-3p-103647_53	ATGATAACACCCTTAAAGACTCTT	up	inf	1.2975e-05	1.43414e-06	0	23.4122
568	PC-5p-56893_87	TTAGAGATTTCAATGTGGATT	up	inf	0.018323	0.0192149	0	6.85236
569	PC-5p-226410_24	TAGGATAATTCGCTTTTTGGTAC	down	-inf	0.00018088	0.000146465	11.3858	0
570	PC-5p-133455_42	ATAATTGTCAGAGAAATGGAT	down	-inf	2.6796e-11	2.82609e-13	36.055	0
571	PC-3p-79602_66	CCCGGCAGTTAGGTAAAGTCACA	down	-inf	2.6796e-11	2.82609e-13	36.055	0
572	PC-5p-118872_46	GGTTTGAGGGCCGAAATCGGAAGC	down	-inf	4.5212e-06	1.18654e-06	17.0787	0
573	PC-3p-60094_83	CCTGACTTATAAGTCACCTGACC	up	inf	0.00011701	3.48372e-05	0	18.273
574	PC-5p-8594_375	TGGATGACACGTGACATTTAC	up	inf	1.9046e-27	3.90688e-38	0	145.042
575	PC-5p-18866_207	GCCTTTAAGGCACCTGCCTTT	up	inf	2.1246e-10	1.30195e-13	0	49.6796
576	PC-3p-175567_32	AAGTAGTACTTTTTGGCCAGAGCT	down	-inf	3.9808e-07	4.78594e-08	20.8739	0
577	PC-3p-29687_146	TCATTTGGTTGAATTAGGGA	up	inf	4.7939e-12	7.55626e-16	0	58.8161
578	PC-3p-69977_73	TTGACCCAACTGCAGGTGCA	up	inf	1.8698e-06	6.5127e-08	0	27.9805
579	PC-3p-118437_47	TTGGTCCCTGTTGGTGGCACCAAC	down	-inf	0.00018088	0.000146465	11.3858	0
580	PC-5p-263798_20	GGTTCATGGCACAAACTGATACT	down	-inf	1.5351e-05	5.90794e-06	15.181	0
581	PC-3p-161005_35	TGTCCGGACAGCTGTGGTAGTGTT	down	-inf	4.5212e-06	1.18654e-06	17.0787	0
582	PC-3p-176780_32	CCTTTGGTCTCGGTTCGTGGCACC	down	-inf	5.2471e-05	2.94162e-05	13.2834	0
583	PC-3p-225558_24	CAGTGACCCAACTGCACCCTG	down	-inf	3.9808e-07	4.78594e-08	20.8739	0
584	PC-3p-74258_70	AAGAAAAGCCTGATTTATTTCTCT	up	inf	0.014075	0.0192149	0	7.42339
585	PC-5p-105283_52	GCGCTGCCCTGTGAGCCTGC	down	-inf	8.127e-12	5.67548e-14	37.9526	0
586	PC-3p-63723_79	CGTTACGAACCGGCACTAAAGGC	down	-inf	8.8462e-11	1.40723e-12	34.1574	0
587	PC-3p-99648_54	TGAATTTATGTCGAATTTTCT	down	-inf	1.0677e-08	3.87696e-10	26.5668	0
588	PC-5p-8345_384	TGGATAAAAGAAGATGTATC	up	inf	3.474e-18	1.5567e-24	0	93.0778
589	PC-5p-163138_35	CTGTAGTTTAGAGGAGCTCGAGAG	down	-inf	1.1881e-07	9.61181e-09	22.7716	0
590	PC-3p-102513_53	AAGTATTATGGAATTGAGGGA	up	inf	0.00014966	3.48374e-05	0	17.7019
591	PC-5p-61268_82	TAATTGACGCAGCCTCTATA	up	inf	0.001091	0.000469492	0	13.1337
592	PC-3p-135057_41	TTGAATTTCCTCTATAAGCGTATC	down	-inf	6.9497e-14	9.23159e-17	45.5431	0
593	PC-5p-83083_64	CATTTGAGCATCTGAGAAGC	up	inf	0.00031397	0.000128764	0	15.9888
594	PC-3p-127730_44	CTCTCCTGTAGAAATAGGCACCGA	up	inf	0.0083526	0.00547491	0	8.56545
595	PC-3p-70859_73	CTTACAAAAGTGAACGGAGGGAGT	up	inf	0.018323	0.0192149	0	6.85236
596	PC-5p-20905_191	ACATCCGAGGAGCTCTCACT	up	inf	2.726e-07	5.66206e-09	0	32.5487
597	PC-5p-23331_176	TTTGGACATCCGAGCAGCTCT	up	inf	1.9838e-11	9.74771e-15	0	55.3899
598	PC-3p-277054_19	TAGTACCGTTTGGTGGCACGAACC	down	-inf	1.5351e-05	5.90794e-06	15.181	0
599	PC-5p-228411_24	CTGGGCCGTACGGGCCTGCATCCT	down	-inf	3.9808e-07	4.78594e-08	20.8739	0
600	PC-5p-268862_20	GGCACTGTCGTACTACCCGGACA	down	-inf	1.5351e-05	5.90794e-06	15.181	0
601	PC-5p-341121_14	TTAAGAACCGCGACTAAAGGCCA	down	-inf	1.5351e-05	5.90794e-06	15.181	0
602	PC-5p-152836_37	CAGTTCTGTAACCGGCACTAAAGG	down	-inf	5.2471e-05	2.94162e-05	13.2834	0
603	PC-5p-132718_42	TTTTCTGAAGCACCGGTGCCTATT	up	inf	0.0064502	0.00547491	0	9.13648
604	PC-5p-264311_20	CGGTTGGTTGCATGAACCGGGACT	down	-inf	1.5351e-05	5.90794e-06	15.181	0
605	PC-3p-66163_77	ACAATTGCCAGAACTGAACTAGT	up	inf	1.6869e-07	2.92235e-09	0	33.6908
606	PC-3p-308851_16	TCTAATATTCTCTATAAGCGCATC	down	-inf	1.3386e-06	2.38301e-07	18.9763	0
607	PC-3p-108876_50	TCAAGGCCTGAAGCTAAGCAACGT	down	-inf	1.1881e-07	9.61181e-09	22.7716	0
608	PC-3p-82707_64	CTATTTCGAAAGACTTGAAGCGAA	down	-inf	7.5009e-13	2.28891e-15	41.7479	0
609	PC-3p-203006_27	TTGCCTATTTAGTGAACCATA	down	-inf	8.127e-12	5.67548e-14	37.9526	0
610	PC-3p-279175_19	AGGAATGTGATTTCATGATGAATT	down	-inf	3.9808e-07	4.78594e-08	20.8739	0
611	PC-3p-27543_155	GGCACGAACCGGTACTAAAGGCTC	down	-inf	1.3404e-21	1.60045e-26	74.0076	0
612	PC-3p-5550_520	AATGTCACGTGTCATTCATC	up	inf	1.6868e-24	9.34728e-34	0	128.482
613	PC-3p-224619_25	GAATTATTCTATCAGGACTCCGTT	down	-inf	3.2123e-09	1.73735e-10	28.4645	0
614	PC-3p-140102_40	TTATGAATTTAGGTTGAATTT	down	-inf	3.9808e-07	4.78594e-08	20.8739	0
615	PC-3p-3862_678	AAATGTCACGTGTCATTCATC	up	inf	1.6578e-14	2.3535e-19	0	72.5208
616	PC-3p-405825_11	TCGAATTTTCTCTATAAGCACGTC	down	-inf	3.9808e-07	4.78594e-08	20.8739	0
617	PC-5p-124680_45	CCTTTGGTCCCGATTGGTGGCATC	down	-inf	1.5351e-05	5.90794e-06	15.181	0
618	PC-3p-48762_98	TTGTCCACACTTAGACACTACAACC	down	-inf	3.2772e-26	1.8952e-32	91.0863	0
619	PC-3p-220281_25	AGGCCCGTACGGCCCAGTAGGC	down	-inf	0.00018088	0.000146465	11.3858	0
620	PC-3p-190189_29	TTCATCGGCAATGATGTGGTA	down	-inf	6.4598e-15	8.30709e-18	49.3384	0
621	PC-5p-221477_25	TATACCCGTTCATCGGCTCC	up	inf	0.023909	0.0363421	0	6.28133
622	PC-5p-56851_87	CTGTAAATTTATATAAGAGC	up	inf	8.8384e-10	1.47726e-12	0	46.2534
623	PC-3p-206927_27	CAAGGCCTTAAGCTAAGCAACGTG	down	-inf	5.2471e-05	2.94162e-05	13.2834	0
624	PC-3p-34220_131	AAATTTACAGTCAAACTTGGATCT	down	-inf	2.4677e-12	1.13977e-14	39.8503	0
625	PC-3p-97429_55	CAAGTTTTTTCGGATGGAGGAAGT	up	inf	0.00040232	0.000249043	0	15.4178
626	PC-5p-310053_16	ATCAACTCATTTGGACATTTGAGC	down	-inf	1.5351e-05	5.90794e-06	15.181	0
627	PC-3p-168247_34	CGAGCTGTTTCTCTGCTAGCT	up	inf	0.0018042	0.000863119	0	11.9916
628	PC-3p-28601_150	GTCCCGGGCAACCCACCA	up	inf	5.6057e-07	1.05203e-08	0	30.8356
629	PC-3p-208818_27	TTGAATTTCCTCTATAAGCGCATA	down	-inf	6.9497e-14	9.23159e-17	45.5431	0
630	PC-5p-121583_46	CGCAAACCCGAGCGGTAAAAGAGA	down	-inf	1.1881e-07	9.61181e-09	22.7716	0
631	PC-3p-313885_16	TTGAATTTCCTCTATAAGCG	down	-inf	0.00063064	0.000729257	9.48816	0
632	PC-3p-50378_96	TGAATTTATGTTGAATTTTCTC	down	-inf	7.5009e-13	2.28891e-15	41.7479	0
633	PC-3p-106901_51	CCTCCAGTCGGCCTGCTGTGGGCC	down	-inf	2.4677e-12	1.13977e-14	39.8503	0
634	PC-5p-322526_15	TGTGAAACACTGTGTGAGAG	down	-inf	4.5212e-06	1.18654e-06	17.0787	0
635	PC-5p-153580_37	TAGTACCGATTCGTGCCACGAACC	down	-inf	0.00018088	0.000146465	11.3858	0
636	PC-5p-153384_37	ATGTCCTTTGATGCTGGTTCGACC	down	-inf	5.2673e-18	5.44758e-22	60.7242	0
637	PC-5p-80191_66	TATTGCAGGATGGCAGGCACACGA	down	-inf	1.3386e-06	2.38301e-07	18.9763	0
638	PC-3p-268699_20	CGTTATGAACTGGCGCTAAAGCCC	down	-inf	1.5351e-05	5.90794e-06	15.181	0
639	PC-5p-55136_89	TGGACTTATGTGCAGCTCTC	up	inf	2.1108e-05	2.69066e-06	0	22.2702
640	PC-3p-200500_28	ACGGATGACAAAGATTCTTTGCC	up	inf	5.6053e-05	9.5944e-06	0	19.986
641	PC-5p-120727_46	AGATAAGGTAGTAATAATGTCATAA	down	-inf	1.1881e-07	9.61181e-09	22.7716	0
642	PC-5p-66875_76	GAAACGTATTGTGACGGTGAACCC	up	inf	0.010833	0.010227	0	7.99442
643	PC-3p-125443_44	TGAATTTATGTTGAATTTT	down	-inf	5.2471e-05	2.94162e-05	13.2834	0
644	PC-3p-100319_54	TTGGATTTCCTCTATAAGCGCATC	down	-inf	4.5212e-06	1.18654e-06	17.0787	0
645	PC-3p-94076_57	ATCGGTGGTAGATTCCTATT	down	-inf	2.2822e-13	4.59694e-16	43.6455	0
646	PC-3p-40026_115	AAAGGCAGTTCCCTTAAGGCA	down	-inf	0.00018088	0.000146465	11.3858	0
647	PC-5p-11017_311	CATTTGGACTTATGTGCAGC	up	inf	2.5171e-15	1.78162e-20	0	77.089
648	PC-3p-213_10277	GGGAAAAGAAGGAGTAACGAC	up	inf	0	1.34175e-289	0	1117.51
649	PC-3p-4497_605	TTGATTTTCCTCTATAAGCGCATC	down	-inf	3.6752e-74	1.62481e-94	269.464	0
650	PC-3p-65112_78	CGTTACGAACCGGCACTAAAGACC	down	-inf	2.2822e-13	4.59694e-16	43.6455	0
651	PC-5p-59239_84	AGTGGCACTAGTTCAGGCTGTTGA	down	-inf	2.5107e-31	4.50388e-39	110.063	0
652	PC-5p-16555_229	TGGTCCCGTTTGGTGACATGAACC	down	-inf	3.2772e-26	1.8952e-32	91.0863	0
653	PC-3p-182431_31	CGCTCGTAAGGAGCGGTAGTACCG	down	-inf	1.1881e-07	9.61181e-09	22.7716	0
654	PC-5p-46106_103	CGCGCTGCCCTGTGAGCCTGC	down	-inf	6.9497e-14	9.23159e-17	45.5431	0
655	PC-3p-73230_71	TATGAATTTAGGTTGAATTTTCT	down	-inf	1.9716e-15	1.6682e-18	51.236	0
656	PC-5p-47353_101	CTGTAGTTGAGAGGAGCTCGAGA	down	-inf	6.9497e-14	9.23159e-17	45.5431	0
657	PC-5p-128918_43	ATGCTTGCAGCGCATAGTAATGCC	down	-inf	1.3386e-06	2.38301e-07	18.9763	0
658	PC-3p-58252_85	ATCTGGACAAATCTAAGACA	down	-inf	1.1881e-07	9.61181e-09	22.7716	0
659	PC-3p-61515_82	GTCACCAACCGGGACCAAAGGCC	down	-inf	2.4677e-12	1.13977e-14	39.8503	0
660	PC-3p-44994_105	TTGCCGTAGGCATAGCCCTGC	up	inf	2.1108e-05	2.69066e-06	0	22.2702
661	PC-3p-72285_72	AGGTTGTATTTTCTCTATAGGCGC	down	-inf	6.0212e-16	3.35e-19	53.1337	0
662	PC-5p-143273_39	TTGGAGAGATTCCACTATGAA	down	-inf	1.5351e-05	5.90794e-06	15.181	0
663	PC-3p-190931_29	GTGGTCCATAGTGGAATCTCTATA	down	-inf	2.4677e-12	1.13977e-14	39.8503	0
664	PC-3p-56113_88	GGCACTTAGAACTTTTGTCAATG	up	inf	0.00011701	3.48372e-05	0	18.273
665	PC-3p-160040_35	GTGGCAATTCTGAGAGAAGCTGG	up	inf	0.00040232	0.000249043	0	15.4178
666	PC-3p-293454_18	ATATGGATATGGCATATACTTGAT	down	-inf	1.5351e-05	5.90794e-06	15.181	0
667	PC-5p-58963_84	TTTCATCGAAAAATAACATCCGAG	down	-inf	6.9497e-14	9.23159e-17	45.5431	0
668	PC-3p-148172_38	TCATTTGGTTGAATTGGGGA	up	inf	0.00084937	0.000483297	0	13.7047
669	PC-5p-133144_42	AATAGGTGCTTTTAGAGCTTTT	down	-inf	1.0677e-08	3.87696e-10	26.5668	0
670	PC-3p-185787_30	AAGTTGATAGGAACTCATGAAAAT	down	-inf	5.2471e-05	2.94162e-05	13.2834	0
671	PC-5p-19222_204	TGTGAAACACTGTGTGAGAGA	down	-inf	4.3678e-21	7.97031e-26	72.11	0
672	PC-3p-98625_55	CCACGACGAGTAAATCAGAA	up	inf	0.00011701	3.48372e-05	0	18.273
673	PC-3p-211697_26	GAATTTAGGTTGAATTCTCTCTA	down	-inf	4.5212e-06	1.18654e-06	17.0787	0
674	PC-5p-61246_82	TCTGTAAATAAATATAAGATC	down	-inf	2.4677e-12	1.13977e-14	39.8503	0
675	PC-3p-36501_124	TTGCCATAGGCATAGCCCTGC	up	inf	7.5351e-09	3.25529e-11	0	41.1141
676	PC-5p-46643_102	TCTGTAAATTTATATAAGAGC	up	inf	0.0014024	0.000469492	0	12.5627
677	PC-3p-75701_69	CGAACGGAGGGAGTACATACTATC	down	-inf	2.2822e-13	4.59694e-16	43.6455	0
678	PC-3p-99417_54	ATTCCCAGATTCTGGCAAAAGAAC	up	inf	0.018323	0.0192149	0	6.85236
679	PC-3p-49534_97	GCCCGGCATTTAGGTAAAGTCACA	down	-inf	1.4237e-20	3.96922e-25	70.2123	0
680	PC-5p-34793_129	CTTGTCGCAGATATGAATGTATC	down	-inf	2.118e-14	4.13663e-17	47.4408	0
681	PC-3p-165828_34	TTATGAATTTAGGTCGAATTTT	down	-inf	4.5212e-06	1.18654e-06	17.0787	0
682	PC-3p-13926_261	CTATCCGGGACTCCATTCCAGAAC	down	-inf	2.2665e-33	7.32001e-42	117.653	0
683	PC-5p-267240_20	TATGGCCTTGTACAATGGAAG	down	-inf	0.00063064	0.000729257	9.48816	0
684	PC-5p-200248_28	ATAGGATAATTCGCTTTTTGGTAC	down	-inf	0.00063064	0.000729257	9.48816	0
685	PC-5p-76208_68	TTTTGCCCAGAGACAACCAAC	up	inf	0.00066169	0.000483297	0	14.2757
686	PC-3p-25772_163	ACTTAAGATATGTTCCCTCACATT	down	-inf	5.2673e-18	5.44758e-22	60.7242	0
687	PC-3p-44988_105	TCTTCTGTAGAAATAGGCACCGGT	up	inf	0.0018042	0.000863119	0	11.9916
688	PC-3p-63094_80	CGAACCGGGACAGATGGGCCTCC	up	inf	0.0005158	0.000249044	0	14.8468
689	PC-3p-115580_48	TTGAATTTTCTCTATAAGCGCACC	down	-inf	3.2123e-09	1.73735e-10	28.4645	0
690	PC-3p-157852_36	TACACCTGACCGCGTCTCCCTC	down	-inf	5.2471e-05	2.94162e-05	13.2834	0
691	PC-3p-100612_54	CTATTCCGAATGACTTGAAGCAAA	down	-inf	9.6839e-10	3.48913e-11	30.3621	0
692	PC-3p-48449_99	TGAATTTCCTCTATAAGTGCATC	down	-inf	2.118e-14	4.13663e-17	47.4408	0
693	PC-5p-68047_75	TTACTTGTCTCTGAAATGGATGT	up	inf	0.0001915	6.68338e-05	0	17.1309
694	PC-5p-99557_54	TTTTGACCATAGATCTAACTAATA	down	-inf	1.721e-17	2.7128e-21	58.8266	0
695	PC-5p-212708_26	ACTGGGCCGTACGGGCCTGCATC	down	-inf	3.5569e-08	1.93045e-09	24.6692	0
696	PC-3p-326958_15	ATTTCCGCGACAAATAATTCC	down	-inf	0.00018088	0.000146465	11.3858	0
697	PC-3p-15949_236	ACTGTATTAGCCATCCGTGTGCCT	down	-inf	9.2005e-80	7.7066e-102	290.338	0
698	PC-5p-3475_734	TGAGACGATATCTCCCCATAC	down	-inf	0	8.18868e-124	352.959	0
699	PC-3p-248_8607	GGAAAAGAAGGAGTAACGAC	up	inf	0	0	0	2159.06
700	PC-5p-58157_85	TACAGACGGCAAAGTATGTCTTC	up	inf	0.00014966	3.48374e-05	0	17.7019
701	PC-5p-320584_16	CTGCTATGTACGACACTTCCTGT	up	inf	0.00066169	0.000483297	0	14.2757
702	PC-3p-50452_96	TTAGTTGGAGGCTCAAATAACCC	up	inf	2.6933e-05	2.69069e-06	0	21.6991
703	PC-3p-166707_34	GACAGCTATTTTCGGACGGAGGGG	up	inf	9.1522e-05	1.82406e-05	0	18.844
704	PC-5p-53290_92	TCGAGATACAAAAATGACAAA	up	inf	0.0083526	0.00547491	0	8.56545
705	PC-3p-177974_32	TCTTCTGTAGAAATAGGCACCGG	up	inf	0.0038621	0.00294561	0	10.2785
706	PC-3p-26923_157	ACATACGGAGCAAAATGAGTGAAT	up	inf	0.00014966	3.48374e-05	0	17.7019
707	PC-3p-79163_66	TAAATTTCCTCTATAAGCGCATC	down	-inf	9.6839e-10	3.48913e-11	30.3621	0
708	PC-5p-157388_36	TTGAAGGCTGTTTCCATTAACC	down	-inf	3.5569e-08	1.93045e-09	24.6692	0
709	PC-3p-112570_49	TGGCTGAGAGCTGCACATAAG	up	inf	1.8698e-06	6.5127e-08	0	27.9805
710	PC-5p-221624_25	TAGCTCTCGGCAAAAAAGACAAAT	down	-inf	1.5351e-05	5.90794e-06	15.181	0
711	PC-5p-260563_21	TAAGGGATTTCAAAATGGACT	down	-inf	1.3386e-06	2.38301e-07	18.9763	0
712	PC-3p-45166_105	TTGAATTTCCTCTATAAGCGCATT	down	-inf	5.2673e-18	5.44758e-22	60.7242	0
713	PC-5p-85988_62	GTCTCGGAAATGAATGTATC	up	inf	0.00011701	3.48372e-05	0	18.273
714	PC-3p-37850_121	AGACACTTATTTTAGGACAGA	up	inf	0.0029937	0.00159161	0	10.8496
715	PC-3p-108507_50	TCCCAAGATATGTTTCGAAT	up	inf	0.0014024	0.000469492	0	12.5627
716	PC-3p-49931_97	TCTGTAGAAATAGGCACCGGTGC	up	inf	0.0018042	0.000863119	0	11.9916
717	PC-3p-74679_70	GTTCGGGCAGCTGCGGTAGTGCT	down	-inf	7.7375e-32	9.04277e-40	111.96	0
718	PC-3p-196200_29	GAATTTAGGTTGAATTCTCT	down	-inf	0.00063064	0.000729257	9.48816	0
719	PC-5p-110928_50	TTTAGTCCCGGTTGGTGGCACC	down	-inf	4.5212e-06	1.18654e-06	17.0787	0
720	PC-3p-317688_16	CTTTGGTCTCGGTTCGTGGCACC	down	-inf	1.5351e-05	5.90794e-06	15.181	0
721	PC-5p-286095_18	ATTTGGAGGATATGCAAGATGAG	down	-inf	2.9246e-10	7.00717e-12	32.2597	0
722	PC-3p-286307_18	CATTTTGTATATTTATGTTGGACC	down	-inf	1.5351e-05	5.90794e-06	15.181	0
723	PC-5p-153092_37	GAGACCCGTACTCATGAATGACAC	up	inf	0.0023229	0.0015916	0	11.4206
724	PC-5p-23658_174	TGAAACACTGTGTGAGAGAAG	down	-inf	1.9716e-15	1.6682e-18	51.236	0
725	PC-5p-110045_50	TAGCTCTCTGCAAAAAAGACAAAT	down	-inf	1.1881e-07	9.61181e-09	22.7716	0
726	PC-5p-302247_17	GAAGTGGTTTAGACTGCACAGAGC	down	-inf	1.3386e-06	2.38301e-07	18.9763	0
727	PC-3p-61273_82	TTGAATTTCCTCTGTAAGCGCATC	down	-inf	5.2673e-18	5.44758e-22	60.7242	0
728	PC-3p-147870_38	ACCAGGACTAATGTGAATATTGCC	down	-inf	9.6839e-10	3.48913e-11	30.3621	0
729	PC-3p-221592_25	CCGTTACGAACCGGCACTAAAGAC	down	-inf	5.2471e-05	2.94162e-05	13.2834	0
730	PC-5p-7652_411	ATGGATAAAAGAAGATGTATC	up	inf	1.8043e-09	2.72588e-12	0	44.5403
731	PC-5p-179296_31	ATGAATAAAAAGAGGATGTATCT	up	inf	0.00040232	0.000249043	0	15.4178
732	PC-5p-230487_24	CACGCTGCCCTGTGAGTCTGC	down	-inf	5.2471e-05	2.94162e-05	13.2834	0
733	PC-5p-65204_78	ACATGTACCGTCGGTGTCGGACA	down	-inf	4.5212e-06	1.18654e-06	17.0787	0
734	PC-5p-88903_60	TGGACATCTGAGTAGCTCTCAGC	up	inf	0.00024514	6.68338e-05	0	16.5599
735	PC-5p-124304_45	AGCATCTGAGAAGCTCTCGGC	up	inf	0.010833	0.010227	0	7.99442
736	PC-3p-134914_41	GCCACTTGTCGCAACCTGGGAGTT	up	inf	0.018323	0.0192149	0	6.85236
737	PC-5p-88621_60	TAGAGATTTCAATGTGGATT	up	inf	0.018323	0.0192149	0	6.85236
738	PC-3p-116492_47	TGAATTTCCTCTATAAGCGCATT	down	-inf	8.127e-12	5.67548e-14	37.9526	0
739	PC-5p-67997_75	TGTCTCGGAAATGAATGTATC	up	inf	0.0083526	0.00547491	0	8.56545
740	PC-5p-52620_93	TTTGACTGTAAATTTAACTAGC	down	-inf	1.2934e-71	2.23635e-91	259.975	0
741	PC-5p-47271_101	TTTACGCGTCATGGTTTTAGT	up	inf	7.9838e-06	4.12252e-07	0	24.5543
742	PC-3p-48642_99	TTATGAATTTAGGTTGAATTTT	down	-inf	8.127e-12	5.67548e-14	37.9526	0
743	PC-5p-60905_82	TTGCTCGAGATACAAAAATGA	up	inf	0.0005158	0.000249044	0	14.8468
744	PC-5p-19389_202	AACATCCGAGGAGCTCTCACT	up	inf	9.1522e-05	1.82406e-05	0	18.844
745	PC-3p-225726_24	ATAGAATTGTAAAACAAATGAGGC	up	inf	0.004988	0.00294563	0	9.70751
746	PC-5p-65305_78	GAAACACTGTGTGAGAGAAG	down	-inf	5.2471e-05	2.94162e-05	13.2834	0
747	PC-3p-57593_86	TTGAATTTCCTCTATAAGCGC	down	-inf	2.6796e-11	2.82609e-13	36.055	0
748	PC-5p-1547_1413	CGTTTCTCCTTCTTTTCCTTG	up	inf	2.3212e-28	3.33642e-39	0	150.181
749	PC-3p-169295_33	ATTGATTATGAATTTAGGTTGAAT	down	-inf	0.00063064	0.000729257	9.48816	0
750	PC-3p-372048_13	AACACAAACCGGTACTAAAGGGGC	down	-inf	1.5351e-05	5.90794e-06	15.181	0
751	PC-5p-40001_115	GTGAAACACTGTGTGAGAGA	down	-inf	2.9246e-10	7.00717e-12	32.2597	0
752	PC-3p-94516_57	TAATTTTCCTCTATAAGCGCATC	down	-inf	8.8462e-11	1.40723e-12	34.1574	0
753	PC-3p-130362_43	GACCCACAGGGCAGTGCGCC	down	-inf	1.5351e-05	5.90794e-06	15.181	0
754	PC-3p-35125_128	ATTCCAAAAGGTTTGAAGCTAAT	down	-inf	1.1926e-23	2.60221e-29	81.5981	0
755	PC-5p-94367_57	GTAACCGGCACTAAAGGGTGGGGA	down	-inf	3.2123e-09	1.73735e-10	28.4645	0
756	PC-5p-136913_41	ATGTGACTTGACTTAACTGCC	down	-inf	6.9497e-14	9.23159e-17	45.5431	0
757	PC-3p-128202_43	CAGGCCCGTACGGCCCAGTAGGC	down	-inf	2.6796e-11	2.82609e-13	36.055	0
758	PC-3p-240790_23	AGCCCGTATCTCCCCTGACGTGC	down	-inf	3.9808e-07	4.78594e-08	20.8739	0
759	PC-3p-37331_122	TTCCAAAATGCTTGAAGCGAAT	down	-inf	7.7375e-32	9.04277e-40	111.96	0
760	PC-3p-12918_276	TATCCGGGACTCCATTCCAGAAC	down	-inf	2.0499e-35	2.65389e-44	125.244	0
761	PC-3p-351854_13	AACCGGGACTAAAGAGGGGCATT	down	-inf	1.5351e-05	5.90794e-06	15.181	0
762	PC-3p-102264_53	TAACGAAGCATTGCACCTCTTTT	down	-inf	2.9246e-10	7.00717e-12	32.2597	0
763	PC-3p-127716_44	GATTTTGGACCTGAATGACACACT	down	-inf	1.3386e-06	2.38301e-07	18.9763	0
764	PC-5p-104761_52	AAACGACGTTTTTTGTGGCTTGT	down	-inf	3.5569e-08	1.93045e-09	24.6692	0
765	PC-5p-278824_19	TAAGAACCTCGACTAAAGGCCCGT	down	-inf	4.5212e-06	1.18654e-06	17.0787	0
766	PC-5p-122405_45	CATTTGAGCAGCTCTTGGCA	up	inf	7.1612e-05	1.82405e-05	0	19.415
767	PC-3p-120720_46	TTGAATTTCCTTTATAAGCGCATC	down	-inf	1.3386e-06	2.38301e-07	18.9763	0
768	PC-5p-87199_61	GTTTGACCTTACACTGCTAGCGGG	down	-inf	1.721e-17	2.7128e-21	58.8266	0
769	PC-5p-113500_48	GGTTGGTGGCTTGAACCGGGACC	up	inf	0.018323	0.0192149	0	6.85236
770	PC-5p-112714_49	GCGCTACCGCCGCTGCCCGGACA	down	-inf	3.5569e-08	1.93045e-09	24.6692	0
771	PC-3p-91878_58	AGACCCACAGGGCAGTGTGCC	down	-inf	4.5212e-06	1.18654e-06	17.0787	0
772	PC-5p-11177_307	TGCCTTTAAGGCACCTGCCTTT	up	inf	2.726e-07	5.66206e-09	0	32.5487
773	PC-3p-441994_10	TCATCGGCAATGATGTGGCA	down	-inf	1.3386e-06	2.38301e-07	18.9763	0
774	PC-5p-83976_63	TGTCACAGTTATGGATGTATC	down	-inf	1.5351e-05	5.90794e-06	15.181	0
775	PC-5p-2644_921	GATAAGGTAGTAATAATGTCATA	down	-inf	0	3.09601e-178	508.565	0
776	PC-3p-398076_11	GGCCCACTGGGCAGCGCGCC	down	-inf	3.9808e-07	4.78594e-08	20.8739	0
777	PC-3p-149888_38	TTGAATTTCTTCTATAAGCGCATC	down	-inf	0.00063064	0.000729257	9.48816	0
778	PC-3p-192289_29	ATTCCTTAAGGCTTGAAGCGAACC	down	-inf	3.9808e-07	4.78594e-08	20.8739	0
779	PC-5p-53563_91	ACTTGTCTCGAAAATGGATGTATC	up	inf	0.010833	0.010227	0	7.99442
780	PC-3p-25474_164	GTTACGAACCGGCACTAAAGCCC	down	-inf	1.0654e-25	9.43869e-32	89.1887	0
781	PC-5p-27685_154	TTGGACATCCGAGCAGCTCT	up	inf	2.726e-07	5.66206e-09	0	32.5487
782	PC-5p-59787_83	CGAGATACAAAAATGACAAA	up	inf	6.2649e-06	4.12252e-07	0	25.1253
783	PC-5p-90612_59	TTGGTACAAAGTTCAGCAAGAGC	down	-inf	1.1881e-07	9.61181e-09	22.7716	0
784	PC-5p-52716_92	CGGAGTCCTGATAGGATAATTCAC	down	-inf	3.2123e-09	1.73735e-10	28.4645	0
785	PC-3p-40578_114	TGAATTTCCTCTATAAGC	down	-inf	1.0677e-08	3.87696e-10	26.5668	0
786	PC-5p-338658_14	ACCAGTGCTTATTTCTACAGGACA	down	-inf	1.5351e-05	5.90794e-06	15.181	0
787	PC-5p-113688_48	ATCTCTTAAATGGATGTAGCTAGC	up	inf	0.023909	0.0363421	0	6.28133
788	PC-3p-89834_59	TATCTGGACAAATCTGAGACA	down	-inf	5.2471e-05	2.94162e-05	13.2834	0
789	PC-3p-183251_31	ATATGGAGTGATGATTCTGGGAGA	down	-inf	3.5569e-08	1.93045e-09	24.6692	0
790	PC-5p-52872_92	AAATGAATTTGCTGATGGATACC	down	-inf	8.8462e-11	1.40723e-12	34.1574	0
791	PC-3p-133489_42	ATATACCGTTTGGAGTTGAAGACC	up	inf	0.0083526	0.00547491	0	8.56545
792	PC-5p-3886_674	TTTGTGGAAGAAATGACTGTCACT	down	-inf	0	1.0151e-151	432.66	0
793	PC-5p-6182_481	TTGCTCGAGATACAAAAATG	up	inf	4.1967e-19	6.34184e-26	0	98.2171
794	PC-3p-279895_19	AGTTGAATTTCCTCTAAGCGCATC	down	-inf	1.1881e-07	9.61181e-09	22.7716	0
795	PC-5p-224784_24	CGGTTGGTTACTTGAACCGGGACC	down	-inf	1.3386e-06	2.38301e-07	18.9763	0
796	PC-3p-284751_18	TGGTGAGGTCTCCTCGAGTGT	down	-inf	0.00063064	0.000729257	9.48816	0
797	PC-5p-124607_45	AAAACATTTGGACTTCTGTGCAGC	down	-inf	1.5351e-05	5.90794e-06	15.181	0
798	PC-5p-75914_69	CTGTTCACCTGTTAAATACT	up	inf	0.004988	0.00294563	0	9.70751
799	PC-5p-66411_77	AGCATCTGAGCAGCTCTCGGC	down	-inf	1.5351e-05	5.90794e-06	15.181	0
800	PC-5p-215288_26	AACCGGGACCAAAGGCCTCTTTT	down	-inf	1.3386e-06	2.38301e-07	18.9763	0
801	PC-5p-44973_105	TTGGACTTATGTGCAGCTCTC	up	inf	0.004988	0.00294563	0	9.70751
802	PC-5p-62978_80	AAGCGTCACATGGCACTTGACACC	up	inf	1.8698e-06	6.5127e-08	0	27.9805
803	PC-5p-84028_63	TTACTTGTCGTAGAAATGGATGT	up	inf	0.00040232	0.000249043	0	15.4178
804	PC-5p-131822_42	CAAGCCGACTGGGACTAATTGGCT	down	-inf	5.2471e-05	2.94162e-05	13.2834	0
805	PC-3p-36458_124	AGACCCACAGGGCAGTGCGCC	down	-inf	5.6258e-17	1.35092e-20	56.9289	0
806	PC-3p-165313_34	TTTTTGGTGAGAGCTCCTCAGAT	down	-inf	4.5212e-06	1.18654e-06	17.0787	0
807	PC-3p-238734_23	CATCTTGTGGAAATATTCTGT	down	-inf	3.9808e-07	4.78594e-08	20.8739	0
808	PC-5p-74487_70	AAGACCGATTGCGGCGGGAGC	down	-inf	5.2471e-05	2.94162e-05	13.2834	0
809	PC-5p-308354_16	CTTTAGTCCCGGTTGGAGCCACC	down	-inf	1.5351e-05	5.90794e-06	15.181	0
810	PC-5p-36544_124	GCTCCTCTGACGTACGGCGCACT	up	inf	7.1305e-07	1.9278e-08	0	30.2646
811	PC-3p-17590_219	ATCTGCCGATGACTTCTCGT	up	inf	2.5171e-15	1.78162e-20	0	77.089
812	PC-5p-152112_37	TAGCTTTAAGCCTTGAGGAATAGG	down	-inf	3.5569e-08	1.93045e-09	24.6692	0
813	PC-3p-117977_47	ATTCCTCAAGGCTTGAAGCGAACC	down	-inf	1.5351e-05	5.90794e-06	15.181	0
814	PC-3p-426540_10	CTATAATGCCATATCCATATTACC	down	-inf	1.3386e-06	2.38301e-07	18.9763	0
815	PC-3p-41069_113	TTTTTGCTGAGAGCTGCACA	up	inf	0.00011701	3.48372e-05	0	18.273
816	PC-3p-62955_80	TTCATGAACCGGGACTAATGGGCC	up	inf	0.0083526	0.00547491	0	8.56545
817	PC-5p-1060_2010	AGATAAGGTAGTAATAATGTCATA	down	-inf	0	0	1094.93	0
818	PC-3p-63539_79	CACCTGACTTATAAGTCACCTGAC	up	inf	0.010833	0.010227	0	7.99442
819	PC-3p-38667_119	AGTGAATGAGACCAAATTATATC	up	inf	0.00011701	3.48372e-05	0	18.273
820	PC-3p-53459_91	AGACGGCAAAGAGAGCTCTTTACC	up	inf	1.0177e-05	7.6749e-07	0	23.9832
821	PC-5p-85234_62	AGATAAGCTAGTAATAATGTCATA	down	-inf	9.6839e-10	3.48913e-11	30.3621	0
822	PC-3p-60430_83	TGAATTTCCTCTATAAGCGCACC	down	-inf	8.127e-12	5.67548e-14	37.9526	0
823	PC-3p-167282_34	TAGTCGCGTTTCTTCTGGCCAACC	down	-inf	5.2471e-05	2.94162e-05	13.2834	0
824	PC-3p-79063_66	AAAAAAGATGAAGTGGCAATTCT	up	inf	0.00040232	0.000249043	0	15.4178
825	PC-3p-19039_206	TTGTTAGTTAAATCTTTGGTC	up	inf	9.1522e-05	1.82406e-05	0	18.844
826	PC-3p-124460_45	AGAAGAACCAATTTACTGACC	up	inf	0.0038621	0.00294561	0	10.2785
827	PC-5p-86906_61	GGTTCGGCAACCGGCACTAAAGA	down	-inf	8.8462e-11	1.40723e-12	34.1574	0
828	PC-3p-17404_221	TTGAATTTCCTCTATAAGTGCATC	down	-inf	5.4594e-39	3.48964e-49	138.527	0
829	PC-3p-97462_55	TTGTATGTCGAGCAATGTTTC	up	inf	4.3889e-05	5.06963e-06	0	20.5571
830	PC-3p-27468_155	TTAATTTTCCTCTATAAGCGCATC	down	-inf	1.1267e-24	2.34107e-30	85.3934	0
831	PC-3p-69605_74	TTGAATTTCCTCTATAAGCGCATTT	down	-inf	8.127e-12	5.67548e-14	37.9526	0
832	PC-3p-148558_38	AGATTCTGGGAGAAGCTGGGTGG	down	-inf	4.5212e-06	1.18654e-06	17.0787	0
833	PC-3p-29371_147	AGGTTGAATTCTCTCTATAAGCGC	down	-inf	1.0654e-25	9.43869e-32	89.1887	0
834	PC-3p-18037_215	TTGAATTTCCTCTATAAGC	down	-inf	2.2822e-13	4.59694e-16	43.6455	0
835	PC-3p-184539_30	CCTTTAGTCGCGGTTCTTCTGGCC	down	-inf	5.2471e-05	2.94162e-05	13.2834	0
836	PC-5p-122301_45	AGCTCTACCGTAGCTGACCGGACA	down	-inf	2.6796e-11	2.82609e-13	36.055	0
837	PC-5p-88305_60	GCATCTGAGAAGCTCTCGGCA	up	inf	0.0014024	0.000469492	0	12.5627
838	PC-5p-4187_638	ATTGCTCGAGATACAAAAATG	up	inf	8.8384e-10	1.47726e-12	0	46.2534
839	PC-3p-96396_56	TGAATTTCCTCTATAAGCGC	down	-inf	1.1881e-07	9.61181e-09	22.7716	0
840	PC-5p-51766_94	TTTGGTACAAAGTTCAGCAAGAGC	down	-inf	2.2822e-13	4.59694e-16	43.6455	0
841	PC-5p-38440_119	ATTGCAGGATGGCAGGCACACGA	down	-inf	1.9716e-15	1.6682e-18	51.236	0
842	PC-3p-90585_59	ATATTACATACAGCAAAGTGAACT	up	inf	1.2975e-05	1.43414e-06	0	23.4122
843	PC-5p-280742_19	CACGCTGCCCTGTGGGTCTGC	down	-inf	0.00063064	0.000729257	9.48816	0
844	PC-5p-91077_59	TTGGTACAAAGTTCAGCAAGAGCC	down	-inf	1.0677e-08	3.87696e-10	26.5668	0
845	PC-5p-28781_150	TGTTTGAACATTTGAGGAGCT	up	inf	0.0005158	0.000249044	0	14.8468
846	PC-5p-15047_246	AGACCGATTGTGGCGGGAGC	up	inf	1.7537e-13	5.42673e-18	0	66.8105
847	PC-5p-123114_45	TAATGTAATACGTTTTTTGACACT	down	-inf	1.3386e-06	2.38301e-07	18.9763	0
848	PC-3p-26268_161	TTAAATTTCTTCTATAAGCGCATC	down	-inf	1.0654e-25	9.43869e-32	89.1887	0
849	PC-3p-94356_57	TACACCTGACCGCTTCTCTCTC	down	-inf	8.127e-12	5.67548e-14	37.9526	0
850	PC-3p-158743_35	GGTTGAATTCTCTCTATAGGCGC	down	-inf	1.1881e-07	9.61181e-09	22.7716	0
851	PC-5p-157617_36	ATGCACCTATAGAGGAAATTGGAC	down	-inf	5.2471e-05	2.94162e-05	13.2834	0
852	PC-5p-95307_57	TGCCCTGCCTAGAATCTGGCACTA	down	-inf	4.5212e-06	1.18654e-06	17.0787	0
853	PC-5p-36155_125	TACATGTACCGTCGGTGTCGGACA	down	-inf	2.2822e-13	4.59694e-16	43.6455	0
854	PC-3p-140803_40	GATGTAACTTACACCTGACC	down	-inf	1.3386e-06	2.38301e-07	18.9763	0
855	PC-5p-7517_416	TGTGAGGCTCGACCTGTCGGCATC	down	-inf	0	8.65179e-146	415.581	0
856	PC-5p-72092_72	TTTAGTGCCGGTTATGGAACC	up	inf	0.0023229	0.0015916	0	11.4206
857	PC-3p-214833_26	CACATGTCAGTGACCAACGTCAGA	down	-inf	5.2471e-05	2.94162e-05	13.2834	0
858	PC-3p-266431_20	TAGTCCCGGTTGGTTGGACGAACC	down	-inf	0.00063064	0.000729257	9.48816	0
859	PC-3p-42148_111	ATTTCCGTGACAAGTAATTCC	up	inf	0.0023229	0.0015916	0	11.4206
860	PC-3p-17181_223	ATTTCCGATACAAGTAATTCC	down	-inf	6.0212e-16	3.35e-19	53.1337	0
861	PC-3p-483680_8	TGGCACGAACCGGTACTAAAGGCT	down	-inf	1.5351e-05	5.90794e-06	15.181	0
862	PC-3p-99012_55	AGATACTTTGTGATTTGTGAATGC	up	inf	0.023909	0.0363421	0	6.28133
863	PC-5p-5907_497	ATATATTTTATTTGACTTTACACA	down	-inf	0	1e-304	871.013	0
864	PC-5p-20295_196	ATGGACAATTACGGTGAAATGTTC	down	-inf	5.4594e-39	3.48964e-49	138.527	0
865	PC-5p-196555_28	TTGGCTCGTCTCACTCAGGTC	down	-inf	0.00018088	0.000146465	11.3858	0
866	PC-5p-1180_1804	GATGGATGACACGTGACATT	up	inf	2.6385e-63	4.83274e-90	0	347.186
867	PC-3p-105749_52	TGAATTTATGTTGAATTCTCTCTA	down	-inf	3.6651e-24	1.1659e-29	83.4958	0
868	PC-5p-63586_79	AAATGGATAAAAAGAGATGTATC	up	inf	0.00024514	6.68338e-05	0	16.5599
869	PC-3p-302432_17	TTCCAAAAGGTTTGAAGCGAAT	down	-inf	3.2123e-09	1.73735e-10	28.4645	0
870	PC-5p-97313_56	ATATAATTTGGTCTCATTCACTTT	up	inf	0.018323	0.0192149	0	6.85236
871	PC-3p-344402_14	TTTCGAAATGCTTGAAGCGAAT	down	-inf	1.5351e-05	5.90794e-06	15.181	0
872	PC-5p-42367_110	ACACTACGAGATGTGAGCTAT	up	inf	0.0038621	0.00294561	0	10.2785
873	PC-5p-204509_27	ATGCCCTTATACAGGAAATTTGAC	down	-inf	1.3386e-06	2.38301e-07	18.9763	0
874	PC-3p-54972_89	CGATGTAACTTACACCTGACC	down	-inf	2.118e-14	4.13663e-17	47.4408	0
875	PC-3p-34538_130	CTAACATAAGCCAAATAGTGGAGC	down	-inf	4.9408e-19	2.19691e-23	64.5195	0
876	PC-3p-73946_70	AGGAATTGTAAGAAAATATAGAGT	up	inf	0.0038621	0.00294561	0	10.2785
877	PC-3p-238583_23	GCCATCAACCGGGACCAAAGGCC	down	-inf	1.5351e-05	5.90794e-06	15.181	0
878	PC-5p-227514_24	ACGGTATGGTATTTATTATGAGG	down	-inf	3.9808e-07	4.78594e-08	20.8739	0
879	PC-5p-41896_111	CATTCAAGGAGCTTGTGGCA	up	inf	4.3889e-05	5.06963e-06	0	20.5571
880	PC-5p-2792_877	CGTTTCTCCTTCTTTTCCTTGT	up	inf	3.474e-18	1.5567e-24	0	93.0778
881	PC-3p-125140_44	TTATGAATTTAGGTTGAATT	down	-inf	0.00063064	0.000729257	9.48816	0
882	PC-3p-1801_1253	TTTGTTATTTTTGGTGAGAGCTCC	down	-inf	0	3.47945e-229	654.683	0
883	PC-5p-124124_45	AACTCATTTGAGCATCTGAGAA	up	inf	0.0064502	0.00547491	0	9.13648
884	PC-3p-114196_48	TGGTAATTGATGACAATCTCTAT	down	-inf	2.4677e-12	1.13977e-14	39.8503	0
885	PC-5p-33369_133	TGCCCTTATACAGGAAATTTGACC	down	-inf	3.4642e-25	4.70072e-31	87.291	0
886	PC-3p-233601_23	TTGAATTTCCTCTATAAGCGCA	down	-inf	5.2471e-05	2.94162e-05	13.2834	0
887	PC-5p-165758_34	GTCACAAACCAGGACTAAAGGGCC	down	-inf	5.2471e-05	2.94162e-05	13.2834	0
888	PC-3p-37156_122	GGGAAAAGAAGGAGTAACGACT	up	inf	3.1566e-08	2.17587e-10	0	37.688
889	PC-3p-198953_28	GTGGCAATTCTGAGAAAATCTGG	up	inf	1.2975e-05	1.43414e-06	0	23.4122
890	PC-3p-93240_58	TGCTGAACTTCATACCAAAAAGC	down	-inf	2.9246e-10	7.00717e-12	32.2597	0
891	PC-5p-136564_41	GGAGTCCTGATAGGATAATTCAC	down	-inf	4.5212e-06	1.18654e-06	17.0787	0
892	PC-3p-112407_49	AGGCCCACTGGGCAGCGCGCC	down	-inf	0.00018088	0.000146465	11.3858	0
893	PC-3p-68611_75	CCCGGCAGTTGGGTAAAGTCACA	up	inf	0.004988	0.00294563	0	9.70751
894	PC-3p-100917_54	TGAATTTAGGTTGAATTCTCTCT	down	-inf	8.127e-12	5.67548e-14	37.9526	0
895	PC-3p-33970_131	TATCTGGACAAATCTAAGACA	down	-inf	6.4598e-15	8.30709e-18	49.3384	0
896	PC-5p-36005_125	CCAACCGGCACTAAAGAGTGGGGA	down	-inf	2.7875e-29	2.7714e-36	102.472	0
897	PC-3p-32898_135	TGTTATTTTTTGGTGAGAGCTCCT	down	-inf	2.4884e-56	1.68621e-71	203.047	0
898	PC-5p-150080_37	ATCTGCAGAACAAAAGAACAGA	up	inf	0.001091	0.000469492	0	13.1337
899	PC-3p-26809_158	TTGAATTTCCTCTATAAGCGCAT	down	-inf	5.6258e-17	1.35092e-20	56.9289	0
900	PC-5p-32351_137	TTAGAGATTTCACTATAGACT	down	-inf	3.9808e-07	4.78594e-08	20.8739	0
901	PC-3p-130655_43	ATCCAAGACAAGTAATTTAGAAC	up	inf	0.00024514	6.68338e-05	0	16.5599
902	PC-5p-27424_155	TCTGTAAACTAATATAAGACG	up	inf	0.00031397	0.000128764	0	15.9888
903	PC-5p-62566_80	TCCTGATGGATGACATGTGGCATT	up	inf	0.0038621	0.00294561	0	10.2785
904	PC-3p-253372_21	TCGAATTTCCTCTATGAGCGCATC	down	-inf	0.00063064	0.000729257	9.48816	0
905	PC-3p-54945_89	GCAGTACGTCAGGGGAGCCGAGT	up	inf	2.3804e-06	1.20126e-07	0	27.4094
906	PC-3p-253855_21	TTCAATTTCCTCTATAAGCGCATC	down	-inf	0.00063064	0.000729257	9.48816	0
907	PC-3p-66261_77	CCTTTAGTCCCGGTTGGTGCCACC	down	-inf	9.6839e-10	3.48913e-11	30.3621	0
908	PC-5p-81523_65	ACAATATAGAAGCCAGTC	up	inf	0.00040232	0.000249043	0	15.4178
909	PC-3p-106356_51	CAGGACTAATGTGAATATTGCCCC	down	-inf	3.2123e-09	1.73735e-10	28.4645	0
910	PC-5p-46753_102	CATTTGAGCATCTGAGCAGC	up	inf	0.00031397	0.000128764	0	15.9888
911	PC-5p-10323_326	TGTGATCGAGATATATTTGAC	down	-inf	1.0078e-50	3.54475e-64	182.173	0
912	PC-5p-81456_65	AGGTAGTAACTTAGACTAGTGTC	up	inf	0.0001915	6.68338e-05	0	17.1309
913	PC-3p-46127_103	CTTCTGTAGAAATAGGCACCGGT	up	inf	1.6547e-05	1.43416e-06	0	22.8412
914	PC-5p-252031_21	TCCTTTTCCAATGAACACT	down	-inf	7.5009e-13	2.28891e-15	41.7479	0
915	PC-3p-60357_83	AACAATTGCCAGAACTGAACTAGT	up	inf	1.469e-06	3.53953e-08	0	28.5515
916	PC-5p-78620_67	TATTTGGACATCTGAGTAGC	up	inf	0.0023229	0.0015916	0	11.4206
917	PC-5p-140224_40	CAAACCCGAGCGGTAAAAGAGAA	down	-inf	1.1881e-07	9.61181e-09	22.7716	0
918	PC-3p-16666_228	ATTCCTGAAGGCTTGAAGCTA	up	inf	0.00084937	0.000483297	0	13.7047
919	PC-3p-8080_394	CTATCCGGTACTCCATTCCAGAAC	down	-inf	4.5095e-43	2.05488e-54	153.708	0
920	PC-5p-57501_86	AACGAGACCGACTGCGGTGGGAGC	up	inf	0.018323	0.0192149	0	6.85236
921	PC-5p-84649_63	GATGGATTACACGTGACATT	up	inf	6.4696e-08	7.89762e-10	0	35.9749
922	PC-3p-60161_83	TATGAATTTAGGTTGAATTTT	down	-inf	8.127e-12	5.67548e-14	37.9526	0
923	PC-3p-16824_227	TTGAATTTCCTCTATAAGCGCACC	down	-inf	1.2636e-22	6.45312e-28	77.8029	0
924	PC-3p-322713_15	CCTTTAGTCCCGGTTGGTGCC	down	-inf	1.3386e-06	2.38301e-07	18.9763	0
925	PC-3p-243386_22	TAGTATCAGTTTGTGCCATGAACC	down	-inf	1.1881e-07	9.61181e-09	22.7716	0
926	PC-3p-160213_35	CAACCGGGACCAAAAGGCATCCA	down	-inf	1.0677e-08	3.87696e-10	26.5668	0
927	PC-5p-421935_11	GGTTCGTGGCTGAAACCGGGACT	down	-inf	3.9808e-07	4.78594e-08	20.8739	0
928	PC-5p-226567_24	TAGCTTTAAGCCTTGAGGAATAG	down	-inf	1.5351e-05	5.90794e-06	15.181	0
929	PC-3p-51112_95	TTTCATAGCAAAACTCTGCC	up	inf	2.9047e-09	9.35792e-12	0	43.3983
930	PC-5p-139154_40	GTGGGAATTTTAGTAGTAGCGCC	down	-inf	4.5212e-06	1.18654e-06	17.0787	0
931	PC-5p-5662_512	ACATTTGGACTTATGTGCAGCT	up	inf	3.3629e-14	8.82385e-19	0	70.8077
932	PC-5p-47718_100	GTACTGCAGGGCGCAGTTGGGCC	up	inf	6.2649e-06	4.12252e-07	0	25.1253
933	PC-5p-155833_36	TCTATGAATAAATATAAGAAC	down	-inf	1.5351e-05	5.90794e-06	15.181	0
934	PC-5p-2341_1012	TGATGGATGACACGTGACATT	up	inf	3.1197e-33	1.3268e-46	0	177.59
935	PC-3p-60177_83	CCTGTCAGTGACCCAACTGCGCC	up	inf	0.00040232	0.000249043	0	15.4178
936	PC-5p-32040_138	TGCTCGAGATACAAAAATGA	up	inf	1.469e-06	3.53953e-08	0	28.5515
937	PC-3p-71888_72	TGAATTTCCTCTATAAGCGCAT	down	-inf	2.9246e-10	7.00717e-12	32.2597	0
938	PC-3p-176242_32	GTGATTCTCGGAGAAGCTGGGGA	up	inf	0.0001915	6.68338e-05	0	17.1309
939	PC-3p-137169_41	AAACCGGGACCAAAGGGTGGCATT	down	-inf	9.6839e-10	3.48913e-11	30.3621	0
940	PC-5p-61238_82	ATTACTTGTCTCTGAAATGGATGT	up	inf	0.0064502	0.00547491	0	9.13648
941	PC-5p-63221_80	TCTGTAAACTAACATAAGAGC	up	inf	0.031281	0.0363422	0	5.7103
942	PC-3p-31078_141	CCAACTAAAATTGACATCCTC	up	inf	0.00031397	0.000128764	0	15.9888
943	PC-3p-1834_1238	GCTCCCCCTTCGAGCGTGGCC	down	-inf	4.9647e-67	1.8972e-85	242.897	0
944	PC-5p-2477_971	TGATGGATTACACGTGACATT	up	inf	0.014075	0.0192149	0	7.42339
945	PC-3p-144409_39	TTTTTATATTACGAGACAGAT	up	inf	0.00040232	0.000249043	0	15.4178
946	PC-5p-204380_27	AACGAAACCGACTCTGGCGGG	down	-inf	1.5351e-05	5.90794e-06	15.181	0
947	PC-5p-84684_63	AAAATGGATAAAAGAAGATGTATC	up	inf	0.023909	0.0363421	0	6.28133
948	PC-5p-125438_44	ACTCATTTGAGCATCTGAGAA	up	inf	0.004988	0.00294563	0	9.70751
949	PC-3p-24058_172	CGTCACGAACCGGCACTAAAGGCC	down	-inf	4.3678e-21	7.97031e-26	72.11	0
950	PC-3p-116737_47	GTCCGGATAGCTGTGGTAGTGTTA	down	-inf	3.573e-48	4.87418e-61	172.684	0
951	PC-5p-79091_66	GCCCTTATACAGGAAATTTGACC	down	-inf	2.9246e-10	7.00717e-12	32.2597	0
952	osa-miR168a-5p	TCGCTTGGTGCAGATCGGGAC	up	1.00031	0	4.78524e-111	3017.23	6035.78
953	tae-miR9664-3p_L-1	TGCAGTCCTCGATGTCGTAG	up	1.04163	9.7966e-05	6.91796e-05	83.4958	171.88
954	ata-miR9863a-3p_L-1_1ss9TC	GAGAAGGCAGATCATAATAGC	up	1.05885	5.1461e-41	3.95835e-42	937.43	1952.92
955	osa-miR444b.1_L-2R+1	TTGTCTCAAGCTTGCTGCCT	up	1.07479	0.0020555	0.00159397	47.4408	99.9302
956	PC-3p-14221_257	GACGAACACAGACCAACCAGA	up	1.07479	0.040922	0.0459894	20.8739	43.9693
957	PC-5p-23102_177	AGAGATTTCAATGTGAACTACAT	up	1.07479	0.032742	0.0418766	22.7716	47.9665
958	tae-MIR9783-p3_2ss4AG17AC	ATAGGCACCGGTGCTTCAGA	up	1.09341	0.0029919	0.00359702	41.7479	89.0806
959	tae-miR9676-5p	TGGATGTCATCGTGGCCGTACA	up	1.11544	0.00035145	0.000398987	56.9289	123.342
960	tae-MIR9672b-p5	TGAAGGCGATGCTTAATGACA	up	1.11592	1.3562e-51	3.9393e-53	1012.39	2194.18
961	bdi-MIR7757-p5_2ss6AG23TA	TTTATGAGCTCATTGAAGTAACA	up	1.13533	0.0027194	0.00328869	37.9526	83.3703
962	tae-miR9773	TTTGTTTTTATGTTATTTTGTGAA	up	1.13937	0	2.91776e-224	4068.52	8962.31
963	ata-miR9863a-5p_1ss10CT	TGTTATGATTTGCTTCTCATC	up	1.15496	0.0077095	0.00807978	28.4645	63.3843
964	PC-3p-11146_308	AGTCTCTGCCAATTCTTCGTG	up	1.18118	0.00016572	0.000165146	53.1337	120.487
965	ata-miR169f-3p_R-1	GGCAAGTCCGTCCTTGGCTAC	up	1.18883	3.6477e-05	3.26992e-05	62.6218	142.757
966	PC-5p-33589_133	CAACCAAGGTCCTCGGAATG	up	1.22896	0.0009923	0.000922987	36.055	84.5124
967	PC-5p-1338_1601	CTGTAAACTAATATAAGAGC	up	1.23797	2.9998e-10	1.78906e-10	129.039	304.359
968	PC-5p-5032_560	ACGGCAAAGCCGTCGGCATA	up	1.25095	0.00027447	0.000342121	41.7479	99.3592
969	tae-MIR1121-p5_2ss15TA20TC	CTGTAAAGAAATATAAGAGC	up	1.26383	2.549e-08	1.70968e-08	94.8816	227.841
970	bdi-miR5064_L-2R+2	AATTTGTCCATAGCATCAGCC	up	1.29238	9.3174e-08	7.71561e-08	81.5981	199.86
971	ata-miR164a-5p	TGGAGAAGCAGGGCACGTGCT	up	1.30086	0.0010074	0.000783641	30.3621	74.8049
972	tae-MIR5048-p5_1ss19TC	TAGACCTAGACATGCAAGCA	up	1.30306	0.0014129	0.00109781	28.4645	70.2367
973	bdi-miR156h-3p	GCTCACTGCTCTTCCTGTCATC	up	1.31806	0.0001223	0.000114909	39.8503	99.3592
974	tae-miR9675-3p	TTTATGATCACTCTCGTTTTG	up	1.32921	0.00014714	0.000157447	37.9526	95.362
975	osa-miR168a-3p_L-4	CCGCCTTGCACCAAGTGAAT	up	1.36088	0	0	4916.76	12628.3
976	osa-miR5071_L-1_1ss15GA	CAAGCATCATATCATGGACA	up	1.37736	2.0973e-17	5.35391e-18	170.787	443.69
977	tae-MIR9674a-p5_1ss19GT	TAGGATGGCTGGTGCTATTG	up	1.38292	0.0069505	0.00686306	17.0787	44.5403
978	PC-5p-19400_202	ATAATAGACAAGTCTTTTGA	up	1.43736	8.6386e-05	6.52441e-05	32.2597	87.3675
979	tae-MIR9674a-p5_1	ATAGCATCATCCATCCTACCA	up	1.44343	0	3.68634e-97	858.994	2336.18
980	tae-MIR9674a-p5_2	TAGGATGGCTGGTGCTATGG	up	1.44343	0	3.68634e-97	858.994	2336.18
981	bdi-MIR7757-p5_1ss5AG	TTATGAGCTCATTGAAGTAAC	up	1.46916	0	3.5002e-231	1948.87	5395.66
982	ata-miR5168-3p_L-1	CGGACCAGGCTTCAATCCCT	up	1.46931	0	2.32252e-257	2168.04	6003.09
983	osa-MIR444c-p3_1	CGGCAAGCTAGAGACAGCAAC	up	1.50121	1.6927e-51	4.01401e-54	419.376	1187.17
984	osa-MIR444c-p3_2	CGGCAAGCTAGAGACAGCAACT	up	1.50121	1.6927e-51	4.01401e-54	419.376	1187.17
985	hvu-miR1120_L-3	TTCTTATATTATGGGACGGAG	up	1.5048	1.1443e-06	6.53861e-07	43.3292	122.962
986	tae-miR9672a-3p_L-1	CACGACTGTCATTAAGCATC	up	1.5276	2.2135e-46	1.10694e-48	357.703	1031.28
987	tae-MIR5048-p5_2	TTAGACCTAGACATGCAAGTA	up	1.56109	1.8794e-78	9.70162e-83	576.88	1702.24
988	tae-MIR5048-p5_1	ATATTTGCAGGTTTTAGGTCT	up	1.56109	1.8794e-78	9.70162e-83	576.88	1702.24
989	tae-MIR1120c-p3_1ss11TA	TTCTTATATTATGGGACAGAG	up	1.58937	0.0055368	0.00558685	12.0183	36.1652
990	tae-MIR5048-p3_2	TAGACCTAGACATGCAAGTA	up	1.60983	0	0	2191.76	6689.61
991	tae-MIR5048-p3_1	GACCTAGACATGCAAGTATAT	up	1.60983	0	0	2191.76	6689.61
992	bdi-MIR7757-p3_1	AAATAGAAGCATGATTCAAC	up	1.61321	9.543e-05	9.2934e-05	22.7716	69.6656
993	bdi-MIR7757-p3_2	TAAATAGAAGCATGATTCAAC	up	1.61321	9.543e-05	9.2934e-05	22.7716	69.6656
994	tae-MIR9672b-p3_1ss3GA	TAAGATACCACGACTGTCATT	up	1.61463	0	0	2674.71	8190.85
995	tae-MIR1120b-p5_1ss16AG	CCAAAATATAAGAACGTTTTT	up	1.62733	0.0017847	0.00139357	14.2322	43.9693
996	osa-miR444b.1	TGTTGTCTCAAGCTTGCTGCC	up	1.6299	6.6206e-53	6.70577e-56	339.676	1051.27
997	tae-miR167c-5p	TGAAGCTGCCAGCATGATCTGC	up	1.64054	0	0	2411.26	7517.89
998	ata-miR167f-5p	TGAAGCTGCCAGCATGATCTGC	up	1.64054	0	0	2411.26	7517.89
999	hvu-miR444b_L-1	GCAGTTGCTGTCTCAAGCTT	up	1.65571	1.4164e-06	7.89142e-07	32.2597	101.643
1000	tae-MIR5175-p5_1ss1AT	TTTACTCGTCGTGGTTTTAGT	up	1.66832	2.2413e-06	1.00676e-06	30.3621	96.504
1001	tae-MIR5048-p3_1ss18TG	AATATATTTGCAGGTTTGAGG	up	1.67784	0	6.32512e-157	888.091	2841.44
1002	osa-MIR5339-p3_1ss3GA	TGAGAATATTCTTTATCTGTT	up	1.7036	0	3.60303e-181	981.075	3195.48
1003	ata-MIR9674c-p3_1ss1CG	GGCTGGTGCTATGGATAAAT	up	1.70801	0.001208	0.00109642	13.2834	43.3983
1004	PC-3p-16882_226	ATTGACCCAACTGCAGGTGC	up	1.71222	0.00023001	0.000213274	17.0787	55.9609
1005	tae-miR1120b-3p_L-1R+1	TCTTATATTGTGGGACAGAGG	up	1.71535	3.5736e-16	4.50409e-17	83.1795	273.143
1006	ata-miR393-3p_L+1R-1_1ss15TC	TCAGTGCAATCCCTCTGGAAT	up	1.72544	0	1.00383e-100	521.849	1725.65
1007	PC-5p-588_3359	GTTGCATGACAAGTTGAGCAC	up	1.74119	0	2.32677e-123	622.423	2080.83
1008	lja-MIR7526g-p3_2ss15TG20TC	TACTAAAATAGCTGGAACGCC	up	1.7784	0.0037285	0.00273273	9.48816	32.5487
1009	tae-miR1847-5p	ACCTGCAGTTGGGCCAATGAC	up	1.84117	3.7353e-19	3.05682e-20	81.5981	292.367
1010	tae-MIR1136-p5_2ss12GA17GA	ACTTGTCGCAGATATGAATGTATC	up	1.89302	6.1229e-41	5.97422e-44	168.889	627.276
1011	tae-miR7757-5p_1ss2TC	ACAAAACCTTCAGCTATCCATC	up	1.92729	0	0	13048.1	49627.1
1012	tae-miR1127b-3p_L-1R+4_1ss12TC	CAAGTATTTCCGGACGGAGGGAGT	up	1.93353	2.3578e-81	1.01387e-87	322.597	1232.28
1013	osa-miR444a-3p.2	TGCAGTTGCTGCCTCAAGCTT	up	1.95113	3.2871e-11	6.47413e-12	37.9526	146.755
1014	tae-MIR1118-p5_1ss8AG	CTACATTGTGGAATGGAGGGAGT	up	1.98553	2.822e-14	2.37957e-15	47.4408	187.869
1015	tae-MIR1127a-p3_1ss11CG	CAAGTAATTCGGAACGGAGGGAGT	up	1.99011	1.1076e-54	2.52954e-59	197.354	784.024
1016	ata-MIR5168-p5	TTGTTGTCTGGTTCAAGGTCT	up	2.01467	3.9524e-05	1.98728e-05	13.2834	53.6768
1017	tae-miR159a_L-1	TTGGATTGAAGGGAGCTCTG	up	2.01997	0	2.60754e-199	647.092	2624.45
1018	tae-MIR1122a-p5	CAAGAATTTTGGGACGGAGGGAGT	up	2.02132	3.922e-49	2.82745e-53	168.889	685.616
1019	tae-miR5062-5p	TGAACCTTAGGGAACAGCCGCAT	up	2.02223	0	0	1030.41	4185.65
1020	tae-MIR9668-p5_1ss23AG	CAAGTATTTTCGGACGGAGGGAGT	up	2.06099	1.5687e-35	2.10351e-38	113.858	475.097
1021	tae-MIR1136-p3_1ss13AG	ATTTTAGTTCTAGATACATCCATT	up	2.09272	2.9226e-25	2.4488e-27	75.9052	323.774
1022	ata-miR167b-5p	TGAAGCTGCCAGCATGATCTGA	up	2.1036	0	0	4656.15	20011.3
1023	tae-MIR1135-p3	AACTAAAATACGTCTAGATACATC	up	2.13417	0	9.93568e-130	354.857	1557.77
1024	PC-3p-26227_161	TCTCTCGTGTAGAAATAGGCACC	up	2.13533	0.00015704	5.83272e-05	9.48816	41.6852
1025	osa-miR1432-5p_1ss1AC	CTCAGGAGAGATGACACCGAC	up	2.15008	8.5043e-12	8.46779e-13	30.3621	134.763
1026	ata-miR9772a-3p	AGGGGGCAATCTCACCTCAAC	up	2.16226	1.3701e-14	1.06652e-15	37.9526	169.881
1027	osa-miR396d_L-1R-2	CCACAGGCTTTCTTGAAC	up	2.19344	8.4858e-05	3.75188e-05	9.48816	43.3983
1028	tae-MIR9664-p5	CGGCATAGAGGCACTGCAAA	up	2.28374	6.278e-10	1.21591e-10	20.8739	101.643
1029	tae-MIR1133-p3_1ss11CA	TTGAGGGACAAGCTTTTTCGG	up	2.28536	3.0072e-05	1.52922e-05	9.48816	46.2534
1030	ata-miR5062a-3p_2ss2TC18AG	GCGGATTTTTCACCAAGGTTCAAG	up	2.3028	1.1969e-54	1.50857e-60	129.039	636.698
1031	osa-MIR437-p5_2ss17TA18AG_1	TTGACCAAGTTTGTAGAGAA	up	2.34211	5.0601e-18	1.0746e-19	37.9526	192.437
1032	osa-MIR437-p5_2ss17TA18AG_2	TTGACCAAGTTTGTAGAGAAA	up	2.34211	5.0601e-18	1.0746e-19	37.9526	192.437
1033	bdi-MIR5064-p5	TTGTCCATAGCATCAGCCAGC	up	2.43736	5.0524e-07	9.32166e-08	11.3858	61.6712
1034	tae-MIR1128-p5_1ss8AG	CCGTCCGGAAATACTTGTCA	up	2.4533	3.6425e-06	8.88795e-07	9.48816	51.9637
1035	PC-5p-7129_433	TGGTGGCTTGAACCGGGACC	up	2.55284	5.2112e-10	6.20769e-11	15.181	89.0806
1036	PC-3p-62339_81	TTGGGTATTTCTGTCTTTAAA	up	2.58937	2.9341e-09	3.54134e-10	13.2834	79.9442
1037	osa-MIR444d-p5	TTTCTTGCAAGTTGTGCAGT	up	2.67343	1.4338e-07	1.84845e-08	9.48816	60.5292
1038	tae-MIR9668-p3_1ss7TC	TCCCTCCGTCCGGAAATACTTGTC	up	2.67602	3.4891e-27	1.24158e-30	39.8503	254.679
1039	ata-miR5062b-5p_L+2R-5	ATGCGGATTTTTCACCAAGAT	up	2.74442	9.6253e-36	7.06181e-41	49.3384	330.626
1040	tae-MIR1138-p3_1ss5AG	TTGTGGGAGCTTAGATGTGACATC	up	2.7547	7.4754e-11	2.70466e-12	13.2834	89.6517
1041	ata-miR172c-3p_L-1	GAATCTTGATGATGCTGCAT	up	2.76154	0	3.07658e-176	216.33	1466.98
1042	ata-miR172b-3p_L-1	GAATCTTGATGATGCTGCAT	up	2.76154	0	3.07658e-176	216.33	1466.98
1043	PC-5p-7283_426	TGAAGGTAGTAACTTAGACTAGT	up	2.77523	1.9414e-12	6.66189e-14	15.181	103.927
1044	tae-MIR5050-p3	CCATGATGAGGTCGTTCAACC	up	2.78201	3.8898e-11	2.71655e-12	13.2834	91.3648
1045	PC-5p-5166_548	ACATTTGGACTTATGTGCAGC	up	2.83222	3.2688e-10	1.40713e-11	11.3858	81.0862
1046	tae-MIR5048-p3_1ss16TG	TATATTTGCAGGTTTGAGGT	up	2.88299	7.294e-55	2.642e-63	66.4171	489.944
1047	ata-miR393-5p_L-1	TCCAAAGGGATCGCATTGAT	up	2.89106	0	0	512.36	3800.77
1048	bdi-miR827-5p_L-1	TTTGTTGGTTGTCATCTAACC	up	3.06221	2.8918e-69	7.72628e-81	70.2123	586.448
1049	ata-miR167b-3p	AGGTCATGCTGGAGTTTCATC	up	3.12784	0	0	544.62	4760.67
1050	tae-MIR167c-p3	AGATCATGCTGCAGCTTCATT	up	3.13109	3.661e-70	1.71383e-82	66.4171	581.879
1051	ata-miR167f-3p_L-1R+1	AGATCATGCTGCAGCTTCATT	up	3.13109	3.661e-70	1.71383e-82	66.4171	581.879
1052	tae-MIR1135-p5	ATGTATCTAGAACTAAAATACGTC	up	3.2471	0	5.67863e-202	146.118	1387.32
1053	PC-5p-4865_571	CATTTGGACTTATGTGCAGCT	up	3.30557	6.8673e-18	6.74738e-21	13.2834	131.337
1054	osa-miR444a-3p.2_L-1	GCAGTTGCTGCCTCAAGCTT	up	3.36336	1.9051e-38	7.90098e-46	28.4645	292.938
1055	osa-miR398a_R-1	TGTGTTCTCAGGTCACCCCT	up	3.3849	0	1.02064e-106	66.4171	693.801
1056	bdi-MIR7757-p3_1ss18CT	CACAAAACCTTCAGCTATCCA	up	3.4533	5.8886e-15	1.36588e-17	9.48816	103.927
1057	osa-miR398a_L+1R-1	TTGTGTTCTCAGGTCACCCCT	up	3.57595	4.0291e-82	2.26777e-99	51.236	611.002
1058	bdi-miR159a-5p_R+1	AGCTCCCTTCGATCCAATCC	up	3.60372	2.8466e-32	1.16897e-38	18.9763	230.696
1059	hvu-MIR5050-p5	TTTGCCGGTTGAACGACCTCA	up	3.61827	0	1.59485e-238	119.551	1468.12
1060	hvu-MIR6191-p5_1ss9AG	CTTGTCTTGGATTTGTCTAGATA	up	3.62147	3.4849e-17	9.78652e-21	9.48816	116.776
1061	osa-miR827	TTAGATGACCATCAGCAAACA	up	3.73929	0	1e-301	134.732	1799.31
1062	PC-3p-8234_388	TTTTTGGATGTGCTCCTCTAG	up	3.74641	5.052e-19	6.07277e-23	9.48816	127.34
1063	tae-MIR1122a-p3_1ss21CT	TATTTTAGAGTGTAGATTCATT	up	3.95607	0	9.63283e-240	87.291	1354.77
1064	aly-miR159b-3p_L-1R+1	TTGGATTGAAGGGAGCTCTTT	up	3.98283	4.2918e-10	1.02583e-11	3.79526	60.0057
1065	cas-miR159b-3p_L-1R+1	TTGGATTGAAGGGAGCTCTTT	up	3.98283	4.2918e-10	1.02583e-11	3.79526	60.0057
1066	aly-miR159c-3p_L-1R+1_1ss20CT	TTGGATTGAAGGGAGCTCTTT	up	3.98283	4.2918e-10	1.02583e-11	3.79526	60.0057
1067	osa-miR1432-5p_L-1R+1	TCAGGAGAGATGACACCGACA	up	4.43486	0	2.41651e-128	30.3621	656.684
1068	tae-MIR1133-p5	AATGGATGTATCTAGCACTAACT	up	4.48273	6.8e-34	5.26788e-43	9.48816	212.138
1069	tae-MIR1125-p5	AATTTAACCAACGAGACCAACTGC	up	4.62499	5.6683e-45	1.82749e-57	11.3858	280.947
1070	tae-miR397-5p_L-1	CACCGGCGCTGCACACAATG	up	4.66618	0	1.20791e-155	30.3621	770.89
1071	PC-3p-1949_1182	TTGAACTAAGGAGGGGTGGA	up	4.67471	1.1009e-61	3.15203e-79	15.181	387.729
1072	tae-MIR1123-p3_1ss22AC	ATGCTTTGTGATTTGTGAATGCC	up	4.76615	0	2.18846e-294	53.1337	1445.85
1073	bdi-miR827-5p_L-1_1ss6TC	TTTGCTGGTTGTCATCTAACC	up	4.93703	9.8616e-48	4.82488e-62	9.48816	290.654
1074	bdi-miR156b-5p	TGACAGAAGAGAGTGAGCAC	up	5.40434	0	0	99.5202	4214.83
1075	zma-miR156a-5p	TGACAGAAGAGAGTGAGCAC	up	5.40434	0	0	99.5202	4214.83
1076	osa-miR156a	TGACAGAAGAGAGTGAGCAC	up	5.40434	0	0	99.5202	4214.83
1077	sbi-miR156a	TGACAGAAGAGAGTGAGCAC	up	5.40434	0	0	99.5202	4214.83
1078	ata-miR156a-5p	TGACAGAAGAGAGTGAGCAC	up	5.40434	0	0	99.5202	4214.83
1079	tae-MIR1123-p5	ATGACATGTGGCATTCACAAA	up	5.62264	0	0	28.4645	1402.45
1080	osa-miR160f-5p	TGCCTGGCTCCCTGAATGCCA	up	5.81895	0	3.60414e-123	9.48816	535.626
1081	ata-miR1432-5p_L+1R-1	ATCAGGAGAGATGACACCGAC	up	5.91455	0	0	159.401	9615
1082	tae-MIR397-p5	TTGAGTGCAGCGTTGATGAAC	up	5.98131	0	0	242.897	15345.3
1083	osa-miR827_L-1	TAGATGACCATCAGCAAACA	up	5.99747	0	0	55.0313	3515.83
1084	tae-MIR5175-p3_1ss19GA	GACGAGTAATTTGGAACGAAG	up	6.04573	0	4.72035e-146	9.48816	626.8
1085	zma-miR156d-3p_1ss8TC	GCTCACTCCTCTTTCTGTCAGC	up	6.14688	0	0	39.8503	2823.74
1086	ata-miR398g-5p_L+1R-1_1ss9GA	GGGGTCGAACTGGGAACACAT	up	6.70373	0	6.51677e-238	9.48816	989.023
1087	tae-MIR530-p5	TGCATTTGCACCTGCACCTAG	up	7.41162	0	0	81.5981	13893.2

## Sheet: AuHH_L vs AuHH_G
Table S5 continued. Differentially expressed miRNAs* (p <0.05 and |logfoldchange|>1) with tissue-specific pattern.
*Number of up-regulated miRNAs: 612. Number of down-regulated miRNAs: 455.
Index	miRNA name	miRNA sequence	Regulation pattern	log2(fold_change)	pvalue(chi_square_2x2)	pvalue(fisher_test)	AuHH_G (normalised reads count)	AuHH_L (normalised reads count)
1	tae-miR9654b-3p_L+1_1ss20GT	ATTCCGAAAGGCTTGAAGCTAAT	down	-8.88204	0	0	11165.9	23.6664
2	PC-3p-624_3119	TGAATTTCCTCTATAAGCGCATC	down	-8.8226	0	0	2143.04	4.73329
3	tae-MIR9653b-p3	TTGAAGACTTTGGCCATGTCC	down	-8.15359	0	2.7415e-202	673.919	2.36664
4	ata-miR396e-3p	GTTCAATAAAGCTGTGGGAAA	down	-8.06529	0	4.34158e-190	633.909	2.36664
5	ata-miR396e-5p	TTCCACAGCTTTCTTGAACTG	down	-7.80034	0	0	18359	82.3592
6	PC-3p-280_7641	TTGAATTTCCTCTATAAGCGCATC	down	-7.4736	0	0	2355.59	13.2532
7	tae-MIR9655-p5	TCGGCTACTTCCTTTCCCTTGC	down	-7.44815	0	0	4546.14	26.0331
8	tae-miR9659-3p	TCCAATGGTTGTTCACGGCATC	down	-7.28468	0	0	8118.29	52.0662
9	tae-miR9666b-3p	CGGTTGGGCTGTATGATGGCGA	down	-5.92873	3.4495e-69	1.12808e-88	317.163	5.20662
10	osa-miR319a-3p.2-3p_R+1	TTGGACTGAAGGGTGCTCCCT	down	-5.87631	0	0	3976	67.686
11	nta-MIR172e-p3_2ss14CG18TA	TTGGAACGATACAGAGAA	down	-5.84763	1.2183e-30	7.79278e-39	136.284	2.36664
12	PC-3p-20814_192	TCTTCTGTAGAAATAGGCACC	down	-5.80737	8.4008e-30	6.11328e-38	132.533	2.36664
13	PC-3p-19026_206	TCTCTCCTGTAGAAATAGGCACC	down	-5.38323	3.0061e-22	7.96411e-28	98.7748	2.36664
14	ata-MIR169g-p5	CAAGGATGACTTGCCGATCGA	down	-5.36485	9.6086e-12	2.78565e-14	48.7622	1.18332
15	PC-3p-585_3369	TTGGATCATCTATTTGAGAAC	down	-5.05913	0	0	1956.74	58.6928
16	PC-5p-10070_333	CGTGATCCAAATAGTTATTCTAAT	down	-5.04523	7.7673e-21	4.26096e-25	93.7735	2.83997
17	osa-miR166a-3p_L-1_1ss2CT	TGGACCAGGCTTCATTCCCC	down	-4.91234	4.4151e-16	1.4809e-19	71.2679	2.36664
18	mdm-miR396c_L-1_1ss21TA	TCCACAGCTTTCTTGAACTA	down	-4.81077	4.6825e-23	1.99124e-27	106.277	3.78663
19	PC-5p-73907_70	ACGAGACCGACTGCGGTGGGAGC	down	-4.73924	1.9098e-24	9.70428e-30	113.779	4.25996
20	PC-3p-18816_208	CTCCTGTAGAAATAGGCACC	down	-4.69088	1.3115e-23	1.39294e-28	110.028	4.25996
21	PC-5p-31907_138	TGACCGTAAATTTAACTACC	down	-4.46027	7.83e-14	3.88953e-16	62.5157	2.83997
22	PC-3p-24058_172	CGTCACGAACCGGCACTAAAGGCC	down	-4.43112	1.4935e-13	1.44817e-15	61.2654	2.83997
23	PC-3p-13108_274	AGTTGGATCATCTATTTGAGA	down	-4.4126	4.69e-33	3.66009e-39	161.29	7.57326
24	PC-3p-27912_153	TCTCCTGTAGAAATAGGCATC	down	-4.2889	1.8484e-10	2.82997e-12	46.2616	2.36664
25	PC-5p-32351_137	TTAGAGATTTCACTATAGACT	down	-4.2889	1.9922e-19	1.15541e-22	92.5232	4.73329
26	ata-miR167d-3p	AGGTCATGTGGCAGCTTCATT	down	-4.24491	0	6.85293e-188	807.703	42.5996
27	PC-3p-34538_130	CTAACATAAGCCAAATAGTGGAGC	down	-4.20873	1.3738e-11	2.70278e-13	52.5132	2.83997
28	PC-5p-3915_671	ACTTAGTCTTGGCACTATAAATTT	down	-4.19839	9.8938e-35	7.4688e-42	173.794	9.46658
29	bdi-miR5054_L+1_2	TTCCCCACGGTCGGCGCCA	down	-4.13834	5.0027e-11	1.89358e-12	50.0125	2.83997
30	bdi-miR5054_L+1_1	ATCCCCACGGTCGGCGCCA	down	-4.13834	5.0027e-11	1.89358e-12	50.0125	2.83997
31	ata-MIR166a-p5	TGTTGTCTGGTTCAAGGTCT	down	-4.13318	1.4156e-12	1.03508e-14	58.1396	3.3133
32	bdi-miR1878-3p_L-1_1ss14AG	TTTGTAGTGTTCGGATTGAGTTT	down	-4.09698	1.0965e-36	2.73163e-43	186.297	10.8866
33	ata-miR171d-5p	TGTTGGCTCGACTCACTCAGA	down	-4.0832	1.3189e-10	6.89827e-12	48.1371	2.83997
34	tae-MIR171a-p5	TGTTGGCTCGACTCACTCAGA	down	-4.0832	1.3189e-10	6.89827e-12	48.1371	2.83997
35	tae-MIR9658-p5	CCGATTCTCCCAGAATTTTGA	down	-4.02756	9.3853e-35	4.75407e-41	177.545	10.8866
36	tae-miR9658-3p_1ss9GT	ATCGTTCTTGGTGAATAGGCC	down	-3.9788	0	2.18323e-107	477.62	30.2931
37	PC-3p-36301_125	ACGAACCGGTACTAATGGGCATC	down	-3.86081	1.313e-11	5.83103e-13	55.0138	3.78663
38	PC-3p-33755_132	TCTCTTCTGTAGAAATAGGCACC	down	-3.85068	8.6821e-18	1.31219e-20	88.7723	6.15328
39	PC-5p-98964_55	TTGGAGCGTCCTGTAAATTTGCC	down	-3.77483	1.9613e-14	1.6227e-16	71.2679	5.20662
40	bdi-miR1878-3p_1ss14AG	ATTTGTAGTGTTCGGATTGAGTTT	down	-3.67297	4.7271e-39	7.5547e-45	211.303	16.5665
41	ata-miR390-5p_1ss9GT	AAGCTCAGTAGGGATAGCGCC	down	-3.60301	6.6528e-47	8.96578e-55	258.815	21.2998
42	tae-miR9774_R+1	CAAGATATTGGGTATTTCTGTCT	down	-3.57964	0	0	6400.36	535.335
43	bdi-MIR7775-p5_1ss11AT	AAACCGGTTTTTTCTGAAGCACC	down	-3.53888	3.1415e-06	3.62447e-07	27.5069	2.36664
44	PC-5p-39342_117	CCGTAAATTAATATAAGAGC	down	-3.53066	4.2268e-09	5.85206e-10	43.761	3.78663
45	bdi-MIR7775-p5_1ss12AT	TAAACCGGTTTTTTCTGAAGCACC	down	-3.46027	8.117e-07	3.26954e-07	31.2578	2.83997
46	ptc-miR6478_L-1R+4_1ss21GA	CGACCTTAGCTCAGTTGGTAGAGC	down	-3.36073	3.0259e-16	6.53816e-18	87.522	8.51992
47	PC-5p-59373_84	TTGGCTGACAATTAGATTAAT	down	-3.34891	1.6311e-18	1.37876e-20	101.275	9.93991
48	tae-MIR9652-p3	TAGAAGCTTAATGAGAACATG	down	-3.34125	9.9464e-80	5.83188e-92	470.118	46.3862
49	PC-3p-66261_77	CCTTTAGTCCCGGTTGGTGCCACC	down	-3.27584	5.6285e-06	2.061e-06	27.5069	2.83997
50	ptc-MIR6478-p5_2ss19TC20GA	CGACCTTAGCTCAGTTGGCA	down	-3.20873	1.7641e-11	2.76131e-12	61.2654	6.62661
51	ptc-MIR6478-p3_2ss5CT20GA	CGACTTTAGCTCAGTTGGTAGAGC	down	-3.15428	8.6027e-20	4.44646e-22	113.779	12.7799
52	PC-3p-80669_65	TTAGTCCCGGTTGGTGGCACCA	down	-3.13834	2.0433e-05	1.26538e-05	25.0063	2.83997
53	ata-miR169g-3p_L+1R-1	CGGCGAGTTGTTCTTGGCTAC	down	-3.10011	3.6367e-43	1.3735e-48	263.816	30.7664
54	tae-miR9652-5p	CCTGTTTGTCATTAAGTTTCTT	down	-3.09311	0	2.31791e-176	981.496	115.019
55	sbi-MIR437d-p3_2ss13AG21TC	CATTTTCCTATAGACTTGGTC	down	-3.08097	1.1496e-38	1.94991e-43	236.309	27.9264
56	PC-3p-177974_32	TCTTCTGTAGAAATAGGCACCGG	down	-3.06434	3.8901e-05	2.30136e-05	23.756	2.83997
57	gma-miR6300_L-1R+7	TCGTTGTAGTATAGTGGTAAGTAT	down	-3.05345	9.8437e-06	2.061e-06	27.5069	3.3133
58	gma-miR6300_L-1R+8	TCGTTGTAGTATAGTGGTAAGTATT	down	-3.03251	3.2082e-26	1.37261e-29	158.79	19.4065
59	PC-3p-66134_77	TGTAGAAATAGGCACCGGTGCT	down	-2.98634	3.1164e-07	1.08745e-07	37.5094	4.73329
60	bdi-miR5054_L+2	GTTCCCCACGGTCGGCGCCA	down	-2.95777	4.7288e-11	3.93419e-12	62.5157	8.04659
61	ptc-miR6478_R+4_1ss21GA	CCGACCTTAGCTCAGTTGGTAGAGC	down	-2.91739	1.8731e-28	2.24709e-31	178.795	23.6664
62	ath-miR8175_L-1_1ss2AT	TTCCCCGGCAACGGCGCCA	down	-2.91595	3.5279e-05	1.26538e-05	25.0063	3.3133
63	PC-3p-40606_114	GTGACCCAACTGCACCCTGC	down	-2.91595	4.9196e-09	1.76637e-09	50.0125	6.62661
64	PC-5p-86630_61	CTGTAAACTAATGTAAGAGC	down	-2.90388	0.00014071	0.000135158	21.2553	2.83997
65	ptc-miR6478_1ss21GA	CCGACCTTAGCTCAGTTGGTA	down	-2.88836	0	5.09535e-117	693.924	93.7191
66	PC-3p-135816_41	CACTAGTGCAGCGCCTGAGAGCTA	down	-2.8868	0.0005687	0.000192045	17.5044	2.36664
67	PC-3p-8909_365	TCTCCTGTAGAAATAGGCACC	down	-2.84883	3.6611e-18	7.01476e-20	112.528	15.6199
68	PC-3p-104071_52	ATCTAGACAAATGTAAGACA	down	-2.84195	6.6683e-05	2.30136e-05	23.756	3.3133
69	tae-MIR1128-p3_2ss2CT21CG	TTTATCCATTTTGATGACAAG	down	-2.81641	0.00026722	0.000241657	20.005	2.83997
70	PC-3p-61263_82	TGTGGTCTATAGTGGAATCT	down	-2.76395	0.00012588	4.16961e-05	22.5056	3.3133
71	PC-3p-55459_89	ATCTCTTCTGTAGAAATAGGCACC	down	-2.7493	1.8328e-06	6.23508e-07	35.0088	5.20662
72	ata-MIR169d-p3_1ss9GT	TTGTCCTTTGCTACACCTAGT	down	-2.7233	5.9437e-05	5.06067e-05	25.0063	3.78663
73	ptc-miR6478_R+4_2ss6CT21GA	CCGACTTTAGCTCAGTTGGTAGAGC	down	-2.68341	6.5283e-39	1.13522e-42	267.567	41.653
74	PC-5p-153232_37	TGGAGAGATTCCACTATGAA	down	-2.68148	0.00023725	0.000135158	21.2553	3.3133
75	gma-miR6300_R+1_2	GTCGTTGTAGTATAGTGGT	down	-2.66441	1.3337e-05	1.07386e-05	30.0075	4.73329
76	gma-miR6300_R+1_1	GTCGTTGTAGTATAGTGGC	down	-2.66441	1.3337e-05	1.07386e-05	30.0075	4.73329
77	ath-miR8175_1ss2AT	GTTCCCCGGCAACGGCGCCA	down	-2.63841	3.7166e-07	2.86907e-07	41.2604	6.62661
78	ptc-MIR6478-p3_2ss9GA20GA	CGACCTTAACTCAGTTGGTAGA	down	-2.62377	0.00095989	0.000760273	17.5044	2.83997
79	PC-3p-92185_58	TCTAGACAAATGTAAGACA	down	-2.62377	0.00095989	0.000760273	17.5044	2.83997
80	hvu-MIR397b-p5	TGCAGCGCCGGTGAACCGCTC	down	-2.59402	0.00044634	0.000241657	20.005	3.3133
81	PC-3p-91798_58	TTTTTGTCCAGGACACATAC	down	-2.59402	0.00044634	0.000241657	20.005	3.3133
82	ptc-miR6478_2ss6CT21GA	CCGACTTTAGCTCAGTTGGTA	down	-2.47508	1.0439e-43	2.32906e-47	326.332	58.6928
83	ath-miR8175	GATCCCCGGCAACGGCGCCA	down	-2.46551	4.0127e-05	1.8762e-05	28.7572	5.20662
84	PC-5p-36091_125	TGGTTGGTCTGTGTTCATTTC	down	-2.46027	1.278e-13	1.03712e-14	93.7735	17.0398
85	tae-MIR1137a-p5_2ss9GA20GC	TCCAAAATAGATGACCCAACT	down	-2.44421	0	0	2350.59	431.913
86	ptc-miR6478_L-1R-1_1ss6CT	CGACTTTAGCTCAGTTGGT	down	-2.44301	2.9851e-74	5.36648e-81	571.393	105.079
87	PC-5p-11795_295	TTAGGGTTTAGGATTCAGGCC	down	-2.4324	5.5073e-09	1.98968e-09	58.7647	10.8866
88	aly-MIR3445-p3_2ss3AT17CT	TCTAGCGAACCATCACTTT	down	-2.40137	0.00033704	0.000156002	22.5056	4.25996
89	PC-5p-205070_27	TGCAGTTGTGCCACTGACAGG	down	-2.40137	0.0075378	0.00381576	12.5031	2.36664
90	PC-3p-80696_65	GTGATAATGGTAGCACCGAT	down	-2.40137	8.3403e-07	3.21618e-07	42.5107	8.04659
91	gra-MIR8645-p5_2ss12TG17AG_4	TGAACCAATTTGAACTGTGAA	down	-2.35652	2.4381e-45	1.17969e-48	356.339	69.5794
92	gra-MIR8645-p5_2ss12TG17AG_2	TGAACCAATTTGAACTGTG	down	-2.35652	2.4381e-45	1.17969e-48	356.339	69.5794
93	gra-MIR8645-p5_2ss12TG17AG_1	TGAACCAATTTGAACTGT	down	-2.35652	2.4381e-45	1.17969e-48	356.339	69.5794
94	gra-MIR8645-p5_2ss12TG17AG_3	TGAACCAATTTGAACTGTGA	down	-2.35652	2.4381e-45	1.17969e-48	356.339	69.5794
95	tae-MIR1131-p5_1ss11TG	GGTTCGTGGCGAACCTTTAGCAC	down	-2.33099	1.419e-07	7.57919e-08	50.0125	9.93991
96	ptc-miR6478_L-1R+2_1ss21GA	CGACCTTAGCTCAGTTGGTAGA	down	-2.31711	1.012e-41	6.21062e-45	332.583	66.7394
97	ath-miR8175_L-1	ATCCCCGGCAACGGCGCCA	down	-2.30184	1.2197e-05	7.45199e-06	35.0088	7.09993
98	gma-miR6300_L-1R+2	TCGTTGTAGTATAGTGGTA	down	-2.29446	0.0029271	0.00233369	16.2541	3.3133
99	PC-5p-124248_45	CGGTTGGTGGCTTGAACCGGGACC	down	-2.24937	0.014308	0.0120416	11.2528	2.36664
100	gma-miR6300_L-1R+5	TCGTTGTAGTATAGTGGTAAGT	down	-2.24091	2.0211e-06	9.91994e-07	42.5107	8.99325
101	PC-3p-119380_46	CCGGGACTAATGTGAATATTGCC	down	-2.17898	0.0054406	0.00404495	15.0038	3.3133
102	PC-5p-113500_48	GGTTGGTGGCTTGAACCGGGACC	down	-2.17898	0.0054406	0.00404495	15.0038	3.3133
103	PC-5p-33476_133	TGGTGGCATGAACCGGGACC	down	-2.13834	7.1748e-05	6.03286e-05	31.2578	7.09993
104	bdi-MIR5164-p5_2ss13CG19CT	TGTCTAGATACGGATGTATC	down	-2.08943	2.4351e-05	3.47133e-05	36.2591	8.51992
105	ptc-miR6478_R-1	CCGACCTTAGCTCAGTTGGT	down	-2.08519	1.3734e-82	3.85958e-88	755.189	177.972
106	PC-5p-186250_30	TGAATCTTTGGAAAAAGCTGCA	down	-2.0688	5.1318e-05	3.58109e-05	33.7585	8.04659
107	tae-miR9777_L+2	GCAGCAAACATATCTGAGCACA	down	-2.04523	2.0117e-11	6.3272e-12	93.7735	22.7198
108	osa-miR396d_L-1_2ss20GT21GA	CCACAGGCTTTCTTGAACTA	down	-2.02989	1.4386e-71	2.8803e-76	672.669	164.718
109	gma-miR6300_R+7	GTCGTTGTAGTATAGTGGTAAGTAT	down	-2.02941	0.0014842	0.00136163	21.2553	5.20662
110	tae-MIR531-p5_2ss10CT19AG	TCGCCGGAGTAGCGTGCAGC	down	-1.98634	0.0032013	0.00372935	18.7547	4.73329
111	PC-3p-6580_460	ATGTGGTCTATAGTGGAATC	down	-1.95777	6.3457e-11	1.61727e-11	93.7735	24.1398
112	PC-3p-49931_97	TCTGTAGAAATAGGCACCGGTGC	down	-1.94886	0.0010371	0.000783755	23.756	6.15328
113	PC-5p-99955_54	AAAACGACGTTTTTTGTGGCTTGT	down	-1.93189	0.0069517	0.00664008	16.2541	4.25996
114	ata-miR166a-3p_1ss9GT	TCGGACCATGCTTCATTCCCC	down	-1.91273	0	0	7887.5	2094.84
115	ata-MIR9783-p3_2ss17AG18GA	TAAGCACCGGTGCTTAGAGAA	down	-1.8868	0.0057569	0.00609619	17.5044	4.73329
116	osa-miR5071_2ss15GA18GT	TCAAGCATCATATCATGTACA	down	-1.84026	1.3749e-08	8.91242e-09	76.2691	21.2998
117	PC-5p-61246_82	TCTGTAAATAAATATAAGATC	down	-1.81641	0.012515	0.0109959	15.0038	4.25996
118	gma-miR6300_R+6	GTCGTTGTAGTATAGTGGTAAGTA	down	-1.81641	0.00041286	0.000607363	30.0075	8.51992
119	PC-3p-89834_59	TATCTGGACAAATCTGAGACA	down	-1.81641	0.0039314	0.00545946	20.005	5.67995
120	bdi-miR169c-3p_L+1_2ss6GA13CT	CGGCAAGTTGTCTTTGGCTAC	down	-1.79132	4.645e-10	1.41554e-10	95.0238	27.4531
121	osa-miR396e-5p_R+2	TCCACAGGCTTTCTTGAACTGTC	down	-1.78362	5.4993e-79	5.30341e-83	870.218	252.758
122	PC-5p-123114_45	TAATGTAATACGTTTTTTGACACT	down	-1.77989	0.010277	0.0158349	16.2541	4.73329
123	tae-MIR9674a-p5_1ss19GT	TAGGATGGCTGGTGCTATTG	down	-1.77061	7.813e-05	4.93353e-05	38.7597	11.3599
124	gma-miR6300_R+5	GTCGTTGTAGTATAGTGGTAAGT	down	-1.76816	6.9802e-07	6.83922e-07	61.2654	17.9865
125	osa-miR396e-5p_R-1	TCCACAGGCTTTCTTGAACT	down	-1.75794	2.1825e-76	2.75594e-80	856.465	253.231
126	gra-MIR166d-p3	TCGGACCAGGCTTCATTCCCA	down	-1.73436	1.1027e-15	1.93336e-16	163.791	49.2262
127	tae-MIR9662b-p5_1ss8CG	CGGCTCTGTGGTGTTCAAGC	down	-1.7159	0	2.23814e-293	3280.82	998.724
128	osa-miR166m_L-1_1ss21TA	CGGACCAGGCTTCATTCCCA	down	-1.70516	1.9993e-51	1.02493e-53	592.649	181.758
129	bdi-MIR5164-p5_2ss14CG20CT_2	TTGTCTAGATACGGATGTATC	down	-1.69683	0.00033394	0.000217879	33.7585	10.4132
130	bdi-MIR5164-p5_2ss14CG20CT_1	TTGTCTAGATACGGATGTAT	down	-1.69683	0.00033394	0.000217879	33.7585	10.4132
131	PC-5p-119181_46	CCATTAGTCCCGGTTGGTGGCACC	down	-1.69088	0.022338	0.0180241	13.7535	4.25996
132	tae-miR1137b-5p_1ss10GA	TCCGTTCCAAAATAGATGACC	down	-1.66861	7.2587e-51	6.40196e-53	602.651	189.568
133	ath-miR8175_L+1_1ss3AT	CGTTCCCCGGCAACGGCGCCA	down	-1.66441	0.018187	0.025119	15.0038	4.73329
134	PC-5p-69934_73	TTTAGTCGCGGTTGCTTAAGAACC	down	-1.66441	0.018187	0.025119	15.0038	4.73329
135	PC-3p-61397_82	TTTTTTGTCCAGGACACATAC	down	-1.66441	0.0038205	0.00304038	22.5056	7.09993
136	PC-5p-106999_51	ATTTAATCAACAAGACCGACTGC	down	-1.64238	0.014815	0.015835	16.2541	5.20662
137	PC-3p-117977_47	ATTCCTCAAGGCTTGAAGCGAACC	down	-1.64238	0.014815	0.015835	16.2541	5.20662
138	tae-miR1120c-5p_R+3_1ss9GT	TAATATAATAACGTTTTTGACACT	down	-1.63686	1.3352e-80	3.55708e-84	992.124	319.024
139	ata-miR166d-5p_L-1	GAATGTTGTCTGGCTCGGGG	down	-1.62964	1.1333e-09	4.68396e-10	102.526	33.133
140	ptc-miR6478_L-1R-1	CGACCTTAGCTCAGTTGGT	down	-1.62377	4.1424e-16	1.4659e-16	183.796	59.6395
141	PC-5p-56893_87	TTAGAGATTTCAATGTGGATT	down	-1.62377	0.012075	0.0136899	17.5044	5.67995
142	PC-5p-112048_49	TTTGTAGAGATTCCACTATG	down	-1.62377	0.012075	0.0136899	17.5044	5.67995
143	PC-5p-74487_70	AAGACCGATTGCGGCGGGAGC	down	-1.60783	0.0098484	0.00868695	18.7547	6.15328
144	PC-5p-48984_98	AATTTAATCAACAAGACCGACTGC	down	-1.60783	0.0098484	0.00868695	18.7547	6.15328
145	osa-miR396e-5p	TCCACAGGCTTTCTTGAACTG	down	-1.60764	0	0	93767.3	30768.3
146	gma-MIR10423-p5_1ss3AC	CTCTCAATGAAAGCACCA	down	-1.60573	1.2486e-06	1.63705e-06	66.2666	21.7731
147	tae-miR9660-5p_L+1	CTTGCGAGCAACGGATGAATC	down	-1.60167	1.034e-06	6.99856e-07	67.5169	22.2465
148	bdi-miR171c-5p_1ss9GT	CGGTATTGTTGCGGTTCAATC	down	-1.59402	0.0011695	0.00131411	30.0075	9.93991
149	cas-miR5139_L-1	AACCTGGCTCTGATACCA	down	-1.57333	5.7432e-10	2.92714e-10	111.278	37.393
150	osa-MIR812q-p3_1ss3TG	GCGGCACTTATTTTGGGACG	down	-1.55338	0.039455	0.0292128	12.5031	4.25996
151	PC-3p-23176_177	TTTCCGTGACAAGTAATTCC	down	-1.54947	3.1403e-05	5.16077e-05	51.2629	17.5132
152	osa-MIR5083-p5	CTACAATTATCTGATCAAC	down	-1.53888	0.031851	0.0393734	13.7535	4.73329
153	PC-3p-118437_47	TTGGTCCCTGTTGGTGGCACCAAC	down	-1.52691	0.025757	0.0251191	15.0038	5.20662
154	ptc-miR6478_L-1R-2	CGACCTTAGCTCAGTTGG	down	-1.50829	3.5174e-05	2.24407e-05	52.5132	18.4598
155	ptc-MIR6478-p5_2ss5CT20GA	CGACTTTAGCTCAGTTGGTAGAG	down	-1.49653	7.4381e-10	5.26234e-10	117.529	41.653
156	cas-miR5139_L-1_1ss5CT	AACTTGGCTCTGATACCA	down	-1.47732	8.4873e-05	0.000116572	48.7622	17.5132
157	PC-5p-37056_123	TCTGTAAACTAATGTAAGAGC	down	-1.47176	0.004022	0.00361395	26.2566	9.46658
158	osa-miR396d_L-1R-2	CCACAGGCTTTCTTGAAC	down	-1.44868	0.00054665	0.000481583	38.7597	14.1999
159	tae-MIR1120a-p5_1ss19AG	CCGTCCCATAATATAAGAGC	down	-1.44202	0.00020463	0.000302875	45.0113	16.5665
160	ptc-miR6478_R+2_1ss21GA	CCGACCTTAGCTCAGTTGGTAGA	down	-1.41129	2.0039e-25	3.06594e-26	365.092	137.265
161	tae-MIR1128-p5_1ss7AG_1	CGTCCGGAAATACTTGTCATC	down	-1.40137	0.00060034	0.000619963	40.01	15.1465
162	tae-MIR1128-p5_1ss7AG_2	CGTCCGGAAATACTTGTCATCAAA	down	-1.40137	0.00060034	0.000619963	40.01	15.1465
163	ata-MIR9674c-p3_2ss10AG18AG	GTGCTATGGGTAAATTCGACC	down	-1.40137	0.018808	0.0180196	18.7547	7.09993
164	ath-miR8175_L+1	CGATCCCCGGCAACGGCGCCA	down	-1.40137	0.012383	0.0151385	21.2553	8.04659
165	ptc-miR6478_R+2_2ss6CT21GA	CCGACTTTAGCTCAGTTGGTAGA	down	-1.33478	3.9946e-11	2.32725e-11	158.79	62.9528
166	tae-MIR1117-p5	CTTTAGTACCGGTTCGTGGCACGA	down	-1.32954	1.8639e-51	4.39806e-53	832.709	331.33
167	ttu-miR160	TGCCTGGCTCCCTGTATGCCA	down	-1.30785	2.7435e-33	6.50339e-34	541.386	218.678
168	PC-3p-20517_194	AGTGACCCAACTGCACCCTGC	down	-1.28108	0.00011423	0.000140032	57.5144	23.6664
169	ata-MIR9863a-p3_2	TCTGAAGACTAGTTTATTACA	down	-1.23954	0	1.73117e-128	2285.57	967.958
170	ata-MIR9863a-p3_1	CTGAAGACTAGTTTATTACA	down	-1.23954	0	1.73117e-128	2285.57	967.958
171	bdi-miR7731-5p_2ss8TC21AC	TTCCAAACTCCTGAGCAAACCTAT	down	-1.23656	3.7404e-12	2.78026e-12	196.299	83.3059
172	ptc-miR6478_R+3_2ss6CT21GA	CCGACTTTAGCTCAGTTGGTAGAG	down	-1.23145	3.5396e-05	3.48765e-05	70.0176	29.8197
173	PC-3p-44988_105	TCTTCTGTAGAAATAGGCACCGGT	down	-1.23145	0.0067831	0.00894956	30.0075	12.7799
174	tae-MIR1127b-p5_2ss19CA21AC	TGTCCGGAAATACTTGTCATC	down	-1.22629	0.0021592	0.00296653	38.7597	16.5665
175	tae-MIR531-p5_2ss10CG19AG	TCGCCGGAGGAGCGTGCAGC	down	-1.22343	3.8806e-53	2.53942e-54	971.494	416.056
176	ptc-miR6478_2ss10GA21GA	CCGACCTTAACTCAGTTGGTA	down	-1.2208	0.033451	0.0339505	18.7547	8.04659
177	PC-5p-4139_643	ATTCTAACATGGTATCAGATTCCT	down	-1.21616	3.6632e-11	3.08423e-11	182.546	78.5726
178	PC-5p-25272_165	CCGGTCTCCACTGCTAGAGCC	down	-1.21496	3.0838e-05	2.04202e-05	72.5182	31.2397
179	osa-miR396e-5p_R+1	TCCACAGGCTTTCTTGAACTGA	down	-1.18557	2.2468e-35	4.23074e-36	666.417	292.991
180	PC-3p-4267_630	TATGTGGTCTATAGTGGAATC	down	-1.17137	1.6455e-06	1.79351e-06	101.275	44.9663
181	PC-3p-51462_94	ATAGGCACCGATGCTTCAGA	down	-1.16691	0.028581	0.0279428	21.2553	9.46658
182	tae-MIR7757-p3_1ss19AG	TGGATAGTTTGAGGTTTTGTTT	down	-1.12695	4.1001e-41	5.80462e-42	841.461	385.29
183	bdi-miR171a_L-1	GATTGAGCCGCGCCAATATC	down	-1.12127	4.1548e-10	2.80216e-10	183.796	84.4892
184	PC-5p-25986_162	TCCGTAAATTAATATAAGAGC	down	-1.10592	0.016774	0.0184692	27.5069	12.7799
185	bdi-MIR7757-p3_1ss6AG_2	TTTATGAGCTCATTGAAGTAACT	down	-1.08452	1.023e-23	4.21105e-24	498.875	235.245
186	bdi-MIR7757-p3_1ss6AG_1	TTTATGAGCTCATTGAAGTAAC	down	-1.08452	1.023e-23	4.21105e-24	498.875	235.245
187	PC-3p-61653_81	ATGGAGTGATGATTCTGGGAGA	down	-1.04523	0.014617	0.0176419	31.2578	15.1465
188	ptc-MIR6478-p5_1ss6CT_2	CCGACTTTAGCTCAGTTGGT	down	-1.04229	3.8122e-11	3.74898e-11	230.058	111.706
189	ptc-MIR6478-p5_1ss6CT_1	CCGACTTTAGCTCAGTTG	down	-1.04229	3.8122e-11	3.74898e-11	230.058	111.706
190	tae-MIR1122b-p5_1ss13TG	ATGTAAGTCTTTGTAGAGATT	down	-1.02441	7.8986e-09	1.01125e-08	180.045	88.5125
191	bdi-miR171b	TGATTGAGCCGTGCCAATATC	down	-1.0157	1.1188e-22	5.10749e-23	525.882	260.094
192	ata-miR171b-3p	TGATTGAGCCGTGCCAATATC	down	-1.0157	1.1188e-22	5.10749e-23	525.882	260.094
193	osa-miR171a_1ss12CT	TGATTGAGCCGTGCCAATATC	down	-1.0157	1.1188e-22	5.10749e-23	525.882	260.094
194	tae-miR171a	TGATTGAGCCGTGCCAATATC	down	-1.0157	1.1188e-22	5.10749e-23	525.882	260.094
195	bdi-miR156a_R-1_1ss9GT	TGACAGAATAGAGAGAGCAC	up	inf	0.0014179	0.00196406	0	10.4132
196	bdi-miR156g-3p	GCTCACCCTCTCTCTGTCAGC	up	inf	6.8671e-15	5.39323e-19	0	62.0061
197	ata-miR156a-3p	GCTCACCCTCTCTCTGTCAGC	up	inf	6.8671e-15	5.39323e-19	0	62.0061
198	far-miR156a_R-1_1ss9GT	TGACAGAATAGAGAGAGCAC	up	inf	0.0014179	0.00196406	0	10.4132
199	tae-MIR159a-p5	GAGCTCCTATCATTCCAATGA	up	inf	6.836e-54	5.19111e-73	0	244.238
200	tae-MIR160-p3_1ss10CT	TCTCTCTCTTTCTCTCTCTCTCTC	down	-inf	0.011454	0.0146024	6.25157	0
201	ata-miR164c-3p	CACGTGTTCTTCTCCTCCATC	up	inf	2.8009e-07	1.55557e-08	0	26.9798
202	tae-MIR164-p3	CATGTGCCTTTCTTCTCCACC	down	-inf	6.9554e-80	7.74708e-108	350.088	0
203	ata-miR166b-5p_L-3R+1	AATGACGCCGGGTCCGAAAG	up	inf	1.1827e-06	1.23321e-07	0	24.1398
204	ata-miR167c-3p	GATCATGACTGACAGCCTCATT	down	-inf	1.492e-64	1.02537e-86	281.321	0
205	ata-miR169a-3p	TGGGCAAGTCACCCTGGCTACC	up	inf	0.0044274	0.00783972	0	8.28326
206	ata-miR169c-3p_L+2R-1	TAGGCGGTCACCTTGGCTAG	up	inf	9.2993e-07	6.18407e-08	0	24.6131
207	ata-miR169d-5p_L-1R+1	AGCCAAGGATGACTTGCCGGC	down	-inf	0.011454	0.0146024	6.25157	0
208	ata-miR172b-5p	GCAGCACCACCAAGATTCACA	up	inf	1.211e-17	7.21848e-23	0	74.786
209	tae-miR319_L-1R+1	TGGACTGAAGGGAGCTCCCTC	up	inf	0.0023463	0.00392375	0	9.46658
210	ata-miR396c-3p	GGTCAAGAAAGCTGTGGGAAG	down	-inf	6.8545e-25	1.51488e-32	103.776	0
211	bdi-MIR399a-p5	GTGCAGTTCTCCTCTGGCATG	up	inf	6.2573e-17	1.12126e-21	0	71.4727
212	tae-MIR399-p5_1ss20CT	GGGCGCTTCTCCCTTGGCATG	up	inf	3.4996e-05	7.77498e-06	0	17.5132
213	ata-miR399a-5p_R-1_1ss20CT	GGGCGCTTCTCCATTGGCATG	up	inf	0.010911	0.0156658	0	6.62661
214	ata-MIR399b-p5	GGCGCTTCTCCTTTGGCACG	up	inf	0.00024864	0.000123454	0	13.7265
215	ata-miR408-5p_L-1_1ss20GA	AGGGATGGAGCAGAGCAAAG	up	inf	0.008417	0.0156658	0	7.09993
216	ata-miR408-3p_1ss19CA	TGCACTGCCTCTTCCCTGAC	up	inf	0.010911	0.0156658	0	6.62661
217	ata-miR528-5p_L-1	GGAAGGGGCATGCAGAGGAG	up	inf	0	5.81911e-210	0	706.207
218	ata-miR528-3p_L-1_1ss4GC	CTCTGCCTGCCTCTTCCATT	up	inf	1.7135e-20	9.76868e-27	0	88.0392
219	tae-MIR530-p3	TCCTGTAGGTGCAGTGGCATA	up	inf	2.145e-27	3.03347e-36	0	120.226
220	tae-MIR1125-p3_2ss4TC19CT	TCTCGTTGGTTAAATTTATGGTC	up	inf	0.0023463	0.00392375	0	9.46658
221	tae-miR1127a_L+3R+1_1ss7TC	TACTCCCTCCGTTCGGAATTACT	up	inf	3.5557e-10	1.99796e-12	0	40.233
222	ata-miR1432-3p_L-1R+1	TGGTGTCACCTCGCCTGAACA	up	inf	0	2.38327e-176	0	593.081
223	tae-MIR5050-p3	CCATGATGAGGTCGTTCAACC	up	inf	2.4782e-12	2.05315e-15	0	50.1729
224	tae-miR5084_L-3R+2	CAGTACTGCAGAGGATCCTAACC	up	inf	8.1503e-06	1.95257e-06	0	20.3531
225	ata-miR5084-5p_1ss8AG	ATCCTCTGCAGTACTGTACGGTGC	up	inf	0.00024864	0.000123454	0	13.7265
226	ata-MIR5084-p3	CGGTACTGCAGAGGATCTCAACC	up	inf	0.00011885	6.18336e-05	0	15.1465
227	tae-MIR5085-p5_1ss10CT	TTTTGTGGCTTGTGTAAAAAAGA	up	inf	0.0065029	0.00783973	0	7.57326
228	bdi-MIR5200a-p5_1ss10GT	GAGCCTTAGTGAATATCTACA	up	inf	0.010911	0.0156658	0	6.62661
229	bdi-miR5200a-3p	TGTAGATACTCCCTAAGGCTT	up	inf	0	1.7863e-141	0	475.459
230	tae-MIR5200-p5	TAAGCCTTAGTGAATATCTAC	up	inf	0	4.86389e-153	0	514.272
231	tae-miR5200	TGTAGATACTCCCTAAGGCTT	up	inf	0	1.7863e-141	0	475.459
232	ata-miR5200-5p_L-1	AGCCTTAGTGAATATCTACA	up	inf	1.0238e-61	8.57074e-84	0	280.921
233	ata-miR5200-3p	TGTAGATACTCCCTAAGGCTT	up	inf	0	1.7863e-141	0	475.459
234	tae-MIR6197-p3_1ss11TA	TACATTTGTGAACAGAGGGA	up	inf	0.010911	0.0156658	0	6.62661
235	osa-MIR6253-p3	CAACAATCATTTTCCTCTCATTA	down	-inf	1.1892e-05	1.53915e-06	18.7547	0
236	tae-MIR9654b-p5_1ss21GC	GCTTCAAGCCTTGAGGAATACGG	down	-inf	3.8881e-19	1.36723e-24	78.1446	0
237	tae-MIR9654a-p5_1ss9TA	AAGCCTTGAGGAATAGGGTAGACT	down	-inf	0.0019562	0.00176452	9.37735	0
238	tae-miR9654a-3p_L+1_1ss20GT	ATTCTGAAAGGCTTGAAGCTAAT	down	-inf	0	4.98382e-249	810.828	0
239	tae-miR9655-3p_1ss9GT	CAAGGGAATGAAGTAGCCAAC	down	-inf	0	0	1965.49	0
240	tae-miR9657b-5p_1ss5TC	TTCGCCGGAGAAGCATGTTGC	down	-inf	0.0027735	0.00176455	8.7522	0
241	tae-MIR9659-p5	TGCTGGGAAAACTATTGAACT	down	-inf	9.4195e-74	1.42748e-99	322.581	0
242	tae-MIR9665-p5_1ss24TC	GTTTGACTTTGCACTGCTAGCGGC	down	-inf	0	9.84741e-177	575.144	0
243	tae-miR9665-3p_L+1	TGCTAGCAGTGTAAACTCAAATCA	down	-inf	2.3832e-55	3.63415e-74	240.06	0
244	tae-MIR9666c-p5	ATTCGGATTCGCCATCATACG	down	-inf	0.00011228	2.57649e-05	14.587	0
245	tae-MIR9666c-p3	CGGTTGGCTGTATGATGGCGA	down	-inf	0.00043846	0.000213223	12.0864	0
246	tae-MIR9666a-p5	TTCGCCATCATACGCCCAACC	down	-inf	2.7371e-07	1.11096e-08	25.8398	0
247	tae-miR9666a-3p	CGGTAGGGCTGTATGATGGCGA	down	-inf	1.3272e-58	9.31731e-79	254.647	0
248	tae-MIR9666b-p5	ATTCGGATTCGCCATCATACG	down	-inf	0.00011228	2.57649e-05	14.587	0
249	tae-miR9667-5p	AAATATGGCAAACAATGAATG	down	-inf	0.0013821	0.000872369	10.0025	0
250	tae-MIR9673-p3	TGTGCTCTTTCCTTCTTACCC	up	inf	0.0006699	0.000492294	0	11.8332
251	tae-MIR9674b-p3	GGCTGATGCTATGAATAACT	down	-inf	0.00069289	0.000431281	11.2528	0
252	ata-miR9674a-3p_L-1R+1_1ss2TC	CAAGATGGCTGATGCTATGGA	down	-inf	0.00069289	0.000431281	11.2528	0
253	tae-miR9677a_1ss9GT	TGGCCGTTTGTAGAGTAGGAGA	down	-inf	4.2065e-09	3.96405e-11	33.7585	0
254	tae-miR9781_1ss5GA	TTTTATCACATATAATACATA	up	inf	0.0011035	0.000983249	0	10.8866
255	tae-MIR9782-p3_1ss6TA	AATATATGACTTGTATTAGGTTGG	up	inf	1.546e-12	1.03236e-15	0	51.1195
256	gma-miR156a_L+1R+2	TTGACAGAAGAGAGTGAGCACCA	up	inf	8.465e-08	3.91475e-09	0	29.3464
257	stu-miR156f-5p_R+2_1ss1CT	TTGACAGAAGAGAGTGAGCACC	up	inf	1.1566e-13	3.32251e-17	0	56.3262
258	gma-miR156a_R+1	TGACAGAAGAGAGTGAGCACT	up	inf	4.507e-10	1.99796e-12	0	39.7596
259	gma-miR156a_L+1	ATGACAGAAGAGAGTGAGCAC	up	inf	9.3e-05	3.09741e-05	0	15.6199
260	osa-MIR160f-p3	TGGCATTGAGGGAGTCATGC	up	inf	3.0999e-06	4.90591e-07	0	22.2465
261	osa-miR160f-5p_L-1	GCCTGGCTCCCTGAATGCCA	up	inf	2.1474e-87	1.60267e-119	0	401.383
262	osa-MIR160f-p3_1ss18TA	TGGCATTGAGGGAGTCAAGC	up	inf	1.65e-21	3.1841e-28	0	92.7725
263	bdi-miR164a-5p_L-1R+1	GGAGAAGCAGGGCACGTGCAA	up	inf	0.01417	0.0313083	0	6.15328
264	mes-miR166i	TTGGACCAGGCTTCATTCCCC	down	-inf	1.1333e-07	2.71526e-09	27.5069	0
265	osa-miR166g-3p_L+1_1ss21TC	ATCGGACCAGGCTTCATTCCCC	down	-inf	3.0282e-08	6.63626e-10	30.0075	0
266	osa-miR166g-3p_L-1	CGGACCAGGCTTCATTCCTC	down	-inf	0.00017654	5.21152e-05	13.7535	0
267	osa-miR167d-5p_R+4	TGAAGCTGCCAGCATGATCTGACCA	up	inf	4.507e-10	1.99796e-12	0	39.7596
268	osa-miR167a-5p_L-1R+2_1ss21AG	GAAGCTGCCAGCATGATCTGAC	up	inf	0.00015194	6.18338e-05	0	14.6732
269	osa-miR167d-5p_R+1	TGAAGCTGCCAGCATGATCTGG	up	inf	1.3656e-07	7.80318e-09	0	28.3997
270	bdi-miR167c-3p_L-1_4ss5AG13-A22TC23CT	ATCGTGCTGTGACAGTTTCACT	down	-inf	0.011454	0.0146024	6.25157	0
271	osa-miR167d-5p_L-1R+1	GAAGCTGCCAGCATGATCTGG	up	inf	0.0014179	0.00196406	0	10.4132
272	bdi-miR167a_R+1_1ss21AT	TGAAGCTGCCAGCATGATCTTT	up	inf	0.0030224	0.00392375	0	8.99325
273	zma-miR167e-5p_R+2	TGAAGCTGCCAGCATGATCTGGC	up	inf	0.0003183	0.000246512	0	13.2532
274	osa-miR167d-5p_L+1R+1	CTGAAGCTGCCAGCATGATCTGA	up	inf	0.0018232	0.00196406	0	9.93991
275	bdi-MIR169a-p3	GATCGGCGAGTTGTTCTTGGC	down	-inf	0.011454	0.0146024	6.25157	0
276	ppe-MIR169a-p3_1ss9GT	GGCAAGTTTTCTTTGGCTACA	down	-inf	0.011454	0.0146024	6.25157	0
277	osa-MIR171e-p5_2ss1GA20AG	ATTGGCTCGGCTCACTCAGG	down	-inf	3.2989e-23	4.24829e-30	96.2742	0
278	osa-miR171e-5p_2ss2GA21AG	TATTGGCTCGGCTCACTCAGG	down	-inf	1.4727e-19	3.34148e-25	80.0201	0
279	mtr-miR172b_L+1	AAGAATCTTGATGATGCTGCAT	up	inf	0.018438	0.0313083	0	5.67995
280	zma-miR393b-3p_2ss5A-21GA	ATCATGCGATCCTTTTGGAAG	down	-inf	0.011454	0.0146024	6.25157	0
281	gma-miR396a-5p_1ss9CT	TTCCACAGTTTTCTTGAACTG	down	-inf	0.011454	0.0146024	6.25157	0
282	gma-miR396a-3p	TTCAATAAAGCTGTGGGAAG	down	-inf	0.011454	0.0146024	6.25157	0
283	vvi-miR396a	TTCCACAGCTTTCTTGAACTA	down	-inf	1.4382e-33	1.76345e-44	142.536	0
284	bdi-miR397b-5p_L-1R+2	TTGAGTGCAGCGTTGATGAACA	up	inf	9.6456e-13	5.19136e-16	0	52.0662
285	hvu-MIR397a-p5	CAGCGTTGATGAACCGTCCGGCC	up	inf	3.4996e-05	7.77498e-06	0	17.5132
286	mtr-miR398a-5p_R-2_1ss17CA	GGAGTGACACTGAGAAAACA	up	inf	2.3459e-18	9.23208e-24	0	78.0993
287	zma-miR399e-5p_L+1_2ss7TC14CA	AGGGCTCCTCTTTATTGGCAGG	up	inf	0.00085951	0.000983249	0	11.3599
288	ppe-miR399b_L+1R-1_1ss3CG	TTGTGCCAAAGGAGAATTGCC	up	inf	0.008417	0.0156658	0	7.09993
289	csi-miR399f-5p_2ss20GC21AC	GGGCAATTCTCCTTTGGCACC	up	inf	0.008417	0.0156658	0	7.09993
290	osa-miR530-5p_R+1_1ss20AG	TGCATTTGCACCTGCACCTGC	up	inf	1.2943e-11	1.61596e-14	0	46.8596
291	bdi-MIR530b-p3_1ss13GC	GGTGCAGTGGCACATGCAGC	up	inf	1.7349e-07	7.80318e-09	0	27.9264
292	osa-miR530-5p_R+1	TGCATTTGCACCTGCACCTAC	up	inf	0	0	0	1340.94
293	bdi-MIR530b-p3_1ss14GC	AGGTGCAGTGGCACATGCAGC	up	inf	2.9678e-13	1.3131e-16	0	54.4328
294	tae-miR531_L-2R+2_1	CTCGCCGGAGCAGCGTGCAAC	down	-inf	8.2629e-07	4.5455e-08	23.756	0
295	tae-miR531_L-2_1ss13CG	CTCGCCGGAGGAGCGTGCA	down	-inf	0.011454	0.0146024	6.25157	0
296	tae-MIR531-p5_1	GCCGGAGCAGCGTGCAAC	down	-inf	0.011454	0.0146024	6.25157	0
297	tae-MIR531-p5_2	TCGCCGGAGCAGCGTGCAAC	down	-inf	0.011454	0.0146024	6.25157	0
298	tae-miR531_L-2R+2_2	CTCGCCGGAGCAGCGTGCACA	down	-inf	8.2629e-07	4.5455e-08	23.756	0
299	osa-MIR812q-p3_1ss8TG	CACTTATGTTGGGACGGAGG	up	inf	1.9141e-06	2.45953e-07	0	23.1931
300	osa-MIR818d-p3_1ss15CT	CTTATATTATGGGATGGAGGGAGT	down	-inf	0.011454	0.0146024	6.25157	0
301	osa-MIR818d-p3_4	TTATATTATGGGACGGAGGGAGT	up	inf	0.0030224	0.00392375	0	8.99325
302	osa-MIR818d-p3_1	CTTATATTATGGGACGGAGGGAGT	up	inf	0.0030224	0.00392375	0	8.99325
303	osa-MIR818f-p3_2ss5TC24CT	CTTACATTACGGGATGGAGGGAGT	down	-inf	0.0056081	0.00356915	7.50188	0
304	osa-MIR818d-p3_2ss14GT20TC	TATGGGACGGAGGTAGTACC	down	-inf	0.011454	0.0146024	6.25157	0
305	osa-MIR818d-p3_2	TATATTATGGGACGGAGGGAGTA	up	inf	0.0030224	0.00392375	0	8.99325
306	tae-MIR1120a-p5_1ss10TC	TCCGTCCCACAATATAAGAAC	up	inf	0.018438	0.0313083	0	5.67995
307	tae-MIR1120a-p5_2ss13AG19AT	CCGTCCCATAATGTAAGATC	down	-inf	0.0027735	0.00176455	8.7522	0
308	tae-MIR1120a-p5_1ss19AT	CCGTCCCATAATATAAGATC	up	inf	0.0038973	0.00392375	0	8.51992
309	tae-MIR1120a-p5	CCGTCCCATAATATAAGAAC	up	inf	0.00011885	6.18336e-05	0	15.1465
310	tae-MIR1120a-p3_1ss9AT	ATATTATGTGACGGAGGGAGT	up	inf	0.00011885	6.18336e-05	0	15.1465
311	far-MIR1122-p3_2ss16TG18TG_1	TGAGACACTTATTTTGGGAC	down	-inf	0.0056081	0.00356915	7.50188	0
312	far-MIR1122-p3_2ss20TG22TG	AAGTTGAGACACTTATTTTGGGA	down	-inf	0.0056081	0.00356915	7.50188	0
313	far-MIR1122-p3_2ss16TG18TG_2	TGAGACACTTATTTTGGGACG	down	-inf	0.0056081	0.00356915	7.50188	0
314	tae-MIR1127b-p3_2ss9TC25TC	AGTATTTCCGGACGGAGGGAGTATC	down	-inf	0.0056081	0.00356915	7.50188	0
315	tae-MIR1127b-p5_1ss3TC	TCCGTCCGGAAATACTTGTCC	up	inf	0.0018232	0.00196406	0	9.93991
316	tae-MIR1127b-p5_1ss2TC	CCGTCCGGAAATACTTGTCC	up	inf	0.00085951	0.000983249	0	11.3599
317	tae-MIR1128-p5_12	TCCGTCCGAAAATACTTGTCATC	down	-inf	0.011454	0.0146024	6.25157	0
318	tae-MIR1128-p3_1ss10CG	TGATGACAAGTATTTCCGGA	up	inf	0.0023463	0.00392375	0	9.46658
319	tae-MIR1128-p5_10	TCCCTCCGTCCGAAAATACTTGTC	down	-inf	0.011454	0.0146024	6.25157	0
320	tae-MIR1128-p5_2ss7AG20TC	CGTCCGGAAATACTTGTCACC	up	inf	0.010911	0.0156658	0	6.62661
321	tae-MIR1128-p5_3	CGTCCGAAAATACTTGTCATC	down	-inf	0.011454	0.0146024	6.25157	0
322	tae-MIR1128-p3_1ss9CT_1	AACTATTTTCGGACGGAGGGAGT	up	inf	0.018438	0.0313083	0	5.67995
323	tae-MIR1128-p3_1ss9CT_2	GATGACAATTATTTCCGGACGGAG	up	inf	0.018438	0.0313083	0	5.67995
324	tae-MIR1128-p5_4	CGTCCGAAAATACTTGTCATCAAA	down	-inf	0.011454	0.0146024	6.25157	0
325	tae-MIR1128-p5_1ss11AG	CCTCCGTCCGGAAATACTTGTCAT	up	inf	0.008417	0.0156658	0	7.09993
326	tae-MIR1128-p5_8	TACTCCCTCCGTCCGAAAATACT	down	-inf	0.011454	0.0146024	6.25157	0
327	tae-MIR1128-p5_2ss9AT21AC	TCCGTCCGTAAATACTTGTCC	up	inf	0.0030224	0.00392375	0	8.99325
328	tae-MIR1128-p5_1ss20AG	AATACTTGTCATCAAAATGGA	up	inf	0.010911	0.0156658	0	6.62661
329	tae-MIR1128-p5_1	AAATACTTGTCATCAAAATGAAT	down	-inf	0.011454	0.0146024	6.25157	0
330	tae-MIR1128-p5_1ss22AG	AAAATACTTGTCATCAAAATGGAT	up	inf	0.018438	0.0313083	0	5.67995
331	tae-MIR1128-p5_7	GTCCGAAAATACTTGTCATC	down	-inf	0.011454	0.0146024	6.25157	0
332	tae-MIR1128-p5_2	CCGTCCGAAAATACTTGTCA	down	-inf	0.011454	0.0146024	6.25157	0
333	tae-MIR1128-p5_6	CTCCGTCCGAAAATACTTGTCATC	down	-inf	0.011454	0.0146024	6.25157	0
334	tae-MIR1128-p3_1ss3CA	AAATATTTCCGGACGGAGGGAGT	up	inf	0.018438	0.0313083	0	5.67995
335	tae-MIR1128-p3_2ss13CG20CT	TTTTGATGACAAGTATTTCT	up	inf	0.010911	0.0156658	0	6.62661
336	tae-MIR1128-p5_9	TCCCTCCGTCCGAAAATACTTGT	down	-inf	0.011454	0.0146024	6.25157	0
337	tae-MIR1128-p5_11	TCCGTCCGAAAATACTTGTCA	down	-inf	0.011454	0.0146024	6.25157	0
338	tae-MIR1128-p5_5	CTCCGTCCGAAAATACTTGTC	down	-inf	0.011454	0.0146024	6.25157	0
339	tae-MIR1130a-p3	AAACGTCTTACATTATGGGA	down	-inf	0.0027735	0.00176455	8.7522	0
340	tae-miR1130b-3p_L-2R+2	TTATATTATGGGACGGAGGGA	up	inf	0.018438	0.0313083	0	5.67995
341	osa-miR1436_L+2R-2	TTACATTATGGGACGGAGGGA	up	inf	0.0038973	0.00392375	0	8.51992
342	hvu-miR5049f_L+1R+2_2ss14TC20GA	CAATTAATATGGACCGGAGAGAGT	up	inf	0.0006699	0.000492294	0	11.8332
343	hvu-miR5049c_L-2_1ss6AC	ACACTTATTTTGGGACGGAGG	up	inf	1.3656e-07	7.80318e-09	0	28.3997
344	sbi-MIR6233-p3_2ss16AG23CA	TTGGTTTTGGTAATTGATGACAA	down	-inf	2.1814e-09	1.95971e-11	35.0088	0
345	tae-MIR9668-p3_1ss6GC	GACAACTATTTTCGGACGGAGGGA	up	inf	0.018438	0.0313083	0	5.67995
346	tae-MIR9668-p3_2ss12GA23AG	CAAGTATTTTCAGACGGAGGGAGT	up	inf	0.0065029	0.00783973	0	7.57326
347	tae-MIR9668-p3_2ss13GA23AG	CAAGTATTTTCGAACGGAGGGAGT	up	inf	0.010911	0.0156658	0	6.62661
348	ata-MIR9674b-p5	ATTTGTCCATAGCATCAGCA	up	inf	0.0065029	0.00783973	0	7.57326
349	tae-MIR9783-p3_2ss5AG18AC_1	AATAGGCACCGGTGCTTCAG	up	inf	0.0038973	0.00392375	0	8.51992
350	tae-MIR9783-p3_2ss5AG18AC_2	AATAGGCACCGGTGCTTCAGA	up	inf	0.0038973	0.00392375	0	8.51992
351	ata-MIR9783-p3_2ss9GT18GA	AAGCACCGTTGCTTAAGAAAAGCC	up	inf	0.0065029	0.00783973	0	7.57326
352	tae-MIR9783-p5_1ss13GC	TGCTTATTTGTACAGGGTAGACGC	down	-inf	0.011454	0.0146024	6.25157	0
353	tae-MIR9783-p3_2ss6AG19AC	AAATAGGCACCGGTGCTTCAG	up	inf	0.0050311	0.00783972	0	8.04659
354	tae-MIR9783-p5_1ss12GC	GCTTATTTGTACAGGGTAGACGC	down	-inf	0.011454	0.0146024	6.25157	0
355	bdi-miR156b-5p_L-1R+1	GACAGAAGAGAGTGAGCACT	up	inf	1.6393e-11	3.21501e-14	0	46.3862
356	bdi-miR156b-5p_1ss20CT	TGACAGAAGAGAGTGAGCAT	up	inf	3.7565e-13	1.3131e-16	0	53.9595
357	osa-miR156l-5p_L-1R-1	GACAGAAGAGAGTGAGCAT	up	inf	1.2943e-11	1.61596e-14	0	46.8596
358	osa-MIR159d-p5_1ss9GT	AGCTGCCGTTTCATGGATACC	down	-inf	0.0056081	0.00356915	7.50188	0
359	osa-MIR159c-p3_1ss1GT	TTTTGCATGACCCGGGAGATGA	up	inf	0.0003183	0.000246512	0	13.2532
360	ath-miR159b-3p_L-1	TTGGATTGAAGGGAGCTCTT	up	inf	1.0384e-05	1.95257e-06	0	19.8798
361	osa-miR159f_2ss1CT21AT	TTTGGATTGAAGGGAGCTCTT	up	inf	1.0384e-05	1.95257e-06	0	19.8798
362	osa-MIR160f-p5_1ss9GT	TTGGCATTTAGGGAGTCATGC	up	inf	8.1503e-06	1.95257e-06	0	20.3531
363	osa-MIR160f-p5_2ss9GT19TA	TTGGCATTTAGGGAGTCAAGC	up	inf	3.5641e-14	4.23171e-18	0	58.6928
364	zma-MIR164h-p5_2ss4CG17CG	GTCGGCCGCGCCGGCGGCC	down	-inf	5.8556e-08	1.34236e-09	28.7572	0
365	zma-MIR166a-p5_2ss17CT18CA	TTCTTCTTCCTCTTCCTACC	down	-inf	3.0522e-10	1.17057e-12	38.7597	0
366	ssp-MIR169-p3_2ss13GT17AC	CCCCGTCCGGCCTGGACC	down	-inf	4.5592e-05	1.27375e-05	16.2541	0
367	ssp-MIR169-p3_2ss13GC17AC	CCCCGTCCGGCCCGGACC	down	-inf	1.7294e-23	1.03825e-30	97.5245	0
368	nta-MIR172e-p3_2ss15CG19TA	ATTGGAACGATACAGAGAA	down	-inf	6.8545e-32	4.94813e-42	135.034	0
369	bdi-MIR172a-p5_2ss8AG17TA	GATTCACGTCGGGTTCACC	down	-inf	1.5672e-08	3.28065e-10	31.2578	0
370	zma-miR319b-5p	AGAGCGTCCTTCAGTCCACTC	down	-inf	1.2007e-22	1.73875e-29	93.7735	0
371	osa-miR319a-3p.2-3p_L+1R+1_1ss9GT	CTTGGACTTAAGGGTGCTCCCT	down	-inf	1.6674e-66	1.80374e-89	290.073	0
372	osa-miR396e-5p_L-1_1ss13CT	CCACAGGCTTTTTTGAACTG	down	-inf	6.7057e-16	2.62697e-20	63.766	0
373	osa-miR396d	TCCACAGGCTTTCTTGAACGG	down	-inf	0.0056081	0.00356915	7.50188	0
374	mtr-miR398a-5p_1ss7AC	GGAGTGCCACTGAGAACACAAG	up	inf	0	0	0	2255.41
375	bdi-miR398b_L-2R+2	GGAGTGTCACTGAGAACACAAG	up	inf	0	1.72519e-122	0	411.323
376	mtr-miR398a-5p_R-3_1ss17CA	GGAGTGACACTGAGAAAAC	up	inf	0.0011035	0.000983249	0	10.8866
377	tae-miR408_L-2	GCACTGCCTCTTCCCTGGC	up	inf	2.3299e-32	4.53591e-43	0	143.419
378	tae-miR408	CTGCACTGCCTCTTCCCTGGC	up	inf	1.9141e-06	2.45953e-07	0	23.1931
379	far-MIR437-p3_1ss8AT	TTGACTTTGGACAAAACTAGA	down	-inf	8.9587e-05	2.57649e-05	15.0038	0
380	far-MIR437-p5_1ss7AT	TGACTTTGGACAAAACTAGA	down	-inf	8.9587e-05	2.57649e-05	15.0038	0
381	ptc-miR530a	TGCATTTGCACCTGCACCTT	up	inf	3.0999e-06	4.90591e-07	0	22.2465
382	ptc-miR530a_L+1_1ss9GT	CTGCATTTTCACCTGCACCTT	up	inf	0.0030224	0.00392375	0	8.99325
383	tae-MIR531-p5_1ss10CA	TCGCCGGAGAAGCGTGCAAC	down	-inf	0.0027735	0.00176455	8.7522	0
384	tae-MIR531-p3_2ss19AC20CA	TCGCCGGAGCAGCGTGCACA	down	-inf	8.9587e-05	2.57649e-05	15.0038	0
385	tae-MIR531-p5_2ss13GT18CA	CTCGCCGGAGCATCGTGAA	down	-inf	8.2629e-07	4.5455e-08	23.756	0
386	osa-MIR818d-p3_3	TATTATGGGACGGAGGGAGTACT	up	inf	0.0030224	0.00392375	0	8.99325
387	osa-MIR818c-p5_2ss19GA20GA	TTCGTCCTATAATATAAGAA	up	inf	5.0243e-06	9.78672e-07	0	21.2998
388	tae-MIR1128-p5_1ss3GA_3	ATATATCTAGAACTAAAATACATC	up	inf	3.0999e-06	4.90591e-07	0	22.2465
389	tae-MIR1128-p5_1ss3GA_2	ATATATCTAGAACTAAAATACAT	up	inf	3.0999e-06	4.90591e-07	0	22.2465
390	tae-MIR1128-p5_1ss4TC	ATGCATCTAGAACTAAAATACATC	up	inf	8.465e-08	3.91475e-09	0	29.3464
391	tae-MIR1128-p5_1ss3GA_1	AAAGGGATGTATCTAGAACTAAA	up	inf	3.0999e-06	4.90591e-07	0	22.2465
392	tae-MIR1128-p3_1ss3CT	AATTAAAATACATCTAGATACATC	up	inf	0.0006699	0.000492294	0	11.8332
393	tae-MIR1128-p5_1ss10CG	TGATGACAAGTATTTCCGGACGGA	up	inf	0.0050311	0.00783972	0	8.04659
394	tae-MIR1130b-p3_2ss1CT19GT	TTTATATTATGGGACGGATGG	up	inf	0.0065029	0.00783973	0	7.57326
395	far-MIR1134-p5_2ss9GA19GC	AACAAGAAAAAGAGATCAC	up	inf	7.3129e-07	6.18402e-08	0	25.0864
396	far-MIR1134-p5_2ss10GA20GC	CAACAAGAAAAAGAGATCAC	up	inf	1.546e-12	1.03236e-15	0	51.1195
397	tae-MIR1139-p3_2ss16CG17AT	ACTAGCTAAGTTACTGTAACTACC	up	inf	0.0050311	0.00783972	0	8.04659
398	mtr-MIR2627-p3_1ss6TC	CCGAGCAAATCTGAACTT	down	-inf	1.5672e-08	3.28065e-10	31.2578	0
399	osa-MIR2873b-p5_2ss18TC21AC	TTTTTGTTTCTCTCAAACGAC	up	inf	0.0006699	0.000492294	0	11.8332
400	vvi-MIR3630-p5_2ss17CT18AT	GGGAATCTCTCTGATGTT	down	-inf	8.2629e-07	4.5455e-08	23.756	0
401	vvi-MIR3630-p3_2ss18CT19AT	TGGGAATCTCTCTGATGTT	down	-inf	4.2567e-07	2.24719e-08	25.0063	0
402	gma-MIR4995-p5_1ss21GC	CAGTGGCTTGGTTAAGGGAAC	up	inf	0.0003183	0.000246512	0	13.2532
403	hvu-MIR5049d-p5_2ss3TA23AT_1	AAATATTTAGGAACGGAGGGAGT	up	inf	0.0018232	0.00196406	0	9.93991
404	hvu-MIR5049d-p5_2ss3TA23AT_2	AAATATTTAGGAACGGAGGGAGTA	up	inf	0.0018232	0.00196406	0	9.93991
405	hvu-MIR5049c-p5_2ss14TA21CT	TCCAAAATAAATGACTCAACT	up	inf	0.0030224	0.00392375	0	8.99325
406	bdi-miR5054_1ss10TA	TCCCCACGGACGGCGCCA	down	-inf	4.2889e-11	6.99182e-14	42.5107	0
407	bdi-miR5066_L+1_2ss11AT17GT	GAAGTGTATATGTGGATTGCCT	down	-inf	3.0282e-08	6.63626e-10	30.0075	0
408	bdi-miR5066_L+2_2ss12AT18GT	TGAAGTGTATATGTGGATTGCCT	down	-inf	2.1814e-09	1.95971e-11	35.0088	0
409	bdi-MIR5066-p5_2ss13GA22CA	TCTTTTGGTTGCATTGGCTAGAGC	up	inf	0.0011035	0.000983249	0	10.8866
410	bdi-miR5066_L+3_2ss13AT19GT	TTGAAGTGTATATGTGGATTGCCT	down	-inf	8.2629e-07	4.5455e-08	23.756	0
411	bdi-MIR5066-p3_1ss18GA	ATCGGTCTTTTGGTTGCATTGGCT	up	inf	0.00085951	0.000983249	0	11.3599
412	osa-miR5083_L-1	GACTACAATTATCTGATCA	down	-inf	0.0027735	0.00176455	8.7522	0
413	osa-miR5083	AGACTACAATTATCTGATCA	down	-inf	6.0912e-06	7.60924e-07	20.005	0
414	cas-miR5139_1ss5CT	AAACTTGGCTCTGATACCA	down	-inf	1.6059e-06	9.19437e-08	22.5056	0
415	cas-miR5139_L+1	GAAACCTGGCTCTGATACCA	down	-inf	8.2461e-11	2.86068e-13	41.2604	0
416	cas-miR5139	AAACCTGGCTCTGATACCA	down	-inf	6.3308e-14	1.48976e-17	55.0138	0
417	bdi-MIR5169a-p5_1ss21AG	AAGTTTGACCAAGTTTGTAGG	up	inf	0.0030224	0.00392375	0	8.99325
418	osa-MIR5339-p3_1	ATATTCTTTATCTGTTAACA	up	inf	1.5045e-06	1.23322e-07	0	23.6664
419	osa-MIR5339-p3_2	TTAACAGATAGAGAATCTTCT	up	inf	1.5045e-06	1.23322e-07	0	23.6664
420	gma-MIR5368-p5_1ss20TC_3	CCTGGGATTGGCTTTGGGCCTT	up	inf	8.465e-08	3.91475e-09	0	29.3464
421	gma-MIR5368-p3_2ss1AT18CA_1	TGAGATACCACTCTGGAAG	up	inf	0.00019432	0.000123454	0	14.1999
422	gma-MIR5368-p5_1ss20TC_1	CCTGGGATTGGCTTTGGGCC	up	inf	8.465e-08	3.91475e-09	0	29.3464
423	gma-MIR5368-p3_2ss1AT18CA_3	TGAGATACCACTCTGGAAGAGCT	up	inf	0.00019432	0.000123454	0	14.1999
424	gma-MIR5368-p5_2ss5AT22CA	TCAGTGAGATACCACTCTGGAAGA	up	inf	0.010911	0.0156658	0	6.62661
425	gma-miR5368_L+2	AGGGACAGTCTCAGGTAGACA	up	inf	0.0038973	0.00392375	0	8.51992
426	gma-MIR5368-p5_2ss9GT19TC	CTGGGATTTGCTTTGGGCCTT	up	inf	0.0038973	0.00392375	0	8.51992
427	gma-MIR5368-p3_2ss1AT18CA_2	TGAGATACCACTCTGGAAGAGC	up	inf	0.00019432	0.000123454	0	14.1999
428	gma-MIR5368-p5_1ss7TC	ACTGTTCCCTGGGATTGGCTTT	up	inf	1.3233e-05	3.89606e-06	0	19.4065
429	gma-MIR5368-p5_2ss19TC22CT	CTGGGATTGGCTTTGGGCCTTT	up	inf	0.0018232	0.00196406	0	9.93991
430	gma-MIR5368-p3_1ss15CA_1	GATACCACTCTGGAAGAGC	up	inf	9.3e-05	3.09741e-05	0	15.6199
431	gma-MIR5368-p5_2ss20TC23CT	CCTGGGATTGGCTTTGGGCCTTT	up	inf	0.010911	0.0156658	0	6.62661
432	gma-MIR5368-p3_1ss15CA_2	GATACCACTCTGGAAGAGCT	up	inf	9.3e-05	3.09741e-05	0	15.6199
433	gma-MIR5368-p5_1ss6TC	CTGTTCCCTGGGATTGGCT	up	inf	2.7431e-05	7.77495e-06	0	17.9865
434	gma-miR5368_L+1	GGGACAGTCTCAGGTAGACA	up	inf	0.00085951	0.000983249	0	11.3599
435	bdi-MIR7767-p3_2ss17GC18AT	TGGAAGAGCTCGGATTCT	up	inf	1.9141e-06	2.45953e-07	0	23.1931
436	gma-MIR5368-p5_1ss18TC	TGGGATTGGCTTTGGGCC	up	inf	1.0384e-05	1.95257e-06	0	19.8798
437	gma-miR5368_L+1R-1	GGGACAGTCTCAGGTAGAC	up	inf	0.00015194	6.18338e-05	0	14.6732
438	gma-MIR5368-p3_1ss17TC	GGGATTGGCTTTGGGCCT	up	inf	2.1508e-05	7.77495e-06	0	18.4598
439	gma-MIR5368-p5_1ss20TC_2	CCTGGGATTGGCTTTGGGCCT	up	inf	8.465e-08	3.91475e-09	0	29.3464
440	osa-MIR5794-p5_2ss17CT20GA	TATTGTTTTCTATATTTTGAAT	up	inf	0.00040768	0.000246512	0	12.7799
441	sbi-MIR6233-p5_2ss1AT19AG	TGTTTGGTTTTGGTAATTGATGAC	down	-inf	0.0056081	0.00356915	7.50188	0
442	sbi-MIR6233-p3_2ss17AG24CA	TTTGGTTTTGGTAATTGATGACAA	down	-inf	2.1952e-07	1.11092e-08	26.2566	0
443	gma-MIR6300-p5_5	TAGTATAGTGGTAAGTATTCCC	down	-inf	0.0056081	0.00356915	7.50188	0
444	ath-miR8175_L+4	GTTCGATCCCCGGCAACGGCGCCA	up	inf	0.018438	0.0313083	0	5.67995
445	gma-MIR6300-p5_6	TGTAGTATAGTGGTAAGTATTCCC	down	-inf	0.0056081	0.00356915	7.50188	0
446	gma-MIR6300-p5_4	GTTGTAGTATAGTGGTAAGTATT	down	-inf	0.0056081	0.00356915	7.50188	0
447	gma-MIR6300-p5_2	CGTTGTAGTATAGTGGTAAGTAT	down	-inf	0.0056081	0.00356915	7.50188	0
448	gma-MIR6300-p5_3	GTGGTAAGTATTCCCGCC	down	-inf	0.0056081	0.00356915	7.50188	0
449	gma-MIR6300-p5_1ss9GT	TCGTTGTATTATAGTGGT	down	-inf	0.00069289	0.000431281	11.2528	0
450	gma-MIR6300-p5_1	AGTATAGTGGTAAGTATTCCCGCC	down	-inf	0.0056081	0.00356915	7.50188	0
451	gma-miR6300_R+5_1ss3CT	GTTGTTGTAGTATAGTGGTAAGT	down	-inf	4.4604e-13	2.49414e-16	51.2629	0
452	ptc-MIR6438b-p5_2ss6GC18TG	ACACACAATAGGTGAAAGAACT	down	-inf	0.00069289	0.000431281	11.2528	0
453	ptc-miR6478_R-3	CCGACCTTAGCTCAGTTG	up	inf	0.018438	0.0313083	0	5.67995
454	lja-MIR7526g-p3_2ss15TG20TC	TACTAAAATAGCTGGAACGCC	up	inf	5.0243e-06	9.78672e-07	0	21.2998
455	tae-MIR9775-p3_1ss13TC	GAAAAATCTTATCGTATACATG	down	-inf	2.326e-05	3.11328e-06	17.5044	0
456	bdi-MIR7757-p5_2ss10GA18CG	TAAATAGAAACATGATTGAAC	up	inf	0.008417	0.0156658	0	7.09993
457	tae-MIR9775-p3_1ss12TC	AAAAATCTTATCGTATACATG	down	-inf	0.0056081	0.00356915	7.50188	0
458	stu-MIR7980a-p3_2ss9AC19GT	TTGAAATCCTGAGATGAATT	down	-inf	3.1253e-06	3.76175e-07	21.2553	0
459	ath-MIR8175-p5_2ss15TC19AC	AGTGGTAAGTATTCCCGCCT	down	-inf	4.5592e-05	1.27375e-05	16.2541	0
460	ath-miR8175_1ss9GT	GATCCCCGTCAACGGCGCCA	down	-inf	4.5592e-05	1.27375e-05	16.2541	0
461	bdi-miR9483a_R+1_1ss20GA	TTGAACTGTTTCCTCTGAAATTCCA	down	-inf	4.5592e-05	1.27375e-05	16.2541	0
462	bdi-miR9483a_2ss19AC20GA	TTGAACTGTTTCCTCTGACATTCC	down	-inf	1.1312e-41	1.69647e-55	178.795	0
463	bdi-miR9483a_1ss20GA	TTGAACTGTTTCCTCTGAAATTCC	down	-inf	0	0	1722.93	0
464	ata-miR9863a-3p_1ss14CT	TGAGAAGGTAGATTATAATAGC	down	-inf	2.1952e-07	1.11092e-08	26.2566	0
465	ata-miR9863a-3p_1ss22CT	TGAGAAGGTAGATCATAATAGT	up	inf	5.7011e-05	1.55175e-05	0	16.5665
466	mdm-MIR10989e-p3_2ss19AG21GC	AACACCATTGTCATTGTCGACGA	down	-inf	4.5592e-05	1.27375e-05	16.2541	0
467	bra-miR156a-5p_R+1_1ss9GT	TGACAGAATAGAGTGAGCACT	up	inf	3.7733e-40	4.83858e-54	0	179.865
468	aly-miR159b-3p_L-1R+1	TTGGATTGAAGGGAGCTCTTT	up	inf	1.7303e-16	4.42094e-21	0	69.4216
469	mes-miR159c_L-1R+2_1ss7GT	TTGGATTGAAGGGAGCTCTGTT	up	inf	0.0006699	0.000492294	0	11.8332
470	cas-miR159b-3p_L-1R+1	TTGGATTGAAGGGAGCTCTTT	up	inf	1.7303e-16	4.42094e-21	0	69.4216
471	csi-miR159c-3p_R+1_1ss15AT	CTTGGACTGAAGGGTGCTCCCA	down	-inf	0.0080032	0.00721932	6.87673	0
472	aly-miR159c-3p_L-1R+1_1ss20CT	TTGGATTGAAGGGAGCTCTTT	up	inf	1.7303e-16	4.42094e-21	0	69.4216
473	mes-miR166i_1ss9GT	TTGGACCATGCTTCATTCCCC	down	-inf	1.7247e-14	1.79985e-18	57.5144	0
474	zma-miR319b-5p_L-1R+1	GAGCGTCCTTCAGTCCACTCA	down	-inf	0.00017654	5.21152e-05	13.7535	0
475	zma-miR319a-3p_L+1R+2_1ss9GT	CTTGGACTTAAGGGTGCTCCCTT	down	-inf	5.8427e-09	8.01837e-11	33.1333	0
476	mes-miR827_R+2_1ss15AG	TTAGATGACCATCAGCAAACACA	up	inf	4.5245e-07	3.10138e-08	0	26.0331
477	tae-miR1122c-3p_L-1R+3_1ss4AT	CTTATATTATGGGACGGAGGGAG	up	inf	0.0034316	0.00392375	0	8.75659
478	hvu-miR5048a_R-2_1ss9GT	TATTTGCATGTTTTAGGTCT	up	inf	0.0038973	0.00392375	0	8.51992
479	hvu-miR5049c_L-2_2ss6AC19GA	ACACTTATTTTGGGACAGAGG	up	inf	0.0038973	0.00392375	0	8.51992
480	bdi-miR5054_L+1_1ss3CT	TTTCCCACGGTCGGCGCCA	down	-inf	1.1333e-07	2.71526e-09	27.5069	0
481	bdi-miR5064_R+2_1ss1CT	TGAATTTGTCCATAGCATCAGCC	up	inf	0.008417	0.0156658	0	7.09993
482	cas-miR5139_1ss1AT	TAACCTGGCTCTGATACCA	down	-inf	0.023724	0.0295364	5.00125	0
483	gma-miR5368_L+2R+2	AGGGACAGTCTCAGGTAGACAGT	up	inf	1.0877e-10	2.53338e-13	0	42.5996
484	hbr-miR6173_L-1R-1	GCCGTAAACGATGGATAC	up	inf	0.0018232	0.00196406	0	9.93991
485	ath-miR8175_L-1_1ss2AG	GTCCCCGGCAACGGCGCCA	down	-inf	6.0912e-06	7.60924e-07	20.005	0
486	PC-3p-140241_40	GCGTCTCTCCTGTAGAAATAGGC	up	inf	0.010911	0.0156658	0	6.62661
487	PC-5p-543610_6	AGGAAATTTGACCTAAATTCATA	down	-inf	0.0056081	0.00356915	7.50188	0
488	PC-3p-234382_23	CTGTCAGTTACCCAACTGCACCCT	up	inf	0.0065029	0.00783973	0	7.57326
489	PC-5p-29807_146	AGGTGTGCCTAGCTTTGGTTGT	up	inf	3.9734e-12	4.08366e-15	0	49.2262
490	PC-3p-1004_2101	AACCAAAGCTGGCATACCTTT	up	inf	0	8.35466e-206	0	691.534
491	PC-5p-52344_93	AGCACTACCGTCGCTGCCCGGACA	down	-inf	1.5923e-21	5.8904e-28	88.7723	0
492	PC-3p-20566_194	TCCGGACAGCTGTGGTAGTGTTA	down	-inf	2.3875e-43	1.22233e-57	186.297	0
493	PC-5p-160032_35	TCCAACTTTTGTCTTGACTAGTGT	down	-inf	2.1952e-07	1.11092e-08	26.2566	0
494	PC-3p-59715_84	CTAGTCAAGACAAAAGTTGGATT	down	-inf	1.2133e-13	3.01354e-17	53.7635	0
495	PC-5p-143042_39	TCAAAACATTTGGACTTATGT	up	inf	0.0038973	0.00392375	0	8.51992
496	PC-3p-8706_372	GTCCGGACAGCTGTGGTAGTGTTA	down	-inf	2.3832e-55	3.63415e-74	240.06	0
497	PC-3p-435905_10	TGAGAGCTGCACAGAAGTCC	down	-inf	0.011454	0.0146024	6.25157	0
498	PC-5p-358069_13	AACTTGTTTTGTGGTGATACT	down	-inf	0.0056081	0.00356915	7.50188	0
499	PC-3p-128650_43	ATCACCATAAAACAAGCTGCC	down	-inf	4.2567e-07	2.24719e-08	25.0063	0
500	PC-5p-116_18347	CTCATGACTCAGCTGAATGCC	down	-inf	0	0	15267.6	0
501	PC-3p-67678_75	CGTTTAGCTGGGTCCTGAGCG	down	-inf	9.8897e-26	9.04523e-34	107.527	0
502	PC-3p-136595_41	CTGTATAGTGTGGCGCCTAGCTC	up	inf	0.008417	0.0156658	0	7.09993
503	PC-3p-47074_101	TGTAGAAGCACCAGGGTAAG	up	inf	5.7517e-07	3.10141e-08	0	25.5598
504	PC-5p-271034_19	ATGGATGACACGTGACATTTA	up	inf	0.0038973	0.00392375	0	8.51992
505	PC-3p-111215_49	TGTCACGTTTCATTCATCAGG	up	inf	0.0011035	0.000983249	0	10.8866
506	PC-5p-701279_5	TTGTGACTACAAACATATGCT	down	-inf	0.011454	0.0146024	6.25157	0
507	PC-3p-585407_6	TATGTTTGTAGTCACAAAAAAGC	down	-inf	0.011454	0.0146024	6.25157	0
508	PC-3p-49875_97	ATGTAGAATCACCAGGGTAAG	up	inf	3.9461e-06	4.90591e-07	0	21.7731
509	PC-5p-74265_70	CGTGACGAACCGGTACTAAGGGGG	down	-inf	8.2629e-07	4.5455e-08	23.756	0
510	PC-5p-287941_18	TGCAGTTTTCTGAGTTTGTAACA	down	-inf	6.0912e-06	7.60924e-07	20.005	0
511	PC-3p-21679_186	ATACAAACTCAAGAAAATGCAAAT	down	-inf	2.4926e-24	1.25396e-31	101.275	0
512	PC-3p-105281_52	ACCTGTCAGTGACCCAACTGCGCC	up	inf	0.0018232	0.00196406	0	9.93991
513	PC-3p-94953_57	AGCTGCACATCCGCGTCCAAG	up	inf	0.00015194	6.18338e-05	0	14.6732
514	PC-5p-135880_41	TCTCATTTTCACCACTAACCAGC	up	inf	0.0006699	0.000492294	0	11.8332
515	PC-3p-70465_73	ATGGACTGCCAAAGTTTGTGAATT	down	-inf	4.7027e-15	4.39857e-19	60.0151	0
516	PC-5p-43259_109	AGCGCTACCGCCGCTGCCCGGACA	down	-inf	1.1319e-09	9.68773e-12	36.2591	0
517	PC-3p-182245_31	TCTGGACATCTGTGGTAGTGTTAC	down	-inf	0.00069289	0.000431281	11.2528	0
518	PC-3p-127914_43	GAGTCTGATACCATGTGAGAGTTG	down	-inf	8.5555e-13	5.04554e-16	50.0125	0
519	PC-3p-36483_124	GTCCGGACAGCTGTGGTAGTGTT	down	-inf	3.1504e-12	2.06453e-15	47.5119	0
520	PC-5p-130860_43	GCGCTACCTCCGCTGCCCGGACAG	down	-inf	1.6059e-06	9.19437e-08	22.5056	0
521	PC-3p-10913_313	CCGGACAGCTGTGGTAGTGTTAC	down	-inf	2.6095e-74	3.48603e-100	325.082	0
522	PC-5p-642657_5	AGGTCCAAATTCCAAATATACAT	down	-inf	0.011454	0.0146024	6.25157	0
523	PC-3p-73008_71	CAATGTGTATTTGGAATTTGGACC	down	-inf	4.2889e-11	6.99182e-14	42.5107	0
524	PC-5p-48910_98	CATCCACGTCTGGGGCGCCGTCGC	down	-inf	1.1616e-11	1.70877e-14	45.0113	0
525	PC-3p-1341_1594	CGACGGCACCGCGGCCGTGGAGCC	down	-inf	0	0	1205.3	0
526	PC-5p-192850_29	TTTATTACAGACGGCAAATCTCAT	up	inf	0.0038973	0.00392375	0	8.51992
527	PC-5p-393471_12	CTGGTGGGCGTACGGAACACGGGT	down	-inf	0.0056081	0.00356915	7.50188	0
528	PC-3p-262236_20	CACCCGTGTTCACGTACGCCCATCC	down	-inf	0.00017654	5.21152e-05	13.7535	0
529	PC-5p-30346_144	AATCCAACTTTTGTCTTGACTAGT	down	-inf	1.8855e-25	3.70116e-33	106.277	0
530	PC-3p-18846_207	ACTAGTCAAGACAAAAGTTGGATT	down	-inf	5.374e-19	1.36737e-24	77.5195	0
531	PC-3p-28348_151	ATATCTCATTTTCAACTATCC	up	inf	8.6877e-15	5.39349e-19	0	61.5328
532	PC-5p-262536_20	CATCCATGTCTGGGGCGCCGTCGC	down	-inf	2.1952e-07	1.11092e-08	26.2566	0
533	PC-3p-56156_88	AACGGCACCACGGCCGTGGACGCC	down	-inf	3.7493e-18	2.28969e-23	73.7685	0
534	PC-5p-295642_17	ATTAATTGACACTGAAATGG	down	-inf	0.00034905	0.000105414	12.5031	0
535	PC-3p-115945_48	ACCATGTGGCAGTATATACT	up	inf	0.0018232	0.00196406	0	9.93991
536	PC-3p-265612_20	TTATAGACGGCAAAGTATGAGAT	up	inf	0.00019432	0.000123454	0	14.1999
537	PC-3p-401502_11	ATGGACTTTTGTAGAAGTATTACG	down	-inf	0.00034905	0.000105414	12.5031	0
538	PC-3p-15592_240	TGATTTTCCTCTATAAGCGCACC	down	-inf	3.4694e-44	7.29699e-59	190.048	0
539	PC-5p-48321_99	TAAACCGGATTTTTCTGAAGCACC	up	inf	0.00052244	0.000492294	0	12.3066
540	PC-3p-23957_172	TGAATTTATGTTGAATTTTCT	down	-inf	5.374e-19	1.36737e-24	77.5195	0
541	PC-5p-25929_162	TATTGCAGTATGGCAGGCACACGA	down	-inf	6.3308e-14	1.48976e-17	55.0138	0
542	PC-3p-346198_14	TGAATTTCCTCTATAAGCACATC	down	-inf	2.326e-05	3.11328e-06	17.5044	0
543	PC-5p-88951_60	TTGGACATCTGAGTAGCTCTCAGC	up	inf	0.0014179	0.00196406	0	10.4132
544	PC-5p-154256_36	AGCTTCAATCCATTCGGAATAGTG	down	-inf	0.00069289	0.000431281	11.2528	0
545	PC-3p-7345_424	TTGATTTTCCTCTATAAGCGCACC	down	-inf	5.9465e-42	8.3852e-56	180.045	0
546	PC-3p-97955_55	ACCTGTCATTGACCCAACTGCGCC	up	inf	0.0038973	0.00392375	0	8.51992
547	PC-3p-57686_86	ATTGACCCAACTGCAGGTGCA	up	inf	0.00024864	0.000123454	0	13.7265
548	PC-3p-499938_7	GCACGAACCGTCACTAAAGGCCC	down	-inf	4.5592e-05	1.27375e-05	16.2541	0
549	PC-3p-42632_110	TTAGGAACATGTGTGCTCTCTTGT	down	-inf	5.374e-19	1.36737e-24	77.5195	0
550	PC-3p-72763_71	CTCTTTAGTGCCGGTTGTAGAACC	down	-inf	2.326e-05	3.11328e-06	17.5044	0
551	PC-5p-30373_144	GCGTGACTGGGAGCTAGGTCGCC	up	inf	4.466e-05	1.55175e-05	0	17.0398
552	PC-3p-316663_16	GAATTTAGGTTGAATTCTCTCT	down	-inf	6.0912e-06	7.60924e-07	20.005	0
553	PC-5p-11252_305	AAGACCGATTGTGGCGGGAGC	up	inf	1.5928e-08	2.48268e-10	0	32.6597
554	PC-3p-127382_44	GAATTTAGGTCGAATTTTCT	down	-inf	3.0282e-08	6.63626e-10	30.0075	0
555	PC-3p-25379_165	CATCTGCCTATGACTTCTCGT	up	inf	1.9141e-06	2.45953e-07	0	23.1931
556	PC-5p-226271_24	TGCACCTATAGAGGAAATTGGAC	down	-inf	0.00017654	5.21152e-05	13.7535	0
557	PC-3p-98540_55	TTGGTAATTGATGACAATCTC	down	-inf	1.6059e-06	9.19437e-08	22.5056	0
558	PC-3p-103647_53	ATGATAACACCCTTAAAGACTCTT	up	inf	1.3233e-05	3.89606e-06	0	19.4065
559	PC-5p-226410_24	TAGGATAATTCGCTTTTTGGTAC	down	-inf	8.9587e-05	2.57649e-05	15.0038	0
560	PC-5p-133455_42	ATAATTGTCAGAGAAATGGAT	down	-inf	6.0483e-12	8.447e-15	46.2616	0
561	PC-3p-79602_66	CCCGGCAGTTAGGTAAAGTCACA	down	-inf	2.2316e-11	3.45651e-14	43.761	0
562	PC-5p-118872_46	GGTTTGAGGGCCGAAATCGGAAGC	down	-inf	4.2567e-07	2.24719e-08	25.0063	0
563	PC-3p-60094_83	CCTGACTTATAAGTCACCTGACC	up	inf	0.00052244	0.000492294	0	12.3066
564	PC-5p-8594_375	TGGATGACACGTGACATTTAC	up	inf	0.0023463	0.00392375	0	9.46658
565	PC-5p-297900_17	TGCCCTTATACAGGAAATTTGAC	down	-inf	3.1253e-06	3.76175e-07	21.2553	0
566	PC-3p-175567_32	AAGTAGTACTTTTTGGCCAGAGCT	down	-inf	8.9587e-05	2.57649e-05	15.0038	0
567	PC-3p-29687_146	TCATTTGGTTGAATTAGGGA	up	inf	5.0314e-12	4.08379e-15	0	48.7529
568	PC-5p-214697_26	AATTTGACCTATATTCATACTGA	down	-inf	4.2567e-07	2.24719e-08	25.0063	0
569	PC-3p-69977_73	TTGACCCAACTGCAGGTGCA	up	inf	0.00019432	0.000123454	0	14.1999
570	PC-5p-263798_20	GGTTCATGGCACAAACTGATACT	down	-inf	8.9587e-05	2.57649e-05	15.0038	0
571	PC-3p-161005_35	TGTCCGGACAGCTGTGGTAGTGTT	down	-inf	1.5861e-10	5.78689e-13	40.01	0
572	PC-3p-176780_32	CCTTTGGTCTCGGTTCGTGGCACC	down	-inf	0.0013821	0.000872369	10.0025	0
573	PC-3p-12263_287	TGATTTTCCTCTATAAGCGCATC	down	-inf	4.0942e-41	1.40456e-54	176.294	0
574	PC-3p-74258_70	AAGAAAAGCCTGATTTATTTCTCT	up	inf	0.010911	0.0156658	0	6.62661
575	PC-5p-317596_16	TAAATCTGGTTTTCTGAAGCACC	down	-inf	0.0056081	0.00356915	7.50188	0
576	PC-5p-105283_52	GCGCTGCCCTGTGAGCCTGC	down	-inf	8.2629e-07	4.5455e-08	23.756	0
577	PC-3p-63723_79	CGTTACGAACCGGCACTAAAGGC	down	-inf	1.1333e-07	2.71526e-09	27.5069	0
578	PC-3p-99648_54	TGAATTTATGTCGAATTTTCT	down	-inf	1.1892e-05	1.53915e-06	18.7547	0
579	PC-5p-8345_384	TGGATAAAAGAAGATGTATC	up	inf	2.0214e-08	4.94641e-10	0	32.1864
580	PC-5p-163138_35	CTGTAGTTTAGAGGAGCTCGAGAG	down	-inf	8.9587e-05	2.57649e-05	15.0038	0
581	PC-5p-39428_117	CTGTAAATTAATATAAGAGC	up	inf	0.0014179	0.00196406	0	10.4132
582	PC-3p-102513_53	AAGTATTATGGAATTGAGGGA	up	inf	0.0006699	0.000492294	0	11.8332
583	PC-3p-135057_41	TTGAATTTCCTCTATAAGCGTATC	down	-inf	1.1616e-11	1.70877e-14	45.0113	0
584	PC-5p-83083_64	CATTTGAGCATCTGAGAAGC	up	inf	0.0030224	0.00392375	0	8.99325
585	PC-3p-127730_44	CTCTCCTGTAGAAATAGGCACCGA	up	inf	0.008417	0.0156658	0	7.09993
586	PC-3p-70859_73	CTTACAAAAGTGAACGGAGGGAGT	up	inf	0.0011035	0.000983249	0	10.8866
587	PC-5p-23331_176	TTTGGACATCCGAGCAGCTCT	up	inf	4.2208e-11	1.27295e-13	0	44.4929
588	PC-5p-228411_24	CTGGGCCGTACGGGCCTGCATCCT	down	-inf	0.0013821	0.000872369	10.0025	0
589	PC-5p-264926_20	AGCTTTAAGCCTTGAGGAATAGG	down	-inf	4.5592e-05	1.27375e-05	16.2541	0
590	PC-3p-97579_55	GTCTCTCCTGTAGAAATAGGCATC	up	inf	0.01417	0.0313083	0	6.15328
591	PC-5p-341121_14	TTAAGAACCGCGACTAAAGGCCA	down	-inf	0.0056081	0.00356915	7.50188	0
592	PC-5p-152836_37	CAGTTCTGTAACCGGCACTAAAGG	down	-inf	0.00069289	0.000431281	11.2528	0
593	PC-3p-66163_77	ACAATTGCCAGAACTGAACTAGT	up	inf	0.00024864	0.000123454	0	13.7265
594	PC-3p-308851_16	TCTAATATTCTCTATAAGCGCATC	down	-inf	0.011454	0.0146024	6.25157	0
595	PC-3p-108876_50	TCAAGGCCTGAAGCTAAGCAACGT	down	-inf	0.00069289	0.000431281	11.2528	0
596	PC-3p-82707_64	CTATTTCGAAAGACTTGAAGCGAA	down	-inf	7.711e-20	1.65164e-25	81.2704	0
597	PC-3p-203006_27	TTGCCTATTTAGTGAACCATA	down	-inf	1.5672e-08	3.28065e-10	31.2578	0
598	PC-3p-27543_155	GGCACGAACCGGTACTAAAGGCTC	down	-inf	1.6415e-12	1.02062e-15	48.7622	0
599	PC-3p-5550_520	AATGTCACGTGTCATTCATC	up	inf	2.8053e-10	1.00366e-12	0	40.7063
600	PC-3p-224619_25	GAATTATTCTATCAGGACTCCGTT	down	-inf	0.011454	0.0146024	6.25157	0
601	PC-3p-140102_40	TTATGAATTTAGGTTGAATTT	down	-inf	4.5592e-05	1.27375e-05	16.2541	0
602	PC-3p-3862_678	AAATGTCACGTGTCATTCATC	up	inf	8.6877e-15	5.39349e-19	0	61.5328
603	PC-3p-186858_30	AAGATTCTGGGAGAAGCTGGGTGG	down	-inf	0.00017654	5.21152e-05	13.7535	0
604	PC-5p-124680_45	CCTTTGGTCCCGATTGGTGGCATC	down	-inf	4.5592e-05	1.27375e-05	16.2541	0
605	PC-3p-48762_98	TTGTCCACACTTAGACACTACAACC	down	-inf	1.2833e-15	5.31399e-20	62.5157	0
606	PC-3p-220281_25	AGGCCCGTACGGCCCAGTAGGC	down	-inf	2.326e-05	3.11328e-06	17.5044	0
607	PC-5p-60273_83	TCCTGATGTATGACATGTGGCATT	up	inf	0.0006699	0.000492294	0	11.8332
608	PC-5p-221477_25	TATACCCGTTCATCGGCTCC	up	inf	1.9141e-06	2.45953e-07	0	23.1931
609	PC-3p-293107_18	GGTGAGGGCTCCTCGAGTGT	down	-inf	8.9587e-05	2.57649e-05	15.0038	0
610	PC-3p-34220_131	AAATTTACAGTCAAACTTGGATCT	down	-inf	1.7247e-14	1.79985e-18	57.5144	0
611	PC-3p-97429_55	CAAGTTTTTTCGGATGGAGGAAGT	up	inf	0.010911	0.0156658	0	6.62661
612	PC-3p-28601_150	GTCCCGGGCAACCCACCA	up	inf	1.3656e-07	7.80318e-09	0	28.3997
613	PC-3p-208818_27	TTGAATTTCCTCTATAAGCGCATA	down	-inf	1.6059e-06	9.19437e-08	22.5056	0
614	PC-5p-121583_46	CGCAAACCCGAGCGGTAAAAGAGA	down	-inf	1.1892e-05	1.53915e-06	18.7547	0
615	PC-5p-167634_34	CGTGAGTCCCTGATCTTGATCGTA	down	-inf	0.00069289	0.000431281	11.2528	0
616	PC-3p-50378_96	TGAATTTATGTTGAATTTTCTC	down	-inf	5.8556e-08	1.34236e-09	28.7572	0
617	PC-3p-106901_51	CCTCCAGTCGGCCTGCTGTGGGCC	down	-inf	0.00017654	5.21152e-05	13.7535	0
618	PC-5p-322526_15	TGTGAAACACTGTGTGAGAG	down	-inf	0.0056081	0.00356915	7.50188	0
619	PC-5p-153580_37	TAGTACCGATTCGTGCCACGAACC	down	-inf	0.0027735	0.00176455	8.7522	0
620	PC-5p-153384_37	ATGTCCTTTGATGCTGGTTCGACC	down	-inf	0.0013821	0.000872369	10.0025	0
621	PC-5p-80191_66	TATTGCAGGATGGCAGGCACACGA	down	-inf	0.00069289	0.000431281	11.2528	0
622	PC-3p-268699_20	CGTTATGAACTGGCGCTAAAGCCC	down	-inf	4.2065e-09	3.96405e-11	33.7585	0
623	PC-5p-55136_89	TGGACTTATGTGCAGCTCTC	up	inf	7.2802e-05	3.09739e-05	0	16.0932
624	PC-3p-200500_28	ACGGATGACAAAGATTCTTTGCC	up	inf	0.00019432	0.000123454	0	14.1999
625	PC-5p-120727_46	AGATAAGGTAGTAATAATGTCATAA	down	-inf	0.00034905	0.000105414	12.5031	0
626	PC-5p-66875_76	GAAACGTATTGTGACGGTGAACCC	up	inf	0.00024864	0.000123454	0	13.7265
627	PC-3p-125443_44	TGAATTTATGTTGAATTTT	down	-inf	1.6059e-06	9.19437e-08	22.5056	0
628	PC-3p-100319_54	TTGGATTTCCTCTATAAGCGCATC	down	-inf	2.1814e-09	1.95971e-11	35.0088	0
629	PC-3p-94076_57	ATCGGTGGTAGATTCCTATT	down	-inf	1.1333e-07	2.71526e-09	27.5069	0
630	PC-5p-11017_311	CATTTGGACTTATGTGCAGC	up	inf	4.5245e-07	3.10138e-08	0	26.0331
631	PC-3p-4497_605	TTGATTTTCCTCTATAAGCGCATC	down	-inf	2.3875e-43	1.22233e-57	186.297	0
632	PC-3p-65112_78	CGTTACGAACCGGCACTAAAGACC	down	-inf	3.0282e-08	6.63626e-10	30.0075	0
633	PC-5p-59239_84	AGTGGCACTAGTTCAGGCTGTTGA	down	-inf	3.0392e-21	1.19158e-27	87.522	0
634	PC-5p-16555_229	TGGTCCCGTTTGGTGACATGAACC	down	-inf	1.2007e-22	1.73875e-29	93.7735	0
635	PC-3p-182431_31	CGCTCGTAAGGAGCGGTAGTACCG	down	-inf	0.00069289	0.000431281	11.2528	0
636	PC-5p-46106_103	CGCGCTGCCCTGTGAGCCTGC	down	-inf	3.1253e-06	3.76175e-07	21.2553	0
637	PC-3p-73230_71	TATGAATTTAGGTTGAATTTTCT	down	-inf	1.1616e-11	1.70877e-14	45.0113	0
638	PC-5p-117542_47	TTAGACATCTGAGTAGCTCTCGGC	up	inf	0.0018232	0.00196406	0	9.93991
639	PC-5p-47353_101	CTGTAGTTGAGAGGAGCTCGAGA	down	-inf	1.2833e-15	5.31399e-20	62.5157	0
640	PC-3p-246801_22	CAAGGCCTGAAGCTAAGCAACGT	down	-inf	3.1253e-06	3.76175e-07	21.2553	0
641	PC-5p-128918_43	ATGCTTGCAGCGCATAGTAATGCC	down	-inf	4.2889e-11	6.99182e-14	42.5107	0
642	PC-3p-58252_85	ATCTGGACAAATCTAAGACA	down	-inf	9.0049e-15	8.89761e-19	58.7647	0
643	PC-3p-61515_82	GTCACCAACCGGGACCAAAGGCC	down	-inf	1.6415e-12	1.02062e-15	48.7622	0
644	PC-3p-44994_105	TTGCCGTAGGCATAGCCCTGC	up	inf	0.0006699	0.000492294	0	11.8332
645	PC-3p-72285_72	AGGTTGTATTTTCTCTATAGGCGC	down	-inf	4.2889e-11	6.99182e-14	42.5107	0
646	PC-3p-190931_29	GTGGTCCATAGTGGAATCTCTATA	down	-inf	1.5672e-08	3.28065e-10	31.2578	0
647	PC-3p-160040_35	GTGGCAATTCTGAGAGAAGCTGG	up	inf	0.0006699	0.000492294	0	11.8332
648	PC-5p-58963_84	TTTCATCGAAAAATAACATCCGAG	down	-inf	2.1952e-07	1.11092e-08	26.2566	0
649	PC-3p-148172_38	TCATTTGGTTGAATTGGGGA	up	inf	0.0006699	0.000492294	0	11.8332
650	PC-3p-160115_35	AGGAGCTTTTGTGGCTTTTTGACC	down	-inf	0.00034905	0.000105414	12.5031	0
651	PC-5p-133144_42	AATAGGTGCTTTTAGAGCTTTT	down	-inf	2.326e-05	3.11328e-06	17.5044	0
652	PC-3p-185787_30	AAGTTGATAGGAACTCATGAAAAT	down	-inf	0.0056081	0.00356915	7.50188	0
653	PC-5p-19222_204	TGTGAAACACTGTGTGAGAGA	down	-inf	2.1146e-20	1.99543e-26	83.771	0
654	PC-5p-99134_55	AATTACTTTTCTCTGAAATGGATG	up	inf	0.0030224	0.00392375	0	8.99325
655	PC-3p-211697_26	GAATTTAGGTTGAATTCTCTCTA	down	-inf	0.00069289	0.000431281	11.2528	0
656	PC-5p-160886_35	AAAATGAATAAAAGGGAATGTATC	up	inf	0.0050311	0.00783972	0	8.04659
657	PC-5p-46643_102	TCTGTAAATTTATATAAGAGC	up	inf	0.00052244	0.000492294	0	12.3066
658	PC-3p-75701_69	CGAACGGAGGGAGTACATACTATC	down	-inf	0.00017654	5.21152e-05	13.7535	0
659	PC-3p-99417_54	ATTCCCAGATTCTGGCAAAAGAAC	up	inf	0.0050311	0.00783972	0	8.04659
660	PC-3p-49534_97	GCCCGGCATTTAGGTAAAGTCACA	down	-inf	2.4564e-15	2.17426e-19	61.2654	0
661	PC-5p-34793_129	CTTGTCGCAGATATGAATGTATC	down	-inf	9.0667e-24	5.13235e-31	98.7748	0
662	PC-3p-165828_34	TTATGAATTTAGGTCGAATTTT	down	-inf	8.9587e-05	2.57649e-05	15.0038	0
663	PC-3p-13926_261	CTATCCGGGACTCCATTCCAGAAC	down	-inf	1.5923e-21	5.8904e-28	88.7723	0
664	PC-5p-267240_20	TATGGCCTTGTACAATGGAAG	down	-inf	0.00034905	0.000105414	12.5031	0
665	PC-5p-200248_28	ATAGGATAATTCGCTTTTTGGTAC	down	-inf	0.00069289	0.000431281	11.2528	0
666	PC-3p-228795_24	CGTTACGAACCGGCACTAAAGGCA	down	-inf	0.0013821	0.000872369	10.0025	0
667	PC-5p-485500_8	GGAAAATTGGACACTCACTGAGA	down	-inf	4.5592e-05	1.27375e-05	16.2541	0
668	PC-3p-25772_163	ACTTAAGATATGTTCCCTCACATT	down	-inf	3.1504e-12	2.06453e-15	47.5119	0
669	PC-3p-63094_80	CGAACCGGGACAGATGGGCCTCC	up	inf	0.01417	0.0313083	0	6.15328
670	PC-3p-237118_23	TGAATTTATGTCGAATTTT	down	-inf	0.0027735	0.00176455	8.7522	0
671	PC-3p-115580_48	TTGAATTTTCTCTATAAGCGCACC	down	-inf	0.00069289	0.000431281	11.2528	0
672	PC-3p-157852_36	TACACCTGACCGCGTCTCCCTC	down	-inf	8.9587e-05	2.57649e-05	15.0038	0
673	PC-3p-100612_54	CTATTCCGAATGACTTGAAGCAAA	down	-inf	4.2065e-09	3.96405e-11	33.7585	0
674	PC-3p-48449_99	TGAATTTCCTCTATAAGTGCATC	down	-inf	1.1076e-20	9.86414e-27	85.0213	0
675	PC-5p-99557_54	TTTTGACCATAGATCTAACTAATA	down	-inf	2.1952e-07	1.11092e-08	26.2566	0
676	PC-3p-85080_62	AGATACATCTGTTTGAGCGACACT	up	inf	0.0014179	0.00196406	0	10.4132
677	PC-5p-212708_26	ACTGGGCCGTACGGGCCTGCATC	down	-inf	4.5592e-05	1.27375e-05	16.2541	0
678	PC-3p-326958_15	ATTTCCGCGACAAATAATTCC	down	-inf	6.0912e-06	7.60924e-07	20.005	0
679	PC-3p-68584_75	TTTCCGAGACAAGTAATTCCAAAC	up	inf	0.0003183	0.000246512	0	13.2532
680	PC-3p-15949_236	ACTGTATTAGCCATCCGTGTGCCT	down	-inf	1.9192e-51	5.80098e-69	222.556	0
681	PC-5p-3475_734	TGAGACGATATCTCCCCATAC	down	-inf	0	2.35935e-192	626.407	0
682	PC-5p-58157_85	TACAGACGGCAAAGTATGTCTTC	up	inf	0.0014179	0.00196406	0	10.4132
683	PC-3p-50452_96	TTAGTTGGAGGCTCAAATAACCC	up	inf	0.0011035	0.000983249	0	10.8866
684	PC-3p-166707_34	GACAGCTATTTTCGGACGGAGGGG	up	inf	4.466e-05	1.55175e-05	0	17.0398
685	PC-5p-53290_92	TCGAGATACAAAAATGACAAA	up	inf	0.00024864	0.000123454	0	13.7265
686	PC-3p-26923_157	ACATACGGAGCAAAATGAGTGAAT	up	inf	8.1503e-06	1.95257e-06	0	20.3531
687	PC-3p-79163_66	TAAATTTCCTCTATAAGCGCATC	down	-inf	3.1504e-12	2.06453e-15	47.5119	0
688	PC-3p-129125_43	AGTGACTTATTTTGCCAAACAGAC	up	inf	0.0050311	0.00783972	0	8.04659
689	PC-3p-197191_28	GAATTTAGGTTGAATTCTC	down	-inf	1.6059e-06	9.19437e-08	22.5056	0
690	PC-5p-157388_36	TTGAAGGCTGTTTCCATTAACC	down	-inf	0.0027735	0.00176455	8.7522	0
691	PC-3p-112570_49	TGGCTGAGAGCTGCACATAAG	up	inf	1.872e-09	1.57718e-11	0	36.9197
692	PC-5p-221624_25	TAGCTCTCGGCAAAAAAGACAAAT	down	-inf	0.0013821	0.000872369	10.0025	0
693	PC-5p-260563_21	TAAGGGATTTCAAAATGGACT	down	-inf	6.0912e-06	7.60924e-07	20.005	0
694	PC-5p-401274_11	GGTCCCAGTTGGTGACATGAACC	down	-inf	6.0912e-06	7.60924e-07	20.005	0
695	PC-3p-45166_105	TTGAATTTCCTCTATAAGCGCATT	down	-inf	6.0912e-06	7.60924e-07	20.005	0
696	PC-5p-85988_62	GTCTCGGAAATGAATGTATC	up	inf	0.010911	0.0156658	0	6.62661
697	PC-3p-37850_121	AGACACTTATTTTAGGACAGA	up	inf	1.5045e-06	1.23322e-07	0	23.6664
698	PC-3p-108507_50	TCCCAAGATATGTTTCGAAT	up	inf	0.0030224	0.00392375	0	8.99325
699	PC-3p-53598_91	ATAATTTTTTATATAAACTTGGTC	up	inf	0.00011885	6.18336e-05	0	15.1465
700	PC-3p-74679_70	GTTCGGGCAGCTGCGGTAGTGCT	down	-inf	6.0483e-12	8.447e-15	46.2616	0
701	PC-5p-255005_21	TAGAGATTCCACTATGGACCACGT	down	-inf	8.9587e-05	2.57649e-05	15.0038	0
702	PC-3p-196200_29	GAATTTAGGTTGAATTCTCT	down	-inf	6.0912e-06	7.60924e-07	20.005	0
703	PC-5p-110928_50	TTTAGTCCCGGTTGGTGGCACC	down	-inf	1.5672e-08	3.28065e-10	31.2578	0
704	PC-5p-286095_18	ATTTGGAGGATATGCAAGATGAG	down	-inf	2.1952e-07	1.11092e-08	26.2566	0
705	PC-3p-286307_18	CATTTTGTATATTTATGTTGGACC	down	-inf	0.011454	0.0146024	6.25157	0
706	PC-5p-326229_15	TGCACCTATAGAGGAAATTGGACC	down	-inf	1.1892e-05	1.53915e-06	18.7547	0
707	PC-5p-23658_174	TGAAACACTGTGTGAGAGAAG	down	-inf	7.1662e-18	4.63177e-23	72.5182	0
708	PC-5p-110045_50	TAGCTCTCTGCAAAAAAGACAAAT	down	-inf	0.00034905	0.000105414	12.5031	0
709	PC-5p-302247_17	GAAGTGGTTTAGACTGCACAGAGC	down	-inf	0.0027735	0.00176455	8.7522	0
710	PC-3p-61273_82	TTGAATTTCCTCTGTAAGCGCATC	down	-inf	8.5555e-13	5.04554e-16	50.0125	0
711	PC-3p-147870_38	ACCAGGACTAATGTGAATATTGCC	down	-inf	4.5592e-05	1.27375e-05	16.2541	0
712	PC-3p-221592_25	CCGTTACGAACCGGCACTAAAGAC	down	-inf	1.6059e-06	9.19437e-08	22.5056	0
713	PC-5p-7652_411	ATGGATAAAAGAAGATGTATC	up	inf	1.0474e-15	3.46308e-20	0	65.7927
714	PC-5p-179296_31	ATGAATAAAAAGAGGATGTATCT	up	inf	0.018438	0.0313083	0	5.67995
715	PC-3p-134590_42	ATCACCCAGGGTGCAGAATAAGT	down	-inf	1.1333e-07	2.71526e-09	27.5069	0
716	PC-3p-334462_15	TTCCGAGATCTGCTTAGACGT	down	-inf	8.9587e-05	2.57649e-05	15.0038	0
717	PC-3p-62339_81	TTGGGTATTTCTGTCTTTAAA	up	inf	1.2943e-11	1.61596e-14	0	46.8596
718	PC-5p-65204_78	ACATGTACCGTCGGTGTCGGACA	down	-inf	3.3039e-14	7.36417e-18	56.2641	0
719	PC-5p-581339_6	CGGTTCTGCAATCGGCACTAAAGG	down	-inf	8.9587e-05	2.57649e-05	15.0038	0
720	PC-3p-96252_56	AAGTGAATTAGACCAAATTATATC	up	inf	0.0011035	0.000983249	0	10.8866
721	PC-5p-68024_75	ACTTTGACCGTAAATTTAACTATC	up	inf	0.0030224	0.00392375	0	8.99325
722	PC-5p-124304_45	AGCATCTGAGAAGCTCTCGGC	up	inf	0.0030224	0.00392375	0	8.99325
723	PC-3p-116492_47	TGAATTTCCTCTATAAGCGCATT	down	-inf	8.1167e-09	8.01837e-11	32.5082	0
724	PC-5p-67997_75	TGTCTCGGAAATGAATGTATC	up	inf	0.0023463	0.00392375	0	9.46658
725	PC-5p-52620_93	TTTGACTGTAAATTTAACTAGC	down	-inf	7.5539e-34	8.71669e-45	143.786	0
726	PC-5p-47271_101	TTTACGCGTCATGGTTTTAGT	up	inf	5.0243e-06	9.78672e-07	0	21.2998
727	PC-3p-48642_99	TTATGAATTTAGGTTGAATTTT	down	-inf	8.2461e-11	2.86068e-13	41.2604	0
728	PC-5p-60905_82	TTGCTCGAGATACAAAAATGA	up	inf	0.0038973	0.00392375	0	8.51992
729	PC-5p-19389_202	AACATCCGAGGAGCTCTCACT	up	inf	6.145e-09	6.25622e-11	0	34.553
730	PC-3p-225726_24	ATAGAATTGTAAAACAAATGAGGC	up	inf	0.010911	0.0156658	0	6.62661
731	PC-5p-65305_78	GAAACACTGTGTGAGAGAAG	down	-inf	1.7247e-14	1.79985e-18	57.5144	0
732	PC-3p-57593_86	TTGAATTTCCTCTATAAGCGC	down	-inf	1.1319e-09	9.68773e-12	36.2591	0
733	PC-5p-1547_1413	CGTTTCTCCTTCTTTTCCTTG	up	inf	2.9563e-50	5.66967e-68	0	227.198
734	PC-3p-111516_49	AATCCAAGACAAGTAATTTAGAAC	up	inf	0.010911	0.0156658	0	6.62661
735	PC-3p-169295_33	ATTGATTATGAATTTAGGTTGAAT	down	-inf	0.0013821	0.000872369	10.0025	0
736	PC-3p-372048_13	AACACAAACCGGTACTAAAGGGGC	down	-inf	0.011454	0.0146024	6.25157	0
737	PC-5p-40001_115	GTGAAACACTGTGTGAGAGA	down	-inf	1.0267e-18	5.59484e-24	76.2691	0
738	PC-3p-94516_57	TAATTTTCCTCTATAAGCGCATC	down	-inf	4.2065e-09	3.96405e-11	33.7585	0
739	PC-3p-130362_43	GACCCACAGGGCAGTGCGCC	down	-inf	2.1952e-07	1.11092e-08	26.2566	0
740	PC-3p-20350_195	CCATTGACCCAACTGCAGGTGC	up	inf	4.1346e-08	9.85629e-10	0	30.7664
741	PC-3p-35125_128	ATTCCAAAAGGTTTGAAGCTAAT	down	-inf	2.0622e-27	6.52329e-36	115.029	0
742	PC-3p-67933_75	AAAAAAGATGGAGTGGCAATTC	up	inf	0.010911	0.0156658	0	6.62661
743	PC-5p-94367_57	GTAACCGGCACTAAAGGGTGGGGA	down	-inf	3.1253e-06	3.76175e-07	21.2553	0
744	PC-5p-136913_41	ATGTGACTTGACTTAACTGCC	down	-inf	3.0522e-10	1.17057e-12	38.7597	0
745	PC-3p-128202_43	CAGGCCCGTACGGCCCAGTAGGC	down	-inf	0.0027735	0.00176455	8.7522	0
746	PC-3p-240790_23	AGCCCGTATCTCCCCTGACGTGC	down	-inf	8.9587e-05	2.57649e-05	15.0038	0
747	PC-3p-37331_122	TTCCAAAATGCTTGAAGCGAAT	down	-inf	1.7247e-14	1.79985e-18	57.5144	0
748	PC-3p-12918_276	TATCCGGGACTCCATTCCAGAAC	down	-inf	3.6951e-39	3.94347e-52	167.542	0
749	PC-3p-351854_13	AACCGGGACTAAAGAGGGGCATT	down	-inf	0.011454	0.0146024	6.25157	0
750	PC-3p-368189_13	CATCTATTTGAGAACGGAGG	down	-inf	8.9587e-05	2.57649e-05	15.0038	0
751	PC-3p-102264_53	TAACGAAGCATTGCACCTCTTTT	down	-inf	8.2629e-07	4.5455e-08	23.756	0
752	PC-5p-55911_88	TTGCTCGATATACAAAAATGA	up	inf	4.466e-05	1.55175e-05	0	17.0398
753	PC-5p-169115_33	CGCGCTGTCCTGTGAGTCTGC	down	-inf	0.00034905	0.000105414	12.5031	0
754	PC-5p-104761_52	AAACGACGTTTTTTGTGGCTTGT	down	-inf	3.0282e-08	6.63626e-10	30.0075	0
755	PC-5p-122405_45	CATTTGAGCAGCTCTTGGCA	up	inf	0.0050311	0.00783972	0	8.04659
756	PC-3p-120720_46	TTGAATTTCCTTTATAAGCGCATC	down	-inf	4.5592e-05	1.27375e-05	16.2541	0
757	PC-5p-310607_16	AAATGTAATTCTTTGTAGAGA	down	-inf	0.0056081	0.00356915	7.50188	0
758	PC-5p-87199_61	GTTTGACCTTACACTGCTAGCGGG	down	-inf	4.2889e-11	6.99182e-14	42.5107	0
759	PC-5p-112714_49	GCGCTACCGCCGCTGCCCGGACA	down	-inf	2.2316e-11	3.45651e-14	43.761	0
760	PC-3p-91878_58	AGACCCACAGGGCAGTGTGCC	down	-inf	3.1253e-06	3.76175e-07	21.2553	0
761	PC-5p-2644_921	GATAAGGTAGTAATAATGTCATA	down	-inf	0	2.46162e-196	638.91	0
762	PC-3p-149888_38	TTGAATTTCTTCTATAAGCGCATC	down	-inf	2.326e-05	3.11328e-06	17.5044	0
763	PC-3p-181996_31	TCTGGACAAATCTAAGACAAG	down	-inf	4.5592e-05	1.27375e-05	16.2541	0
764	PC-5p-367676_13	TTAACGAGTCGAGTCGAGCTAGC	down	-inf	4.5592e-05	1.27375e-05	16.2541	0
765	PC-3p-192289_29	ATTCCTTAAGGCTTGAAGCGAACC	down	-inf	0.0013821	0.000872369	10.0025	0
766	PC-5p-53563_91	ACTTGTCTCGAAAATGGATGTATC	up	inf	0.0011035	0.000983249	0	10.8866
767	PC-3p-25474_164	GTTACGAACCGGCACTAAAGCCC	down	-inf	1.8855e-25	3.70116e-33	106.277	0
768	PC-5p-27685_154	TTGGACATCCGAGCAGCTCT	up	inf	2.7431e-05	7.77495e-06	0	17.9865
769	PC-5p-59787_83	CGAGATACAAAAATGACAAA	up	inf	8.1503e-06	1.95257e-06	0	20.3531
770	PC-5p-90612_59	TTGGTACAAAGTTCAGCAAGAGC	down	-inf	4.2889e-11	6.99182e-14	42.5107	0
771	PC-5p-52716_92	CGGAGTCCTGATAGGATAATTCAC	down	-inf	3.0522e-10	1.17057e-12	38.7597	0
772	PC-3p-40578_114	TGAATTTCCTCTATAAGC	down	-inf	4.0379e-20	4.03658e-26	82.5207	0
773	PC-5p-113688_48	ATCTCTTAAATGGATGTAGCTAGC	up	inf	0.0011035	0.000983249	0	10.8866
774	PC-5p-374513_12	ATGCACCTATAGAGGAAATTTGAC	down	-inf	3.1253e-06	3.76175e-07	21.2553	0
775	PC-3p-183251_31	ATATGGAGTGATGATTCTGGGAGA	down	-inf	0.00034905	0.000105414	12.5031	0
776	PC-3p-242022_22	GTGGCTTGTGGCTAAAACT	down	-inf	2.1952e-07	1.11092e-08	26.2566	0
777	PC-3p-188683_30	TTGATTTTCCTCTATAAGC	down	-inf	1.1892e-05	1.53915e-06	18.7547	0
778	PC-5p-52872_92	AAATGAATTTGCTGATGGATACC	down	-inf	1.2833e-15	5.31399e-20	62.5157	0
779	PC-3p-133489_42	ATATACCGTTTGGAGTTGAAGACC	up	inf	0.0038973	0.00392375	0	8.51992
780	PC-5p-3886_674	TTTGTGGAAGAAATGACTGTCACT	down	-inf	4.0645e-53	4.17898e-71	230.058	0
781	PC-3p-130990_43	ACCCGGCATTTGGGTAAAGTCACA	up	inf	0.00015194	6.18338e-05	0	14.6732
782	PC-5p-272455_19	GAAACTTGAAACACCCAAACTGA	down	-inf	8.9587e-05	2.57649e-05	15.0038	0
783	PC-5p-338045_14	CACACCTATGCCGACGGCCTAGCC	down	-inf	0.011454	0.0146024	6.25157	0
784	PC-5p-6182_481	TTGCTCGAGATACAAAAATG	up	inf	6.7748e-11	1.27298e-13	0	43.5463
785	PC-3p-284751_18	TGGTGAGGTCTCCTCGAGTGT	down	-inf	4.5592e-05	1.27375e-05	16.2541	0
786	PC-5p-96223_56	ATTACTTGTCTCGAAAATGGATGT	up	inf	0.01417	0.0313083	0	6.15328
787	PC-5p-66411_77	AGCATCTGAGCAGCTCTCGGC	up	inf	0.00040768	0.000246512	0	12.7799
788	PC-5p-215288_26	AACCGGGACCAAAGGCCTCTTTT	down	-inf	0.00069289	0.000431281	11.2528	0
789	PC-5p-44973_105	TTGGACTTATGTGCAGCTCTC	up	inf	2.7431e-05	7.77495e-06	0	17.9865
790	PC-5p-62978_80	AAGCGTCACATGGCACTTGACACC	up	inf	1.7349e-07	7.80318e-09	0	27.9264
791	PC-5p-84028_63	TTACTTGTCGTAGAAATGGATGT	up	inf	0.01417	0.0313083	0	6.15328
792	PC-3p-187094_30	CTATTTCTAAAGGCTTGAAGCTAA	down	-inf	8.9587e-05	2.57649e-05	15.0038	0
793	PC-3p-36458_124	AGACCCACAGGGCAGTGCGCC	down	-inf	2.1952e-07	1.11092e-08	26.2566	0
794	PC-3p-165313_34	TTTTTGGTGAGAGCTCCTCAGAT	down	-inf	4.2567e-07	2.24719e-08	25.0063	0
795	PC-3p-238734_23	CATCTTGTGGAAATATTCTGT	down	-inf	8.2629e-07	4.5455e-08	23.756	0
796	PC-3p-255210_21	TTCTGTAGAAATAGGCACCGG	down	-inf	0.00069289	0.000431281	11.2528	0
797	PC-5p-308354_16	CTTTAGTCCCGGTTGGAGCCACC	down	-inf	0.0013821	0.000872369	10.0025	0
798	PC-5p-36544_124	GCTCCTCTGACGTACGGCGCACT	up	inf	0.00040768	0.000246512	0	12.7799
799	PC-3p-227904_24	GCCGGGCAGTTAGGTAAAGTCACA	down	-inf	0.0056081	0.00356915	7.50188	0
800	PC-5p-5166_548	ACATTTGGACTTATGTGCAGC	up	inf	5.1768e-16	1.74361e-20	0	67.2127
801	PC-3p-17590_219	ATCTGCCGATGACTTCTCGT	up	inf	2.8053e-10	1.00366e-12	0	40.7063
802	PC-5p-90477_59	TTATTTGGACATCTGAGTAGC	up	inf	0.0011035	0.000983249	0	10.8866
803	PC-5p-152112_37	TAGCTTTAAGCCTTGAGGAATAGG	down	-inf	0.0027735	0.00176455	8.7522	0
804	PC-3p-426540_10	CTATAATGCCATATCCATATTACC	down	-inf	0.011454	0.0146024	6.25157	0
805	PC-3p-62955_80	TTCATGAACCGGGACTAATGGGCC	up	inf	0.0014179	0.00196406	0	10.4132
806	PC-3p-176616_32	TATAGAACCGACACTAAAGGGCC	down	-inf	0.0056081	0.00356915	7.50188	0
807	PC-5p-1060_2010	AGATAAGGTAGTAATAATGTCATA	down	-inf	0	8.63857e-233	757.69	0
808	PC-3p-63539_79	CACCTGACTTATAAGTCACCTGAC	up	inf	0.0038973	0.00392375	0	8.51992
809	PC-3p-38667_119	AGTGAATGAGACCAAATTATATC	up	inf	0.00019432	0.000123454	0	14.1999
810	PC-3p-53459_91	AGACGGCAAAGAGAGCTCTTTACC	up	inf	0.00024864	0.000123454	0	13.7265
811	PC-5p-85234_62	AGATAAGCTAGTAATAATGTCATA	down	-inf	9.5774e-17	1.56888e-21	67.5169	0
812	PC-3p-60430_83	TGAATTTCCTCTATAAGCGCACC	down	-inf	6.3308e-14	1.48976e-17	55.0138	0
813	PC-3p-19039_206	TTGTTAGTTAAATCTTTGGTC	up	inf	2.8009e-07	1.55557e-08	0	26.9798
814	PC-5p-237637_23	ATGGGTGGACTAGATATACGTTGC	up	inf	0.00015194	6.18338e-05	0	14.6732
815	PC-3p-124460_45	AGAAGAACCAATTTACTGACC	up	inf	0.0018232	0.00196406	0	9.93991
816	PC-5p-86906_61	GGTTCGGCAACCGGCACTAAAGA	down	-inf	8.2629e-07	4.5455e-08	23.756	0
817	PC-3p-17404_221	TTGAATTTCCTCTATAAGTGCATC	down	-inf	4.3717e-22	1.43923e-28	91.2729	0
818	PC-3p-97462_55	TTGTATGTCGAGCAATGTTTC	up	inf	0.00015194	6.18338e-05	0	14.6732
819	PC-3p-27468_155	TTAATTTTCCTCTATAAGCGCATC	down	-inf	2.3261e-13	6.09586e-17	52.5132	0
820	PC-3p-69605_74	TTGAATTTCCTCTATAAGCGCATTT	down	-inf	1.1333e-07	2.71526e-09	27.5069	0
821	PC-3p-139959_40	CCTGTCAGTGGCCCAACTGCACCC	up	inf	0.0050311	0.00783972	0	8.04659
822	PC-3p-148558_38	AGATTCTGGGAGAAGCTGGGTGG	down	-inf	4.5592e-05	1.27375e-05	16.2541	0
823	PC-3p-29371_147	AGGTTGAATTCTCTCTATAAGCGC	down	-inf	1.1319e-09	9.68773e-12	36.2591	0
824	PC-3p-18037_215	TTGAATTTCCTCTATAAGC	down	-inf	2.7214e-26	2.21022e-34	110.028	0
825	PC-3p-184539_30	CCTTTAGTCGCGGTTCTTCTGGCC	down	-inf	0.0056081	0.00356915	7.50188	0
826	PC-5p-122301_45	AGCTCTACCGTAGCTGACCGGACA	down	-inf	3.0282e-08	6.63626e-10	30.0075	0
827	PC-5p-88305_60	GCATCTGAGAAGCTCTCGGCA	up	inf	5.7011e-05	1.55175e-05	0	16.5665
828	PC-5p-4187_638	ATTGCTCGAGATACAAAAATG	up	inf	2.1655e-20	9.76953e-27	0	87.5659
829	PC-3p-96396_56	TGAATTTCCTCTATAAGCGC	down	-inf	8.2461e-11	2.86068e-13	41.2604	0
830	PC-5p-51766_94	TTTGGTACAAAGTTCAGCAAGAGC	down	-inf	2.1952e-07	1.11092e-08	26.2566	0
831	PC-5p-38440_119	ATTGCAGGATGGCAGGCACACGA	down	-inf	2.619e-17	3.83403e-22	70.0176	0
832	PC-5p-457315_9	CGGTTCATGGCACAAACTGATACT	down	-inf	2.326e-05	3.11328e-06	17.5044	0
833	PC-3p-237176_23	AATGGGGCTCAAAGATTTTGGGAG	down	-inf	0.011454	0.0146024	6.25157	0
834	PC-3p-90585_59	ATATTACATACAGCAAAGTGAACT	up	inf	5.7517e-07	3.10141e-08	0	25.5598
835	PC-5p-91077_59	TTGGTACAAAGTTCAGCAAGAGCC	down	-inf	3.0282e-08	6.63626e-10	30.0075	0
836	PC-5p-28781_150	TGTTTGAACATTTGAGGAGCT	up	inf	2.8009e-07	1.55557e-08	0	26.9798
837	PC-3p-308589_16	ATTTCGAAAGGCTTGAAACTAAT	down	-inf	1.1892e-05	1.53915e-06	18.7547	0
838	PC-5p-78754_67	ATCAAAATTGATAAAAAGAGATGT	up	inf	0.0023463	0.00392375	0	9.46658
839	PC-5p-15047_246	AGACCGATTGTGGCGGGAGC	up	inf	1.6869e-05	3.89606e-06	0	18.9332
840	PC-5p-232423_24	TTTCAACTTATTTGGACTCTGAG	down	-inf	8.1167e-09	8.01837e-11	32.5082	0
841	PC-3p-26268_161	TTAAATTTCTTCTATAAGCGCATC	down	-inf	4.3717e-22	1.43923e-28	91.2729	0
842	PC-5p-15557_240	TTTAGCGCCGGTTCGTGACGAAC	down	-inf	6.8545e-32	4.94813e-42	135.034	0
843	PC-5p-48775_98	AACATTTGTACTTATGTGCAGC	up	inf	1.3233e-05	3.89606e-06	0	19.4065
844	PC-3p-94356_57	TACACCTGACCGCTTCTCTCTC	down	-inf	8.2629e-07	4.5455e-08	23.756	0
845	PC-5p-13228_272	CTTAGTCTTGGCACTATAAATTT	down	-inf	6.2319e-30	2.80806e-39	126.282	0
846	PC-3p-158743_35	GGTTGAATTCTCTCTATAGGCGC	down	-inf	6.0912e-06	7.60924e-07	20.005	0
847	PC-5p-157617_36	ATGCACCTATAGAGGAAATTGGAC	down	-inf	4.5592e-05	1.27375e-05	16.2541	0
848	PC-5p-95307_57	TGCCCTGCCTAGAATCTGGCACTA	down	-inf	1.5672e-08	3.28065e-10	31.2578	0
849	PC-5p-36155_125	TACATGTACCGTCGGTGTCGGACA	down	-inf	3.3039e-14	7.36417e-18	56.2641	0
850	PC-3p-140803_40	GATGTAACTTACACCTGACC	down	-inf	1.1333e-07	2.71526e-09	27.5069	0
851	PC-5p-7517_416	TGTGAGGCTCGACCTGTCGGCATC	down	-inf	0	5.30612e-121	392.599	0
852	PC-5p-72092_72	TTTAGTGCCGGTTATGGAACC	up	inf	0.0014179	0.00196406	0	10.4132
853	PC-3p-214833_26	CACATGTCAGTGACCAACGTCAGA	down	-inf	4.5592e-05	1.27375e-05	16.2541	0
854	PC-3p-266431_20	TAGTCCCGGTTGGTTGGACGAACC	down	-inf	1.1892e-05	1.53915e-06	18.7547	0
855	PC-3p-483680_8	TGGCACGAACCGGTACTAAAGGCT	down	-inf	0.0056081	0.00356915	7.50188	0
856	PC-3p-99012_55	AGATACTTTGTGATTTGTGAATGC	up	inf	0.0050311	0.00783972	0	8.04659
857	PC-3p-486453_8	ACAAATGGGCCTCAAAGATTCTA	down	-inf	2.326e-05	3.11328e-06	17.5044	0
858	PC-5p-5907_497	ATATATTTTATTTGACTTTACACA	down	-inf	0	3.11377e-152	495.124	0
859	PC-5p-20295_196	ATGGACAATTACGGTGAAATGTTC	down	-inf	1.7545e-37	1.10681e-49	160.04	0
860	PC-5p-1180_1804	GATGGATGACACGTGACATT	up	inf	2.3299e-32	4.53591e-43	0	143.419
861	PC-3p-105749_52	TGAATTTATGTTGAATTCTCTCTA	down	-inf	5.8762e-10	2.3678e-12	37.5094	0
862	PC-5p-135762_41	TGATGAGACGGTAGATCATAATAGC	down	-inf	0.0056081	0.00356915	7.50188	0
863	PC-5p-63586_79	AAATGGATAAAAAGAGATGTATC	up	inf	0.0018232	0.00196406	0	9.93991
864	PC-3p-204247_27	CCCTTACGAACCGGGACAAATGCC	down	-inf	2.326e-05	3.11328e-06	17.5044	0
865	PC-3p-302432_17	TTCCAAAAGGTTTGAAGCGAAT	down	-inf	3.0282e-08	6.63626e-10	30.0075	0
866	PC-5p-270275_20	ACAATGTGATGTGACTTTACT	down	-inf	0.0056081	0.00356915	7.50188	0
867	PC-3p-159080_35	GGACGAGTAATTCCGAACGG	down	-inf	0.0056081	0.00356915	7.50188	0
868	PC-5p-50072_96	GAGCCTTATTGAATATCTACA	up	inf	1.5045e-06	1.23322e-07	0	23.6664
869	PC-5p-97313_56	ATATAATTTGGTCTCATTCACTTT	up	inf	0.0065029	0.00783973	0	7.57326
870	PC-5p-42367_110	ACACTACGAGATGTGAGCTAT	up	inf	0.00024864	0.000123454	0	13.7265
871	PC-5p-204509_27	ATGCCCTTATACAGGAAATTTGAC	down	-inf	0.00017654	5.21152e-05	13.7535	0
872	PC-3p-54972_89	CGATGTAACTTACACCTGACC	down	-inf	4.5592e-05	1.27375e-05	16.2541	0
873	PC-3p-73946_70	AGGAATTGTAAGAAAATATAGAGT	up	inf	0.0050311	0.00783972	0	8.04659
874	PC-3p-35128_128	TTGCCATATGCATAGCCCTGC	up	inf	3.2569e-08	9.85629e-10	0	31.2397
875	PC-3p-238583_23	GCCATCAACCGGGACCAAAGGCC	down	-inf	1.1892e-05	1.53915e-06	18.7547	0
876	PC-5p-227514_24	ACGGTATGGTATTTATTATGAGG	down	-inf	8.5555e-13	5.04554e-16	50.0125	0
877	PC-5p-94622_57	CATTAGTCCCGGTTGGTGGCACCA	down	-inf	0.0013821	0.000872369	10.0025	0
878	PC-5p-41896_111	CATTCAAGGAGCTTGTGGCA	up	inf	0.0011035	0.000983249	0	10.8866
879	PC-5p-2792_877	CGTTTCTCCTTCTTTTCCTTGT	up	inf	2.3672e-24	4.36025e-32	0	106.026
880	PC-3p-125140_44	TTATGAATTTAGGTTGAATT	down	-inf	1.1892e-05	1.53915e-06	18.7547	0
881	PC-3p-1801_1253	TTTGTTATTTTTGGTGAGAGCTCC	down	-inf	0	2.60613e-136	442.611	0
882	PC-5p-124124_45	AACTCATTTGAGCATCTGAGAA	up	inf	0.0038973	0.00392375	0	8.51992
883	PC-3p-114196_48	TGGTAATTGATGACAATCTCTAT	down	-inf	2.1952e-07	1.11092e-08	26.2566	0
884	PC-5p-33369_133	TGCCCTTATACAGGAAATTTGACC	down	-inf	4.2889e-11	6.99182e-14	42.5107	0
885	PC-3p-27244_156	TCTCCTGTAGAAATAGGCACCGGT	up	inf	1.1827e-06	1.23321e-07	0	24.1398
886	PC-5p-165758_34	GTCACAAACCAGGACTAAAGGGCC	down	-inf	0.00069289	0.000431281	11.2528	0
887	PC-3p-37156_122	GGGAAAAGAAGGAGTAACGACT	up	inf	4.5245e-07	3.10138e-08	0	26.0331
888	PC-3p-198953_28	GTGGCAATTCTGAGAAAATCTGG	up	inf	1.3233e-05	3.89606e-06	0	19.4065
889	PC-3p-93240_58	TGCTGAACTTCATACCAAAAAGC	down	-inf	8.2461e-11	2.86068e-13	41.2604	0
890	PC-5p-136564_41	GGAGTCCTGATAGGATAATTCAC	down	-inf	4.2065e-09	3.96405e-11	33.7585	0
891	PC-3p-262802_20	TGTTAGCATTGTAAACTCAAATCA	down	-inf	0.0013821	0.000872369	10.0025	0
892	PC-3p-112407_49	AGGCCCACTGGGCAGCGCGCC	down	-inf	0.0027735	0.00176455	8.7522	0
893	PC-3p-68611_75	CCCGGCAGTTGGGTAAAGTCACA	up	inf	0.0023463	0.00392375	0	9.46658
894	PC-3p-26655_159	CTTCTGTAGAAATAGGCACC	down	-inf	3.9678e-34	4.30863e-45	145.036	0
895	PC-3p-100917_54	TGAATTTAGGTTGAATTCTCTCT	down	-inf	8.2629e-07	4.5455e-08	23.756	0
896	PC-3p-33970_131	TATCTGGACAAATCTAAGACA	down	-inf	8.2461e-11	2.86068e-13	41.2604	0
897	PC-5p-36005_125	CCAACCGGCACTAAAGAGTGGGGA	down	-inf	2.1952e-07	1.11092e-08	26.2566	0
898	PC-3p-32898_135	TGTTATTTTTTGGTGAGAGCTCCT	down	-inf	5.1877e-26	4.47124e-34	108.777	0
899	PC-5p-150080_37	ATCTGCAGAACAAAAGAACAGA	up	inf	0.0014179	0.00196406	0	10.4132
900	PC-3p-26809_158	TTGAATTTCCTCTATAAGCGCAT	down	-inf	8.5555e-13	5.04554e-16	50.0125	0
901	PC-3p-130655_43	ATCCAAGACAAGTAATTTAGAAC	up	inf	0.0023463	0.00392375	0	9.46658
902	PC-5p-27424_155	TCTGTAAACTAATATAAGACG	up	inf	2.8009e-07	1.55557e-08	0	26.9798
903	PC-5p-62566_80	TCCTGATGGATGACATGTGGCATT	up	inf	0.0011035	0.000983249	0	10.8866
904	PC-3p-54945_89	GCAGTACGTCAGGGGAGCCGAGT	up	inf	0.0006699	0.000492294	0	11.8332
905	PC-3p-253855_21	TTCAATTTCCTCTATAAGCGCATC	down	-inf	0.011454	0.0146024	6.25157	0
906	PC-3p-57550_86	AATCCCGGTATTAGAATAGTTATT	up	inf	0.0011035	0.000983249	0	10.8866
907	PC-3p-43733_108	TTGCCGTATGCATAGCCCTGC	up	inf	1.0384e-05	1.95257e-06	0	19.8798
908	PC-5p-23852_173	GCGCTGCCCTGTGAGTCTGC	down	-inf	9.0667e-24	5.13235e-31	98.7748	0
909	PC-3p-106356_51	CAGGACTAATGTGAATATTGCCCC	down	-inf	8.9587e-05	2.57649e-05	15.0038	0
910	PC-5p-46753_102	CATTTGAGCATCTGAGCAGC	up	inf	0.00085951	0.000983249	0	11.3599
911	PC-5p-10323_326	TGTGATCGAGATATATTTGAC	down	-inf	3.8542e-46	1.28458e-61	198.8	0
912	PC-5p-81456_65	AGGTAGTAACTTAGACTAGTGTC	up	inf	0.008417	0.0156658	0	7.09993
913	PC-3p-46127_103	CTTCTGTAGAAATAGGCACCGGT	up	inf	0.0050311	0.00783972	0	8.04659
914	PC-3p-60357_83	AACAATTGCCAGAACTGAACTAGT	up	inf	5.0243e-06	9.78672e-07	0	21.2998
915	PC-5p-265039_20	ACCGCAAATGTGATGACGGAGAGG	down	-inf	8.9587e-05	2.57649e-05	15.0038	0
916	PC-5p-140224_40	CAAACCCGAGCGGTAAAAGAGAA	down	-inf	6.0912e-06	7.60924e-07	20.005	0
917	PC-3p-16666_228	ATTCCTGAAGGCTTGAAGCTA	up	inf	1.7349e-07	7.80318e-09	0	27.9264
918	PC-3p-8080_394	CTATCCGGTACTCCATTCCAGAAC	down	-inf	2.9801e-28	3.89476e-37	118.78	0
919	PC-5p-355381_13	AGTAGAATCTAGGATAAATCGTTC	down	-inf	4.5592e-05	1.27375e-05	16.2541	0
920	PC-5p-57501_86	AACGAGACCGACTGCGGTGGGAGC	up	inf	0.0018232	0.00196406	0	9.93991
921	PC-3p-60161_83	TATGAATTTAGGTTGAATTTT	down	-inf	1.2833e-15	5.31399e-20	62.5157	0
922	PC-3p-16824_227	TTGAATTTCCTCTATAAGCGCACC	down	-inf	1.9619e-18	1.13189e-23	75.0188	0
923	PC-3p-38924_118	ACCGGGACTAAAGGGTGCGATGCC	up	inf	0.0006699	0.000492294	0	11.8332
924	PC-3p-243386_22	TAGTATCAGTTTGTGCCATGAACC	down	-inf	0.00034905	0.000105414	12.5031	0
925	PC-3p-160213_35	CAACCGGGACCAAAAGGCATCCA	down	-inf	2.1952e-07	1.11092e-08	26.2566	0
926	PC-3p-56801_87	GGGACGAACCGGGACCAATGTGCC	up	inf	5.0243e-06	9.78672e-07	0	21.2998
927	PC-5p-421935_11	GGTTCGTGGCTGAAACCGGGACT	down	-inf	0.011454	0.0146024	6.25157	0
928	PC-3p-51112_95	TTTCATAGCAAAACTCTGCC	up	inf	2.4356e-06	2.45955e-07	0	22.7198
929	PC-3p-26227_161	TCTCTCGTGTAGAAATAGGCACC	up	inf	2.1508e-05	7.77495e-06	0	18.4598
930	PC-5p-139154_40	GTGGGAATTTTAGTAGTAGCGCC	down	-inf	5.8556e-08	1.34236e-09	28.7572	0
931	PC-5p-5662_512	ACATTTGGACTTATGTGCAGCT	up	inf	2.6814e-15	1.36644e-19	0	63.8994
932	PC-5p-47718_100	GTACTGCAGGGCGCAGTTGGGCC	up	inf	0.0023463	0.00392375	0	9.46658
933	PC-5p-2341_1012	TGATGGATGACACGTGACATT	up	inf	1.0649e-27	7.73176e-37	0	121.646
934	PC-5p-32040_138	TGCTCGAGATACAAAAATGA	up	inf	0.00052244	0.000492294	0	12.3066
935	PC-3p-71888_72	TGAATTTCCTCTATAAGCGCAT	down	-inf	1.1616e-11	1.70877e-14	45.0113	0
936	PC-3p-176242_32	GTGATTCTCGGAGAAGCTGGGGA	up	inf	0.0018232	0.00196406	0	9.93991
937	PC-3p-137169_41	AAACCGGGACCAAAGGGTGGCATT	down	-inf	0.00069289	0.000431281	11.2528	0
938	PC-5p-61238_82	ATTACTTGTCTCTGAAATGGATGT	up	inf	0.0038973	0.00392375	0	8.51992
939	PC-5p-63221_80	TCTGTAAACTAACATAAGAGC	up	inf	0.0006699	0.000492294	0	11.8332
940	PC-5p-2477_971	TGATGGATTACACGTGACATT	up	inf	2.7039e-35	3.19357e-47	0	157.145
941	PC-3p-144409_39	TTTTTATATTACGAGACAGAT	up	inf	0.0023463	0.00392375	0	9.46658
942	PC-5p-204380_27	AACGAAACCGACTCTGGCGGG	down	-inf	2.326e-05	3.11328e-06	17.5044	0
943	PC-5p-125438_44	ACTCATTTGAGCATCTGAGAA	up	inf	0.0023463	0.00392375	0	9.46658
944	PC-3p-62878_80	CCTGTCAGTGACCCAACTGCACCC	up	inf	0.0006699	0.000492294	0	11.8332
945	PC-3p-49397_97	TTTGCCATAGGCATAGCCCTG	up	inf	1.1827e-06	1.23321e-07	0	24.1398
946	PC-3p-223274_25	ATACGAACTCAGAAAAATGCAAAT	down	-inf	1.1892e-05	1.53915e-06	18.7547	0
947	PC-3p-116737_47	GTCCGGATAGCTGTGGTAGTGTTA	down	-inf	5.8015e-21	4.87563e-27	86.2716	0
948	PC-5p-79091_66	GCCCTTATACAGGAAATTTGACC	down	-inf	1.5861e-10	5.78689e-13	40.01	0
949	ata-miR9674c-5p_L+1R-1	TTGAATTTTTCCATAGCATCA	up	1.00845	2.5979e-08	3.19937e-08	97.5245	196.195
950	PC-3p-11146_308	AGTCTCTGCCAATTCTTCGTG	up	1.03303	7.9828e-05	6.59897e-05	46.2616	94.6658
951	tae-miR9672a-3p_L-1	CACGACTGTCATTAAGCATC	up	1.0449	1.5052e-31	3.66391e-32	394.474	813.889
952	tae-MIR1136-p3_1ss13AG	ATTTTAGTTCTAGATACATCCATT	up	1.09432	1.7729e-09	1.84766e-09	93.7735	200.218
953	bdi-miR156h-3p	GCTCACTGCTCTTCCTGTCATC	up	1.11169	9.3292e-07	9.00868e-07	60.0151	129.692
954	tae-miR9676-5p	TGGATGTCATCGTGGCCGTACA	up	1.13778	5.7319e-09	4.29953e-09	80.0201	176.078
955	PC-5p-9911_337	TACCCTCGCCGGAGCAGCGTG	up	1.14882	0.00073834	0.00066867	26.2566	58.2195
956	bdi-miR399a_L-1_1ss16AG	GCCAAAGGAGAATTGCCCTG	up	1.15231	7.487e-14	5.22832e-14	127.949	284.392
957	ata-miR399a-3p_L-1	GCCAAAGGAGAATTGCCCTG	up	1.15231	7.487e-14	5.22832e-14	127.949	284.392
958	tae-MIR1136-p5_2ss12GA17GA	ACTTGTCGCAGATATGAATGTATC	up	1.20381	4.5638e-22	1.45167e-22	191.923	442.089
959	tae-miR9675-3p	TTTATGATCACTCTCGTTTTG	up	1.26569	4.7237e-07	3.5838e-07	46.2616	111.232
960	tae-MIR9668-p3_1ss7TC	TCCCTCCGTCCGGAAATACTTGTC	up	1.2861	3.0725e-08	2.4334e-08	53.7635	131.112
961	tae-MIR1120a-p5_2ss12AC20AG	TCCGTCCCATACTATAAGAGC	up	1.29906	0.0068734	0.00975365	12.5031	30.7664
962	osa-MIR444d-p5	TTTCTTGCAAGTTGTGCAGT	up	1.31744	0.0025939	0.00328171	15.0038	37.393
963	osa-miR444b.1	TGTTGTCTCAAGCTTGCTGCC	up	1.32964	3.5059e-55	5.69525e-57	395.099	993.044
964	PC-5p-2548_948	AGTTGAAGATGAGATATTGAA	up	1.35189	3.0481e-13	2.03982e-13	82.5207	210.631
965	osa-MIR444c-p3_1	CGGCAAGCTAGAGACAGCAAC	up	1.35513	1.1748e-42	4.82347e-44	288.822	738.867
966	osa-MIR444c-p3_2	CGGCAAGCTAGAGACAGCAACT	up	1.35513	1.1748e-42	4.82347e-44	288.822	738.867
967	bdi-MIR7757-p3_1ss18CT	CACAAAACCTTCAGCTATCCA	up	1.36416	9.4747e-09	5.38167e-09	50.0125	128.745
968	bdi-MIR5064-p3_1ss21CT	TTGTCCATAGCATCAGCCAGT	up	1.37623	2.6226e-05	1.92476e-05	26.2566	68.1594
969	tae-MIR396-p3_1ss1TC	CCTCCGCCTGTTGATGGTTCA	up	1.38522	3.5396e-05	3.26598e-05	25.0063	65.3194
970	tae-MIR1121-p3_1ss6AG	TCTAAGCGCTCTTATATTTCT	up	1.38622	2.22e-05	1.92646e-05	26.2566	68.6327
971	PC-3p-3332_762	TAAAACCACGACGAGTAAATC	up	1.39304	1.3807e-07	1.08192e-07	40.01	105.079
972	osa-MIR5339-p3_1ss3GA	TGAGAATATTCTTTATCTGTT	up	1.39314	0	1.22311e-179	1129.03	2965.41
973	tae-MIR9674a-p5_1	ATAGCATCATCCATCCTACCA	up	1.45542	0	2.31269e-143	805.202	2208.16
974	tae-MIR9674a-p5_2	TAGGATGGCTGGTGCTATGG	up	1.45542	0	2.31269e-143	805.202	2208.16
975	tae-MIR9672b-p3_1ss3GA	TAAGATACCACGACTGTCATT	up	1.46355	0	0	2426.23	6691.22
976	gma-MIR5368-p3_1ss6TC_1	CTGTTCCCTGGGATTGGCTTTGG	up	1.4637	0.0088204	0.0137188	8.7522	24.1398
977	gma-MIR5368-p3_1ss6TC_2	CTGTTCCCTGGGATTGGCTTTGGGC	up	1.4637	0.0088204	0.0137188	8.7522	24.1398
978	osa-miR444a-3p.2_1ss12CT	TGCAGTTGCTGTCTCAAGCTT	up	1.47594	1.6121e-06	1.79624e-06	28.7572	79.9926
979	bdi-MIR5064-p5	TTGTCCATAGCATCAGCCAGC	up	1.48243	4.0553e-06	4.15468e-06	26.2566	73.366
980	PC-5p-588_3359	GTTGCATGACAAGTTGAGCAC	up	1.49256	0	3.77165e-131	690.173	1942.07
981	bdi-miR5169a_2ss19AG20CA	TTTGACCAAGTTTGTAGAGAA	up	1.49909	7.8587e-12	3.6208e-12	56.2641	159.039
982	ata-miR164a-5p	TGGAGAAGCAGGGCACGTGCT	up	1.50107	1.9902e-06	1.63557e-06	27.0901	76.6793
983	tae-miR167c-5p	TGAAGCTGCCAGCATGATCTGC	up	1.5222	0	0	2629.1	7551.53
984	ata-miR167f-5p	TGAAGCTGCCAGCATGATCTGC	up	1.5222	0	0	2629.1	7551.53
985	tae-miR1127b-3p_L-1R+4_1ss12TC	CAAGTATTTCCGGACGGAGGGAGT	up	1.54874	3.0789e-55	8.87938e-58	271.318	793.773
986	PC-5p-36149_125	TCTGTAAATTAATATAAGAGC	up	1.63425	0.011072	0.0147831	6.25157	19.4065
987	ata-miR5168-3p_L-1	CGGACCAGGCTTCAATCCCT	up	1.6558	0	0	1686.67	5314.66
988	PC-5p-11177_307	TGCCTTTAAGGCACCTGCCTTT	up	1.67187	5.1104e-05	4.01573e-05	15.0038	47.8062
989	PC-5p-18866_207	GCCTTTAAGGCACCTGCCTTT	up	1.68609	0.003792	0.00711018	7.50188	24.1398
990	ata-miR9772a-3p	AGGGGGCAATCTCACCTCAAC	up	1.70814	6.8236e-15	2.36637e-15	52.5132	171.582
991	tae-MIR5048-p3_1ss18TG	AATATATTTGCAGGTTTGAGG	up	1.71389	0	3.06568e-177	653.914	2145.13
992	tae-miR5062-5p	TGAACCTTAGGGAACAGCCGCAT	up	1.72549	0	1.03765e-240	873.969	2890.15
993	bdi-miR827-5p_L-1	TTTGTTGGTTGTCATCTAACC	up	1.76125	9.736e-32	2.08793e-33	110.028	372.983
994	PC-5p-76208_68	TTTTGCCCAGAGACAACCAAC	up	1.80026	0.0040675	0.00377688	6.25157	21.7731
995	tae-MIR1138-p3_1ss5AG	TTGTGGGAGCTTAGATGTGACATC	up	1.8025	1.4715e-06	1.41706e-06	17.5044	61.0594
996	PC-5p-4865_571	CATTTGGACTTATGTGCAGCT	up	1.83129	3.2806e-05	4.99143e-05	12.5031	44.4929
997	tae-MIR1128-p5_1ss8AG	CCGTCCGGAAATACTTGTCA	up	1.83566	0.0004915	0.000699753	8.7522	31.2397
998	ata-miR167b-5p	TGAAGCTGCCAGCATGATCTGA	up	1.83673	0	0	5352.28	19118.3
999	tae-MIR1135-p5	ATGTATCTAGAACTAAAATACGTC	up	1.84007	0	4.00053e-99	300.7	1076.59
1000	ata-miR9674c-3p_L-1R+1_1ss10GT	GTGCTATGTATAAATTCAACC	up	1.8802	2.529e-13	5.84744e-14	36.2591	133.479
1001	PC-5p-7129_433	TGGTGGCTTGAACCGGGACC	up	1.89631	0.00076547	0.00122246	7.50188	27.9264
1002	tae-MIR9664-p5	CGGCATAGAGGCACTGCAAA	up	1.91654	6.3988e-17	1.01292e-17	45.0113	169.925
1003	ata-MIR9674c-p3_1ss1CG	GGCTGGTGCTATGGATAAAT	up	1.94912	0.0014562	0.00145904	6.25157	24.1398
1004	ata-miR393-3p_L+1R-1_1ss15TC	TCAGTGCAATCCCTCTGGAAT	up	1.9551	0	1.52722e-141	366.342	1420.46
1005	tae-miR159a_L-1	TTGGATTGAAGGGAGCTCTG	up	1.96591	0	1.50406e-186	477.62	1865.86
1006	osa-miR444b.1_L-2R+1	TTGTCTCAAGCTTGCTGCCT	up	1.97945	1.107e-12	3.14932e-13	30.0075	118.332
1007	tae-MIR1122a-p3_1ss21CT	TATTTTAGAGTGTAGATTCATT	up	2.0168	3.2745e-78	1.82053e-83	197.55	799.453
1008	bdi-miR159a-5p_R+1	AGCTCCCTTCGATCCAATCC	up	2.03985	1.1908e-30	1.91872e-32	72.5182	298.197
1009	PC-3p-36501_124	TTGCCATAGGCATAGCCCTGC	up	2.10959	0.00041338	0.000332753	6.25157	26.9798
1010	ata-miR5062b-5p_L+2R-5	ATGCGGATTTTTCACCAAGAT	up	2.13515	1.5247e-31	7.21973e-34	66.2666	291.097
1011	tae-MIR1133-p3_1ss11CA	TTGAGGGACAAGCTTTTTCGG	up	2.14295	7.824e-05	0.000116522	7.50188	33.133
1012	tae-miR7757-5p_1ss2TC	ACAAAACCTTCAGCTATCCATC	up	2.15583	0	0	12464.4	55544.2
1013	PC-3p-25417_164	AATGCTTTTTGATTTGTGAATGCC	up	2.15934	0.00027025	0.000200873	6.25157	27.9264
1014	PC-3p-31078_141	CCAACTAAAATTGACATCCTC	up	2.18359	0.00021832	0.000200873	6.25157	28.3997
1015	tae-MIR5175-p3_1ss19GA	GACGAGTAATTTGGAACGAAG	up	2.22472	1.4688e-47	1.20404e-51	91.2729	426.627
1016	tae-MIR5048-p3_1ss16TG	TATATTTGCAGGTTTGAGGT	up	2.24563	3.9205e-37	5.37984e-40	68.7673	326.124
1017	gma-MIR5368-p5_2ss1TC21TC_3	CCCTGGGATTGGCTTTGGGCCTT	up	2.2767	9.2489e-05	7.20454e-05	6.25157	30.2931
1018	gma-MIR5368-p5_2ss1TC21TC_2	CCCTGGGATTGGCTTTGGGCCT	up	2.2767	9.2489e-05	7.20454e-05	6.25157	30.2931
1019	gma-MIR5368-p5_2ss1TC21TC_1	CCCTGGGATTGGCTTTGGGCC	up	2.2767	9.2489e-05	7.20454e-05	6.25157	30.2931
1020	tae-MIR167c-p3	AGATCATGCTGCAGCTTCATT	up	2.28993	3.467e-47	3.72322e-51	83.771	409.666
1021	ata-miR167f-3p_L-1R+1	AGATCATGCTGCAGCTTCATT	up	2.28993	3.467e-47	3.72322e-51	83.771	409.666
1022	osa-miR444a-3p.2_L-1	GCAGTTGCTGCCTCAAGCTT	up	2.40185	5.4351e-21	7.7382e-23	31.2578	165.192
1023	PC-3p-9314_353	TTTGCCGTAGGCATAGCCCTG	up	2.49344	2.1788e-08	7.81413e-09	10.0025	56.3262
1024	bdi-miR159a-3p_L-1R+1	TTGGATTGAAGGGAGCTCTC	up	2.63595	1.1293e-32	6.65578e-36	38.7597	240.924
1025	ata-miR167b-3p	AGGTCATGCTGGAGTTTCATC	up	2.71531	0	0	715.179	4696.84
1026	hvu-MIR5050-p5	TTTGCCGGTTGAACGACCTCA	up	2.88667	0	2.42695e-165	140.035	1035.64
1027	ata-miR172c-3p_L-1	GAATCTTGATGATGCTGCAT	up	2.951	0	1.00684e-278	221.306	1711.32
1028	ata-miR172b-3p_L-1	GAATCTTGATGATGCTGCAT	up	2.951	0	1.00684e-278	221.306	1711.32
1029	PC-5p-33589_133	CAACCAAGGTCCTCGGAATG	up	2.97945	4.4719e-10	1.18267e-10	7.50188	59.1661
1030	PC-5p-12689_280	TGATGGATTACATGTGGCATT	up	3.04488	4.1799e-09	3.57473e-10	6.25157	51.5929
1031	tae-MIR9676-p3	ACGGCCTGATGACATCCACG	up	3.10764	1.5747e-22	1.96876e-25	16.2541	140.105
1032	tae-MIR1847-p3_2ss13TC21TC	ACATGCCATTGACCCAACTGC	up	3.1326	1.9008e-11	2.19247e-12	7.50188	65.7927
1033	ata-miR393-5p_L-1	TCCAAAGGGATCGCATTGAT	up	3.13725	0	0	440.11	3872.3
1034	tae-MIR1125-p5	AATTTAACCAACGAGACCAACTGC	up	3.29321	6.0377e-38	3.1807e-43	23.756	232.878
1035	tae-MIR1123-p3_1ss22AC	ATGCTTTGTGATTTGTGAATGCC	up	3.3269	0	1.10524e-177	96.2742	966.064
1036	tae-MIR1133-p5	AATGGATGTATCTAGCACTAACT	up	3.4034	9.0748e-23	1.7924e-25	12.5031	132.295
1037	PC-3p-8234_388	TTTTTGGATGTGCTCCTCTAG	up	3.46281	1.8487e-19	3.21487e-22	10.0025	110.286
1038	PC-5p-5430_528	TTTTGCTGTTTGTCATCTAACC	up	3.49344	5.9208e-20	5.32196e-23	10.0025	112.652
1039	osa-miR444a-3p.2	TGCAGTTGCTGCCTCAAGCTT	up	3.49949	7.9043e-57	3.45244e-66	30.0075	339.377
1040	ata-MIR5168-p5	TTGTTGTCTGGTTCAAGGTCT	up	3.50552	2.7502e-07	7.0956e-08	3.12578	35.4997
1041	tae-miR397-5p_L-1	CACCGGCGCTGCACACAATG	up	3.57427	2.2381e-70	1.6572e-82	35.0088	417.003
1042	PC-3p-1949_1182	TTGAACTAAGGAGGGGTGGA	up	3.73248	2.3067e-52	2.86111e-61	22.5056	299.144
1043	osa-miR827_L-1	TAGATGACCATCAGCAAACA	up	3.80926	0	0	123.781	1735.22
1044	tae-MIR1120b-p5_1ss16AG	CCAAAATATAAGAACGTTTTT	up	3.84655	2.5822e-09	1.45578e-10	3.12578	44.9663
1045	bdi-miR167c-5p_1ss22AT	TGAAGCTGCCAGCATGATCTGT	up	3.86166	8.0178e-49	1.12098e-57	18.7547	272.637
1046	osa-miR398a_R-1	TGTGTTCTCAGGTCACCCCT	up	3.90545	0	4.32618e-189	60.0151	899.325
1047	bdi-miR827-5p_L-1_1ss6TC	TTTGCTGGTTGTCATCTAACC	up	3.95226	3.2902e-32	2.92941e-38	11.2528	174.185
1048	osa-miR1432-5p_L-1R+1	TCAGGAGAGATGACACCGACA	up	4.16753	0	4.71648e-159	40.01	718.987
1049	osa-miR1432-5p_1ss1AC	CTCAGGAGAGATGACACCGAC	up	4.22506	4.2389e-44	8.85393e-53	12.5031	233.825
1050	bdi-miR156b-5p	TGACAGAAGAGAGTGAGCAC	up	4.36524	0	0	149.378	3078.6
1051	zma-miR156a-5p	TGACAGAAGAGAGTGAGCAC	up	4.36524	0	0	149.378	3078.6
1052	osa-miR156a	TGACAGAAGAGAGTGAGCAC	up	4.36524	0	0	149.378	3078.6
1053	sbi-miR156a	TGACAGAAGAGAGTGAGCAC	up	4.36524	0	0	149.378	3078.6
1054	ata-miR156a-5p	TGACAGAAGAGAGTGAGCAC	up	4.36524	0	0	149.378	3078.6
1055	osa-miR398a_L+1R-1	TTGTGTTCTCAGGTCACCCCT	up	4.80238	0	2.02207e-202	30.0075	837.319
1056	tae-miR408_L-1	TGCACTGCCTCTTCCCTGGC	up	4.82958	4.5039e-63	1.28973e-78	11.2528	319.97
1057	osa-miR827	TTAGATGACCATCAGCAAACA	up	4.96836	0	0	115.029	3601.09
1058	tae-MIR1123-p5	ATGACATGTGGCATTCACAAA	up	5.36681	0	6.93662e-264	25.0063	1031.86
1059	tae-MIR397-p5	TTGAGTGCAGCGTTGATGAAC	up	5.39477	0	0	187.547	7890.39
1060	ata-miR398g-5p_L+1R-1_1ss9GA	GGGGTCGAACTGGGAACACAT	up	5.53853	0	1.80264e-136	11.2528	523.029
1061	zma-miR156d-3p_1ss8TC	GCTCACTCCTCTTTCTGTCAGC	up	5.80191	0	0	47.5119	2650.64
1062	ata-miR1432-5p_L+1R-1	ATCAGGAGAGATGACACCGAC	up	6.23976	0	0	126.282	9543.26
1063	tae-miR398_L-1R+1	GTGTTCTCAGGTCGCCCCCGC	up	6.42898	0	1.01931e-148	6.25157	538.648
1064	PC-3p-248_8607	GGAAAAGAAGGAGTAACGAC	up	6.44501	0	6.33507e-209	8.7522	762.533
1065	osa-miR160f-5p	TGCCTGGCTCCCTGAATGCCA	up	7.06378	0	2.06936e-235	6.25157	836.372
1066	PC-3p-213_10277	GGGAAAAGAAGGAGTAACGAC	up	7.1095	0	0	11.2528	1553.94
1067	tae-MIR530-p5	TGCATTTGCACCTGCACCTAG	up	8.27601	0	0	52.5132	16277.8
