# Supplementary material for: Small RNA, Transcriptome and Degradome Analysis of the Transgenerational Heat Stress Response Network in Durum Wheat
Source: Int J Mol Sci. 2021 May 24;22(11):5532. doi: 10.3390/ijms22115532 (PMC8197280; doi:10.3390/ijms22115532)
Supplement: Supplementary file 1 [file ijms-22-05532-s001.zip › Table S6.xlsx]

## Sheet: Table S6
Table S6. Durum wheat genes identified from transcriptome sequencing in this study.
Gene ID	Transcript ID	Chromosome	Description	FPKM.AuCC_G	FPKM.AuCC_L	FPKM.AuCH_G	FPKM.AuCH_L	FPKM.AuHC_G	FPKM.AuHC_L	FPKM.AuHH_G	FPKM.AuHH_L
TRITD1Av1G000090	TRITD1Av1G000090.1	chr1A	vacuolar amino acid transporter 1-like [Aegilops tauschii subsp. tauschii]	0.0001	0.0001	0.0001	0.0001	0.0001	0.0001	0.0001	0.0001
TRITD1Av1G000270	TRITD1Av1G000270.1;TRITD1Av1G000270.2	chr1A	polyphenol oxidase [Triticum aestivum];Polyphenol oxidase A1, chloroplastic [Triticum urartu]	0.0001	0.0001	0.0001	0.0001	0.0001	0.0001	0.0001	0.0001
TRITD1Av1G000280	TRITD1Av1G000280.1	chr1A	Histone H3.3 [Triticum urartu]	0.0001	0.0001	0.0001	0.0001	0.0001	0.0001	0.0001	0.0001
TRITD1Av1G000360	TRITD1Av1G000360.1;TRITD1Av1G000360.2	chr1A	uncharacterized protein LOC109734585 [Aegilops tauschii subsp. tauschii]	0.0001	0.0001	0.0001	0.0001	0.0001	0.0001	0.0001	0.0001
TRITD1Av1G000380	TRITD1Av1G000380.1	chr1A	unnamed protein product [Triticum aestivum]	0.0001	0.0001	0.0001	0.0001	0.0001	0.0001	0.0001	0.0001
TRITD1Av1G000400	TRITD1Av1G000400.1	chr1A	unnamed protein product [Triticum aestivum]	0.0001	0.0001	0.0001	0.0001	0.0001	0.0001	0.0001	0.0001
TRITD1Av1G000450	TRITD1Av1G000450.1;TRITD1Av1G000450.2;TRITD1Av1G000450.3;TRITD1Av1G000450.4;TRITD1Av1G000450.5;TRITD1Av1G000450.6;TRITD1Av1G000450.7;TRITD1Av1G000450.8;TRITD1Av1G000450.9;TRITD1Av1G000450.10;TRITD1Av1G000450.11;TRITD1Av1G000450.12;TRITD1Av1G000450.13;TRITD1Av1G000450.14;TRITD1Av1G000450.15;TRITD1Av1G000450.16;TRITD1Av1G000450.17	chr1A	paired amphipathic helix protein Sin3-like 4 [Aegilops tauschii subsp. tauschii];Paired amphipathic helix protein Sin3-like 3 [Triticum urartu]	18.6607	20.5817	18.731	21.4539	22.014	16.5454	18.2635	16.0595
TRITD1Av1G000460	TRITD1Av1G000460.1	chr1A	hypothetical protein TRIUR3_00707 [Triticum urartu]	0.0001	0.0001	0.0001	0.0001	0.0001	0.0001	0.0001	0.0001
TRITD1Av1G000480	TRITD1Av1G000480.1;TRITD1Av1G000480.2;TRITD1Av1G000480.3;TRITD1Av1G000480.4	chr1A	putative phospholipid-transporting ATPase 9 [Aegilops tauschii subsp. tauschii];Phospholipid-transporting ATPase 10 [Triticum urartu]	5.74537	9.8823	5.56428	7.38193	6.59183	5.99457	4.80415	9.93872
TRITD1Av1G000490	TRITD1Av1G000490.1;TRITD1Av1G000490.2;TRITD1Av1G000490.3;TRITD1Av1G000490.4;TRITD1Av1G000490.5	chr1A	cytochrome P450 72A15-like [Aegilops tauschii subsp. tauschii];Secologanin synthase [Triticum urartu]	0.0001	0.0701989	0.0185334	0.0001	0.0198387	0.0368921	0.0373099	0.0001
TRITD1Av1G000500	TRITD1Av1G000500.1;TRITD1Av1G000500.2;TRITD1Av1G000500.3	chr1A	uncharacterized protein At4g37920, chloroplastic [Aegilops tauschii subsp. tauschii];hypothetical protein TRIUR3_00703 [Triticum urartu]	1.75776	22.6818	2.31994	14.9981	2.27477	23.364	2.1981	18.3928
TRITD1Av1G000530	TRITD1Av1G000530.1	chr1A	Proline-rich receptor-like protein kinase PERK8 [Triticum urartu]	4.43033	2.32341	4.90442	1.69554	4.61492	2.32406	4.20188	3.52771
TRITD1Av1G000550	TRITD1Av1G000550.1	chr1A	hypothetical protein TRIUR3_00701 [Triticum urartu]	130.415	50.5479	116.899	39.2019	118.44	32.1511	120.627	44.1602
TRITD1Av1G000570	TRITD1Av1G000570.1;TRITD1Av1G000570.2;TRITD1Av1G000570.3;TRITD1Av1G000570.4;TRITD1Av1G000570.5;TRITD1Av1G000570.6;TRITD1Av1G000570.7;TRITD1Av1G000570.8	chr1A	hypothetical protein TRIUR3_00700 [Triticum urartu];uncharacterized protein LOC109734571 isoform X2 [Aegilops tauschii subsp. tauschii]	5.78285	5.69934	8.21106	9.03768	7.79812	8.94559	6.64838	9.73171
TRITD1Av1G000580	TRITD1Av1G000580.1;TRITD1Av1G000580.2;TRITD1Av1G000580.3;TRITD1Av1G000580.4;TRITD1Av1G000580.5;TRITD1Av1G000580.6;TRITD1Av1G000580.7;TRITD1Av1G000580.10;TRITD1Av1G000580.11;TRITD1Av1G000580.12;TRITD1Av1G000580.13;TRITD1Av1G000580.14;TRITD1Av1G000580.15;TRITD1Av1G000580.16;TRITD1Av1G000580.17;TRITD1Av1G000580.18;TRITD1Av1G000580.19;TRITD1Av1G000580.8;TRITD1Av1G000580.9;TRITD1Av1G000580.20	chr1A	E3 ubiquitin-protein ligase SIS3 [Aegilops tauschii subsp. tauschii];hypothetical protein TRIUR3_00699 [Triticum urartu];predicted protein [Hordeum vulgare subsp. vulgare]	12.498	17.3133	13.0746	16.7795	13.3228	16.3845	14.3981	15.9995
TRITD1Av1G000590	TRITD1Av1G000590.1	chr1A	50S ribosomal protein L28, chloroplastic [Triticum urartu]	38.0529	66.7757	32.2395	70.5647	36.1268	87.0617	28.836	91.8206
TRITD1Av1G000850	TRITD1Av1G000850.1	chr1A	hypothetical protein [Zea mays]	1.14059	0.264831	1.82831	4.43253	0.283283	1.44685	8.2904	0.969347
TRITD1Av1G000900	TRITD1Av1G000900.1;TRITD1Av1G000900.2	chr1A	hypothetical protein MTR_0021s0160 [Medicago truncatula]	0.0001	0.0500524	0.105396	0.818603	0.0001	0.121721	0.359962	0.0916746
TRITD1Av1G000910	TRITD1Av1G000910.1	chr1A	hypothetical protein MTR_0021s0160 [Medicago truncatula]	0.221394	0.235292	0.791228	1.29781	0.02738	0.432009	0.86086	0.195848
TRITD1Av1G000950	TRITD1Av1G000950.1	chr1A	hypothetical protein [Zea mays]	0.244709	0.113841	0.652927	1.53186	0.146185	0.420261	1.74919	0.421739
TRITD1Av1G000960	TRITD1Av1G000960.1;TRITD1Av1G000960.2	chr1A	hypothetical protein MTR_0021s0160 [Medicago truncatula]	0.042332	0.13582	0.46903	1.3003	0.309223	0.405706	1.2406	0.216391
TRITD1Av1G000970	TRITD1Av1G000970.1	chr1A	hypothetical protein TanjilG_03599 [Lupinus angustifolius]	0.0001	0.0001	0.0001	0.046797	0.0001	0.001818	0.005274	0.006887
TRITD1Av1G000990	TRITD1Av1G000990.1	chr1A	Protein TAR1 [Capsicum baccatum]	0.381656	0.549537	0.711696	2.04173	0.408677	0.982792	2.88029	0.725554
TRITD1Av1G001010	TRITD1Av1G001010.1	chr1A	hypothetical protein [Zea mays]	0.670031	0.219331	1.02313	1.16719	0.104757	0.546255	4.56168	0.432174
TRITD1Av1G001030	TRITD1Av1G001030.1	chr1A	hypothetical protein [Zea mays]	0.144306	0.243261	0.484621	1.00791	0.10312	0.21858	1.06168	0.108261
TRITD1Av1G001060	TRITD1Av1G001060.1	chr1A	hypothetical protein MTR_0021s0160 [Medicago truncatula]	0.269745	0.460101	0.389908	2.39689	0.337128	1.27724	2.45687	0.17764
TRITD1Av1G001070	TRITD1Av1G001070.1;TRITD1Av1G001070.2	chr1A	uncharacterized protein LOC104585233 [Brachypodium distachyon];hypothetical protein MTR_0021s0160 [Medicago truncatula]	0.384227	0.630933	0.813731	6.48461	0.231854	2.10386	3.07075	0.953985
TRITD1Av1G001090	TRITD1Av1G001090.1	chr1A	hypothetical protein MTR_0021s0160 [Medicago truncatula]	0.002876	0.117355	0.0001	0.270737	0.0001	0.0001	0.174436	0.0001
TRITD1Av1G001100	TRITD1Av1G001100.1	chr1A	hypothetical protein TanjilG_03599 [Lupinus angustifolius]	0.0001	0.0001	0.0001	0.0001	0.0001	0.0001	0.0001	0.0001
TRITD1Av1G001120	TRITD1Av1G001120.1	chr1A	hypothetical protein [Zea mays]	0.376239	0.48985	1.05893	3.0264	0.279134	1.52779	5.1935	0.633768
TRITD1Av1G001140	TRITD1Av1G001140.1	chr1A	hypothetical protein [Zea mays]	0.296169	0.207554	0.341097	0.872294	0.102725	0.48409	1.25528	0.320023
TRITD1Av1G001160	TRITD1Av1G001160.1	chr1A	Protein TAR1 [Capsicum baccatum]	0.748911	0.642209	1.6336	3.47067	0.900079	1.25063	4.52341	0.742376
TRITD1Av1G001350	TRITD1Av1G001350.1	chr1A	3'-N-debenzoyl-2'-deoxytaxol N-benzoyltransferase [Triticum urartu]	0.0001	0.0001	0.0001	0.0001	0.0001	0.0001	0.0001	0.0001
TRITD1Av1G001370	TRITD1Av1G001370.1	chr1A	keratin-associated protein 5-3-like [Aegilops tauschii subsp. tauschii]	0.0001	0.0001	0.0001	0.0001	0.0001	0.0001	0.0001	0.0001
TRITD1Av1G001380	TRITD1Av1G001380.1;TRITD1Av1G001380.2;TRITD1Av1G001380.3;TRITD1Av1G001380.4;TRITD1Av1G001380.5;TRITD1Av1G001380.6;TRITD1Av1G001380.7	chr1A	Disease resistance protein RPM1 [Triticum urartu];putative disease resistance protein At1g50180 [Aegilops tauschii subsp. tauschii]	0.0001	0.0001	0.0001	0.0001	0.0001	0.0001	0.0001	0.0001
TRITD1Av1G001390	TRITD1Av1G001390.1	chr1A	wall-associated receptor kinase 5-like [Aegilops tauschii subsp. tauschii]	0.0001	0.0001	0.0001	0.0001	0.0001	0.0001	0.0001	0.0001
TRITD1Av1G001420	TRITD1Av1G001420.1;TRITD1Av1G001420.2	chr1A	uncharacterized protein At2g27730, mitochondrial-like [Aegilops tauschii subsp. tauschii]	0.0001	0.0001	0.0001	0.0001	0.0001	0.0001	0.0001	0.0001
TRITD1Av1G001440	TRITD1Av1G001440.1	chr1A	AAA-ATPase ASD, mitochondrial-like [Aegilops tauschii subsp. tauschii]	0.0001	0.0001	0.0001	0.0001	0.0001	0.0001	0.0001	0.0001
TRITD1Av1G001460	TRITD1Av1G001460.1	chr1A	MDIS1-interacting receptor like kinase 2-like isoform X1 [Aegilops tauschii subsp. tauschii]	0.0001	0.0001	0.0001	0.0001	0.0001	0.0001	0.0001	0.0001
TRITD1Av1G001470	TRITD1Av1G001470.1	chr1A	hypothetical protein TRIUR3_14842 [Triticum urartu]	0.0001	0.0001	0.0001	0.0001	0.0001	0.0001	0.0001	0.0001
TRITD1Av1G001480	TRITD1Av1G001480.1	chr1A	hypothetical protein TRIUR3_14842 [Triticum urartu]	0.521798	0.0001	0.930908	0.0001	0.0001	0.0001	1.58606	0.0001
TRITD1Av1G001520	TRITD1Av1G001520.1	chr1A	Wall-associated receptor kinase 3 [Triticum urartu]	0.0001	0.0001	0.0001	0.0001	0.0001	0.0001	0.0001	0.0001
TRITD1Av1G001530	TRITD1Av1G001530.1;TRITD1Av1G001530.2;TRITD1Av1G001530.3;TRITD1Av1G001530.4;TRITD1Av1G001530.5;TRITD1Av1G001530.6;TRITD1Av1G001530.7;TRITD1Av1G001530.8	chr1A	F-box/LRR-repeat protein 14-like [Aegilops tauschii subsp. tauschii];F-box/LRR-repeat protein 14 [Triticum urartu]	1.91452	0.65503	1.94446	0.743998	1.97125	1.11874	0.360592	1.57571
TRITD1Av1G001540	TRITD1Av1G001540.1	chr1A	F-box/LRR-repeat protein 14-like [Aegilops tauschii subsp. tauschii]	2.1654	2.25189	2.96693	2.0554	2.0298	1.27191	2.60968	0.996414
TRITD1Av1G001550	TRITD1Av1G001550.1;TRITD1Av1G001550.2;TRITD1Av1G001550.3;TRITD1Av1G001550.4;TRITD1Av1G001550.5;TRITD1Av1G001550.6;TRITD1Av1G001550.7;TRITD1Av1G001550.8;TRITD1Av1G001550.10;TRITD1Av1G001550.11;TRITD1Av1G001550.9;TRITD1Av1G001550.12;TRITD1Av1G001550.13;TRITD1Av1G001550.14;TRITD1Av1G001550.15;TRITD1Av1G001550.16;TRITD1Av1G001550.17;TRITD1Av1G001550.18;TRITD1Av1G001550.19;TRITD1Av1G001550.20;TRITD1Av…	chr1A	MDIS1-interacting receptor like kinase 2-like isoform X1 [Aegilops tauschii subsp. tauschii];MDIS1-interacting receptor like kinase 2-like [Aegilops tauschii subsp. tauschii];uncharacterized protein LOC109766829 [Aegilops tauschii subsp. tauschii];probable leucine-rich repeat receptor-like protein kinase At1g35710 isoform X3 [Aegilops tauschii subsp. tauschii]	0.0130217	11.2288	0.0221444	9.16785	0.0417036	9.15937	0.026991	8.07246
TRITD1Av1G001560	TRITD1Av1G001560.1	chr1A	MDIS1-interacting receptor like kinase 2-like isoform X1 [Aegilops tauschii subsp. tauschii]	0.0001	5.04528	0.0001	5.23093	0.0001	3.99899	0.0001	1.72127
TRITD1Av1G001600	TRITD1Av1G001600.1;TRITD1Av1G001600.2;TRITD1Av1G001600.3	chr1A	Charged multivesicular body protein 5 [Triticum urartu]	0.674998	12.7835	0.611738	5.388	0.720181	5.61334	0.534034	7.97952
TRITD1Av1G001650	TRITD1Av1G001650.1;TRITD1Av1G001650.2	chr1A	uncharacterized protein LOC109750484 [Aegilops tauschii subsp. tauschii];hypothetical protein TRIUR3_14554 [Triticum urartu]	12.328	4.36111	16.6186	6.16564	11.9631	1.82007	10.2913	3.61856
TRITD1Av1G001700	TRITD1Av1G001700.1;TRITD1Av1G001700.2;TRITD1Av1G001700.3;TRITD1Av1G001700.4;TRITD1Av1G001700.5;TRITD1Av1G001700.6;TRITD1Av1G001700.7;TRITD1Av1G001700.8	chr1A	transcription initiation factor TFIID subunit 6 [Aegilops tauschii subsp. tauschii];Transcription initiation factor TFIID subunit 6 [Triticum urartu]	12.8806	10.68	14.7441	12.3332	14.575	8.67351	13.3658	11.1633
TRITD1Av1G001740	TRITD1Av1G001740.1;TRITD1Av1G001740.2;TRITD1Av1G001740.3	chr1A	E3 ubiquitin-protein ligase ORTHRUS 2-like [Aegilops tauschii subsp. tauschii]	61.2313	1.52101	51.7564	1.22396	67.8508	1.41811	48.0306	1.85022
TRITD1Av1G001750	TRITD1Av1G001750.1;TRITD1Av1G001750.2;TRITD1Av1G001750.3;TRITD1Av1G001750.4;TRITD1Av1G001750.5;TRITD1Av1G001750.6;TRITD1Av1G001750.7;TRITD1Av1G001750.8;TRITD1Av1G001750.9;TRITD1Av1G001750.10;TRITD1Av1G001750.11;TRITD1Av1G001750.12	chr1A	protein MEI2-like 3 [Aegilops tauschii subsp. tauschii]	20.6959	9.77581	25.8426	25.7032	26.2308	7.55669	26.3995	26.6073
TRITD1Av1G001850	TRITD1Av1G001850.1;TRITD1Av1G001850.2;TRITD1Av1G001850.3;TRITD1Av1G001850.4;TRITD1Av1G001850.5	chr1A	predicted protein [Hordeum vulgare subsp. vulgare];charged multivesicular body protein 5-like [Aegilops tauschii subsp. tauschii];Charged multivesicular body protein 5 [Triticum urartu]	17.6508	43.6342	21.3366	65.2289	17.8424	38.4681	18.8737	45.8997
TRITD1Av1G001860	TRITD1Av1G001860.1;TRITD1Av1G001860.2;TRITD1Av1G001860.3;TRITD1Av1G001860.4;TRITD1Av1G001860.5;TRITD1Av1G001860.6	chr1A	MDIS1-interacting receptor like kinase 2-like [Aegilops tauschii subsp. tauschii];MDIS1-interacting receptor like kinase 2-like isoform X1 [Aegilops tauschii subsp. tauschii]	0.0569715	10.2241	0.122779	6.45116	0.129396	6.16823	0.110894	2.54236
TRITD1Av1G001920	TRITD1Av1G001920.1;TRITD1Av1G001920.2;TRITD1Av1G001920.3;TRITD1Av1G001920.4;TRITD1Av1G001920.5;TRITD1Av1G001920.6;TRITD1Av1G001920.7	chr1A	protein SUPPRESSOR OF GENE SILENCING 3 homolog isoform X1 [Aegilops tauschii subsp. tauschii];hypothetical protein TRIUR3_00587 [Triticum urartu]	0.655454	0.0001	0.407617	0.0001	0.409159	0.0001	0.318536	0.0001
TRITD1Av1G001960	TRITD1Av1G001960.1	chr1A	Protein tyrosine phosphatase type IVA 2 G	0.0001	0.0001	0.0001	0.0001	0.0001	0.0001	0.0001	0.0001
TRITD1Av1G001970	TRITD1Av1G001970.1;TRITD1Av1G001970.2;TRITD1Av1G001970.3;TRITD1Av1G001970.4;TRITD1Av1G001970.5;TRITD1Av1G001970.6;TRITD1Av1G001970.7;TRITD1Av1G001970.8;TRITD1Av1G001970.9;TRITD1Av1G001970.10;TRITD1Av1G001970.11;TRITD1Av1G001970.12;TRITD1Av1G001970.13;TRITD1Av1G001970.14;TRITD1Av1G001970.15;TRITD1Av1G001970.16;TRITD1Av1G001970.17;TRITD1Av1G001970.18;TRITD1Av1G001970.19;TRITD1Av1G001970.20;TRITD1Av…	chr1A	MDIS1-interacting receptor like kinase 2-like isoform X1 [Aegilops tauschii subsp. tauschii];MDIS1-interacting receptor like kinase 2-like isoform X2 [Aegilops tauschii subsp. tauschii];uncharacterized protein LOC109766829 [Aegilops tauschii subsp. tauschii];MDIS1-interacting receptor like kinase 2-like [Aegilops tauschii subsp. tauschii];probable leucine-rich repeat receptor-like protein kinase …	0.0476811	2.16366	0.0799313	2.05631	0.0833545	1.89911	0.0790924	1.53126
TRITD1Av1G002000	TRITD1Av1G002000.1	chr1A	receptor-like protein 2 [Sorghum bicolor]	0.013858	0.011182	0.056801	0.0001	0.0001	0.0001	0.0001	0.0001
TRITD1Av1G002010	TRITD1Av1G002010.1	chr1A	tankyrase-1 [Brachypodium distachyon]	0.0001	0.0001	0.03807	0.0001	0.0001	0.0001	0.0001	0.0001
TRITD1Av1G002030	TRITD1Av1G002030.1;TRITD1Av1G002030.2	chr1A	hypothetical protein TRIUR3_00592 [Triticum urartu];F-box/LRR-repeat protein 14-like [Aegilops tauschii subsp. tauschii]	6.25798	3.59549	4.47408	2.85009	5.75093	2.30384	4.4615	3.09532
TRITD1Av1G002040	TRITD1Av1G002040.1;TRITD1Av1G002040.2	chr1A	uncharacterized protein LOC109750462 [Aegilops tauschii subsp. tauschii];hypothetical protein TRIUR3_00483 [Triticum urartu]	8.05576	0.0001	6.79814	0.036164	9.4075	0.0001	6.63477	0.0001
TRITD1Av1G002070	TRITD1Av1G002070.1;TRITD1Av1G002070.2	chr1A	gamma-gliadin [Triticum monococcum]	50.8092	0.0001	54.7336	0.0505392	21.2058	0.0804453	55.0554	0.126047
TRITD1Av1G002120	TRITD1Av1G002120.1;TRITD1Av1G002120.2;TRITD1Av1G002120.3;TRITD1Av1G002120.4;TRITD1Av1G002120.5;TRITD1Av1G002120.6	chr1A	gamma-gliadin [Triticum aestivum];gamma prolamin [Taeniatherum caput-medusae]	2334.55	2.24746	2988.4	2.10789	644.008	3.5856	2985.38	1.94242
TRITD1Av1G002200	TRITD1Av1G002200.1;TRITD1Av1G002200.10;TRITD1Av1G002200.11;TRITD1Av1G002200.2;TRITD1Av1G002200.3;TRITD1Av1G002200.4;TRITD1Av1G002200.5;TRITD1Av1G002200.6;TRITD1Av1G002200.7;TRITD1Av1G002200.8;TRITD1Av1G002200.9	chr1A	gamma-gliadin [Triticum aestivum];gamma-gliadin [Triticum turgidum];gamma gliadin [Triticum monococcum]	1128.85	2.00724	1020.74	1.29233	323.832	1.9455	978.908	1.76624
TRITD1Av1G002210	TRITD1Av1G002210.1;TRITD1Av1G002210.2	chr1A	peptidylprolyl isomerase [Triticum aestivum]	134.934	126.527	122.032	234.893	136.01	162.844	118.961	254.245
TRITD1Av1G002220	TRITD1Av1G002220.1	chr1A	hypothetical protein TRIUR3_03665 [Triticum urartu]	0.081227	0.0001	0.189987	0.182331	0.169582	0.077377	0.0001	0.0001
TRITD1Av1G002230	TRITD1Av1G002230.1	chr1A	Avenin-3 [Triticum urartu]	3355.3	2.48149	4979.41	3.85733	890.234	3.61824	5453.56	3.17686
TRITD1Av1G002240	TRITD1Av1G002240.1	chr1A	hypothetical protein TRIUR3_03662 [Triticum urartu]	5.70661	69.3373	8.85077	103.397	7.64498	120.811	6.4905	64.373
TRITD1Av1G002260	TRITD1Av1G002260.1	chr1A	uncharacterized protein LOC104582784 [Brachypodium distachyon]	25.5247	15.1982	25.0998	32.6418	28.4501	21.8366	26.1518	40.4882
TRITD1Av1G002300	TRITD1Av1G002300.1	chr1A	Gonadotropin-releasing hormone receptor G	1.27932	2.76198	1.77221	3.32415	1.86707	2.50212	1.66891	2.00348
TRITD1Av1G002310	TRITD1Av1G002310.1	chr1A	low-molecular-weight glutenin subunit, partial [Triticum urartu]	186.815	0.218596	245.755	0.0001	87.865	0.196106	220.76	0.113313
TRITD1Av1G002360	TRITD1Av1G002360.1;TRITD1Av1G002360.10;TRITD1Av1G002360.2;TRITD1Av1G002360.3;TRITD1Av1G002360.4;TRITD1Av1G002360.5;TRITD1Av1G002360.6;TRITD1Av1G002360.7;TRITD1Av1G002360.8;TRITD1Av1G002360.9	chr1A	LMW-GS [Triticum aestivum];LMW-glutenin [Triticum turgidum subsp. durum];low molecular weight glutenin subunit [Aegilops speltoides]	1116.09	2.62677	2685.49	2.741	1136.32	3.61901	2958.81	3.09026
TRITD1Av1G002410	TRITD1Av1G002410.1;TRITD1Av1G002410.2;TRITD1Av1G002410.3;TRITD1Av1G002410.4;TRITD1Av1G002410.5;TRITD1Av1G002410.6;TRITD1Av1G002410.7;TRITD1Av1G002410.8;TRITD1Av1G002410.9;TRITD1Av1G002410.10;TRITD1Av1G002410.11;TRITD1Av1G002410.12;TRITD1Av1G002410.13;TRITD1Av1G002410.14	chr1A	Pm3b-like disease resistance protein 2Q9 [Triticum aestivum];Pm3b-like disease resistance protein 2Q8 [Triticum aestivum];Putative disease resistance protein RGA4 [Triticum urartu];putative disease resistance protein RGA4 [Aegilops tauschii subsp. tauschii];Pm3b-like disease resistance protein 2Q2 [Triticum aestivum];Pm3b-like disease resistance protein 15Q1 [Triticum aestivum]	0.381065	0.367411	0.520193	0.712728	0.659011	0.580758	0.517759	0.644006
TRITD1Av1G002420	TRITD1Av1G002420.1	chr1A	hypothetical protein TRIUR3_19719 [Triticum urartu]	0.042003	0.0001	0.163115	0.0001	0.0001	0.0001	0.039379	0.0001
TRITD1Av1G002490	TRITD1Av1G002490.1	chr1A	hypothetical protein TRIUR3_27742 [Triticum urartu]	0.0001	0.0001	0.033674	0.0001	0.0001	0.0001	0.013919	0.0001
TRITD1Av1G002500	TRITD1Av1G002500.1	chr1A	hypothetical protein TRIUR3_27742 [Triticum urartu]	0.0001	0.0001	0.033674	0.0001	0.0001	0.0001	0.021549	0.0001
TRITD1Av1G002510	TRITD1Av1G002510.1	chr1A	hypothetical protein TRIUR3_13661 [Triticum urartu]	0.0001	0.0001	0.0001	0.0001	0.0001	0.0001	0.0001	0.0001
TRITD1Av1G002540	TRITD1Av1G002540.1	chr1A	uncharacterized protein LOC109752909 [Aegilops tauschii subsp. tauschii]	0.0001	0.0001	0.0001	0.0001	0.0001	0.0001	0.0001	0.0001
TRITD1Av1G002550	TRITD1Av1G002550.1;TRITD1Av1G002550.2	chr1A	hypothetical protein TRIUR3_13663 [Triticum urartu]	0.0001	0.0001	0.0001	0.0001	0.064952	0.0001	0.0001	0.0001
TRITD1Av1G002590	TRITD1Av1G002590.1;TRITD1Av1G002590.2;TRITD1Av1G002590.3	chr1A	(+)-delta-cadinene synthase isozyme XC14 [Triticum urartu]	1.59014	3.37461	0.578004	2.62429	1.63549	2.55276	1.38379	2.50735
TRITD1Av1G002630	TRITD1Av1G002630.1	chr1A	hypothetical protein TRIUR3_14423 [Triticum urartu]	0.0001	0.0001	0.0001	0.0001	0.0001	0.0001	0.0001	0.0001
TRITD1Av1G002640	TRITD1Av1G002640.1	chr1A	unnamed protein product [Triticum aestivum]	0.0001	0.0001	0.0001	0.0001	0.0001	0.0001	0.0001	0.0001
TRITD1Av1G002650	TRITD1Av1G002650.1	chr1A	hypothetical protein TRIUR3_14424 [Triticum urartu]	0.0001	0.0001	0.0001	0.0001	0.0001	0.0001	0.0001	0.0001
TRITD1Av1G002660	TRITD1Av1G002660.1	chr1A	hypothetical protein TRIUR3_14423 [Triticum urartu]	0.0001	0.0001	0.0001	0.0001	0.0001	0.0001	0.0001	0.0001
TRITD1Av1G002690	TRITD1Av1G002690.1	chr1A	RING-H2 finger protein ATL70-like [Aegilops tauschii subsp. tauschii]	0.0001	0.0001	0.0001	0.0001	0.0001	0.0001	0.0001	0.0001
TRITD1Av1G002700	TRITD1Av1G002700.1;TRITD1Av1G002700.2;TRITD1Av1G002700.3	chr1A	hypothetical protein TRIUR3_15614 [Triticum urartu];hypothetical protein TRIUR3_13515 [Triticum urartu]	9.78243	6.84286	8.47734	3.99563	8.83542	5.4168	12.1024	5.6821
TRITD1Av1G002710	TRITD1Av1G002710.1	chr1A	uncharacterized protein LOC100831231 isoform X1 [Brachypodium distachyon]	0.0001	0.0001	0.083264	0.045049	0.0001	0.0001	0.0001	0.0001
TRITD1Av1G002720	TRITD1Av1G002720.1	chr1A	hypothetical protein TRIUR3_08601 [Triticum urartu]	7.65167	0.0001	5.74202	0.0001	11.2734	0.119046	10.7148	0.0001
TRITD1Av1G002750	TRITD1Av1G002750.1;TRITD1Av1G002750.2;TRITD1Av1G002750.3;TRITD1Av1G002750.4;TRITD1Av1G002750.5	chr1A	hypothetical protein TRIUR3_08602 [Triticum urartu];serine/threonine-protein kinase 19 isoform X2 [Aegilops tauschii subsp. tauschii];predicted protein [Hordeum vulgare subsp. vulgare];serine/threonine-protein kinase 19 isoform X1 [Aegilops tauschii subsp. tauschii]	4.04067	4.69862	4.66722	4.39663	4.37915	3.87392	5.00516	4.15531
TRITD1Av1G002790	TRITD1Av1G002790.1;TRITD1Av1G002790.2;TRITD1Av1G002790.3;TRITD1Av1G002790.4	chr1A	low molecular weight glutenin subunit, partial [Triticum turgidum subsp. durum];low molecular weight glutenin subunit [Triticum monococcum subsp. monococcum]	2546.26	1.74783	3600.03	2.35418	936.96	2.58507	3567	1.76849
TRITD1Av1G002800	TRITD1Av1G002800.1	chr1A	dirigent protein 15-like [Aegilops tauschii subsp. tauschii]	0.0001	0.0001	0.0001	0.0001	0.025033	0.0001	0.145864	0.0001
TRITD1Av1G002810	TRITD1Av1G002810.1;TRITD1Av1G002810.2;TRITD1Av1G002810.3	chr1A	cellulose synthase-like protein [Triticum aestivum]	0.245062	0.0001	0.189844	0.0001	0.0680881	0.0001	0.0893268	0.0001
TRITD1Av1G002840	TRITD1Av1G002840.1;TRITD1Av1G002840.2;TRITD1Av1G002840.3;TRITD1Av1G002840.4;TRITD1Av1G002840.5;TRITD1Av1G002840.6;TRITD1Av1G002840.7;TRITD1Av1G002840.8;TRITD1Av1G002840.9;TRITD1Av1G002840.10;TRITD1Av1G002840.11;TRITD1Av1G002840.12;TRITD1Av1G002840.13;TRITD1Av1G002840.14	chr1A	Putative disease resistance protein RGA4 [Triticum urartu];predicted protein [Hordeum vulgare subsp. vulgare];powdery mildew resistance protein PM3 variant [Triticum aestivum];putative disease resistance protein RGA4 [Aegilops tauschii subsp. tauschii]	0.716549	0.61169	1.18671	0.983133	1.00295	0.714004	1.04734	1.38147
TRITD1Av1G002850	TRITD1Av1G002850.1;TRITD1Av1G002850.2;TRITD1Av1G002850.3;TRITD1Av1G002850.4	chr1A	predicted protein [Hordeum vulgare subsp. vulgare];uncharacterized protein LOC109745970 [Aegilops tauschii subsp. tauschii]	15.5392	9.99206	18.8063	10.0103	16.6179	7.61578	19.8123	13.8195
TRITD1Av1G002860	TRITD1Av1G002860.1	chr1A	2'-deoxymugineic-acid 2'-dioxygenase-like [Aegilops tauschii subsp. tauschii]	0.11283	12.215	0.0001	2.33875	0.0001	6.536	0.0001	7.08387
TRITD1Av1G002870	TRITD1Av1G002870.1	chr1A	hypothetical protein GQ55_6G010900 [Panicum hallii var. hallii]	0.0001	0.944259	0.021831	0.166884	0.0001	0.5134	0.0001	0.931088
TRITD1Av1G002880	TRITD1Av1G002880.1	chr1A	4-hydroxyphenylpyruvate dioxygenase [Zea mays]	0.010201	0.0001	0.269642	0.0001	0.084075	0.0001	0.106135	0.0001
TRITD1Av1G002910	TRITD1Av1G002910.1	chr1A	putative disease resistance protein RGA4 [Aegilops tauschii subsp. tauschii]	0.0001	0.0001	0.0001	0.0001	0.0001	0.0001	0.0001	0.0001
TRITD1Av1G002960	TRITD1Av1G002960.1;TRITD1Av1G002960.2;TRITD1Av1G002960.3	chr1A	disease resistance protein RGA5-like isoform X1 [Oryza sativa Japonica Group];Os02g0272900, partial [Oryza sativa Japonica Group]	0.720514	0.766277	1.02727	0.560659	1.33134	0.486423	1.2681	0.429261
TRITD1Av1G002970	TRITD1Av1G002970.1;TRITD1Av1G002970.2;TRITD1Av1G002970.3;TRITD1Av1G002970.4;TRITD1Av1G002970.5	chr1A	unknown [Zea mays];inversin-B [Aegilops tauschii subsp. tauschii]	20.1768	9.47054	17.4055	9.4212	22.5978	12.0603	18.3543	11.0598
TRITD1Av1G002990	TRITD1Av1G002990.1	chr1A	hypothetical protein TRIUR3_14424 [Triticum urartu]	0.0001	0.0001	0.0001	0.0001	0.0001	0.0001	0.0001	0.0001
TRITD1Av1G003010	TRITD1Av1G003010.1;TRITD1Av1G003010.2;TRITD1Av1G003010.3;TRITD1Av1G003010.4	chr1A	Wall-associated receptor kinase 3 [Triticum urartu]	0.013168	3.65462	0.0001	3.53084	0.00972578	3.60956	0.0001	0.790443
TRITD1Av1G003020	TRITD1Av1G003020.1;TRITD1Av1G003020.2	chr1A	Wall-associated receptor kinase 2 [Triticum urartu]	0.370191	0.673732	0.296129	1.23367	0.155262	0.804541	0.215494	1.16262
TRITD1Av1G003030	TRITD1Av1G003030.1	chr1A	Wall-associated receptor kinase-like 9 [Triticum urartu]	0.069693	0.107145	0.0001	0.152257	0.13724	0.103946	0.0001	0.070276
TRITD1Av1G003150	TRITD1Av1G003150.1	chr1A	putative F-box protein At1g50870 [Brachypodium distachyon]	3.65369	1.30604	4.01899	2.57932	4.9245	1.29706	4.16216	2.63769
TRITD1Av1G003170	TRITD1Av1G003170.1;TRITD1Av1G003170.2;TRITD1Av1G003170.3;TRITD1Av1G003170.4;TRITD1Av1G003170.5;TRITD1Av1G003170.6;TRITD1Av1G003170.7;TRITD1Av1G003170.8;TRITD1Av1G003170.9;TRITD1Av1G003170.10;TRITD1Av1G003170.11;TRITD1Av1G003170.12;TRITD1Av1G003170.13;TRITD1Av1G003170.14;TRITD1Av1G003170.15;TRITD1Av1G003170.16	chr1A	transforming growth factor-beta receptor-associated protein 1 [Aegilops tauschii subsp. tauschii]	6.59677	7.84779	7.92326	5.82834	7.04058	6.87582	7.30142	7.81434
TRITD1Av1G003180	TRITD1Av1G003180.1	chr1A	Polygalacturonase inhibitor [Triticum urartu]	0.0001	0.0001	0.014855	0.099172	0.0001	0.0001	0.0001	0.036019
TRITD1Av1G003210	TRITD1Av1G003210.1	chr1A	hypothetical protein TRIUR3_01891 [Triticum urartu]	0.0001	0.257209	0.0001	0.0001	0.020883	0.122822	0.045173	0.051433
TRITD1Av1G003230	TRITD1Av1G003230.1	chr1A	PREDICTED: uncharacterized protein LOC102703528 [Oryza brachyantha]	0.0001	0.0001	0.0001	0.0001	0.0001	0.0001	0.0001	0.0001
TRITD1Av1G003250	TRITD1Av1G003250.1;TRITD1Av1G003250.2;TRITD1Av1G003250.3;TRITD1Av1G003250.4;TRITD1Av1G003250.5	chr1A	hypothetical protein TRIUR3_01894 [Triticum urartu];Disease resistance protein RPM1 [Triticum urartu]	0.117051	0.154008	0.236748	0.205201	0.0936697	0.111086	0.20917	0.27063
TRITD1Av1G003280	TRITD1Av1G003280.1	chr1A	agamous-like MADS-box protein AGL61 [Aegilops tauschii subsp. tauschii]	0.0001	0.015653	0.0001	0.0001	0.0001	0.0001	0.0001	0.0001
TRITD1Av1G003290	TRITD1Av1G003290.1;TRITD1Av1G003290.2;TRITD1Av1G003290.3	chr1A	protein ACCELERATED CELL DEATH 6-like [Aegilops tauschii subsp. tauschii]	0.0001	0.0001	0.0001	0.0001	0.0001	0.0001	0.0001	0.0001
TRITD1Av1G003340	TRITD1Av1G003340.1	chr1A	hypothetical protein TRIUR3_14699 [Triticum urartu]	0.0001	0.0001	0.0001	0.0001	0.0001	0.0001	0.0001	0.0001
TRITD1Av1G003350	TRITD1Av1G003350.1	chr1A	hypothetical protein TRIUR3_14701 [Triticum urartu]	0.0001	0.0001	0.0001	0.0001	0.0001	0.0001	0.0001	0.0001
TRITD1Av1G003410	TRITD1Av1G003410.1	chr1A	defensin [Triticum aestivum]	4.56537	0.0001	3.0936	0.0001	8.08347	0.0001	3.73643	0.0001
TRITD1Av1G003470	TRITD1Av1G003470.1;TRITD1Av1G003470.2;TRITD1Av1G003470.3	chr1A	E3 ubiquitin-protein ligase CHIP [Triticum urartu];E3 ubiquitin-protein ligase CHIP-like isoform X2 [Aegilops tauschii subsp. tauschii];E3 ubiquitin-protein ligase CHIP-like isoform X1 [Aegilops tauschii subsp. tauschii]	6.15065	3.43827	4.10468	1.56661	5.07917	2.61956	6.36172	1.97961
TRITD1Av1G003480	TRITD1Av1G003480.1;TRITD1Av1G003480.2;TRITD1Av1G003480.3;TRITD1Av1G003480.4;TRITD1Av1G003480.5;TRITD1Av1G003480.6;TRITD1Av1G003480.7;TRITD1Av1G003480.8;TRITD1Av1G003480.9;TRITD1Av1G003480.10;TRITD1Av1G003480.11;TRITD1Av1G003480.12;TRITD1Av1G003480.13;TRITD1Av1G003480.14	chr1A	methionine S-methyltransferase isoform X2 [Aegilops tauschii subsp. tauschii];Methionine S-methyltransferase [Triticum urartu];methionine S-methyltransferase isoform X1 [Aegilops tauschii subsp. tauschii];hypothetical protein TRIUR3_01074 [Triticum urartu]	1.8524	116.834	1.38165	46.8331	2.77251	72.0429	1.24472	48.4822
TRITD1Av1G003490	TRITD1Av1G003490.1;TRITD1Av1G003490.2	chr1A	Glutathione S-transferase 1 [Triticum urartu]	0.0001	0.519838	0.0001	0.133381	0.0001	0.123237	0.0001	0.0486177
TRITD1Av1G003550	TRITD1Av1G003550.1;TRITD1Av1G003550.2	chr1A	putative F-box protein At1g50870 [Brachypodium distachyon];F-box protein At2g23160-like [Aegilops tauschii subsp. tauschii]	0.0001	0.0001	0.0001	0.0001	0.0001	0.0001	0.0001	0.0001
TRITD1Av1G003590	TRITD1Av1G003590.1;TRITD1Av1G003590.2;TRITD1Av1G003590.3;TRITD1Av1G003590.4	chr1A	FT-interacting protein 1-like [Aegilops tauschii subsp. tauschii]	0.0120751	0.0938244	0.0001	0.0406985	0.0001	0.0986154	0.0130452	0.171863
TRITD1Av1G003700	TRITD1Av1G003700.1	chr1A	protein EMBRYO SAC DEVELOPMENT ARREST 3, chloroplastic [Aegilops tauschii subsp. tauschii]	3.53555	136.109	5.52549	81.7502	5.64066	144.202	5.9361	77.0313
TRITD1Av1G003710	TRITD1Av1G003710.1;TRITD1Av1G003710.2;TRITD1Av1G003710.3;TRITD1Av1G003710.4	chr1A	Tubulin-specific chaperone E [Triticum urartu];tubulin-folding cofactor E isoform X2 [Aegilops tauschii subsp. tauschii];tubulin-folding cofactor E isoform X1 [Aegilops tauschii subsp. tauschii]	8.65961	1.6734	9.04851	0.992255	11.7238	1.32999	9.91515	1.18615
TRITD1Av1G003720	TRITD1Av1G003720.1;TRITD1Av1G003720.2	chr1A	ras-related protein RABD1-like [Aegilops tauschii subsp. tauschii]	60.3404	49.1397	51.2943	62.4601	53.857	32.326	54.3253	41.1852
TRITD1Av1G003750	TRITD1Av1G003750.1	chr1A	ras-related protein RABA2a-like [Aegilops tauschii subsp. tauschii]	23.7002	0.834557	19.0601	2.04428	18.1027	0.656109	20.0737	1.88768
TRITD1Av1G003760	TRITD1Av1G003760.1	chr1A	12-oxophytodienoic acid reductase 1-A1du [Triticum turgidum subsp. durum]	0.0001	0.0001	0.0001	0.0001	0.0001	0.0001	0.0001	0.0001
TRITD1Av1G003770	TRITD1Av1G003770.1;TRITD1Av1G003770.2;TRITD1Av1G003770.3;TRITD1Av1G003770.4	chr1A	12-oxophytodienoic acid reductase 1-A4du [Triticum turgidum subsp. durum]	0.0464299	0.0276257	0.0001	0.20852	0.0001	0.0508145	0.0001	0.12028
TRITD1Av1G003780	TRITD1Av1G003780.1;TRITD1Av1G003780.2	chr1A	12-oxophytodienoic acid reductase 1-A2du [Triticum turgidum subsp. durum]	0.0001	0.0001	0.0001	0.0001	0.0001	0.0001	0.0001	0.0001
TRITD1Av1G003790	TRITD1Av1G003790.1	chr1A	12-oxophytodienoic acid reductase 1-A3a, partial [Triticum turgidum subsp. durum]	0.0001	0.0001	0.0001	0.0001	0.0001	0.0001	0.0001	0.0001
TRITD1Av1G003820	TRITD1Av1G003820.1;TRITD1Av1G003820.2;TRITD1Av1G003820.3;TRITD1Av1G003820.4;TRITD1Av1G003820.5	chr1A	stress-induced receptor-like kinase A1du [Triticum turgidum subsp. durum];G-type lectin S-receptor-like serine/threonine-protein kinase At2g19130 [Aegilops tauschii subsp. tauschii]	0.265744	7.1457	0.568394	11.5815	0.156938	3.08918	0.472501	6.89783
TRITD1Av1G003850	TRITD1Av1G003850.1	chr1A	G-type lectin S-receptor-like serine/threonine-protein kinase At2g19130 [Aegilops tauschii subsp. tauschii]	0.0001	6.05258	0.0001	1.39127	0.010556	1.53891	0.0001	0.894224
TRITD1Av1G003880	TRITD1Av1G003880.1	chr1A	hypothetical protein TRIUR3_31475 [Triticum urartu]	0.0001	0.0001	0.051234	0.0001	0.0001	0.0001	0.0001	0.0001
TRITD1Av1G003930	TRITD1Av1G003930.1;TRITD1Av1G003930.2;TRITD1Av1G003930.3	chr1A	disease resistance protein RPM1-like [Aegilops tauschii subsp. tauschii]	2.2402	0.957064	3.0725	0.774391	2.7685	1.10774	2.37381	1.52409
TRITD1Av1G003970	TRITD1Av1G003970.1;TRITD1Av1G003970.2	chr1A	disease resistance protein RPM1-like [Aegilops tauschii subsp. tauschii]	1.89723	1.15982	2.50339	1.00237	2.71386	0.835359	2.90288	2.01507
TRITD1Av1G003980	TRITD1Av1G003980.1;TRITD1Av1G003980.2;TRITD1Av1G003980.3	chr1A	Wall-associated receptor kinase 2 [Triticum urartu];wall-associated receptor kinase 2-like [Aegilops tauschii subsp. tauschii]	0.0001	0.0155745	0.0001	0.0001	0.0001	0.0001	0.0100298	0.0001
TRITD1Av1G004000	TRITD1Av1G004000.1;TRITD1Av1G004000.2	chr1A	disease resistance protein RPM1-like [Aegilops tauschii subsp. tauschii]	0.0001	0.0001	0.0001	0.0001	0.0001	0.0001	0.0001	0.0001
TRITD1Av1G004010	TRITD1Av1G004010.1	chr1A	hypothetical protein TRIUR3_33778 [Triticum urartu]	0.0001	0.0001	0.0001	0.0001	0.0001	0.0001	0.0001	0.0001
TRITD1Av1G004030	TRITD1Av1G004030.1	chr1A	wall-associated receptor kinase 2-like [Aegilops tauschii subsp. tauschii]	0.0001	0.0001	0.0001	0.0001	0.0001	0.0001	0.0001	0.0001
TRITD1Av1G004040	TRITD1Av1G004040.1	chr1A	probable glutathione S-transferase GSTU6 [Aegilops tauschii subsp. tauschii]	0.159133	0.490056	0.0001	0.047625	0.0001	0.411258	0.0001	0.152922
TRITD1Av1G004050	TRITD1Av1G004050.1;TRITD1Av1G004050.2;TRITD1Av1G004050.3;TRITD1Av1G004050.4;TRITD1Av1G004050.5;TRITD1Av1G004050.6;TRITD1Av1G004050.7;TRITD1Av1G004050.8	chr1A	predicted protein [Hordeum vulgare subsp. vulgare];phosphatidate cytidylyltransferase 1-like [Aegilops tauschii subsp. tauschii];Phosphatidate cytidylyltransferase [Triticum urartu]	12.1005	10.1942	12.8439	14.2635	14.7767	9.93366	13.7921	13.746
TRITD1Av1G004060	TRITD1Av1G004060.1;TRITD1Av1G004060.2;TRITD1Av1G004060.3	chr1A	RNA-binding protein with serine-rich domain 1-A [Triticum urartu]	6.99334	3.02121	5.99975	2.29737	8.22674	3.68135	5.1692	2.69429
TRITD1Av1G004070	TRITD1Av1G004070.1	chr1A	G-type lectin S-receptor-like serine/threonine-protein kinase SD2-5 [Aegilops tauschii subsp. tauschii]	0.0001	0.0001	0.0001	0.0001	0.0001	0.0001	0.034564	0.0001
TRITD1Av1G004080	TRITD1Av1G004080.1	chr1A	G-type lectin S-receptor-like serine/threonine-protein kinase SD2-5 [Aegilops tauschii subsp. tauschii]	0.01988	0.0001	0.0001	0.0001	0.0001	0.0001	0.0001	0.024277
TRITD1Av1G004090	TRITD1Av1G004090.1;TRITD1Av1G004090.2;TRITD1Av1G004090.3	chr1A	putative glutathione S-transferase GSTU6 [Triticum urartu]	0.0001	0.128303	0.0001	0.0001	0.0001	0.038126	0.0001	0.0001
TRITD1Av1G004100	TRITD1Av1G004100.1	chr1A	uncharacterized protein LOC109780916 [Aegilops tauschii subsp. tauschii]	0.0001	0.0001	0.0001	0.0001	0.0001	0.0001	0.0001	0.0001
TRITD1Av1G004110	TRITD1Av1G004110.1;TRITD1Av1G004110.2	chr1A	Wall-associated receptor kinase 2 [Triticum urartu]	0.029593	0.0001	0.0001	0.0001	0.081224	0.0001	0.0001	0.0001
TRITD1Av1G004190	TRITD1Av1G004190.1;TRITD1Av1G004190.2;TRITD1Av1G004190.3;TRITD1Av1G004190.4	chr1A	LRR19 [Triticum aestivum]	0.0001	0.117018	0.0001	0.154571	0.0001	0.0755813	0.0001	0.0967884
TRITD1Av1G004210	TRITD1Av1G004210.1;TRITD1Av1G004210.2;TRITD1Av1G004210.3;TRITD1Av1G004210.4;TRITD1Av1G004210.5;TRITD1Av1G004210.6;TRITD1Av1G004210.7	chr1A	LEAF RUST 10 DISEASE-RESISTANCE LOCUS RECEPTOR-LIKE PROTEIN KINASE-like 2.3 [Aegilops tauschii subsp. tauschii]	0.387431	55.688	0.575366	41.3239	0.648946	38.3982	0.48195	32.7035
TRITD1Av1G004220	TRITD1Av1G004220.1;TRITD1Av1G004220.2;TRITD1Av1G004220.3	chr1A	resistance-related receptor-like kinase [Triticum aestivum]	0.3525	99.673	0.25618	47.3325	0.570094	58.0429	0.604238	41.219
TRITD1Av1G004250	TRITD1Av1G004250.1;TRITD1Av1G004250.2	chr1A	hypothetical protein TRIUR3_01524 [Triticum urartu]	0.071962	0.079448	0.093393	0.051012	0.078357	0.060816	0.104588	0.123688
TRITD1Av1G004260	TRITD1Av1G004260.1;TRITD1Av1G004260.2;TRITD1Av1G004260.3;TRITD1Av1G004260.4;TRITD1Av1G004260.5;TRITD1Av1G004260.6	chr1A	predicted protein [Hordeum vulgare subsp. vulgare];uncharacterized zinc finger protein At4g06634-like [Aegilops tauschii subsp. tauschii];V-type proton ATPase 16 kDa proteolipid subunit [Oryza sativa Japonica Group]	15.44	10.9793	16.5981	10.0862	15.7352	10.498	14.4805	10.9936
TRITD1Av1G004300	TRITD1Av1G004300.1;TRITD1Av1G004300.2;TRITD1Av1G004300.3	chr1A	Nuclear inhibitor of protein phosphatase 1 [Triticum urartu]	10.1602	9.76605	11.6369	8.84669	12.1679	6.41726	11.7343	6.88676
TRITD1Av1G004310	TRITD1Av1G004310.1	chr1A	putative disease resistance protein [Triticum aestivum]	1.92675	6.70629	1.63224	5.45474	1.78361	4.95263	1.91968	5.81849
TRITD1Av1G004320	TRITD1Av1G004320.1	chr1A	putative protein phosphatase 2C 21 [Triticum urartu]	10.084	7.17326	10.1826	7.37749	12.6764	7.25721	11.3281	8.69324
TRITD1Av1G004380	TRITD1Av1G004380.1;TRITD1Av1G004380.2;TRITD1Av1G004380.3	chr1A	anthocyanidin 3-O-glucosyltransferase-like [Aegilops tauschii subsp. tauschii];Anthocyanidin 3-O-glucosyltransferase [Triticum urartu]	0.0001	0.0001	0.0001	0.0001	0.0001	0.0001	0.0001	0.0001
TRITD1Av1G004400	TRITD1Av1G004400.1;TRITD1Av1G004400.2	chr1A	anthocyanidin 3-O-glucosyltransferase-like [Aegilops tauschii subsp. tauschii]	0.0001	0.0001	0.0001	0.0001	0.0001	0.0001	0.0001	0.0001
TRITD1Av1G004410	TRITD1Av1G004410.1;TRITD1Av1G004410.2	chr1A	nodulin-like protein [Triticum aestivum];Auxin-induced protein 5NG4 [Triticum urartu]	0.0001	0.0001	0.0001	0.0001	0.0001	0.0001	0.0001	0.0001
TRITD1Av1G004470	TRITD1Av1G004470.1	chr1A	hypothetical protein TRIUR3_07287 [Triticum urartu]	0.855405	1.77056	1.00202	1.3374	1.01515	1.42784	0.73186	1.53759
TRITD1Av1G004480	TRITD1Av1G004480.1;TRITD1Av1G004480.2	chr1A	nodulin-like protein [Triticum aestivum]	0.0001	0.0001	0.0001	0.0001	0.0001	0.0001	0.0001	0.0001
TRITD1Av1G004500	TRITD1Av1G004500.1	chr1A	cytochrome P450 84A1-like [Aegilops tauschii subsp. tauschii]	0.0001	0.0001	0.0001	0.0001	0.0001	0.0001	0.0001	0.0001
TRITD1Av1G004560	TRITD1Av1G004560.1	chr1A	resistance protein RGA2 [Triticum turgidum subsp. durum]	4.4632	9.33181	6.91786	7.48536	6.25379	5.5722	7.06567	6.83508
TRITD1Av1G004570	TRITD1Av1G004570.1	chr1A	resistance protein RGA2 [Triticum turgidum subsp. durum]	1.90627	6.12175	2.5092	0.483091	2.68659	2.26758	2.00709	0.811277
TRITD1Av1G004600	TRITD1Av1G004600.1;TRITD1Av1G004600.2;TRITD1Av1G004600.3;TRITD1Av1G004600.4;TRITD1Av1G004600.5;TRITD1Av1G004600.6;TRITD1Av1G004600.7	chr1A	putative E3 ubiquitin-protein ligase HERC2 [Triticum urartu];putative chromosome condensation factor [Triticum monococcum]	5.78977	1.87873	4.8523	4.84631	5.31176	2.47625	5.71668	1.92145
TRITD1Av1G004620	TRITD1Av1G004620.1;TRITD1Av1G004620.2;TRITD1Av1G004620.3;TRITD1Av1G004620.4;TRITD1Av1G004620.5;TRITD1Av1G004620.6;TRITD1Av1G004620.7;TRITD1Av1G004620.8;TRITD1Av1G004620.9;TRITD1Av1G004620.10;TRITD1Av1G004620.11;TRITD1Av1G004620.12;TRITD1Av1G004620.13;TRITD1Av1G004620.14;TRITD1Av1G004620.15;TRITD1Av1G004620.16;TRITD1Av1G004620.17;TRITD1Av1G004620.18	chr1A	actin, partial [Triticum monococcum];actin-97 [Brachypodium distachyon];Os01g0964400 [Oryza sativa Japonica Group];actin, partial [Deschampsia antarctica];actin-97 [Oryza sativa Japonica Group]	133.595	89.8898	117.803	88.8642	148.552	67.129	122.792	64.9793
TRITD1Av1G004630	TRITD1Av1G004630.1	chr1A	uncharacterized protein LOC109765606 [Aegilops tauschii subsp. tauschii]	6.57737	4.61699	8.71821	6.08685	8.90675	5.0559	8.63153	4.5007
TRITD1Av1G004640	TRITD1Av1G004640.1;TRITD1Av1G004640.2;TRITD1Av1G004640.3;TRITD1Av1G004640.4;TRITD1Av1G004640.5;TRITD1Av1G004640.6	chr1A	Phosphatidylinositide phosphatase SAC1 [Triticum urartu]	0.967711	1.01163	1.10735	1.14719	1.10303	0.870143	0.97755	1.16928
TRITD1Av1G004650	TRITD1Av1G004650.1	chr1A	premnaspirodiene oxygenase-like [Aegilops tauschii subsp. tauschii]	0.0001	0.0001	0.0001	0.0001	0.0001	0.0001	0.0001	0.0001
TRITD1Av1G004660	TRITD1Av1G004660.1	chr1A	hypothetical protein TRIUR3_15018 [Triticum urartu]	0.566398	9.21359	0.412094	7.34569	0.0001	4.8889	0.632176	10.3041
TRITD1Av1G004680	TRITD1Av1G004680.1	chr1A	Bowman-Birk type trypsin inhibitor [Triticum urartu]	1.9278	5.08371	3.36455	31.9675	0.930487	3.64536	4.43279	185.047
TRITD1Av1G004700	TRITD1Av1G004700.1	chr1A	malonyl-coenzyme A:anthocyanin 3-O-glucoside-6''-O-malonyltransferase-like [Aegilops tauschii subsp. tauschii]	2.56535	5.42573	2.24389	8.06624	2.83009	5.81086	2.57341	4.0269
TRITD1Av1G004710	TRITD1Av1G004710.1;TRITD1Av1G004710.2	chr1A	mechanosensitive ion channel protein 5-like [Aegilops tauschii subsp. tauschii]	2.31301	1.79391	2.54097	3.03694	2.68694	2.11538	2.60078	1.11011
TRITD1Av1G004730	TRITD1Av1G004730.1	chr1A	hypothetical protein TRIUR3_05133 [Triticum urartu]	1.38593	0.0001	1.6299	0.0001	2.40085	0.0001	2.55745	0.085481
TRITD1Av1G004760	TRITD1Av1G004760.1	chr1A	Bowman-Birk type trypsin inhibitor [Triticum urartu]	3.29388	27.0091	1.93745	12.7146	4.20175	12.4729	1.45094	30.5389
TRITD1Av1G004870	TRITD1Av1G004870.1;TRITD1Av1G004870.2;TRITD1Av1G004870.3;TRITD1Av1G004870.4;TRITD1Av1G004870.5	chr1A	probable LRR receptor-like serine/threonine-protein kinase At3g47570 [Aegilops tauschii subsp. tauschii]	0.277478	0.840255	0.385901	0.65017	0.503057	1.45998	0.284551	1.10867
TRITD1Av1G004950	TRITD1Av1G004950.1;TRITD1Av1G004950.2;TRITD1Av1G004950.3	chr1A	transcription initiation factor IIA subunit 2 [Aegilops tauschii subsp. tauschii];Transcription initiation factor IIA subunit 2 [Triticum urartu]	20.6814	16.2266	19.9356	21.0526	17.4624	15.5346	23.232	17.1658
TRITD1Av1G004990	TRITD1Av1G004990.1;TRITD1Av1G004990.2	chr1A	protein DEHYDRATION-INDUCED 19 homolog 6-like [Aegilops tauschii subsp. tauschii];hypothetical protein TRIUR3_11606 [Triticum urartu]	0.642353	3.48107	1.14151	5.60372	0.988522	7.35348	1.24422	8.01439
TRITD1Av1G005000	TRITD1Av1G005000.1	chr1A	uncharacterized protein LOC109741991 [Aegilops tauschii subsp. tauschii]	7.82344	10.9585	7.25059	13.2163	6.70206	19.8714	8.20026	19.4196
TRITD1Av1G005010	TRITD1Av1G005010.1	chr1A	hypothetical protein BRADI_1g46410v3 [Brachypodium distachyon]	0.0001	0.0001	0.0001	0.0001	0.0001	0.0001	0.0001	0.0001
TRITD1Av1G005050	TRITD1Av1G005050.1	chr1A	hypothetical protein PAHAL_1G019100 [Panicum hallii]	0.0001	0.0001	0.0001	0.0001	0.0001	0.0001	0.0001	0.0001
TRITD1Av1G005060	TRITD1Av1G005060.1;TRITD1Av1G005060.2	chr1A	50S ribosomal protein L22 [Triticum urartu]	15.2746	12.276	19.9894	9.7136	17.2923	9.40718	17.9417	13.8695
TRITD1Av1G005090	TRITD1Av1G005090.1;TRITD1Av1G005090.2;TRITD1Av1G005090.3;TRITD1Av1G005090.4;TRITD1Av1G005090.5;TRITD1Av1G005090.6	chr1A	hypothetical protein TRIUR3_21403 [Triticum urartu];uncharacterized protein LOC109741986 [Aegilops tauschii subsp. tauschii];uncharacterized protein LOC101781300 [Setaria italica]	10.7979	20.2511	11.3361	22.8422	11.9041	19.6904	11.7208	28.7784
TRITD1Av1G005100	TRITD1Av1G005100.1	chr1A	hypothetical protein BRADI_1g46410v3 [Brachypodium distachyon]	0.0001	0.0001	0.0001	0.0001	0.0001	0.0001	0.0001	0.0001
TRITD1Av1G005130	TRITD1Av1G005130.1	chr1A	Inactive rhomboid protein 1 [Triticum urartu]	0.0001	0.0001	0.0001	0.222268	0.0001	0.0001	0.0001	0.255542
TRITD1Av1G005140	TRITD1Av1G005140.1	chr1A	DEAD-box ATP-dependent RNA helicase 41 isoform X1 [Aegilops tauschii subsp. tauschii]	0.0001	0.0001	0.0001	0.0001	0.0001	0.0001	0.0001	0.0001
TRITD1Av1G005160	TRITD1Av1G005160.1	chr1A	putative disease resistance protein [Triticum aestivum]	0.0001	26.8038	0.0001	38.0499	0.0001	21.6718	0.0001	18.5119
TRITD1Av1G005170	TRITD1Av1G005170.1	chr1A	putative disease resistance protein [Triticum aestivum]	0.0001	35.6675	0.05404	49.4178	0.023271	29.0945	0.022816	22.5095
TRITD1Av1G005330	TRITD1Av1G005330.1	chr1A	uncharacterized protein LOC109779189 [Aegilops tauschii subsp. tauschii]	0.0001	0.0001	0.0001	0.0001	0.0001	0.0001	0.0001	0.0001
TRITD1Av1G005360	TRITD1Av1G005360.1	chr1A	unnamed protein product [Triticum aestivum]	0.0001	0.0001	0.0001	0.0001	0.0001	0.0001	0.0001	0.0001
TRITD1Av1G005370	TRITD1Av1G005370.1	chr1A	RNA polymerase II transcription factor B subunit 5-like [Aegilops tauschii subsp. tauschii]	14.2998	4.12492	15.7051	5.16885	14.1429	5.68787	15.5686	8.6384
TRITD1Av1G005380	TRITD1Av1G005380.1;TRITD1Av1G005380.2;TRITD1Av1G005380.3	chr1A	cysteine protease XCP1-like [Aegilops tauschii subsp. tauschii];Xylem cysteine proteinase 2 [Triticum urartu]	0.0001	0.0001	0.00305289	0.0001	0.028595	0.0257333	0.0549665	0.0633853
TRITD1Av1G005400	TRITD1Av1G005400.1;TRITD1Av1G005400.2	chr1A	hypothetical protein TRIUR3_10793 [Triticum urartu]	1.87566	0.31798	1.58142	0.454491	1.75751	0.167435	2.14572	0.413381
TRITD1Av1G005420	TRITD1Av1G005420.1;TRITD1Av1G005420.2	chr1A	putative translation elongation factor family protein [Zea mays]	5.87773	0.356212	3.38165	0.832058	6.22472	0.354391	4.65422	0.700901
TRITD1Av1G005470	TRITD1Av1G005470.1;TRITD1Av1G005470.2;TRITD1Av1G005470.3;TRITD1Av1G005470.4	chr1A	hypothetical protein TRIUR3_10792 [Triticum urartu];hypothetical protein TRIUR3_10793 [Triticum urartu]	4.94036	0.514673	4.94029	1.1379	5.01775	0.936184	5.83444	0.945601
TRITD1Av1G005490	TRITD1Av1G005490.1;TRITD1Av1G005490.2	chr1A	hypothetical protein TRIUR3_10793 [Triticum urartu]	0.436137	0.0001	0.424657	0.0001	0.542558	0.0001	0.642085	0.098385
TRITD1Av1G005500	TRITD1Av1G005500.1;TRITD1Av1G005500.2	chr1A	uncharacterized protein LOC109742463 isoform X2 [Aegilops tauschii subsp. tauschii]	0.22306	0.0001	0.909791	0.0001	0.661855	0.0001	0.34613	0.0001
TRITD1Av1G005570	TRITD1Av1G005570.1	chr1A	hypothetical protein TRIUR3_00721 [Triticum urartu]	2.20766	23.1644	2.12406	17.8004	2.28949	18.4576	2.05846	17.9766
TRITD1Av1G005590	TRITD1Av1G005590.1;TRITD1Av1G005590.2;TRITD1Av1G005590.3;TRITD1Av1G005590.4;TRITD1Av1G005590.5	chr1A	kinetochore protein spc25-like [Aegilops tauschii subsp. tauschii];hypothetical protein TRIUR3_00723 [Triticum urartu]	10.9064	2.56503	11.4536	1.49089	10.5458	1.66204	11.0711	3.10348
TRITD1Av1G005620	TRITD1Av1G005620.1	chr1A	scarecrow-like protein 34 [Aegilops tauschii subsp. tauschii]	0.02783	0.003177	0.016448	0.146407	0.032722	0.069514	0.101014	0.20073
TRITD1Av1G005630	TRITD1Av1G005630.1	chr1A	scarecrow-like protein 30 [Aegilops tauschii subsp. tauschii]	0.126841	0.015276	0.312144	0.138991	0.221184	0.098345	0.273676	0.249239
TRITD1Av1G005640	TRITD1Av1G005640.1;TRITD1Av1G005640.2	chr1A	putative caffeine synthase 2 [Triticum urartu]	0.0001	0.0001	0.0001	0.0001	0.0001	0.0001	0.0001	0.0001
TRITD1Av1G005650	TRITD1Av1G005650.1	chr1A	scarecrow-like protein 34 [Aegilops tauschii subsp. tauschii]	0.110065	0.209854	0.207732	0.327797	0.162053	0.21411	0.458397	0.427593
TRITD1Av1G005660	TRITD1Av1G005660.1	chr1A	scarecrow-like protein 34 [Aegilops tauschii subsp. tauschii]	0.214566	0.097995	0.425666	0.136662	0.171561	0.044599	0.370385	0.100638
TRITD1Av1G005670	TRITD1Av1G005670.1;TRITD1Av1G005670.2;TRITD1Av1G005670.3	chr1A	scarecrow-like protein 9 [Aegilops tauschii subsp. tauschii];scarecrow-like protein 34 [Aegilops tauschii subsp. tauschii];scarecrow-like protein 30 [Aegilops tauschii subsp. tauschii]	0.0681177	0.0154561	0.0866787	0.0312875	0.104197	0.0284297	0.152986	0.0168237
TRITD1Av1G005690	TRITD1Av1G005690.1;TRITD1Av1G005690.2;TRITD1Av1G005690.3;TRITD1Av1G005690.4	chr1A	uncharacterized protein At5g02240-like [Aegilops tauschii subsp. tauschii]	10.5233	17.2747	14.488	44.6693	14.2278	25.9838	16.6893	62.1029
TRITD1Av1G005720	TRITD1Av1G005720.1;TRITD1Av1G005720.2	chr1A	uncharacterized protein LOC109764668 [Aegilops tauschii subsp. tauschii]	7.03707	8.32774	8.54553	11.1822	5.36333	12.2883	6.83508	14.9245
TRITD1Av1G005730	TRITD1Av1G005730.1	chr1A	protein DETOXIFICATION 40-like [Aegilops tauschii subsp. tauschii]	0.076162	0.0001	0.020047	0.0001	0.0001	0.0001	0.05807	0.0001
TRITD1Av1G005790	TRITD1Av1G005790.1	chr1A	double-stranded RNA-binding protein 4-like [Aegilops tauschii subsp. tauschii]	0.0001	0.0001	0.0001	0.0001	0.0001	0.0001	0.0001	0.0001
TRITD1Av1G005820	TRITD1Av1G005820.1	chr1A	Disease resistance protein RPM1 [Triticum urartu]	0.0001	0.0001	0.063142	0.020173	0.0001	0.0001	0.0001	0.0001
TRITD1Av1G005830	TRITD1Av1G005830.1	chr1A	uncharacterized acetyltransferase At3g50280-like [Aegilops tauschii subsp. tauschii]	0.0001	0.0001	0.0001	0.0001	0.0001	0.0001	0.0001	0.0001
TRITD1Av1G005870	TRITD1Av1G005870.1;TRITD1Av1G005870.2;TRITD1Av1G005870.3;TRITD1Av1G005870.4;TRITD1Av1G005870.5;TRITD1Av1G005870.6;TRITD1Av1G005870.7;TRITD1Av1G005870.8;TRITD1Av1G005870.9;TRITD1Av1G005870.10;TRITD1Av1G005870.11;TRITD1Av1G005870.12;TRITD1Av1G005870.13;TRITD1Av1G005870.14;TRITD1Av1G005870.15	chr1A	CSC1-like protein At3g21620 [Aegilops tauschii subsp. tauschii]	4.89658	37.836	8.50146	103.781	6.79171	73.2065	7.5493	59.4782
TRITD1Av1G005910	TRITD1Av1G005910.1;TRITD1Av1G005910.2;TRITD1Av1G005910.3;TRITD1Av1G005910.4;TRITD1Av1G005910.5;TRITD1Av1G005910.6;TRITD1Av1G005910.7	chr1A	pumilio homolog 1-like [Aegilops tauschii subsp. tauschii];Pumilio-like protein 3 [Triticum urartu];BPM [Hordeum vulgare subsp. vulgare];Pumilio homolog 3 [Zea mays];Pumilio 2 [Zea mays]	4.74495	0.892294	5.18346	1.02406	6.05387	0.989849	4.38305	1.274
TRITD1Av1G005920	TRITD1Av1G005920.1;TRITD1Av1G005920.2;TRITD1Av1G005920.3;TRITD1Av1G005920.4;TRITD1Av1G005920.5;TRITD1Av1G005920.6;TRITD1Av1G005920.7;TRITD1Av1G005920.8;TRITD1Av1G005920.10;TRITD1Av1G005920.9;TRITD1Av1G005920.11;TRITD1Av1G005920.12;TRITD1Av1G005920.13;TRITD1Av1G005920.14;TRITD1Av1G005920.15;TRITD1Av1G005920.16;TRITD1Av1G005920.17;TRITD1Av1G005920.18;TRITD1Av1G005920.19;TRITD1Av1G005920.20;TRITD1Av…	chr1A	RGA1-F [Secale cereale];Disease resistance protein RPP13 [Triticum urartu];Mla1 [Triticum monococcum];RGA1-D [Secale cereale];hypothetical protein TRIUR3_07791 [Triticum urartu];putative disease resistance RPP13-like protein 3 [Aegilops tauschii subsp. tauschii];RGA1e [Aegilops tauschii];RGA1-A [Secale cereale];RGA1d [Aegilops tauschii];RGA1e-like protein [Triticum aestivum];RGA1-G [Secale cereal…	0.0732384	0.0815371	0.0433376	0.0845323	0.077501	0.0481918	0.032792	0.020828
TRITD1Av1G005950	TRITD1Av1G005950.1	chr1A	unnamed protein product [Triticum aestivum]	0.0001	0.0001	0.0001	0.0001	0.0001	0.0001	0.0001	0.0001
TRITD1Av1G006000	TRITD1Av1G006000.1	chr1A	hypothetical protein TRIUR3_09375 [Triticum urartu]	0.0001	0.0001	0.0001	0.0001	0.0001	0.0001	0.0001	0.0001
TRITD1Av1G006060	TRITD1Av1G006060.1	chr1A	hypothetical protein TRIUR3_28587 [Triticum urartu]	0.0001	0.0001	0.0001	0.0001	0.0001	0.0001	0.098965	0.0001
TRITD1Av1G006070	TRITD1Av1G006070.1;TRITD1Av1G006070.2	chr1A	ervatamin-B-like [Aegilops tauschii subsp. tauschii];Caricain [Triticum urartu]	0.0001	0.0001	0.0001	0.0001	0.0001	0.0001	0.0001	0.0001
TRITD1Av1G006120	TRITD1Av1G006120.1;TRITD1Av1G006120.2;TRITD1Av1G006120.3;TRITD1Av1G006120.4	chr1A	probable serine/threonine-protein kinase PBL11 [Aegilops tauschii subsp. tauschii];putative serine/threonine-protein kinase NAK [Triticum urartu]	13.7222	13.2969	11.876	12.0152	13.2986	10.8156	11.4214	10.7577
TRITD1Av1G006130	TRITD1Av1G006130.1;TRITD1Av1G006130.2;TRITD1Av1G006130.3	chr1A	protein NRT1/ PTR FAMILY 6.2 [Aegilops tauschii subsp. tauschii];Nitrate transporter 1.4 [Triticum urartu]	0.0001	0.372793	0.016269	0.262423	0.0001	0.570671	0.074464	0.554028
TRITD1Av1G006150	TRITD1Av1G006150.1;TRITD1Av1G006150.2;TRITD1Av1G006150.3;TRITD1Av1G006150.4;TRITD1Av1G006150.5	chr1A	putative L-type lectin-domain containing receptor kinase S.7 [Triticum urartu]	0.0001	0.0001	0.0300416	0.130227	0.0001	0.104112	0.0001	0.0330038
TRITD1Av1G006200	TRITD1Av1G006200.1	chr1A	Protein Rf1, mitochondrial [Zea mays]	0.0001	0.0001	0.0001	0.0001	0.0001	0.0001	0.0001	0.0001
TRITD1Av1G006240	TRITD1Av1G006240.1;TRITD1Av1G006240.2;TRITD1Av1G006240.3;TRITD1Av1G006240.4;TRITD1Av1G006240.5;TRITD1Av1G006240.6	chr1A	protein Rf1, mitochondrial-like [Aegilops tauschii subsp. tauschii]	0.231624	0.0105725	0.33406	0.00236417	0.151117	0.0159422	0.412962	0.0555326
TRITD1Av1G006260	TRITD1Av1G006260.1;TRITD1Av1G006260.2;TRITD1Av1G006260.3;TRITD1Av1G006260.4	chr1A	probable LRR receptor-like serine/threonine-protein kinase At1g51880 isoform X1 [Aegilops tauschii subsp. tauschii];probable LRR receptor-like serine/threonine-protein kinase At1g05700 [Aegilops tauschii subsp. tauschii]	0.0001	0.0001	0.0001	0.0001	0.00566118	0.0001	0.0001	0.0001
TRITD1Av1G006270	TRITD1Av1G006270.1;TRITD1Av1G006270.2	chr1A	probable LRR receptor-like serine/threonine-protein kinase At1g05700 [Aegilops tauschii subsp. tauschii]	0.0001	0.0001	0.0001	0.0001	0.0001	0.0001	0.0001	0.0001
TRITD1Av1G006350	TRITD1Av1G006350.1;TRITD1Av1G006350.2	chr1A	Eugenol O-methyltransferase [Triticum urartu]	0.0001	0.0001	0.0001	0.0001	0.0001	0.0001	0.0001	0.0001
TRITD1Av1G006360	TRITD1Av1G006360.1	chr1A	chalcone synthase 2-like [Aegilops tauschii subsp. tauschii]	0.0001	0.0001	0.0001	0.0001	0.0001	0.0001	0.0001	0.0001
TRITD1Av1G006370	TRITD1Av1G006370.1	chr1A	5-pentadecatrienyl resorcinol O-methyltransferase [Triticum urartu]	0.0001	0.0001	0.0001	0.0001	0.0001	0.106675	0.0001	0.0001
TRITD1Av1G006380	TRITD1Av1G006380.1	chr1A	flavonoid O-methyltransferase-like protein Os11g0303600 [Aegilops tauschii subsp. tauschii]	0.0001	0.0001	0.0001	0.0001	0.0001	0.0001	0.0001	0.0001
TRITD1Av1G006410	TRITD1Av1G006410.1;TRITD1Av1G006410.2;TRITD1Av1G006410.3;TRITD1Av1G006410.4;TRITD1Av1G006410.5	chr1A	uncharacterized protein LOC109739309 [Aegilops tauschii subsp. tauschii];hypothetical protein TRIUR3_06163 [Triticum urartu]	0.484483	0.0844927	0.435966	0.030205	0.522069	0.0777749	0.881012	0.0439416
TRITD1Av1G006420	TRITD1Av1G006420.1	chr1A	replication protein A 70 kDa DNA-binding subunit C-like [Aegilops tauschii subsp. tauschii]	2.05078	0.020549	2.04703	0.183034	2.28992	0.052813	1.44427	0.109408
TRITD1Av1G006430	TRITD1Av1G006430.1	chr1A	hypothetical protein TRIUR3_01524 [Triticum urartu]	0.0001	0.0001	0.0001	0.0001	0.0001	0.0001	0.0001	0.0001
TRITD1Av1G006440	TRITD1Av1G006440.1;TRITD1Av1G006440.2	chr1A	Cytochrome P450 71C1 [Triticum urartu];indole-2-monooxygenase-like [Aegilops tauschii subsp. tauschii]	0.0001	0.0001	0.0001	0.0001	0.0001	0.0001	0.0001	0.0001
TRITD1Av1G006450	TRITD1Av1G006450.1;TRITD1Av1G006450.2	chr1A	tyrosine decarboxylase 1-like [Aegilops tauschii subsp. tauschii];Tyrosine/DOPA decarboxylase 5 [Triticum urartu]	0.0001	0.0001	0.0001	0.0001	0.0001	0.0001	0.0001	0.0001
TRITD1Av1G006460	TRITD1Av1G006460.1;TRITD1Av1G006460.2;TRITD1Av1G006460.3;TRITD1Av1G006460.4	chr1A	protein DETOXIFICATION 19-like isoform X1 [Aegilops tauschii subsp. tauschii];MATE efflux family protein ALF5 [Triticum urartu]	0.0001	0.224667	0.0001	0.443741	0.0001	0.368816	0.0001	0.0415456
TRITD1Av1G006470	TRITD1Av1G006470.1;TRITD1Av1G006470.2	chr1A	hypothetical protein TRIUR3_13725 [Triticum urartu];putative F-box/LRR-repeat protein 23 [Aegilops tauschii subsp. tauschii]	15.714	14.3669	18.8591	13.981	17.5651	11.3842	20.2617	17.8088
TRITD1Av1G006480	TRITD1Av1G006480.1;TRITD1Av1G006480.2;TRITD1Av1G006480.3	chr1A	protein RAE1-like [Aegilops tauschii subsp. tauschii]	14.4431	14.5136	14.9345	11.3088	15.9302	10.7401	15.3644	11.6655
TRITD1Av1G006490	TRITD1Av1G006490.1	chr1A	uncharacterized protein LOC109761965 [Aegilops tauschii subsp. tauschii]	0.0001	0.0001	0.0001	0.0001	0.0001	0.0001	0.0001	0.0001
TRITD1Av1G006510	TRITD1Av1G006510.1;TRITD1Av1G006510.2	chr1A	EGF domain-specific O-linked N-acetylglucosamine transferase-like [Aegilops tauschii subsp. tauschii]	1.53761	3.43504	1.47153	8.61296	2.52674	12.9606	2.44546	23.1164
TRITD1Av1G006590	TRITD1Av1G006590.1	chr1A	mitochondrial import inner membrane translocase subunit Tim9-like [Aegilops tauschii subsp. tauschii]	2.60618	0.350631	4.33681	0.739508	2.97381	0.37304	3.17715	0.452161
TRITD1Av1G006630	TRITD1Av1G006630.1	chr1A	outer envelope pore protein 16, chloroplastic-like [Aegilops tauschii subsp. tauschii]	36.688	1.69116	21.9432	4.47313	50.5144	3.43973	24.1842	2.73756
TRITD1Av1G006670	TRITD1Av1G006670.1;TRITD1Av1G006670.2	chr1A	hypothetical protein TRIUR3_09068 [Triticum urartu];outer envelope pore protein 16, chloroplastic-like [Aegilops tauschii subsp. tauschii]	154.93	13.7581	204.487	17.8644	74.4602	27.4309	273.326	23.776
TRITD1Av1G006720	TRITD1Av1G006720.1;TRITD1Av1G006720.2	chr1A	putative protein phosphatase 2C 46 [Aegilops tauschii subsp. tauschii]	0.507128	0.0001	0.832177	0.0110412	0.519297	0.0584231	0.549846	0.0001
TRITD1Av1G006730	TRITD1Av1G006730.1;TRITD1Av1G006730.2;TRITD1Av1G006730.3;TRITD1Av1G006730.4	chr1A	pectin acetylesterase 5-like [Aegilops tauschii subsp. tauschii]	5.29808	2.03368	7.24241	3.1012	4.87708	1.61395	6.66235	3.6881
TRITD1Av1G006740	TRITD1Av1G006740.1;TRITD1Av1G006740.2;TRITD1Av1G006740.3;TRITD1Av1G006740.4;TRITD1Av1G006740.5;TRITD1Av1G006740.6	chr1A	Putative disease resistance protein RGA3 [Triticum urartu]	1.11357	6.16695	1.21477	3.82062	1.54131	3.31748	1.03414	5.33776
TRITD1Av1G006790	TRITD1Av1G006790.1;TRITD1Av1G006790.2;TRITD1Av1G006790.3;TRITD1Av1G006790.4;TRITD1Av1G006790.5;TRITD1Av1G006790.6	chr1A	Transmembrane protein 63B [Triticum urartu];calcium permeable stress-gated cation channel 1-like [Aegilops tauschii subsp. tauschii];predicted protein [Hordeum vulgare subsp. vulgare]	0.0001	0.0001	0.0001	0.0001	0.068696	0.0001	0.0001	0.0001
TRITD1Av1G006800	TRITD1Av1G006800.1;TRITD1Av1G006800.2;TRITD1Av1G006800.3	chr1A	putative E3 ubiquitin-protein ligase [Triticum monococcum]	7.89976	4.49559	8.50149	3.97303	8.43601	4.35153	9.69122	3.50286
TRITD1Av1G006830	TRITD1Av1G006830.1;TRITD1Av1G006830.2;TRITD1Av1G006830.3;TRITD1Av1G006830.4;TRITD1Av1G006830.5;TRITD1Av1G006830.6	chr1A	phospholipase D alpha 2-like [Aegilops tauschii subsp. tauschii];Phospholipase D alpha 2 [Triticum urartu]	0.0001	0.0001	0.00606137	0.0001	0.0001	0.0001	0.0001	0.0001
TRITD1Av1G006920	TRITD1Av1G006920.1	chr1A	hypothetical protein TRIUR3_34290 [Triticum urartu]	1.25509	0.0001	0.74997	0.045273	0.744389	0.004849	0.670178	0.0968
TRITD1Av1G006990	TRITD1Av1G006990.1	chr1A	obtusifoliol 14-alpha demethylase-like [Aegilops tauschii subsp. tauschii]	0.322929	2.81761	0.333706	0.681378	0.352029	2.68406	0.251841	0.758043
TRITD1Av1G007060	TRITD1Av1G007060.1;TRITD1Av1G007060.2	chr1A	nuclear pore complex protein NUP43 [Aegilops tauschii subsp. tauschii]	4.91186	2.70871	4.00585	1.38046	5.14015	2.69123	2.76703	3.02675
TRITD1Av1G007070	TRITD1Av1G007070.1	chr1A	probable clathrin assembly protein At4g32285 [Aegilops tauschii subsp. tauschii]	0.118506	3.54984	0.324967	2.86925	0.136174	3.61613	0.271644	2.62662
TRITD1Av1G007150	TRITD1Av1G007150.1;TRITD1Av1G007150.2	chr1A	dof zinc finger protein DOF3.6-like isoform X1 [Aegilops tauschii subsp. tauschii];dof zinc finger protein DOF3.6-like isoform X2 [Aegilops tauschii subsp. tauschii]	0.170757	0.144118	0.149447	0.306894	0.0619225	0.140774	0.203129	0.090515
TRITD1Av1G007160	TRITD1Av1G007160.1	chr1A	uncharacterized protein LOC109752868 [Aegilops tauschii subsp. tauschii]	2.221	1.89905	5.05585	2.9009	4.07189	1.29481	2.95231	2.34807
TRITD1Av1G007170	TRITD1Av1G007170.1	chr1A	cysteine-rich repeat secretory protein 55-like [Aegilops tauschii subsp. tauschii]	0.525396	7.25424	0.41573	3.56295	0.296008	2.42259	0.329038	13.1402
TRITD1Av1G007190	TRITD1Av1G007190.1;TRITD1Av1G007190.2	chr1A	predicted protein [Hordeum vulgare subsp. vulgare]	0.0001	0.0001	0.0001	0.0001	0.0001	0.0001	0.0001	0.0001
TRITD1Av1G007460	TRITD1Av1G007460.1	chr1A	Homeobox-leucine zipper protein ROC4 [Triticum urartu]	0.175693	0.0001	0.0001	0.0001	0.247432	0.0001	0.0001	0.0001
TRITD1Av1G007490	TRITD1Av1G007490.1;TRITD1Av1G007490.2	chr1A	Homeobox-leucine zipper protein ROC4 [Triticum urartu]	0.0001	0.0001	0.12154	0.0001	0.113611	0.0001	0.145145	0.0001
TRITD1Av1G007500	TRITD1Av1G007500.1	chr1A	Homeobox-leucine zipper protein ROC4 [Triticum urartu]	0.0001	0.0001	0.0001	0.0001	0.0001	0.0001	0.0001	0.0001
TRITD1Av1G007510	TRITD1Av1G007510.1	chr1A	Homeobox-leucine zipper protein ROC4 [Triticum urartu]	0.059319	0.0001	0.176979	0.0001	0.078448	0.0001	0.0001	0.0001
TRITD1Av1G007520	TRITD1Av1G007520.1	chr1A	Homeobox-leucine zipper protein ROC4 [Triticum urartu]	0.0001	0.0001	0.0001	0.0001	0.087879	0.0001	0.05642	0.0001
TRITD1Av1G007530	TRITD1Av1G007530.1	chr1A	Homeobox-leucine zipper protein ROC4 [Triticum urartu]	0.0001	0.0001	0.0001	0.0001	0.043033	0.0001	0.0001	0.0001
TRITD1Av1G007540	TRITD1Av1G007540.1;TRITD1Av1G007540.2	chr1A	hypothetical protein TRIUR3_15677 [Triticum urartu];unnamed protein product [Triticum aestivum]	0.0001	0.0001	0.0001	0.0001	0.0001	0.0001	0.0001	0.0001
TRITD1Av1G007560	TRITD1Av1G007560.1;TRITD1Av1G007560.2;TRITD1Av1G007560.3;TRITD1Av1G007560.4;TRITD1Av1G007560.5	chr1A	Wall-associated receptor kinase 3 [Triticum urartu];wall-associated receptor kinase 3-like [Aegilops tauschii subsp. tauschii]	0.0001	0.256241	0.0129343	0.109926	0.0001	0.0793302	0.0001	1.31985
TRITD1Av1G007600	TRITD1Av1G007600.1;TRITD1Av1G007600.2	chr1A	disease resistance protein RPP13-like [Aegilops tauschii subsp. tauschii]	0.0001	0.0001	0.0001	0.0001	0.0001	0.0001	0.0001	0.0001
TRITD1Av1G007620	TRITD1Av1G007620.1	chr1A	WAT1-related protein At3g30340-like [Aegilops tauschii subsp. tauschii]	0.099936	0.030608	0.0001	0.0001	0.450699	0.0001	0.157968	0.0001
TRITD1Av1G007690	TRITD1Av1G007690.1;TRITD1Av1G007690.2;TRITD1Av1G007690.3;TRITD1Av1G007690.4	chr1A	ACT domain-containing protein ACR9 isoform X2 [Aegilops tauschii subsp. tauschii];ACT domain-containing protein ACR9 isoform X1 [Aegilops tauschii subsp. tauschii];hypothetical protein TRIUR3_30023 [Triticum urartu]	6.36639	22.2598	5.79266	25.4189	5.41494	38.8216	5.81563	24.5832
TRITD1Av1G007700	TRITD1Av1G007700.1;TRITD1Av1G007700.2	chr1A	fatty-acid-binding protein 3, chloroplastic-like [Aegilops tauschii subsp. tauschii];Chalcone--flavonone isomerase 1B-1 [Triticum urartu]	6.3303	72.3257	10.398	91.7103	8.68381	80.6689	12.478	99.8365
TRITD1Av1G007710	TRITD1Av1G007710.1;TRITD1Av1G007710.2;TRITD1Av1G007710.3	chr1A	hydroxyproline O-galactosyltransferase GALT6-like [Aegilops tauschii subsp. tauschii];putative beta-1,3-galactosyltransferase 18 [Triticum urartu]	1.3902	0.199633	1.02719	0.256266	2.51032	0.587518	1.01244	0.766692
TRITD1Av1G007780	TRITD1Av1G007780.1	chr1A	momilactone A synthase-like [Aegilops tauschii subsp. tauschii]	2.81951	0.0001	2.46838	0.0001	2.19999	0.033279	2.9168	0.0001
TRITD1Av1G007910	TRITD1Av1G007910.1	chr1A	LOW QUALITY PROTEIN: NAC domain-containing protein 90-like [Aegilops tauschii subsp. tauschii]	1.71708	0.0001	1.601	0.0001	2.59833	0.0001	2.03544	0.0001
TRITD1Av1G007970	TRITD1Av1G007970.1	chr1A	predicted protein [Hordeum vulgare subsp. vulgare]	0.0001	0.0001	0.0001	0.0001	0.0001	0.0001	0.0001	0.0001
TRITD1Av1G007980	TRITD1Av1G007980.1	chr1A	uncharacterized protein LOC109758798 [Aegilops tauschii subsp. tauschii]	0.0001	0.0001	0.0001	0.0001	0.0001	0.0001	0.121265	0.0001
TRITD1Av1G007990	TRITD1Av1G007990.1;TRITD1Av1G007990.2	chr1A	thaumatin-like protein 1b [Aegilops tauschii subsp. tauschii];hypothetical protein TRIUR3_18424 [Triticum urartu]	0.106608	0.0001	0.174891	0.0001	0.193183	0.0001	0.0001	0.0001
TRITD1Av1G008010	TRITD1Av1G008010.1;TRITD1Av1G008010.2	chr1A	3-ketoacyl-CoA synthase 5 [Triticum urartu];3-ketoacyl-CoA synthase 5-like [Aegilops tauschii subsp. tauschii]	0.0146237	0.0001	0.0397314	0.0001	0.0238557	0.0001	0.0157982	0.0001
TRITD1Av1G008040	TRITD1Av1G008040.1;TRITD1Av1G008040.2;TRITD1Av1G008040.3;TRITD1Av1G008040.4;TRITD1Av1G008040.5;TRITD1Av1G008040.6;TRITD1Av1G008040.7;TRITD1Av1G008040.8;TRITD1Av1G008040.9;TRITD1Av1G008040.10;TRITD1Av1G008040.11;TRITD1Av1G008040.12;TRITD1Av1G008040.13;TRITD1Av1G008040.14;TRITD1Av1G008040.15;TRITD1Av1G008040.16;TRITD1Av1G008040.17;TRITD1Av1G008040.18;TRITD1Av1G008040.19;TRITD1Av1G008040.20;TRITD1Av…	chr1A	Phenylalanine ammonia-lyase [Triticum urartu];phenylalanine ammonia-lyase-like [Aegilops tauschii subsp. tauschii]	0.515597	2.11704	0.876753	2.03871	0.619771	0.684677	0.933805	14.4396
TRITD1Av1G008060	TRITD1Av1G008060.1	chr1A	zinc finger MYM-type protein 1-like [Aegilops tauschii subsp. tauschii]	0.0001	0.0001	0.0001	0.0001	0.0001	0.0001	0.0001	0.0001
TRITD1Av1G008070	TRITD1Av1G008070.1;TRITD1Av1G008070.2;TRITD1Av1G008070.3;TRITD1Av1G008070.4;TRITD1Av1G008070.5;TRITD1Av1G008070.6	chr1A	Phenylalanine ammonia-lyase [Triticum urartu];phenylalanine ammonia-lyase-like [Aegilops tauschii subsp. tauschii]	0.0528635	0.294791	0.155598	0.803748	0.197586	0.0545777	0.234042	7.06809
TRITD1Av1G008190	TRITD1Av1G008190.1	chr1A	hypothetical protein TRIUR3_29748 [Triticum urartu]	1.79117	1.00293	1.69453	1.9428	1.32437	1.83517	0.472227	2.39855
TRITD1Av1G008330	TRITD1Av1G008330.1	chr1A	hypothetical protein TRIUR3_07712 [Triticum urartu]	0.18836	0.233405	0.02566	0.244511	0.081182	0.304169	0.2689	0.310136
TRITD1Av1G008370	TRITD1Av1G008370.1;TRITD1Av1G008370.2;TRITD1Av1G008370.3	chr1A	hypothetical protein TRIUR3_07714 [Triticum urartu]	32.3703	122.569	28.475	47.2973	26.7846	71.8317	22.4304	34.0657
TRITD1Av1G008410	TRITD1Av1G008410.1	chr1A	Histone H2A.2.2 [Triticum urartu]	210.415	0.210064	172.611	0.240891	220.931	0.305106	167.866	0.0001
TRITD1Av1G008420	TRITD1Av1G008420.1;TRITD1Av1G008420.2;TRITD1Av1G008420.3	chr1A	soluble inorganic pyrophosphatase 4-like [Aegilops tauschii subsp. tauschii];Soluble inorganic pyrophosphatase [Triticum urartu]	37.5769	2.94992	61.4354	2.7089	58.4378	6.47002	62.1518	2.0587
TRITD1Av1G008430	TRITD1Av1G008430.1;TRITD1Av1G008430.2;TRITD1Av1G008430.3;TRITD1Av1G008430.4;TRITD1Av1G008430.5;TRITD1Av1G008430.6;TRITD1Av1G008430.7	chr1A	poly [ADP-ribose] polymerase 1 isoform X1 [Aegilops tauschii subsp. tauschii];poly [ADP-ribose] polymerase 1 isoform X2 [Aegilops tauschii subsp. tauschii]	10.7495	2.10195	8.66069	2.26007	14.0683	3.74443	9.68074	1.92895
TRITD1Av1G008490	TRITD1Av1G008490.1	chr1A	unnamed protein product [Triticum aestivum]	0.0001	0.0001	0.0001	0.0001	0.0001	0.0001	0.0001	0.0001
TRITD1Av1G008530	TRITD1Av1G008530.1;TRITD1Av1G008530.2;TRITD1Av1G008530.3;TRITD1Av1G008530.4;TRITD1Av1G008530.5;TRITD1Av1G008530.6;TRITD1Av1G008530.7;TRITD1Av1G008530.8;TRITD1Av1G008530.9;TRITD1Av1G008530.10;TRITD1Av1G008530.11;TRITD1Av1G008530.12	chr1A	uncharacterized protein LOC109787361 [Aegilops tauschii subsp. tauschii]	7.19427	0.988899	9.23755	6.38395	7.90471	1.5004	8.81398	7.41257
TRITD1Av1G008600	TRITD1Av1G008600.1;TRITD1Av1G008600.2;TRITD1Av1G008600.3;TRITD1Av1G008600.4;TRITD1Av1G008600.5;TRITD1Av1G008600.6;TRITD1Av1G008600.7;TRITD1Av1G008600.8;TRITD1Av1G008600.9	chr1A	MORC family CW-type zinc finger protein 4 [Triticum urartu];protein MICRORCHIDIA 2-like isoform X1 [Aegilops tauschii subsp. tauschii];protein MICRORCHIDIA 2-like isoform X2 [Aegilops tauschii subsp. tauschii]	6.35079	6.36196	9.68537	5.05977	7.51757	6.10671	8.80886	5.8168
TRITD1Av1G008610	TRITD1Av1G008610.1;TRITD1Av1G008610.2	chr1A	protoheme IX farnesyltransferase, mitochondrial-like [Aegilops tauschii subsp. tauschii]	0.028805	0.0001	0.0001	0.0001	0.0001	0.0001	0.050116	0.0001
TRITD1Av1G008630	TRITD1Av1G008630.1	chr1A	signal recognition particle 14 kDa protein [Aegilops tauschii subsp. tauschii]	0.0001	0.0001	0.0001	0.0001	0.0001	0.0001	0.0001	0.0001
TRITD1Av1G008690	TRITD1Av1G008690.1;TRITD1Av1G008690.2;TRITD1Av1G008690.3;TRITD1Av1G008690.4	chr1A	type I inositol polyphosphate 5-phosphatase 8-like isoform X1 [Aegilops tauschii subsp. tauschii]	0.0001	0.0001	0.0001	0.0001	0.0184345	0.0001	0.0001	0.0001
TRITD1Av1G008820	TRITD1Av1G008820.1	chr1A	pentatricopeptide repeat-containing protein At3g09040, mitochondrial-like [Aegilops tauschii subsp. tauschii]	0.0001	0.0001	0.0001	0.0001	0.010505	0.0001	0.031009	0.0001
TRITD1Av1G008830	TRITD1Av1G008830.1;TRITD1Av1G008830.2;TRITD1Av1G008830.3;TRITD1Av1G008830.4;TRITD1Av1G008830.5;TRITD1Av1G008830.6;TRITD1Av1G008830.7;TRITD1Av1G008830.8	chr1A	protein HGH1 homolog [Brachypodium distachyon];protein HGH1 homolog isoform X1 [Aegilops tauschii subsp. tauschii]	16.2273	8.90552	17.462	10.0458	15.8154	9.62887	17.5976	13.1637
TRITD1Av1G008840	TRITD1Av1G008840.1	chr1A	hypothetical protein TRIUR3_04150 [Triticum urartu]	0.0001	0.0001	0.0001	0.0001	0.0001	0.0001	0.0001	0.0001
TRITD1Av1G008850	TRITD1Av1G008850.1	chr1A	cytosolic sulfotransferase 5-like [Panicum miliaceum]	0.0001	0.033949	0.0001	0.0001	0.0001	0.0001	0.0001	0.0001
TRITD1Av1G008870	TRITD1Av1G008870.1;TRITD1Av1G008870.2	chr1A	3-ketoacyl-CoA synthase 12-like [Aegilops tauschii subsp. tauschii];3-ketoacyl-CoA synthase 21 [Triticum urartu]	1.93866	13.6172	1.86474	3.67341	2.70976	4.15779	2.36178	2.98767
TRITD1Av1G008880	TRITD1Av1G008880.1;TRITD1Av1G008880.2	chr1A	hypothetical protein TRIUR3_11897 [Triticum urartu];uncharacterized protein LOC109787346 [Aegilops tauschii subsp. tauschii]	0.0001	0.0001	0.006545	0.0001	0.0001	0.0001	0.0001	0.0001
TRITD1Av1G009020	TRITD1Av1G009020.1	chr1A	zinc finger protein ZAT12-like [Aegilops tauschii subsp. tauschii]	0.0001	0.0001	0.0001	0.0001	0.0001	0.0001	0.0001	0.0001
TRITD1Av1G009040	TRITD1Av1G009040.1	chr1A	hypothetical protein TRIUR3_04728 [Triticum urartu]	0.324578	0.0001	0.956779	0.0001	0.404319	0.0001	0.374737	0.0001
TRITD1Av1G009050	TRITD1Av1G009050.1	chr1A	protein gar2-like [Aegilops tauschii subsp. tauschii]	12.1423	6.11198	9.82268	5.59729	11.8471	4.35967	9.88759	5.91039
TRITD1Av1G009060	TRITD1Av1G009060.1	chr1A	uncharacterized protein LOC109787357 [Aegilops tauschii subsp. tauschii]	21.4589	3.4419	20.3543	3.46579	23.999	2.40557	21.1197	3.91663
TRITD1Av1G009070	TRITD1Av1G009070.1;TRITD1Av1G009070.2;TRITD1Av1G009070.3;TRITD1Av1G009070.4	chr1A	Glucose-6-phosphate isomerase, cytosolic [Triticum urartu]	55.2446	57.1509	53.9591	34.3383	67.2287	84.9656	54.5661	37.9637
TRITD1Av1G009120	TRITD1Av1G009120.1;TRITD1Av1G009120.2	chr1A	disease resistance protein RPM1-like [Aegilops tauschii subsp. tauschii]	0.87157	0.900162	0.813328	1.56991	1.45071	2.02105	0.889939	2.37726
TRITD1Av1G009180	TRITD1Av1G009180.1;TRITD1Av1G009180.2	chr1A	3-ketoacyl-CoA synthase 5 [Triticum urartu];3-ketoacyl-CoA synthase 5-like [Aegilops tauschii subsp. tauschii]	0.0001	0.0001	0.0001	0.0001	0.023028	0.0001	0.0001	0.0001
TRITD1Av1G009210	TRITD1Av1G009210.1;TRITD1Av1G009210.2;TRITD1Av1G009210.3;TRITD1Av1G009210.4;TRITD1Av1G009210.5	chr1A	uncharacterized protein LOC109787334 [Aegilops tauschii subsp. tauschii];Protein STIP1-like protein [Triticum urartu]	0.897113	0.113511	1.28305	0.412716	0.85415	0.121659	2.22427	0.846877
TRITD1Av1G009220	TRITD1Av1G009220.1	chr1A	hypothetical protein TRIUR3_33514 [Triticum urartu]	0.0001	0.0001	0.0001	0.0001	0.0001	0.0001	0.0001	0.0001
TRITD1Av1G009300	TRITD1Av1G009300.1	chr1A	hypothetical protein TRIUR3_33514 [Triticum urartu]	0.0001	0.0001	0.0001	0.0001	0.0001	0.0001	0.0001	0.0001
TRITD1Av1G009360	TRITD1Av1G009360.1;TRITD1Av1G009360.2;TRITD1Av1G009360.3;TRITD1Av1G009360.4	chr1A	protein SAAL1-like [Aegilops tauschii subsp. tauschii]	0.0459277	0.0001	0.122137	0.0001	0.309989	0.0001	0.180596	0.0001
TRITD1Av1G009400	TRITD1Av1G009400.1	chr1A	putative germin-like protein 9-2 [Aegilops tauschii subsp. tauschii]	0.0001	0.0001	0.0001	0.0001	0.053286	0.0001	0.0001	0.0001
TRITD1Av1G009410	TRITD1Av1G009410.1;TRITD1Av1G009410.2	chr1A	Curved DNA-binding protein [Triticum urartu]	2.02413	0.05618	2.62767	0.122595	3.40508	0.090418	2.42685	0.200358
TRITD1Av1G009480	TRITD1Av1G009480.1;TRITD1Av1G009480.2;TRITD1Av1G009480.3;TRITD1Av1G009480.4	chr1A	uncharacterized protein LOC109783165 [Aegilops tauschii subsp. tauschii];hypothetical protein TRIUR3_30035 [Triticum urartu]	14.3533	3.4223	15.9989	3.04756	15.9785	4.80212	16.4429	4.67377
TRITD1Av1G009490	TRITD1Av1G009490.1;TRITD1Av1G009490.2;TRITD1Av1G009490.3;TRITD1Av1G009490.4;TRITD1Av1G009490.5	chr1A	hypothetical protein TRIUR3_30035 [Triticum urartu]	10.4334	4.41387	10.2841	3.87218	12.005	4.03155	9.99694	4.87643
TRITD1Av1G009570	TRITD1Av1G009570.1	chr1A	myb-related protein MYBAS2-like [Aegilops tauschii subsp. tauschii]	4.48564	18.066	6.34797	13.6361	5.65543	18.3737	8.01568	12.9091
TRITD1Av1G009610	TRITD1Av1G009610.1;TRITD1Av1G009610.2	chr1A	uncharacterized protein LOC109741536 isoform X1 [Aegilops tauschii subsp. tauschii];uncharacterized protein LOC109741536 isoform X2 [Aegilops tauschii subsp. tauschii]	0.140545	0.0289626	0.0001	0.073567	0.127259	0.0001	0.0655769	0.164444
TRITD1Av1G009680	TRITD1Av1G009680.1	chr1A	histone-lysine N-methyltransferase family member SUVH9-like [Aegilops tauschii subsp. tauschii]	0.740888	0.217829	0.773445	0.120949	0.921997	0.065221	0.728445	0.202753
TRITD1Av1G009750	TRITD1Av1G009750.1	chr1A	AT-hook motif nuclear-localized protein 23-like [Aegilops tauschii subsp. tauschii]	0.003727	0.0001	0.0001	0.0001	0.067156	0.0001	0.0001	0.0001
TRITD1Av1G009900	TRITD1Av1G009900.1;TRITD1Av1G009900.2;TRITD1Av1G009900.3	chr1A	coiled-coil domain-containing protein 130 [Aegilops tauschii subsp. tauschii];hypothetical protein TRIUR3_30742 [Triticum urartu]	20.683	27.1426	19.0546	31.3547	18.6486	25.6011	18.5124	29.0228
TRITD1Av1G009930	TRITD1Av1G009930.1	chr1A	fibronectin type 3 and ankyrin repeat domains protein 1-like isoform X1 [Aegilops tauschii subsp. tauschii]	2.19088	1.17182	2.03258	0.702119	1.95026	1.30809	1.78595	1.46808
TRITD1Av1G009980	TRITD1Av1G009980.1;TRITD1Av1G009980.2	chr1A	uncharacterized protein LOC109741531 [Aegilops tauschii subsp. tauschii]	3.7159	0.0001	3.44322	0.0001	2.63822	0.0001	5.62939	0.0001
TRITD1Av1G010050	TRITD1Av1G010050.1;TRITD1Av1G010050.2	chr1A	uncharacterized protein LOC109741532 [Aegilops tauschii subsp. tauschii];Transcription elongation factor B polypeptide 3 [Triticum urartu]	21.6048	19.1798	19.3933	35.3579	18.7744	17.7115	18.6922	24.5067
TRITD1Av1G010060	TRITD1Av1G010060.1;TRITD1Av1G010060.2	chr1A	citrate-binding protein-like [Aegilops tauschii subsp. tauschii];hypothetical protein TRIUR3_10749 [Triticum urartu]	0.0001	0.0001	0.0001	0.0001	0.0001	0.0001	0.0001	0.0001
TRITD1Av1G010070	TRITD1Av1G010070.1	chr1A	uncharacterized protein LOC109731930 [Aegilops tauschii subsp. tauschii]	0.0001	0.0001	0.0001	0.0001	0.0001	0.0001	0.0001	0.0001
TRITD1Av1G010080	TRITD1Av1G010080.1	chr1A	laccase-25-like isoform X2 [Aegilops tauschii subsp. tauschii]	0.0001	0.802391	0.0001	1.08026	0.076334	0.2705	0.0001	1.7595
TRITD1Av1G010150	TRITD1Av1G010150.1;TRITD1Av1G010150.2	chr1A	uncharacterized protein LOC109741530 [Aegilops tauschii subsp. tauschii]	6.76891	5.04793	6.43141	5.39675	8.36464	4.57344	7.02016	4.18494
TRITD1Av1G010180	TRITD1Av1G010180.1	chr1A	ROP interactive partner 4	0.220971	0.0001	0.172001	0.0001	0.49774	0.0001	0.108702	0.0001
TRITD1Av1G010190	TRITD1Av1G010190.1;TRITD1Av1G010190.2;TRITD1Av1G010190.3	chr1A	uncharacterized protein LOC109741530 [Aegilops tauschii subsp. tauschii]	22.6759	18.0128	24.1234	18.7106	28.9467	15.0401	22.2115	14.1588
TRITD1Av1G010200	TRITD1Av1G010200.1	chr1A	uncharacterized protein LOC109741530 [Aegilops tauschii subsp. tauschii]	3.52898	1.84762	2.76889	0.36705	3.89184	0.417408	3.45889	1.80649
TRITD1Av1G010300	TRITD1Av1G010300.1	chr1A	uncharacterized protein LOC109741530 [Aegilops tauschii subsp. tauschii]	0.178718	0.015299	0.04974	0.0001	0.166027	0.0001	0.129539	0.0001
TRITD1Av1G010310	TRITD1Av1G010310.1;TRITD1Av1G010310.2;TRITD1Av1G010310.3	chr1A	protein transport protein SEC13 homolog B-like [Aegilops tauschii subsp. tauschii]	26.3881	12.7546	24.3307	10.7094	25.5058	9.74999	24.23	10.9251
TRITD1Av1G010430	TRITD1Av1G010430.1	chr1A	PX domain-containing protein EREL1-like [Aegilops tauschii subsp. tauschii]	0.0001	0.0001	0.0001	0.0001	0.0001	0.0001	0.0001	0.0001
TRITD1Av1G010440	TRITD1Av1G010440.1	chr1A	hypothetical protein TRIUR3_22729 [Triticum urartu]	0.0001	0.0001	0.0001	0.0001	0.0001	0.0001	0.088961	0.0001
TRITD1Av1G010510	TRITD1Av1G010510.1	chr1A	protein ACCELERATED CELL DEATH 6-like [Aegilops tauschii subsp. tauschii]	0.0001	0.0001	0.0001	0.0001	0.0001	0.0001	0.0001	0.0001
TRITD1Av1G010520	TRITD1Av1G010520.1;TRITD1Av1G010520.2;TRITD1Av1G010520.3;TRITD1Av1G010520.4;TRITD1Av1G010520.5;TRITD1Av1G010520.6;TRITD1Av1G010520.7;TRITD1Av1G010520.8	chr1A	predicted protein [Hordeum vulgare subsp. vulgare];uncharacterized protein LOC109741174 isoform X1 [Aegilops tauschii subsp. tauschii];uncharacterized protein LOC109741174 isoform X2 [Aegilops tauschii subsp. tauschii];YTH domain family protein 1 [Triticum urartu]	19.991	23.0328	18.9851	20.8669	20.132	16.9456	16.2756	12.449
TRITD1Av1G010530	TRITD1Av1G010530.1;TRITD1Av1G010530.2;TRITD1Av1G010530.3;TRITD1Av1G010530.4;TRITD1Av1G010530.5	chr1A	dihydroneopterin aldolase 2-like [Aegilops tauschii subsp. tauschii];YTH domain family protein 1 [Triticum urartu]	12.4652	13.7769	10.0784	10.2021	11.3539	12.1221	15.6564	11.5502
TRITD1Av1G010580	TRITD1Av1G010580.1	chr1A	uncharacterized protein LOC109750513 [Aegilops tauschii subsp. tauschii]	0.0001	0.0001	0.0001	0.0001	0.0001	0.0001	0.0001	0.0001
TRITD1Av1G010600	TRITD1Av1G010600.1;TRITD1Av1G010600.2;TRITD1Av1G010600.3;TRITD1Av1G010600.4;TRITD1Av1G010600.5;TRITD1Av1G010600.6	chr1A	Adenosine 3'-phospho 5'-phosphosulfate transporter 1 [Triticum urartu];UDP-galactose/UDP-glucose transporter 5-like [Aegilops tauschii subsp. tauschii]	8.19192	4.07	8.30283	4.1939	7.09801	3.97971	7.29569	4.30421
TRITD1Av1G010610	TRITD1Av1G010610.1	chr1A	MADS-box transcription factor 23-like isoform X2 [Aegilops tauschii subsp. tauschii]	0.0001	0.0001	0.0001	0.0001	0.0001	0.0001	0.032313	0.0001
TRITD1Av1G010690	TRITD1Av1G010690.1;TRITD1Av1G010690.2;TRITD1Av1G010690.3	chr1A	MADS-box transcription factor 23-like [Aegilops tauschii subsp. tauschii];MADS-box transcription factor 27 [Triticum urartu]	0.0001	0.0001	0.0001	0.0001	0.0001	0.0001	0.0001	0.0001
TRITD1Av1G010700	TRITD1Av1G010700.1	chr1A	putative F-box/FBD/LRR-repeat protein At5g22610 [Aegilops tauschii subsp. tauschii]	0.0001	0.0001	0.0001	0.0001	0.0001	0.0001	0.0001	0.0001
TRITD1Av1G010870	TRITD1Av1G010870.1	chr1A	hypothetical protein TRIUR3_33778 [Triticum urartu]	0.0001	0.0001	0.0001	0.0001	0.0001	0.0001	0.0001	0.0001
TRITD1Av1G011220	TRITD1Av1G011220.1;TRITD1Av1G011220.2;TRITD1Av1G011220.3	chr1A	MAP kinase phosphatase [Triticum turgidum subsp. durum]	9.16541	27.6957	11.7423	20.1217	11.9458	11.8562	11.1216	11.6502
TRITD1Av1G011250	TRITD1Av1G011250.1;TRITD1Av1G011250.2;TRITD1Av1G011250.3;TRITD1Av1G011250.4;TRITD1Av1G011250.5	chr1A	beta-hexosaminidase 1 [Aegilops tauschii subsp. tauschii]	19.8868	27.6275	19.1388	12.4574	20.6674	17.2015	17.4786	13.3966
TRITD1Av1G011320	TRITD1Av1G011320.1	chr1A	hypothetical protein TRIUR3_33484 [Triticum urartu]	10.5179	0.0001	19.5371	0.154382	8.04917	0.0001	15.8644	0.0001
TRITD1Av1G011350	TRITD1Av1G011350.1	chr1A	MDIS1-interacting receptor like kinase 2-like isoform X1 [Aegilops tauschii subsp. tauschii]	0.0001	0.016096	0.0001	0.148438	0.0001	0.0001	0.0001	0.253156
TRITD1Av1G011400	TRITD1Av1G011400.1	chr1A	PREDICTED: V-type proton ATPase catalytic subunit A-like [Tarenaya hassleriana]	0.0001	0.0001	0.0001	0.0001	0.0001	0.0001	0.0001	0.0001
TRITD1Av1G011410	TRITD1Av1G011410.1;TRITD1Av1G011410.2	chr1A	glutathione S-transferase DHAR2-like [Aegilops tauschii subsp. tauschii];Glutathione S-transferase DHAR2 [Triticum urartu]	239.914	84.2864	268.707	97.6935	227.089	88.4055	256.561	96.1655
TRITD1Av1G011450	TRITD1Av1G011450.1	chr1A	hypothetical protein TRIUR3_07026 [Triticum urartu]	0.0001	0.0001	0.0001	0.0001	0.0001	0.0001	0.0001	0.0001
TRITD1Av1G011510	TRITD1Av1G011510.1;TRITD1Av1G011510.2;TRITD1Av1G011510.3	chr1A	hypothetical protein TRIUR3_07024 [Triticum urartu]	0.595218	0.191254	0.544801	0.0905612	1.11475	0.508907	0.71332	0.176416
TRITD1Av1G011530	TRITD1Av1G011530.1	chr1A	uncharacterized protein LOC100821223 [Brachypodium distachyon]	0.276894	0.0001	0.190731	0.0001	0.0001	0.0001	0.121559	0.0001
TRITD1Av1G011570	TRITD1Av1G011570.1	chr1A	hypothetical protein TRIUR3_07022 [Triticum urartu]	0.910512	2.62749	2.36082	2.32124	2.95738	2.4667	0.965983	2.02957
TRITD1Av1G011590	TRITD1Av1G011590.1;TRITD1Av1G011590.2	chr1A	nudix hydrolase 9 [Aegilops tauschii subsp. tauschii]	1.50434	1.25027	3.16939	2.30539	2.16303	0.908224	2.09601	2.34891
TRITD1Av1G011820	TRITD1Av1G011820.1;TRITD1Av1G011820.2;TRITD1Av1G011820.3;TRITD1Av1G011820.4	chr1A	hypothetical protein TRIUR3_30641 [Triticum urartu];protein trichome birefringence-like 10 isoform X1 [Aegilops tauschii subsp. tauschii];protein trichome birefringence-like 11 isoform X2 [Aegilops tauschii subsp. tauschii]	0.0610029	19.8017	0.164829	30.7471	0.151265	16.8769	0.201077	10.8506
TRITD1Av1G011930	TRITD1Av1G011930.1;TRITD1Av1G011930.2;TRITD1Av1G011930.3;TRITD1Av1G011930.4;TRITD1Av1G011930.5;TRITD1Av1G011930.6;TRITD1Av1G011930.7;TRITD1Av1G011930.8;TRITD1Av1G011930.9;TRITD1Av1G011930.10;TRITD1Av1G011930.11;TRITD1Av1G011930.12;TRITD1Av1G011930.13;TRITD1Av1G011930.14;TRITD1Av1G011930.15;TRITD1Av1G011930.16;TRITD1Av1G011930.17;TRITD1Av1G011930.18;TRITD1Av1G011930.19;TRITD1Av1G011930.20;TRITD1Av…	chr1A	hypothetical protein TRIUR3_17287 [Triticum urartu];E3 UFM1-protein ligase 1 homolog [Aegilops tauschii subsp. tauschii];hypothetical protein TRIUR3_17286 [Triticum urartu];predicted protein [Hordeum vulgare subsp. vulgare]	26.163	27.8643	29.2719	41.8948	29.6105	24.0367	28.2702	30.5918
TRITD1Av1G011960	TRITD1Av1G011960.1	chr1A	UPF0769 protein C21orf59 homolog [Aegilops tauschii subsp. tauschii]	5.37487	5.52168	3.72381	2.51878	5.42799	8.25946	4.68176	2.172
TRITD1Av1G012000	TRITD1Av1G012000.1	chr1A	probable membrane-associated kinase regulator 3 [Aegilops tauschii subsp. tauschii]	1.14518	0.0001	2.66091	0.0001	2.37623	0.043921	1.34432	0.0001
TRITD1Av1G012020	TRITD1Av1G012020.1;TRITD1Av1G012020.2;TRITD1Av1G012020.3;TRITD1Av1G012020.4;TRITD1Av1G012020.5;TRITD1Av1G012020.6;TRITD1Av1G012020.7	chr1A	Calcium-transporting ATPase 4, endoplasmic reticulum-type [Triticum urartu];calcium-transporting ATPase 4, endoplasmic reticulum-type-like [Aegilops tauschii subsp. tauschii]	16.7492	17.6914	18.1179	14.6636	19.1323	15.6221	18.7246	15.9488
TRITD1Av1G012040	TRITD1Av1G012040.1;TRITD1Av1G012040.2	chr1A	unnamed protein product [Triticum aestivum];classical arabinogalactan protein 9-like [Aegilops tauschii subsp. tauschii]	0.0001	0.0001	0.0001	0.0001	0.0001	0.0001	0.0001	0.0001
TRITD1Av1G012130	TRITD1Av1G012130.1	chr1A	uncharacterized protein LOC109758200 [Aegilops tauschii subsp. tauschii]	0.0001	0.0001	0.0001	0.0001	0.0001	0.0001	0.0001	0.0001
TRITD1Av1G012140	TRITD1Av1G012140.1;TRITD1Av1G012140.2;TRITD1Av1G012140.3;TRITD1Av1G012140.4;TRITD1Av1G012140.5;TRITD1Av1G012140.6;TRITD1Av1G012140.7;TRITD1Av1G012140.10;TRITD1Av1G012140.8;TRITD1Av1G012140.9;TRITD1Av1G012140.11;TRITD1Av1G012140.12;TRITD1Av1G012140.13;TRITD1Av1G012140.14	chr1A	putative potassium transporter 12 isoform X1 [Aegilops tauschii subsp. tauschii]	4.30938	0.288821	3.90192	0.0842009	5.06976	0.406718	4.10718	0.307933
TRITD1Av1G012150	TRITD1Av1G012150.1;TRITD1Av1G012150.2	chr1A	geraniol 8-hydroxylase-like [Aegilops tauschii subsp. tauschii]	0.0001	3.69488	0.018376	2.64188	0.0001	3.16197	0.0001	2.45906
TRITD1Av1G012200	TRITD1Av1G012200.1	chr1A	uncharacterized protein LOC109758202 [Aegilops tauschii subsp. tauschii]	0.170287	0.0001	0.254922	0.165986	0.063043	0.120659	0.251973	0.0001
TRITD1Av1G012360	TRITD1Av1G012360.1;TRITD1Av1G012360.2;TRITD1Av1G012360.3;TRITD1Av1G012360.4	chr1A	uncharacterized protein LOC109744923 isoform X1 [Aegilops tauschii subsp. tauschii];hypothetical protein TRIUR3_21210 [Triticum urartu];hypothetical protein TRIUR3_21211 [Triticum urartu]	3.59151	0.428698	3.1808	0.332546	3.07183	0.579125	3.38323	0.520539
TRITD1Av1G012390	TRITD1Av1G012390.1	chr1A	UDP-glycosyltransferase 83A1-like [Aegilops tauschii subsp. tauschii]	0.0001	0.0001	0.0001	0.0001	0.0001	0.0001	0.0001	0.0001
TRITD1Av1G012430	TRITD1Av1G012430.1	chr1A	L-type lectin-domain containing receptor kinase IV.1 [Triticum urartu]	0.193813	8.60074	0.256767	6.80945	0.252955	3.32202	0.196235	10.1507
TRITD1Av1G012500	TRITD1Av1G012500.1	chr1A	hypothetical protein TRIUR3_30953 [Triticum urartu]	0.514507	0.0001	0.617295	0.050615	0.445634	0.032781	0.897965	0.026733
TRITD1Av1G012510	TRITD1Av1G012510.1	chr1A	hypothetical protein TRIUR3_30953 [Triticum urartu]	0.25094	0.0001	0.260769	0.0001	0.206333	0.0001	0.206322	0.0001
TRITD1Av1G012590	TRITD1Av1G012590.1;TRITD1Av1G012590.2	chr1A	uncharacterized protein LOC8071895 [Sorghum bicolor]	0.0001	0.0001	0.0001	0.0001	0.0001	0.0001	0.0001	0.0001
TRITD1Av1G012620	TRITD1Av1G012620.1	chr1A	hypothetical protein TRIUR3_28258 [Triticum urartu]	0.959491	0.0001	1.16288	0.0001	1.54171	0.025088	0.990527	0.0001
TRITD1Av1G012750	TRITD1Av1G012750.1;TRITD1Av1G012750.2	chr1A	LOW QUALITY PROTEIN: hypothetical protein BRADI_2g62580v3 [Brachypodium distachyon]	0.009987	0.0001	0.030583	0.0001	0.021229	0.0001	0.010788	0.0001
TRITD1Av1G012760	TRITD1Av1G012760.1;TRITD1Av1G012760.2;TRITD1Av1G012760.3	chr1A	Ankyrin-3 [Triticum urartu];ankyrin-3-like [Aegilops tauschii subsp. tauschii]	1.90027	1.03362	2.25895	0.872982	1.90264	1.10496	1.96172	1.23004
TRITD1Av1G012770	TRITD1Av1G012770.1;TRITD1Av1G012770.2;TRITD1Av1G012770.3;TRITD1Av1G012770.4;TRITD1Av1G012770.5;TRITD1Av1G012770.6;TRITD1Av1G012770.7	chr1A	protein GLE1-like isoform X1 [Aegilops tauschii subsp. tauschii];Nucleoporin GLE1 [Triticum urartu]	1.81982	0.974961	1.78943	1.1808	2.06983	1.22662	1.58148	0.715673
TRITD1Av1G012780	TRITD1Av1G012780.1	chr1A	predicted protein [Hordeum vulgare subsp. vulgare]	0.234579	0.121359	1.72958	0.991531	0.51329	0.07629	0.691631	4.16364
TRITD1Av1G012850	TRITD1Av1G012850.1	chr1A	uncharacterized protein LOC109766056 [Aegilops tauschii subsp. tauschii]	0.0001	0.0001	0.0001	0.0001	0.0001	0.0001	0.0001	0.0001
TRITD1Av1G012990	TRITD1Av1G012990.1	chr1A	probable leucine-rich repeat receptor-like protein kinase At1g35710 isoform X2 [Aegilops tauschii subsp. tauschii]	0.0001	0.220265	0.0001	0.238039	0.0001	0.158597	0.0001	0.079989
TRITD1Av1G013040	TRITD1Av1G013040.1	chr1A	hypothetical protein TRIUR3_33836 [Triticum urartu]	1.15508	0.079775	2.1829	0.229554	1.58148	0.052477	3.21462	0.218913
TRITD1Av1G013080	TRITD1Av1G013080.1	chr1A	hypothetical protein TRIUR3_17599 [Triticum urartu]	0.0001	0.042023	0.0001	0.0001	0.104326	0.0001	0.0001	0.0001
TRITD1Av1G013100	TRITD1Av1G013100.1	chr1A	orf173 (mitochondrion) [Triticum aestivum]	0.218691	0.0001	0.087436	0.0001	0.0001	0.091571	0.076973	0.0001
TRITD1Av1G013120	TRITD1Av1G013120.1	chr1A	NADH-ubiquinone oxidoreductase chain 2 [Triticum urartu]	0.0001	0.0001	0.0001	0.054579	0.0001	0.0001	0.288746	0.0001
TRITD1Av1G013130	TRITD1Av1G013130.1;TRITD1Av1G013130.2;TRITD1Av1G013130.3;TRITD1Av1G013130.4;TRITD1Av1G013130.5;TRITD1Av1G013130.6	chr1A	nuclear pore complex protein NUP107 [Aegilops tauschii subsp. tauschii]	11.5708	4.89657	12.7451	5.25385	15.6652	6.28051	11.7541	6.17543
TRITD1Av1G013190	TRITD1Av1G013190.1	chr1A	predicted protein [Hordeum vulgare subsp. vulgare]	0.0001	0.0001	0.0001	0.0001	0.0001	0.0001	0.0001	0.0001
TRITD1Av1G013390	TRITD1Av1G013390.1;TRITD1Av1G013390.10;TRITD1Av1G013390.11;TRITD1Av1G013390.2;TRITD1Av1G013390.3;TRITD1Av1G013390.4;TRITD1Av1G013390.5;TRITD1Av1G013390.6;TRITD1Av1G013390.7;TRITD1Av1G013390.8;TRITD1Av1G013390.9	chr1A	ABC transporter G family member 5-like [Aegilops tauschii subsp. tauschii];ABC transporter G family member 16 [Triticum urartu]	0.749939	0.260116	0.930397	1.54304	0.853429	0.450329	0.689627	1.52396
TRITD1Av1G013470	TRITD1Av1G013470.1	chr1A	probable alkaline/neutral invertase F [Aegilops tauschii subsp. tauschii]	0.0001	0.0001	0.0001	0.0001	0.0001	0.0001	0.0001	0.0001
TRITD1Av1G013500	TRITD1Av1G013500.1;TRITD1Av1G013500.2;TRITD1Av1G013500.3	chr1A	alternative splicing regulator [Triticum aestivum];Serine/arginine-rich splicing factor 4 [Triticum urartu];serine/arginine-rich splicing factor RS2Z33-like isoform X3 [Aegilops tauschii subsp. tauschii]	62.0319	34.227	68.6646	54.4813	76.2218	43.4184	84.8458	64.1647
TRITD1Av1G013580	TRITD1Av1G013580.1;TRITD1Av1G013580.2	chr1A	glucan endo-1,3-beta-glucosidase 11-like isoform X1 [Aegilops tauschii subsp. tauschii];glucan endo-1,3-beta-glucosidase 11-like isoform X2 [Aegilops tauschii subsp. tauschii]	1.8713	0.0001	1.08584	0.00202845	1.3305	0.0001	1.7392	0.0001
TRITD1Av1G013670	TRITD1Av1G013670.1;TRITD1Av1G013670.2;TRITD1Av1G013670.3;TRITD1Av1G013670.4;TRITD1Av1G013670.5;TRITD1Av1G013670.6	chr1A	Alcohol dehydrogenase-like 3 [Triticum urartu];alcohol dehydrogenase-like 4 [Aegilops tauschii subsp. tauschii]	11.899	15.2142	11.3847	17.2085	10.6579	15.6822	12.2425	18.8061
TRITD1Av1G013680	TRITD1Av1G013680.1	chr1A	hypothetical protein TRIUR3_16113 [Triticum urartu]	0.0001	0.0001	0.0001	0.0001	0.0001	0.0001	0.0001	0.0001
TRITD1Av1G013690	TRITD1Av1G013690.1;TRITD1Av1G013690.2;TRITD1Av1G013690.3;TRITD1Av1G013690.4;TRITD1Av1G013690.5;TRITD1Av1G013690.6	chr1A	aromatic-L-amino-acid decarboxylase-like [Aegilops tauschii subsp. tauschii];Aromatic-L-amino-acid decarboxylase [Triticum urartu]	0.0001	0.021781	0.0001	0.021967	0.0001	0.0001	0.0001	0.370241
TRITD1Av1G013760	TRITD1Av1G013760.1	chr1A	putative F-box/FBD/LRR-repeat protein At1g78760 [Aegilops tauschii subsp. tauschii]	0.21957	0.0001	0.086881	0.0001	0.195068	0.0001	0.02329	0.0001
TRITD1Av1G013800	TRITD1Av1G013800.1	chr1A	bidirectional sugar transporter SWEET14-like [Aegilops tauschii subsp. tauschii]	1.78449	0.0001	4.03391	0.0001	0.516336	0.0001	3.12192	0.0001
TRITD1Av1G013870	TRITD1Av1G013870.1	chr1A	defensin [Triticum aestivum]	77.4687	0.0001	61.7745	0.0001	83.334	0.0001	74.5049	0.078827
TRITD1Av1G013880	TRITD1Av1G013880.1	chr1A	defensin precursor [Triticum turgidum subsp. durum]	40.7616	0.0001	40.9548	0.113202	47.8279	0.0001	49.9569	0.0001
TRITD1Av1G013900	TRITD1Av1G013900.1;TRITD1Av1G013900.2	chr1A	defensin precursor [Triticum turgidum subsp. durum];hypothetical protein TRIUR3_12505 [Triticum urartu]	69.2089	0.0001	64.7327	0.0953169	67.3761	0.0001	64.6947	0.110826
TRITD1Av1G013910	TRITD1Av1G013910.1	chr1A	defensin [Triticum aestivum]	59.039	0.0001	45.2171	0.0001	76.6566	0.0001	48.4137	0.0001
TRITD1Av1G013930	TRITD1Av1G013930.1;TRITD1Av1G013930.2	chr1A	hypothetical protein TRIUR3_12507 [Triticum urartu]	0.619428	0.119623	0.806176	0.124033	0.717149	0.161341	0.917923	0.224583
TRITD1Av1G013960	TRITD1Av1G013960.1	chr1A	hypothetical protein TRIUR3_13723 [Triticum urartu]	0.213052	1.54566	0.424041	1.4843	0.20281	1.10851	0.180137	1.55894
TRITD1Av1G013970	TRITD1Av1G013970.1	chr1A	hypothetical protein TRIUR3_13722 [Triticum urartu]	0.211841	0.0001	0.090593	0.0001	0.138879	0.0001	0.275012	0.0001
TRITD1Av1G013990	TRITD1Av1G013990.1	chr1A	hypothetical protein TRIUR3_13721 [Triticum urartu]	0.0001	0.0001	0.0001	0.0001	0.0001	0.0001	0.0001	0.0001
TRITD1Av1G014080	TRITD1Av1G014080.1;TRITD1Av1G014080.2;TRITD1Av1G014080.3;TRITD1Av1G014080.4;TRITD1Av1G014080.5;TRITD1Av1G014080.6;TRITD1Av1G014080.7;TRITD1Av1G014080.8;TRITD1Av1G014080.9	chr1A	WEB family protein At5g16730, chloroplastic-like [Aegilops tauschii subsp. tauschii]	18.9995	0.275285	19.7259	0.304134	19.7359	0.288235	16.7999	0.349134
TRITD1Av1G014100	TRITD1Av1G014100.1;TRITD1Av1G014100.2;TRITD1Av1G014100.3	chr1A	hypothetical protein TRIUR3_13537 [Triticum urartu]	0.115223	0.211656	0.099931	0.178178	0.144544	0.155106	0.128305	0.200898
TRITD1Av1G014160	TRITD1Av1G014160.1;TRITD1Av1G014160.2	chr1A	uncharacterized protein OsI_027940-like [Aegilops tauschii subsp. tauschii]	68.8649	98.6698	80.8974	190.44	93.1183	101.047	99.346	214.658
TRITD1Av1G014190	TRITD1Av1G014190.1	chr1A	uncharacterized protein LOC109735897 [Aegilops tauschii subsp. tauschii]	0.0001	0.0001	0.0001	0.0001	0.0001	0.0001	0.0001	0.0001
TRITD1Av1G014330	TRITD1Av1G014330.1;TRITD1Av1G014330.2	chr1A	hypothetical protein TRIUR3_20716 [Triticum urartu]	0.0001	0.0001	0.0001	0.0001	0.0001	0.0001	0.0001	0.0001
TRITD1Av1G014380	TRITD1Av1G014380.1;TRITD1Av1G014380.2	chr1A	hypothetical protein TRIUR3_16980 [Triticum urartu];UPF0014 membrane protein STAR2 [Aegilops tauschii subsp. tauschii]	5.19597	1.63671	4.07749	1.83333	5.36413	1.20173	4.04975	1.92035
TRITD1Av1G014400	TRITD1Av1G014400.1	chr1A	WUSCHEL-Like-B1 [Triticum aestivum]	0.0001	0.0001	0.0001	0.0001	0.0001	0.0001	0.0001	0.0001
TRITD1Av1G014550	TRITD1Av1G014550.1	chr1A	PREDICTED: uncharacterized protein LOC102717669 [Oryza brachyantha]	0.229379	0.309768	0.0001	0.348884	0.134182	0.102641	0.0001	0.633149
TRITD1Av1G014580	TRITD1Av1G014580.1;TRITD1Av1G014580.2;TRITD1Av1G014580.3;TRITD1Av1G014580.4;TRITD1Av1G014580.5;TRITD1Av1G014580.6;TRITD1Av1G014580.7;TRITD1Av1G014580.8;TRITD1Av1G014580.9;TRITD1Av1G014580.10;TRITD1Av1G014580.11;TRITD1Av1G014580.12;TRITD1Av1G014580.13;TRITD1Av1G014580.14;TRITD1Av1G014580.15;TRITD1Av1G014580.16;TRITD1Av1G014580.17;TRITD1Av1G014580.18;TRITD1Av1G014580.19;TRITD1Av1G014580.20;TRITD1Av…	chr1A	uncharacterized protein LOC109765977 [Aegilops tauschii subsp. tauschii];hypothetical protein TRIUR3_20845 [Triticum urartu]	16.5155	18.8599	12.5975	12.7257	20.2298	14.3009	11.632	14.465
TRITD1Av1G014660	TRITD1Av1G014660.1;TRITD1Av1G014660.2;TRITD1Av1G014660.3;TRITD1Av1G014660.4	chr1A	GDSL esterase/lipase LIP-4-like [Aegilops tauschii subsp. tauschii];GDSL esterase/lipase LIP-4 [Triticum urartu]	11.7004	0.281858	13.807	0.0992555	11.863	0.498232	13.6911	0.250826
TRITD1Av1G014690	TRITD1Av1G014690.1	chr1A	CASP-like protein 4D1 [Aegilops tauschii subsp. tauschii]	0.0001	0.036138	0.0001	0.0001	0.0001	0.0001	0.0001	0.0001
TRITD1Av1G014770	TRITD1Av1G014770.1	chr1A	putative germin-like protein 2-1 [Aegilops tauschii subsp. tauschii]	0.0001	0.0001	0.0001	0.0001	0.0001	0.0001	0.0001	0.0001
TRITD1Av1G014840	TRITD1Av1G014840.1	chr1A	putative germin-like protein 2-1 [Aegilops tauschii subsp. tauschii]	0.0001	0.0001	0.0001	0.075417	0.0001	0.0001	0.0001	0.0001
TRITD1Av1G014850	TRITD1Av1G014850.1	chr1A	Putative germin-like protein 2-1 [Triticum urartu]	0.0001	0.0001	0.0001	0.0001	0.0001	0.0001	0.0001	0.0001
TRITD1Av1G014870	TRITD1Av1G014870.1	chr1A	Putative germin-like protein 2-1 [Triticum urartu]	0.0001	0.0001	0.0001	0.0001	0.0001	0.0001	0.0001	0.0001
TRITD1Av1G014920	TRITD1Av1G014920.1	chr1A	putative germin-like protein 2-1 [Aegilops tauschii subsp. tauschii]	0.0001	0.0001	0.0001	0.0001	0.0001	0.0001	0.0001	0.0001
TRITD1Av1G014950	TRITD1Av1G014950.1	chr1A	Glucose-6-phosphate isomerase G	3.15831	6.36431	2.61243	3.65316	1.54632	4.84513	2.35929	3.81963
TRITD1Av1G015180	TRITD1Av1G015180.1	chr1A	hypothetical protein TRIUR3_34108 [Triticum urartu]	0.0001	0.0001	0.0001	0.0001	0.0001	0.0001	0.06815	0.0001
TRITD1Av1G015310	TRITD1Av1G015310.1	chr1A	uncharacterized protein LOC109773959 [Aegilops tauschii subsp. tauschii]	0.0001	0.0001	0.0001	0.0001	0.0001	0.0001	0.0001	0.0001
TRITD1Av1G015320	TRITD1Av1G015320.1	chr1A	uncharacterized protein LOC109773961 [Aegilops tauschii subsp. tauschii]	0.0001	0.0001	0.0001	0.0001	0.040959	0.0001	0.042843	0.0001
TRITD1Av1G015390	TRITD1Av1G015390.1	chr1A	unnamed protein product [Triticum aestivum]	0.0001	0.0001	0.0001	0.0001	0.0001	0.0001	0.0001	0.0001
TRITD1Av1G015400	TRITD1Av1G015400.1	chr1A	unnamed protein product [Triticum aestivum]	0.0001	0.0001	0.0001	0.0001	0.0001	0.0001	0.0001	0.0001
TRITD1Av1G015410	TRITD1Av1G015410.1;TRITD1Av1G015410.2;TRITD1Av1G015410.3	chr1A	protein NRT1/ PTR FAMILY 5.2-like [Aegilops tauschii subsp. tauschii]	0.0001	0.0001	0.0388488	0.0001	0.0001	0.0001	0.0001	0.0001
TRITD1Av1G015440	TRITD1Av1G015440.1;TRITD1Av1G015440.2;TRITD1Av1G015440.3	chr1A	protein Rf1, mitochondrial-like, partial [Aegilops tauschii subsp. tauschii]	1.39131	0.699078	2.29384	0.854022	1.85879	0.306914	2.07182	0.486252
TRITD1Av1G015470	TRITD1Av1G015470.1;TRITD1Av1G015470.2	chr1A	unnamed protein product [Triticum aestivum]	0.0001	0.0001	0.0315401	0.0001	0.092886	0.0001	0.137741	0.0001
TRITD1Av1G015480	TRITD1Av1G015480.1	chr1A	predicted protein [Hordeum vulgare subsp. vulgare]	0.0001	0.0001	0.0001	0.0001	0.0001	0.0001	0.024693	0.0001
TRITD1Av1G015540	TRITD1Av1G015540.1	chr1A	predicted protein [Hordeum vulgare subsp. vulgare]	27.3998	2.41007	25.7589	0.419439	27.8055	1.01783	22.493	0.614991
TRITD1Av1G015610	TRITD1Av1G015610.1;TRITD1Av1G015610.2	chr1A	glycerol-3-phosphate 2-O-acyltransferase 6-like [Aegilops tauschii subsp. tauschii]	0.408504	0.605584	0.27641	0.733881	0.19922	0.503972	0.426485	1.1139
TRITD1Av1G015620	TRITD1Av1G015620.1	chr1A	indole-2-monooxygenase-like [Aegilops tauschii subsp. tauschii]	0.052327	0.026363	0.078409	0.096518	0.0001	0.106833	0.056527	0.412051
TRITD1Av1G015830	TRITD1Av1G015830.1;TRITD1Av1G015830.2	chr1A	putative protein phosphatase 2C 21 [Triticum urartu]	6.90305	7.46513	8.10524	11.6888	7.14133	7.01024	8.27561	9.96261
TRITD1Av1G015840	TRITD1Av1G015840.1	chr1A	putative protein phosphatase 2C 21 [Triticum urartu]	7.45061	7.32409	10.9898	13.0046	7.6553	6.11395	8.8259	10.6984
TRITD1Av1G015910	TRITD1Av1G015910.1;TRITD1Av1G015910.2	chr1A	uncharacterized protein LOC109767595 [Aegilops tauschii subsp. tauschii];probable histidine kinase 3 [Aegilops tauschii subsp. tauschii]	0.0001	0.0001	0.0001	0.0001	0.0001	0.0001	0.0001	0.0001
TRITD1Av1G015930	TRITD1Av1G015930.1;TRITD1Av1G015930.2	chr1A	ubiquitin-activating enzyme E1 3-like [Aegilops tauschii subsp. tauschii]	0.00979851	0.0001	0.0001	0.0001	0.0001	0.0001	0.0001	0.0001
TRITD1Av1G015940	TRITD1Av1G015940.1	chr1A	uncharacterized protein LOC109773959 [Aegilops tauschii subsp. tauschii]	1.76102	0.0001	1.93311	0.0001	1.57144	0.0001	2.50196	0.0001
TRITD1Av1G015950	TRITD1Av1G015950.1;TRITD1Av1G015950.2;TRITD1Av1G015950.3	chr1A	hypothetical protein TRIUR3_17095 [Triticum urartu]	0.8308	0.0001	0.913681	0.0001	0.497147	0.0001	1.0035	0.0001
TRITD1Av1G015970	TRITD1Av1G015970.1	chr1A	uncharacterized protein LOC109773959 [Aegilops tauschii subsp. tauschii]	0.781443	0.0001	0.940112	0.0001	1.06672	0.0001	0.92587	0.0001
TRITD1Av1G015980	TRITD1Av1G015980.1	chr1A	hypothetical protein TRIUR3_17094 [Triticum urartu]	0.259984	0.484322	0.24858	0.099614	0.319044	0.138707	0.342206	0.202081
TRITD1Av1G016000	TRITD1Av1G016000.1	chr1A	protein SENSITIVITY TO RED LIGHT REDUCED 1 [Aegilops tauschii subsp. tauschii]	0.834475	0.455976	0.494164	0.848964	0.919054	0.724653	0.830077	1.06218
TRITD1Av1G016210	TRITD1Av1G016210.1;TRITD1Av1G016210.2;TRITD1Av1G016210.3;TRITD1Av1G016210.4;TRITD1Av1G016210.5;TRITD1Av1G016210.6	chr1A	uncharacterized protein LOC109734518 isoform X1 [Aegilops tauschii subsp. tauschii];uncharacterized protein LOC109734518 isoform X2 [Aegilops tauschii subsp. tauschii];hypothetical protein TRIUR3_26459 [Triticum urartu]	9.14065	11.0404	9.98514	9.73855	10.5754	10.285	9.62848	6.01763
TRITD1Av1G016220	TRITD1Av1G016220.1;TRITD1Av1G016220.2;TRITD1Av1G016220.3;TRITD1Av1G016220.4;TRITD1Av1G016220.10;TRITD1Av1G016220.5;TRITD1Av1G016220.6;TRITD1Av1G016220.7;TRITD1Av1G016220.8;TRITD1Av1G016220.9;TRITD1Av1G016220.11;TRITD1Av1G016220.12;TRITD1Av1G016220.13;TRITD1Av1G016220.14;TRITD1Av1G016220.15;TRITD1Av1G016220.16;TRITD1Av1G016220.17;TRITD1Av1G016220.18;TRITD1Av1G016220.19;TRITD1Av1G016220.20;TRITD1Av…	chr1A	kinesin-like protein KIN-5A [Aegilops tauschii subsp. tauschii]	7.15653	0.846404	6.06353	0.633947	10.1415	2.00686	5.37982	0.468856
TRITD1Av1G016350	TRITD1Av1G016350.1;TRITD1Av1G016350.2;TRITD1Av1G016350.3	chr1A	Protein Rf1, mitochondrial [Triticum urartu]	0.0547971	0.0113444	0.0854848	0.0544654	0.0343706	0.0001	0.1476	0.0321019
TRITD1Av1G016370	TRITD1Av1G016370.1	chr1A	protein Rf1, mitochondrial-like [Aegilops tauschii subsp. tauschii]	0.012327	0.03069	0.073529	0.0001	0.0001	0.0001	0.008382	0.006206
TRITD1Av1G016380	TRITD1Av1G016380.1	chr1A	hypothetical protein TRIUR3_07371 [Triticum urartu]	0.0001	0.0001	0.0001	0.0001	0.0001	0.0001	0.0001	0.0001
TRITD1Av1G016390	TRITD1Av1G016390.1;TRITD1Av1G016390.2;TRITD1Av1G016390.3	chr1A	Protein Rf1, mitochondrial [Triticum urartu]	0.293521	0.128484	0.386018	0.185019	0.405815	0.0914588	0.381038	0.363955
TRITD1Av1G016410	TRITD1Av1G016410.1	chr1A	probable F-box protein At2g36090 [Aegilops tauschii subsp. tauschii]	0.0001	0.0001	0.0001	0.0001	0.0001	0.0001	0.0001	0.0001
TRITD1Av1G016420	TRITD1Av1G016420.1;TRITD1Av1G016420.2	chr1A	Transcription factor IIIA [Triticum urartu];transcription factor IIIA isoform X1 [Brachypodium distachyon]	7.10794	11.039	7.13668	10.0741	7.40859	9.94305	7.14129	11.556
TRITD1Av1G016430	TRITD1Av1G016430.1	chr1A	thylakoid membrane protein TERC, chloroplastic [Aegilops tauschii subsp. tauschii]	2.11694	13.3191	2.46072	10.2582	2.43114	18.0898	3.1845	12.8051
TRITD1Av1G016440	TRITD1Av1G016440.1	chr1A	thylakoid membrane protein TERC, chloroplastic [Aegilops tauschii subsp. tauschii]	0.0001	0.0001	0.0001	0.0001	0.0001	0.0001	0.0001	0.0001
TRITD1Av1G016450	TRITD1Av1G016450.1;TRITD1Av1G016450.2	chr1A	hypothetical protein TRIUR3_16970 [Triticum urartu]	11.9328	38.0304	10.9308	16.611	10.1298	25.6416	12.6563	18.2554
TRITD1Av1G016600	TRITD1Av1G016600.1;TRITD1Av1G016600.2	chr1A	clathrin interactor EPSIN 1-like [Aegilops tauschii subsp. tauschii];hypothetical protein TRIUR3_25977 [Triticum urartu]	0.0001	0.0001	0.0001	0.0001	0.0001	0.0001	0.0001	0.0001
TRITD1Av1G016610	TRITD1Av1G016610.1;TRITD1Av1G016610.2;TRITD1Av1G016610.3;TRITD1Av1G016610.4;TRITD1Av1G016610.5;TRITD1Av1G016610.6	chr1A	ribonuclease II, chloroplastic/mitochondrial [Aegilops tauschii subsp. tauschii]	3.28507	17.2774	4.34639	20.755	4.44907	29.1907	4.49484	22.3156
TRITD1Av1G016670	TRITD1Av1G016670.1;TRITD1Av1G016670.2;TRITD1Av1G016670.3;TRITD1Av1G016670.4;TRITD1Av1G016670.5;TRITD1Av1G016670.6;TRITD1Av1G016670.7;TRITD1Av1G016670.8;TRITD1Av1G016670.9;TRITD1Av1G016670.10	chr1A	Protein Rf1, mitochondrial [Triticum urartu];hypothetical protein TRIUR3_07371 [Triticum urartu];protein Rf1, mitochondrial-like [Aegilops tauschii subsp. tauschii];hypothetical protein TRIUR3_01811 [Triticum urartu]	0.386304	0.203521	0.666105	0.540714	0.720493	0.285619	0.401119	0.50865
TRITD1Av1G016680	TRITD1Av1G016680.1	chr1A	hypothetical protein TRIUR3_07371 [Triticum urartu]	0.0001	0.0001	0.0001	0.0001	0.0001	0.0001	0.0001	0.0001
TRITD1Av1G016720	TRITD1Av1G016720.1;TRITD1Av1G016720.2	chr1A	Protein Rf1, mitochondrial [Triticum urartu]	0.394037	0.17669	0.91742	0.287908	0.528079	0.199384	0.626024	0.556786
TRITD1Av1G016730	TRITD1Av1G016730.1	chr1A	hypothetical protein TRIUR3_07371 [Triticum urartu]	0.0001	0.0001	0.0001	0.0001	0.0001	0.0001	0.0001	0.0001
TRITD1Av1G016850	TRITD1Av1G016850.1;TRITD1Av1G016850.2	chr1A	protein Rf1, mitochondrial-like [Aegilops tauschii subsp. tauschii]	0.922947	1.10416	1.17643	1.31428	1.32482	1.06426	1.40733	1.43895
TRITD1Av1G016870	TRITD1Av1G016870.1;TRITD1Av1G016870.2;TRITD1Av1G016870.3;TRITD1Av1G016870.4;TRITD1Av1G016870.5;TRITD1Av1G016870.6	chr1A	hypothetical protein TRIUR3_01529 [Triticum urartu];putative protein ABIL2 isoform X1 [Aegilops tauschii subsp. tauschii];putative protein ABIL2 isoform X2 [Aegilops tauschii subsp. tauschii]	0.135595	1.01943	0.368187	1.32738	0.72424	1.03054	0.509123	0.586577
TRITD1Av1G016890	TRITD1Av1G016890.1	chr1A	hypothetical protein TRIUR3_01530 [Triticum urartu]	1.34562	42.765	3.8656	18.7921	1.07056	90.5382	1.90008	26.612
TRITD1Av1G016900	TRITD1Av1G016900.1	chr1A	hypothetical protein TRIUR3_01531 [Triticum urartu]	0.38087	0.303122	0.28568	0.1659	0.126318	0.490658	0.211546	0.446794
TRITD1Av1G016910	TRITD1Av1G016910.1	chr1A	hypothetical protein TRIUR3_01532 [Triticum urartu]	7.05325	0.0001	2.81132	0.0001	4.17301	0.0001	4.16766	0.0001
TRITD1Av1G016920	TRITD1Av1G016920.1;TRITD1Av1G016920.2;TRITD1Av1G016920.3;TRITD1Av1G016920.4	chr1A	F-box protein SKIP1 isoform X1 [Brachypodium distachyon];hypothetical protein TRIUR3_01533 [Triticum urartu]	6.82143	7.36172	5.36078	7.72899	5.61222	7.02452	5.02003	6.25241
TRITD1Av1G016940	TRITD1Av1G016940.1;TRITD1Av1G016940.2;TRITD1Av1G016940.3	chr1A	probable uridine nucleosidase 2 isoform X1 [Aegilops tauschii subsp. tauschii];hypothetical protein TRIUR3_01534 [Triticum urartu]	1.09833	15.6073	1.66603	5.01661	1.37723	6.0532	1.96757	14.5414
TRITD1Av1G017040	TRITD1Av1G017040.1	chr1A	heavy metal-associated isoprenylated plant protein 47-like [Aegilops tauschii subsp. tauschii]	0.495784	0.163434	0.728251	0.593936	0.433814	0.978396	0.634892	0.735652
TRITD1Av1G017070	TRITD1Av1G017070.1	chr1A	hypothetical protein TRIUR3_01536 [Triticum urartu]	0.677549	10.2733	0.320304	3.30404	0.748811	12.9825	0.756554	4.93798
TRITD1Av1G017210	TRITD1Av1G017210.1	chr1A	uncharacterized protein LOC109757062 [Aegilops tauschii subsp. tauschii]	3.32262	2.71682	3.68769	4.73873	3.59474	2.63659	3.7799	2.11493
TRITD1Av1G017220	TRITD1Av1G017220.1;TRITD1Av1G017220.2	chr1A	glutamyl-tRNA reductase 2 isoform X2 [Aegilops tauschii subsp. tauschii];Glutamyl-tRNA reductase 1, chloroplastic [Triticum urartu]	7.82523	7.50874	9.76374	7.05682	9.81193	24.686	12.223	15.7125
TRITD1Av1G017230	TRITD1Av1G017230.1;TRITD1Av1G017230.2;TRITD1Av1G017230.3;TRITD1Av1G017230.4	chr1A	Protein Rf1, mitochondrial [Triticum urartu];hypothetical protein TRIUR3_07371 [Triticum urartu]	0.467062	0.587954	1.09418	0.846205	0.430855	1.2331	0.491712	1.37407
TRITD1Av1G017260	TRITD1Av1G017260.1	chr1A	protein Rf1, mitochondrial-like [Aegilops tauschii subsp. tauschii]	1.017	0.102623	0.750085	0.238308	0.532963	0.177381	0.619443	0.216274
TRITD1Av1G017270	TRITD1Av1G017270.1	chr1A	hypothetical protein TRIUR3_07371 [Triticum urartu]	0.0001	0.0001	0.0001	0.0001	0.0001	0.0001	0.0001	0.0001
TRITD1Av1G017280	TRITD1Av1G017280.1	chr1A	protein Rf1, mitochondrial-like [Aegilops tauschii subsp. tauschii]	0.43736	0.035402	0.468323	0.499994	0.516908	0.015432	0.401237	0.307863
TRITD1Av1G017300	TRITD1Av1G017300.1;TRITD1Av1G017300.2	chr1A	hypothetical protein TRIUR3_16766 [Triticum urartu]	0.266727	0.0001	0.268124	0.0001	0.311722	0.0001	0.0525114	0.0001
TRITD1Av1G017470	TRITD1Av1G017470.1;TRITD1Av1G017470.2	chr1A	remorin-like isoform X2 [Aegilops tauschii subsp. tauschii]	0.14949	0.0001	0.389465	0.0001	0.470098	0.0001	0.400187	0.0001
TRITD1Av1G017520	TRITD1Av1G017520.1	chr1A	hypothetical protein TRIUR3_27171 [Triticum urartu]	0.07202	0.0001	0.109011	0.0001	0.039535	0.0001	0.272302	0.087013
TRITD1Av1G017590	TRITD1Av1G017590.1;TRITD1Av1G017590.2;TRITD1Av1G017590.3;TRITD1Av1G017590.4	chr1A	wall-associated receptor kinase 2-like [Aegilops tauschii subsp. tauschii]	0.0293621	0.0001	0.0150575	0.0001	0.0001	0.0001	0.0673432	0.0265432
TRITD1Av1G017600	TRITD1Av1G017600.1	chr1A	50S ribosomal protein L10, chloroplastic-like [Aegilops tauschii subsp. tauschii]	1.56666	0.52544	1.57404	0.408049	1.42597	0.342612	1.35354	0.545217
TRITD1Av1G017620	TRITD1Av1G017620.1;TRITD1Av1G017620.2;TRITD1Av1G017620.3;TRITD1Av1G017620.4;TRITD1Av1G017620.5;TRITD1Av1G017620.6;TRITD1Av1G017620.7;TRITD1Av1G017620.8	chr1A	Floral homeotic protein APETALA 2 [Triticum urartu];target of EAT1-B1 [Triticum aestivum];starch negative regulator RSR1 [Triticum aestivum];floral homeotic protein APETALA 2-like isoform X1 [Aegilops tauschii subsp. tauschii];hypothetical protein SETIT_3G044600v2 [Setaria italica]	2.51381	20.7302	1.37628	54.2299	1.35034	11.8615	1.67923	3.67382
TRITD1Av1G017830	TRITD1Av1G017830.1;TRITD1Av1G017830.2;TRITD1Av1G017830.3	chr1A	DNA repair protein RAD51 homolog 2 [Aegilops tauschii subsp. tauschii];DNA repair protein RAD51-like protein 2 [Triticum urartu]	0.296628	0.0246253	0.688181	0.0001	0.907093	0.0179167	0.408798	0.0252799
TRITD1Av1G017850	TRITD1Av1G017850.1;TRITD1Av1G017850.2;TRITD1Av1G017850.3	chr1A	hypothetical protein TRIUR3_21415 [Triticum urartu]	10.4942	3.51626	10.1589	8.83261	13.3656	5.89449	8.73619	5.90025
TRITD1Av1G017860	TRITD1Av1G017860.1	chr1A	probable sugar phosphate/phosphate translocator At3g11320 [Aegilops tauschii subsp. tauschii]	0.230474	0.0001	0.423797	0.0001	0.299769	0.0001	0.237578	0.021364
TRITD1Av1G017940	TRITD1Av1G017940.1;TRITD1Av1G017940.2	chr1A	lysine histidine transporter 2-like [Aegilops tauschii subsp. tauschii]	0.0001	0.0001	0.0001	0.0001	0.0001	0.0001	0.0001	0.0001
TRITD1Av1G017960	TRITD1Av1G017960.1;TRITD1Av1G017960.2;TRITD1Av1G017960.3;TRITD1Av1G017960.4;TRITD1Av1G017960.5;TRITD1Av1G017960.6	chr1A	Xylulose kinase [Triticum urartu]	1.46163	5.66119	2.33725	12.9754	1.77603	13.3136	2.24773	14.7551
TRITD1Av1G018050	TRITD1Av1G018050.1	chr1A	patatin-like protein 2 [Aegilops tauschii subsp. tauschii]	2.23949	0.340926	3.85544	2.0932	2.54751	0.968718	2.19673	0.911628
TRITD1Av1G018080	TRITD1Av1G018080.1;TRITD1Av1G018080.2	chr1A	adenine/guanine permease AZG1 [Aegilops tauschii subsp. tauschii]	0.451967	0.491254	0.255027	0.645575	0.196794	0.216958	0.224947	0.506341
TRITD1Av1G018200	TRITD1Av1G018200.1	chr1A	uncharacterized protein LOC109744418 [Aegilops tauschii subsp. tauschii]	47.5132	0.036089	48.1468	0.054662	39.3133	0.033191	45.1655	0.0001
TRITD1Av1G018240	TRITD1Av1G018240.1	chr1A	hypothetical protein TRIUR3_29208 [Triticum urartu]	0.0001	0.0001	0.0001	0.0001	0.0001	0.0001	0.0001	0.0001
TRITD1Av1G018380	TRITD1Av1G018380.1;TRITD1Av1G018380.2	chr1A	E3 ubiquitin-protein ligase UPL4-like [Aegilops tauschii subsp. tauschii]	0.043305	0.0001	0.052114	0.0001	0.080825	0.0001	0.049867	0.0001
TRITD1Av1G018390	TRITD1Av1G018390.1	chr1A	hypothetical protein BRADI_2g37881v3 [Brachypodium distachyon]	2.39843	0.040699	1.53709	0.0001	1.89912	0.0001	1.42562	0.0001
TRITD1Av1G018400	TRITD1Av1G018400.1	chr1A	hypothetical protein BRADI_2g37881v3 [Brachypodium distachyon]	0.100343	0.0001	0.07536	0.0001	0.0001	0.0001	0.024621	0.0001
TRITD1Av1G018420	TRITD1Av1G018420.1	chr1A	hypothetical protein TRIUR3_30006 [Triticum urartu]	0.0001	0.0001	0.0001	0.0001	0.0001	0.0001	0.0001	0.0001
TRITD1Av1G018530	TRITD1Av1G018530.1;TRITD1Av1G018530.2	chr1A	hypothetical protein TRIUR3_02338 [Triticum urartu]	0.0001	0.0001	0.0001	0.0001	0.0001	0.0001	0.0001	0.0001
TRITD1Av1G018550	TRITD1Av1G018550.1;TRITD1Av1G018550.2	chr1A	uncharacterized protein LOC109755684 [Aegilops tauschii subsp. tauschii];hypothetical protein TRIUR3_29297 [Triticum urartu]	0.0001	0.0001	0.0001	0.0001	0.0001	0.0001	0.0001	0.0001
TRITD1Av1G018560	TRITD1Av1G018560.1;TRITD1Av1G018560.2;TRITD1Av1G018560.3	chr1A	GPI-anchor transamidase [Triticum urartu];putative GPI-anchor transamidase [Aegilops tauschii subsp. tauschii]	10.2532	1.22021	9.0401	0.566758	9.84729	1.11296	7.27748	0.839262
TRITD1Av1G018570	TRITD1Av1G018570.1;TRITD1Av1G018570.2	chr1A	Zinc finger protein STOP1-like protein [Triticum urartu]	0.0001	0.0001	0.0001	0.0001	0.0001	0.0001	0.0001	0.0001
TRITD1Av1G018580	TRITD1Av1G018580.1	chr1A	hypothetical protein TRIUR3_12141 [Triticum urartu]	0.0001	0.0001	0.0001	0.0001	0.0001	0.0001	0.0001	0.0001
TRITD1Av1G018600	TRITD1Av1G018600.1	chr1A	hypothetical protein TRIUR3_02338 [Triticum urartu]	0.0001	0.0001	0.0001	0.0001	0.0001	0.0001	0.0001	0.0001
TRITD1Av1G018720	TRITD1Av1G018720.1;TRITD1Av1G018720.2	chr1A	interactor of constitutive active ROPs 2, chloroplastic isoform X2 [Aegilops tauschii subsp. tauschii];interactor of constitutive active ROPs 2, chloroplastic isoform X1 [Aegilops tauschii subsp. tauschii]	3.4156	0.052299	5.04558	0.0001	5.98161	0.025051	4.09812	0.0001
TRITD1Av1G018740	TRITD1Av1G018740.1;TRITD1Av1G018740.2	chr1A	putative E3 ubiquitin-protein ligase SINA-like 6 [Aegilops tauschii subsp. tauschii]	0.0001	0.0001	0.0001	0.0001	0.0001	0.0001	0.0001	0.0001
TRITD1Av1G018820	TRITD1Av1G018820.1	chr1A	uncharacterized protein LOC109755671 [Aegilops tauschii subsp. tauschii]	0.580134	0.0001	0.940201	0.0001	1.70661	0.0001	0.527347	0.0001
TRITD1Av1G018830	TRITD1Av1G018830.1	chr1A	predicted protein [Hordeum vulgare subsp. vulgare]	0.0001	0.0001	0.0001	0.0001	0.0001	0.0001	0.0001	0.0001
TRITD1Av1G018850	TRITD1Av1G018850.1	chr1A	hypothetical protein TRIUR3_07256 [Triticum urartu]	0.0001	0.0001	0.0001	0.0001	0.0001	0.0001	0.0001	0.0001
TRITD1Av1G018860	TRITD1Av1G018860.1;TRITD1Av1G018860.2	chr1A	hypothetical protein TRIUR3_07255 [Triticum urartu]	0.1064	0.0001	0.200791	0.0001	0.265551	0.0001	0.236396	0.0001
TRITD1Av1G018870	TRITD1Av1G018870.1	chr1A	uncharacterized protein LOC109776252 [Aegilops tauschii subsp. tauschii]	1.27426	0.0001	2.41911	0.0001	1.56495	0.0001	2.0353	0.0001
TRITD1Av1G018880	TRITD1Av1G018880.1	chr1A	uncharacterized protein LOC109773550 [Aegilops tauschii subsp. tauschii]	0.0001	0.093088	0.0001	0.0001	0.0001	0.0001	0.0001	0.0001
TRITD1Av1G018890	TRITD1Av1G018890.1	chr1A	hypothetical protein TRIUR3_07252 [Triticum urartu]	35.3203	0.0001	37.4721	0.0001	45.0473	0.061981	38.1607	0.155805
TRITD1Av1G018980	TRITD1Av1G018980.1;TRITD1Av1G018980.2;TRITD1Av1G018980.3;TRITD1Av1G018980.4	chr1A	putative wall-associated receptor kinase-like 11 [Aegilops tauschii subsp. tauschii];wheat tandem kinase 1 [Triticum dicoccoides]	0.0144073	0.0001	0.0952828	0.0001	0.0001	0.0001	0.0271654	0.0001
TRITD1Av1G019070	TRITD1Av1G019070.1	chr1A	predicted protein [Hordeum vulgare subsp. vulgare]	0.0001	0.0001	0.0001	0.0001	0.0001	0.0001	0.0001	0.0001
TRITD1Av1G019080	TRITD1Av1G019080.1;TRITD1Av1G019080.2;TRITD1Av1G019080.3;TRITD1Av1G019080.4;TRITD1Av1G019080.5;TRITD1Av1G019080.6	chr1A	UDP-glycosyltransferase 86A1 isoform X1 [Aegilops tauschii subsp. tauschii];UDP-glycosyltransferase 86A1 [Triticum urartu];predicted protein [Hordeum vulgare subsp. vulgare]	5.01858	5.6974	6.58445	2.9199	5.78824	4.69521	4.31377	3.85069
TRITD1Av1G019110	TRITD1Av1G019110.1	chr1A	uncharacterized protein LOC109752257 [Aegilops tauschii subsp. tauschii]	0.229306	0.254839	0.325641	0.606251	0.489443	0.38213	0.218938	0.666255
TRITD1Av1G019210	TRITD1Av1G019210.1;TRITD1Av1G019210.2	chr1A	tetraspanin-3 [Aegilops tauschii subsp. tauschii]	29.5924	25.1222	30.181	65.6988	31.2064	22.6167	24.8797	18.564
TRITD1Av1G019250	TRITD1Av1G019250.1	chr1A	LOB domain-containing protein 1-like [Aegilops tauschii subsp. tauschii]	0.0001	0.0001	0.0001	0.088388	0.0001	0.0001	0.050246	0.138895
TRITD1Av1G019260	TRITD1Av1G019260.1;TRITD1Av1G019260.2;TRITD1Av1G019260.3;TRITD1Av1G019260.4;TRITD1Av1G019260.5;TRITD1Av1G019260.6	chr1A	uncharacterized protein LOC109760192 isoform X1 [Aegilops tauschii subsp. tauschii];uncharacterized protein LOC109760192 isoform X2 [Aegilops tauschii subsp. tauschii]	2.28944	1.06557	2.2518	1.54191	3.03653	1.22611	2.75337	1.45784
TRITD1Av1G019270	TRITD1Av1G019270.1	chr1A	hypothetical protein TRIUR3_15065 [Triticum urartu]	4120.47	1.77256	4165.29	1.63973	3656.18	2.23095	4442.12	2.40791
TRITD1Av1G019280	TRITD1Av1G019280.1	chr1A	hypothetical protein TRIUR3_15065 [Triticum urartu]	3.99848	0.0001	7.90937	0.0001	5.27109	0.0001	7.32537	0.0001
TRITD1Av1G019290	TRITD1Av1G019290.1	chr1A	hypothetical protein TRIUR3_15065 [Triticum urartu]	146.291	0.44845	143.522	0.412105	99.7936	0.351745	163.497	0.634514
TRITD1Av1G019390	TRITD1Av1G019390.1	chr1A	hypothetical protein TRIUR3_28340 [Triticum urartu]	0.0001	0.0001	0.0001	0.0001	0.0001	0.0001	0.0001	0.0001
TRITD1Av1G019530	TRITD1Av1G019530.1;TRITD1Av1G019530.2	chr1A	hypothetical protein TRIUR3_21455 [Triticum urartu];endosperm transfer cell specific PR60 precursor [Triticum aestivum]	1144.36	0.866647	1054.58	0.736318	958.544	0.723305	1116.2	0.682323
TRITD1Av1G019850	TRITD1Av1G019850.1;TRITD1Av1G019850.2	chr1A	uncharacterized protein LOC109762699 [Aegilops tauschii subsp. tauschii];putative F-box/FBD/LRR-repeat protein At5g22610 [Aegilops tauschii subsp. tauschii]	0.200414	0.0416269	0.225097	0.0001	0.331802	0.0001	0.340763	0.0001
TRITD1Av1G019970	TRITD1Av1G019970.1;TRITD1Av1G019970.2;TRITD1Av1G019970.3;TRITD1Av1G019970.4;TRITD1Av1G019970.5	chr1A	uncharacterized protein LOC109762700 isoform X1 [Aegilops tauschii subsp. tauschii];uncharacterized protein LOC109762700 isoform X2 [Aegilops tauschii subsp. tauschii]	5.11205	1.23238	5.35955	1.43211	6.60554	0.867744	4.84936	0.972612
TRITD1Av1G020240	TRITD1Av1G020240.1	chr1A	uncharacterized protein LOC109749052, partial [Aegilops tauschii subsp. tauschii]	0.0001	0.0001	0.0001	0.0001	0.0001	0.0001	0.0001	0.0001
TRITD1Av1G020310	TRITD1Av1G020310.1;TRITD1Av1G020310.2;TRITD1Av1G020310.3;TRITD1Av1G020310.4;TRITD1Av1G020310.5;TRITD1Av1G020310.6;TRITD1Av1G020310.7;TRITD1Av1G020310.8;TRITD1Av1G020310.9;TRITD1Av1G020310.10	chr1A	probable glucuronosyltransferase Os05g0123100 [Aegilops tauschii subsp. tauschii];beta3-glucuronyltransferase, partial [Triticum aestivum]	18.1032	3.45946	21.447	15.3815	19.7762	3.63355	18.1915	15.7851
TRITD1Av1G020520	TRITD1Av1G020520.1;TRITD1Av1G020520.2;TRITD1Av1G020520.3;TRITD1Av1G020520.4	chr1A	Protein IQ-DOMAIN 1 [Triticum urartu]	20.2789	4.94061	20.6851	7.43494	19.4323	6.21115	19.2414	4.28091
TRITD1Av1G020590	TRITD1Av1G020590.1	chr1A	uncharacterized protein LOC109760313 [Aegilops tauschii subsp. tauschii]	0.0001	0.0001	0.0001	0.0001	0.0001	0.0001	0.0001	0.0001
TRITD1Av1G020690	TRITD1Av1G020690.1;TRITD1Av1G020690.2;TRITD1Av1G020690.3;TRITD1Av1G020690.4;TRITD1Av1G020690.5;TRITD1Av1G020690.6	chr1A	uncharacterized protein LOC109760317 [Aegilops tauschii subsp. tauschii];hypothetical protein TRIUR3_29969 [Triticum urartu]	7.24014	0.00824065	6.70272	0.0205527	8.42864	0.0172999	5.92608	0.0125542
TRITD1Av1G020720	TRITD1Av1G020720.1;TRITD1Av1G020720.2	chr1A	uncharacterized protein LOC109760317 [Aegilops tauschii subsp. tauschii]	0.0001	0.0001	0.306076	0.0001	0.282214	0.0001	0.188951	0.0001
TRITD1Av1G020950	TRITD1Av1G020950.1;TRITD1Av1G020950.2	chr1A	Alpha,alpha-trehalose-phosphate synthase [UDP-forming] 1 [Triticum urartu]	1.32326	0.146347	1.78413	0.395643	2.5589	0.155242	1.88164	0.33439
TRITD1Av1G020960	TRITD1Av1G020960.1;TRITD1Av1G020960.2;TRITD1Av1G020960.3;TRITD1Av1G020960.4;TRITD1Av1G020960.5	chr1A	sugar transport protein 5-like [Aegilops tauschii subsp. tauschii]	0.6405	0.439311	0.48367	0.173027	0.792826	0.0971718	0.357811	0.187603
TRITD1Av1G020980	TRITD1Av1G020980.1;TRITD1Av1G020980.2	chr1A	Importin subunit beta-1 [Triticum urartu]	0.471175	0.548679	0.820889	0.353758	1.12259	0.554549	0.424675	0.410141
TRITD1Av1G021000	TRITD1Av1G021000.1	chr1A	uncharacterized protein LOC109766190 [Aegilops tauschii subsp. tauschii]	8.94031	1.75994	10.1682	1.82663	9.13082	1.25688	11.1508	3.07036
TRITD1Av1G021250	TRITD1Av1G021250.1;TRITD1Av1G021250.2;TRITD1Av1G021250.3;TRITD1Av1G021250.4;TRITD1Av1G021250.5;TRITD1Av1G021250.6;TRITD1Av1G021250.7;TRITD1Av1G021250.8;TRITD1Av1G021250.9	chr1A	LEC14B protein-like isoform X1 [Aegilops tauschii subsp. tauschii];LEC14B protein-like isoform X2 [Aegilops tauschii subsp. tauschii];LEC14B protein [Triticum urartu]	3.91964	4.83287	4.09651	8.45628	4.68173	3.06103	3.96839	10.534
TRITD1Av1G021360	TRITD1Av1G021360.1	chr1A	nuclear pore complex protein NUP98A-like isoform X2 [Aegilops tauschii subsp. tauschii]	5.00765	1.34169	5.67007	0.542578	5.53308	1.63209	5.94808	0.73494
TRITD1Av1G021370	TRITD1Av1G021370.1	chr1A	hypothetical protein TRIUR3_05561 [Triticum urartu]	7.42749	5.87867	10.8849	6.87365	8.75616	4.63494	8.5703	1.88247
TRITD1Av1G021430	TRITD1Av1G021430.1;TRITD1Av1G021430.2;TRITD1Av1G021430.3;TRITD1Av1G021430.4;TRITD1Av1G021430.5	chr1A	Importin subunit beta-1 [Triticum urartu]	1.03738	3.06561	1.45781	2.18226	1.49336	2.11893	1.5775	2.27362
TRITD1Av1G021570	TRITD1Av1G021570.1;TRITD1Av1G021570.2;TRITD1Av1G021570.3;TRITD1Av1G021570.4;TRITD1Av1G021570.5;TRITD1Av1G021570.6;TRITD1Av1G021570.7;TRITD1Av1G021570.8;TRITD1Av1G021570.9;TRITD1Av1G021570.10;TRITD1Av1G021570.11;TRITD1Av1G021570.12;TRITD1Av1G021570.13;TRITD1Av1G021570.14;TRITD1Av1G021570.15;TRITD1Av1G021570.16;TRITD1Av1G021570.17;TRITD1Av1G021570.18;TRITD1Av1G021570.19;TRITD1Av1G021570.20;TRITD1Av…	chr1A	E3 SUMO-protein ligase SIZ1 isoform X1 [Aegilops tauschii subsp. tauschii];E3 SUMO-protein ligase SIZ1 isoform X2 [Aegilops tauschii subsp. tauschii];E3 SUMO-protein ligase SIZ1 [Triticum urartu];predicted protein [Hordeum vulgare subsp. vulgare]	7.18756	14.4068	9.13654	9.4636	9.28691	12.9857	8.87784	8.74366
TRITD1Av1G021580	TRITD1Av1G021580.1	chr1A	serine/arginine repetitive matrix protein 1-like [Aegilops tauschii subsp. tauschii]	4.87783	0.210409	4.34847	0.008118	4.40682	0.155597	5.66259	0.34516
TRITD1Av1G021590	TRITD1Av1G021590.1	chr1A	hypothetical protein TRIUR3_26009 [Triticum urartu]	0.521743	0.0001	0.532479	0.0001	0.072567	0.0001	0.632748	0.0001
TRITD1Av1G021600	TRITD1Av1G021600.1;TRITD1Av1G021600.2;TRITD1Av1G021600.3;TRITD1Av1G021600.4;TRITD1Av1G021600.5	chr1A	Condensin-2 complex subunit G2 [Triticum urartu];uncharacterized protein LOC109732878 isoform X2 [Aegilops tauschii subsp. tauschii];uncharacterized protein LOC109732878 isoform X1 [Aegilops tauschii subsp. tauschii]	0.89602	0.0920316	1.15294	0.217126	1.59029	0.131205	0.997149	0.115095
TRITD1Av1G021620	TRITD1Av1G021620.1;TRITD1Av1G021620.2	chr1A	12S seed storage globulin 1 [Triticum urartu]	353.473	0.375469	322.058	0.565776	101.429	0.654701	399.895	0.56219
TRITD1Av1G021720	TRITD1Av1G021720.1;TRITD1Av1G021720.2;TRITD1Av1G021720.3;TRITD1Av1G021720.4;TRITD1Av1G021720.5;TRITD1Av1G021720.6;TRITD1Av1G021720.7	chr1A	predicted protein [Hordeum vulgare subsp. vulgare];hydroxyproline O-galactosyltransferase GALT3 [Aegilops tauschii subsp. tauschii]	4.25943	3.07733	3.87875	1.58913	5.11987	2.9751	3.70139	2.01076
TRITD1Av1G021750	TRITD1Av1G021750.1	chr1A	hypothetical protein TRIUR3_09375 [Triticum urartu]	0.0001	0.0001	0.0001	0.0001	0.0001	0.0001	0.0001	0.0001
TRITD1Av1G021850	TRITD1Av1G021850.1;TRITD1Av1G021850.2	chr1A	probable serine/threonine-protein kinase PBL25 [Aegilops tauschii subsp. tauschii]	1.60905	6.23866	2.2836	14.5356	1.97442	2.45272	1.6766	6.60666
TRITD1Av1G021870	TRITD1Av1G021870.1;TRITD1Av1G021870.2;TRITD1Av1G021870.3;TRITD1Av1G021870.4;TRITD1Av1G021870.5	chr1A	isovaleryl-CoA dehydrogenase, mitochondrial [Aegilops tauschii subsp. tauschii]	28.7345	74.7696	40.5958	151.443	25.106	40.5518	41.4711	165.241
TRITD1Av1G021930	TRITD1Av1G021930.1;TRITD1Av1G021930.2;TRITD1Av1G021930.3;TRITD1Av1G021930.4;TRITD1Av1G021930.5	chr1A	uncharacterized protein ycf45 [Aegilops tauschii subsp. tauschii];Uncharacterized protein ycf45 [Triticum urartu]	4.10407	132.674	4.44668	74.7712	4.77913	146.45	3.27638	71.1295
TRITD1Av1G022030	TRITD1Av1G022030.1	chr1A	Protein Rf1, mitochondrial [Triticum urartu]	0.258696	0.14738	0.324484	0.12149	0.535613	0.040299	0.310009	0.163464
TRITD1Av1G022040	TRITD1Av1G022040.1	chr1A	hypothetical protein TRIUR3_09375 [Triticum urartu]	0.579644	0.185594	0.788868	0.222961	0.75649	0.161317	0.555929	0.611983
TRITD1Av1G022050	TRITD1Av1G022050.1	chr1A	hypothetical protein TRIUR3_09375 [Triticum urartu]	0.0001	0.0001	0.0001	0.0001	0.0001	0.0001	0.0001	0.0001
TRITD1Av1G022060	TRITD1Av1G022060.1	chr1A	transcription termination factor MTEF18, mitochondrial-like [Aegilops tauschii subsp. tauschii]	8.24454	9.27848	8.94216	7.87609	8.64207	7.85927	8.69559	7.5153
TRITD1Av1G022070	TRITD1Av1G022070.1;TRITD1Av1G022070.2;TRITD1Av1G022070.3;TRITD1Av1G022070.4;TRITD1Av1G022070.5;TRITD1Av1G022070.6;TRITD1Av1G022070.7;TRITD1Av1G022070.8;TRITD1Av1G022070.9	chr1A	rRNA biogenesis protein RRP5 isoform X1 [Aegilops tauschii subsp. tauschii];rRNA biogenesis protein RRP5 isoform X2 [Aegilops tauschii subsp. tauschii];rRNA biogenesis protein rrp5 [Triticum urartu]	6.13789	3.6754	5.30433	3.3955	8.62925	4.28407	4.54655	3.47913
TRITD1Av1G022080	TRITD1Av1G022080.1;TRITD1Av1G022080.2;TRITD1Av1G022080.3;TRITD1Av1G022080.4;TRITD1Av1G022080.5;TRITD1Av1G022080.6	chr1A	protein Rf1, mitochondrial-like [Aegilops tauschii subsp. tauschii];hypothetical protein TRIUR3_09375 [Triticum urartu];hypothetical protein SETIT_7G058100v2 [Setaria italica]	0.193982	0.135899	0.206979	0.193113	0.225237	0.136291	0.213659	0.152664
TRITD1Av1G022090	TRITD1Av1G022090.1;TRITD1Av1G022090.2;TRITD1Av1G022090.3	chr1A	protein Rf1, mitochondrial-like [Aegilops tauschii subsp. tauschii]	0.276601	0.121168	0.541871	0.295107	0.433559	0.14438	0.418126	0.338834
TRITD1Av1G022100	TRITD1Av1G022100.1;TRITD1Av1G022100.2;TRITD1Av1G022100.3;TRITD1Av1G022100.4	chr1A	tetraspanin-6 isoform X1 [Aegilops tauschii subsp. tauschii];tetraspanin-6 isoform X2 [Aegilops tauschii subsp. tauschii]	1.73736	3.7007	2.10919	1.09809	1.44487	4.21881	2.06643	2.7352
TRITD1Av1G022120	TRITD1Av1G022120.1;TRITD1Av1G022120.2	chr1A	uncharacterized protein LOC109734122 [Aegilops tauschii subsp. tauschii]	32.2902	10.7791	23.6548	9.06079	29.4192	11.0718	25.7338	10.9209
TRITD1Av1G022180	TRITD1Av1G022180.1	chr1A	uncharacterized protein LOC109734121 [Aegilops tauschii subsp. tauschii]	0.051258	1.78031	0.053508	2.28427	0.014158	4.46857	0.019841	3.7211
TRITD1Av1G022200	TRITD1Av1G022200.1	chr1A	uncharacterized protein LOC109734120 [Aegilops tauschii subsp. tauschii]	0.172674	0.0001	0.218211	0.0001	0.023874	0.0001	0.296718	0.0001
TRITD1Av1G022380	TRITD1Av1G022380.1	chr1A	uncharacterized protein At4g08330, chloroplastic-like [Aegilops tauschii subsp. tauschii]	0.069554	1.88734	0.836145	3.61444	0.242631	0.601505	0.635929	1.7705
TRITD1Av1G022430	TRITD1Av1G022430.1;TRITD1Av1G022430.2	chr1A	uncharacterized protein At4g08330, chloroplastic-like [Aegilops tauschii subsp. tauschii]	0.0260937	0.812832	0.247932	1.71857	0.138214	0.212459	0.117504	0.905426
TRITD1Av1G022440	TRITD1Av1G022440.1	chr1A	uncharacterized protein LOC101783638 [Setaria italica]	0.120743	0.0001	0.089603	0.0001	0.095801	0.0001	0.046466	0.0001
TRITD1Av1G022450	TRITD1Av1G022450.1	chr1A	hypothetical protein TRIUR3_22703 [Triticum urartu]	0.0001	0.0001	0.0001	0.0001	0.0001	0.0001	0.0001	0.0001
TRITD1Av1G022500	TRITD1Av1G022500.1	chr1A	Deoxyuridine 5'-triphosphate nucleotidohydrolase [Triticum urartu]	0.0001	0.04787	0.0001	0.0001	0.0001	0.0001	0.0001	0.0001
TRITD1Av1G022540	TRITD1Av1G022540.1	chr1A	hypothetical protein Zm00014a_018451 [Zea mays]	0.0001	0.0001	0.0001	0.11401	0.0001	0.0001	0.0001	0.0001
TRITD1Av1G022640	TRITD1Av1G022640.1	chr1A	hypothetical protein TRIUR3_30953 [Triticum urartu]	0.473006	0.079724	0.45988	0.045269	0.514552	0.027422	0.699285	0.073821
TRITD1Av1G022650	TRITD1Av1G022650.1	chr1A	hypothetical protein TRIUR3_30953 [Triticum urartu]	0.124693	0.0001	0.22274	0.0001	0.0001	0.0001	0.0001	0.0001
TRITD1Av1G022710	TRITD1Av1G022710.1	chr1A	protein FAR1-RELATED SEQUENCE 5-like [Aegilops tauschii subsp. tauschii]	0.0001	0.0001	0.0001	0.0001	0.0001	0.0001	0.0001	0.0001
TRITD1Av1G022990	TRITD1Av1G022990.1;TRITD1Av1G022990.2;TRITD1Av1G022990.3;TRITD1Av1G022990.4;TRITD1Av1G022990.5;TRITD1Av1G022990.6;TRITD1Av1G022990.7;TRITD1Av1G022990.8;TRITD1Av1G022990.9	chr1A	phosphoinositide phospholipase C 2-like [Aegilops tauschii subsp. tauschii];Phosphoinositide phospholipase C 7 [Triticum urartu]	64.0874	0.373653	63.6792	0.763787	58.3664	0.227986	56.2126	0.38903
TRITD1Av1G023200	TRITD1Av1G023200.1;TRITD1Av1G023200.2;TRITD1Av1G023200.3;TRITD1Av1G023200.4	chr1A	ADP-ribosylation factor-like protein 1 [Aegilops tauschii subsp. tauschii]	42.712	45.9758	35.7613	43.7499	38.7403	25.119	30.9977	29.8363
TRITD1Av1G023330	TRITD1Av1G023330.1;TRITD1Av1G023330.2;TRITD1Av1G023330.3	chr1A	zinc finger CCCH domain-containing protein 33-like [Aegilops tauschii subsp. tauschii]	1.59571	9.65177	2.19589	16.4455	1.6076	19.575	2.03445	33.5091
TRITD1Av1G023430	TRITD1Av1G023430.1;TRITD1Av1G023430.2;TRITD1Av1G023430.3	chr1A	RRP15-like protein isoform X2 [Aegilops tauschii subsp. tauschii];RRP15-like protein isoform X1 [Aegilops tauschii subsp. tauschii]	12.2776	4.27494	11.0745	8.2641	11.1442	4.02997	10.3951	5.72774
TRITD1Av1G023480	TRITD1Av1G023480.1	chr1A	predicted protein [Hordeum vulgare subsp. vulgare]	0.0001	0.0001	0.0001	0.0001	0.0001	0.0001	0.0001	0.0001
TRITD1Av1G023490	TRITD1Av1G023490.1	chr1A	uncharacterized protein LOC109763764 [Aegilops tauschii subsp. tauschii]	2.781	8.94028	5.08491	8.97115	3.76223	12.1221	6.3806	12.2651
TRITD1Av1G023500	TRITD1Av1G023500.1;TRITD1Av1G023500.2	chr1A	E3 ubiquitin-protein ligase Siah2-like [Aegilops tauschii subsp. tauschii]	0.0841458	0.0001	0.239468	0.0001	0.122554	0.0001	0.203591	0.0001
TRITD1Av1G023760	TRITD1Av1G023760.1;TRITD1Av1G023760.2;TRITD1Av1G023760.3;TRITD1Av1G023760.4	chr1A	DnaJ homolog subfamily B member 13 [Triticum urartu];dnaJ homolog subfamily B member 13-like [Aegilops tauschii subsp. tauschii];hypothetical protein BRADI_2g38210v3 [Brachypodium distachyon]	10.8238	4.91986	12.6175	5.0906	11.1139	3.84995	12.84	4.65429
TRITD1Av1G023780	TRITD1Av1G023780.1;TRITD1Av1G023780.2;TRITD1Av1G023780.3;TRITD1Av1G023780.4;TRITD1Av1G023780.5;TRITD1Av1G023780.6;TRITD1Av1G023780.7;TRITD1Av1G023780.8;TRITD1Av1G023780.9	chr1A	WRKY transcription factor [Triticum aestivum];putative WRKY transcription factor 33 [Triticum urartu]	2.0985	39.2557	5.94847	60.1367	2.64523	24.0451	4.93044	61.0868
TRITD1Av1G023810	TRITD1Av1G023810.1;TRITD1Av1G023810.2;TRITD1Av1G023810.3;TRITD1Av1G023810.4	chr1A	nicotianamine aminotransferase A-like [Aegilops tauschii subsp. tauschii];Nicotianamine aminotransferase A [Triticum urartu]	0.145613	0.0449295	0.127214	0.0928149	0.0445337	0.0615127	0.0859584	0.0001
TRITD1Av1G023830	TRITD1Av1G023830.1;TRITD1Av1G023830.2	chr1A	putative serine/threonine-protein kinase-like protein CCR3 [Aegilops tauschii subsp. tauschii]	0.710775	0.252325	0.688727	0.307924	0.633873	0.667928	1.2748	1.11266
TRITD1Av1G023840	TRITD1Av1G023840.1	chr1A	BTB/POZ and MATH domain-containing protein 1-like [Aegilops tauschii subsp. tauschii]	7.11761	0.0001	7.61524	0.031118	6.82148	0.067742	8.71295	0.233428
TRITD1Av1G023900	TRITD1Av1G023900.1	chr1A	BTB/POZ and MATH domain-containing protein 2-like [Aegilops tauschii subsp. tauschii]	0.0001	0.0001	0.028859	0.064131	0.0001	0.086066	0.061666	0.034239
TRITD1Av1G023990	TRITD1Av1G023990.1	chr1A	LOW QUALITY PROTEIN: BTB/POZ and MATH domain-containing protein 2 [Brachypodium distachyon]	0.0001	0.0001	0.0001	0.0001	0.0001	0.0001	0.0001	0.0001
TRITD1Av1G024000	TRITD1Av1G024000.1;TRITD1Av1G024000.2;TRITD1Av1G024000.3;TRITD1Av1G024000.4;TRITD1Av1G024000.5;TRITD1Av1G024000.6;TRITD1Av1G024000.7	chr1A	hypothetical protein TRIUR3_16869 [Triticum urartu]	0.182844	0.0001	0.483471	0.051891	0.369513	0.0001	0.388483	0.0372908
TRITD1Av1G024010	TRITD1Av1G024010.1	chr1A	BTB/POZ and MATH domain-containing protein 1-like [Aegilops tauschii subsp. tauschii]	0.0001	0.0001	0.0001	0.0001	0.0001	0.0001	0.0001	0.0001
TRITD1Av1G024080	TRITD1Av1G024080.1;TRITD1Av1G024080.2;TRITD1Av1G024080.3	chr1A	uncharacterized protein LOC109736609 [Aegilops tauschii subsp. tauschii]	5.41603	1.49229	5.78738	0.454734	7.59763	1.79104	5.386	1.33082
TRITD1Av1G024090	TRITD1Av1G024090.1;TRITD1Av1G024090.2	chr1A	protein RCC2-like [Aegilops tauschii subsp. tauschii];hypothetical protein TRIUR3_07885 [Triticum urartu]	0.174486	0.0001	0.322378	0.0177444	0.299011	0.0706039	0.287312	0.0197282
TRITD1Av1G024140	TRITD1Av1G024140.1;TRITD1Av1G024140.2;TRITD1Av1G024140.3;TRITD1Av1G024140.4;TRITD1Av1G024140.5	chr1A	calmodulin-interacting protein 111-like [Aegilops tauschii subsp. tauschii]	0.621407	0.693758	1.25161	0.558443	0.980186	0.573635	0.729601	0.628628
TRITD1Av1G024250	TRITD1Av1G024250.1;TRITD1Av1G024250.2	chr1A	7-deoxyloganetin glucosyltransferase-like [Aegilops tauschii subsp. tauschii]	1.55536	18.3461	2.10375	17.8726	1.37092	12.1054	2.04333	5.48848
TRITD1Av1G024260	TRITD1Av1G024260.1;TRITD1Av1G024260.2	chr1A	hypothetical protein TRIUR3_16557 [Triticum urartu]	1.09608	9.45004	1.41321	12.6257	0.568137	4.90749	1.28796	3.55192
TRITD1Av1G024300	TRITD1Av1G024300.1	chr1A	wall-associated receptor kinase 3 isoform X2 [Brachypodium distachyon]	0.0001	0.0001	0.0001	0.0001	0.0001	0.0001	0.0001	0.0001
TRITD1Av1G024310	TRITD1Av1G024310.1;TRITD1Av1G024310.2;TRITD1Av1G024310.3;TRITD1Av1G024310.4;TRITD1Av1G024310.5;TRITD1Av1G024310.6;TRITD1Av1G024310.7	chr1A	prolycopene isomerase, chloroplastic [Aegilops tauschii subsp. tauschii]	2.11382	21.6276	2.97004	14.9458	3.11474	19.0571	2.82857	16.6493
TRITD1Av1G024340	TRITD1Av1G024340.1	chr1A	metal tolerance protein 1-like [Aegilops tauschii subsp. tauschii]	20.5985	7.67967	21.6169	9.67775	21.8201	6.99159	22.6072	13.1967
TRITD1Av1G024580	TRITD1Av1G024580.1;TRITD1Av1G024580.2;TRITD1Av1G024580.3;TRITD1Av1G024580.4;TRITD1Av1G024580.5	chr1A	glutamate--cysteine ligase B, chloroplastic [Aegilops tauschii subsp. tauschii];Glutamate--cysteine ligase B, chloroplastic [Triticum urartu]	34.2848	15.2046	44.104	36.8382	40.7054	17.2658	40.7314	70.9716
TRITD1Av1G024610	TRITD1Av1G024610.1	chr1A	Endoglucanase 14 [Triticum urartu]	5.11242	0.874012	5.49049	2.24116	7.80635	0.68731	6.30486	1.45468
TRITD1Av1G024630	TRITD1Av1G024630.1;TRITD1Av1G024630.2;TRITD1Av1G024630.3;TRITD1Av1G024630.4	chr1A	Acetylornithine aminotransferase, mitochondrial [Triticum urartu];predicted protein [Hordeum vulgare subsp. vulgare];acetylornithine aminotransferase, mitochondrial-like [Aegilops tauschii subsp. tauschii]	16.5057	12.4683	9.18829	34.6723	17.2728	9.13119	23.2108	35.5566
TRITD1Av1G025030	TRITD1Av1G025030.1	chr1A	endoglucanase 14-like [Aegilops tauschii subsp. tauschii]	0.847305	0.0001	1.34585	0.0001	0.928527	0.0001	0.794247	0.0001
TRITD1Av1G025050	TRITD1Av1G025050.1	chr1A	endoglucanase 14-like [Aegilops tauschii subsp. tauschii]	0.049344	0.0001	0.293886	0.037242	0.183022	0.0001	0.592578	0.0001
TRITD1Av1G025130	TRITD1Av1G025130.1	chr1A	BTB/POZ and MATH domain-containing protein 3-like [Aegilops tauschii subsp. tauschii]	0.0001	0.0001	0.0001	0.0001	0.0001	0.0001	0.0001	0.0001
TRITD1Av1G025160	TRITD1Av1G025160.1	chr1A	bZIP transcription factor [Triticum aestivum]	20.8192	9.67212	31.8353	16.4614	18.5034	10.2724	22.6736	21.6275
TRITD1Av1G025170	TRITD1Av1G025170.1;TRITD1Av1G025170.2;TRITD1Av1G025170.3;TRITD1Av1G025170.4	chr1A	homeobox protein knotted-1-like 10 [Aegilops tauschii subsp. tauschii]	0.474753	0.0001	1.00017	0.0001	0.718427	0.0001	0.793443	0.0001
TRITD1Av1G025310	TRITD1Av1G025310.1;TRITD1Av1G025310.2;TRITD1Av1G025310.3	chr1A	homeobox protein knotted-1-like 10 [Aegilops tauschii subsp. tauschii];predicted protein [Hordeum vulgare subsp. vulgare]	1.4007	0.0001	1.74724	0.0001	1.3131	0.0001	1.37458	0.0001
TRITD1Av1G025470	TRITD1Av1G025470.1	chr1A	protein Rf1, mitochondrial-like [Aegilops tauschii subsp. tauschii]	0.198054	0.221111	0.599576	0.178391	0.142578	0.157598	0.447767	0.272609
TRITD1Av1G025480	TRITD1Av1G025480.1;TRITD1Av1G025480.2;TRITD1Av1G025480.3;TRITD1Av1G025480.4;TRITD1Av1G025480.5;TRITD1Av1G025480.6;TRITD1Av1G025480.7;TRITD1Av1G025480.8	chr1A	hypothetical protein TRIUR3_05963 [Triticum urartu];beta-carotene isomerase D27, chloroplastic isoform X3 [Aegilops tauschii subsp. tauschii];beta-carotene isomerase D27, chloroplastic isoform X4 [Aegilops tauschii subsp. tauschii]	1.31334	8.66254	1.35589	11.4537	1.61713	12.4498	1.40428	13.2589
TRITD1Av1G025490	TRITD1Av1G025490.1	chr1A	uncharacterized protein LOC109763864 [Aegilops tauschii subsp. tauschii]	0.159213	0.002085	0.134738	0.020502	0.040514	0.084719	0.022903	0.060472
TRITD1Av1G025500	TRITD1Av1G025500.1;TRITD1Av1G025500.2;TRITD1Av1G025500.3	chr1A	probable leucine-rich repeat receptor-like protein kinase At1g35710 [Aegilops tauschii subsp. tauschii]	0.0532915	6.14624	0.0367572	5.86087	0.0623229	3.84458	0.0516204	7.11819
TRITD1Av1G025510	TRITD1Av1G025510.1;TRITD1Av1G025510.2	chr1A	cysteine-rich receptor-like protein kinase 2 [Aegilops tauschii subsp. tauschii]	0.600796	5.84556	1.36252	6.38926	0.582351	3.45445	1.28411	6.49039
TRITD1Av1G025590	TRITD1Av1G025590.1;TRITD1Av1G025590.2	chr1A	RNA polymerase II-associated protein 3 [Aegilops tauschii subsp. tauschii]	12.3784	5.16653	14.8094	6.44752	14.7392	4.86361	12.2444	7.82273
TRITD1Av1G025630	TRITD1Av1G025630.1;TRITD1Av1G025630.2;TRITD1Av1G025630.3;TRITD1Av1G025630.4;TRITD1Av1G025630.5;TRITD1Av1G025630.6;TRITD1Av1G025630.7;TRITD1Av1G025630.8;TRITD1Av1G025630.9;TRITD1Av1G025630.10;TRITD1Av1G025630.11	chr1A	uncharacterized protein LOC109763864 [Aegilops tauschii subsp. tauschii];hypothetical protein TRIUR3_05963 [Triticum urartu];beta-carotene isomerase D27, chloroplastic isoform X4 [Aegilops tauschii subsp. tauschii];beta-carotene isomerase D27, chloroplastic isoform X3 [Aegilops tauschii subsp. tauschii]	0.58442	3.34898	0.861483	4.5626	0.680263	3.48038	1.22016	4.22304
TRITD1Av1G025640	TRITD1Av1G025640.1;TRITD1Av1G025640.2;TRITD1Av1G025640.3	chr1A	hypothetical protein TRIUR3_05964 [Triticum urartu];protein Rf1, mitochondrial-like isoform X2 [Aegilops tauschii subsp. tauschii];protein Rf1, mitochondrial-like, partial [Aegilops tauschii subsp. tauschii]	0.213187	0.223249	0.335428	0.313239	0.237201	0.1395	0.282463	0.453718
TRITD1Av1G025650	TRITD1Av1G025650.1;TRITD1Av1G025650.2	chr1A	hypothetical protein TRIUR3_09375 [Triticum urartu]	0.035141	0.128341	0.063779	0.051305	0.112009	0.0001	0.098665	0.051848
TRITD1Av1G025750	TRITD1Av1G025750.1;TRITD1Av1G025750.2	chr1A	annexin [Triticum aestivum]	0.272929	0.360895	0.290526	0.559818	0.485934	0.218694	0.378734	0.289389
TRITD1Av1G025760	TRITD1Av1G025760.1;TRITD1Av1G025760.2;TRITD1Av1G025760.3	chr1A	hypothetical protein TRIUR3_22190 [Triticum urartu]	0.0914014	0.07994	0.249499	0.190332	0.0792187	0.443602	0.248607	0.356924
TRITD1Av1G025880	TRITD1Av1G025880.1	chr1A	F-box protein At5g07610-like [Aegilops tauschii subsp. tauschii]	0.0001	0.0001	0.0001	0.0001	0.0001	0.0001	0.0001	0.0001
TRITD1Av1G025890	TRITD1Av1G025890.1	chr1A	F-box protein At5g07610 [Sorghum bicolor]	0.0001	0.0001	0.0001	0.0001	0.0001	0.0001	0.0001	0.0001
TRITD1Av1G025900	TRITD1Av1G025900.1;TRITD1Av1G025900.2;TRITD1Av1G025900.3;TRITD1Av1G025900.4;TRITD1Av1G025900.5;TRITD1Av1G025900.6;TRITD1Av1G025900.7;TRITD1Av1G025900.8;TRITD1Av1G025900.9;TRITD1Av1G025900.10	chr1A	uncharacterized protein LOC109774798 [Aegilops tauschii subsp. tauschii]	11.1627	14.1848	10.478	14.9791	10.5364	15.3944	10.4126	10.6422
TRITD1Av1G026000	TRITD1Av1G026000.1	chr1A	hypothetical protein TRIUR3_09198 [Triticum urartu]	0.0001	0.788397	0.11289	0.717964	0.0001	0.575191	0.081791	0.575743
TRITD1Av1G026010	TRITD1Av1G026010.1;TRITD1Av1G026010.2	chr1A	hypothetical protein TRIUR3_10238 [Triticum urartu];hypothetical protein TRIUR3_09198 [Triticum urartu]	0.0001	0.0001	0.0001	0.0001	0.0001	0.0383045	0.0001	0.0001
TRITD1Av1G026100	TRITD1Av1G026100.1;TRITD1Av1G026100.2	chr1A	uncharacterized protein LOC109774794 [Aegilops tauschii subsp. tauschii]	14.2434	9.93196	16.0939	11.593	15.0954	8.79044	14.1815	11.5615
TRITD1Av1G026180	TRITD1Av1G026180.1	chr1A	pentatricopeptide repeat-containing protein At3g48810-like [Aegilops tauschii subsp. tauschii]	0.19751	0.31171	0.39341	0.650625	0.200722	0.195753	0.110573	0.445749
TRITD1Av1G026200	TRITD1Av1G026200.1;TRITD1Av1G026200.2;TRITD1Av1G026200.3;TRITD1Av1G026200.4;TRITD1Av1G026200.5;TRITD1Av1G026200.6	chr1A	long chain acyl-CoA synthetase 1 [Aegilops tauschii subsp. tauschii];Long chain acyl-CoA synthetase 1 [Triticum urartu]	42.8587	2.66973	36.4609	1.79859	53.1828	1.99135	32.0174	2.95663
TRITD1Av1G026240	TRITD1Av1G026240.1;TRITD1Av1G026240.2;TRITD1Av1G026240.3;TRITD1Av1G026240.4;TRITD1Av1G026240.5;TRITD1Av1G026240.6	chr1A	hypothetical protein TRIUR3_15613 [Triticum urartu];DUF724 domain-containing protein 3-like isoform X2 [Aegilops tauschii subsp. tauschii];DUF724 domain-containing protein 3-like isoform X1 [Aegilops tauschii subsp. tauschii]	8.78876	2.89606	9.06729	2.08647	11.6855	2.46357	11.1365	2.74288
TRITD1Av1G026360	TRITD1Av1G026360.1;TRITD1Av1G026360.2;TRITD1Av1G026360.3;TRITD1Av1G026360.4	chr1A	interleukin-1 receptor-associated kinase 1 isoform X2 [Brachypodium distachyon];interleukin-1 receptor-associated kinase 1 isoform X1 [Brachypodium distachyon];hypothetical protein TRIUR3_34037 [Triticum urartu]	0.0778962	0.509012	0.178869	0.356743	0.200918	0.424346	0.181542	0.201462
TRITD1Av1G026390	TRITD1Av1G026390.1;TRITD1Av1G026390.2	chr1A	RNA polymerase III subunit RPC82 domain containing protein, expressed [Triticum aestivum];DNA-directed RNA polymerase III subunit RPC3 [Aegilops tauschii subsp. tauschii]	0.0001	0.0001	0.0001	0.0001	0.0001	0.0001	0.0001	0.0001
TRITD1Av1G026430	TRITD1Av1G026430.1	chr1A	predicted protein [Hordeum vulgare subsp. vulgare]	0.044734	0.050174	0.059824	0.0001	0.0001	0.057834	0.035955	0.131315
TRITD1Av1G026530	TRITD1Av1G026530.1	chr1A	predicted protein [Hordeum vulgare subsp. vulgare]	1.57949	1.27934	1.26085	0.619032	1.95998	0.535687	1.87795	1.4176
TRITD1Av1G026640	TRITD1Av1G026640.1;TRITD1Av1G026640.2;TRITD1Av1G026640.3;TRITD1Av1G026640.4;TRITD1Av1G026640.5;TRITD1Av1G026640.6;TRITD1Av1G026640.7;TRITD1Av1G026640.8;TRITD1Av1G026640.9	chr1A	Formin-like protein 6 [Triticum urartu];formin-like protein 6 isoform X1 [Aegilops tauschii subsp. tauschii]	3.7326	0.0158541	4.20522	0.0293983	5.20309	0.0796107	3.77134	0.0433713
TRITD1Av1G026730	TRITD1Av1G026730.1;TRITD1Av1G026730.2;TRITD1Av1G026730.3;TRITD1Av1G026730.4;TRITD1Av1G026730.5;TRITD1Av1G026730.6;TRITD1Av1G026730.7;TRITD1Av1G026730.8	chr1A	triose phosphate/phosphate translocator, chloroplastic-like isoform X2 [Aegilops tauschii subsp. tauschii];triose phosphate/phosphate translocator, chloroplastic-like isoform X1 [Aegilops tauschii subsp. tauschii];Triose phosphate/phosphate translocator TPT, chloroplastic [Triticum urartu]	4.62322	16.3588	4.85304	13.7598	5.98086	19.1221	4.28262	17.3012
TRITD1Av1G026740	TRITD1Av1G026740.1;TRITD1Av1G026740.2;TRITD1Av1G026740.3;TRITD1Av1G026740.4;TRITD1Av1G026740.5	chr1A	B3 domain-containing protein Os01g0234100-like isoform X1 [Aegilops tauschii subsp. tauschii];B3 domain-containing protein Os01g0234100-like isoform X2 [Aegilops tauschii subsp. tauschii];B3 domain-containing protein Os01g0234100-like isoform X3 [Aegilops tauschii subsp. tauschii]	6.93129	1.7495	7.91195	4.21874	8.43292	2.08863	7.34135	4.42504
TRITD1Av1G026750	TRITD1Av1G026750.1	chr1A	transmembrane protein 234 homolog [Aegilops tauschii subsp. tauschii]	0.072279	0.0001	0.0001	0.0001	0.0001	0.0001	0.07808	0.0001
TRITD1Av1G026770	TRITD1Av1G026770.1;TRITD1Av1G026770.2;TRITD1Av1G026770.3;TRITD1Av1G026770.4;TRITD1Av1G026770.5;TRITD1Av1G026770.6	chr1A	hypothetical protein TRIUR3_13475 [Triticum urartu];predicted protein [Hordeum vulgare subsp. vulgare];uncharacterized protein At1g04910 [Aegilops tauschii subsp. tauschii]	10.9107	2.47675	10.9645	2.28513	11.026	2.03033	11.1363	2.90764
TRITD1Av1G026810	TRITD1Av1G026810.1;TRITD1Av1G026810.2;TRITD1Av1G026810.3;TRITD1Av1G026810.4;TRITD1Av1G026810.5	chr1A	Nitrogen regulatory protein P-II-like protein [Triticum urartu];nitrogen regulatory protein P-II homolog [Aegilops tauschii subsp. tauschii]	7.65474	18.1007	7.84766	16.7406	5.82871	11.2872	9.44606	21.8991
TRITD1Av1G026820	TRITD1Av1G026820.1;TRITD1Av1G026820.2;TRITD1Av1G026820.3	chr1A	transcription factor MYB30-like [Aegilops tauschii subsp. tauschii];R2R3 Myb-like protein [Triticum aestivum]	0.0001	0.0001	0.0303668	0.0238549	0.0678932	0.0453355	0.0001	0.249762
TRITD1Av1G026900	TRITD1Av1G026900.1	chr1A	hypothetical protein TRIUR3_23492 [Triticum urartu]	0.0001	0.0001	0.0001	0.0001	0.0001	0.0001	0.0001	0.0001
TRITD1Av1G026910	TRITD1Av1G026910.1;TRITD1Av1G026910.2;TRITD1Av1G026910.3;TRITD1Av1G026910.4;TRITD1Av1G026910.5;TRITD1Av1G026910.6	chr1A	ultraviolet-B receptor UVR8 [Aegilops tauschii subsp. tauschii]	3.97041	7.33381	5.21317	14.7395	4.54495	8.5605	6.06182	13.4629
TRITD1Av1G026960	TRITD1Av1G026960.1	chr1A	putative disease resistance protein At1g58400 [Aegilops tauschii subsp. tauschii]	0.025001	7.19226	0.055251	7.05782	0.1456	3.56018	0.184443	3.91306
TRITD1Av1G026980	TRITD1Av1G026980.1	chr1A	putative disease resistance protein At1g58400 [Aegilops tauschii subsp. tauschii]	0.0001	1.50299	0.0001	1.55189	0.0001	0.795367	0.0001	0.805543
TRITD1Av1G026990	TRITD1Av1G026990.1	chr1A	putative disease resistance protein At1g58400 [Aegilops tauschii subsp. tauschii]	0.0001	0.281273	0.0001	0.119008	0.0001	0.082574	0.0001	0.390972
TRITD1Av1G027040	TRITD1Av1G027040.1	chr1A	cytochrome P450 76C3-like [Aegilops tauschii subsp. tauschii]	31.2856	1.38138	22.8693	3.53301	42.1458	3.51901	28.479	2.16919
TRITD1Av1G027050	TRITD1Av1G027050.1	chr1A	hypothetical protein TRIUR3_22661 [Triticum urartu]	0.096566	0.425407	0.404464	0.726778	0.0001	0.307213	0.148131	1.52969
TRITD1Av1G027140	TRITD1Av1G027140.1;TRITD1Av1G027140.2	chr1A	hypothetical protein TRIUR3_30853 [Triticum urartu]	5.63596	33.3535	7.54227	27.72	6.69605	47.4264	9.29422	45.0298
TRITD1Av1G027190	TRITD1Av1G027190.1	chr1A	GDSL esterase/lipase At1g09390-like [Aegilops tauschii subsp. tauschii]	0.127349	0.0001	0.162568	0.0001	0.029892	0.0001	0.025972	0.0001
TRITD1Av1G027220	TRITD1Av1G027220.1;TRITD1Av1G027220.2;TRITD1Av1G027220.3;TRITD1Av1G027220.4	chr1A	GSK-like kinase [Triticum aestivum];Glycogen synthase kinase-3-like protein MsK-3 [Triticum urartu];GSK-like kinase 1A [Triticum aestivum]	29.5291	33.2502	31.807	45.8967	34.4689	23.4544	32.1373	34.4807
TRITD1Av1G027250	TRITD1Av1G027250.1	chr1A	uncharacterized protein LOC100824808 [Brachypodium distachyon]	1.38174	1.46733	1.58162	1.38921	1.66713	1.3645	1.05387	1.5105
TRITD1Av1G027260	TRITD1Av1G027260.1;TRITD1Av1G027260.2	chr1A	uncharacterized protein LOC109752419 [Aegilops tauschii subsp. tauschii]	0.026315	0.0001	0.073081	0.086815	0.002056	0.0001	0.0001	0.068967
TRITD1Av1G027370	TRITD1Av1G027370.1	chr1A	uncharacterized protein LOC109752420 [Aegilops tauschii subsp. tauschii]	0.592173	0.0001	0.809144	0.0001	0.694589	0.0001	0.543518	0.0001
TRITD1Av1G027420	TRITD1Av1G027420.1;TRITD1Av1G027420.2;TRITD1Av1G027420.3	chr1A	probable protein phosphatase 2C 47 [Aegilops tauschii subsp. tauschii];putative protein phosphatase 2C 47 [Triticum urartu]	8.05813	17.4996	9.37322	16.9847	6.87938	14.994	7.47944	16.4181
TRITD1Av1G027440	TRITD1Av1G027440.1;TRITD1Av1G027440.2	chr1A	putative RNA polymerase II subunit B1 CTD phosphatase RPAP2 homolog [Aegilops tauschii subsp. tauschii]	0.300962	0.59542	0.368502	0.635213	0.354474	0.849028	0.333694	0.776874
TRITD1Av1G027510	TRITD1Av1G027510.1;TRITD1Av1G027510.2;TRITD1Av1G027510.3	chr1A	peroxidase 2-like [Aegilops tauschii subsp. tauschii]	6.22105	1.4499	8.0594	2.38996	5.56344	1.32511	6.50817	2.91657
TRITD1Av1G027640	TRITD1Av1G027640.1	chr1A	auxin transporter-like protein 3 [Aegilops tauschii subsp. tauschii]	0.07091	0.0001	0.019189	0.0001	0.0001	0.0001	0.0001	0.0001
TRITD1Av1G027710	TRITD1Av1G027710.1	chr1A	Peroxidase 2 [Triticum urartu]	0.0001	0.0001	0.0001	0.0001	0.0001	0.0001	0.0001	0.0001
TRITD1Av1G027720	TRITD1Av1G027720.1;TRITD1Av1G027720.2	chr1A	Peroxidase 2 [Triticum urartu]	0.0001	0.0001	0.029497	0.0001	0.0602392	0.0001	0.0001	0.0001
TRITD1Av1G027760	TRITD1Av1G027760.1	chr1A	Peroxidase 2 [Triticum urartu]	0.0001	0.0001	0.0001	0.0001	0.0001	0.0001	0.0001	0.0001
TRITD1Av1G027770	TRITD1Av1G027770.1	chr1A	Peroxidase 2 [Triticum urartu]	0.0001	0.0001	0.0001	0.0001	0.0001	0.0001	0.0001	0.0001
TRITD1Av1G027780	TRITD1Av1G027780.1;TRITD1Av1G027780.2;TRITD1Av1G027780.3;TRITD1Av1G027780.4	chr1A	Peroxidase 2 [Triticum urartu];peroxidase 5-like [Aegilops tauschii subsp. tauschii]	1.22979	0.0001	1.94918	0.0001	1.12223	0.0001	1.45131	0.0001
TRITD1Av1G027810	TRITD1Av1G027810.1	chr1A	peroxidase 5-like [Aegilops tauschii subsp. tauschii]	0.0001	0.02047	0.0001	1.64828	0.0001	0.0001	0.0001	3.16155
TRITD1Av1G027820	TRITD1Av1G027820.1	chr1A	hypothetical protein TRIUR3_18277 [Triticum urartu]	0.211881	0.0001	0.383847	0.0001	0.431922	0.064631	0.274132	0.088761
TRITD1Av1G027830	TRITD1Av1G027830.1	chr1A	TPR repeat-containing thioredoxin TDX G	0.489063	0.111482	1.81675	0.370283	0.628726	0.199643	0.375434	0.49552
TRITD1Av1G027840	TRITD1Av1G027840.1;TRITD1Av1G027840.2;TRITD1Av1G027840.3	chr1A	peroxidase 5-like [Aegilops tauschii subsp. tauschii];Peroxidase 5 [Triticum urartu]	0.0001	0.0001	0.0001	0.225499	0.0001	0.0001	0.0001	1.18588
TRITD1Av1G027910	TRITD1Av1G027910.1	chr1A	Peroxidase 5 [Triticum urartu]	0.0001	0.0001	0.0001	0.13207	0.0001	0.0001	0.0001	1.50086
TRITD1Av1G027940	TRITD1Av1G027940.1;TRITD1Av1G027940.2;TRITD1Av1G027940.3;TRITD1Av1G027940.4;TRITD1Av1G027940.5	chr1A	hypothetical protein TRIUR3_18980 [Triticum urartu];uncharacterized protein LOC109773049 [Aegilops tauschii subsp. tauschii]	3.53944	5.54327	3.43561	5.25526	3.55693	7.6244	3.80724	7.86186
TRITD1Av1G028050	TRITD1Av1G028050.1;TRITD1Av1G028050.2;TRITD1Av1G028050.3;TRITD1Av1G028050.4	chr1A	putative glutathione S-transferase GSTF1 [Triticum urartu]	126.756	40.3573	173.852	132.453	119.661	47.1644	192.299	357.875
TRITD1Av1G028060	TRITD1Av1G028060.1	chr1A	putative glutathione S-transferase GSTF1 [Triticum urartu]	12.8225	0.066549	14.6135	0.0001	9.60097	0.148616	12.7586	0.0001
TRITD1Av1G028070	TRITD1Av1G028070.1	chr1A	Lecithin-cholesterol acyltransferase-like 1 [Triticum urartu]	0.061299	0.0001	0.093097	0.0001	0.0001	0.0001	0.0001	0.0001
TRITD1Av1G028240	TRITD1Av1G028240.1	chr1A	Lecithin-cholesterol acyltransferase-like 1 [Triticum urartu]	0.0001	0.0001	0.0001	0.0001	0.0001	0.0001	0.0001	0.0001
TRITD1Av1G028250	TRITD1Av1G028250.1	chr1A	Lecithin-cholesterol acyltransferase-like 1 [Triticum urartu]	0.0001	0.0001	0.0001	0.0001	0.0001	0.0001	0.0001	0.0001
TRITD1Av1G028270	TRITD1Av1G028270.1	chr1A	peroxidase 5-like [Aegilops tauschii subsp. tauschii]	0.764114	0.032418	0.644448	0.0001	0.832317	0.0001	0.456579	0.035286
TRITD1Av1G028410	TRITD1Av1G028410.1;TRITD1Av1G028410.2	chr1A	Peroxidase 5 [Triticum urartu];peroxidase 5-like [Aegilops tauschii subsp. tauschii]	0.0979209	0.0404127	0.0655475	0.0331342	0.0001	0.0001	0.0001	0.0236615
TRITD1Av1G028470	TRITD1Av1G028470.1	chr1A	protein ROOT PRIMORDIUM DEFECTIVE 1-like [Aegilops tauschii subsp. tauschii]	0.273516	0.114083	0.669314	0.354992	0.575559	0.076272	0.456155	0.437853
TRITD1Av1G028550	TRITD1Av1G028550.1;TRITD1Av1G028550.2;TRITD1Av1G028550.3;TRITD1Av1G028550.4;TRITD1Av1G028550.5;TRITD1Av1G028550.6	chr1A	Pto-interacting protein 1 [Triticum urartu]	49.2088	49.935	47.8268	93.3988	53.3436	45.2876	42.9781	76.0397
TRITD1Av1G028560	TRITD1Av1G028560.1	chr1A	tropomyosin-like [Aegilops tauschii subsp. tauschii]	4.85141	20.2145	5.3003	33.2602	5.20096	21.9156	4.2374	21.1571
TRITD1Av1G028650	TRITD1Av1G028650.1;TRITD1Av1G028650.2;TRITD1Av1G028650.3;TRITD1Av1G028650.4	chr1A	LOW QUALITY PROTEIN: hypothetical protein SETIT_3G212100v2 [Setaria italica];unnamed protein product, partial [Vitis vinifera];Histone H4 [Triticum urartu];hypothetical protein BRADI_5g19358v3, partial [Brachypodium distachyon]	7.76587	0.222962	9.43413	0.901453	7.01445	0.301374	8.56212	1.11584
TRITD1Av1G028760	TRITD1Av1G028760.1	chr1A	Germin-like protein 5-1 [Triticum urartu]	0.332516	0.0001	0.412175	0.0001	0.407658	0.0001	0.376107	0.0001
TRITD1Av1G028820	TRITD1Av1G028820.1;TRITD1Av1G028820.2	chr1A	actin cytoskeleton-regulatory complex protein pan1-like [Aegilops tauschii subsp. tauschii]	3.0081	0.822475	2.00195	0.940627	2.40168	0.93809	2.16094	1.52302
TRITD1Av1G028830	TRITD1Av1G028830.1;TRITD1Av1G028830.2;TRITD1Av1G028830.3;TRITD1Av1G028830.4;TRITD1Av1G028830.5;TRITD1Av1G028830.6;TRITD1Av1G028830.7;TRITD1Av1G028830.8	chr1A	hypothetical protein TRIUR3_12822 [Triticum urartu];uncharacterized protein LOC109739427 [Aegilops tauschii subsp. tauschii]	4.61553	3.05249	5.59536	3.31743	5.15938	2.75903	4.68159	3.2951
TRITD1Av1G028840	TRITD1Av1G028840.1;TRITD1Av1G028840.2	chr1A	uncharacterized protein LOC109772577 isoform X1 [Aegilops tauschii subsp. tauschii];uncharacterized protein LOC109772577 isoform X2 [Aegilops tauschii subsp. tauschii]	4.96942	2.99216	5.95638	3.22568	5.15295	3.3469	5.08161	3.97273
TRITD1Av1G028860	TRITD1Av1G028860.1	chr1A	BTB/POZ and MATH domain-containing protein 1-like [Aegilops tauschii subsp. tauschii]	0.0001	0.0001	0.0001	0.0001	0.0001	0.0001	0.0001	0.0001
TRITD1Av1G028970	TRITD1Av1G028970.1;TRITD1Av1G028970.2;TRITD1Av1G028970.3;TRITD1Av1G028970.4;TRITD1Av1G028970.5;TRITD1Av1G028970.6;TRITD1Av1G028970.7;TRITD1Av1G028970.8;TRITD1Av1G028970.9	chr1A	CBL-interacting protein kinase 17 [Triticum urartu];CBL-interacting protein kinase 17 [Triticum aestivum];CBL-interacting protein kinase 17-like [Aegilops tauschii subsp. tauschii]	2.72605	9.92127	3.41454	35.8323	3.00664	11.2155	3.55651	8.68477
TRITD1Av1G029130	TRITD1Av1G029130.1;TRITD1Av1G029130.2	chr1A	CBL-interacting protein kinase 17 [Hordeum vulgare subsp. spontaneum]	19.4486	59.3022	21.8841	192.968	22.1823	55.8746	20.7374	61.1395
TRITD1Av1G029170	TRITD1Av1G029170.1	chr1A	unnamed protein product [Triticum aestivum]	0.0001	0.273948	0.048738	0.028186	0.038144	0.091285	0.058447	0.0001
TRITD1Av1G029260	TRITD1Av1G029260.1	chr1A	hypothetical protein TRIUR3_20521 [Triticum urartu]	0.0001	0.0001	0.0001	0.0001	0.0001	0.0001	0.0001	0.0001
TRITD1Av1G029350	TRITD1Av1G029350.1;TRITD1Av1G029350.2;TRITD1Av1G029350.3;TRITD1Av1G029350.4;TRITD1Av1G029350.5;TRITD1Av1G029350.6;TRITD1Av1G029350.7;TRITD1Av1G029350.8;TRITD1Av1G029350.9	chr1A	acyl transferase 4-like [Aegilops tauschii subsp. tauschii];predicted protein, partial [Hordeum vulgare subsp. vulgare]	0.0446522	0.444396	0.0845607	1.14445	0.22773	0.418856	0.147802	0.746182
TRITD1Av1G029450	TRITD1Av1G029450.1;TRITD1Av1G029450.2;TRITD1Av1G029450.3;TRITD1Av1G029450.4;TRITD1Av1G029450.5;TRITD1Av1G029450.6;TRITD1Av1G029450.7;TRITD1Av1G029450.10;TRITD1Av1G029450.8;TRITD1Av1G029450.9;TRITD1Av1G029450.11;TRITD1Av1G029450.12;TRITD1Av1G029450.13;TRITD1Av1G029450.14;TRITD1Av1G029450.15;TRITD1Av1G029450.16;TRITD1Av1G029450.17;TRITD1Av1G029450.18;TRITD1Av1G029450.19;TRITD1Av1G029450.20;TRITD1Av…	chr1A	ABCB1, partial [Triticum polonicum];ABC transporter B family member 11 [Triticum urartu]	14.4345	49.9051	14.1787	36.4685	16.8345	33.4965	15.8866	37.4875
TRITD1Av1G029490	TRITD1Av1G029490.1;TRITD1Av1G029490.2	chr1A	hypothetical protein TRIUR3_25925 [Triticum urartu]	21.3217	95.3137	22.0853	86.0542	23.0482	85.2257	21.5611	65.9457
TRITD1Av1G029530	TRITD1Av1G029530.1;TRITD1Av1G029530.2;TRITD1Av1G029530.3	chr1A	Reticulon-like protein B1 [Triticum urartu]	0.0001	0.0001	0.0001	0.0001	0.0480869	0.0001	0.0001	0.0001
TRITD1Av1G029550	TRITD1Av1G029550.1	chr1A	hypothetical protein TRIUR3_08372 [Triticum urartu]	3.6268	0.0001	5.08389	0.0001	4.7006	0.0001	3.9442	0.0001
TRITD1Av1G029560	TRITD1Av1G029560.1	chr1A	uncharacterized protein LOC109777429 [Aegilops tauschii subsp. tauschii]	3.0395	0.0001	4.799	0.0001	3.43489	0.0001	3.62651	0.0001
TRITD1Av1G029580	TRITD1Av1G029580.1	chr1A	hypothetical protein TRIUR3_08373 [Triticum urartu]	3.83464	0.0001	5.16129	0.103572	4.75775	0.0001	4.53311	0.0001
TRITD1Av1G029590	TRITD1Av1G029590.1	chr1A	BTB/POZ domain-containing protein At5g66560-like [Aegilops tauschii subsp. tauschii]	0.0001	0.0001	0.0001	0.0001	0.0001	0.0001	0.0001	0.0001
TRITD1Av1G029720	TRITD1Av1G029720.1	chr1A	LRR receptor-like serine/threonine-protein kinase EFR [Triticum urartu]	0.0001	0.0001	0.0001	0.0001	0.0001	0.0001	0.0001	0.0001
TRITD1Av1G029730	TRITD1Av1G029730.1	chr1A	unnamed protein product [Triticum aestivum]	0.0001	0.0001	0.0001	0.0001	0.0001	0.0001	0.0001	0.0001
TRITD1Av1G029760	TRITD1Av1G029760.1;TRITD1Av1G029760.2	chr1A	auxin-responsive protein IAA8-like [Aegilops tauschii subsp. tauschii]	1.00052	8.70466	0.922693	9.23485	0.681982	11.1044	1.21713	6.24252
TRITD1Av1G029770	TRITD1Av1G029770.1;TRITD1Av1G029770.2	chr1A	Chromatin structure-remodeling complex protein BSH [Triticum urartu]	15.047	8.82858	11.8959	9.31153	13.6446	7.02301	11.0626	6.50701
TRITD1Av1G029850	TRITD1Av1G029850.1	chr1A	Chitinase 10 [Triticum urartu]	0.199773	0.0001	0.034578	0.0001	0.317115	0.0001	0.153946	0.0001
TRITD1Av1G029860	TRITD1Av1G029860.1	chr1A	hypothetical protein TRIUR3_26192 [Triticum urartu]	0.390876	0.0001	0.192794	0.0001	0.287956	0.0001	0.346378	0.0001
TRITD1Av1G029870	TRITD1Av1G029870.1;TRITD1Av1G029870.2	chr1A	predicted protein [Hordeum vulgare subsp. vulgare]	3.05182	4.48062	2.96776	3.98871	2.52296	2.33728	2.25963	11.3781
TRITD1Av1G029890	TRITD1Av1G029890.1;TRITD1Av1G029890.2;TRITD1Av1G029890.3;TRITD1Av1G029890.4;TRITD1Av1G029890.5;TRITD1Av1G029890.6;TRITD1Av1G029890.7	chr1A	Aspartic proteinase [Triticum urartu]	20.1784	151.107	19.4663	128.192	20.7715	127.089	17.8832	117.735
TRITD1Av1G030060	TRITD1Av1G030060.1	chr1A	predicted protein [Hordeum vulgare subsp. vulgare]	4.33464	0.200293	4.99121	3.41472	5.0054	1.14791	4.46636	0.529316
TRITD1Av1G030230	TRITD1Av1G030230.1;TRITD1Av1G030230.2;TRITD1Av1G030230.3	chr1A	transcription factor LAF1-like [Aegilops tauschii subsp. tauschii]	1.80316	0.0001	2.56186	0.0001	2.48914	0.0001	2.11487	0.0001
TRITD1Av1G030400	TRITD1Av1G030400.1;TRITD1Av1G030400.2;TRITD1Av1G030400.3;TRITD1Av1G030400.4	chr1A	uncharacterized protein LOC109774415 [Aegilops tauschii subsp. tauschii];hypothetical protein TRIUR3_24239 [Triticum urartu]	0.130546	1.25238	0.198973	3.8072	0.4113	1.52611	0.063291	2.4067
TRITD1Av1G030500	TRITD1Av1G030500.1;TRITD1Av1G030500.2;TRITD1Av1G030500.3	chr1A	RNA-binding protein 8A [Aegilops tauschii subsp. tauschii]	46.9787	17.2179	47.0923	15.4208	40.2869	12.9833	41.1952	16.5543
TRITD1Av1G030510	TRITD1Av1G030510.1;TRITD1Av1G030510.2;TRITD1Av1G030510.3	chr1A	uncharacterized protein LOC109774413 isoform X1 [Aegilops tauschii subsp. tauschii]	2.48549	16.0916	3.23677	24.2082	2.73359	13.1935	3.1154	11.7564
TRITD1Av1G030670	TRITD1Av1G030670.1	chr1A	hypothetical protein TRIUR3_33181 [Triticum urartu]	0.0001	0.0001	0.0001	0.0001	0.0001	0.0001	0.0001	0.0001
TRITD1Av1G030750	TRITD1Av1G030750.1	chr1A	uncharacterized protein LOC112270745 [Brachypodium distachyon]	0.0001	0.0001	0.0001	0.0001	0.0001	0.0001	0.0001	0.0001
TRITD1Av1G030770	TRITD1Av1G030770.1	chr1A	benzyl alcohol O-benzoyltransferase-like [Aegilops tauschii subsp. tauschii]	0.0001	0.0001	0.0001	0.0001	0.0001	0.0001	0.060209	0.0001
TRITD1Av1G031110	TRITD1Av1G031110.1	chr1A	benzyl alcohol O-benzoyltransferase-like [Aegilops tauschii subsp. tauschii]	0.0001	0.157223	0.0001	0.0001	0.0001	0.0001	0.0001	0.1418
TRITD1Av1G031120	TRITD1Av1G031120.1;TRITD1Av1G031120.2;TRITD1Av1G031120.3	chr1A	uncharacterized protein LOC109774409 [Aegilops tauschii subsp. tauschii];hypothetical protein TRIUR3_16249 [Triticum urartu]	6.40473	2.48952	5.79733	1.66488	5.13793	2.59306	5.07359	1.7365
TRITD1Av1G031150	TRITD1Av1G031150.1;TRITD1Av1G031150.2;TRITD1Av1G031150.3	chr1A	putative E3 ubiquitin-protein ligase RF298 [Aegilops tauschii subsp. tauschii]	19.0491	12.1701	19.4973	14.7658	16.588	10.949	18.5448	15.0594
TRITD1Av1G031300	TRITD1Av1G031300.1	chr1A	transcription termination factor MTEF1, chloroplastic-like [Aegilops tauschii subsp. tauschii]	0.984088	3.35604	0.883348	1.95906	0.83208	5.61533	0.962039	2.64697
TRITD1Av1G031490	TRITD1Av1G031490.1;TRITD1Av1G031490.2;TRITD1Av1G031490.3	chr1A	phosphoglycerate mutase-like protein AT74H [Aegilops tauschii subsp. tauschii];hypothetical protein TRIUR3_28745 [Triticum urartu]	3.49002	2.99103	4.54824	5.9634	3.5349	2.25309	5.15552	5.54928
TRITD1Av1G031540	TRITD1Av1G031540.1	chr1A	hypothetical protein BRADI_2g36612v3 [Brachypodium distachyon]	0.0001	7.46693	0.180169	10.2301	0.0001	5.05021	0.0001	8.03165
TRITD1Av1G031570	TRITD1Av1G031570.1;TRITD1Av1G031570.2;TRITD1Av1G031570.3;TRITD1Av1G031570.4;TRITD1Av1G031570.5;TRITD1Av1G031570.6	chr1A	unnamed protein product [Triticum aestivum]	0.0001	0.0001	0.0001	0.0001	0.0001	0.0001	0.0001	0.0001
TRITD1Av1G031600	TRITD1Av1G031600.1	chr1A	hypothetical protein TRIUR3_11356 [Triticum urartu]	0.0001	22.3417	0.27966	30.801	0.10921	11.7295	0.085737	10.855
TRITD1Av1G031610	TRITD1Av1G031610.1	chr1A	uncharacterized protein LOC109733060 [Aegilops tauschii subsp. tauschii]	0.536802	3.65123	0.445874	7.02685	0.188979	4.72508	1.67135	7.70212
TRITD1Av1G031620	TRITD1Av1G031620.1;TRITD1Av1G031620.2;TRITD1Av1G031620.3;TRITD1Av1G031620.4	chr1A	replication protein A 70 kDa DNA-binding subunit C-like [Aegilops tauschii subsp. tauschii]	0.0786068	0.00592758	0.102745	0.0517189	0.0361343	0.0341782	0.094205	0.084693
TRITD1Av1G031780	TRITD1Av1G031780.1;TRITD1Av1G031780.2;TRITD1Av1G031780.3;TRITD1Av1G031780.4	chr1A	hypothetical protein TRIUR3_22371 [Triticum urartu];uncharacterized protein LOC109733070 [Aegilops tauschii subsp. tauschii]	2.96485	9.03776	3.04698	7.24279	2.50777	11.1205	4.23968	8.63845
TRITD1Av1G031790	TRITD1Av1G031790.1;TRITD1Av1G031790.2;TRITD1Av1G031790.3;TRITD1Av1G031790.4;TRITD1Av1G031790.5	chr1A	alanine aminotransferase 2 isoform X2 [Aegilops tauschii subsp. tauschii];alanine aminotransferase 2 isoform X1 [Aegilops tauschii subsp. tauschii]	312.072	90.2865	377.822	101.915	296.619	84.9729	387.754	116.609
TRITD1Av1G031850	TRITD1Av1G031850.1	chr1A	FBD-associated F-box protein At5g60610-like, partial [Aegilops tauschii subsp. tauschii]	1.30313	1.03436	0.892563	2.38441	0.927615	1.58808	1.33247	2.41443
TRITD1Av1G031920	TRITD1Av1G031920.1;TRITD1Av1G031920.2	chr1A	1-aminocyclopropane-1-carboxylate oxidase-like protein 3 [Triticum urartu];DIBOA-glucoside dioxygenase BX6-like [Aegilops tauschii subsp. tauschii]	1.04651	0.039977	1.13794	0.267489	0.651051	0.192675	1.14145	0.092908
TRITD1Av1G031930	TRITD1Av1G031930.1	chr1A	hypothetical protein TRIUR3_14801 [Triticum urartu]	1.44951	0.74126	1.87277	0.693785	1.66587	0.915771	1.69329	1.33433
TRITD1Av1G031960	TRITD1Av1G031960.1	chr1A	uncharacterized protein LOC109745781 [Aegilops tauschii subsp. tauschii]	0.0001	0.0001	0.0001	0.0001	0.0001	0.0001	0.0001	0.0001
TRITD1Av1G032310	TRITD1Av1G032310.1;TRITD1Av1G032310.2	chr1A	putative uncharacterized protein DDB_G0277003 [Aegilops tauschii subsp. tauschii];hypothetical protein TRIUR3_12594 [Triticum urartu]	2.74252	0.307452	1.34051	0.34527	2.38683	0.539271	2.06905	0.819087
TRITD1Av1G032320	TRITD1Av1G032320.1;TRITD1Av1G032320.2;TRITD1Av1G032320.3;TRITD1Av1G032320.4	chr1A	serine carboxypeptidase 2 [Aegilops tauschii subsp. tauschii];Serine carboxypeptidase 2 [Triticum urartu]	4.37471	17.4882	6.6762	14.8303	0.986435	7.1803	6.49025	6.58813
TRITD1Av1G032340	TRITD1Av1G032340.1;TRITD1Av1G032340.2;TRITD1Av1G032340.3;TRITD1Av1G032340.4;TRITD1Av1G032340.5	chr1A	uncharacterized protein LOC109746720 [Aegilops tauschii subsp. tauschii]	9.82583	192.817	9.66081	106.67	11.822	308.872	12.1212	127.208
TRITD1Av1G032420	TRITD1Av1G032420.1	chr1A	predicted protein [Hordeum vulgare subsp. vulgare]	0.0001	0.0001	0.0001	0.0001	0.0001	0.0001	0.0001	0.0001
TRITD1Av1G032550	TRITD1Av1G032550.1;TRITD1Av1G032550.2;TRITD1Av1G032550.3;TRITD1Av1G032550.4;TRITD1Av1G032550.5;TRITD1Av1G032550.6;TRITD1Av1G032550.7;TRITD1Av1G032550.8;TRITD1Av1G032550.9	chr1A	Os05g0143500 [Oryza sativa Japonica Group];mitogen-activated protein kinase 2 [Triticum aestivum];mitogen-activated protein kinase 14 [Aegilops tauschii subsp. tauschii];Mitogen-activated protein kinase 14 [Triticum urartu]	23.4143	21.3943	20.9198	22.4935	22.5791	20.487	19.3662	12.5364
TRITD1Av1G032560	TRITD1Av1G032560.1;TRITD1Av1G032560.2;TRITD1Av1G032560.3;TRITD1Av1G032560.4	chr1A	hypothetical protein TRIUR3_00872 [Triticum urartu]	32.4299	22.4369	30.2097	20.1335	31.98	19.8414	26.365	17.5005
TRITD1Av1G032580	TRITD1Av1G032580.1	chr1A	Subtilisin-chymotrypsin inhibitor-2A [Triticum urartu]	0.0001	0.0001	0.102683	0.0001	0.110906	0.116932	0.0001	0.190154
TRITD1Av1G032590	TRITD1Av1G032590.1;TRITD1Av1G032590.2;TRITD1Av1G032590.3;TRITD1Av1G032590.4;TRITD1Av1G032590.5	chr1A	LEC14B homolog [Aegilops tauschii subsp. tauschii];LEC14B protein [Triticum urartu]	10.569	24.334	11.7104	19.2374	11.7354	23.6175	10.8733	17.8669
TRITD1Av1G032600	TRITD1Av1G032600.1;TRITD1Av1G032600.2;TRITD1Av1G032600.3;TRITD1Av1G032600.4;TRITD1Av1G032600.5;TRITD1Av1G032600.6;TRITD1Av1G032600.7;TRITD1Av1G032600.8;TRITD1Av1G032600.9;TRITD1Av1G032600.10;TRITD1Av1G032600.11;TRITD1Av1G032600.12	chr1A	putative membrane-bound O-acyltransferase C24H6.01c [Aegilops tauschii subsp. tauschii];hypothetical protein TRIUR3_00876 [Triticum urartu]	7.37189	5.0968	7.48094	3.38109	8.24925	4.30525	8.04091	5.40572
TRITD1Av1G032630	TRITD1Av1G032630.1;TRITD1Av1G032630.2	chr1A	hypothetical protein TRIUR3_00878 [Triticum urartu]	0.229475	0.0001	0.29137	0.0001	0.365978	0.0001	0.147244	0.0001
TRITD1Av1G032640	TRITD1Av1G032640.1	chr1A	non-specific lipid-transfer protein-like protein At2g13820 [Aegilops tauschii subsp. tauschii]	0.0001	0.0001	0.0001	0.0001	0.0001	0.0001	0.0001	0.0001
TRITD1Av1G032650	TRITD1Av1G032650.1;TRITD1Av1G032650.2;TRITD1Av1G032650.3	chr1A	predicted protein [Hordeum vulgare subsp. vulgare];hypothetical protein TRIUR3_00879 [Triticum urartu]	1.07498	0.918703	0.75522	1.31991	0.708937	1.0488	0.764576	1.00445
TRITD1Av1G032800	TRITD1Av1G032800.1;TRITD1Av1G032800.2;TRITD1Av1G032800.3;TRITD1Av1G032800.4	chr1A	Zinc finger CCCH domain-containing protein 4 [Triticum urartu];zinc finger CCCH domain-containing protein 4-like [Aegilops tauschii subsp. tauschii]	0.0832147	0.0001	0.168306	0.0001	0.179216	0.0001	0.164111	0.0101039
TRITD1Av1G032930	TRITD1Av1G032930.1;TRITD1Av1G032930.2	chr1A	zinc finger CCCH domain-containing protein 4-like [Aegilops tauschii subsp. tauschii]	1.70156	0.0114029	1.37022	0.0838311	1.9576	0.0822948	1.62773	0.0247967
TRITD1Av1G032960	TRITD1Av1G032960.1	chr1A	uncharacterized protein LOC109738195 [Aegilops tauschii subsp. tauschii]	0.410887	0.261316	0.878217	0.702727	0.84732	0.476956	0.57491	1.60103
TRITD1Av1G033000	TRITD1Av1G033000.1	chr1A	hypothetical protein TRIUR3_11241 [Triticum urartu]	0.0001	0.036395	0.0001	0.0001	0.0001	0.0001	0.0001	0.0001
TRITD1Av1G033050	TRITD1Av1G033050.1;TRITD1Av1G033050.2;TRITD1Av1G033050.3;TRITD1Av1G033050.4;TRITD1Av1G033050.5;TRITD1Av1G033050.6;TRITD1Av1G033050.7;TRITD1Av1G033050.8;TRITD1Av1G033050.9;TRITD1Av1G033050.10;TRITD1Av1G033050.11;TRITD1Av1G033050.12;TRITD1Av1G033050.13;TRITD1Av1G033050.14;TRITD1Av1G033050.15;TRITD1Av1G033050.16;TRITD1Av1G033050.17	chr1A	Lysosomal alpha-mannosidase [Triticum urartu];alpha-mannosidase-like [Aegilops tauschii subsp. tauschii]	5.38816	13.6144	2.04904	4.20909	5.03334	6.15358	2.44974	4.33467
TRITD1Av1G033280	TRITD1Av1G033280.1	chr1A	hypothetical protein TRIUR3_19066 [Triticum urartu]	0.481699	0.652351	0.820149	1.19092	0.302722	0.664379	0.704872	1.47239
TRITD1Av1G033470	TRITD1Av1G033470.1	chr1A	unnamed protein product [Triticum aestivum]	0.0001	0.0001	0.0001	0.0001	0.0001	0.0001	0.0001	0.0001
TRITD1Av1G033600	TRITD1Av1G033600.1	chr1A	uncharacterized protein LOC109753938 [Aegilops tauschii subsp. tauschii]	0.0001	0.0001	0.0001	0.0001	0.0001	0.0001	0.0001	0.0001
TRITD1Av1G033610	TRITD1Av1G033610.1;TRITD1Av1G033610.2;TRITD1Av1G033610.3;TRITD1Av1G033610.4;TRITD1Av1G033610.5;TRITD1Av1G033610.6;TRITD1Av1G033610.7;TRITD1Av1G033610.8	chr1A	Transcription regulatory protein SNF2 [Triticum urartu];probable ATP-dependent DNA helicase CHR12 [Aegilops tauschii subsp. tauschii]	6.11095	12.3798	7.57646	15.2679	7.1372	10.4973	6.92458	13.4751
TRITD1Av1G033730	TRITD1Av1G033730.1;TRITD1Av1G033730.2;TRITD1Av1G033730.3;TRITD1Av1G033730.4;TRITD1Av1G033730.5;TRITD1Av1G033730.6;TRITD1Av1G033730.7;TRITD1Av1G033730.8;TRITD1Av1G033730.9;TRITD1Av1G033730.10;TRITD1Av1G033730.11	chr1A	Serine/threonine-protein phosphatase BSL1-like protein [Triticum urartu];serine/threonine-protein phosphatase BSL1 homolog isoform X1 [Aegilops tauschii subsp. tauschii];serine/threonine-protein phosphatase BSL1 homolog isoform X2 [Aegilops tauschii subsp. tauschii]	9.82576	11.0185	9.56509	11.75	10.0472	8.81882	7.8499	10.8515
TRITD1Av1G033850	TRITD1Av1G033850.1;TRITD1Av1G033850.2;TRITD1Av1G033850.3;TRITD1Av1G033850.4	chr1A	probable E3 ubiquitin-protein ligase XBOS34 [Aegilops tauschii subsp. tauschii]	32.3669	47.4793	29.785	50.0662	32.132	40.1816	27.6944	35.6002
TRITD1Av1G033870	TRITD1Av1G033870.1;TRITD1Av1G033870.2;TRITD1Av1G033870.3;TRITD1Av1G033870.4;TRITD1Av1G033870.5	chr1A	DNA repair helicase UVH6 [Triticum urartu];DNA repair helicase XPD [Aegilops tauschii subsp. tauschii]	5.11	2.52311	6.15104	2.83852	5.97836	2.22236	5.10844	2.83626
TRITD1Av1G033930	TRITD1Av1G033930.1	chr1A	Agmatine coumaroyltransferase-1 [Triticum urartu]	0.0001	0.0001	0.062752	0.15451	0.0001	0.0001	0.0001	0.997959
TRITD1Av1G034060	TRITD1Av1G034060.1;TRITD1Av1G034060.2;TRITD1Av1G034060.3;TRITD1Av1G034060.4	chr1A	Agmatine coumaroyltransferase-1 [Triticum urartu]	0.0001	0.0001	0.0797902	0.0409737	0.0001	0.0001	0.0240119	0.0758978
TRITD1Av1G034220	TRITD1Av1G034220.1;TRITD1Av1G034220.2;TRITD1Av1G034220.3;TRITD1Av1G034220.4;TRITD1Av1G034220.5	chr1A	probable sucrose-phosphatase 3 isoform X1 [Aegilops tauschii subsp. tauschii];probable sucrose-phosphatase 3 isoform X3 [Aegilops tauschii subsp. tauschii];probable sucrose-phosphatase 3 isoform X2 [Aegilops tauschii subsp. tauschii];putative sucrose-phosphatase 3 [Triticum urartu]	0.503472	5.98676	0.583685	0.858337	0.7687	3.68279	0.34456	1.73229
TRITD1Av1G034230	TRITD1Av1G034230.1	chr1A	endoglucanase 20-like [Aegilops tauschii subsp. tauschii]	0.019816	0.0001	0.19268	0.0001	0.034816	0.0001	0.059752	0.0001
TRITD1Av1G034270	TRITD1Av1G034270.1	chr1A	syntaxin-132-like [Aegilops tauschii subsp. tauschii]	0.462447	0.50119	0.824679	0.672552	1.65027	0.418978	0.701187	0.76899
TRITD1Av1G034280	TRITD1Av1G034280.1;TRITD1Av1G034280.2;TRITD1Av1G034280.3;TRITD1Av1G034280.4;TRITD1Av1G034280.5	chr1A	hypothetical protein TRIUR3_09023 [Triticum urartu];uncharacterized protein LOC109762597 isoform X2 [Aegilops tauschii subsp. tauschii]	17.2942	27.4382	22.6283	29.2489	18.4513	22.0689	20.1323	23.0194
TRITD1Av1G034390	TRITD1Av1G034390.1	chr1A	uncharacterized protein LOC109738629 [Aegilops tauschii subsp. tauschii]	0.0001	0.0001	0.0001	0.0001	0.0001	0.0001	0.0001	0.0001
TRITD1Av1G034400	TRITD1Av1G034400.1	chr1A	hypothetical protein BRADI_3g08512v3, partial [Brachypodium distachyon]	0.036139	0.0001	0.0001	0.0001	0.0001	0.0001	0.036825	0.0001
TRITD1Av1G034680	TRITD1Av1G034680.1	chr1A	hypothetical protein TRIUR3_10488 [Triticum urartu]	0.0001	0.0001	0.0001	0.0001	0.0001	0.0001	0.0001	0.0001
TRITD1Av1G034810	TRITD1Av1G034810.1;TRITD1Av1G034810.2;TRITD1Av1G034810.3	chr1A	60S ribosomal protein L5-1 [Triticum urartu];uncharacterized protein LOC109749280 isoform X1 [Aegilops tauschii subsp. tauschii]	0.821701	0.745217	0.85813	0.839353	1.49231	0.849211	0.376577	0.769225
TRITD1Av1G034980	TRITD1Av1G034980.1;TRITD1Av1G034980.2;TRITD1Av1G034980.3;TRITD1Av1G034980.4;TRITD1Av1G034980.5;TRITD1Av1G034980.6;TRITD1Av1G034980.7	chr1A	hypothetical protein TRIUR3_18497 [Triticum urartu];predicted protein, partial [Hordeum vulgare subsp. vulgare];uncharacterized protein LOC109761235 [Aegilops tauschii subsp. tauschii];hypothetical protein TRIUR3_18498 [Triticum urartu]	6.36501	5.09897	6.18389	3.68354	6.51285	3.75338	6.09369	3.74621
TRITD1Av1G034990	TRITD1Av1G034990.1	chr1A	hypothetical protein TRIUR3_18499 [Triticum urartu]	0.586291	0.0001	0.22659	0.061343	0.870294	0.0001	0.756552	0.0001
TRITD1Av1G035040	TRITD1Av1G035040.1;TRITD1Av1G035040.2;TRITD1Av1G035040.3	chr1A	hypothetical protein TRIUR3_31406 [Triticum urartu];uncharacterized protein LOC109768733 [Aegilops tauschii subsp. tauschii];uncharacterized protein LOC109768729 [Aegilops tauschii subsp. tauschii]	3.37426	0.935702	3.84192	3.68295	3.17174	0.948811	4.71193	2.17895
TRITD1Av1G035100	TRITD1Av1G035100.1;TRITD1Av1G035100.2;TRITD1Av1G035100.3	chr1A	hypothetical protein TRIUR3_19024 [Triticum urartu]	1.95406	4.12401	2.30596	4.25722	1.92933	2.85272	2.4161	3.72099
TRITD1Av1G035120	TRITD1Av1G035120.1;TRITD1Av1G035120.2;TRITD1Av1G035120.3;TRITD1Av1G035120.4;TRITD1Av1G035120.5;TRITD1Av1G035120.6	chr1A	1-aminocyclopropane-1-carboxylate oxidase-like [Aegilops tauschii subsp. tauschii];hypothetical protein TRIUR3_19025 [Triticum urartu]	1.69273	201.959	3.25842	212.789	1.78191	194.254	2.79326	225.455
TRITD1Av1G035170	TRITD1Av1G035170.1;TRITD1Av1G035170.2	chr1A	predicted protein [Hordeum vulgare subsp. vulgare]	1.43607	192.034	2.67637	157.471	2.06486	149.449	3.58704	294.449
TRITD1Av1G035200	TRITD1Av1G035200.1;TRITD1Av1G035200.2;TRITD1Av1G035200.3	chr1A	hypothetical protein TRIUR3_27200 [Triticum urartu];protein O-glucosyltransferase 1 [Aegilops tauschii subsp. tauschii]	0.198752	0.500661	0.242294	1.48086	0.247964	2.05007	0.0925171	1.17547
TRITD1Av1G035420	TRITD1Av1G035420.1;TRITD1Av1G035420.2;TRITD1Av1G035420.3;TRITD1Av1G035420.4;TRITD1Av1G035420.5;TRITD1Av1G035420.6;TRITD1Av1G035420.7;TRITD1Av1G035420.8;TRITD1Av1G035420.9	chr1A	Cullin-1 [Triticum urartu];cullin-1 isoform X1 [Aegilops tauschii subsp. tauschii]	66.5065	56.5869	55.8719	67.9175	71.8372	47.3701	52.7414	46.2249
TRITD1Av1G035440	TRITD1Av1G035440.1;TRITD1Av1G035440.2;TRITD1Av1G035440.3;TRITD1Av1G035440.4;TRITD1Av1G035440.5;TRITD1Av1G035440.6;TRITD1Av1G035440.7;TRITD1Av1G035440.8;TRITD1Av1G035440.9;TRITD1Av1G035440.10;TRITD1Av1G035440.11;TRITD1Av1G035440.12	chr1A	cullin-1 isoform X2 [Aegilops tauschii subsp. tauschii];Cullin-1 [Triticum urartu]	24.0757	35.7634	23.7845	28.9285	24.0038	31.3744	20.6709	22.6434
TRITD1Av1G035610	TRITD1Av1G035610.1;TRITD1Av1G035610.2;TRITD1Av1G035610.3;TRITD1Av1G035610.4	chr1A	probable serine/threonine-protein phosphatase 2A regulatory subunit B'' subunit TON2 isoform X2 [Brachypodium distachyon];Serine/threonine-protein phosphatase 2A regulatory subunit B'' subunit gamma [Triticum urartu];probable serine/threonine-protein phosphatase 2A regulatory subunit B'' subunit TON2 [Aegilops tauschii subsp. tauschii]	23.3884	12.3175	25.3951	11.8273	25.6819	10.3902	25.7613	8.81369
TRITD1Av1G035670	TRITD1Av1G035670.1;TRITD1Av1G035670.2;TRITD1Av1G035670.3;TRITD1Av1G035670.4;TRITD1Av1G035670.5;TRITD1Av1G035670.6	chr1A	anaphase-promoting complex subunit 7 [Aegilops tauschii subsp. tauschii];Anaphase-promoting complex subunit 7 [Triticum urartu]	4.72658	2.11774	4.44743	2.8375	5.87966	2.12112	5.05578	1.989
TRITD1Av1G035840	TRITD1Av1G035840.1;TRITD1Av1G035840.2;TRITD1Av1G035840.3	chr1A	uncharacterized protein LOC109770799 [Aegilops tauschii subsp. tauschii]	0.0531769	0.0001	0.0001	0.0001	0.153645	0.0001	0.148793	0.0001
TRITD1Av1G035850	TRITD1Av1G035850.1	chr1A	Deoxyuridine 5'-triphosphate nucleotidohydrolase [Triticum urartu]	0.0001	0.0001	0.0001	0.0001	0.0001	0.0001	0.0001	0.0001
TRITD1Av1G035880	TRITD1Av1G035880.1	chr1A	proline synthase co-transcribed bacterial homolog protein-like [Aegilops tauschii subsp. tauschii]	26.126	68.2354	36.4069	104.682	28.0946	73.3833	37.5921	134.1
TRITD1Av1G035890	TRITD1Av1G035890.1	chr1A	UPF0481 protein At3g47200 isoform X1 [Brachypodium distachyon]	0.147851	0.0001	0.108606	0.0001	0.07975	0.0001	0.124653	0.0001
TRITD1Av1G036160	TRITD1Av1G036160.1	chr1A	hypothetical protein TRIUR3_26282 [Triticum urartu]	35.0714	0.0001	39.7944	0.0001	65.6304	0.0001	35.9625	0.127727
TRITD1Av1G036170	TRITD1Av1G036170.1	chr1A	PREDICTED: UPF0481 protein At3g47200-like [Oryza brachyantha]	0.018885	0.0001	0.055566	0.0001	0.0001	0.0001	0.017073	0.0001
TRITD1Av1G036210	TRITD1Av1G036210.1	chr1A	hypothetical protein TRIUR3_20614 [Triticum urartu]	6.15949	5.92244	6.92834	6.0471	6.49573	5.72247	6.47688	4.2157
TRITD1Av1G036230	TRITD1Av1G036230.1	chr1A	E3 ubiquitin-protein ligase RING1-like protein [Triticum urartu]	2.1544	1.02334	1.89594	1.4448	1.05386	0.899461	3.24882	0.808727
TRITD1Av1G036360	TRITD1Av1G036360.1;TRITD1Av1G036360.2;TRITD1Av1G036360.3;TRITD1Av1G036360.4;TRITD1Av1G036360.5;TRITD1Av1G036360.6;TRITD1Av1G036360.7;TRITD1Av1G036360.8;TRITD1Av1G036360.9;TRITD1Av1G036360.10;TRITD1Av1G036360.11;TRITD1Av1G036360.12;TRITD1Av1G036360.13;TRITD1Av1G036360.14;TRITD1Av1G036360.15;TRITD1Av1G036360.16;TRITD1Av1G036360.17;TRITD1Av1G036360.18;TRITD1Av1G036360.19;TRITD1Av1G036360.20;TRITD1Av…	chr1A	putative chromatin-remodeling complex ATPase chain [Triticum urartu];probable chromatin-remodeling complex ATPase chain [Aegilops tauschii subsp. tauschii]	20.1489	21.7521	20.8695	17.9208	26.2139	18.1139	19.1274	18.1046
TRITD1Av1G036370	TRITD1Av1G036370.1;TRITD1Av1G036370.2;TRITD1Av1G036370.3	chr1A	Double-stranded RNA-binding protein 2 [Triticum urartu]	14.058	4.71578	17.8814	5.87595	15.8748	5.17626	18.1856	7.00008
TRITD1Av1G036510	TRITD1Av1G036510.1	chr1A	hypothetical protein TRIUR3_02955 [Triticum urartu]	1.77363	0.0001	1.98849	0.343998	2.01967	0.049534	1.73553	0.371686
TRITD1Av1G036620	TRITD1Av1G036620.1;TRITD1Av1G036620.2;TRITD1Av1G036620.3;TRITD1Av1G036620.4;TRITD1Av1G036620.5;TRITD1Av1G036620.6;TRITD1Av1G036620.7	chr1A	transport inhibitor response 1-like protein Os05g0150500 [Aegilops tauschii subsp. tauschii];hypothetical protein TRIUR3_32567 [Triticum urartu]	26.3804	8.33105	28.8371	14.299	25.3012	7.26352	25.3453	7.80271
TRITD1Av1G036670	TRITD1Av1G036670.1;TRITD1Av1G036670.2;TRITD1Av1G036670.3;TRITD1Av1G036670.4;TRITD1Av1G036670.5;TRITD1Av1G036670.6;TRITD1Av1G036670.7;TRITD1Av1G036670.8;TRITD1Av1G036670.9;TRITD1Av1G036670.10;TRITD1Av1G036670.11	chr1A	ATP-dependent DNA helicase Q-like SIM isoform X1 [Aegilops tauschii subsp. tauschii];ATP-dependent DNA helicase Q-like SIM isoform X2 [Aegilops tauschii subsp. tauschii];ATP-dependent DNA helicase Q-like SIM [Triticum urartu]	1.40303	1.9163	1.61796	2.49495	1.42837	1.48584	0.993656	1.99373
TRITD1Av1G036690	TRITD1Av1G036690.1;TRITD1Av1G036690.2;TRITD1Av1G036690.3;TRITD1Av1G036690.4;TRITD1Av1G036690.5;TRITD1Av1G036690.6;TRITD1Av1G036690.7;TRITD1Av1G036690.8;TRITD1Av1G036690.9;TRITD1Av1G036690.10;TRITD1Av1G036690.11	chr1A	starch synthase III [Aegilops tauschii];Soluble starch synthase 3, chloroplastic/amyloplastic [Triticum urartu]	17.2657	0.0582419	14.3132	0.315226	16.6428	0.0905248	14.9269	0.325024
TRITD1Av1G036700	TRITD1Av1G036700.1	chr1A	hypothetical protein TRIUR3_16001 [Triticum urartu]	0.174115	0.124079	0.225047	0.07014	0.435747	0.244008	0.161242	0.278542
TRITD1Av1G036720	TRITD1Av1G036720.1;TRITD1Av1G036720.2;TRITD1Av1G036720.3	chr1A	DNA damage-binding protein cmr1-like isoform X1 [Aegilops tauschii subsp. tauschii];DNA damage-binding protein cmr1-like isoform X2 [Aegilops tauschii subsp. tauschii]	0.142681	0.0001	0.0685524	0.0001	0.0799642	0.0001	0.0001	0.0001
TRITD1Av1G036770	TRITD1Av1G036770.1;TRITD1Av1G036770.2	chr1A	Putative cyclin-dependent kinase F-2 [Triticum urartu]	0.0001	0.0001	0.129014	0.15764	0.0001	0.0001	0.0001	0.063243
TRITD1Av1G036790	TRITD1Av1G036790.1	chr1A	Putative cyclin-dependent kinase F-2 [Triticum urartu]	0.0001	0.0001	0.028783	0.031528	0.0001	0.0001	0.0001	0.033906
TRITD1Av1G036850	TRITD1Av1G036850.1	chr1A	indole-2-monooxygenase-like [Aegilops tauschii subsp. tauschii]	0.0001	2.00124	0.0001	4.02648	0.01952	0.24805	0.041033	16.1249
TRITD1Av1G036860	TRITD1Av1G036860.1;TRITD1Av1G036860.2;TRITD1Av1G036860.3	chr1A	thaumatin-like protein [Aegilops tauschii subsp. tauschii];hypothetical protein TRIUR3_05853 [Triticum urartu]	0.0001	0.0001	0.0001	0.0001	0.0001	0.0001	0.0001	0.0001
TRITD1Av1G036870	TRITD1Av1G036870.1	chr1A	putative cyclin-dependent kinase F-2 [Aegilops tauschii subsp. tauschii]	0.013332	0.0001	0.0001	0.0001	0.095387	0.0001	0.071164	0.0001
TRITD1Av1G036950	TRITD1Av1G036950.1;TRITD1Av1G036950.2;TRITD1Av1G036950.3	chr1A	putative cyclin-dependent kinase F-2 [Aegilops tauschii subsp. tauschii]	0.031593	0.0001	0.0001	0.023411	0.071156	0.0001	0.156851	0.0001
TRITD1Av1G036960	TRITD1Av1G036960.1	chr1A	serpin-ZXA-like [Aegilops tauschii subsp. tauschii]	0.0001	0.0001	0.0001	0.0001	0.0001	0.0001	0.0001	0.0001
TRITD1Av1G036970	TRITD1Av1G036970.1	chr1A	putative serpin-Z5 [Aegilops tauschii subsp. tauschii]	0.0001	0.0001	0.0001	0.0001	0.0001	0.0001	0.0001	0.0001
TRITD1Av1G036990	TRITD1Av1G036990.1;TRITD1Av1G036990.2;TRITD1Av1G036990.3	chr1A	Histidyl-tRNA synthetase [Triticum urartu];predicted protein [Hordeum vulgare subsp. vulgare]	20.3808	7.00238	17.0375	9.08962	19.7646	6.10006	15.2839	11.1313
TRITD1Av1G037190	TRITD1Av1G037190.1	chr1A	desiccation-related protein PCC13-62-like [Aegilops tauschii subsp. tauschii]	0.031008	0.0001	0.031804	0.0001	0.0001	0.0001	0.0001	0.0001
TRITD1Av1G037210	TRITD1Av1G037210.1;TRITD1Av1G037210.2;TRITD1Av1G037210.3	chr1A	40S ribosomal protein S4 [Aegilops tauschii subsp. tauschii]	1057.94	240.673	943.845	184.855	1027.78	180.539	1006.35	232.155
TRITD1Av1G037220	TRITD1Av1G037220.1	chr1A	40S ribosomal protein S4 [Aegilops tauschii subsp. tauschii]	2.89142	1.16798	2.38012	1.05546	3.19661	0.4552	2.18933	0.651632
TRITD1Av1G037410	TRITD1Av1G037410.1	chr1A	translocator protein homolog [Aegilops tauschii subsp. tauschii]	0.010851	0.0001	0.1035	0.855355	0.0001	0.0001	0.01895	0.308515
TRITD1Av1G037420	TRITD1Av1G037420.1	chr1A	BTB/POZ and MATH domain-containing protein 2-like [Aegilops tauschii subsp. tauschii]	0.0001	0.0001	0.0001	0.0001	0.0001	0.0001	0.0001	0.0001
TRITD1Av1G037480	TRITD1Av1G037480.1;TRITD1Av1G037480.2	chr1A	pre-rRNA-processing protein TSR2-like [Aegilops tauschii subsp. tauschii]	0.343913	0.292967	0.61195	0.0001	0.427728	0.0001	0.308283	0.0001
TRITD1Av1G037520	TRITD1Av1G037520.1;TRITD1Av1G037520.2;TRITD1Av1G037520.3;TRITD1Av1G037520.4;TRITD1Av1G037520.5;TRITD1Av1G037520.6;TRITD1Av1G037520.7;TRITD1Av1G037520.8	chr1A	putative glucan 1,3-beta-glucosidase A [Triticum urartu]	0.255086	5.86308	0.0421933	1.63246	0.406666	0.82223	0.0600558	0.876638
TRITD1Av1G037590	TRITD1Av1G037590.1	chr1A	hypothetical protein TRIUR3_34727 [Triticum urartu]	0.45244	1.29135	0.522342	0.838008	0.966953	0.715639	0.549182	1.26405
TRITD1Av1G037660	TRITD1Av1G037660.1	chr1A	predicted protein [Hordeum vulgare subsp. vulgare]	0.02861	3.024	0.029239	0.311322	0.087839	1.34307	0.0001	1.27797
TRITD1Av1G037720	TRITD1Av1G037720.1;TRITD1Av1G037720.2	chr1A	BTB/POZ and MATH domain-containing protein 2-like [Aegilops tauschii subsp. tauschii]	1.1259	0.051739	0.881773	0.0001	1.37253	0.0001	1.46003	0.0001
TRITD1Av1G037730	TRITD1Av1G037730.1;TRITD1Av1G037730.2;TRITD1Av1G037730.3;TRITD1Av1G037730.4;TRITD1Av1G037730.5	chr1A	hypothetical protein TRIUR3_26221 [Triticum urartu]	82.0503	195.872	56.8848	212.158	84.8728	332.754	59.9528	195.075
TRITD1Av1G037740	TRITD1Av1G037740.1;TRITD1Av1G037740.2;TRITD1Av1G037740.3;TRITD1Av1G037740.4;TRITD1Av1G037740.5;TRITD1Av1G037740.6;TRITD1Av1G037740.7;TRITD1Av1G037740.8;TRITD1Av1G037740.10;TRITD1Av1G037740.11;TRITD1Av1G037740.12;TRITD1Av1G037740.13;TRITD1Av1G037740.14;TRITD1Av1G037740.15;TRITD1Av1G037740.9;TRITD1Av1G037740.16;TRITD1Av1G037740.17;TRITD1Av1G037740.18	chr1A	translocase of chloroplast 159, chloroplastic isoform X1 [Aegilops tauschii subsp. tauschii];translocase of chloroplast 159, chloroplastic isoform X2 [Aegilops tauschii subsp. tauschii];predicted protein [Hordeum vulgare subsp. vulgare]	36.3754	65.3467	34.573	66.0368	41.1193	75.9998	30.9546	60.1098
TRITD1Av1G037870	TRITD1Av1G037870.1;TRITD1Av1G037870.2;TRITD1Av1G037870.3	chr1A	beta-glucuronosyltransferase GlcAT14B-like [Aegilops tauschii subsp. tauschii];hypothetical protein TRIUR3_19448 [Triticum urartu]	18.6288	8.35523	20.8602	6.00203	18.8003	6.47474	20.9337	5.42376
TRITD1Av1G037880	TRITD1Av1G037880.1;TRITD1Av1G037880.2	chr1A	hypothetical protein TRIUR3_19449 [Triticum urartu];uncharacterized protein LOC109755340 [Aegilops tauschii subsp. tauschii]	2.30828	0.102567	1.93621	0.10621	1.85255	0.0001	1.90502	0.15867
TRITD1Av1G038200	TRITD1Av1G038200.1;TRITD1Av1G038200.2;TRITD1Av1G038200.3;TRITD1Av1G038200.4;TRITD1Av1G038200.5;TRITD1Av1G038200.10;TRITD1Av1G038200.6;TRITD1Av1G038200.7;TRITD1Av1G038200.8;TRITD1Av1G038200.9;TRITD1Av1G038200.11;TRITD1Av1G038200.12;TRITD1Av1G038200.13	chr1A	Villin-1 [Triticum urartu];villin-1-like [Aegilops tauschii subsp. tauschii]	2.05768	0.0001	2.80106	0.0001	3.33225	0.035326	2.93772	0.0398494
TRITD1Av1G038350	TRITD1Av1G038350.1	chr1A	Transcription factor MYB98 [Triticum urartu]	0.047842	0.0001	0.109213	0.0001	0.191847	0.0001	0.062953	0.0001
TRITD1Av1G038420	TRITD1Av1G038420.1	chr1A	hypothetical protein TRIUR3_24866 [Triticum urartu]	0.0001	0.0001	0.0001	0.0001	0.0001	0.0001	0.0001	0.0001
TRITD1Av1G038490	TRITD1Av1G038490.1;TRITD1Av1G038490.2;TRITD1Av1G038490.3;TRITD1Av1G038490.4	chr1A	factor of DNA methylation 1-like [Aegilops tauschii subsp. tauschii];hypothetical protein TRIUR3_13658 [Triticum urartu]	8.18629	0.0475353	8.50917	0.0165256	11.3539	0.015016	8.26503	0.0001
TRITD1Av1G038510	TRITD1Av1G038510.1	chr1A	hypothetical protein TRIUR3_13659 [Triticum urartu]	0.0001	0.0001	0.0001	0.0001	0.0001	0.0001	0.0001	0.0001
TRITD1Av1G038640	TRITD1Av1G038640.1;TRITD1Av1G038640.2;TRITD1Av1G038640.3;TRITD1Av1G038640.4;TRITD1Av1G038640.5;TRITD1Av1G038640.6;TRITD1Av1G038640.7;TRITD1Av1G038640.8	chr1A	hypothetical protein TRIUR3_35361 [Triticum urartu];uncharacterized protein LOC109761708 [Aegilops tauschii subsp. tauschii]	155.765	0.17071	243.051	0.15147	187.737	0.198065	222.581	0.192484
TRITD1Av1G038650	TRITD1Av1G038650.1;TRITD1Av1G038650.2	chr1A	putative pentatricopeptide repeat-containing protein At3g23330 [Aegilops tauschii subsp. tauschii]	2.15874	0.795961	2.05059	1.07314	1.70158	0.441083	1.63658	1.20522
TRITD1Av1G038660	TRITD1Av1G038660.1;TRITD1Av1G038660.2	chr1A	predicted protein [Hordeum vulgare subsp. vulgare]	0.545759	0.426206	0.874673	1.53874	0.592762	0.346294	1.01998	6.41722
TRITD1Av1G038670	TRITD1Av1G038670.1;TRITD1Av1G038670.2	chr1A	phenylalanine ammonia-lyase, partial [Hordeum vulgare subsp. vulgare];phenylalanine ammonia-lyase 5 [Triticum aestivum]	0.36105	0.161349	0.51442	1.16048	0.262591	0.263619	0.590871	3.7346
TRITD1Av1G038700	TRITD1Av1G038700.1;TRITD1Av1G038700.2;TRITD1Av1G038700.3;TRITD1Av1G038700.4;TRITD1Av1G038700.5;TRITD1Av1G038700.6;TRITD1Av1G038700.7;TRITD1Av1G038700.8;TRITD1Av1G038700.9;TRITD1Av1G038700.10;TRITD1Av1G038700.11;TRITD1Av1G038700.12	chr1A	Kinesin-like protein KIF2C [Triticum urartu];kinesin-like protein KIN-13A [Aegilops tauschii subsp. tauschii]	41.1131	15.477	37.4681	15.72	44.9568	10.9078	34.7633	11.0119
TRITD1Av1G038860	TRITD1Av1G038860.1	chr1A	uncharacterized protein LOC109765694 [Aegilops tauschii subsp. tauschii]	53.0937	69.3318	43.364	71.3251	47.5097	71.8102	49.0528	62.862
TRITD1Av1G038870	TRITD1Av1G038870.1;TRITD1Av1G038870.2	chr1A	gamma-tubulin complex component 4 [Aegilops tauschii subsp. tauschii]	3.87685	2.24629	3.98194	1.30121	5.39487	1.52686	3.23697	0.92055
TRITD1Av1G038880	TRITD1Av1G038880.1	chr1A	protein LURP-one-related 5-like [Aegilops tauschii subsp. tauschii]	0.0001	0.0001	0.031675	0.0001	0.073479	0.0001	0.0001	0.0001
TRITD1Av1G038900	TRITD1Av1G038900.1	chr1A	uncharacterized protein LOC109733775 [Aegilops tauschii subsp. tauschii]	0.594185	0.0001	1.00961	0.141184	0.822473	0.0001	0.761821	0.092868
TRITD1Av1G038910	TRITD1Av1G038910.1	chr1A	hypothetical protein EUTSA_v10024929mg [Eutrema salsugineum]	1.98474	2.06795	2.19531	2.8068	1.51224	0.848322	1.99579	1.85063
TRITD1Av1G038920	TRITD1Av1G038920.1;TRITD1Av1G038920.2;TRITD1Av1G038920.3;TRITD1Av1G038920.4;TRITD1Av1G038920.5;TRITD1Av1G038920.6	chr1A	serine/threonine-protein phosphatase PP1-like [Aegilops tauschii subsp. tauschii];hypothetical protein TRIUR3_21453 [Triticum urartu]	10.8554	29.8264	13.1553	26.4685	11.6836	26.1618	13.6869	21.6913
TRITD1Av1G038980	TRITD1Av1G038980.1;TRITD1Av1G038980.2;TRITD1Av1G038980.3	chr1A	WAT1-related protein At5g64700-like [Aegilops tauschii subsp. tauschii];Auxin-induced protein 5NG4 [Triticum urartu]	0.372603	2.42689	0.636521	5.36469	0.803668	2.60715	0.736428	3.8733
TRITD1Av1G039050	TRITD1Av1G039050.1	chr1A	Peroxidase 12 [Triticum urartu]	1.64646	0.0001	2.12433	0.0001	0.454795	0.0001	1.76129	0.0001
TRITD1Av1G039110	TRITD1Av1G039110.1	chr1A	mediator of RNA polymerase II transcription subunit 28 [Panicum miliaceum]	23.9581	6.27795	21.6049	5.05648	19.2349	6.99369	20.2955	5.73971
TRITD1Av1G039120	TRITD1Av1G039120.1;TRITD1Av1G039120.2;TRITD1Av1G039120.3;TRITD1Av1G039120.4;TRITD1Av1G039120.5;TRITD1Av1G039120.6;TRITD1Av1G039120.7;TRITD1Av1G039120.8	chr1A	glyoxysomal fatty acid beta-oxidation multifunctional protein MFP-a-like isoform X1 [Aegilops tauschii subsp. tauschii];glyoxysomal fatty acid beta-oxidation multifunctional protein MFP-a-like isoform X2 [Aegilops tauschii subsp. tauschii];Glyoxysomal fatty acid beta-oxidation multifunctional protein MFP-a [Triticum urartu]	4.84234	4.6435	6.61647	4.24079	5.84768	3.2339	4.86054	2.89386
TRITD1Av1G039140	TRITD1Av1G039140.1;TRITD1Av1G039140.2;TRITD1Av1G039140.3	chr1A	Transcription factor HBP-1b(c1) [Triticum urartu]	1.3553	0.0001	0.951874	0.033592	1.13355	0.0001	0.716639	0.0001
TRITD1Av1G039170	TRITD1Av1G039170.1;TRITD1Av1G039170.2;TRITD1Av1G039170.3	chr1A	uncharacterized protein LOC109747013 [Aegilops tauschii subsp. tauschii]	0.0802026	0.0001	0.218444	0.0001	0.343653	0.0001	0.314591	0.0001
TRITD1Av1G039450	TRITD1Av1G039450.1	chr1A	60S ribosomal protein L18-2-like [Aegilops tauschii subsp. tauschii]	409.081	85.0911	302.01	63.2993	349.39	70.6151	308.919	68.1557
TRITD1Av1G039460	TRITD1Av1G039460.1;TRITD1Av1G039460.2;TRITD1Av1G039460.3;TRITD1Av1G039460.4;TRITD1Av1G039460.5;TRITD1Av1G039460.6;TRITD1Av1G039460.7;TRITD1Av1G039460.8;TRITD1Av1G039460.9	chr1A	Ethylene receptor 1 [Triticum urartu];probable ethylene response sensor 2 [Aegilops tauschii subsp. tauschii]	6.49342	8.30697	4.15231	7.33062	5.47175	3.45375	6.48352	4.73958
TRITD1Av1G039510	TRITD1Av1G039510.1;TRITD1Av1G039510.2	chr1A	Transcription factor MYB98 [Triticum urartu]	2.65967	0.0001	1.52029	0.0242826	1.32525	0.0001	1.56164	0.0001
TRITD1Av1G039580	TRITD1Av1G039580.1	chr1A	hypothetical protein TRIUR3_05335 [Triticum urartu]	0.0001	0.0001	0.0001	0.0001	0.0001	0.0001	0.0001	0.0001
TRITD1Av1G039640	TRITD1Av1G039640.1;TRITD1Av1G039640.2	chr1A	NAD(P)H-quinone oxidoreductase subunit S, chloroplastic [Aegilops tauschii subsp. tauschii]	2.23778	58.7199	5.10819	65.191	3.04716	94.681	5.06451	79.0354
TRITD1Av1G039670	TRITD1Av1G039670.1;TRITD1Av1G039670.2;TRITD1Av1G039670.3;TRITD1Av1G039670.4	chr1A	hypothetical protein TRIUR3_08966 [Triticum urartu];DNA-directed RNA polymerase III subunit RPC4 [Aegilops tauschii subsp. tauschii]	8.15843	2.06238	7.62648	2.43832	7.77742	1.9637	8.29172	4.29207
TRITD1Av1G039680	TRITD1Av1G039680.1	chr1A	nifU-like protein 4, mitochondrial [Aegilops tauschii subsp. tauschii]	29.1236	21.4948	32.1865	28.7572	29.9663	22.3277	27.8204	34.5969
TRITD1Av1G039700	TRITD1Av1G039700.1	chr1A	GATA transcription factor 23 [Triticum urartu]	6.92995	2.32197	6.439	5.22886	5.91566	3.24915	6.06084	4.34896
TRITD1Av1G039750	TRITD1Av1G039750.1;TRITD1Av1G039750.2;TRITD1Av1G039750.3;TRITD1Av1G039750.4;TRITD1Av1G039750.5;TRITD1Av1G039750.6;TRITD1Av1G039750.7;TRITD1Av1G039750.8;TRITD1Av1G039750.9;TRITD1Av1G039750.10	chr1A	Importin subunit alpha [Zea mays];importin subunit alpha-1b [Aegilops tauschii subsp. tauschii]	83.1173	51.0806	92.9352	71.9595	90.5031	40.7467	90.5275	59.7762
TRITD1Av1G039920	TRITD1Av1G039920.1;TRITD1Av1G039920.2;TRITD1Av1G039920.3;TRITD1Av1G039920.4;TRITD1Av1G039920.5;TRITD1Av1G039920.6;TRITD1Av1G039920.7;TRITD1Av1G039920.8;TRITD1Av1G039920.9;TRITD1Av1G039920.10;TRITD1Av1G039920.11	chr1A	predicted protein [Hordeum vulgare subsp. vulgare];hypothetical protein TRIUR3_17797 [Triticum urartu]	2.81286	3.90637	2.91899	2.72487	3.40756	3.43235	3.43155	3.04348
TRITD1Av1G039930	TRITD1Av1G039930.1	chr1A	uncharacterized protein LOC109774971 isoform X1 [Aegilops tauschii subsp. tauschii]	10.1731	2.36327	13.9489	4.23257	14.2927	3.78406	17.7637	4.82376
TRITD1Av1G039990	TRITD1Av1G039990.1;TRITD1Av1G039990.2;TRITD1Av1G039990.3;TRITD1Av1G039990.4	chr1A	putative PDI-like protein [Triticum aestivum];Protein disulfide isomerase-like 2-1 [Triticum urartu]	442.312	257.745	377.871	127.583	448.896	162.429	382.646	125.39
TRITD1Av1G040080	TRITD1Av1G040080.1	chr1A	unnamed protein product [Brassica rapa]	0.073764	0.022028	0.043039	0.154324	0.011419	0.024036	0.110552	0.049832
TRITD1Av1G040100	TRITD1Av1G040100.1	chr1A	Transposon Ty3-G Gag-Pol polyprotein [Cajanus cajan]	0.0001	0.0001	0.0001	0.0001	0.0001	0.0001	0.0001	0.0001
TRITD1Av1G040110	TRITD1Av1G040110.1;TRITD1Av1G040110.2;TRITD1Av1G040110.3;TRITD1Av1G040110.4	chr1A	NADH dehydrogenase subunit 5 (mitochondrion) [Bambusa oldhamii];NADH dehydrogenase subunit 5 (mitochondrion) [Oryza sativa Japonica Group];hypothetical protein LOC_Os12g14939 [Oryza sativa Japonica Group]	0.0172652	0.0001	0.0001	0.0001	0.0001	0.0001	0.0001	0.0001
TRITD1Av1G040120	TRITD1Av1G040120.1	chr1A	hypothetical protein GW17_00031707, partial [Ensete ventricosum]	0.007491	0.0001	0.0001	0.011905	0.004613	0.003963	0.0001	0.009602
TRITD1Av1G040130	TRITD1Av1G040130.1	chr1A	hypothetical protein SETIT_J006500v2 [Setaria italica]	0.0001	0.0001	0.0001	0.0001	0.0001	0.0001	0.0001	0.0001
TRITD1Av1G040150	TRITD1Av1G040150.1;TRITD1Av1G040150.2	chr1A	hypothetical protein SETIT_J008300v2 [Setaria italica];rps4-1 (mitochondrion) [Triticum aestivum]	0.0001	0.0001	0.0001	0.0001	0.0001	0.0001	0.0001	0.0001
TRITD1Av1G040210	TRITD1Av1G040210.1	chr1A	hypothetical protein SETIT_J006500v2 [Setaria italica]	0.0001	0.0001	0.0001	0.0001	0.0001	0.0001	0.0001	0.0001
TRITD1Av1G040220	TRITD1Av1G040220.1	chr1A	hypothetical protein GW17_00031707, partial [Ensete ventricosum]	0.0001	0.0001	0.0001	0.0001	0.0001	0.0001	0.0001	0.0001
TRITD1Av1G040240	TRITD1Av1G040240.1	chr1A	hypothetical protein LOC_Os12g14939 [Oryza sativa Japonica Group]	0.0001	0.0001	0.0001	0.0001	0.0001	0.0001	0.0001	0.0001
TRITD1Av1G040250	TRITD1Av1G040250.1	chr1A	uncharacterized protein K02A2.6-like [Arachis ipaensis]	0.0001	0.0001	0.0001	0.0001	0.0001	0.0001	0.0001	0.0001
TRITD1Av1G040310	TRITD1Av1G040310.1;TRITD1Av1G040310.2	chr1A	unnamed protein product [Triticum aestivum];hypothetical protein SETIT_J008300v2 [Setaria italica]	0.0001	0.0001	0.014233	0.0001	0.0001	0.0001	0.0001	0.0001
TRITD1Av1G040320	TRITD1Av1G040320.1	chr1A	cytochrome c oxidase subunit 3 (mitochondrion) [Oryza rufipogon]	0.0001	0.0001	0.0001	0.115197	0.0001	0.0001	0.015274	0.0001
TRITD1Av1G040350	TRITD1Av1G040350.1;TRITD1Av1G040350.2	chr1A	cytochrome c biogenesis B (mitochondrion) [Lolium perenne]	0.0001	0.0001	0.0001	0.0001	0.0001	0.0001	0.0001	0.0001
TRITD1Av1G040360	TRITD1Av1G040360.1;TRITD1Av1G040360.2;TRITD1Av1G040360.3;TRITD1Av1G040360.4	chr1A	unnamed protein product [Brassica oleracea];unnamed protein product [Triticum aestivum]	0.0001	0.0001	0.0001	0.0001	0.0001	0.0001	0.0001	0.0001
TRITD1Av1G040370	TRITD1Av1G040370.1	chr1A	cytochrome c biogenesis C (mitochondrion) [Oryza sativa Indica Group]	0.0001	0.0001	0.0001	0.0001	0.0001	0.0001	0.001341	0.0001
TRITD1Av1G040400	TRITD1Av1G040400.1	chr1A	Transposon Ty3-G Gag-Pol polyprotein [Cajanus cajan]	0.0001	0.0001	0.0001	0.011674	0.0001	0.0001	0.0001	0.0001
TRITD1Av1G040410	TRITD1Av1G040410.1	chr1A	Polycystic kidney disease and receptor for egg jelly-related protein G	0.0001	0.0001	0.0001	0.0001	0.0001	0.0001	0.0001	0.0001
TRITD1Av1G040520	TRITD1Av1G040520.1	chr1A	uncharacterized protein LOC109755224 [Aegilops tauschii subsp. tauschii]	1.34806	29.0758	2.62598	2.70141	1.32093	23.0276	2.47888	7.53405
TRITD1Av1G040530	TRITD1Av1G040530.1	chr1A	hypothetical protein OsI_06880 [Oryza sativa Indica Group]	0.0001	2.92272	0.017644	4.34471	0.0001	1.3637	0.0001	1.33546
TRITD1Av1G040630	TRITD1Av1G040630.1;TRITD1Av1G040630.2	chr1A	predicted protein [Hordeum vulgare subsp. vulgare]	18.1625	330.318	20.4191	210.443	17.8789	328.952	21.7661	209.683
TRITD1Av1G040730	TRITD1Av1G040730.1;TRITD1Av1G040730.2;TRITD1Av1G040730.3	chr1A	probable mixed-linked glucan synthase 8 [Aegilops tauschii subsp. tauschii]	7.55996	0.0001	2.44362	0.0001	5.67481	0.0001	4.37723	0.055535
TRITD1Av1G040800	TRITD1Av1G040800.1	chr1A	uncharacterized protein LOC109755224 [Aegilops tauschii subsp. tauschii]	1.34836	35.7086	2.59129	2.10414	1.32093	1.56667	2.51399	3.5
TRITD1Av1G040850	TRITD1Av1G040850.1;TRITD1Av1G040850.2;TRITD1Av1G040850.3;TRITD1Av1G040850.4;TRITD1Av1G040850.5;TRITD1Av1G040850.6;TRITD1Av1G040850.7	chr1A	DnaJ homolog subfamily B member 2 [Triticum urartu];predicted protein [Hordeum vulgare subsp. vulgare];DnaJ homolog subfamily B member 11 [Triticum urartu]	39.5098	104.554	39.1768	41.0221	46.0282	57.829	41.4073	86.7713
TRITD1Av1G040890	TRITD1Av1G040890.1;TRITD1Av1G040890.2;TRITD1Av1G040890.3;TRITD1Av1G040890.4;TRITD1Av1G040890.5;TRITD1Av1G040890.6	chr1A	tubulin gamma-2 chain [Aegilops tauschii subsp. tauschii];Tubulin gamma-2 chain [Triticum urartu]	14.1735	2.27318	12.2385	0.875215	17.4219	2.6182	11.3832	1.16827
TRITD1Av1G040900	TRITD1Av1G040900.1;TRITD1Av1G040900.2;TRITD1Av1G040900.3;TRITD1Av1G040900.4;TRITD1Av1G040900.5;TRITD1Av1G040900.6;TRITD1Av1G040900.7;TRITD1Av1G040900.8	chr1A	predicted protein [Hordeum vulgare subsp. vulgare];Dihydrolipoyl dehydrogenase [Triticum urartu]	58.888	18.8454	47.1878	15.6518	60.2194	22.3625	40.1791	15.6296
TRITD1Av1G041010	TRITD1Av1G041010.1	chr1A	unnamed protein product [Triticum aestivum]	2.39675	0.220572	2.87234	0.24015	2.54736	0.415143	3.53619	0.070145
TRITD1Av1G041020	TRITD1Av1G041020.1;TRITD1Av1G041020.2	chr1A	hypothetical protein TRIUR3_23409 [Triticum urartu];pentatricopeptide repeat-containing protein At3g46790, chloroplastic-like [Aegilops tauschii subsp. tauschii]	0.470664	0.304977	0.801534	0.238223	0.586465	0.182706	0.296907	0.3001
TRITD1Av1G041030	TRITD1Av1G041030.1	chr1A	pentatricopeptide repeat-containing protein At1g11900 [Aegilops tauschii subsp. tauschii]	2.13409	0.797053	2.1746	0.877655	1.39226	1.29811	2.5807	1.17031
TRITD1Av1G041050	TRITD1Av1G041050.1	chr1A	hypothetical protein TRIUR3_21400 [Triticum urartu]	0.0001	0.0001	0.0001	0.0001	0.042225	0.0001	0.0001	0.0001
TRITD1Av1G041080	TRITD1Av1G041080.1;TRITD1Av1G041080.2	chr1A	predicted protein [Hordeum vulgare subsp. vulgare];uncharacterized protein LOC109770689 [Aegilops tauschii subsp. tauschii]	1.00995	1.19163	0.898157	0.83124	1.25478	1.10176	1.25676	0.700455
TRITD1Av1G041090	TRITD1Av1G041090.1;TRITD1Av1G041090.2	chr1A	hypothetical protein TRIUR3_02434 [Triticum urartu]	0.325665	0.68785	2.00681	0.131499	1.5389	0.310158	0.94049	0.211624
TRITD1Av1G041100	TRITD1Av1G041100.1;TRITD1Av1G041100.2;TRITD1Av1G041100.3;TRITD1Av1G041100.4	chr1A	endo-1,3;1,4-beta-D-glucanase-like [Aegilops tauschii subsp. tauschii]	0.0621245	0.0991487	0.0644459	0.0001	0.0001	0.161913	0.0001	0.0001
TRITD1Av1G041110	TRITD1Av1G041110.1;TRITD1Av1G041110.2;TRITD1Av1G041110.3;TRITD1Av1G041110.4;TRITD1Av1G041110.5;TRITD1Av1G041110.6	chr1A	uncharacterized protein LOC109770685 [Aegilops tauschii subsp. tauschii];hypothetical protein TRIUR3_02436 [Triticum urartu]	5.65795	3.66995	3.93397	2.24184	4.7467	2.44951	3.89084	2.68173
TRITD1Av1G041130	TRITD1Av1G041130.1;TRITD1Av1G041130.2;TRITD1Av1G041130.3;TRITD1Av1G041130.4;TRITD1Av1G041130.5;TRITD1Av1G041130.6;TRITD1Av1G041130.7;TRITD1Av1G041130.8;TRITD1Av1G041130.9	chr1A	receptor-like serine/threonine-protein kinase SD1-7 [Aegilops tauschii subsp. tauschii];predicted protein [Hordeum vulgare subsp. vulgare];Receptor-like serine/threonine-protein kinase SD1-8 [Triticum urartu]	1.74668	5.43171	2.14858	3.2117	1.84957	5.22391	1.60319	4.36183
TRITD1Av1G041150	TRITD1Av1G041150.1	chr1A	pentatricopeptide repeat-containing protein At3g05340 [Brachypodium distachyon]	0.258738	0.238479	0.313388	0.643557	0.176991	0.138623	0.332062	0.403472
TRITD1Av1G041160	TRITD1Av1G041160.1;TRITD1Av1G041160.2;TRITD1Av1G041160.3;TRITD1Av1G041160.4;TRITD1Av1G041160.5	chr1A	protease Do-like 2, chloroplastic [Aegilops tauschii subsp. tauschii];Protease Do-like 2, chloroplastic [Triticum urartu]	7.03993	21.4476	5.49099	33.9756	7.6872	30.7687	5.73389	43.4354
TRITD1Av1G041320	TRITD1Av1G041320.1	chr1A	hypothetical protein TRIUR3_29828 [Triticum urartu]	0.0001	0.0001	0.0001	0.0001	0.0001	0.0001	0.099478	0.0001
TRITD1Av1G041460	TRITD1Av1G041460.1	chr1A	hypothetical protein TRIUR3_33937 [Triticum urartu]	2.54942	1.53867	2.85356	1.8203	2.32248	1.03285	2.69298	2.67229
TRITD1Av1G041520	TRITD1Av1G041520.1	chr1A	zinc finger MYM-type protein 1-like [Aegilops tauschii subsp. tauschii]	0.0001	0.0001	0.0001	0.0001	0.0001	0.0001	0.0001	0.0001
TRITD1Av1G041650	TRITD1Av1G041650.1;TRITD1Av1G041650.2;TRITD1Av1G041650.3;TRITD1Av1G041650.4	chr1A	Tubulin beta-1 chain [Triticum urartu]	0.0001	0.0001	0.0001	0.0001	0.0001	0.0001	0.0001	0.0001
TRITD1Av1G041740	TRITD1Av1G041740.1	chr1A	BTB/POZ and MATH domain-containing protein 1-like [Aegilops tauschii subsp. tauschii]	1.99928	1.03564	1.86324	0.77458	2.87059	0.899736	2.29981	1.01763
TRITD1Av1G041760	TRITD1Av1G041760.1;TRITD1Av1G041760.2;TRITD1Av1G041760.3;TRITD1Av1G041760.4;TRITD1Av1G041760.5	chr1A	NBS-LRR disease resistance protein homologue [Hordeum vulgare]	0.735733	1.25225	0.807558	1.05215	1.8018	1.7908	0.0795493	1.72089
TRITD1Av1G041770	TRITD1Av1G041770.1;TRITD1Av1G041770.2;TRITD1Av1G041770.3	chr1A	NBS-LRR disease resistance protein homologue [Hordeum vulgare]	6.5391	2.14887	6.93972	3.44983	10.6492	5.21826	7.09209	3.91876
TRITD1Av1G041880	TRITD1Av1G041880.1	chr1A	hypothetical protein TRIUR3_11288 [Triticum urartu]	0.073524	0.0001	0.029535	0.124307	0.112092	0.0001	0.0001	0.0001
TRITD1Av1G041930	TRITD1Av1G041930.1	chr1A	uncharacterized protein LOC109770699 [Aegilops tauschii subsp. tauschii]	16.3732	2.02639	15.3043	3.28128	12.88	1.13297	13.6654	3.24589
TRITD1Av1G041940	TRITD1Av1G041940.1	chr1A	hypothetical protein [Oryza sativa Japonica Group]	0.0001	0.0001	0.012018	0.0001	0.0001	0.0001	0.0001	0.0001
TRITD1Av1G041990	TRITD1Av1G041990.1;TRITD1Av1G041990.2;TRITD1Av1G041990.3	chr1A	coiled-coil domain-containing protein SCD2-like [Aegilops tauschii subsp. tauschii];coiled-coil domain-containing protein SCD2 [Brachypodium distachyon]	0.0512147	0.0001	0.059011	0.0001	0.24721	0.0256832	0.0001	0.0001
TRITD1Av1G042000	TRITD1Av1G042000.1;TRITD1Av1G042000.2;TRITD1Av1G042000.3;TRITD1Av1G042000.4;TRITD1Av1G042000.5	chr1A	Na+/H+ antiporter [Triticum aestivum];Sodium/hydrogen exchanger 1 [Triticum urartu]	5.39793	12.724	5.40254	9.84355	6.93931	17.386	5.95966	13.9893
TRITD1Av1G042090	TRITD1Av1G042090.1;TRITD1Av1G042090.2	chr1A	basic helix-loop-helix protein A [Aegilops tauschii subsp. tauschii]	4.2869	0.0001	3.2312	0.0001	3.90571	0.0001	3.19033	0.0001
TRITD1Av1G042100	TRITD1Av1G042100.1	chr1A	uncharacterized protein LOC109741201 [Aegilops tauschii subsp. tauschii]	0.050296	0.0001	0.020747	0.0001	0.02821	0.0001	0.032679	0.0001
TRITD1Av1G042200	TRITD1Av1G042200.1;TRITD1Av1G042200.2;TRITD1Av1G042200.3;TRITD1Av1G042200.4;TRITD1Av1G042200.5	chr1A	probable 4-hydroxy-tetrahydrodipicolinate reductase 1, chloroplastic [Aegilops tauschii subsp. tauschii];putative dihydrodipicolinate reductase 1, chloroplastic [Triticum urartu]	31.9462	9.57396	29.4085	19.2039	36.3251	9.4974	28.4339	19.8899
TRITD1Av1G042210	TRITD1Av1G042210.1	chr1A	asparagine--tRNA ligase, cytoplasmic 1-like [Aegilops tauschii subsp. tauschii]	32.6524	29.7103	31.3241	30.0892	38.39	30.3357	27.6894	34.0953
TRITD1Av1G042220	TRITD1Av1G042220.1	chr1A	glutathione S-transferase 4-like [Aegilops tauschii subsp. tauschii]	0.62058	0.073876	1.15082	1.03656	0.716117	0.0001	0.965587	0.917203
TRITD1Av1G042230	TRITD1Av1G042230.1;TRITD1Av1G042230.2	chr1A	glutathione S-transferase 4-like [Aegilops tauschii subsp. tauschii];Glutathione S-transferase 4 [Triticum urartu]	1.77051	0.156082	2.72518	0.263368	1.36381	0.0001	2.6662	0.783105
TRITD1Av1G042240	TRITD1Av1G042240.1	chr1A	predicted protein [Hordeum vulgare subsp. vulgare]	0.78365	1.03039	2.35001	1.22671	0.662376	0.412906	1.3919	3.08218
TRITD1Av1G042270	TRITD1Av1G042270.1;TRITD1Av1G042270.2	chr1A	probable glutathione S-transferase GSTF1 [Aegilops tauschii subsp. tauschii];Glutathione S-transferase 4 [Triticum urartu]	2.70357	0.325898	4.52219	2.60285	2.61483	0.201719	5.01961	7.52562
TRITD1Av1G042280	TRITD1Av1G042280.1;TRITD1Av1G042280.2;TRITD1Av1G042280.3;TRITD1Av1G042280.4	chr1A	glutathione S-transferase 4-like [Aegilops tauschii subsp. tauschii];Glutathione S-transferase 4 [Triticum urartu]	0.0001	0.54282	0.817199	1.02407	0.0001	0.545961	0.575213	0.298987
TRITD1Av1G042320	TRITD1Av1G042320.1	chr1A	MATH domain and coiled-coil domain-containing protein At2g42480-like [Aegilops tauschii subsp. tauschii]	0.115899	0.0001	0.0001	0.0001	0.0001	0.0001	0.0001	0.0001
TRITD1Av1G042350	TRITD1Av1G042350.1	chr1A	predicted protein [Hordeum vulgare subsp. vulgare]	0.0001	1.78128	0.091958	2.82469	0.0001	0.871557	0.201498	3.23974
TRITD1Av1G042450	TRITD1Av1G042450.1	chr1A	hypothetical protein TRIUR3_22264 [Triticum urartu]	0.0001	0.0001	0.0001	0.0001	0.0001	0.0001	0.0001	0.0001
TRITD1Av1G042550	TRITD1Av1G042550.1;TRITD1Av1G042550.2;TRITD1Av1G042550.3	chr1A	F-box protein At5g07610-like isoform X1 [Aegilops tauschii subsp. tauschii]	10.005	0.508447	12.4513	0.898197	8.96859	0.64823	12.3954	0.698919
TRITD1Av1G042620	TRITD1Av1G042620.1	chr1A	peroxidase N-like [Aegilops tauschii subsp. tauschii]	0.0001	0.0001	0.0001	0.0001	0.0001	0.0001	0.0001	0.0001
TRITD1Av1G042660	TRITD1Av1G042660.1;TRITD1Av1G042660.2;TRITD1Av1G042660.3;TRITD1Av1G042660.4	chr1A	peroxidase N-like [Aegilops tauschii subsp. tauschii]	0.0535682	0.198231	0.0001	0.151688	0.0001	0.0607431	0.0001	0.0001
TRITD1Av1G042680	TRITD1Av1G042680.1	chr1A	peroxidase A2-like [Aegilops tauschii subsp. tauschii]	0.0001	0.0001	0.0001	0.068268	0.0001	0.0001	0.0001	0.236484
TRITD1Av1G042780	TRITD1Av1G042780.1;TRITD1Av1G042780.2	chr1A	hypothetical protein TRIUR3_17161 [Triticum urartu];replication protein A 70 kDa DNA-binding subunit C-like [Aegilops tauschii subsp. tauschii]	4.90222	0.03413	2.84927	0.09134	5.25445	0.033552	2.22907	0.0001
TRITD1Av1G042790	TRITD1Av1G042790.1;TRITD1Av1G042790.2	chr1A	hypothetical protein TRIUR3_17160 [Triticum urartu]	0.099755	0.053545	0.165565	0.0001	0.152141	0.0001	0.0001	0.027904
TRITD1Av1G042800	TRITD1Av1G042800.1;TRITD1Av1G042800.2	chr1A	putative elongator complex protein 2 [Triticum urartu]	7.98264	3.25104	9.2962	6.75456	9.41417	3.41754	9.09559	4.97803
TRITD1Av1G042860	TRITD1Av1G042860.1;TRITD1Av1G042860.2;TRITD1Av1G042860.3	chr1A	predicted protein [Hordeum vulgare subsp. vulgare];uncharacterized protein LOC109732211 [Aegilops tauschii subsp. tauschii]	0.861907	0.99771	0.715048	1.26202	0.629005	1.3996	1.08461	1.97151
TRITD1Av1G042920	TRITD1Av1G042920.1	chr1A	protein SRC2-like [Aegilops tauschii subsp. tauschii]	0.0001	0.0001	0.0001	0.0001	0.0001	0.0001	0.0001	0.0001
TRITD1Av1G042930	TRITD1Av1G042930.1	chr1A	hypothetical protein TRIUR3_22295 [Triticum urartu]	0.0001	0.0001	0.0001	0.0001	0.0001	0.0001	0.0001	0.0001
TRITD1Av1G043220	TRITD1Av1G043220.1;TRITD1Av1G043220.2;TRITD1Av1G043220.3	chr1A	probable GTP diphosphokinase CRSH1, chloroplastic [Aegilops tauschii subsp. tauschii];GTP pyrophosphokinase [Triticum urartu]	1.37381	10.373	1.62409	13.4029	2.06307	14.9592	1.37492	14.5417
TRITD1Av1G043240	TRITD1Av1G043240.1	chr1A	ubiquitin-40S ribosomal protein S27a-2 [Setaria italica]	348.188	41.9719	325.07	41.8694	219.724	29.9689	180.515	41.6056
TRITD1Av1G043290	TRITD1Av1G043290.1;TRITD1Av1G043290.2;TRITD1Av1G043290.3;TRITD1Av1G043290.4	chr1A	Macrophage erythroblast attacher [Triticum urartu];macrophage erythroblast attacher [Aegilops tauschii subsp. tauschii]	24.2623	13.2455	22.2664	12.0161	24.6521	10.2686	21.0188	11.0182
TRITD1Av1G043470	TRITD1Av1G043470.1;TRITD1Av1G043470.2;TRITD1Av1G043470.3;TRITD1Av1G043470.4	chr1A	leghemoglobin reductase-like [Aegilops tauschii subsp. tauschii]	85.7102	31.158	76.5025	25.4685	91.8492	25.2294	72.1611	55.8028
TRITD1Av1G043630	TRITD1Av1G043630.1;TRITD1Av1G043630.2	chr1A	uncharacterized protein LOC109779760 [Aegilops tauschii subsp. tauschii];hypothetical protein TRIUR3_29992 [Triticum urartu]	9.00537	2.46513	7.63705	3.08878	8.88121	3.59148	6.90999	2.86802
TRITD1Av1G043710	TRITD1Av1G043710.1;TRITD1Av1G043710.2;TRITD1Av1G043710.3;TRITD1Av1G043710.4;TRITD1Av1G043710.5;TRITD1Av1G043710.6;TRITD1Av1G043710.7;TRITD1Av1G043710.8	chr1A	GDSL esterase/lipase At1g09390-like [Aegilops tauschii subsp. tauschii]	49.8901	1.08862	52.9626	10.8805	48.904	1.04605	50.2477	2.27045
TRITD1Av1G043730	TRITD1Av1G043730.1;TRITD1Av1G043730.2;TRITD1Av1G043730.3;TRITD1Av1G043730.4;TRITD1Av1G043730.5;TRITD1Av1G043730.6	chr1A	predicted protein [Hordeum vulgare subsp. vulgare];GDSL esterase/lipase LIP-4 [Triticum urartu]	15.5458	13.1461	14.4464	20.1173	12.2745	11.6474	15.4157	15.7426
TRITD1Av1G043870	TRITD1Av1G043870.1;TRITD1Av1G043870.2;TRITD1Av1G043870.3;TRITD1Av1G043870.4;TRITD1Av1G043870.5;TRITD1Av1G043870.6;TRITD1Av1G043870.7;TRITD1Av1G043870.8;TRITD1Av1G043870.9;TRITD1Av1G043870.10	chr1A	E3 ubiquitin-protein ligase UPL6 isoform X2 [Aegilops tauschii subsp. tauschii];E3 ubiquitin-protein ligase UPL6 isoform X1 [Aegilops tauschii subsp. tauschii]	14.3987	27.2029	12.9858	17.7028	17.2085	20.6047	11.3436	16.9998
TRITD1Av1G043950	TRITD1Av1G043950.1;TRITD1Av1G043950.2	chr1A	GA2ox-A1 [Triticum aestivum]	0.211239	0.0418412	0.252393	0.110772	0.157466	0.14489	0.326901	0.0527743
TRITD1Av1G044060	TRITD1Av1G044060.1	chr1A	DNA-directed RNA polymerase II subunit RPB7 [Triticum urartu]	0.368346	0.0001	0.263464	0.0001	0.062672	0.0001	0.110867	0.0001
TRITD1Av1G044070	TRITD1Av1G044070.1	chr1A	predicted protein [Hordeum vulgare subsp. vulgare]	3.1992	1.29594	3.90826	0.465609	1.89746	1.6097	3.57679	1.49301
TRITD1Av1G044200	TRITD1Av1G044200.1;TRITD1Av1G044200.2;TRITD1Av1G044200.3;TRITD1Av1G044200.4;TRITD1Av1G044200.5;TRITD1Av1G044200.6	chr1A	predicted protein, partial [Hordeum vulgare subsp. vulgare];uncharacterized protein LOC100835715 isoform X2 [Brachypodium distachyon];hypothetical protein TRIUR3_10625 [Triticum urartu]	3.51868	9.41248	3.37297	14.7779	5.08315	16.3457	2.78007	14.9568
TRITD1Av1G044210	TRITD1Av1G044210.1	chr1A	uncharacterized protein LOC109751039 [Aegilops tauschii subsp. tauschii]	0.0001	0.0001	0.00245	0.0001	0.0001	0.0001	0.060632	0.0001
TRITD1Av1G044220	TRITD1Av1G044220.1;TRITD1Av1G044220.2;TRITD1Av1G044220.3;TRITD1Av1G044220.4;TRITD1Av1G044220.5;TRITD1Av1G044220.6;TRITD1Av1G044220.7;TRITD1Av1G044220.8;TRITD1Av1G044220.9;TRITD1Av1G044220.10;TRITD1Av1G044220.11;TRITD1Av1G044220.12;TRITD1Av1G044220.13;TRITD1Av1G044220.14	chr1A	DNA-directed RNA polymerase D subunit 1 [Triticum urartu];DNA-directed RNA polymerase IV subunit 1 isoform X1 [Aegilops tauschii subsp. tauschii]	2.79987	1.06641	2.81382	1.26082	3.27579	1.41167	2.88761	2.13315
TRITD1Av1G044400	TRITD1Av1G044400.1;TRITD1Av1G044400.2;TRITD1Av1G044400.3;TRITD1Av1G044400.4;TRITD1Av1G044400.5;TRITD1Av1G044400.6	chr1A	putative flavin-containing monooxygenase 1 [Triticum urartu];probable flavin-containing monooxygenase 1 [Aegilops tauschii subsp. tauschii]	0.0001	0.0001	0.0176247	0.0001	0.0001	0.0001	0.0001	0.0001
TRITD1Av1G044420	TRITD1Av1G044420.1;TRITD1Av1G044420.2	chr1A	lysine-specific demethylase JMJ25-like [Aegilops tauschii subsp. tauschii]	0.445037	0.0001	0.371026	0.0001	0.757448	0.0001	0.562327	0.0001
TRITD1Av1G044600	TRITD1Av1G044600.1	chr1A	uncharacterized protein LOC109751044 [Aegilops tauschii subsp. tauschii]	0.906839	0.0001	0.82346	0.0001	1.47981	0.0001	1.28076	0.0001
TRITD1Av1G044620	TRITD1Av1G044620.1;TRITD1Av1G044620.2;TRITD1Av1G044620.10;TRITD1Av1G044620.3;TRITD1Av1G044620.4;TRITD1Av1G044620.5;TRITD1Av1G044620.6;TRITD1Av1G044620.7;TRITD1Av1G044620.8;TRITD1Av1G044620.9;TRITD1Av1G044620.11;TRITD1Av1G044620.12;TRITD1Av1G044620.13	chr1A	type I inorganic proton-pumping pyrophosphatase 3-A [Triticum aestivum];pyrophosphate-energized vacuolar membrane proton pump 1-like [Aegilops tauschii subsp. tauschii];predicted protein [Hordeum vulgare subsp. vulgare]	87.0645	0.0442317	61.9359	0.0673942	64.3096	0.0979774	66.0391	0.00249023
TRITD1Av1G044640	TRITD1Av1G044640.1;TRITD1Av1G044640.2;TRITD1Av1G044640.3;TRITD1Av1G044640.4;TRITD1Av1G044640.5;TRITD1Av1G044640.6;TRITD1Av1G044640.7;TRITD1Av1G044640.8;TRITD1Av1G044640.9;TRITD1Av1G044640.10;TRITD1Av1G044640.11	chr1A	serine/threonine-protein phosphatase 4 regulatory subunit 3-like [Aegilops tauschii subsp. tauschii]	10.5521	10.8825	11.3658	10.4156	13.5654	12.2284	11.511	7.37743
TRITD1Av1G044970	TRITD1Av1G044970.1;TRITD1Av1G044970.2;TRITD1Av1G044970.3;TRITD1Av1G044970.4;TRITD1Av1G044970.5;TRITD1Av1G044970.6;TRITD1Av1G044970.7	chr1A	probable E3 ubiquitin-protein ligase RHG1A isoform X2 [Aegilops tauschii subsp. tauschii];probable E3 ubiquitin-protein ligase RHG1A isoform X1 [Aegilops tauschii subsp. tauschii]	11.3384	11.5995	11.0813	9.24941	12.1205	9.29854	10.4229	6.86201
TRITD1Av1G045080	TRITD1Av1G045080.1;TRITD1Av1G045080.2	chr1A	Transcription factor ASG4 [Triticum urartu]	0.044807	0.0001	0.366751	0.0518357	0.240778	0.0001	0.315147	0.0001
TRITD1Av1G045090	TRITD1Av1G045090.1;TRITD1Av1G045090.2;TRITD1Av1G045090.3;TRITD1Av1G045090.4;TRITD1Av1G045090.5;TRITD1Av1G045090.6;TRITD1Av1G045090.7;TRITD1Av1G045090.8;TRITD1Av1G045090.9;TRITD1Av1G045090.10;TRITD1Av1G045090.11;TRITD1Av1G045090.12;TRITD1Av1G045090.13;TRITD1Av1G045090.14;TRITD1Av1G045090.15	chr1A	arginine--tRNA ligase, cytoplasmic-like isoform X1 [Aegilops tauschii subsp. tauschii];arginine--tRNA ligase, cytoplasmic-like isoform X2 [Aegilops tauschii subsp. tauschii];Arginyl-tRNA synthetase, cytoplasmic [Triticum urartu]	21.3822	35.2416	23.8089	27.9784	25.7354	32.6401	22.6035	30.9539
TRITD1Av1G045420	TRITD1Av1G045420.1;TRITD1Av1G045420.2	chr1A	transcription initiation factor TFIID subunit 13-like [Aegilops tauschii subsp. tauschii];Transcription initiation factor TFIID subunit 13 [Triticum urartu]	18.9437	7.55331	23.7948	7.12808	21.0707	5.81932	26.8178	9.93491
TRITD1Av1G045440	TRITD1Av1G045440.1;TRITD1Av1G045440.2;TRITD1Av1G045440.3;TRITD1Av1G045440.4;TRITD1Av1G045440.5;TRITD1Av1G045440.6	chr1A	Serine/arginine-rich splicing factor 4 [Triticum urartu];serine/arginine-rich splicing factor RS2Z32-like [Aegilops tauschii subsp. tauschii]	9.23515	0.0001	10.3157	0.0001	8.71119	0.0276191	12.1239	0.0634059
TRITD1Av1G045460	TRITD1Av1G045460.1;TRITD1Av1G045460.2	chr1A	Receptor-like protein kinase HERK 1 [Triticum urartu]	17.9491	1.58652	16.2054	2.24656	16.4346	2.59651	17.6938	3.16392
TRITD1Av1G045490	TRITD1Av1G045490.1	chr1A	myb domain protein 3r-3 [Zea mays]	0.597909	0.979165	0.39678	1.18378	0.331912	1.78839	0.0001	2.04293
TRITD1Av1G045590	TRITD1Av1G045590.1;TRITD1Av1G045590.2;TRITD1Av1G045590.3;TRITD1Av1G045590.4;TRITD1Av1G045590.5;TRITD1Av1G045590.6	chr1A	uncharacterized protein LOC109736676 [Aegilops tauschii subsp. tauschii]	13.868	22.3881	16.0987	18.6731	16.8788	15.5513	17.7007	15.9176
TRITD1Av1G045600	TRITD1Av1G045600.1	chr1A	hypothetical protein BRADI_2g34717v3 [Brachypodium distachyon]	0.0001	0.453404	0.0001	0.48912	0.0001	0.44835	0.0001	0.162451
TRITD1Av1G045680	TRITD1Av1G045680.1	chr1A	uncharacterized protein LOC109785735 [Aegilops tauschii subsp. tauschii]	6.27572	0.053596	5.36575	0.0001	8.9825	0.156183	4.67171	0.0001
TRITD1Av1G045710	TRITD1Av1G045710.1	chr1A	Putative protease Do-like 14 [Triticum urartu]	1.30254	0.787796	1.73975	0.723684	1.43849	0.482349	1.17346	0.672322
TRITD1Av1G045900	TRITD1Av1G045900.1	chr1A	PH01B001I13.11 [Phyllostachys edulis]	0.162016	0.253034	0.18013	0.618138	0.172361	0.330768	0.156539	0.446915
TRITD1Av1G046060	TRITD1Av1G046060.1	chr1A	CRM-domain containing factor CFM3, chloroplastic/mitochondrial [Aegilops tauschii subsp. tauschii]	5.50359	1.13567	6.15755	3.73712	3.78218	1.48496	4.735	3.48701
TRITD1Av1G046070	TRITD1Av1G046070.1;TRITD1Av1G046070.2;TRITD1Av1G046070.3;TRITD1Av1G046070.4	chr1A	VIL3 protein [Triticum monococcum subsp. aegilopoides]	11.7574	12.2972	14.8587	10.3505	14.2604	7.42399	16.6799	13.1683
TRITD1Av1G046080	TRITD1Av1G046080.1	chr1A	GDSL esterase/lipase At1g28600-like [Aegilops tauschii subsp. tauschii]	0.0001	0.0001	0.0001	0.395256	0.0001	0.388936	0.023974	0.119466
TRITD1Av1G046190	TRITD1Av1G046190.1;TRITD1Av1G046190.2;TRITD1Av1G046190.3;TRITD1Av1G046190.4;TRITD1Av1G046190.5;TRITD1Av1G046190.6;TRITD1Av1G046190.7;TRITD1Av1G046190.8;TRITD1Av1G046190.9	chr1A	Disease resistance RPP13-like protein 4 [Triticum urartu];putative disease resistance RPP13-like protein 3 [Aegilops tauschii subsp. tauschii]	1.48692	2.54055	2.26971	5.35361	1.8776	2.2857	2.01205	2.9845
TRITD1Av1G046310	TRITD1Av1G046310.1	chr1A	GDSL esterase/lipase At1g28600-like [Aegilops tauschii subsp. tauschii]	0.452104	1.45419	1.0494	9.25904	0.147022	3.29464	0.48117	3.05589
TRITD1Av1G046420	TRITD1Av1G046420.1	chr1A	hypothetical protein TRIUR3_18907 [Triticum urartu]	16.7848	13.0174	16.0796	10.9968	18.6144	10.8914	16.5476	10.8343
TRITD1Av1G046430	TRITD1Av1G046430.1;TRITD1Av1G046430.2;TRITD1Av1G046430.3	chr1A	hypothetical protein TRIUR3_18906 [Triticum urartu];pentatricopeptide repeat-containing protein At4g35850, mitochondrial [Aegilops tauschii subsp. tauschii]	22.6204	3.96146	20.8993	4.37904	24.7259	3.80183	20.2815	4.7308
TRITD1Av1G046470	TRITD1Av1G046470.1;TRITD1Av1G046470.2;TRITD1Av1G046470.3;TRITD1Av1G046470.4;TRITD1Av1G046470.5;TRITD1Av1G046470.6;TRITD1Av1G046470.7;TRITD1Av1G046470.8;TRITD1Av1G046470.9;TRITD1Av1G046470.10;TRITD1Av1G046470.11;TRITD1Av1G046470.12;TRITD1Av1G046470.13;TRITD1Av1G046470.14	chr1A	PAX-interacting protein 1 [Triticum urartu];mediator of DNA damage checkpoint protein 1 isoform X1 [Aegilops tauschii subsp. tauschii]	1.87219	0.0450037	2.11121	0.0420682	2.5982	0.0940177	1.5395	0.00977795
TRITD1Av1G046480	TRITD1Av1G046480.1;TRITD1Av1G046480.2;TRITD1Av1G046480.3	chr1A	nucleolar MIF4G domain-containing protein 1 [Aegilops tauschii subsp. tauschii];Nucleolar MIF4G domain-containing protein 1 [Triticum urartu]	5.24541	3.12791	5.69869	5.71474	6.81005	2.98268	5.54792	6.35412
TRITD1Av1G046490	TRITD1Av1G046490.1	chr1A	putative calcium-binding protein CML22 [Triticum urartu]	0.346045	2.83506	0.371959	1.44482	0.358481	2.19538	0.244315	1.19882
TRITD1Av1G046510	TRITD1Av1G046510.1	chr1A	pentatricopeptide repeat-containing protein At2g34400 [Aegilops tauschii subsp. tauschii]	0.473864	0.425124	0.691005	0.524548	0.822759	0.389236	0.752363	0.721636
TRITD1Av1G046590	TRITD1Av1G046590.1;TRITD1Av1G046590.2	chr1A	serine/threonine-protein kinase RIPK-like [Aegilops tauschii subsp. tauschii]	0.0405923	1.21942	0.190536	2.3001	0.187563	3.81089	0.226337	6.21121
TRITD1Av1G046800	TRITD1Av1G046800.1	chr1A	hypothetical protein TRIUR3_26978 [Triticum urartu]	6.16027	4.0612	7.3575	6.50523	7.43604	6.14712	4.77232	5.81213
TRITD1Av1G046860	TRITD1Av1G046860.1	chr1A	PHD finger protein ALFIN-LIKE 1 [Aegilops tauschii subsp. tauschii]	20.1303	3.98725	19.8524	4.76497	17.5548	5.1037	15.6599	5.06529
TRITD1Av1G046870	TRITD1Av1G046870.1	chr1A	PHD finger protein ALFIN-LIKE 1 [Aegilops tauschii subsp. tauschii]	67.4054	25.2557	57.434	20.8381	61.2496	18.5025	64.5594	16.7537
TRITD1Av1G046980	TRITD1Av1G046980.1;TRITD1Av1G046980.2;TRITD1Av1G046980.3;TRITD1Av1G046980.4;TRITD1Av1G046980.5;TRITD1Av1G046980.6	chr1A	Acyl-coenzyme A oxidase 4, peroxisomal [Triticum urartu]	66.1576	59.0054	67.0898	78.4835	73.0826	45.902	68.9086	73.9381
TRITD1Av1G047020	TRITD1Av1G047020.1	chr1A	Transcription factor bHLH51 [Triticum urartu]	0.158609	0.0001	0.26213	0.0001	0.311997	0.0001	0.298496	0.0001
TRITD1Av1G047280	TRITD1Av1G047280.1;TRITD1Av1G047280.2;TRITD1Av1G047280.3;TRITD1Av1G047280.4;TRITD1Av1G047280.5;TRITD1Av1G047280.6;TRITD1Av1G047280.7;TRITD1Av1G047280.8;TRITD1Av1G047280.9;TRITD1Av1G047280.10	chr1A	6-phosphofructo-2-kinase/fructose-2,6-bisphosphatase-like isoform X1 [Aegilops tauschii subsp. tauschii];6-phosphofructo-2-kinase/fructose-2,6-bisphosphatase-like isoform X3 [Aegilops tauschii subsp. tauschii];6-phosphofructo-2-kinase/fructose-2,6-biphosphatase 1 [Triticum urartu];6-phosphofructo-2-kinase/fructose-2,6-bisphosphatase-like isoform X2 [Aegilops tauschii subsp. tauschii]	8.94113	178.152	7.89569	93.2385	11.5127	304.829	7.90864	112.043
TRITD1Av1G047300	TRITD1Av1G047300.1;TRITD1Av1G047300.2;TRITD1Av1G047300.3;TRITD1Av1G047300.4	chr1A	zinc transporter 6 [Aegilops tauschii subsp. tauschii]	11.969	18.0359	12.5057	10.7323	10.9202	13.6852	13.6854	13.2834
TRITD1Av1G047310	TRITD1Av1G047310.1	chr1A	unnamed protein product [Triticum aestivum]	0.0001	0.0001	0.0001	0.0001	0.0001	0.0001	0.0001	0.0001
TRITD1Av1G047320	TRITD1Av1G047320.1	chr1A	unnamed protein product [Triticum aestivum]	0.0001	0.0001	0.0001	0.0001	0.0001	0.0001	0.0001	0.0001
TRITD1Av1G047410	TRITD1Av1G047410.1;TRITD1Av1G047410.2	chr1A	Aspartate--tRNA ligase 2, cytoplasmic [Dichanthelium oligosanthes]	5.67737	5.20703	5.5851	5.6013	5.22862	6.96708	4.18193	7.03702
TRITD1Av1G047670	TRITD1Av1G047670.1;TRITD1Av1G047670.2;TRITD1Av1G047670.3	chr1A	hypothetical protein TRIUR3_04371 [Triticum urartu];armadillo repeat-containing protein 8 [Setaria italica]	0.136584	0.0001	0.0001	0.0335971	0.0001	0.0001	0.0437947	0.0001
TRITD1Av1G047680	TRITD1Av1G047680.1	chr1A	unnamed protein product [Triticum aestivum]	0.128054	0.0001	0.0001	0.0001	0.0001	0.0001	0.0001	0.0001
TRITD1Av1G047720	TRITD1Av1G047720.1	chr1A	hypothetical protein BRADI_3g11353v3 [Brachypodium distachyon]	0.265385	0.0001	0.680201	0.0001	0.083247	0.0001	0.485365	0.0001
TRITD1Av1G047740	TRITD1Av1G047740.1;TRITD1Av1G047740.2	chr1A	Kelch-like protein 5 [Triticum urartu]	21.7932	1.48717	23.7268	1.78382	27.372	1.50371	21.8475	1.4503
TRITD1Av1G047970	TRITD1Av1G047970.1	chr1A	chlorophyll a-binding protein CP47 (chloroplast) [Triticum aestivum]	0.0001	0.061273	0.0001	0.0001	0.0001	0.053354	0.0001	0.022231
TRITD1Av1G048030	TRITD1Av1G048030.1;TRITD1Av1G048030.2	chr1A	uncharacterized protein LOC109753038 [Aegilops tauschii subsp. tauschii];hypothetical protein TRIUR3_18326 [Triticum urartu]	4.97461	0.0001	4.75644	0.078177	3.18679	0.0001	4.59429	0.0001
TRITD1Av1G048040	TRITD1Av1G048040.1;TRITD1Av1G048040.2;TRITD1Av1G048040.3;TRITD1Av1G048040.4;TRITD1Av1G048040.5	chr1A	uncharacterized protein LOC109753040 isoform X1 [Aegilops tauschii subsp. tauschii];predicted protein, partial [Hordeum vulgare subsp. vulgare]	2.57499	1.31747	2.94892	1.54144	1.69554	0.925451	1.93207	1.22558
TRITD1Av1G048050	TRITD1Av1G048050.1	chr1A	LOB domain-containing protein 15-like [Aegilops tauschii subsp. tauschii]	0.0001	0.0001	0.0001	0.0001	0.0001	0.0001	0.0001	0.0001
TRITD1Av1G048170	TRITD1Av1G048170.1;TRITD1Av1G048170.2	chr1A	hypothetical protein TRIUR3_33954 [Triticum urartu];uncharacterized protein LOC109753037 [Aegilops tauschii subsp. tauschii]	4.30546	0.260563	4.47444	0.153155	3.45046	0.167894	3.70753	0.051691
TRITD1Av1G048260	TRITD1Av1G048260.1;TRITD1Av1G048260.2	chr1A	uncharacterized protein LOC109753034 [Aegilops tauschii subsp. tauschii];hypothetical protein TRIUR3_31456 [Triticum urartu]	8.90384	147.513	12.2575	140.477	11.6254	131.3	9.64667	103.159
TRITD1Av1G048350	TRITD1Av1G048350.1;TRITD1Av1G048350.2	chr1A	uncharacterized protein LOC109780902 isoform X2 [Aegilops tauschii subsp. tauschii]	19.8415	7.43565	21.1889	7.57208	20.2364	6.3417	19.7271	11.3812
TRITD1Av1G048360	TRITD1Av1G048360.1;TRITD1Av1G048360.2;TRITD1Av1G048360.3;TRITD1Av1G048360.4	chr1A	uncharacterized membrane protein At1g06890-like [Aegilops tauschii subsp. tauschii]	19.0017	1.36723	23.2144	2.459	19.4605	1.4624	21.2222	2.34783
TRITD1Av1G048410	TRITD1Av1G048410.1	chr1A	unnamed protein product [Triticum aestivum]	0.0001	0.0001	0.0001	0.0001	0.032347	0.0001	0.0001	0.0001
TRITD1Av1G048640	TRITD1Av1G048640.1;TRITD1Av1G048640.2;TRITD1Av1G048640.3;TRITD1Av1G048640.4	chr1A	60S ribosomal protein L10-2 [Triticum urartu];60S ribosomal protein L10-2 [Aegilops tauschii subsp. tauschii]	711.579	359.769	620.067	399.513	671.391	273.494	608.792	478.367
TRITD1Av1G048650	TRITD1Av1G048650.1;TRITD1Av1G048650.2	chr1A	RING finger and transmembrane domain-containing protein 2-like [Aegilops tauschii subsp. tauschii];predicted protein, partial [Hordeum vulgare subsp. vulgare]	16.1613	12.538	13.8004	11.0107	15.0084	8.96548	15.5941	9.27219
TRITD1Av1G048860	TRITD1Av1G048860.1;TRITD1Av1G048860.2	chr1A	autophagy-related protein 18d [Triticum aestivum]	1.93859	15.6921	1.4916	11.4408	2.2005	11.8357	2.51127	8.74519
TRITD1Av1G048870	TRITD1Av1G048870.1	chr1A	unnamed protein product [Triticum aestivum]	18.1385	16.9875	18.522	17.4599	16.9129	13.3249	17.623	18.0261
TRITD1Av1G049070	TRITD1Av1G049070.1	chr1A	cob (mitochondrion) [Triticum aestivum]	0.0001	0.0001	0.0001	0.0001	0.0001	0.0001	0.0001	0.0001
TRITD1Av1G049120	TRITD1Av1G049120.1;TRITD1Av1G049120.2	chr1A	predicted protein [Hordeum vulgare subsp. vulgare]	0.0001	0.463798	0.0873691	0.707507	0.0287357	0.226781	0.104298	0.605297
TRITD1Av1G049140	TRITD1Av1G049140.1;TRITD1Av1G049140.2;TRITD1Av1G049140.3;TRITD1Av1G049140.4;TRITD1Av1G049140.5;TRITD1Av1G049140.6;TRITD1Av1G049140.7;TRITD1Av1G049140.8	chr1A	Glycerophosphoryl diester phosphodiesterase [Triticum urartu];predicted protein [Hordeum vulgare subsp. vulgare]	2.29988	61.3083	1.8457	18.9719	2.20101	33.4712	2.17105	19.19
TRITD1Av1G049300	TRITD1Av1G049300.1;TRITD1Av1G049300.2	chr1A	Tryptophan aminotransferase 1 [Triticum urartu];tryptophan aminotransferase related 2 [Triticum aestivum]	0.745067	0.0001	0.425314	0.0001	0.314376	0.0001	0.397424	0.0001
TRITD1Av1G049490	TRITD1Av1G049490.1;TRITD1Av1G049490.2;TRITD1Av1G049490.3	chr1A	uncharacterized protein LOC109760955 [Aegilops tauschii subsp. tauschii]	0.350608	0.230624	0.59723	0.332809	0.576065	0.222096	0.679063	0.256
TRITD1Av1G049500	TRITD1Av1G049500.1;TRITD1Av1G049500.2;TRITD1Av1G049500.3	chr1A	Tryptophan aminotransferase 1 [Triticum urartu];pollen-specific leucine-rich repeat extensin-like protein 2 [Aegilops tauschii subsp. tauschii]	9.54001	1.23946	9.75832	2.09034	8.98086	1.3896	9.75652	1.99001
TRITD1Av1G049520	TRITD1Av1G049520.1;TRITD1Av1G049520.2	chr1A	probable LRR receptor-like serine/threonine-protein kinase At4g26540 [Aegilops tauschii subsp. tauschii]	0.054189	0.0001	0.033347	0.0001	0.023798	0.0001	0.023416	0.0001
TRITD1Av1G049650	TRITD1Av1G049650.1	chr1A	hypothetical protein TRIUR3_03146 [Triticum urartu]	0.0001	0.0001	0.0001	0.0001	0.0001	0.0001	0.0001	0.0001
TRITD1Av1G049720	TRITD1Av1G049720.1;TRITD1Av1G049720.2;TRITD1Av1G049720.3;TRITD1Av1G049720.4;TRITD1Av1G049720.5	chr1A	uncharacterized protein LOC109781852 [Aegilops tauschii subsp. tauschii]	0.190987	0.0001	0.0713471	0.0001	0.0460034	0.0001	0.0830754	0.0001
TRITD1Av1G049740	TRITD1Av1G049740.1;TRITD1Av1G049740.2;TRITD1Av1G049740.3;TRITD1Av1G049740.4;TRITD1Av1G049740.5	chr1A	uncharacterized protein LOC109781853 [Aegilops tauschii subsp. tauschii];hypothetical protein BRADI_2g34350v3 [Brachypodium distachyon]	2.44455	0.277747	3.91714	0.465297	3.00339	0.378286	2.83721	0.558509
TRITD1Av1G049940	TRITD1Av1G049940.1	chr1A	hypothetical protein TRIUR3_35191 [Triticum urartu]	0.0001	0.0001	0.24426	0.0001	0.0001	0.043577	0.0001	0.086863
TRITD1Av1G050070	TRITD1Av1G050070.1;TRITD1Av1G050070.2	chr1A	uncharacterized protein LOC109744605 [Aegilops tauschii subsp. tauschii]	21.0479	26.5766	24.8483	19.5819	24.1983	17.9991	25.0813	17.3495
TRITD1Av1G050140	TRITD1Av1G050140.1	chr1A	DNA-directed RNA polymerase III subunit 1 [Brachypodium distachyon]	0.029348	0.0001	0.034228	0.0001	0.057941	0.0001	0.021136	0.0001
TRITD1Av1G050170	TRITD1Av1G050170.1;TRITD1Av1G050170.2;TRITD1Av1G050170.3	chr1A	LRR receptor-like serine/threonine-protein kinase GSO1 [Triticum urartu];LRR receptor-like serine/threonine-protein kinase GSO1 [Aegilops tauschii subsp. tauschii]	0.497379	0.0170911	0.570539	0.0703032	0.388607	0.0396466	0.396669	0.0613157
TRITD1Av1G050200	TRITD1Av1G050200.1	chr1A	hypothetical protein BAE44_0005807 [Dichanthelium oligosanthes]	0.268291	0.058914	0.301271	0.220546	0.42028	0.0001	0.745773	0.0001
TRITD1Av1G050310	TRITD1Av1G050310.1;TRITD1Av1G050310.2;TRITD1Av1G050310.3	chr1A	protein NSP-INTERACTING KINASE 3-like [Aegilops tauschii subsp. tauschii]	16.6411	0.0125532	9.82401	0.0001	14.5019	0.0130346	10.0767	0.0001
TRITD1Av1G050350	TRITD1Av1G050350.1;TRITD1Av1G050350.2	chr1A	uncharacterized protein LOC109734685 [Aegilops tauschii subsp. tauschii];Protein ApaG [Triticum urartu]	10.3353	136.114	10.6085	105.749	10.2704	162.033	12.3342	150.798
TRITD1Av1G050440	TRITD1Av1G050440.1;TRITD1Av1G050440.2;TRITD1Av1G050440.3;TRITD1Av1G050440.4;TRITD1Av1G050440.5;TRITD1Av1G050440.6	chr1A	mRNA cap guanine-N7 methyltransferase 1 [Aegilops tauschii subsp. tauschii];predicted protein [Hordeum vulgare subsp. vulgare]	14.5326	14.0871	14.011	11.8127	13.5794	13.8471	13.3423	11.6896
TRITD1Av1G050610	TRITD1Av1G050610.1;TRITD1Av1G050610.2;TRITD1Av1G050610.3	chr1A	predicted protein [Hordeum vulgare subsp. vulgare];Phosphoenolpyruvate/phosphate translocator 3, chloroplastic [Triticum urartu]	4.92459	37.6015	5.89373	32.5705	4.70839	72.8647	5.40388	68.7384
TRITD1Av1G050630	TRITD1Av1G050630.1	chr1A	phospholipase D alpha 1-like [Aegilops tauschii subsp. tauschii]	0.109631	0.468619	0.21162	0.544061	0.322934	0.751352	0.151163	0.597575
TRITD1Av1G050670	TRITD1Av1G050670.1;TRITD1Av1G050670.2;TRITD1Av1G050670.3	chr1A	predicted protein, partial [Hordeum vulgare subsp. vulgare]	0.596737	0.046702	1.62371	0.342838	0.753792	0.071092	1.27441	0.889629
TRITD1Av1G050900	TRITD1Av1G050900.1;TRITD1Av1G050900.2	chr1A	uncharacterized protein At2g34160 [Brachypodium distachyon]	0.0001	0.0001	0.123141	0.0001	0.0906239	0.312226	0.285054	0.0758637
TRITD1Av1G050960	TRITD1Av1G050960.1;TRITD1Av1G050960.2	chr1A	methylmalonyl-CoA epimerase, mitochondrial-like [Aegilops tauschii subsp. tauschii]	14.7736	16.9774	11.2475	36.9221	13.4032	8.24874	12.8062	34.5163
TRITD1Av1G050970	TRITD1Av1G050970.1	chr1A	predicted protein [Hordeum vulgare subsp. vulgare]	0.079636	0.009431	0.0001	0.0001	0.0001	0.0001	0.043471	0.0001
TRITD1Av1G051160	TRITD1Av1G051160.1	chr1A	metallothionein-like protein 1 [Aegilops tauschii subsp. tauschii]	126.868	1797.84	167.168	1257.33	140.455	1322.17	196.445	1413.14
TRITD1Av1G051170	TRITD1Av1G051170.1;TRITD1Av1G051170.2;TRITD1Av1G051170.3;TRITD1Av1G051170.4;TRITD1Av1G051170.5;TRITD1Av1G051170.6	chr1A	GTPase obg [Triticum urartu]	26.8823	17.5587	30.3819	21.8268	32.7736	16.9067	30.4355	21.8417
TRITD1Av1G051320	TRITD1Av1G051320.1	chr1A	uncharacterized protein LOC109771898 [Aegilops tauschii subsp. tauschii]	0.0001	0.0001	0.093529	0.0001	0.26903	0.0001	0.0001	0.0001
TRITD1Av1G051430	TRITD1Av1G051430.1;TRITD1Av1G051430.2;TRITD1Av1G051430.3;TRITD1Av1G051430.4;TRITD1Av1G051430.5;TRITD1Av1G051430.6;TRITD1Av1G051430.7;TRITD1Av1G051430.8;TRITD1Av1G051430.9;TRITD1Av1G051430.10;TRITD1Av1G051430.11;TRITD1Av1G051430.12;TRITD1Av1G051430.13;TRITD1Av1G051430.14;TRITD1Av1G051430.15;TRITD1Av1G051430.16;TRITD1Av1G051430.17;TRITD1Av1G051430.18;TRITD1Av1G051430.19;TRITD1Av1G051430.20;TRITD1Av…	chr1A	putative cellulose synthase catalytic subunit [Hordeum vulgare];probable cellulose synthase A catalytic subunit 1 [UDP-forming] [Aegilops tauschii subsp. tauschii];predicted protein [Hordeum vulgare subsp. vulgare]	42.9313	0.857052	46.8115	1.13564	52.3953	1.20794	48.2027	0.833224
TRITD1Av1G051530	TRITD1Av1G051530.1	chr1A	hypothetical protein TRIUR3_08747 [Triticum urartu]	0.461024	0.078456	0.65078	0.730467	0.608868	0.442159	0.642607	0.68035
TRITD1Av1G051640	TRITD1Av1G051640.1	chr1A	uncharacterized protein At1g15400 [Brachypodium distachyon]	0.0001	0.0001	0.0001	0.0001	0.0001	0.0001	0.0001	0.0001
TRITD1Av1G051840	TRITD1Av1G051840.1;TRITD1Av1G051840.2;TRITD1Av1G051840.3;TRITD1Av1G051840.4;TRITD1Av1G051840.5	chr1A	mitochondrial ATPase complex subunit ATP10 [Aegilops tauschii subsp. tauschii];hypothetical protein TRIUR3_22535 [Triticum urartu]	11.4032	3.12406	12.0176	2.87101	11.9843	2.34453	12.2025	4.78693
TRITD1Av1G051850	TRITD1Av1G051850.1	chr1A	unknown protein [Oryza sativa Japonica Group]	27.6562	2.8944	27.8671	2.54424	24.4238	2.54537	25.8105	3.1484
TRITD1Av1G052060	TRITD1Av1G052060.1	chr1A	hypothetical protein TRIUR3_15934 [Triticum urartu]	0.493712	0.312469	0.374788	0.731166	0.639936	0.115665	0.354791	0.258025
TRITD1Av1G052070	TRITD1Av1G052070.1	chr1A	hypothetical protein TRIUR3_21397 [Triticum urartu]	0.236216	0.911343	0.94941	1.311	0.413138	1.01087	0.642644	1.07404
TRITD1Av1G052120	TRITD1Av1G052120.1	chr1A	uncharacterized protein LOC109771888 [Aegilops tauschii subsp. tauschii]	13.1827	2.53256	15.9095	3.34482	12.0305	4.58462	14.0158	2.77909
TRITD1Av1G052130	TRITD1Av1G052130.1	chr1A	uncharacterized protein LOC109771887 [Aegilops tauschii subsp. tauschii]	8.06153	0.055237	11.3521	0.159464	8.96372	0.228026	10.5438	0.047143
TRITD1Av1G052140	TRITD1Av1G052140.1	chr1A	hypothetical protein TRIUR3_10337 [Triticum urartu]	0.0001	0.0001	0.0001	0.0001	0.164574	0.0001	0.0001	0.0001
TRITD1Av1G052260	TRITD1Av1G052260.1	chr1A	Histone-lysine N-methyltransferase, H3 lysine-9 specific SUVH5 [Triticum urartu]	3.31193	0.082343	4.27406	0.047625	3.76556	0.038095	3.81164	0.012804
TRITD1Av1G052350	TRITD1Av1G052350.1	chr1A	hypothetical protein [Triticum aestivum]	14.6585	2.53122	17.2377	1.2334	12.8611	1.13764	11.2843	0.810652
TRITD1Av1G052410	TRITD1Av1G052410.1;TRITD1Av1G052410.2;TRITD1Av1G052410.3;TRITD1Av1G052410.4;TRITD1Av1G052410.5;TRITD1Av1G052410.6;TRITD1Av1G052410.7;TRITD1Av1G052410.8;TRITD1Av1G052410.9;TRITD1Av1G052410.10	chr1A	Boron transporter 4 [Triticum urartu];boron transporter 4-like [Aegilops tauschii subsp. tauschii]	17.1083	0.0465578	14.5767	0.0506264	17.9516	0.0755749	11.5693	0.0701149
TRITD1Av1G052420	TRITD1Av1G052420.1	chr1A	pentatricopeptide repeat-containing protein At1g09900-like [Aegilops tauschii subsp. tauschii]	1.20089	0.24973	1.80425	0.636559	1.05099	0.494424	1.45531	0.455935
TRITD1Av1G052510	TRITD1Av1G052510.1	chr1A	UDP-glycosyltransferase 73E1-like [Aegilops tauschii subsp. tauschii]	1.53299	0.061445	2.44076	0.379571	1.5524	0.447101	2.45605	0.401627
TRITD1Av1G052540	TRITD1Av1G052540.1	chr1A	mitogen-activated protein kinase kinase kinase 3-like [Aegilops tauschii subsp. tauschii]	0.0001	0.0001	0.0001	0.0001	0.0001	0.0001	0.009703	0.0001
TRITD1Av1G052550	TRITD1Av1G052550.1	chr1A	UDP-glycosyltransferase 73E1-like [Aegilops tauschii subsp. tauschii]	0.024685	0.013117	0.0001	0.264538	0.0001	0.151194	0.0001	0.149119
TRITD1Av1G052560	TRITD1Av1G052560.1	chr1A	uncharacterized protein LOC100825523 [Brachypodium distachyon]	0.055332	0.0001	0.0001	0.0001	0.0001	0.0001	0.0001	0.0001
TRITD1Av1G053050	TRITD1Av1G053050.1;TRITD1Av1G053050.2;TRITD1Av1G053050.3;TRITD1Av1G053050.4	chr1A	coleoptile phototropism protein 1-like [Aegilops tauschii subsp. tauschii]	0.0001	0.0001	0.0170285	0.0001	0.0423426	0.0001	0.104158	0.0001
TRITD1Av1G053070	TRITD1Av1G053070.1	chr1A	Queuine tRNA-ribosyltransferase G	3.62385	9.99647	5.6433	4.94721	5.31445	5.53951	6.38415	5.83543
TRITD1Av1G053170	TRITD1Av1G053170.1;TRITD1Av1G053170.2;TRITD1Av1G053170.3;TRITD1Av1G053170.4	chr1A	Serine/threonine protein phosphatase 2A 57 kDa regulatory subunit B' iota isoform [Triticum urartu]	7.37751	1.44686	7.20126	3.71001	8.02161	2.53541	8.42654	2.74743
TRITD1Av1G053230	TRITD1Av1G053230.1;TRITD1Av1G053230.2;TRITD1Av1G053230.3;TRITD1Av1G053230.4;TRITD1Av1G053230.5	chr1A	auxin-responsive protein IAA15-like [Aegilops tauschii subsp. tauschii];Auxin-responsive protein IAA15 [Triticum urartu]	10.9802	19.4386	9.15863	8.15333	9.7818	12.3163	6.94323	12.7615
TRITD1Av1G053240	TRITD1Av1G053240.1	chr1A	hypothetical protein TRIUR3_32661 [Triticum urartu]	0.0001	0.0001	0.0001	0.0001	0.0001	0.0001	0.02621	0.0001
TRITD1Av1G053260	TRITD1Av1G053260.1	chr1A	protein FAR1-RELATED SEQUENCE 5-like [Aegilops tauschii subsp. tauschii]	0.343215	0.0001	0.350858	0.0001	0.082296	0.0001	0.394466	0.0001
TRITD1Av1G053280	TRITD1Av1G053280.1	chr1A	uncharacterized protein LOC109753372 [Aegilops tauschii subsp. tauschii]	0.0001	0.0001	0.0001	0.0001	0.0001	0.0001	0.0001	0.0001
TRITD1Av1G053320	TRITD1Av1G053320.1;TRITD1Av1G053320.2;TRITD1Av1G053320.3;TRITD1Av1G053320.4	chr1A	hypothetical protein TRIUR3_33303 [Triticum urartu];pre-mRNA splicing factor SR-like 1 isoform X2 [Aegilops tauschii subsp. tauschii];pre-mRNA splicing factor SR-like 1 isoform X1 [Aegilops tauschii subsp. tauschii]	9.54659	19.3545	9.80132	24.3526	10.9786	17.3148	9.36024	22.2562
TRITD1Av1G053400	TRITD1Av1G053400.1;TRITD1Av1G053400.2	chr1A	E3 ubiquitin-protein ligase At1g12760-like [Aegilops tauschii subsp. tauschii]	8.3151	10.5906	8.80464	15.3055	7.91002	11.1705	8.47609	15.2588
TRITD1Av1G053500	TRITD1Av1G053500.1;TRITD1Av1G053500.2	chr1A	hypothetical protein TRIUR3_33403 [Triticum urartu];TPD1 protein homolog 1A-like [Aegilops tauschii subsp. tauschii]	0.189471	0.0001	0.365482	0.0001	0.0391442	0.0001	0.171435	0.0382251
TRITD1Av1G053710	TRITD1Av1G053710.1;TRITD1Av1G053710.2	chr1A	uncharacterized protein LOC109745852 [Aegilops tauschii subsp. tauschii]	0.56416	0.198908	0.221868	0.195211	0.0001	0.0921199	0.739769	0.0001
TRITD1Av1G053780	TRITD1Av1G053780.1;TRITD1Av1G053780.2	chr1A	acyl transferase 7-like [Aegilops tauschii subsp. tauschii]	2.57548	0.091487	4.38889	0.505325	2.94481	0.148221	4.13197	0.98143
TRITD1Av1G053930	TRITD1Av1G053930.1	chr1A	protein indeterminate-domain 2-like [Aegilops tauschii subsp. tauschii]	0.0001	0.0001	0.0001	0.0001	0.0001	0.0001	0.0001	0.0001
TRITD1Av1G053960	TRITD1Av1G053960.1;TRITD1Av1G053960.2	chr1A	crocetin glucosyltransferase, chloroplastic-like [Aegilops tauschii subsp. tauschii];UDP-glycosyltransferase 75D1 [Triticum urartu]	1.48946	0.439701	2.67687	1.77666	1.27416	0.603764	2.45336	1.13877
TRITD1Av1G054020	TRITD1Av1G054020.1;TRITD1Av1G054020.2	chr1A	probable strigolactone esterase DAD2 [Aegilops tauschii subsp. tauschii];hypothetical protein TRIUR3_31182 [Triticum urartu]	3.69806	0.0001	2.27734	0.0001	3.70366	0.0001	1.49649	0.0001
TRITD1Av1G054200	TRITD1Av1G054200.1	chr1A	hypothetical protein TRIUR3_26789 [Triticum urartu]	6.9233	55.69	10.8057	60.8667	7.54187	25.1594	9.85725	66.9192
TRITD1Av1G054520	TRITD1Av1G054520.1;TRITD1Av1G054520.2;TRITD1Av1G054520.3	chr1A	Leucine-rich repeat extensin-like protein 4 [Triticum urartu];leucine-rich repeat extensin-like protein 4 [Aegilops tauschii subsp. tauschii]	16.3232	0.382052	17.2432	2.08392	13.3888	1.53164	11.7462	1.58855
TRITD1Av1G054690	TRITD1Av1G054690.1;TRITD1Av1G054690.2;TRITD1Av1G054690.3;TRITD1Av1G054690.4	chr1A	MAR-binding filament-like protein 1 [Aegilops tauschii subsp. tauschii];hypothetical protein TRIUR3_29935 [Triticum urartu]	12.1463	8.71253	11.5979	7.21874	12.6607	7.88002	10.5662	6.95678
TRITD1Av1G054750	TRITD1Av1G054750.1;TRITD1Av1G054750.2	chr1A	uncharacterized protein LOC109742496 isoform X1 [Aegilops tauschii subsp. tauschii];uncharacterized protein LOC109742496 isoform X2 [Aegilops tauschii subsp. tauschii]	14.2005	7.00132	11.9143	8.89199	12.0118	7.25237	12.1168	1.60583
TRITD1Av1G054770	TRITD1Av1G054770.1;TRITD1Av1G054770.2;TRITD1Av1G054770.3;TRITD1Av1G054770.4;TRITD1Av1G054770.5	chr1A	ent-copalyl diphosphate synthase 1, chloroplastic-like [Aegilops tauschii subsp. tauschii];Ent-copalyl diphosphate synthase 1, chloroplastic [Triticum urartu]	0.562242	0.0001	0.226762	0.0001	0.161496	0.0001	0.24106	0.0001
TRITD1Av1G054820	TRITD1Av1G054820.1;TRITD1Av1G054820.2;TRITD1Av1G054820.3;TRITD1Av1G054820.4;TRITD1Av1G054820.5;TRITD1Av1G054820.6;TRITD1Av1G054820.7;TRITD1Av1G054820.8;TRITD1Av1G054820.9;TRITD1Av1G054820.10;TRITD1Av1G054820.11;TRITD1Av1G054820.12;TRITD1Av1G054820.13;TRITD1Av1G054820.14;TRITD1Av1G054820.15;TRITD1Av1G054820.16;TRITD1Av1G054820.17;TRITD1Av1G054820.18;TRITD1Av1G054820.19;TRITD1Av1G054820.20;TRITD1Av…	chr1A	Heat shock 70 kDa protein 4L [Triticum urartu];heat shock 70 kDa protein 15-like [Aegilops tauschii subsp. tauschii]	34.2202	12.0539	38.4449	60.841	57.0514	27.5506	45.135	68.0743
TRITD1Av1G054830	TRITD1Av1G054830.1;TRITD1Av1G054830.2;TRITD1Av1G054830.3;TRITD1Av1G054830.4;TRITD1Av1G054830.5;TRITD1Av1G054830.6;TRITD1Av1G054830.7;TRITD1Av1G054830.8;TRITD1Av1G054830.10;TRITD1Av1G054830.9;TRITD1Av1G054830.11;TRITD1Av1G054830.12;TRITD1Av1G054830.13;TRITD1Av1G054830.14;TRITD1Av1G054830.15;TRITD1Av1G054830.16;TRITD1Av1G054830.17;TRITD1Av1G054830.18;TRITD1Av1G054830.19;TRITD1Av1G054830.20;TRITD1Av…	chr1A	Heat shock 70 kDa protein 4L [Triticum urartu];heat shock 70 kDa protein 14-like [Aegilops tauschii subsp. tauschii]	57.7383	55.0517	40.705	33.0407	79.6304	68.2716	43.1387	39.2879
TRITD1Av1G054840	TRITD1Av1G054840.1	chr1A	Cytochrome P450 86B1 [Triticum urartu]	0.0001	0.0001	0.03927	0.007821	0.041812	0.0001	0.041583	0.023253
TRITD1Av1G054850	TRITD1Av1G054850.1	chr1A	60S ribosomal protein L18a-like protein [Aegilops tauschii subsp. tauschii]	6.74341	0.673938	9.27278	0.992822	6.56176	0.61707	8.45177	1.33453
TRITD1Av1G054970	TRITD1Av1G054970.1	chr1A	LEA-like protein 2 [Triticum aestivum]	18.1613	10.5143	19.3373	11.1573	16.6824	9.37756	22.9691	17.1404
TRITD1Av1G055020	TRITD1Av1G055020.1	chr1A	hypothetical protein TRIUR3_10580 [Triticum urartu]	0.0001	0.0001	0.0001	0.0001	0.0001	0.0001	0.224089	0.0001
TRITD1Av1G055030	TRITD1Av1G055030.1;TRITD1Av1G055030.2;TRITD1Av1G055030.3	chr1A	predicted protein, partial [Hordeum vulgare subsp. vulgare]	3.90339	14.2913	1.85271	12.5975	3.27412	27.439	1.55084	15.7311
TRITD1Av1G055160	TRITD1Av1G055160.1;TRITD1Av1G055160.2;TRITD1Av1G055160.3;TRITD1Av1G055160.4	chr1A	FACT complex subunit SSRP1-B [Aegilops tauschii subsp. tauschii]	40.1392	53.5202	36.4781	59.4952	45.5871	49.2459	32.265	50.1472
TRITD1Av1G055190	TRITD1Av1G055190.1	chr1A	hypothetical protein TRIUR3_35391 [Triticum urartu]	0.11449	0.0001	0.0001	0.0001	0.0001	0.0001	0.0001	0.0001
TRITD1Av1G055400	TRITD1Av1G055400.1;TRITD1Av1G055400.2	chr1A	Werner syndrome ATP-dependent helicase homolog [Aegilops tauschii subsp. tauschii];unnamed protein product [Triticum aestivum]	0.0001	0.0001	0.0001	0.0001	0.0001	0.0001	0.0001	0.0001
TRITD1Av1G055430	TRITD1Av1G055430.1	chr1A	pentatricopeptide repeat-containing protein At5g65560-like [Aegilops tauschii subsp. tauschii]	5.07307	1.51679	5.06747	1.50478	5.33248	0.927871	5.2318	1.92347
TRITD1Av1G055690	TRITD1Av1G055690.1	chr1A	reverse transcriptase, partial [Triticum aestivum]	0.0001	0.0001	0.0001	0.0001	0.0001	0.0001	0.0001	0.0001
TRITD1Av1G055820	TRITD1Av1G055820.1;TRITD1Av1G055820.2;TRITD1Av1G055820.3;TRITD1Av1G055820.4;TRITD1Av1G055820.5	chr1A	hypothetical protein TRIUR3_15059 [Triticum urartu];uncharacterized protein LOC109755164 [Aegilops tauschii subsp. tauschii]	82.1473	71.5618	74.3048	51.4012	82.2063	66.639	82.3071	58.1027
TRITD1Av1G055830	TRITD1Av1G055830.1;TRITD1Av1G055830.2	chr1A	hypothetical protein TRIUR3_15060 [Triticum urartu];uncharacterized protein LOC109755162 isoform X2 [Aegilops tauschii subsp. tauschii]	12.1568	16.7039	13.7539	15.2034	13.3072	14.8849	12.0896	14.1928
TRITD1Av1G056010	TRITD1Av1G056010.1	chr1A	hypothetical protein TRIUR3_26402 [Triticum urartu]	0.0001	0.0001	0.0001	0.0001	0.0001	0.0001	0.0001	0.0001
TRITD1Av1G056020	TRITD1Av1G056020.1;TRITD1Av1G056020.2;TRITD1Av1G056020.3;TRITD1Av1G056020.4;TRITD1Av1G056020.5;TRITD1Av1G056020.6;TRITD1Av1G056020.7;TRITD1Av1G056020.8;TRITD1Av1G056020.9;TRITD1Av1G056020.10;TRITD1Av1G056020.11	chr1A	serine/threonine-protein kinase 38-like isoform X1 [Aegilops tauschii subsp. tauschii]	10.207	11.7828	10.4384	30.4193	12.2551	8.54764	9.89654	6.06201
TRITD1Av1G056150	TRITD1Av1G056150.1	chr1A	protein ALP1-like [Aegilops tauschii subsp. tauschii]	1.6874	0.266742	2.2145	5.97182	1.31682	1.54374	1.71466	1.71015
TRITD1Av1G056430	TRITD1Av1G056430.1;TRITD1Av1G056430.2;TRITD1Av1G056430.3;TRITD1Av1G056430.4;TRITD1Av1G056430.5;TRITD1Av1G056430.6;TRITD1Av1G056430.7;TRITD1Av1G056430.8;TRITD1Av1G056430.9	chr1A	uncharacterized protein LOC109755623 [Aegilops tauschii subsp. tauschii];hypothetical protein TRIUR3_24958 [Triticum urartu]	2.96622	3.69977	3.41183	2.56913	3.03236	4.05037	2.80745	3.22506
TRITD1Av1G056490	TRITD1Av1G056490.1;TRITD1Av1G056490.2	chr1A	hypothetical protein TRIUR3_34010 [Triticum urartu]	2.44288	2.44602	2.52719	4.34729	2.01902	2.66605	2.24851	3.55354
TRITD1Av1G056550	TRITD1Av1G056550.1;TRITD1Av1G056550.2;TRITD1Av1G056550.3	chr1A	pseudo histidine-containing phosphotransfer protein 2 [Aegilops tauschii subsp. tauschii]	1.61877	1.73162	1.36611	1.40964	1.86185	1.08356	0.793829	1.524
TRITD1Av1G056560	TRITD1Av1G056560.1	chr1A	hypothetical protein TRIUR3_22887 [Triticum urartu]	0.249228	0.267642	0.140344	0.55682	0.242055	0.383597	0.196231	0.694327
TRITD1Av1G056950	TRITD1Av1G056950.1;TRITD1Av1G056950.2;TRITD1Av1G056950.3;TRITD1Av1G056950.4;TRITD1Av1G056950.5;TRITD1Av1G056950.6;TRITD1Av1G056950.7;TRITD1Av1G056950.8	chr1A	NADP-dependent malic enzyme, chloroplastic [Triticum urartu];NADP-dependent malic enzyme, chloroplastic-like isoform X2 [Aegilops tauschii subsp. tauschii];NADP-dependent malic enzyme, chloroplastic-like isoform X1 [Aegilops tauschii subsp. tauschii]	14.0938	20.1375	13.5449	62.7536	17.9436	18.6622	10.9124	56.2404
TRITD1Av1G057260	TRITD1Av1G057260.1	chr1A	unnamed protein product [Triticum aestivum]	0.0001	0.0001	0.0001	0.0001	0.0001	0.0001	0.0001	0.0001
TRITD1Av1G057320	TRITD1Av1G057320.1;TRITD1Av1G057320.2;TRITD1Av1G057320.3;TRITD1Av1G057320.4;TRITD1Av1G057320.5	chr1A	predicted protein [Hordeum vulgare subsp. vulgare];Auxin-responsive protein IAA16 [Triticum urartu]	0.44385	0.532099	0.054587	0.173387	0.186577	1.68464	0.334693	0.847441
TRITD1Av1G057330	TRITD1Av1G057330.1;TRITD1Av1G057330.2;TRITD1Av1G057330.3	chr1A	proteasome subunit beta type-7-B-like [Aegilops tauschii subsp. tauschii];Proteasome subunit beta type-7-A [Triticum urartu]	176.999	88.0191	163.514	65.3092	169.326	66.9949	150.378	65.2056
TRITD1Av1G057370	TRITD1Av1G057370.1;TRITD1Av1G057370.2;TRITD1Av1G057370.3	chr1A	hexokinase-7 [Aegilops tauschii subsp. tauschii]	1.42494	22.131	1.46481	23.538	0.856939	19.9826	1.39784	12.9703
TRITD1Av1G057710	TRITD1Av1G057710.1;TRITD1Av1G057710.2;TRITD1Av1G057710.3	chr1A	protein IQ-DOMAIN 14-like isoform X2 [Aegilops tauschii subsp. tauschii];protein IQ-DOMAIN 14-like isoform X1 [Aegilops tauschii subsp. tauschii]	0.247915	0.0001	0.213761	0.0001	0.331415	0.0001	0.171959	0.0001
TRITD1Av1G057770	TRITD1Av1G057770.1	chr1A	derlin-1 [Aegilops tauschii subsp. tauschii]	60.5831	61.465	55.0292	33.2141	66.9212	41.1647	55.361	54.87
TRITD1Av1G057960	TRITD1Av1G057960.1	chr1A	predicted protein [Hordeum vulgare subsp. vulgare]	317.555	5.19486	306.278	3.44891	342.18	6.21854	410.333	3.65869
TRITD1Av1G058060	TRITD1Av1G058060.1;TRITD1Av1G058060.2	chr1A	leucine-rich repeat extensin-like protein 6 [Aegilops tauschii subsp. tauschii];Pollen-specific leucine-rich repeat extensin-like protein 1 [Triticum urartu]	1.86592	0.0001	1.23606	0.0183165	1.7019	0.0001	1.10979	0.101388
TRITD1Av1G058260	TRITD1Av1G058260.1	chr1A	hypothetical protein TRIUR3_10300 [Triticum urartu]	0.183296	0.112879	0.125932	0.162936	0.281832	0.222658	0.062343	0.088684
TRITD1Av1G058320	TRITD1Av1G058320.1	chr1A	hypothetical protein TRIUR3_00914 [Triticum urartu]	0.0001	0.0001	0.0001	0.0001	0.0001	0.0001	0.0001	0.0001
TRITD1Av1G058330	TRITD1Av1G058330.1	chr1A	hypothetical protein TRIUR3_03520 [Triticum urartu]	0.0001	0.0001	0.0001	0.0001	0.0001	0.0001	0.0001	0.0001
TRITD1Av1G058470	TRITD1Av1G058470.1	chr1A	probable tRNA N6-adenosine threonylcarbamoyltransferase [Aegilops tauschii subsp. tauschii]	2.86851	1.55364	2.74049	2.11186	3.7062	1.64035	2.58167	2.95129
TRITD1Av1G058680	TRITD1Av1G058680.1	chr1A	hypothetical protein TRIUR3_14389 [Triticum urartu]	0.047651	0.226446	0.115006	0.604166	0.132165	0.309709	0.363798	0.230169
TRITD1Av1G058980	TRITD1Av1G058980.1;TRITD1Av1G058980.2;TRITD1Av1G058980.3;TRITD1Av1G058980.4;TRITD1Av1G058980.5;TRITD1Av1G058980.6;TRITD1Av1G058980.7;TRITD1Av1G058980.8;TRITD1Av1G058980.9;TRITD1Av1G058980.10;TRITD1Av1G058980.11;TRITD1Av1G058980.12;TRITD1Av1G058980.13;TRITD1Av1G058980.14;TRITD1Av1G058980.15	chr1A	Casein kinase I-like protein 2 [Triticum urartu];casein kinase 1-like protein HD16 [Aegilops tauschii subsp. tauschii]	3.71435	5.85779	3.80654	9.02894	5.84077	8.69698	5.32189	13.1453
TRITD1Av1G059080	TRITD1Av1G059080.1	chr1A	tRNA (uracil(54)-C(5))-methyltransferase G	0.0001	0.0001	0.0001	0.0001	0.0001	0.0001	0.0001	0.0001
TRITD1Av1G059110	TRITD1Av1G059110.1	chr1A	PRA1 family protein F3-like [Aegilops tauschii subsp. tauschii]	0.238996	1.95932	0.273481	1.47779	0.109602	0.88251	0.04891	2.11384
TRITD1Av1G059260	TRITD1Av1G059260.1;TRITD1Av1G059260.2;TRITD1Av1G059260.3;TRITD1Av1G059260.4;TRITD1Av1G059260.5	chr1A	Peroxidase 12 [Triticum urartu];peroxidase 42-like [Aegilops tauschii subsp. tauschii]	2.82806	0.688565	4.15338	0.381281	3.34698	0.319919	3.4657	0.250071
TRITD1Av1G059380	TRITD1Av1G059380.1;TRITD1Av1G059380.2;TRITD1Av1G059380.3	chr1A	Polygalacturonase [Triticum urartu]	0.481431	0.494355	0.82757	0.381509	0.826977	0.244772	0.748885	0.35281
TRITD1Av1G059400	TRITD1Av1G059400.1;TRITD1Av1G059400.2;TRITD1Av1G059400.3;TRITD1Av1G059400.4;TRITD1Av1G059400.5;TRITD1Av1G059400.6	chr1A	thioredoxin-like 2, chloroplastic [Aegilops tauschii subsp. tauschii]	7.15545	13.4197	8.88312	14.8208	7.58704	20.8636	9.0126	20.5208
TRITD1Av1G059410	TRITD1Av1G059410.1	chr1A	uncharacterized protein LOC109740084 [Aegilops tauschii subsp. tauschii]	0.188656	0.078089	0.15017	0.113657	0.0001	0.043274	0.061384	0.11224
TRITD1Av1G059470	TRITD1Av1G059470.1;TRITD1Av1G059470.2	chr1A	hypothetical protein TRIUR3_26951 [Triticum urartu];patatin-like protein 2 [Aegilops tauschii subsp. tauschii]	1.76713	1.9188	1.8893	1.40545	1.79062	1.23744	1.60482	1.1083
TRITD1Av1G059480	TRITD1Av1G059480.1;TRITD1Av1G059480.2;TRITD1Av1G059480.3;TRITD1Av1G059480.4;TRITD1Av1G059480.5;TRITD1Av1G059480.6;TRITD1Av1G059480.7;TRITD1Av1G059480.8;TRITD1Av1G059480.9	chr1A	hypothetical protein TRIUR3_24084 [Triticum urartu];mitochondrial dicarboxylate/tricarboxylate transporter DTC-like [Aegilops tauschii subsp. tauschii]	161.42	34.2161	138.075	12.6384	169.699	29.1922	150.852	12.9897
TRITD1Av1G059510	TRITD1Av1G059510.1;TRITD1Av1G059510.2	chr1A	Receptor-like protein kinase THESEUS 1 [Triticum urartu]	0.220112	0.0001	0.944961	0.0001	0.520993	0.0001	0.0911762	0.0300618
TRITD1Av1G059520	TRITD1Av1G059520.1	chr1A	Receptor-like serine/threonine-protein kinase ALE2 [Triticum urartu]	1.15174	0.0001	0.874619	0.0001	1.41916	0.046198	1.16392	0.0001
TRITD1Av1G059540	TRITD1Av1G059540.1	chr1A	uncharacterized protein LOC109781215 [Aegilops tauschii subsp. tauschii]	0.109131	0.061056	0.507917	0.355753	0.127874	0.129422	0.48383	0.111117
TRITD1Av1G059550	TRITD1Av1G059550.1	chr1A	putative lipoxygenase 4 [Triticum urartu]	0.0001	0.0001	0.0001	0.0001	0.0001	0.0001	0.0001	0.0001
TRITD1Av1G059580	TRITD1Av1G059580.1;TRITD1Av1G059580.2;TRITD1Av1G059580.3;TRITD1Av1G059580.4;TRITD1Av1G059580.5;TRITD1Av1G059580.6;TRITD1Av1G059580.7;TRITD1Av1G059580.8	chr1A	SHAGGY-like kinase [Triticum aestivum];Shaggy-related protein kinase iota [Triticum urartu]	31.9201	21.7917	31.2273	14.7266	33.5465	15.5289	29.035	15.8986
TRITD1Av1G059740	TRITD1Av1G059740.1;TRITD1Av1G059740.2;TRITD1Av1G059740.3	chr1A	60S ribosomal protein L11 [Triticum urartu]	295.403	104.117	248.604	62.9736	293.093	73.0462	273.283	69.0387
TRITD1Av1G059780	TRITD1Av1G059780.1;TRITD1Av1G059780.2	chr1A	hypothetical protein TRIUR3_21218 [Triticum urartu]	0.322938	0.0001	0.386265	0.0220261	1.49862	0.0001	0.145326	0.0310889
TRITD1Av1G059820	TRITD1Av1G059820.1;TRITD1Av1G059820.2;TRITD1Av1G059820.3;TRITD1Av1G059820.4;TRITD1Av1G059820.5;TRITD1Av1G059820.6	chr1A	hypothetical protein TRIUR3_35139 [Triticum urartu];diacylglycerol O-acyltransferase 1-like isoform X1 [Aegilops tauschii subsp. tauschii];diacylglycerol O-acyltransferase 1-like isoform X2 [Aegilops tauschii subsp. tauschii]	3.18197	9.47868	2.85345	9.80447	3.32347	11.0099	2.25428	7.51615
TRITD1Av1G059870	TRITD1Av1G059870.1;TRITD1Av1G059870.2	chr1A	hypothetical protein TRIUR3_31101 [Triticum urartu];IQ domain-containing protein IQM1-like isoform X3 [Aegilops tauschii subsp. tauschii]	0.989336	1.90557	1.82362	1.72364	1.42257	1.84105	1.00082	5.7794
TRITD1Av1G059880	TRITD1Av1G059880.1;TRITD1Av1G059880.2	chr1A	zinc transporter 7-like [Aegilops tauschii subsp. tauschii]	8.42567	20.417	5.87864	14.988	4.83983	15.6108	5.90142	15.7834
TRITD1Av1G059890	TRITD1Av1G059890.1;TRITD1Av1G059890.2;TRITD1Av1G059890.3;TRITD1Av1G059890.4	chr1A	putative beta-1,3-galactosyltransferase 12 [Triticum urartu];probable beta-1,3-galactosyltransferase 12 [Aegilops tauschii subsp. tauschii]	4.8451	2.14181	5.29283	2.12807	5.2962	2.08288	4.57466	2.36483
TRITD1Av1G059910	TRITD1Av1G059910.1	chr1A	NDR1/HIN1-like protein 13 [Aegilops tauschii subsp. tauschii]	15.748	1.33349	16.6116	3.50395	15.1606	1.85873	19.2135	3.65337
TRITD1Av1G060010	TRITD1Av1G060010.1;TRITD1Av1G060010.2;TRITD1Av1G060010.3	chr1A	MIKC-type MADS-box transcription factor WM2 [Triticum aestivum];MADS-box transcription factor 58-like isoform X1 [Aegilops tauschii subsp. tauschii]	167.402	1.61065	168.098	0.143643	194.825	0.602084	177.32	0.0503177
TRITD1Av1G060130	TRITD1Av1G060130.1	chr1A	uncharacterized protein LOC109761641 [Aegilops tauschii subsp. tauschii]	2.09654	1.11038	2.89948	1.98135	1.04305	1.08397	2.52826	3.31313
TRITD1Av1G060140	TRITD1Av1G060140.1;TRITD1Av1G060140.2;TRITD1Av1G060140.3;TRITD1Av1G060140.4	chr1A	N-alpha-acetyltransferase MAK3 [Aegilops tauschii subsp. tauschii]	4.68049	3.5238	6.06687	2.87502	5.52723	3.11622	8.87152	4.30476
TRITD1Av1G060370	TRITD1Av1G060370.1;TRITD1Av1G060370.2;TRITD1Av1G060370.3;TRITD1Av1G060370.4;TRITD1Av1G060370.5	chr1A	mannosyl-oligosaccharide 1,2-alpha-mannosidase MNS3 [Aegilops tauschii subsp. tauschii];Mannosyl-oligosaccharide 1,2-alpha-mannosidase MNS3 [Triticum urartu];putative alpha-mannosidase [Oryza sativa Japonica Group]	24.8173	14.166	21.6246	15.8985	22.2921	10.2088	21.0665	11.6412
TRITD1Av1G060440	TRITD1Av1G060440.1;TRITD1Av1G060440.2;TRITD1Av1G060440.3;TRITD1Av1G060440.4	chr1A	Gibberellin 2-beta-dioxygenase [Triticum urartu];GA2ox-A10 [Triticum aestivum]	0.539153	0.0001	0.214338	0.0001	0.194883	0.0001	0.496143	0.0401493
TRITD1Av1G060490	TRITD1Av1G060490.1	chr1A	uncharacterized protein LOC109781565 isoform X2 [Aegilops tauschii subsp. tauschii]	0.085463	0.0001	0.0001	0.0001	0.055167	0.0001	0.062735	0.0001
TRITD1Av1G060740	TRITD1Av1G060740.1	chr1A	hypothetical protein TRIUR3_27616 [Triticum urartu]	0.0001	0.0001	0.0001	0.0001	0.0001	0.0001	0.0001	0.0001
TRITD1Av1G060900	TRITD1Av1G060900.1;TRITD1Av1G060900.2;TRITD1Av1G060900.3;TRITD1Av1G060900.4	chr1A	abscisic acid receptor PYL9-like [Aegilops tauschii subsp. tauschii]	9.91307	61.7152	14.3486	55.6765	8.98329	40.5807	13.8403	25.5824
TRITD1Av1G061050	TRITD1Av1G061050.1;TRITD1Av1G061050.2;TRITD1Av1G061050.3;TRITD1Av1G061050.4;TRITD1Av1G061050.5;TRITD1Av1G061050.6;TRITD1Av1G061050.7	chr1A	ABC transporter G family member 15 [Triticum urartu];ABC transporter G family member 12-like [Aegilops tauschii subsp. tauschii];ABCG12, partial [Triticum polonicum]	6.11337	4.99126	5.81227	3.65599	7.65125	6.72254	4.39823	6.02617
TRITD1Av1G061110	TRITD1Av1G061110.1;TRITD1Av1G061110.2	chr1A	coiled-coil domain-containing protein 25 [Aegilops tauschii subsp. tauschii]	120.24	50.3357	105.242	44.4262	101.075	35.6846	108.325	42.8952
TRITD1Av1G061280	TRITD1Av1G061280.1	chr1A	unnamed protein product [Triticum aestivum]	0.0001	0.0001	0.0001	0.0001	0.0001	0.0001	0.0001	0.0001
TRITD1Av1G061300	TRITD1Av1G061300.1;TRITD1Av1G061300.2	chr1A	predicted protein [Hordeum vulgare subsp. vulgare];Rhomboid protease AarA [Triticum urartu]	6.239	7.99951	7.64234	16.6238	5.76811	10.0457	9.088	18.8659
TRITD1Av1G061350	TRITD1Av1G061350.1;TRITD1Av1G061350.2;TRITD1Av1G061350.3;TRITD1Av1G061350.4	chr1A	S-type anion channel SLAH3 [Triticum urartu]	2.06183	0.180549	1.64813	0.208787	0.89239	0.279931	1.14104	0.462364
TRITD1Av1G061510	TRITD1Av1G061510.1;TRITD1Av1G061510.2;TRITD1Av1G061510.3;TRITD1Av1G061510.4;TRITD1Av1G061510.5;TRITD1Av1G061510.6;TRITD1Av1G061510.7	chr1A	ATP-dependent DNA helicase DDX11-like [Aegilops tauschii subsp. tauschii];ATP-dependent RNA helicase chl1 [Triticum urartu];ATP-dependent DNA helicase DDX11 [Aegilops tauschii subsp. tauschii]	0.26414	0.0001	0.274207	0.0001	0.356354	0.0001	0.312026	0.0001
TRITD1Av1G061550	TRITD1Av1G061550.1	chr1A	unnamed protein product [Triticum aestivum]	11.9751	13.5158	12.7263	9.53432	13.0499	10.2647	12.1865	8.70106
TRITD1Av1G061820	TRITD1Av1G061820.1	chr1A	hypothetical protein TRIUR3_26040 [Triticum urartu]	0.0001	0.0001	0.0001	0.0001	0.0001	0.0001	0.0001	0.0001
TRITD1Av1G061830	TRITD1Av1G061830.1;TRITD1Av1G061830.2	chr1A	predicted protein [Hordeum vulgare subsp. vulgare];uncharacterized protein LOC109735028 [Aegilops tauschii subsp. tauschii]	4.39276	9.46686	5.63603	15.0321	5.37958	12.3987	7.41013	15.7277
TRITD1Av1G061970	TRITD1Av1G061970.1	chr1A	hypothetical protein TRIUR3_28988 [Triticum urartu]	0.0001	0.0001	0.0001	0.0001	0.0001	0.0001	0.0001	0.0001
TRITD1Av1G062180	TRITD1Av1G062180.1;TRITD1Av1G062180.2;TRITD1Av1G062180.3;TRITD1Av1G062180.4;TRITD1Av1G062180.5	chr1A	uncharacterized protein LOC109755951 [Aegilops tauschii subsp. tauschii]	6.35971	11.7721	6.72527	10.3154	6.0818	8.43523	5.02367	11.2697
TRITD1Av1G062210	TRITD1Av1G062210.1	chr1A	protein FAR1-RELATED SEQUENCE 6-like [Brachypodium distachyon]	0.727802	0.0001	1.9869	0.0139	1.467	0.0001	1.90944	0.0001
TRITD1Av1G062330	TRITD1Av1G062330.1	chr1A	hypothetical protein TRIUR3_21600 [Triticum urartu]	0.395395	0.1577	0.688031	0.0001	0.586379	0.0001	0.472556	0.159814
TRITD1Av1G062550	TRITD1Av1G062550.1;TRITD1Av1G062550.2;TRITD1Av1G062550.3;TRITD1Av1G062550.4;TRITD1Av1G062550.5;TRITD1Av1G062550.6;TRITD1Av1G062550.7	chr1A	predicted protein [Hordeum vulgare subsp. vulgare];U1 small nuclear ribonucleoprotein 70 kDa-like [Aegilops tauschii subsp. tauschii]	33.5379	23.3894	30.3419	25.5576	33.7376	17.3554	29.2365	22.8391
TRITD1Av1G062580	TRITD1Av1G062580.1	chr1A	hypothetical protein TRIUR3_33704 [Triticum urartu]	0.0001	0.0001	0.0001	0.0001	0.0001	0.0001	0.0001	0.0001
TRITD1Av1G062820	TRITD1Av1G062820.1;TRITD1Av1G062820.2;TRITD1Av1G062820.3;TRITD1Av1G062820.4;TRITD1Av1G062820.5;TRITD1Av1G062820.6;TRITD1Av1G062820.7;TRITD1Av1G062820.10;TRITD1Av1G062820.8;TRITD1Av1G062820.9;TRITD1Av1G062820.11;TRITD1Av1G062820.12;TRITD1Av1G062820.13	chr1A	hypothetical protein TRIUR3_20955 [Triticum urartu];transcription factor bHLH68-like isoform X3 [Aegilops tauschii subsp. tauschii];transcription factor bHLH68-like isoform X2 [Aegilops tauschii subsp. tauschii];predicted protein [Hordeum vulgare subsp. vulgare]	0.399246	1.49074	0.320737	1.0274	0.371589	1.72945	0.397524	0.831945
TRITD1Av1G063170	TRITD1Av1G063170.1	chr1A	hypothetical protein TRIUR3_31061 [Triticum urartu]	0.055202	0.0001	0.169651	0.0001	0.006447	0.0001	0.0001	0.0001
TRITD1Av1G063430	TRITD1Av1G063430.1	chr1A	hypothetical protein TRIUR3_31602 [Triticum urartu]	0.0001	0.0001	0.0001	0.0001	0.0001	0.0001	0.0001	0.0001
TRITD1Av1G063510	TRITD1Av1G063510.1;TRITD1Av1G063510.2	chr1A	40S ribosomal protein S7 [Aegilops tauschii subsp. tauschii];40S ribosomal protein S7 [Triticum urartu]	192.916	50.7177	145.6	38.7738	190.114	42.3222	145.316	59.2674
TRITD1Av1G063530	TRITD1Av1G063530.1;TRITD1Av1G063530.2;TRITD1Av1G063530.3;TRITD1Av1G063530.4	chr1A	Zinc finger protein-like 1-like protein [Triticum urartu];uncharacterized protein LOC109767166 [Aegilops tauschii subsp. tauschii]	25.7996	13.5062	28.9154	13.8295	27.0914	9.91892	27.8314	10.9166
TRITD1Av1G063740	TRITD1Av1G063740.1	chr1A	unnamed protein product [Triticum aestivum]	0.0001	0.0001	0.0001	0.0001	0.0001	0.0001	0.0001	0.0001
TRITD1Av1G063980	TRITD1Av1G063980.1;TRITD1Av1G063980.2;TRITD1Av1G063980.3	chr1A	R1R2R3-MYB protein [Triticum aestivum]	3.37744	1.09044	3.87098	0.508782	5.68359	1.51878	3.34133	0.380911
TRITD1Av1G064200	TRITD1Av1G064200.1;TRITD1Av1G064200.2;TRITD1Av1G064200.3;TRITD1Av1G064200.4	chr1A	DNA replication licensing factor MCM6 [Aegilops tauschii subsp. tauschii]	52.9747	0.133681	43.0007	0.255961	67.3195	0.0120188	40.0676	0.225224
TRITD1Av1G064310	TRITD1Av1G064310.1	chr1A	auxin response factor 2 G	1.57034	1.07896	1.46004	0.955423	1.49444	0.903889	1.97708	1.20373
TRITD1Av1G064510	TRITD1Av1G064510.1;TRITD1Av1G064510.2;TRITD1Av1G064510.3;TRITD1Av1G064510.4	chr1A	putative ubiquitin-conjugating enzyme E2 26 [Triticum urartu]	27.124	17.0506	28.966	14.9978	26.9265	13.6658	27.1845	14.9884
TRITD1Av1G064850	TRITD1Av1G064850.1;TRITD1Av1G064850.2;TRITD1Av1G064850.3	chr1A	bidirectional sugar transporter SWEET3a [Aegilops tauschii subsp. tauschii]	0.393754	9.33512	0.781657	4.83716	0.498172	6.00006	0.735413	5.30758
TRITD1Av1G065060	TRITD1Av1G065060.1;TRITD1Av1G065060.2	chr1A	hypothetical protein TRIUR3_23331 [Triticum urartu]	0.032232	0.127804	0.175079	0.10937	0.029272	0.091071	0.176043	0.070571
TRITD1Av1G065070	TRITD1Av1G065070.1;TRITD1Av1G065070.2	chr1A	predicted protein, partial [Hordeum vulgare subsp. vulgare]	8.36487	3.14564	9.02265	4.35964	7.0657	3.59183	8.60617	5.0985
TRITD1Av1G065240	TRITD1Av1G065240.1	chr1A	hypothetical protein TRIUR3_35121 [Triticum urartu]	0.0001	0.0001	0.0001	0.0001	0.0001	0.0001	0.0001	0.0001
TRITD1Av1G065300	TRITD1Av1G065300.1;TRITD1Av1G065300.2;TRITD1Av1G065300.3	chr1A	DNA-directed RNA polymerase subunit alpha [Triticum urartu];RNA polymerase alpha subunit (chloroplast) [Aegilops geniculata];RNA polymerase alpha subunit (chloroplast) [Elymus gmelinii]	0.0001	0.0001	0.0322267	0.0001	0.0001	0.0001	0.0001	0.0001
TRITD1Av1G065310	TRITD1Av1G065310.1	chr1A	PREDICTED: uncharacterized protein LOC109235942 [Nicotiana attenuata]	0.0001	0.0001	0.0001	0.0001	0.0001	0.0001	0.0001	0.0001
TRITD1Av1G065320	TRITD1Av1G065320.1	chr1A	hypothetical protein GQ55_4G159700 [Panicum hallii var. hallii]	0.0001	0.0001	0.0001	0.0001	0.0001	0.0001	0.0001	0.0001
TRITD1Av1G065330	TRITD1Av1G065330.1	chr1A	NADH-plastoquinone oxidoreductase subunit 1 (chloroplast) [Hordeum vulgare subsp. vulgare]	0.0001	0.0001	0.0001	0.0001	0.0001	0.0001	0.0001	0.0001
TRITD1Av1G065420	TRITD1Av1G065420.1;TRITD1Av1G065420.2;TRITD1Av1G065420.3;TRITD1Av1G065420.4;TRITD1Av1G065420.5;TRITD1Av1G065420.6;TRITD1Av1G065420.7	chr1A	DNA polymerase epsilon catalytic subunit A-like [Aegilops tauschii subsp. tauschii];DNA polymerase epsilon catalytic subunit A [Triticum urartu]	4.26943	0.184374	3.87889	0.571915	6.73376	0.323235	4.03235	0.512701
TRITD1Av1G065600	TRITD1Av1G065600.1	chr1A	splicing factor-like protein G	2.4507	8.94295	3.11925	4.92754	2.31856	3.64158	2.56908	6.06077
TRITD1Av1G065930	TRITD1Av1G065930.1;TRITD1Av1G065930.2;TRITD1Av1G065930.3;TRITD1Av1G065930.4	chr1A	RNA-binding protein 39-like [Aegilops tauschii subsp. tauschii];predicted protein [Hordeum vulgare subsp. vulgare]	14.6054	17.9113	8.85698	12.411	15.9437	16.9011	8.05346	9.98844
TRITD1Av1G066300	TRITD1Av1G066300.1;TRITD1Av1G066300.2;TRITD1Av1G066300.3;TRITD1Av1G066300.4;TRITD1Av1G066300.5;TRITD1Av1G066300.6;TRITD1Av1G066300.7;TRITD1Av1G066300.8;TRITD1Av1G066300.9;TRITD1Av1G066300.10	chr1A	hypothetical protein TRIUR3_17389 [Triticum urartu];uncharacterized protein LOC109783093 [Aegilops tauschii subsp. tauschii];hypothetical protein TRIUR3_17388 [Triticum urartu];hypothetical protein TRIUR3_17387 [Triticum urartu]	2.83872	5.3863	3.67849	9.20378	3.06075	8.9502	3.94946	11.9682
TRITD1Av1G066890	TRITD1Av1G066890.1;TRITD1Av1G066890.2;TRITD1Av1G066890.3;TRITD1Av1G066890.4;TRITD1Av1G066890.5;TRITD1Av1G066890.6;TRITD1Av1G066890.10;TRITD1Av1G066890.7;TRITD1Av1G066890.8;TRITD1Av1G066890.9;TRITD1Av1G066890.11;TRITD1Av1G066890.12;TRITD1Av1G066890.13;TRITD1Av1G066890.14;TRITD1Av1G066890.15;TRITD1Av1G066890.16;TRITD1Av1G066890.17;TRITD1Av1G066890.18	chr1A	phospholipid-transporting ATPase 3 isoform X1 [Aegilops tauschii subsp. tauschii];phospholipid-transporting ATPase 3 isoform X3 [Aegilops tauschii subsp. tauschii];Phospholipid-transporting ATPase 3 [Triticum urartu]	10.2307	17.0943	10.5941	14.5409	13.3575	13.3282	8.53127	10.1104
TRITD1Av1G066930	TRITD1Av1G066930.1;TRITD1Av1G066930.2;TRITD1Av1G066930.3	chr1A	probable metal-nicotianamine transporter YSL3 [Aegilops tauschii subsp. tauschii];putative metal-nicotianamine transporter YSL3 [Triticum urartu]	0.0001	0.0001	0.0001	0.0001	0.0001	0.0001	0.0001	0.0001
TRITD1Av1G067280	TRITD1Av1G067280.1	chr1A	serine/threonine-protein kinase RHS3-like isoform X2 [Aegilops tauschii subsp. tauschii]	0.0001	0.0001	0.0001	0.0001	0.0001	0.0001	0.0001	0.0001
TRITD1Av1G067410	TRITD1Av1G067410.1	chr1A	Serine/threonine-protein kinase G	1.61364	1.43214	1.29025	1.05134	1.60268	1.49676	2.63632	2.38075
TRITD1Av1G067490	TRITD1Av1G067490.1;TRITD1Av1G067490.2;TRITD1Av1G067490.3;TRITD1Av1G067490.4;TRITD1Av1G067490.5;TRITD1Av1G067490.6;TRITD1Av1G067490.7;TRITD1Av1G067490.8;TRITD1Av1G067490.9;TRITD1Av1G067490.10;TRITD1Av1G067490.11	chr1A	heat shock 70 kDa protein 6, chloroplastic-like [Aegilops tauschii subsp. tauschii];Stromal 70 kDa heat shock-related protein, chloroplastic [Triticum urartu]	105.952	177.051	84.4097	851.75	129.261	214.446	78.7838	353.78
TRITD1Av1G067540	TRITD1Av1G067540.1;TRITD1Av1G067540.2	chr1A	hypothetical protein TRIUR3_20267 [Triticum urartu];uncharacterized protein LOC109787240 [Aegilops tauschii subsp. tauschii]	0.0001	0.00751505	0.0001	0.0001	0.0179662	0.0485815	0.0001	0.0001
TRITD1Av1G067690	TRITD1Av1G067690.1	chr1A	PREDICTED: uncharacterized protein LOC104903051 [Beta vulgaris subsp. vulgaris]	0.0001	0.0001	0.0001	0.0001	0.0001	0.0001	0.0001	0.0001
TRITD1Av1G068120	TRITD1Av1G068120.1;TRITD1Av1G068120.2;TRITD1Av1G068120.3;TRITD1Av1G068120.4;TRITD1Av1G068120.5;TRITD1Av1G068120.6;TRITD1Av1G068120.7;TRITD1Av1G068120.8	chr1A	putative zinc transporter At3g08650 [Aegilops tauschii subsp. tauschii];hypothetical protein TRIUR3_31071 [Triticum urartu]	18.5727	17.4538	22.1195	24.4859	19.3153	14.1549	19.983	16.3742
TRITD1Av1G068360	TRITD1Av1G068360.1;TRITD1Av1G068360.2;TRITD1Av1G068360.3;TRITD1Av1G068360.4;TRITD1Av1G068360.5;TRITD1Av1G068360.6;TRITD1Av1G068360.7;TRITD1Av1G068360.8;TRITD1Av1G068360.9;TRITD1Av1G068360.10;TRITD1Av1G068360.11;TRITD1Av1G068360.12;TRITD1Av1G068360.13;TRITD1Av1G068360.14;TRITD1Av1G068360.15;TRITD1Av1G068360.16;TRITD1Av1G068360.17;TRITD1Av1G068360.18;TRITD1Av1G068360.19;TRITD1Av1G068360.20;TRITD1Av…	chr1A	pentatricopeptide repeat-containing protein MRL1, chloroplastic isoform X2 [Aegilops tauschii subsp. tauschii];pentatricopeptide repeat-containing protein MRL1, chloroplastic isoform X1 [Aegilops tauschii subsp. tauschii];hypothetical protein TRIUR3_27440 [Triticum urartu];Pentatricopeptide repeat-containing protein MRL1, chloroplastic [Zea mays]	4.17567	45.6851	5.16193	45.6656	5.71062	50.6266	4.26524	44.5679
TRITD1Av1G068370	TRITD1Av1G068370.1	chr1A	hypothetical protein TRIUR3_19472 [Triticum urartu]	0.0001	0.305814	0.0001	0.526995	0.0001	0.176186	0.0001	0.182217
TRITD1Av1G068400	TRITD1Av1G068400.1	chr1A	putative lactoylglutathione lyase, chloroplast [Triticum urartu]	92.7435	89.4962	70.8803	96.8906	87.1437	87.7856	71.8029	101.83
TRITD1Av1G068790	TRITD1Av1G068790.1;TRITD1Av1G068790.2;TRITD1Av1G068790.3;TRITD1Av1G068790.4;TRITD1Av1G068790.5;TRITD1Av1G068790.6;TRITD1Av1G068790.7;TRITD1Av1G068790.8;TRITD1Av1G068790.9;TRITD1Av1G068790.10;TRITD1Av1G068790.11;TRITD1Av1G068790.12;TRITD1Av1G068790.13	chr1A	hypothetical protein TRIUR3_31633 [Triticum urartu];ER membrane protein complex subunit 1 [Aegilops tauschii subsp. tauschii]	31.5053	27.5223	30.9342	16.0175	38.2339	21.9429	31.193	18.4761
TRITD1Av1G068870	TRITD1Av1G068870.1;TRITD1Av1G068870.2;TRITD1Av1G068870.10;TRITD1Av1G068870.3;TRITD1Av1G068870.4;TRITD1Av1G068870.5;TRITD1Av1G068870.6;TRITD1Av1G068870.7;TRITD1Av1G068870.8;TRITD1Av1G068870.9;TRITD1Av1G068870.11;TRITD1Av1G068870.12	chr1A	Lysine-specific demethylase 5A [Triticum urartu]	4.97198	6.56413	5.45015	10.5716	6.12632	5.07227	5.57247	6.16224
TRITD1Av1G069390	TRITD1Av1G069390.1	chr1A	probable histone H2A variant 2 [Aegilops tauschii subsp. tauschii]	132.83	0.079655	143.592	0.276172	192.106	0.15171	183.475	0.0001
TRITD1Av1G069760	TRITD1Av1G069760.1;TRITD1Av1G069760.2;TRITD1Av1G069760.3;TRITD1Av1G069760.4;TRITD1Av1G069760.5;TRITD1Av1G069760.6;TRITD1Av1G069760.7;TRITD1Av1G069760.8;TRITD1Av1G069760.10;TRITD1Av1G069760.9;TRITD1Av1G069760.11;TRITD1Av1G069760.12;TRITD1Av1G069760.13;TRITD1Av1G069760.14	chr1A	uncharacterized protein LOC109762302 [Aegilops tauschii subsp. tauschii];hypothetical protein TRIUR3_19770 [Triticum urartu]	23.6299	19.3583	22.2259	18.4045	27.0697	18.1508	19.1676	25.6152
TRITD1Av1G070310	TRITD1Av1G070310.1	chr1A	hypothetical protein TRIUR3_27713 [Triticum urartu]	6.92188	25.7807	8.90457	31.4039	6.67259	27.8906	7.24833	22.7467
TRITD1Av1G070320	TRITD1Av1G070320.1	chr1A	hypothetical protein TRIUR3_31925 [Triticum urartu]	0.0001	0.0001	0.0001	0.0001	0.0001	0.0001	0.0001	0.0001
TRITD1Av1G070570	TRITD1Av1G070570.1;TRITD1Av1G070570.2;TRITD1Av1G070570.3;TRITD1Av1G070570.4;TRITD1Av1G070570.5;TRITD1Av1G070570.6;TRITD1Av1G070570.7;TRITD1Av1G070570.8;TRITD1Av1G070570.9;TRITD1Av1G070570.10;TRITD1Av1G070570.11	chr1A	Serine/threonine-protein kinase CTR1 [Triticum urartu];EDR1 [Triticum aestivum];hypothetical protein TRIUR3_18072 [Triticum urartu]	3.9598	5.54122	4.10359	5.13072	4.2246	4.15926	4.28013	5.2048
TRITD1Av1G070600	TRITD1Av1G070600.1	chr1A	hypothetical protein TRIUR3_29218 [Triticum urartu]	10.7259	14.4493	10.3131	18.0919	11.4165	15.2902	7.14646	15.7808
TRITD1Av1G070990	TRITD1Av1G070990.1	chr1A	Ras-related protein Rab11C [Triticum urartu]	44.2115	16.492	36.6238	9.06647	31.1464	14.8694	36.3367	13.396
TRITD1Av1G071000	TRITD1Av1G071000.1	chr1A	Ras-related protein Rab11D [Triticum urartu]	38.2863	15.5002	33.2981	7.11328	39.7077	11.3477	36.6765	8.57289
TRITD1Av1G071130	TRITD1Av1G071130.1	chr1A	hypothetical protein TRIUR3_32301 [Triticum urartu]	0.0001	0.0001	0.0001	0.0001	0.0001	0.0001	0.0001	0.0001
TRITD1Av1G071250	TRITD1Av1G071250.1;TRITD1Av1G071250.2;TRITD1Av1G071250.3;TRITD1Av1G071250.4;TRITD1Av1G071250.5;TRITD1Av1G071250.6;TRITD1Av1G071250.7	chr1A	uncharacterized calcium-binding protein At1g02270 [Aegilops tauschii subsp. tauschii];predicted protein [Hordeum vulgare subsp. vulgare]	6.20623	16.4899	5.18178	16.5502	6.79361	21.5937	4.7595	9.26396
TRITD1Av1G071620	TRITD1Av1G071620.1	chr1A	uncharacterized protein LOC109782173 [Aegilops tauschii subsp. tauschii]	0.0001	0.0001	0.0001	0.0001	0.0001	0.0001	0.0001	0.0001
TRITD1Av1G071780	TRITD1Av1G071780.1;TRITD1Av1G071780.2	chr1A	Transcription initiation factor IIA subunit 1 [Triticum urartu]	32.0073	27.1421	22.9606	26.3276	28.9079	28.0156	19.3435	23.7304
TRITD1Av1G071860	TRITD1Av1G071860.1	chr1A	hypothetical protein TRIUR3_33407 [Triticum urartu]	0.151413	0.0001	0.0001	0.0001	0.0001	0.0001	0.0001	0.022194
TRITD1Av1G071980	TRITD1Av1G071980.1;TRITD1Av1G071980.2;TRITD1Av1G071980.3;TRITD1Av1G071980.4;TRITD1Av1G071980.5;TRITD1Av1G071980.10;TRITD1Av1G071980.11;TRITD1Av1G071980.6;TRITD1Av1G071980.7;TRITD1Av1G071980.8;TRITD1Av1G071980.9;TRITD1Av1G071980.12;TRITD1Av1G071980.13;TRITD1Av1G071980.14;TRITD1Av1G071980.15;TRITD1Av1G071980.16;TRITD1Av1G071980.17;TRITD1Av1G071980.18	chr1A	uncharacterized protein LOC109768506 isoform X1 [Aegilops tauschii subsp. tauschii];uncharacterized protein LOC109768506 isoform X2 [Aegilops tauschii subsp. tauschii]	9.45892	13.1889	10.9375	12.9224	12.5553	13.3531	10.7174	11.114
TRITD1Av1G072230	TRITD1Av1G072230.1	chr1A	protein trichome birefringence-like 25 [Aegilops tauschii subsp. tauschii]	10.5599	7.55876	13.9177	7.60502	10.9586	8.40301	14.3567	8.10708
TRITD1Av1G072420	TRITD1Av1G072420.1	chr1A	putative calcium-binding protein CML18 [Triticum urartu]	19.7819	8.25647	28.9058	37.5828	19.203	21.108	30.5642	21.6834
TRITD1Av1G073530	TRITD1Av1G073530.1	chr1A	sucrose transport protein SUT3-like [Aegilops tauschii subsp. tauschii]	0.0001	1.69529	0.0001	1.95389	0.0001	1.67207	0.0001	1.71471
TRITD1Av1G074670	TRITD1Av1G074670.1	chr1A	Calcium-dependent protein kinase 13 [Triticum urartu]	3.31656	2.94965	3.5214	3.18062	4.45333	2.98013	3.58038	5.08576
TRITD1Av1G075020	TRITD1Av1G075020.1	chr1A	zinc finger AN1 domain-containing stress-associated protein 15-like [Aegilops tauschii subsp. tauschii]	19.6566	17.2569	24.617	21.6321	21.1866	12.3997	19.3175	18.0845
TRITD1Av1G075030	TRITD1Av1G075030.1	chr1A	hypothetical protein TRIUR3_29021 [Triticum urartu]	0.0001	0.0001	0.0001	0.0001	0.0001	0.0001	0.0001	0.0001
TRITD1Av1G075040	TRITD1Av1G075040.1;TRITD1Av1G075040.2;TRITD1Av1G075040.3;TRITD1Av1G075040.4;TRITD1Av1G075040.5	chr1A	tRNA pseudouridine synthase A 1 [Triticum urartu];uncharacterized protein LOC109744368 [Aegilops tauschii subsp. tauschii]	4.8639	6.7488	4.72219	7.61514	4.95518	6.78019	3.44278	9.50983
TRITD1Av1G075090	TRITD1Av1G075090.1;TRITD1Av1G075090.2;TRITD1Av1G075090.3;TRITD1Av1G075090.4;TRITD1Av1G075090.5;TRITD1Av1G075090.6;TRITD1Av1G075090.7;TRITD1Av1G075090.8;TRITD1Av1G075090.10;TRITD1Av1G075090.9;TRITD1Av1G075090.11	chr1A	vacuolar-sorting receptor 1-like [Aegilops tauschii subsp. tauschii];hypothetical protein TRIUR3_18779 [Triticum urartu]	6.34208	7.96854	5.17634	5.22367	7.78033	7.34798	5.10142	6.92897
TRITD1Av1G075580	TRITD1Av1G075580.1;TRITD1Av1G075580.2	chr1A	uncharacterized protein LOC109787242 [Aegilops tauschii subsp. tauschii];hypothetical protein TRIUR3_30736 [Triticum urartu]	1.58985	2.87316	1.6872	2.79493	1.69467	3.53453	1.57728	1.95013
TRITD1Av1G075690	TRITD1Av1G075690.1	chr1A	hypothetical protein TRIUR3_31140 [Triticum urartu]	0.0001	0.0001	0.0001	0.0001	0.0001	0.0001	0.0001	0.0001
TRITD1Av1G075820	TRITD1Av1G075820.1	chr1A	uncharacterized protein LOC109787243 [Aegilops tauschii subsp. tauschii]	4.70131	3.63781	5.09157	4.04935	4.47393	2.91672	5.48402	3.32289
TRITD1Av1G076240	TRITD1Av1G076240.1	chr1A	hypothetical protein TRIUR3_31238 [Triticum urartu]	0.0001	0.0001	0.0001	0.054366	0.0001	0.0001	0.120502	0.0001
TRITD1Av1G076320	TRITD1Av1G076320.1;TRITD1Av1G076320.2;TRITD1Av1G076320.3;TRITD1Av1G076320.4;TRITD1Av1G076320.5;TRITD1Av1G076320.6	chr1A	DNA mismatch repair protein MSH2 [Triticum urartu];DNA mismatch repair protein MSH2 [Aegilops tauschii subsp. tauschii]	3.37294	0.229054	2.6028	0.0710913	4.08506	0.519364	2.33795	0.22829
TRITD1Av1G076460	TRITD1Av1G076460.1	chr1A	ATP-dependent DNA helicase PIF1-like [Aegilops tauschii subsp. tauschii]	0.0001	0.0001	0.0001	0.0001	0.0001	0.0001	0.0001	0.0001
TRITD1Av1G076610	TRITD1Av1G076610.1;TRITD1Av1G076610.2;TRITD1Av1G076610.3;TRITD1Av1G076610.4;TRITD1Av1G076610.5;TRITD1Av1G076610.6;TRITD1Av1G076610.7;TRITD1Av1G076610.8;TRITD1Av1G076610.9	chr1A	hypothetical protein TRIUR3_28642 [Triticum urartu];uncharacterized ATP-dependent helicase C29A10.10c-like [Aegilops tauschii subsp. tauschii]	14.2574	21.1473	15.4762	17.952	19.4821	19.1657	12.9785	16.4537
TRITD1Av1G076690	TRITD1Av1G076690.1;TRITD1Av1G076690.2;TRITD1Av1G076690.3	chr1A	hypothetical protein TRIUR3_15689 [Triticum urartu]	0.316609	0.932932	0.085023	1.4497	0.149131	0.961082	0.117259	0.409821
TRITD1Av1G076820	TRITD1Av1G076820.1;TRITD1Av1G076820.2;TRITD1Av1G076820.3;TRITD1Av1G076820.4;TRITD1Av1G076820.5;TRITD1Av1G076820.6;TRITD1Av1G076820.7;TRITD1Av1G076820.8;TRITD1Av1G076820.9;TRITD1Av1G076820.10;TRITD1Av1G076820.11;TRITD1Av1G076820.12	chr1A	putative ion channel POLLUX-like 2 isoform X2 [Aegilops tauschii subsp. tauschii];putative ion channel POLLUX-like 2 isoform X1 [Aegilops tauschii subsp. tauschii];hypothetical protein TRIUR3_28047 [Triticum urartu]	2.09348	12.5724	2.32126	7.69363	2.8519	11.6978	2.12002	8.76257
TRITD1Av1G076990	TRITD1Av1G076990.1;TRITD1Av1G076990.2;TRITD1Av1G076990.3;TRITD1Av1G076990.4;TRITD1Av1G076990.5;TRITD1Av1G076990.6;TRITD1Av1G076990.7;TRITD1Av1G076990.8	chr1A	ferrochelatase-2, chloroplastic [Aegilops tauschii subsp. tauschii];predicted protein [Hordeum vulgare subsp. vulgare]	7.92959	66.6364	10.4547	66.6364	9.8198	80.3153	8.51096	59.3493
TRITD1Av1G077980	TRITD1Av1G077980.1;TRITD1Av1G077980.2	chr1A	probable NAD(P)H dehydrogenase (quinone) FQR1-like 1 [Aegilops tauschii subsp. tauschii];hypothetical protein TRIUR3_19664 [Triticum urartu]	5.82074	12.1334	7.61122	4.88116	6.57162	6.09169	8.29615	7.31387
TRITD1Av1G078540	TRITD1Av1G078540.1;TRITD1Av1G078540.2;TRITD1Av1G078540.3;TRITD1Av1G078540.4;TRITD1Av1G078540.5;TRITD1Av1G078540.6	chr1A	E3 ubiquitin-protein ligase SINAT3 [Triticum urartu];E3 ubiquitin-protein ligase SINAT5-like [Aegilops tauschii subsp. tauschii]	6.268	8.90999	6.86134	10.255	6.83582	7.72895	8.30674	9.92395
TRITD1Av1G079040	TRITD1Av1G079040.1;TRITD1Av1G079040.2;TRITD1Av1G079040.3;TRITD1Av1G079040.4;TRITD1Av1G079040.5;TRITD1Av1G079040.6;TRITD1Av1G079040.7	chr1A	uncharacterized aarF domain-containing protein kinase At1g79600, chloroplastic [Aegilops tauschii subsp. tauschii]	7.72696	64.2684	7.87083	57.1998	8.17532	67.699	6.20773	58.1433
TRITD1Av1G079220	TRITD1Av1G079220.1;TRITD1Av1G079220.2	chr1A	RNA-binding KH domain-containing protein PEPPER-like [Aegilops tauschii subsp. tauschii]	1.14574	0.0001	1.68805	0.074389	1.7413	0.03183	1.72427	0.121181
TRITD1Av1G079250	TRITD1Av1G079250.1	chr1A	hypothetical protein TRIUR3_29565 [Triticum urartu]	0.046964	0.0001	0.333585	0.037281	0.117324	0.0001	0.125191	0.0001
TRITD1Av1G079320	TRITD1Av1G079320.1;TRITD1Av1G079320.2;TRITD1Av1G079320.3;TRITD1Av1G079320.4;TRITD1Av1G079320.5;TRITD1Av1G079320.6	chr1A	hypothetical protein TRIUR3_28717 [Triticum urartu];uncharacterized protein LOC109739781 isoform X2 [Aegilops tauschii subsp. tauschii];predicted protein [Hordeum vulgare subsp. vulgare];uncharacterized protein LOC109739781 isoform X1 [Aegilops tauschii subsp. tauschii]	3.62632	6.88072	3.62676	11.905	3.65145	9.75504	3.49495	12.7308
TRITD1Av1G079600	TRITD1Av1G079600.1;TRITD1Av1G079600.2;TRITD1Av1G079600.3;TRITD1Av1G079600.4	chr1A	beta-glucuronosyltransferase GlcAT14A-like [Aegilops tauschii subsp. tauschii]	0.883425	1.71911	1.2019	1.90996	0.724339	1.7402	1.24435	2.35329
TRITD1Av1G079790	TRITD1Av1G079790.1;TRITD1Av1G079790.2;TRITD1Av1G079790.3;TRITD1Av1G079790.4;TRITD1Av1G079790.5;TRITD1Av1G079790.6;TRITD1Av1G079790.7;TRITD1Av1G079790.8	chr1A	protein RRP6-like 2 [Aegilops tauschii subsp. tauschii];Exosome component 10 [Triticum urartu]	16.9433	4.18891	16.0324	4.24137	17.6138	4.99449	14.8286	2.9502
TRITD1Av1G080190	TRITD1Av1G080190.1;TRITD1Av1G080190.2;TRITD1Av1G080190.3;TRITD1Av1G080190.4;TRITD1Av1G080190.5;TRITD1Av1G080190.6;TRITD1Av1G080190.7;TRITD1Av1G080190.8;TRITD1Av1G080190.9;TRITD1Av1G080190.10	chr1A	soluble starch synthase 2-1, chloroplastic/amyloplastic-like isoform X4 [Aegilops tauschii subsp. tauschii];soluble starch synthase 2-1, chloroplastic/amyloplastic-like isoform X3 [Aegilops tauschii subsp. tauschii];soluble starch synthase 2-1, chloroplastic/amyloplastic-like isoform X2 [Aegilops tauschii subsp. tauschii];starch synthase IIc precursor [Triticum aestivum]	3.58856	7.44953	4.22822	8.57403	5.24179	8.73469	3.39751	6.62578
TRITD1Av1G080320	TRITD1Av1G080320.1;TRITD1Av1G080320.2;TRITD1Av1G080320.3;TRITD1Av1G080320.4;TRITD1Av1G080320.5	chr1A	RING finger and transmembrane domain-containing protein 1-like [Aegilops tauschii subsp. tauschii];hypothetical protein TRIUR3_16730 [Triticum urartu]	4.66514	7.917	3.91235	4.72133	4.95461	4.57103	4.66963	4.63955
TRITD1Av1G080670	TRITD1Av1G080670.1;TRITD1Av1G080670.2	chr1A	mediator of RNA polymerase II transcription subunit 32 [Aegilops tauschii subsp. tauschii]	6.98719	4.61529	10.7584	2.75913	8.09325	4.29044	13.246	5.20953
TRITD1Av1G080880	TRITD1Av1G080880.1;TRITD1Av1G080880.2;TRITD1Av1G080880.3;TRITD1Av1G080880.4	chr1A	hypothetical protein TRIUR3_29725 [Triticum urartu];predicted protein [Hordeum vulgare subsp. vulgare]	40.2369	32.2452	42.0792	27.7796	41.5661	31.285	43.5118	26.8436
TRITD1Av1G081170	TRITD1Av1G081170.1;TRITD1Av1G081170.2;TRITD1Av1G081170.3;TRITD1Av1G081170.4;TRITD1Av1G081170.5;TRITD1Av1G081170.6;TRITD1Av1G081170.7;TRITD1Av1G081170.8;TRITD1Av1G081170.9;TRITD1Av1G081170.10;TRITD1Av1G081170.11;TRITD1Av1G081170.12;TRITD1Av1G081170.13;TRITD1Av1G081170.14;TRITD1Av1G081170.15;TRITD1Av1G081170.16;TRITD1Av1G081170.17;TRITD1Av1G081170.18	chr1A	ubiquitin carboxyl-terminal hydrolase 9-like [Aegilops tauschii subsp. tauschii];Ubiquitin carboxyl-terminal hydrolase 10 [Triticum urartu];Putative ubiquitin carboxyl-terminal hydrolase 11 [Triticum urartu];Ubiquitin carboxyl-terminal hydrolase 9 [Triticum urartu]	9.60974	11.0868	9.48416	8.52813	12.8515	10.5821	9.66488	8.07945
TRITD1Av1G081270	TRITD1Av1G081270.1	chr1A	uncharacterized protein LOC109752182 [Aegilops tauschii subsp. tauschii]	0.072415	0.0001	0.112004	0.0001	0.125421	0.0001	0.152273	0.0001
TRITD1Av1G081430	TRITD1Av1G081430.1;TRITD1Av1G081430.2;TRITD1Av1G081430.3;TRITD1Av1G081430.4;TRITD1Av1G081430.5	chr1A	carbon catabolite repressor protein 4 homolog 1-like [Aegilops tauschii subsp. tauschii]	29.4254	19.7507	30.8752	20.3827	33.9685	16.5777	27.7524	18.5088
TRITD1Av1G081790	TRITD1Av1G081790.1;TRITD1Av1G081790.2;TRITD1Av1G081790.3;TRITD1Av1G081790.4;TRITD1Av1G081790.5;TRITD1Av1G081790.6;TRITD1Av1G081790.7;TRITD1Av1G081790.8	chr1A	hypothetical protein TRIUR3_29894 [Triticum urartu];uncharacterized protein LOC109786157 [Aegilops tauschii subsp. tauschii];uncharacterized protein LOC100277740 isoform X3 [Zea mays];Os05g0279600 [Oryza sativa Japonica Group]	3.69828	3.41081	3.13127	3.45216	4.09995	3.54166	3.15433	3.43062
TRITD1Av1G082040	TRITD1Av1G082040.1	chr1A	unnamed protein product [Triticum aestivum]	0.0001	0.030405	0.0001	0.0001	0.0001	0.0001	0.0001	0.0001
TRITD1Av1G082160	TRITD1Av1G082160.1;TRITD1Av1G082160.2;TRITD1Av1G082160.3	chr1A	probable serine/threonine-protein kinase PBL16 [Aegilops tauschii subsp. tauschii]	0.394286	1.5959	0.819562	1.40078	0.974824	3.1505	0.616297	1.86825
TRITD1Av1G082500	TRITD1Av1G082500.1;TRITD1Av1G082500.2;TRITD1Av1G082500.3;TRITD1Av1G082500.4;TRITD1Av1G082500.5	chr1A	Histone acetyltransferase GCN5 [Triticum urartu];putative histone acetyltransferase GCN5 [Hordeum vulgare];histone acetyltransferase GCN5 [Aegilops tauschii subsp. tauschii]	9.55152	6.1571	7.10385	7.62445	11.5651	7.7685	7.3665	5.86517
TRITD1Av1G082720	TRITD1Av1G082720.1;TRITD1Av1G082720.2;TRITD1Av1G082720.3;TRITD1Av1G082720.4	chr1A	cyclin-A1-4-like isoform X2 [Aegilops tauschii subsp. tauschii];cyclin-A1-4-like isoform X1 [Aegilops tauschii subsp. tauschii]	1.81364	0.0001	0.789263	0.0001	1.32128	0.0152006	0.976081	0.0001
TRITD1Av1G083160	TRITD1Av1G083160.1;TRITD1Av1G083160.2;TRITD1Av1G083160.3;TRITD1Av1G083160.4;TRITD1Av1G083160.5;TRITD1Av1G083160.6	chr1A	hypothetical protein TRIUR3_09113 [Triticum urartu]	15.1429	7.71035	20.0189	7.20813	21.298	7.27397	18.6032	9.99684
TRITD1Av1G083170	TRITD1Av1G083170.1;TRITD1Av1G083170.2;TRITD1Av1G083170.3;TRITD1Av1G083170.4;TRITD1Av1G083170.5	chr1A	predicted protein [Hordeum vulgare subsp. vulgare]	10.9449	10.3569	10.4003	9.69712	11.2652	9.41029	9.37121	10.2424
TRITD1Av1G083260	TRITD1Av1G083260.1;TRITD1Av1G083260.2	chr1A	heme oxygenase 1 [Triticum aestivum]	3.3998	5.92307	2.5968	9.28731	3.95614	6.08466	3.18815	5.96582
TRITD1Av1G083270	TRITD1Av1G083270.1;TRITD1Av1G083270.3;TRITD1Av1G083270.2;TRITD1Av1G083270.4;TRITD1Av1G083270.5;TRITD1Av1G083270.6;TRITD1Av1G083270.7;TRITD1Av1G083270.8;TRITD1Av1G083270.10;TRITD1Av1G083270.11;TRITD1Av1G083270.12;TRITD1Av1G083270.9;TRITD1Av1G083270.13;TRITD1Av1G083270.14;TRITD1Av1G083270.15;TRITD1Av1G083270.16	chr1A	transcription initiation factor IIF subunit alpha isoform X3 [Aegilops tauschii subsp. tauschii];Transcription initiation factor IIF subunit alpha [Triticum urartu];transcription initiation factor IIF subunit alpha isoform X2 [Aegilops tauschii subsp. tauschii];transcription initiation factor IIF subunit alpha isoform X4 [Aegilops tauschii subsp. tauschii];hypothetical protein C2845_PM02G16240 [P…	36.5339	36.6912	42.0376	34.081	38.7639	29.1734	39.7455	30.0497
TRITD1Av1G083330	TRITD1Av1G083330.1	chr1A	MOB kinase activator-like 1A [Brachypodium distachyon]	0.0001	0.0001	0.0001	0.0001	0.0001	0.0001	0.0001	0.0001
TRITD1Av1G083790	TRITD1Av1G083790.1;TRITD1Av1G083790.2;TRITD1Av1G083790.3;TRITD1Av1G083790.4;TRITD1Av1G083790.5;TRITD1Av1G083790.6;TRITD1Av1G083790.7	chr1A	predicted protein [Hordeum vulgare subsp. vulgare]	306.081	110.798	220.757	46.7852	307.308	87.5006	224.438	51.5468
TRITD1Av1G083860	TRITD1Av1G083860.1	chr1A	hypothetical protein TRIUR3_07631 [Triticum urartu]	0.0001	0.0001	0.0001	0.0001	0.0001	0.0001	0.0001	0.0001
TRITD1Av1G083880	TRITD1Av1G083880.1	chr1A	hypothetical protein TRIUR3_07630 [Triticum urartu]	0.0001	0.0001	0.0001	0.0001	0.0001	0.0001	0.0001	0.0001
TRITD1Av1G083920	TRITD1Av1G083920.1;TRITD1Av1G083920.2;TRITD1Av1G083920.3;TRITD1Av1G083920.4;TRITD1Av1G083920.5	chr1A	maspardin isoform X2 [Aegilops tauschii subsp. tauschii];maspardin isoform X1 [Aegilops tauschii subsp. tauschii]	14.5664	21.2955	13.3307	13.5147	17.1862	20.1125	16.1256	14.0551
TRITD1Av1G084110	TRITD1Av1G084110.1	chr1A	HOPM interactor 7 G	3.04113	2.26994	2.68407	3.22815	2.98206	1.83116	3.42462	1.80768
TRITD1Av1G084150	TRITD1Av1G084150.1;TRITD1Av1G084150.2;TRITD1Av1G084150.3;TRITD1Av1G084150.4	chr1A	glycerol-3-phosphate 2-O-acyltransferase 6-like [Aegilops tauschii subsp. tauschii]	0.0764812	0.0001	0.0338262	0.0001	0.0392559	0.0001	0.0365459	0.0001
TRITD1Av1G084160	TRITD1Av1G084160.1;TRITD1Av1G084160.2;TRITD1Av1G084160.3	chr1A	Prolyl 4-hydroxylase subunit alpha-2 [Triticum urartu];probable prolyl 4-hydroxylase 7 [Aegilops tauschii subsp. tauschii]	31.7113	34.2651	31.4319	23.2822	33.3051	26.6785	33.2378	28.3428
TRITD1Av1G084420	TRITD1Av1G084420.1;TRITD1Av1G084420.2;TRITD1Av1G084420.3;TRITD1Av1G084420.4;TRITD1Av1G084420.5;TRITD1Av1G084420.6;TRITD1Av1G084420.7;TRITD1Av1G084420.10;TRITD1Av1G084420.8;TRITD1Av1G084420.9;TRITD1Av1G084420.11;TRITD1Av1G084420.12	chr1A	hypothetical protein TRIUR3_34620 [Triticum urartu];uncharacterized protein LOC109758129 [Aegilops tauschii subsp. tauschii]	14.5085	4.55424	14.2841	4.7339	14.9687	4.1464	12.9235	9.10282
TRITD1Av1G084790	TRITD1Av1G084790.1;TRITD1Av1G084790.2;TRITD1Av1G084790.3;TRITD1Av1G084790.4;TRITD1Av1G084790.5;TRITD1Av1G084790.6;TRITD1Av1G084790.7;TRITD1Av1G084790.8	chr1A	E3 ubiquitin-protein ligase hel2-like isoform X1 [Aegilops tauschii subsp. tauschii];hypothetical protein TRIUR3_18733 [Triticum urartu];zinc finger protein 598-like isoform X2 [Aegilops tauschii subsp. tauschii]	9.37215	10.0712	10.3483	8.93333	13.4427	8.54115	11.1235	11.8185
TRITD1Av1G084910	TRITD1Av1G084910.1	chr1A	hypothetical protein TRIUR3_26898 [Triticum urartu]	5.51745	0.13329	6.36343	2.25173	5.06481	0.202743	6.09965	4.00199
TRITD1Av1G084980	TRITD1Av1G084980.2;TRITD1Av1G084980.1	chr1A	TATA-box-binding protein 1 [Triticum urartu]	28.3927	23.8657	22.1657	15.3232	26.3181	13.2997	23.6936	11.1786
TRITD1Av1G085070	TRITD1Av1G085070.1;TRITD1Av1G085070.2	chr1A	Transcription factor-like protein DPB [Triticum urartu];transcription factor-like protein DPB [Aegilops tauschii subsp. tauschii]	6.12683	4.13575	5.71189	3.68223	7.96389	3.5517	4.91782	3.51994
TRITD1Av1G085120	TRITD1Av1G085120.1;TRITD1Av1G085120.2	chr1A	hypothetical protein TRIUR3_27281 [Triticum urartu]	20.5219	278.574	20.3514	257.945	19.8554	195.577	22.267	244.848
TRITD1Av1G085460	TRITD1Av1G085460.1	chr1A	Tetratricopeptide repeat (TPR)-like superfamily protein G	0.607921	11.1351	0.707221	6.56263	0.735705	9.29321	1.37992	11.2218
TRITD1Av1G085470	TRITD1Av1G085470.1	chr1A	ras-related protein RABF1-like [Aegilops tauschii subsp. tauschii]	2.53731	43.3056	4.20689	31.6518	2.78569	45.5116	3.91461	40.1898
TRITD1Av1G085480	TRITD1Av1G085480.1;TRITD1Av1G085480.2	chr1A	L-type lectin-domain containing receptor kinase IV.1-like [Panicum miliaceum]	0.0001	0.288127	0.006404	0.757482	0.0001	0.230398	0.0001	0.327818
TRITD1Av1G085490	TRITD1Av1G085490.1	chr1A	hypothetical protein BRADI_3g27580v3 [Brachypodium distachyon]	0.0001	0.009045	0.0001	0.045135	0.0001	0.053392	0.0001	0.0001
TRITD1Av1G085530	TRITD1Av1G085530.1;TRITD1Av1G085530.2;TRITD1Av1G085530.3;TRITD1Av1G085530.4;TRITD1Av1G085530.5;TRITD1Av1G085530.6;TRITD1Av1G085530.7;TRITD1Av1G085530.8	chr1A	uncharacterized protein LOC109779783 isoform X2 [Aegilops tauschii subsp. tauschii]	3.60816	2.58655	3.72232	3.677	4.65048	4.03218	3.22304	4.08113
TRITD1Av1G085540	TRITD1Av1G085540.1	chr1A	unnamed protein product [Triticum aestivum]	0.351806	0.0001	0.962198	0.027466	0.228183	0.0001	0.583744	0.109529
TRITD1Av1G085630	TRITD1Av1G085630.1;TRITD1Av1G085630.2;TRITD1Av1G085630.3;TRITD1Av1G085630.4;TRITD1Av1G085630.5	chr1A	uncharacterized protein LOC109733168 [Aegilops tauschii subsp. tauschii]	0.683593	0.148422	0.84011	0.22016	0.354342	0.105523	0.44896	0.227696
TRITD1Av1G085680	TRITD1Av1G085680.1	chr1A	predicted protein [Hordeum vulgare subsp. vulgare]	0.401322	0.22233	0.452731	0.450867	0.537012	0.098306	0.451341	0.292087
TRITD1Av1G085690	TRITD1Av1G085690.1;TRITD1Av1G085690.2;TRITD1Av1G085690.3;TRITD1Av1G085690.4	chr1A	probable serine/threonine-protein kinase PBL1 isoform X1 [Aegilops tauschii subsp. tauschii]	1.53222	1.85012	2.32731	5.89598	1.34756	1.04189	1.59583	17.9236
TRITD1Av1G085840	TRITD1Av1G085840.1;TRITD1Av1G085840.2;TRITD1Av1G085840.3;TRITD1Av1G085840.4;TRITD1Av1G085840.5;TRITD1Av1G085840.6;TRITD1Av1G085840.7;TRITD1Av1G085840.8;TRITD1Av1G085840.9;TRITD1Av1G085840.10;TRITD1Av1G085840.11;TRITD1Av1G085840.12;TRITD1Av1G085840.13;TRITD1Av1G085840.14;TRITD1Av1G085840.15;TRITD1Av1G085840.16;TRITD1Av1G085840.17	chr1A	ABC transporter G family member 28-like isoform X1 [Aegilops tauschii subsp. tauschii];ABC transporter G family member 28-like isoform X2 [Aegilops tauschii subsp. tauschii];Putative white-brown complex-like protein 30 [Triticum urartu]	2.50587	5.62407	3.18229	4.95759	3.27658	4.20256	3.41668	4.24158
TRITD1Av1G085860	TRITD1Av1G085860.1;TRITD1Av1G085860.2	chr1A	chitinase 2-like [Aegilops tauschii subsp. tauschii];Chitinase 1 [Triticum urartu]	0.050217	0.926605	0.24511	0.984994	0.139197	0.283099	0.033966	3.49827
TRITD1Av1G085980	TRITD1Av1G085980.1	chr1A	translin [Aegilops tauschii subsp. tauschii]	0.236869	0.729759	0.49065	0.22277	0.181418	0.423401	0.232166	0.039929
TRITD1Av1G085990	TRITD1Av1G085990.1	chr1A	translin [Aegilops tauschii subsp. tauschii]	2.56783	0.894917	2.22002	1.20053	2.22739	1.24662	2.24016	2.33136
TRITD1Av1G086200	TRITD1Av1G086200.1;TRITD1Av1G086200.2;TRITD1Av1G086200.3;TRITD1Av1G086200.4;TRITD1Av1G086200.5	chr1A	uncharacterized protein LOC109778885 [Aegilops tauschii subsp. tauschii]	7.5815	1.18037	7.19152	0.46424	7.2549	0.996324	7.32752	0.529626
TRITD1Av1G086240	TRITD1Av1G086240.1;TRITD1Av1G086240.2;TRITD1Av1G086240.3;TRITD1Av1G086240.4;TRITD1Av1G086240.5;TRITD1Av1G086240.6;TRITD1Av1G086240.7;TRITD1Av1G086240.8	chr1A	protein GDAP2 homolog isoform X2 [Aegilops tauschii subsp. tauschii];protein GDAP2 homolog isoform X1 [Aegilops tauschii subsp. tauschii]	15.4793	0.823787	10.4461	0.73567	13.5769	0.84672	9.44966	0.730789
TRITD1Av1G086410	TRITD1Av1G086410.1;TRITD1Av1G086410.2;TRITD1Av1G086410.3	chr1A	uncharacterized protein LOC109763373 [Aegilops tauschii subsp. tauschii]	5.49324	25.0553	4.77534	20.62	5.02629	10.7779	7.60022	4.00038
TRITD1Av1G086480	TRITD1Av1G086480.1;TRITD1Av1G086480.2;TRITD1Av1G086480.3	chr1A	hypothetical protein TRIUR3_26439 [Triticum urartu];rubisco accumulation factor 1, chloroplastic-like [Aegilops tauschii subsp. tauschii]	3.42685	6.68508	4.30208	10.5286	3.74276	14.446	3.50872	24.3188
TRITD1Av1G086490	TRITD1Av1G086490.1	chr1A	uncharacterized protein LOC109741663 [Aegilops tauschii subsp. tauschii]	0.0001	0.08558	0.0001	0.0001	0.032519	0.0001	0.0001	0.245936
TRITD1Av1G086500	TRITD1Av1G086500.1;TRITD1Av1G086500.2;TRITD1Av1G086500.3;TRITD1Av1G086500.4;TRITD1Av1G086500.5;TRITD1Av1G086500.6;TRITD1Av1G086500.7;TRITD1Av1G086500.8;TRITD1Av1G086500.9;TRITD1Av1G086500.10;TRITD1Av1G086500.11;TRITD1Av1G086500.12;TRITD1Av1G086500.13;TRITD1Av1G086500.14	chr1A	uncharacterized protein LOC109763369 isoform X1 [Aegilops tauschii subsp. tauschii];uncharacterized protein LOC109763369 isoform X2 [Aegilops tauschii subsp. tauschii];hypothetical protein TRIUR3_26438 [Triticum urartu]	3.74919	7.92969	5.27885	10.7109	5.42307	8.79039	3.65441	6.69017
TRITD1Av1G086780	TRITD1Av1G086780.1	chr1A	hypothetical protein TRIUR3_17760 [Triticum urartu]	7.26448	1.62497	6.01145	1.77384	5.00462	2.27109	4.82184	1.64921
TRITD1Av1G086820	TRITD1Av1G086820.1	chr1A	hypothetical protein TRIUR3_17761 [Triticum urartu]	6.79743	3.52163	5.79681	2.35069	6.14222	3.18485	5.61167	2.08197
TRITD1Av1G086930	TRITD1Av1G086930.1;TRITD1Av1G086930.2;TRITD1Av1G086930.3;TRITD1Av1G086930.4;TRITD1Av1G086930.5	chr1A	putative transporter arsB [Aegilops tauschii subsp. tauschii]	8.31911	4.63066	9.16391	4.49116	10.7317	5.61139	9.384	5.35125
TRITD1Av1G087110	TRITD1Av1G087110.1;TRITD1Av1G087110.2;TRITD1Av1G087110.3;TRITD1Av1G087110.4;TRITD1Av1G087110.5	chr1A	predicted protein [Hordeum vulgare subsp. vulgare];plant intracellular Ras-group-related LRR protein 8 [Aegilops tauschii subsp. tauschii]	14.9696	9.82379	18.2643	15.3402	16.472	12.6433	15.6858	11.5689
TRITD1Av1G087180	TRITD1Av1G087180.1;TRITD1Av1G087180.2;TRITD1Av1G087180.3;TRITD1Av1G087180.4	chr1A	ubiquitin-conjugating enzyme E2 5-like isoform X1 [Aegilops tauschii subsp. tauschii];ubiquitin-conjugating enzyme E2 4-like isoform X2 [Aegilops tauschii subsp. tauschii]	61.4953	55.3101	51.2009	52.398	52.2413	53.4446	50.3401	53.022
TRITD1Av1G087460	TRITD1Av1G087460.1;TRITD1Av1G087460.2;TRITD1Av1G087460.3;TRITD1Av1G087460.4	chr1A	Tubulin beta-1 chain [Triticum urartu]	0.235019	0.659421	0.228607	1.30255	0.546309	1.13945	0.336793	1.03573
TRITD1Av1G087470	TRITD1Av1G087470.1	chr1A	uncharacterized protein LOC109781091 isoform X4 [Aegilops tauschii subsp. tauschii]	0.0001	0.0001	0.0001	0.0001	0.0001	0.0001	0.0001	0.0001
TRITD1Av1G087480	TRITD1Av1G087480.1	chr1A	unnamed protein product [Triticum aestivum]	1.763	2.20521	2.14889	2.53423	1.38357	1.72671	3.7213	4.56324
TRITD1Av1G087490	TRITD1Av1G087490.1	chr1A	Solute carrier family 22 member 2 G	0.0001	0.0001	0.0001	0.0001	0.0001	0.0001	0.0001	0.0001
TRITD1Av1G087730	TRITD1Av1G087730.1;TRITD1Av1G087730.2;TRITD1Av1G087730.3;TRITD1Av1G087730.4;TRITD1Av1G087730.5;TRITD1Av1G087730.6	chr1A	protein fluG [Aegilops tauschii subsp. tauschii];Protein fluG [Triticum urartu]	30.4751	27.7139	24.0009	17.7611	35.5802	15.915	22.0427	14.2933
TRITD1Av1G087750	TRITD1Av1G087750.1;TRITD1Av1G087750.2	chr1A	ras-related protein RABC2a-like [Aegilops tauschii subsp. tauschii]	3.94136	7.40394	2.45095	18.3155	2.10298	5.47339	1.74789	6.66266
TRITD1Av1G087900	TRITD1Av1G087900.1;TRITD1Av1G087900.2;TRITD1Av1G087900.3;TRITD1Av1G087900.4	chr1A	unnamed protein product [Triticum aestivum];uncharacterized protein LOC109784316 isoform X1 [Aegilops tauschii subsp. tauschii];hypothetical protein TRIUR3_25181 [Triticum urartu]	0.0991683	0.0472862	0.0327065	0.0427448	0.0172422	0.106773	0.020203	0.0001
TRITD1Av1G087990	TRITD1Av1G087990.1;TRITD1Av1G087990.2;TRITD1Av1G087990.3;TRITD1Av1G087990.4;TRITD1Av1G087990.5;TRITD1Av1G087990.6;TRITD1Av1G087990.7	chr1A	CHY zinc finger family protein, expressed [Oryza sativa Japonica Group];RING finger and CHY zinc finger domain-containing protein 1 [Triticum urartu];E3 ubiquitin-protein ligase MIEL1-like [Aegilops tauschii subsp. tauschii];CHY-type zinc finger protein [Triticum aestivum]	14.1348	31.6988	18.951	40.3672	14.2741	16.1679	16.3801	9.04083
TRITD1Av1G088150	TRITD1Av1G088150.1;TRITD1Av1G088150.2;TRITD1Av1G088150.3;TRITD1Av1G088150.4;TRITD1Av1G088150.5;TRITD1Av1G088150.6;TRITD1Av1G088150.7;TRITD1Av1G088150.8;TRITD1Av1G088150.9;TRITD1Av1G088150.10;TRITD1Av1G088150.11;TRITD1Av1G088150.12;TRITD1Av1G088150.13;TRITD1Av1G088150.14;TRITD1Av1G088150.15	chr1A	midasin isoform X2 [Aegilops tauschii subsp. tauschii];Midasin [Triticum urartu];midasin isoform X1 [Aegilops tauschii subsp. tauschii]	2.16118	3.45481	2.61477	2.89024	3.87375	3.44989	2.69779	3.81866
TRITD1Av1G088420	TRITD1Av1G088420.1;TRITD1Av1G088420.2	chr1A	splicing factor 3B subunit 4 [Aegilops tauschii subsp. tauschii]	29.5473	11.1249	25.9329	14.2629	28.555	11.8842	24.1858	12.6158
TRITD1Av1G088430	TRITD1Av1G088430.1;TRITD1Av1G088430.2	chr1A	probable pectate lyase 5 [Aegilops tauschii subsp. tauschii]	0.172114	0.0001	0.483322	0.0001	0.562392	0.0001	0.502975	0.0001
TRITD1Av1G088510	TRITD1Av1G088510.1;TRITD1Av1G088510.2;TRITD1Av1G088510.3	chr1A	SHUGOSHIN 2-like [Aegilops tauschii subsp. tauschii];Shugoshin-1 [Triticum urartu]	5.16419	0.0001	5.51929	0.0211055	7.20854	0.0001	4.84508	0.0001
TRITD1Av1G088520	TRITD1Av1G088520.1	chr1A	putative inosine triphosphate pyrophosphatase [Triticum urartu]	13.2392	20.4949	16.0522	12.2113	14.0241	14.2174	27.3707	13.892
TRITD1Av1G088550	TRITD1Av1G088550.1;TRITD1Av1G088550.2;TRITD1Av1G088550.3;TRITD1Av1G088550.4;TRITD1Av1G088550.5;TRITD1Av1G088550.6	chr1A	3-ketoacyl-CoA thiolase 2, peroxisomal-like isoform X1 [Aegilops tauschii subsp. tauschii];3-ketoacyl-CoA thiolase 2, peroxisomal [Triticum urartu]	55.6589	31.5103	55.7188	8.67917	58.4854	18.0344	54.5677	10.3943
TRITD1Av1G088560	TRITD1Av1G088560.1;TRITD1Av1G088560.2;TRITD1Av1G088560.3;TRITD1Av1G088560.4;TRITD1Av1G088560.5;TRITD1Av1G088560.6;TRITD1Av1G088560.7;TRITD1Av1G088560.8;TRITD1Av1G088560.9	chr1A	Transcriptional regulator ATRX [Triticum urartu];protein CHROMATIN REMODELING 20 [Aegilops tauschii subsp. tauschii]	3.23265	2.66561	3.72498	2.25625	5.12978	3.46121	3.2958	2.35909
TRITD1Av1G088570	TRITD1Av1G088570.1	chr1A	GDSL esterase/lipase At5g03610-like [Aegilops tauschii subsp. tauschii]	0.0001	0.0001	0.0001	0.0001	0.0001	0.0001	0.0001	0.0001
TRITD1Av1G088600	TRITD1Av1G088600.1	chr1A	hypothetical protein TRIUR3_24222 [Triticum urartu]	0.0001	0.0001	0.0001	0.0001	0.0001	0.0001	0.0001	0.0001
TRITD1Av1G088680	TRITD1Av1G088680.1	chr1A	Glycine rich protein 3 G	0.0001	0.0001	0.036283	0.0001	0.0001	0.0001	0.0001	0.0001
TRITD1Av1G088770	TRITD1Av1G088770.1;TRITD1Av1G088770.2	chr1A	probable LRR receptor-like serine/threonine-protein kinase At3g47570 [Brachypodium distachyon]	0.0001	0.0247472	0.00741694	0.223465	0.0001	0.0634099	0.0524274	0.122208
TRITD1Av1G088870	TRITD1Av1G088870.1;TRITD1Av1G088870.2;TRITD1Av1G088870.3;TRITD1Av1G088870.4;TRITD1Av1G088870.5;TRITD1Av1G088870.6;TRITD1Av1G088870.7	chr1A	uncharacterized protein LOC109741811 [Aegilops tauschii subsp. tauschii];predicted protein [Hordeum vulgare subsp. vulgare]	20.5408	3.03336	18.6924	4.32167	18.4875	3.54144	18.5046	4.44089
TRITD1Av1G088880	TRITD1Av1G088880.1	chr1A	GATA transcription factor 12 [Triticum urartu]	0.262384	0.0001	0.325106	0.0001	0.399129	0.0001	0.494997	0.0001
TRITD1Av1G088920	TRITD1Av1G088920.1	chr1A	Xyloglucan galactosyltransferase KATAMARI1-like protein [Triticum urartu]	0.959232	0.0001	1.49933	0.0001	1.18177	0.0001	0.934713	0.022902
TRITD1Av1G088950	TRITD1Av1G088950.1;TRITD1Av1G088950.2	chr1A	Xyloglucan galactosyltransferase KATAMARI1-like protein [Triticum urartu]	0.0001	0.023912	0.0001	0.0001	0.0001	0.018513	0.0001	0.042422
TRITD1Av1G088970	TRITD1Av1G088970.1;TRITD1Av1G088970.2;TRITD1Av1G088970.3	chr1A	hypothetical protein TRIUR3_27291 [Triticum urartu];uncharacterized protein LOC109750848 [Aegilops tauschii subsp. tauschii]	1.57057	2.4221	0.665215	2.21387	1.79998	2.7776	1.32336	3.33165
TRITD1Av1G089150	TRITD1Av1G089150.1;TRITD1Av1G089150.2;TRITD1Av1G089150.3;TRITD1Av1G089150.4;TRITD1Av1G089150.5;TRITD1Av1G089150.6;TRITD1Av1G089150.7;TRITD1Av1G089150.8;TRITD1Av1G089150.9	chr1A	uncharacterized protein LOC109750839 [Aegilops tauschii subsp. tauschii]	0.954524	9.76038	1.28459	17.291	1.50057	11.9997	1.05472	22.4565
TRITD1Av1G089240	TRITD1Av1G089240.1	chr1A	hypothetical protein BRADI_3g26741v3 [Brachypodium distachyon]	0.074444	0.0001	0.038449	0.0001	0.0001	0.0001	0.0001	0.0001
TRITD1Av1G089270	TRITD1Av1G089270.1;TRITD1Av1G089270.2;TRITD1Av1G089270.3;TRITD1Av1G089270.4;TRITD1Av1G089270.5;TRITD1Av1G089270.6	chr1A	Chaperonin CPN60-2, mitochondrial [Triticum urartu];chaperonin CPN60-1, mitochondrial [Aegilops tauschii subsp. tauschii]	82.5316	13.1618	121.579	98.0878	115.941	16.2806	120.494	86.0641
TRITD1Av1G089280	TRITD1Av1G089280.1;TRITD1Av1G089280.2	chr1A	Cysteinyl-tRNA synthetase [Triticum urartu]	0.363969	0.648165	0.538593	0.666789	0.246148	0.391205	0.33938	0.423124
TRITD1Av1G089290	TRITD1Av1G089290.1;TRITD1Av1G089290.2;TRITD1Av1G089290.3	chr1A	GDSL esterase/lipase LTL1-like [Aegilops tauschii subsp. tauschii]	169.34	0.048776	167.841	0.287561	143.162	0.17461	154.22	0.203074
TRITD1Av1G089330	TRITD1Av1G089330.1	chr1A	cytochrome c biogenesis protein ccmFC, partial (mitochondrion) [Aegilops speltoides]	0.0001	0.0001	0.0001	0.0001	0.0001	0.0001	0.0001	0.0001
TRITD1Av1G089370	TRITD1Av1G089370.1;TRITD1Av1G089370.2;TRITD1Av1G089370.3	chr1A	hypothetical protein TRIUR3_09898 [Triticum urartu]	3.38751	2.71739	3.71106	3.86635	4.14332	2.03042	3.66208	3.37279
TRITD1Av1G089420	TRITD1Av1G089420.1	chr1A	hypothetical protein TRIUR3_09896 [Triticum urartu]	1.12158	0.335211	0.760377	0.946652	0.924617	1.09684	1.23329	1.15811
TRITD1Av1G089530	TRITD1Av1G089530.1	chr1A	uncharacterized protein LOC109750846 [Aegilops tauschii subsp. tauschii]	0.0001	0.0001	0.0001	0.0001	0.0001	0.0001	0.0001	0.0001
TRITD1Av1G089780	TRITD1Av1G089780.1;TRITD1Av1G089780.2;TRITD1Av1G089780.3	chr1A	uncharacterized protein LOC109737618 [Aegilops tauschii subsp. tauschii]	28.6841	62.2948	31.6335	116.689	23.2252	32.2439	26.6308	182.679
TRITD1Av1G089830	TRITD1Av1G089830.1	chr1A	hypothetical protein TRIUR3_22885 [Triticum urartu]	3.56238	1.16135	4.77538	1.54112	3.47085	1.01018	5.29143	2.00032
TRITD1Av1G089840	TRITD1Av1G089840.1	chr1A	Hypersensitive-induced response protein 1 [Triticum urartu]	0.868855	19.9692	0.300898	4.96023	0.519329	9.30428	0.143235	11.8963
TRITD1Av1G089920	TRITD1Av1G089920.1;TRITD1Av1G089920.2;TRITD1Av1G089920.3;TRITD1Av1G089920.4;TRITD1Av1G089920.5;TRITD1Av1G089920.6;TRITD1Av1G089920.7;TRITD1Av1G089920.8	chr1A	WD repeat-containing protein 70 [Triticum urartu];WD repeat-containing protein 70 [Aegilops tauschii subsp. tauschii];predicted protein [Hordeum vulgare subsp. vulgare];hypothetical protein TRIUR3_25388 [Triticum urartu]	8.76672	13.2769	9.96279	13.3357	10.4168	12.9064	9.26277	13.9373
TRITD1Av1G089950	TRITD1Av1G089950.1	chr1A	hypothetical protein TRIUR3_32523 [Triticum urartu]	0.64177	1.03037	0.679388	0.446082	1.11394	0.359243	0.748449	0.621973
TRITD1Av1G090030	TRITD1Av1G090030.1	chr1A	uncharacterized protein LOC109734356 [Aegilops tauschii subsp. tauschii]	0.0001	0.0001	0.043118	0.0001	0.0001	0.0001	0.0001	0.0001
TRITD1Av1G090070	TRITD1Av1G090070.1;TRITD1Av1G090070.2;TRITD1Av1G090070.3;TRITD1Av1G090070.4	chr1A	bifunctional riboflavin kinase/FMN phosphatase [Aegilops tauschii subsp. tauschii];Riboflavin kinase [Triticum urartu]	10.3287	31.0829	10.8039	31.7375	10.8478	32.9937	9.86473	32.1542
TRITD1Av1G090340	TRITD1Av1G090340.1	chr1A	hypothetical protein TRIUR3_21257 [Triticum urartu]	2.79244	0.415446	1.88183	0.0001	1.73948	0.440558	1.83139	0.232826
TRITD1Av1G090350	TRITD1Av1G090350.1;TRITD1Av1G090350.2;TRITD1Av1G090350.3;TRITD1Av1G090350.4;TRITD1Av1G090350.5;TRITD1Av1G090350.6;TRITD1Av1G090350.7;TRITD1Av1G090350.8;TRITD1Av1G090350.9	chr1A	WD repeat-containing protein 26 [Triticum urartu];WD repeat-containing protein 26 isoform X1 [Aegilops tauschii subsp. tauschii];WD repeat-containing protein 26 isoform X2 [Aegilops tauschii subsp. tauschii]	2.20101	14.9276	1.808	11.9579	2.2111	12.3833	1.98628	4.81062
TRITD1Av1G090460	TRITD1Av1G090460.1	chr1A	60S ribosomal protein L21-1 [Aegilops tauschii subsp. tauschii]	505.239	94.7423	460.38	70.7984	512.924	67.59	532.789	97.6831
TRITD1Av1G090630	TRITD1Av1G090630.1;TRITD1Av1G090630.2	chr1A	myosin-binding protein 7-like [Aegilops tauschii subsp. tauschii];hypothetical protein TRIUR3_08235 [Triticum urartu]	0.0001	0.0001	0.0198539	0.0001	0.0242923	0.0001	0.0001	0.0001
TRITD1Av1G090680	TRITD1Av1G090680.1;TRITD1Av1G090680.2;TRITD1Av1G090680.3	chr1A	predicted protein, partial [Hordeum vulgare subsp. vulgare];Beta-amylase 1, chloroplastic [Triticum urartu]	0.099567	0.0001	0.133387	0.0001	0.023124	0.0001	0.0001	0.0001
TRITD1Av1G090690	TRITD1Av1G090690.1;TRITD1Av1G090690.2;TRITD1Av1G090690.3;TRITD1Av1G090690.4;TRITD1Av1G090690.5;TRITD1Av1G090690.6	chr1A	ketohexokinase-like isoform X2 [Aegilops tauschii subsp. tauschii];ketohexokinase-like isoform X1 [Aegilops tauschii subsp. tauschii];hypothetical protein TRIUR3_08233 [Triticum urartu]	5.40015	2.69838	7.26634	3.53178	5.77793	3.46485	6.46355	4.57068
TRITD1Av1G090740	TRITD1Av1G090740.1;TRITD1Av1G090740.2;TRITD1Av1G090740.3;TRITD1Av1G090740.4;TRITD1Av1G090740.5	chr1A	hypothetical protein TRIUR3_08232 [Triticum urartu]	11.4595	18.0441	8.49329	13.6247	12.098	13.2572	9.95018	9.59301
TRITD1Av1G091000	TRITD1Av1G091000.1;TRITD1Av1G091000.2	chr1A	uncharacterized protein LOC109751530 [Aegilops tauschii subsp. tauschii];hypothetical protein TRIUR3_13038 [Triticum urartu]	1.18969	0.993828	1.00255	0.876725	0.88022	1.60254	1.31542	1.35915
TRITD1Av1G091140	TRITD1Av1G091140.1	chr1A	hypothetical protein TRIUR3_17782 [Triticum urartu]	0.0001	0.0001	0.0001	0.0001	0.0001	0.0001	0.0001	0.0001
TRITD1Av1G091210	TRITD1Av1G091210.1	chr1A	hypothetical protein TRIUR3_15617 [Triticum urartu]	0.0001	0.0001	0.0001	0.0001	0.0001	0.0001	0.0001	0.0001
TRITD1Av1G091240	TRITD1Av1G091240.1;TRITD1Av1G091240.2;TRITD1Av1G091240.3;TRITD1Av1G091240.4;TRITD1Av1G091240.5;TRITD1Av1G091240.6;TRITD1Av1G091240.7;TRITD1Av1G091240.8;TRITD1Av1G091240.9;TRITD1Av1G091240.10;TRITD1Av1G091240.11	chr1A	pre-mRNA-processing factor 19 isoform X2 [Aegilops tauschii subsp. tauschii];U-box domain-containing protein 72 [Triticum urartu];pre-mRNA-processing factor 19 isoform X1 [Aegilops tauschii subsp. tauschii]	39.9242	28.2157	35.7678	25.336	47.1065	23.7147	34.5021	23.062
TRITD1Av1G091440	TRITD1Av1G091440.1	chr1A	uncharacterized protein LOC109771915 isoform X3 [Aegilops tauschii subsp. tauschii]	1.22773	0.016594	1.69026	0.192448	1.86702	0.0001	1.69263	0.394239
TRITD1Av1G091450	TRITD1Av1G091450.1	chr1A	ribosomal Pr 117, partial [Triticum aestivum]	219.516	65.997	178.063	47.5043	218.042	52.0215	185.847	55.5916
TRITD1Av1G091590	TRITD1Av1G091590.1	chr1A	cytochrome b559 alpha chain (chloroplast) [Oryza sativa Indica Group]	0.1459	1.2827	0.061045	1.24506	0.065773	1.26728	0.419686	1.87862
TRITD1Av1G091650	TRITD1Av1G091650.1	chr1A	hypothetical protein TRIUR3_32003 [Triticum urartu]	0.0001	0.0001	0.098504	0.038479	0.15197	0.321383	0.056192	0.063675
TRITD1Av1G091670	TRITD1Av1G091670.1	chr1A	Nucleobase-ascorbate transporter 7 [Triticum urartu]	0.573905	0.613129	0.825988	0.756575	1.05848	0.941261	0.728321	0.498004
TRITD1Av1G091710	TRITD1Av1G091710.1	chr1A	uncharacterized protein LOC109736275 [Aegilops tauschii subsp. tauschii]	0.0001	0.0001	0.0001	0.0001	0.0001	0.0001	0.0001	0.113442
TRITD1Av1G091730	TRITD1Av1G091730.1;TRITD1Av1G091730.2;TRITD1Av1G091730.3	chr1A	Peroxisome biogenesis protein 12 [Triticum urartu]	6.66286	6.27322	5.53371	8.20288	7.65045	8.05855	6.32136	8.10723
TRITD1Av1G091740	TRITD1Av1G091740.1;TRITD1Av1G091740.2	chr1A	initiation factor (iso)4F p28 subunit [Triticum aestivum]	85.2798	30.912	66.4245	28.8203	76.8507	25.1012	63.485	29.2857
TRITD1Av1G091750	TRITD1Av1G091750.1;TRITD1Av1G091750.2;TRITD1Av1G091750.3;TRITD1Av1G091750.4;TRITD1Av1G091750.5;TRITD1Av1G091750.6;TRITD1Av1G091750.7;TRITD1Av1G091750.8;TRITD1Av1G091750.9;TRITD1Av1G091750.10	chr1A	cellulose synthase A catalytic subunit 7 [UDP-forming] [Aegilops tauschii subsp. tauschii];cellulose synthase [Hordeum vulgare subsp. vulgare]	0.457494	0.122565	0.565298	0.261189	1.35547	0.223986	0.46035	0.641731
TRITD1Av1G091770	TRITD1Av1G091770.1;TRITD1Av1G091770.2	chr1A	MDIS1-interacting receptor like kinase 2-like [Aegilops tauschii subsp. tauschii]	0.0001	0.0001	0.0001	0.0001	0.0001	0.0001	0.0001	0.018552
TRITD1Av1G091780	TRITD1Av1G091780.1	chr1A	probable leucine-rich repeat receptor-like protein kinase At1g35710 [Aegilops tauschii subsp. tauschii]	0.018234	0.100656	0.037402	0.141104	0.010009	0.138379	0.019697	0.114395
TRITD1Av1G091790	TRITD1Av1G091790.1;TRITD1Av1G091790.2	chr1A	hypothetical protein TRIUR3_33313 [Triticum urartu]	0.149096	0.119651	1.43658	0.201084	0.13315	0.0001	0.804921	0.194996
TRITD1Av1G091950	TRITD1Av1G091950.1;TRITD1Av1G091950.2;TRITD1Av1G091950.3;TRITD1Av1G091950.4;TRITD1Av1G091950.5;TRITD1Av1G091950.6;TRITD1Av1G091950.7;TRITD1Av1G091950.8	chr1A	probable leucine-rich repeat receptor-like protein kinase At1g35710 [Aegilops tauschii subsp. tauschii]	2.22261	1.18938	2.1545	4.23577	1.72503	0.536124	1.95248	9.7957
TRITD1Av1G092030	TRITD1Av1G092030.1	chr1A	acyltransferase-like protein At1g54570, chloroplastic [Aegilops tauschii subsp. tauschii]	0.380763	21.9151	0.794673	49.1627	0.487983	36.7506	0.576723	43.6149
TRITD1Av1G092060	TRITD1Av1G092060.1;TRITD1Av1G092060.2	chr1A	Receptor-like protein 12 [Triticum urartu]	1.70498	45.7188	3.2922	43.3213	2.30988	30.8414	3.89145	48.8338
TRITD1Av1G092170	TRITD1Av1G092170.1;TRITD1Av1G092170.2;TRITD1Av1G092170.3;TRITD1Av1G092170.4	chr1A	protein NRT1/ PTR FAMILY 5.2-like [Aegilops tauschii subsp. tauschii]	0.7985	0.612715	1.16331	0.735032	0.474289	0.331445	1.08565	0.978922
TRITD1Av1G092200	TRITD1Av1G092200.1	chr1A	CASP-like protein 4A2 [Aegilops tauschii subsp. tauschii]	0.0001	0.0001	0.0001	0.0001	0.0001	0.0001	0.0001	0.0001
TRITD1Av1G092270	TRITD1Av1G092270.1;TRITD1Av1G092270.2;TRITD1Av1G092270.3	chr1A	protein NRT1/ PTR FAMILY 5.2-like [Aegilops tauschii subsp. tauschii];Peptide transporter PTR3-A [Triticum urartu]	0.34003	24.4366	0.559476	16.3594	0.575292	17.6377	0.6583	18.5612
TRITD1Av1G092280	TRITD1Av1G092280.1;TRITD1Av1G092280.2	chr1A	hypothetical protein TRIUR3_22912 [Triticum urartu];uncharacterized protein LOC109759785 [Aegilops tauschii subsp. tauschii]	2.26383	0.651144	2.76464	1.14304	2.52484	0.800307	3.26385	1.42282
TRITD1Av1G092520	TRITD1Av1G092520.1;TRITD1Av1G092520.2;TRITD1Av1G092520.3;TRITD1Av1G092520.4;TRITD1Av1G092520.5	chr1A	Protein WAX2 [Triticum urartu]	0.740458	0.0001	0.38362	0.0001	0.895164	0.0001	0.27473	0.0001
TRITD1Av1G092530	TRITD1Av1G092530.1;TRITD1Av1G092530.2;TRITD1Av1G092530.3;TRITD1Av1G092530.4;TRITD1Av1G092530.5;TRITD1Av1G092530.6;TRITD1Av1G092530.7;TRITD1Av1G092530.8;TRITD1Av1G092530.9;TRITD1Av1G092530.10;TRITD1Av1G092530.11;TRITD1Av1G092530.12	chr1A	hypothetical protein TRIUR3_05201 [Triticum urartu];protein ECERIFERUM 1-like [Aegilops tauschii subsp. tauschii];Protein WAX2 [Triticum urartu]	26.906	4.0319	37.2147	3.95595	40.2233	10.9983	34.8909	5.14677
TRITD1Av1G092620	TRITD1Av1G092620.1;TRITD1Av1G092620.2;TRITD1Av1G092620.3	chr1A	Cyanate hydratase [Triticum urartu];cyanate hydratase-like [Aegilops tauschii subsp. tauschii]	8.02594	10.8972	7.77232	15.5905	8.32303	9.34967	8.51537	14.3327
TRITD1Av1G092630	TRITD1Av1G092630.1;TRITD1Av1G092630.2;TRITD1Av1G092630.3;TRITD1Av1G092630.4;TRITD1Av1G092630.5;TRITD1Av1G092630.6;TRITD1Av1G092630.7;TRITD1Av1G092630.8;TRITD1Av1G092630.9	chr1A	DExH-box ATP-dependent RNA helicase DExH1 isoform X3 [Aegilops tauschii subsp. tauschii];DExH-box ATP-dependent RNA helicase DExH1 isoform X2 [Aegilops tauschii subsp. tauschii];putative ATP-dependent RNA helicase DHX36 [Triticum urartu];DExH-box ATP-dependent RNA helicase DExH1 isoform X1 [Aegilops tauschii subsp. tauschii]	5.4838	9.88783	5.80828	7.22964	7.41317	9.58654	5.57875	7.61396
TRITD1Av1G092640	TRITD1Av1G092640.1;TRITD1Av1G092640.2;TRITD1Av1G092640.3;TRITD1Av1G092640.4;TRITD1Av1G092640.5;TRITD1Av1G092640.6;TRITD1Av1G092640.7	chr1A	protein NPGR2 [Aegilops tauschii subsp. tauschii];Putative ATP-dependent RNA helicase DHX57 [Triticum urartu]	8.55258	3.75741	10.6107	2.95711	11.4709	2.23786	10.7166	4.72438
TRITD1Av1G093090	TRITD1Av1G093090.1;TRITD1Av1G093090.2	chr1A	predicted protein [Hordeum vulgare subsp. vulgare]	2.43971	3.82476	4.60569	5.40941	3.17373	6.44387	3.87885	3.70077
TRITD1Av1G093320	TRITD1Av1G093320.1;TRITD1Av1G093320.2	chr1A	Tyrosyl-tRNA synthetase [Triticum urartu];tyrosine--tRNA ligase, chloroplastic/mitochondrial [Aegilops tauschii subsp. tauschii]	4.13224	2.4784	4.64257	4.38613	4.67321	4.628	5.05856	7.19631
TRITD1Av1G093330	TRITD1Av1G093330.1	chr1A	uncharacterized protein KIAA0754-like [Aegilops tauschii subsp. tauschii]	6.37735	1.16755	5.93935	0.781758	6.18347	0.915551	6.48873	0.620997
TRITD1Av1G093340	TRITD1Av1G093340.1	chr1A	uncharacterized protein LOC109758730 [Aegilops tauschii subsp. tauschii]	0.275153	0.256335	0.515806	0.129009	0.137599	0.158464	0.574892	0.51998
TRITD1Av1G093400	TRITD1Av1G093400.1;TRITD1Av1G093400.2;TRITD1Av1G093400.3;TRITD1Av1G093400.4;TRITD1Av1G093400.5;TRITD1Av1G093400.6;TRITD1Av1G093400.7;TRITD1Av1G093400.8;TRITD1Av1G093400.9;TRITD1Av1G093400.10;TRITD1Av1G093400.11;TRITD1Av1G093400.12;TRITD1Av1G093400.13	chr1A	WD repeat-containing protein 91 homolog isoform X1 [Aegilops tauschii subsp. tauschii];WD repeat-containing protein 91 homolog isoform X2 [Aegilops tauschii subsp. tauschii]	3.52599	2.74663	4.28918	3.01033	4.48765	2.98422	3.67472	3.11673
TRITD1Av1G093450	TRITD1Av1G093450.1	chr1A	3-ketoacyl-CoA synthase 12 [Triticum urartu]	4.14851	0.0001	5.13754	0.0001	4.44643	0.107055	4.09391	0.038029
TRITD1Av1G093530	TRITD1Av1G093530.1	chr1A	putative methyltransferase PMT12 [Triticum urartu]	2.79259	3.45902	2.58125	4.11522	3.3362	3.84854	2.50387	3.29817
TRITD1Av1G093540	TRITD1Av1G093540.1	chr1A	uncharacterized protein LOC109770729 [Aegilops tauschii subsp. tauschii]	1.79841	1.71528	1.53098	1.58049	2.53513	2.7103	1.79249	0.999912
TRITD1Av1G093680	TRITD1Av1G093680.1;TRITD1Av1G093680.2;TRITD1Av1G093680.3;TRITD1Av1G093680.4;TRITD1Av1G093680.5;TRITD1Av1G093680.6;TRITD1Av1G093680.7;TRITD1Av1G093680.8;TRITD1Av1G093680.9;TRITD1Av1G093680.10;TRITD1Av1G093680.11;TRITD1Av1G093680.12;TRITD1Av1G093680.13;TRITD1Av1G093680.14	chr1A	non-lysosomal glucosylceramidase-like [Aegilops tauschii subsp. tauschii];Os10g0473400 [Oryza sativa Japonica Group]	13.3165	14.8525	13.508	18.5703	15.8451	14.2898	11.4324	13.8095
TRITD1Av1G093770	TRITD1Av1G093770.1	chr1A	putative disease resistance protein RGA3 isoform X1 [Aegilops tauschii subsp. tauschii]	0.077195	0.116122	0.11276	0.265836	0.082069	0.061958	0.132716	0.153651
TRITD1Av1G093780	TRITD1Av1G093780.1;TRITD1Av1G093780.2;TRITD1Av1G093780.3;TRITD1Av1G093780.4;TRITD1Av1G093780.5;TRITD1Av1G093780.6;TRITD1Av1G093780.7;TRITD1Av1G093780.8;TRITD1Av1G093780.9;TRITD1Av1G093780.10;TRITD1Av1G093780.11;TRITD1Av1G093780.12;TRITD1Av1G093780.13;TRITD1Av1G093780.14	chr1A	UDP-glucose:glycoprotein glucosyltransferase isoform X3 [Aegilops tauschii subsp. tauschii];UDP-glucose:glycoprotein glucosyltransferase isoform X2 [Aegilops tauschii subsp. tauschii];UDP-glucose:glycoprotein glucosyltransferase isoform X1 [Aegilops tauschii subsp. tauschii];UDP-glucose:glycoprotein glucosyltransferase 1 [Triticum urartu]	23.9691	38.1615	23.9336	22.7434	28.8823	29.4964	24.3273	23.9927
TRITD1Av1G094040	TRITD1Av1G094040.1	chr1A		1.70854	0.087953	2.48411	1.11587	3.35237	1.72501	3.93524	1.54289
TRITD1Av1G094060	TRITD1Av1G094060.1;TRITD1Av1G094060.2	chr1A	hypothetical protein TRIUR3_31073 [Triticum urartu];ubiquitin-like-specific protease ESD4 [Aegilops tauschii subsp. tauschii]	0.193598	0.107572	0.130065	0.0001	0.268015	0.032861	0.034898	0.03903
TRITD1Av1G094190	TRITD1Av1G094190.1;TRITD1Av1G094190.2	chr1A	Ribonuclease 1 [Triticum urartu]	5.69175	1.49092	11.7574	0.938624	8.63449	3.8215	13.7786	2.23549
TRITD1Av1G094410	TRITD1Av1G094410.1	chr1A	hypothetical protein TRIUR3_28641 [Triticum urartu]	0.0001	0.0001	0.0001	0.0001	0.0001	0.0001	0.0001	0.0001
TRITD1Av1G094800	TRITD1Av1G094800.1	chr1A	probable phosphoribosylformylglycinamidine synthase, chloroplastic/mitochondrial [Aegilops tauschii subsp. tauschii]	3.09647	5.56968	4.00359	6.10766	4.22067	5.31595	4.05018	5.78474
TRITD1Av1G094810	TRITD1Av1G094810.1	chr1A	putative phosphoribosylformylglycinamidine synthase, chloroplastic/mitochondrial [Triticum urartu]	2.66321	3.78178	3.39253	3.31223	2.83721	3.87899	2.42188	4.78702
TRITD1Av1G094820	TRITD1Av1G094820.1;TRITD1Av1G094820.2;TRITD1Av1G094820.3	chr1A	Long-chain-alcohol oxidase FAO1 [Triticum urartu];long-chain-alcohol oxidase FAO1-like [Aegilops tauschii subsp. tauschii]	0.114882	0.400123	0.27021	0.270832	0.217024	0.416782	0.167007	0.222573
TRITD1Av1G095070	TRITD1Av1G095070.1;TRITD1Av1G095070.2;TRITD1Av1G095070.3;TRITD1Av1G095070.4;TRITD1Av1G095070.5;TRITD1Av1G095070.6	chr1A	Long-chain-alcohol oxidase FAO2 [Triticum urartu];long-chain-alcohol oxidase FAO1-like [Aegilops tauschii subsp. tauschii]	4.73831	4.34656	8.87077	2.3381	3.86564	0.637395	4.76649	1.30843
TRITD1Av1G095350	TRITD1Av1G095350.1	chr1A	unnamed protein product [Triticum aestivum]	0.0001	0.0001	0.0001	0.0001	0.0001	0.0001	0.0001	0.0001
TRITD1Av1G095420	TRITD1Av1G095420.1;TRITD1Av1G095420.2	chr1A	uncharacterized protein At1g03900 [Aegilops tauschii subsp. tauschii]	38.0037	14.9473	38.1255	15.4509	40.2246	13.1339	43.5357	14.9137
TRITD1Av1G095430	TRITD1Av1G095430.1;TRITD1Av1G095430.2;TRITD1Av1G095430.3;TRITD1Av1G095430.4;TRITD1Av1G095430.5	chr1A	serine/threonine-protein kinase tricorner-like [Aegilops tauschii subsp. tauschii];Serine/threonine-protein kinase tricorner [Triticum urartu]	0.0094498	0.0001	0.0706233	0.113876	0.210913	0.0001	0.123308	0.0185988
TRITD1Av1G095440	TRITD1Av1G095440.1	chr1A	hypothetical protein TRIUR3_10605 [Triticum urartu]	0.0001	0.046182	0.0001	0.029863	0.0001	0.0001	0.0001	0.058828
TRITD1Av1G095450	TRITD1Av1G095450.1	chr1A	vacuolar protein sorting-associated protein 2 homolog 3 [Aegilops tauschii subsp. tauschii]	23.939	62.9253	23.4048	61.7931	26.4095	47.9169	24.7855	33.7862
TRITD1Av1G095530	TRITD1Av1G095530.1	chr1A	hypothetical protein TRIUR3_20711 [Triticum urartu]	0.612029	1.93058	0.833235	2.76809	0.927539	2.59	1.10285	1.50353
TRITD1Av1G095540	TRITD1Av1G095540.1;TRITD1Av1G095540.2;TRITD1Av1G095540.3;TRITD1Av1G095540.4	chr1A	uncharacterized protein LOC109785869 [Aegilops tauschii subsp. tauschii];hypothetical protein TRIUR3_20710 [Triticum urartu]	0.43934	0.0388106	0.469005	0.052376	0.325303	0.0237961	0.505057	0.0140815
TRITD1Av1G095730	TRITD1Av1G095730.1;TRITD1Av1G095730.2;TRITD1Av1G095730.3;TRITD1Av1G095730.4;TRITD1Av1G095730.5;TRITD1Av1G095730.6;TRITD1Av1G095730.7;TRITD1Av1G095730.8	chr1A	TaPP2AbB''-alpha [Triticum aestivum];probable serine/threonine protein phosphatase 2A regulatory subunit B''delta [Aegilops tauschii subsp. tauschii];Serine/threonine-protein phosphatase 2A regulatory subunit B'' subunit alpha [Triticum urartu]	16.3908	18.6113	18.7321	24.9424	20.4329	17.4361	15.7922	22.05
TRITD1Av1G095800	TRITD1Av1G095800.1	chr1A		0.204238	0.0001	0.452754	0.0001	0.170117	0.0001	0.086672	0.0001
TRITD1Av1G095900	TRITD1Av1G095900.1;TRITD1Av1G095900.2	chr1A	pentatricopeptide repeat-containing protein At1g08610-like [Aegilops tauschii subsp. tauschii]	2.93838	1.26734	3.68765	2.57545	3.51251	1.30567	3.10129	2.72757
TRITD1Av1G096030	TRITD1Av1G096030.1;TRITD1Av1G096030.2	chr1A	hypothetical protein TRIUR3_33902 [Triticum urartu]	2.10031	2.55144	2.06747	3.24312	2.33941	2.07003	2.11904	3.16679
TRITD1Av1G096190	TRITD1Av1G096190.1;TRITD1Av1G096190.2;TRITD1Av1G096190.3;TRITD1Av1G096190.4;TRITD1Av1G096190.5;TRITD1Av1G096190.6;TRITD1Av1G096190.7;TRITD1Av1G096190.8;TRITD1Av1G096190.9;TRITD1Av1G096190.10	chr1A	exportin-4 isoform X2 [Aegilops tauschii subsp. tauschii];exportin-4 isoform X1 [Aegilops tauschii subsp. tauschii]	6.63965	5.49951	6.50548	5.26116	9.00971	5.56309	6.56115	4.85825
TRITD1Av1G096200	TRITD1Av1G096200.1;TRITD1Av1G096200.2;TRITD1Av1G096200.3;TRITD1Av1G096200.4;TRITD1Av1G096200.5;TRITD1Av1G096200.6	chr1A	putative methyltransferase PMT8 [Triticum urartu];predicted protein [Hordeum vulgare subsp. vulgare]	37.4022	13.8507	39.3329	13.83	41.0868	13.0175	34.808	10.3427
TRITD1Av1G096390	TRITD1Av1G096390.1;TRITD1Av1G096390.2;TRITD1Av1G096390.3;TRITD1Av1G096390.4;TRITD1Av1G096390.5	chr1A	uncharacterized protein LOC109771320 isoform X3 [Aegilops tauschii subsp. tauschii]	1.74283	0.645738	1.22595	1.15909	1.56362	0.89195	1.29299	0.990215
TRITD1Av1G096410	TRITD1Av1G096410.1	chr1A	pentatricopeptide repeat-containing protein At5g04780-like [Aegilops tauschii subsp. tauschii]	2.24697	2.7628	2.85429	4.00986	2.58204	4.13126	3.21305	4.71819
TRITD1Av1G096550	TRITD1Av1G096550.1;TRITD1Av1G096550.2;TRITD1Av1G096550.3;TRITD1Av1G096550.4;TRITD1Av1G096550.5;TRITD1Av1G096550.6;TRITD1Av1G096550.7;TRITD1Av1G096550.8;TRITD1Av1G096550.9	chr1A	transportin MOS14 [Aegilops tauschii subsp. tauschii];Transportin-3 [Triticum urartu]	10.3383	9.32088	10.014	9.95463	11.9392	9.63123	8.84963	9.46447
TRITD1Av1G096770	TRITD1Av1G096770.1	chr1A	Heat shock protein 81-3 [Triticum urartu]	0.0001	0.0001	0.0001	0.0001	0.0001	0.0001	0.0001	0.0001
TRITD1Av1G096950	TRITD1Av1G096950.1	chr1A	hypothetical protein TRIUR3_33566 [Triticum urartu]	0.203594	0.0001	0.034989	0.0001	0.0001	0.0001	0.15631	0.0001
TRITD1Av1G097060	TRITD1Av1G097060.1;TRITD1Av1G097060.2;TRITD1Av1G097060.3;TRITD1Av1G097060.4;TRITD1Av1G097060.5;TRITD1Av1G097060.6	chr1A	uncharacterized protein LOC109771335 isoform X1 [Aegilops tauschii subsp. tauschii];uncharacterized protein LOC109771335 isoform X3 [Aegilops tauschii subsp. tauschii]	2.79186	0.0663129	3.29949	0.0203725	3.24961	0.0947247	2.68849	0.314291
TRITD1Av1G097180	TRITD1Av1G097180.1	chr1A	uncharacterized protein LOC100821223 [Brachypodium distachyon]	0.119604	0.140457	0.147901	0.0001	0.196969	0.146424	0.18744	0.0001
TRITD1Av1G097200	TRITD1Av1G097200.1	chr1A	uncharacterized protein LOC109774528 isoform X4 [Aegilops tauschii subsp. tauschii]	7.2682	3.34751	11.6905	5.19559	9.50189	3.16091	8.29668	6.42387
TRITD1Av1G097410	TRITD1Av1G097410.1;TRITD1Av1G097410.2;TRITD1Av1G097410.3;TRITD1Av1G097410.4	chr1A	cytosolic malate dehydrogenase [Triticum aestivum]	1188.89	472.473	790.143	205.492	993.384	336	762.819	231.034
TRITD1Av1G097550	TRITD1Av1G097550.1;TRITD1Av1G097550.2	chr1A	R2R3-MYB protein [Triticum urartu];Myb-related protein Myb4 [Triticum urartu]	1.70509	0.0001	0.972191	0.0001	1.64251	0.0001	1.70682	0.0001
TRITD1Av1G097720	TRITD1Av1G097720.1	chr1A	zinc finger protein ZAT3-like [Aegilops tauschii subsp. tauschii]	0.0001	0.0001	0.002482	0.0001	0.0001	0.0001	0.0001	0.0001
TRITD1Av1G097830	TRITD1Av1G097830.1;TRITD1Av1G097830.2	chr1A	uncharacterized protein LOC109771327 [Aegilops tauschii subsp. tauschii]	3.01488	2.72305	2.47147	1.68195	3.18009	2.01189	2.21763	1.20954
TRITD1Av1G098150	TRITD1Av1G098150.1	chr1A	Putative retroelement, partial [Oryza sativa Japonica Group]	0.0001	0.0001	0.0001	0.0001	0.0001	0.0001	0.0001	0.0001
TRITD1Av1G098300	TRITD1Av1G098300.1	chr1A	hypothetical protein TRIUR3_30285 [Triticum urartu]	0.532946	0.0001	0.393741	0.0001	0.037119	0.0001	0.152375	0.0001
TRITD1Av1G098530	TRITD1Av1G098530.1	chr1A	hypothetical protein TRIUR3_19827 [Triticum urartu]	0.250731	0.0001	0.170522	0.0001	0.44428	0.0001	0.068259	0.152682
TRITD1Av1G098550	TRITD1Av1G098550.1	chr1A	hypothetical protein TRIUR3_31631 [Triticum urartu]	0.0001	0.0001	0.0001	0.0001	0.0001	0.0001	0.0001	0.0001
TRITD1Av1G098710	TRITD1Av1G098710.1;TRITD1Av1G098710.2;TRITD1Av1G098710.3;TRITD1Av1G098710.4;TRITD1Av1G098710.5	chr1A	putative pentatricopeptide repeat-containing protein At1g13630 [Aegilops tauschii subsp. tauschii]	0.313119	0.392876	0.505285	1.22291	0.577903	0.565589	0.899181	1.35905
TRITD1Av1G098830	TRITD1Av1G098830.1;TRITD1Av1G098830.2;TRITD1Av1G098830.3;TRITD1Av1G098830.4;TRITD1Av1G098830.5	chr1A	hypothetical protein TRIUR3_18970 [Triticum urartu];probable cytokinin riboside 5'-monophosphate phosphoribohydrolase LOGL10 isoform X1 [Aegilops tauschii subsp. tauschii]	1.64285	0.581066	1.81375	3.2252	1.34623	1.20074	2.17404	3.11442
TRITD1Av1G098850	TRITD1Av1G098850.1	chr1A	hypothetical protein TRIUR3_30362 [Triticum urartu]	1.71335	1.64062	1.62813	2.14422	1.46861	1.5257	0.914289	1.70524
TRITD1Av1G098900	TRITD1Av1G098900.1	chr1A	Mitochondrial import inner membrane translocase subunit tim16 [Triticum urartu]	7.59914	22.6699	14.5599	51.6559	10.4539	22.3634	18.0372	49.5953
TRITD1Av1G098950	TRITD1Av1G098950.1;TRITD1Av1G098950.2;TRITD1Av1G098950.3;TRITD1Av1G098950.4	chr1A	uncharacterized membrane protein At1g06890-like [Aegilops tauschii subsp. tauschii];hypothetical protein TRIUR3_33221 [Triticum urartu]	3.1002	2.45698	2.37133	2.55211	3.14755	0.957022	1.8641	8.67099
TRITD1Av1G099260	TRITD1Av1G099260.1;TRITD1Av1G099260.2;TRITD1Av1G099260.3;TRITD1Av1G099260.4;TRITD1Av1G099260.5;TRITD1Av1G099260.6;TRITD1Av1G099260.7;TRITD1Av1G099260.8;TRITD1Av1G099260.9;TRITD1Av1G099260.10;TRITD1Av1G099260.11;TRITD1Av1G099260.12;TRITD1Av1G099260.13;TRITD1Av1G099260.14	chr1A	protein ENHANCED DISEASE RESISTANCE 2-like [Aegilops tauschii subsp. tauschii]	6.77008	7.55914	5.60186	5.6483	6.25006	9.8152	4.94985	3.89688
TRITD1Av1G099460	TRITD1Av1G099460.1;TRITD1Av1G099460.2;TRITD1Av1G099460.3;TRITD1Av1G099460.4;TRITD1Av1G099460.5;TRITD1Av1G099460.6;TRITD1Av1G099460.7;TRITD1Av1G099460.8;TRITD1Av1G099460.9	chr1A	predicted protein, partial [Hordeum vulgare subsp. vulgare];auxin response factor 22-like [Aegilops tauschii subsp. tauschii]	37.605	6.38198	35.811	7.25635	33.1614	5.67911	40.8497	8.1381
TRITD1Av1G099650	TRITD1Av1G099650.1	chr1A	hypothetical protein TRIUR3_14398 [Triticum urartu]	0.0001	0.0001	0.0001	0.0001	0.0001	0.0001	0.0001	0.0001
TRITD1Av1G099680	TRITD1Av1G099680.1	chr1A	NADH dehydrogenase subunit 7 (mitochondrion) [Hordeum vulgare subsp. vulgare]	0.036182	0.003572	0.0001	0.854726	0.035581	0.066168	0.100835	0.105896
TRITD1Av1G099690	TRITD1Av1G099690.1	chr1A	hypothetical protein GQ55_9G272500 [Panicum hallii var. hallii]	0.24716	0.0001	0.100486	0.108505	0.0001	0.008524	0.0001	0.0001
TRITD1Av1G099700	TRITD1Av1G099700.1;TRITD1Av1G099700.2;TRITD1Av1G099700.3;TRITD1Av1G099700.4;TRITD1Av1G099700.5;TRITD1Av1G099700.6;TRITD1Av1G099700.7;TRITD1Av1G099700.8;TRITD1Av1G099700.9;TRITD1Av1G099700.10;TRITD1Av1G099700.11	chr1A	uncharacterized protein LOC112938704 [Oryza sativa Japonica Group];ribosomal protein S7 (plastid) [Danthonia californica];NADPH-quinone oxidoreductase subunit 2 [Cinnamomum micranthum f. kanehirae];NADH-plastoquinone oxidoreductase subunit 2 (chloroplast) [Triticum turgidum subsp. durum];NAD(P)H-quinone oxidoreductase subunit 2 B, chloroplastic [Triticum urartu];NADH-plastoquinone oxidoreductase …	0.0802722	1.87513	0.211695	1.05106	0.136438	1.47731	0.153088	0.980619
TRITD1Av1G099720	TRITD1Av1G099720.1	chr1A	NADH dehydrogenase subunit 4L (mitochondrion) [Ferrocalamus rimosivaginus]	0.0001	0.0001	0.265687	0.019646	0.0001	0.0001	0.0001	0.0001
TRITD1Av1G100030	TRITD1Av1G100030.1;TRITD1Av1G100030.2;TRITD1Av1G100030.3;TRITD1Av1G100030.4;TRITD1Av1G100030.5;TRITD1Av1G100030.6;TRITD1Av1G100030.7;TRITD1Av1G100030.8;TRITD1Av1G100030.9;TRITD1Av1G100030.10;TRITD1Av1G100030.11;TRITD1Av1G100030.12;TRITD1Av1G100030.13;TRITD1Av1G100030.14;TRITD1Av1G100030.15;TRITD1Av1G100030.16	chr1A	predicted protein [Hordeum vulgare subsp. vulgare];Homeobox-leucine zipper protein HOX9 [Triticum urartu];homeobox-leucine zipper protein HOX9 [Aegilops tauschii subsp. tauschii]	12.1004	7.03166	13.6286	7.58573	14.8723	8.92607	11.0967	6.89267
TRITD1Av1G100080	TRITD1Av1G100080.1	chr1A	hypothetical protein TRIUR3_33181 [Triticum urartu]	0.0001	0.0001	0.0001	0.0001	0.0001	0.0001	0.0001	0.0001
TRITD1Av1G100090	TRITD1Av1G100090.1	chr1A	uncharacterized protein LOC104584570 [Brachypodium distachyon]	6.04401	5.07361	7.31504	5.10025	7.38966	4.0461	6.17767	5.3273
TRITD1Av1G100120	TRITD1Av1G100120.1	chr1A	uncharacterized protein LOC109736826 [Aegilops tauschii subsp. tauschii]	3.52901	3.83233	1.91046	4.29528	4.82369	5.04151	1.7025	2.57007
TRITD1Av1G100150	TRITD1Av1G100150.1;TRITD1Av1G100150.2;TRITD1Av1G100150.3;TRITD1Av1G100150.4	chr1A	Double-stranded RNA-binding protein 6 [Triticum urartu];double-stranded RNA-binding protein 6-like [Aegilops tauschii subsp. tauschii]	21.7811	2.04063	17.9158	4.88214	18.9133	2.40281	17.5274	8.62929
TRITD1Av1G100470	TRITD1Av1G100470.1;TRITD1Av1G100470.2	chr1A	uncharacterized protein LOC109787057 [Aegilops tauschii subsp. tauschii]	2.26132	0.095386	2.16491	0.209801	2.17321	0.543933	2.56125	0.444861
TRITD1Av1G100640	TRITD1Av1G100640.1	chr1A		1.37358	2.23336	1.61462	3.24921	2.56015	2.07046	1.65762	2.52679
TRITD1Av1G100650	TRITD1Av1G100650.1	chr1A	hypothetical protein TRIUR3_19636 [Triticum urartu]	0.0001	0.0001	0.0001	0.0001	0.118274	0.0001	0.0001	0.0001
TRITD1Av1G100770	TRITD1Av1G100770.1;TRITD1Av1G100770.2	chr1A	hypothetical protein TRIUR3_31884 [Triticum urartu];uncharacterized protein LOC109784917 [Aegilops tauschii subsp. tauschii]	0.0001	0.0001	0.061603	0.0001	0.065441	0.0001	0.0001	0.0001
TRITD1Av1G100780	TRITD1Av1G100780.1;TRITD1Av1G100780.2	chr1A	uncharacterized protein LOC109784918 [Aegilops tauschii subsp. tauschii]	94.325	41.0956	96.7902	39.2483	100.224	33.3027	115.527	51.5315
TRITD1Av1G100950	TRITD1Av1G100950.1;TRITD1Av1G100950.2;TRITD1Av1G100950.3	chr1A	E3 ubiquitin-protein ligase MARCH11-like isoform X3 [Aegilops tauschii subsp. tauschii];uncharacterized protein LOC109772408 isoform X1 [Aegilops tauschii subsp. tauschii];hypothetical protein TRIUR3_34552 [Triticum urartu]	8.09191	28.2023	7.34423	8.1728	6.92544	16.1766	6.96464	4.22942
TRITD1Av1G101110	TRITD1Av1G101110.1	chr1A	zinc finger BED domain-containing protein RICESLEEPER 2 isoform X2 [Zea mays]	0.0001	0.0001	0.0001	0.0001	0.0001	0.0001	0.0001	0.0001
TRITD1Av1G101140	TRITD1Av1G101140.1;TRITD1Av1G101140.2;TRITD1Av1G101140.3	chr1A	hypothetical protein TRIUR3_18664 [Triticum urartu];uncharacterized protein LOC109772405 [Aegilops tauschii subsp. tauschii]	23.3997	7.70594	20.2266	8.66949	24.683	7.56603	20.0289	9.536
TRITD1Av1G101150	TRITD1Av1G101150.1;TRITD1Av1G101150.2;TRITD1Av1G101150.3;TRITD1Av1G101150.4	chr1A	uncharacterized protein LOC109772407 [Aegilops tauschii subsp. tauschii];hypothetical protein TRIUR3_18665 [Triticum urartu]	15.9456	162.168	15.4995	142.601	13.4775	86.6856	17.3357	114.382
TRITD1Av1G101210	TRITD1Av1G101210.1;TRITD1Av1G101210.2;TRITD1Av1G101210.3;TRITD1Av1G101210.4	chr1A	Coatomer subunit gamma-2 [Triticum urartu];coatomer subunit gamma-2 [Aegilops tauschii subsp. tauschii]	63.0193	50.8056	61.1207	33.2994	75.3535	34.0967	59.6475	42.1321
TRITD1Av1G101600	TRITD1Av1G101600.1;TRITD1Av1G101600.2;TRITD1Av1G101600.3;TRITD1Av1G101600.4;TRITD1Av1G101600.5;TRITD1Av1G101600.6;TRITD1Av1G101600.7;TRITD1Av1G101600.8;TRITD1Av1G101600.9;TRITD1Av1G101600.10;TRITD1Av1G101600.11	chr1A	Xaa-Pro aminopeptidase 1 [Triticum urartu];probable Xaa-Pro aminopeptidase P [Aegilops tauschii subsp. tauschii]	3.81362	10.5716	3.39017	9.53008	4.87354	14.7009	2.60246	10.4358
TRITD1Av1G101700	TRITD1Av1G101700.1;TRITD1Av1G101700.2;TRITD1Av1G101700.3;TRITD1Av1G101700.4;TRITD1Av1G101700.5;TRITD1Av1G101700.6;TRITD1Av1G101700.7	chr1A	hypothetical protein TRIUR3_27645 [Triticum urartu];uncharacterized protein LOC109744270 [Aegilops tauschii subsp. tauschii]	6.00487	10.4774	6.46743	9.42059	7.05432	9.63864	5.43329	9.67862
TRITD1Av1G101850	TRITD1Av1G101850.1;TRITD1Av1G101850.2	chr1A	40S ribosomal protein S17-4 [Triticum urartu]	401.957	58.7281	316.891	55.738	354.986	53.4661	305.577	71.1108
TRITD1Av1G102170	TRITD1Av1G102170.1	chr1A	hypothetical protein TRIUR3_23092 [Triticum urartu]	0.799234	5.98228	1.00908	8.3158	1.23365	4.01486	0.721324	6.89385
TRITD1Av1G102180	TRITD1Av1G102180.1	chr1A		0.0001	0.0001	0.0001	0.0001	0.078229	0.589244	0.101767	0.345589
TRITD1Av1G102210	TRITD1Av1G102210.1;TRITD1Av1G102210.2;TRITD1Av1G102210.3	chr1A	basic transcription factor 3-like [Aegilops tauschii subsp. tauschii];hypothetical protein TRIUR3_23093 [Triticum urartu]	134.408	84.267	120.358	72.3839	131.889	79.4399	116.014	76.5907
TRITD1Av1G102340	TRITD1Av1G102340.1;TRITD1Av1G102340.2	chr1A	hypothetical protein TRIUR3_20030 [Triticum urartu]	7.44223	7.9253	6.5142	6.26436	7.26253	5.66597	7.35427	5.66386
TRITD1Av1G102490	TRITD1Av1G102490.1;TRITD1Av1G102490.2;TRITD1Av1G102490.3;TRITD1Av1G102490.4	chr1A	putative receptor-like protein kinase At4g00960 isoform X1 [Aegilops tauschii subsp. tauschii]	2.28441	1.16491	1.62912	1.22056	2.37542	2.56722	1.80354	1.42549
TRITD1Av1G102510	TRITD1Av1G102510.1;TRITD1Av1G102510.2;TRITD1Av1G102510.3;TRITD1Av1G102510.4	chr1A	Cytokinin dehydrogenase 3 [Triticum urartu]	0.833569	0.0209529	1.48248	0.0588902	0.499936	0.161449	1.49417	0.0001
TRITD1Av1G102680	TRITD1Av1G102680.1	chr1A	uncharacterized protein LOC109746019 [Aegilops tauschii subsp. tauschii]	69.5862	11.1334	49.8781	12.5013	51.6373	14.0633	39.5927	14.6964
TRITD1Av1G102690	TRITD1Av1G102690.1	chr1A	hypothetical protein TRIUR3_23105 [Triticum urartu]	0.73392	0.64449	0.997629	0.970922	1.22432	0.669204	0.567979	0.817541
TRITD1Av1G102760	TRITD1Av1G102760.1	chr1A	hypothetical protein TRIUR3_18800 [Triticum urartu]	0.0001	0.0001	0.0001	0.0001	0.0001	0.0001	0.0001	0.0001
TRITD1Av1G102880	TRITD1Av1G102880.1;TRITD1Av1G102880.2;TRITD1Av1G102880.3;TRITD1Av1G102880.4	chr1A	PREDICTED: pentatricopeptide repeat-containing protein At1g09820-like [Oryza brachyantha];pentatricopeptide repeat-containing protein At1g09820-like [Aegilops tauschii subsp. tauschii];pentatricopeptide repeat-containing protein [Panicum miliaceum]	0.886177	0.231832	1.04422	0.43859	0.80762	0.541437	0.999095	0.903871
TRITD1Av1G102970	TRITD1Av1G102970.1;TRITD1Av1G102970.2	chr1A	uncharacterized protein LOC109741841 [Aegilops tauschii subsp. tauschii]	2.81287	1.4799	2.97378	1.91991	1.73399	1.59509	1.85408	2.28236
TRITD1Av1G103040	TRITD1Av1G103040.1;TRITD1Av1G103040.2;TRITD1Av1G103040.3;TRITD1Av1G103040.4;TRITD1Av1G103040.5;TRITD1Av1G103040.6;TRITD1Av1G103040.7	chr1A	Aminotransferase YbdL [Triticum urartu];uncharacterized protein LOC109741839 [Aegilops tauschii subsp. tauschii]	0.808477	3.34464	1.77956	2.07482	1.37834	1.73693	0.882844	1.54568
TRITD1Av1G103060	TRITD1Av1G103060.1;TRITD1Av1G103060.2	chr1A	pentatricopeptide repeat-containing protein At1g61870, mitochondrial-like [Aegilops tauschii subsp. tauschii]	7.59321	2.59777	6.69705	3.5752	7.84469	2.41883	5.2254	2.67457
TRITD1Av1G103070	TRITD1Av1G103070.1;TRITD1Av1G103070.2;TRITD1Av1G103070.3;TRITD1Av1G103070.4;TRITD1Av1G103070.5;TRITD1Av1G103070.6	chr1A	Transcription elongation regulator 1 [Triticum urartu];pre-mRNA-processing protein 40C isoform X2 [Aegilops tauschii subsp. tauschii];pre-mRNA-processing protein 40C isoform X1 [Aegilops tauschii subsp. tauschii]	5.24069	5.28914	5.42555	6.0006	6.40999	5.32316	5.88649	5.56211
TRITD1Av1G103270	TRITD1Av1G103270.1;TRITD1Av1G103270.2;TRITD1Av1G103270.3;TRITD1Av1G103270.4;TRITD1Av1G103270.5;TRITD1Av1G103270.6;TRITD1Av1G103270.7;TRITD1Av1G103270.8;TRITD1Av1G103270.9;TRITD1Av1G103270.10;TRITD1Av1G103270.11	chr1A	hypothetical protein TRIUR3_14832 [Triticum urartu];uncharacterized protein LOC109771617 isoform X1 [Aegilops tauschii subsp. tauschii];uncharacterized protein LOC109771617 isoform X2 [Aegilops tauschii subsp. tauschii];hypothetical protein TRIUR3_14833 [Triticum urartu]	6.15493	4.46493	7.19643	4.28714	5.03427	4.87158	6.50016	7.52609
TRITD1Av1G103350	TRITD1Av1G103350.1;TRITD1Av1G103350.2;TRITD1Av1G103350.3;TRITD1Av1G103350.4;TRITD1Av1G103350.5;TRITD1Av1G103350.6;TRITD1Av1G103350.7;TRITD1Av1G103350.8;TRITD1Av1G103350.9;TRITD1Av1G103350.10;TRITD1Av1G103350.11;TRITD1Av1G103350.12	chr1A	protein EXECUTER 1, chloroplastic [Aegilops tauschii subsp. tauschii];hypothetical protein TRIUR3_15831 [Triticum urartu]	6.00575	18.8755	5.93173	16.768	8.16174	17.7973	5.81005	15.2802
TRITD1Av1G103640	TRITD1Av1G103640.1	chr1A	uncharacterized protein LOC109761469 [Aegilops tauschii subsp. tauschii]	4.57071	3.57809	4.80822	5.6633	3.90673	3.15677	5.08387	5.14814
TRITD1Av1G103650	TRITD1Av1G103650.1;TRITD1Av1G103650.2;TRITD1Av1G103650.3;TRITD1Av1G103650.4;TRITD1Av1G103650.5;TRITD1Av1G103650.6;TRITD1Av1G103650.7;TRITD1Av1G103650.8;TRITD1Av1G103650.9	chr1A	endoribonuclease Dicer homolog 3b-like [Aegilops tauschii subsp. tauschii]	0.136656	0.0001	0.208997	0.0001	0.173893	0.00620847	0.320091	0.00734768
TRITD1Av1G103750	TRITD1Av1G103750.1	chr1A	putative calcium-transporting ATPase 13, plasma membrane-type [Aegilops tauschii subsp. tauschii]	0.027512	0.0001	0.403667	0.124552	0.022931	0.0001	0.62014	0.016359
TRITD1Av1G103840	TRITD1Av1G103840.1;TRITD1Av1G103840.2;TRITD1Av1G103840.3	chr1A	uncharacterized protein LOC109744037 isoform X2 [Aegilops tauschii subsp. tauschii];uncharacterized protein LOC109744037 isoform X1 [Aegilops tauschii subsp. tauschii]	55.7132	18.9981	47.0934	17.3506	71.492	17.1588	41.9735	11.8135
TRITD1Av1G103860	TRITD1Av1G103860.1	chr1A	uncharacterized protein LOC109751961 [Aegilops tauschii subsp. tauschii]	25.3077	27.159	29.8019	15.4269	23.5483	26.6247	30.3833	23.3405
TRITD1Av1G103880	TRITD1Av1G103880.1	chr1A	cytochrome P450 86B1-like [Aegilops tauschii subsp. tauschii]	0.685895	0.0001	1.1163	0.020485	1.27799	0.0001	1.08803	0.02203
TRITD1Av1G103910	TRITD1Av1G103910.1	chr1A	uncharacterized protein LOC100835856 [Brachypodium distachyon]	1.13439	0.063534	1.09608	0.0001	0.725127	0.0001	1.17355	0.0001
TRITD1Av1G104110	TRITD1Av1G104110.1	chr1A	Thioredoxin-like protein 4A [Triticum urartu]	116.1	55.3734	162.426	143.019	137.233	57.3946	196.164	125.332
TRITD1Av1G104120	TRITD1Av1G104120.1	chr1A	uncharacterized protein LOC109783432 [Aegilops tauschii subsp. tauschii]	0.0001	0.0001	0.0001	0.0001	0.047958	0.0001	0.0001	0.0001
TRITD1Av1G104300	TRITD1Av1G104300.1	chr1A	uncharacterized protein LOC109772946 [Aegilops tauschii subsp. tauschii]	0.0001	0.0001	0.0001	0.205313	0.0001	0.183188	0.0001	0.056802
TRITD1Av1G104420	TRITD1Av1G104420.1;TRITD1Av1G104420.2;TRITD1Av1G104420.3;TRITD1Av1G104420.4	chr1A	NBS1 [Triticum turgidum]	5.69719	2.18074	3.85334	2.2373	6.54834	2.75612	4.55024	3.14775
TRITD1Av1G104430	TRITD1Av1G104430.1;TRITD1Av1G104430.2;TRITD1Av1G104430.3;TRITD1Av1G104430.4;TRITD1Av1G104430.5;TRITD1Av1G104430.6;TRITD1Av1G104430.7;TRITD1Av1G104430.8;TRITD1Av1G104430.9;TRITD1Av1G104430.10	chr1A	uncharacterized protein LOC109772933 isoform X1 [Aegilops tauschii subsp. tauschii];uncharacterized protein LOC109772933 isoform X2 [Aegilops tauschii subsp. tauschii];putative sugar kinase yeiI [Triticum urartu]	2.31774	4.0542	2.34375	2.0762	2.55674	3.21935	2.14862	2.94418
TRITD1Av1G104550	TRITD1Av1G104550.1	chr1A	E3 ubiquitin-protein ligase RING1-like [Aegilops tauschii subsp. tauschii]	12.0449	5.76438	12.9177	5.92213	11.4638	4.80244	11.587	7.61829
TRITD1Av1G104610	TRITD1Av1G104610.1;TRITD1Av1G104610.2	chr1A	hypothetical protein TRIUR3_20004 [Triticum urartu]	0.182038	0.0001	0.429459	0.0001	0.292634	0.0001	0.182847	0.0001
TRITD1Av1G104640	TRITD1Av1G104640.1;TRITD1Av1G104640.2;TRITD1Av1G104640.3	chr1A	putative pentatricopeptide repeat-containing protein At5g52630 [Aegilops tauschii subsp. tauschii]	1.27228	0.550665	2.14427	0.823669	1.58123	0.327774	1.92409	1.23925
TRITD1Av1G104710	TRITD1Av1G104710.1	chr1A	putative lipid-transfer protein DIR1 [Aegilops tauschii subsp. tauschii]	0.070216	0.0001	0.081099	0.0001	0.097061	0.0001	0.0001	0.0001
TRITD1Av1G104720	TRITD1Av1G104720.1;TRITD1Av1G104720.2;TRITD1Av1G104720.3;TRITD1Av1G104720.4;TRITD1Av1G104720.5;TRITD1Av1G104720.10;TRITD1Av1G104720.11;TRITD1Av1G104720.6;TRITD1Av1G104720.7;TRITD1Av1G104720.8;TRITD1Av1G104720.9;TRITD1Av1G104720.12;TRITD1Av1G104720.13;TRITD1Av1G104720.14;TRITD1Av1G104720.15;TRITD1Av1G104720.16;TRITD1Av1G104720.17;TRITD1Av1G104720.18;TRITD1Av1G104720.19	chr1A	myosin-1-like [Aegilops tauschii subsp. tauschii];myosin1 [Zea mays]	8.54057	27.9362	9.69847	37.5754	10.0245	39.9642	8.24412	36.8308
TRITD1Av1G104880	TRITD1Av1G104880.1	chr1A	uncharacterized protein LOC109743854 [Aegilops tauschii subsp. tauschii]	2.62463	3.11756	2.55303	3.42995	4.62796	3.0681	2.82924	4.55211
TRITD1Av1G104890	TRITD1Av1G104890.1;TRITD1Av1G104890.2;TRITD1Av1G104890.3;TRITD1Av1G104890.4;TRITD1Av1G104890.5;TRITD1Av1G104890.6;TRITD1Av1G104890.10;TRITD1Av1G104890.11;TRITD1Av1G104890.7;TRITD1Av1G104890.8;TRITD1Av1G104890.9;TRITD1Av1G104890.12;TRITD1Av1G104890.13	chr1A	uncharacterized protein LOC109753192 [Aegilops tauschii subsp. tauschii];unnamed protein product [Triticum aestivum]	9.74083	11.1346	9.0283	9.92842	9.94934	7.58766	6.49868	8.4468
TRITD1Av1G104930	TRITD1Av1G104930.1	chr1A	hypothetical protein TRIUR3_32700 [Triticum urartu]	0.0001	0.12866	0.259385	0.0001	0.0001	0.165452	0.067216	0.0001
TRITD1Av1G105030	TRITD1Av1G105030.1	chr1A	uncharacterized protein LOC109772947 [Aegilops tauschii subsp. tauschii]	0.764933	0.277584	0.849088	0.579192	0.12255	0.06152	0.746363	0.761925
TRITD1Av1G105090	TRITD1Av1G105090.1;TRITD1Av1G105090.2;TRITD1Av1G105090.3;TRITD1Av1G105090.4;TRITD1Av1G105090.5;TRITD1Av1G105090.6;TRITD1Av1G105090.7;TRITD1Av1G105090.8;TRITD1Av1G105090.9;TRITD1Av1G105090.10;TRITD1Av1G105090.11;TRITD1Av1G105090.12;TRITD1Av1G105090.13;TRITD1Av1G105090.14;TRITD1Av1G105090.15;TRITD1Av1G105090.16;TRITD1Av1G105090.17;TRITD1Av1G105090.18;TRITD1Av1G105090.19;TRITD1Av1G105090.20;TRITD1Av…	chr1A	hypothetical protein TRIUR3_21719 [Triticum urartu];vacuolar protein sorting-associated protein 52 A-like isoform X5 [Aegilops tauschii subsp. tauschii];vacuolar protein sorting-associated protein 52 A-like isoform X3 [Aegilops tauschii subsp. tauschii];vacuolar protein sorting-associated protein 52 A-like isoform X2 [Aegilops tauschii subsp. tauschii];vacuolar protein sorting-associated protein …	0.521675	0.187726	0.687933	0.242167	0.890619	0.459063	0.558658	0.257612
TRITD1Av1G105310	TRITD1Av1G105310.1	chr1A	hypothetical protein TRIUR3_26902 [Triticum urartu]	0.0001	0.0001	0.0001	0.0001	0.0001	0.0001	0.0001	0.0001
TRITD1Av1G105410	TRITD1Av1G105410.1;TRITD1Av1G105410.2;TRITD1Av1G105410.3;TRITD1Av1G105410.4;TRITD1Av1G105410.5;TRITD1Av1G105410.6;TRITD1Av1G105410.7;TRITD1Av1G105410.8;TRITD1Av1G105410.9;TRITD1Av1G105410.10;TRITD1Av1G105410.11	chr1A	DNA-directed RNA polymerase I subunit 2 isoform X1 [Aegilops tauschii subsp. tauschii];putative DNA-directed RNA polymerase I subunit RPA2 [Triticum urartu]	7.36201	6.51515	7.43824	7.45681	8.21204	6.02815	6.66543	6.25947
TRITD1Av1G105460	TRITD1Av1G105460.1;TRITD1Av1G105460.2;TRITD1Av1G105460.3;TRITD1Av1G105460.4;TRITD1Av1G105460.5	chr1A	uncharacterized protein LOC109740951 [Aegilops tauschii subsp. tauschii]	138.112	15.0189	119.695	15.0848	164.196	14.4276	130.585	10.5036
TRITD1Av1G105580	TRITD1Av1G105580.1;TRITD1Av1G105580.2;TRITD1Av1G105580.3;TRITD1Av1G105580.4	chr1A	uncharacterized protein LOC109779637 [Aegilops tauschii subsp. tauschii]	10.7826	0.0001	8.44032	0.0001	16.4365	0.02499	7.7525	0.0001
TRITD1Av1G105610	TRITD1Av1G105610.1	chr1A	uncharacterized protein LOC109779636 [Aegilops tauschii subsp. tauschii]	0.0001	0.0001	0.0001	0.0001	0.0001	0.0001	0.0001	0.0001
TRITD1Av1G105720	TRITD1Av1G105720.1	chr1A	hypothetical protein TRIUR3_29778 [Triticum urartu]	0.0001	0.0001	0.0001	0.0001	0.0001	0.0001	0.0001	0.0001
TRITD1Av1G105790	TRITD1Av1G105790.1	chr1A	vacuolar protein-sorting protein bro1-like [Aegilops tauschii subsp. tauschii]	0.0001	0.0001	0.0001	0.0001	0.0001	0.0001	0.0001	0.0001
TRITD1Av1G105800	TRITD1Av1G105800.1;TRITD1Av1G105800.2;TRITD1Av1G105800.3	chr1A	nucleolar complex protein 2 homolog [Aegilops tauschii subsp. tauschii]	12.1276	8.62042	11.737	10.7321	14.5361	8.31998	9.75111	11.4312
TRITD1Av1G105880	TRITD1Av1G105880.1;TRITD1Av1G105880.2;TRITD1Av1G105880.3;TRITD1Av1G105880.4;TRITD1Av1G105880.5;TRITD1Av1G105880.6;TRITD1Av1G105880.7	chr1A	predicted protein [Hordeum vulgare subsp. vulgare];ALG-2 interacting protein X-like [Aegilops tauschii subsp. tauschii]	23.2783	19.1077	18.3369	24.1909	24.5027	16.9827	18.5081	17.2389
TRITD1Av1G105920	TRITD1Av1G105920.1;TRITD1Av1G105920.2;TRITD1Av1G105920.3;TRITD1Av1G105920.4;TRITD1Av1G105920.5;TRITD1Av1G105920.6;TRITD1Av1G105920.7;TRITD1Av1G105920.8;TRITD1Av1G105920.9;TRITD1Av1G105920.10;TRITD1Av1G105920.11;TRITD1Av1G105920.12;TRITD1Av1G105920.13;TRITD1Av1G105920.14;TRITD1Av1G105920.15;TRITD1Av1G105920.16;TRITD1Av1G105920.17;TRITD1Av1G105920.18;TRITD1Av1G105920.19;TRITD1Av1G105920.20;TRITD1Av…	chr1A	KH domain-containing protein At4g18375-like isoform X2 [Aegilops tauschii subsp. tauschii];KH domain-containing protein At4g18375-like isoform X1 [Aegilops tauschii subsp. tauschii]	15.0126	17.1836	15.5439	15.0069	14.8053	12.305	14.9925	15.0921
TRITD1Av1G106020	TRITD1Av1G106020.1;TRITD1Av1G106020.2;TRITD1Av1G106020.3;TRITD1Av1G106020.4;TRITD1Av1G106020.5;TRITD1Av1G106020.6;TRITD1Av1G106020.7;TRITD1Av1G106020.8	chr1A	katanin p80 WD40 repeat-containing subunit B1 homolog isoform X2 [Aegilops tauschii subsp. tauschii];katanin p80 WD40 repeat-containing subunit B1 homolog isoform X1 [Aegilops tauschii subsp. tauschii]	0.953995	4.20773	0.993039	4.82008	1.13443	4.56456	1.10081	4.71364
TRITD1Av1G106030	TRITD1Av1G106030.1;TRITD1Av1G106030.2	chr1A	E3 ubiquitin-protein ligase ZNF645-like [Aegilops tauschii subsp. tauschii]	20.8068	9.61114	24.8045	12.3739	17.5642	8.98403	23.7983	11.0091
TRITD1Av1G106040	TRITD1Av1G106040.1;TRITD1Av1G106040.2	chr1A	ABC transporter G family member 11-like [Aegilops tauschii subsp. tauschii]	0.0001	0.0001	0.0001	0.0001	0.0378293	0.0001	0.0299262	0.0001
TRITD1Av1G106250	TRITD1Av1G106250.1;TRITD1Av1G106250.2;TRITD1Av1G106250.3;TRITD1Av1G106250.4	chr1A	uncharacterized protein LOC109740955 isoform X1 [Aegilops tauschii subsp. tauschii]	1.07646	1.13598	1.40323	1.924	1.34986	1.88469	1.20184	2.66736
TRITD1Av1G106470	TRITD1Av1G106470.1;TRITD1Av1G106470.2	chr1A	uncharacterized protein LOC109740946 [Aegilops tauschii subsp. tauschii]	6.74252	17.2471	8.09519	8.92529	7.08221	10.2868	7.26122	13.2855
TRITD1Av1G106530	TRITD1Av1G106530.1	chr1A	hypothetical protein TRIUR3_14122 [Triticum urartu]	0.0001	0.0001	0.0001	0.0001	0.0001	0.0001	0.0001	0.0001
TRITD1Av1G106550	TRITD1Av1G106550.1	chr1A	WAT1-related protein At3g02690, chloroplastic [Aegilops tauschii subsp. tauschii]	4.21371	12.2208	3.58937	8.46522	4.59643	17.4921	3.72476	12.9547
TRITD1Av1G106590	TRITD1Av1G106590.1;TRITD1Av1G106590.2;TRITD1Av1G106590.3;TRITD1Av1G106590.4;TRITD1Av1G106590.5	chr1A	Alpha-galactosidase [Triticum urartu];alpha-galactosidase-like [Aegilops tauschii subsp. tauschii]	101.385	13.6308	80.8347	55.4893	86.5172	12.1848	76.909	16.2445
TRITD1Av1G106600	TRITD1Av1G106600.1;TRITD1Av1G106600.2;TRITD1Av1G106600.3;TRITD1Av1G106600.4	chr1A	alpha-galactosidase-like [Aegilops tauschii subsp. tauschii];Alpha-galactosidase [Triticum urartu]	1.37856	40.2329	1.92749	48.8145	1.43269	24.4698	2.11704	42.1876
TRITD1Av1G106610	TRITD1Av1G106610.1	chr1A	cytochrome b559 alpha chain (chloroplast) [Oryza sativa Indica Group]	0.0001	0.0001	0.0001	0.127699	0.0001	0.0001	0.0001	0.0001
TRITD1Av1G106670	TRITD1Av1G106670.1;TRITD1Av1G106670.2;TRITD1Av1G106670.3;TRITD1Av1G106670.4	chr1A	uncharacterized protein LOC109775842 [Aegilops tauschii subsp. tauschii]	9.48668	6.84068	9.12181	10.1061	6.91838	6.92919	10.8765	7.64543
TRITD1Av1G106730	TRITD1Av1G106730.1	chr1A	probable aquaporin TIP3-1 [Aegilops tauschii subsp. tauschii]	1.99955	0.0001	5.42181	0.0001	0.765248	0.0001	5.39481	0.0001
TRITD1Av1G106790	TRITD1Av1G106790.1;TRITD1Av1G106790.2;TRITD1Av1G106790.3;TRITD1Av1G106790.4	chr1A	probable inactive receptor kinase At5g16590 [Aegilops tauschii subsp. tauschii]	0.1954	0.087639	0.304204	0.304177	0.216149	0.09025	0.511835	0.177957
TRITD1Av1G107020	TRITD1Av1G107020.1;TRITD1Av1G107020.2;TRITD1Av1G107020.3;TRITD1Av1G107020.4;TRITD1Av1G107020.5;TRITD1Av1G107020.6	chr1A	predicted protein [Hordeum vulgare subsp. vulgare];hypothetical protein TRIUR3_05353 [Triticum urartu]	4.84082	78.6511	5.23894	79.739	6.12502	148.609	6.99378	77.3532
TRITD1Av1G107030	TRITD1Av1G107030.1;TRITD1Av1G107030.2;TRITD1Av1G107030.3;TRITD1Av1G107030.4;TRITD1Av1G107030.5;TRITD1Av1G107030.6	chr1A	hypothetical protein TRIUR3_05354 [Triticum urartu];protein TIC110, chloroplastic [Aegilops tauschii subsp. tauschii]	21.1531	32.341	21.8893	46.7669	26.6515	39.6756	20.4487	55.8312
TRITD1Av1G107040	TRITD1Av1G107040.1;TRITD1Av1G107040.2	chr1A	G patch domain-containing protein 11-like isoform X2 [Aegilops tauschii subsp. tauschii];G patch domain-containing protein 11-like isoform X1 [Aegilops tauschii subsp. tauschii]	22.2338	25.1252	19.6496	35.7731	20.2359	13.8407	21.3706	26.8382
TRITD1Av1G107050	TRITD1Av1G107050.1;TRITD1Av1G107050.2	chr1A	unknown [Triticum aestivum]	4.90442	774.881	6.42012	595.598	5.13744	426.559	9.3102	879.794
TRITD1Av1G107070	TRITD1Av1G107070.1	chr1A	hypothetical protein [Hordeum vulgare]	0.4137	39.8803	1.03778	108.011	0.432787	23.4489	2.04144	301.749
TRITD1Av1G107100	TRITD1Av1G107100.1	chr1A	uncharacterized protein LOC101768140 [Setaria italica]	0.0001	0.0001	0.0001	0.06726	0.0001	0.0001	0.0001	0.036875
TRITD1Av1G107460	TRITD1Av1G107460.1	chr1A	uncharacterized protein LOC109746693 [Aegilops tauschii subsp. tauschii]	1.64064	29.4677	2.0545	71.4252	0.880073	11.9728	3.51155	138.607
TRITD1Av1G107530	TRITD1Av1G107530.1	chr1A	uncharacterized protein LOC109734109 [Aegilops tauschii subsp. tauschii]	0.0001	0.0001	0.0001	0.0001	0.0001	0.0001	0.0001	0.0001
TRITD1Av1G107570	TRITD1Av1G107570.1;TRITD1Av1G107570.2;TRITD1Av1G107570.3;TRITD1Av1G107570.4;TRITD1Av1G107570.5;TRITD1Av1G107570.6;TRITD1Av1G107570.7;TRITD1Av1G107570.8;TRITD1Av1G107570.9;TRITD1Av1G107570.10;TRITD1Av1G107570.11;TRITD1Av1G107570.12;TRITD1Av1G107570.13;TRITD1Av1G107570.14;TRITD1Av1G107570.15;TRITD1Av1G107570.16;TRITD1Av1G107570.17;TRITD1Av1G107570.18;TRITD1Av1G107570.19;TRITD1Av1G107570.20;TRITD1Av…	chr1A	Myosin-J heavy chain [Triticum urartu];myosin-8-like isoform X1 [Aegilops tauschii subsp. tauschii];hypothetical protein TRIUR3_14855 [Triticum urartu]	3.37058	9.18664	3.62599	4.34779	5.19614	5.43965	3.65256	6.42827
TRITD1Av1G107620	TRITD1Av1G107620.1	chr1A	uncharacterized protein LOC109746692 [Aegilops tauschii subsp. tauschii]	0.0001	0.0001	0.0001	0.0001	0.032531	0.0001	0.0001	0.0001
TRITD1Av1G107630	TRITD1Av1G107630.1	chr1A	uncharacterized protein LOC109746692 [Aegilops tauschii subsp. tauschii]	0.0001	0.0001	0.0001	0.0001	0.0001	0.0001	0.0001	0.0001
TRITD1Av1G107750	TRITD1Av1G107750.1	chr1A	hypothetical protein TRIUR3_10211 [Triticum urartu]	63.22	16.8055	74.6978	24.4007	60.6913	17.6508	74.6323	28.499
TRITD1Av1G107760	TRITD1Av1G107760.1	chr1A	UPF0415 protein C7orf25 homolog [Aegilops tauschii subsp. tauschii]	3.04588	2.21341	3.32436	2.91226	2.70639	2.5152	2.70282	2.73374
TRITD1Av1G107770	TRITD1Av1G107770.1;TRITD1Av1G107770.2;TRITD1Av1G107770.3	chr1A	hypothetical protein TRIUR3_10209 [Triticum urartu];CDT1-like protein a, chloroplastic [Aegilops tauschii subsp. tauschii]	11.8904	3.05875	11.042	2.08759	13.7506	2.54927	9.24288	1.93288
TRITD1Av1G107790	TRITD1Av1G107790.1	chr1A	putative ripening-related protein 5 [Aegilops tauschii subsp. tauschii]	0.0001	0.0001	0.0001	0.0001	0.0001	0.0001	0.0001	0.0001
TRITD1Av1G107950	TRITD1Av1G107950.1;TRITD1Av1G107950.2	chr1A	uncharacterized protein At5g01610-like [Aegilops tauschii subsp. tauschii]	3.72762	2.4089	4.55781	1.74654	3.16801	2.27517	6.60568	4.09891
TRITD1Av1G108030	TRITD1Av1G108030.1;TRITD1Av1G108030.2	chr1A	ripening-related protein 3-like [Aegilops tauschii subsp. tauschii];hypothetical protein TRIUR3_10386 [Triticum urartu]	0.0001	0.0001	0.0001	0.0001	0.056726	0.0001	0.0001	0.031775
TRITD1Av1G108040	TRITD1Av1G108040.1;TRITD1Av1G108040.2;TRITD1Av1G108040.3;TRITD1Av1G108040.4;TRITD1Av1G108040.5	chr1A	putative ripening-related protein 6 [Aegilops tauschii subsp. tauschii];hypothetical protein TRIUR3_28866 [Triticum urartu];hypothetical protein TRIUR3_10385 [Triticum urartu]	0.476912	0.0269624	0.0494125	0.0001	0.0225572	0.0001	0.118411	0.0344836
TRITD1Av1G108050	TRITD1Av1G108050.1;TRITD1Av1G108050.2	chr1A	hypothetical protein TRIUR3_10384 [Triticum urartu]	0.0001	0.0001	0.0001	0.0001	0.0001	0.0001	0.0001	0.0001
TRITD1Av1G108090	TRITD1Av1G108090.1	chr1A	hypothetical protein TRIUR3_23999 [Triticum urartu]	0.0001	0.0001	0.0001	0.0001	0.0001	0.0001	0.0001	0.0001
TRITD1Av1G108100	TRITD1Av1G108100.1;TRITD1Av1G108100.2;TRITD1Av1G108100.3;TRITD1Av1G108100.4;TRITD1Av1G108100.5	chr1A	Serine carboxypeptidase-like 51 [Triticum urartu];serine carboxypeptidase-like 51 [Aegilops tauschii subsp. tauschii]	1.59123	31.6544	0.906139	41.4363	2.00131	24.1341	0.735833	21.2912
TRITD1Av1G108160	TRITD1Av1G108160.1	chr1A	putative ripening-related protein 6 [Aegilops tauschii subsp. tauschii]	0.0001	0.0001	0.0001	0.154855	0.150253	0.0001	0.05627	0.418264
TRITD1Av1G108170	TRITD1Av1G108170.1	chr1A		0.27057	0.229788	0.344006	0.678981	0.885887	0.226825	0.784638	0.524444
TRITD1Av1G108180	TRITD1Av1G108180.1	chr1A	putative ripening-related protein 6 [Aegilops tauschii subsp. tauschii]	0.0001	0.227724	0.02961	0.586572	0.0001	0.590052	0.0001	0.147436
TRITD1Av1G108230	TRITD1Av1G108230.1;TRITD1Av1G108230.2;TRITD1Av1G108230.3;TRITD1Av1G108230.4;TRITD1Av1G108230.5;TRITD1Av1G108230.6;TRITD1Av1G108230.7	chr1A	predicted protein [Hordeum vulgare subsp. vulgare];hypothetical protein BRADI_3g30127v3 [Brachypodium distachyon];uncharacterized protein LOC109773674 [Aegilops tauschii subsp. tauschii]	1.5956	7.54746	1.92387	15.7257	2.14571	13.3797	1.56073	18.0207
TRITD1Av1G108240	TRITD1Av1G108240.1;TRITD1Av1G108240.2	chr1A	very-long-chain 3-oxoacyl-CoA reductase-like protein At1g24470 [Aegilops tauschii subsp. tauschii]	0.0001	0.0001	0.0001	0.0001	0.0001	0.0001	0.060749	0.0001
TRITD1Av1G108260	TRITD1Av1G108260.1;TRITD1Av1G108260.2;TRITD1Av1G108260.3;TRITD1Av1G108260.4	chr1A	hypothetical protein TRIUR3_02519 [Triticum urartu];calcium uniporter protein 2, mitochondrial-like [Aegilops tauschii subsp. tauschii]	8.03312	7.875	9.91544	33.0846	10.227	11.1473	11.1854	17.7795
TRITD1Av1G108300	TRITD1Av1G108300.1;TRITD1Av1G108300.2;TRITD1Av1G108300.3;TRITD1Av1G108300.4	chr1A	pentatricopeptide repeat-containing protein At2g20710, mitochondrial-like [Aegilops tauschii subsp. tauschii]	3.57773	1.25941	3.26555	1.65347	3.46364	1.82909	3.57586	2.35701
TRITD1Av1G108380	TRITD1Av1G108380.1	chr1A	pentatricopeptide repeat-containing protein At4g21705, mitochondrial-like [Aegilops tauschii subsp. tauschii]	3.73468	1.48396	3.77015	2.74757	3.81479	1.32277	3.58901	1.97063
TRITD1Av1G108390	TRITD1Av1G108390.1;TRITD1Av1G108390.2;TRITD1Av1G108390.3;TRITD1Av1G108390.4;TRITD1Av1G108390.5;TRITD1Av1G108390.6;TRITD1Av1G108390.7;TRITD1Av1G108390.8;TRITD1Av1G108390.9;TRITD1Av1G108390.10	chr1A	predicted protein [Hordeum vulgare subsp. vulgare];Monothiol glutaredoxin-S11 [Triticum urartu];uncharacterized protein LOC109773678 [Aegilops tauschii subsp. tauschii]	30.1689	28.9259	28.3935	29.9995	36.2951	26.5585	28.8496	26.3936
TRITD1Av1G108430	TRITD1Av1G108430.1;TRITD1Av1G108430.2;TRITD1Av1G108430.3;TRITD1Av1G108430.4	chr1A	30S ribosomal protein S18 [Triticum urartu];uncharacterized protein LOC109773679 [Aegilops tauschii subsp. tauschii];hypothetical protein TRIUR3_21594 [Triticum urartu]	51.6077	10.8087	51.8978	12.4442	51.7706	11.8737	61.3882	15.8844
TRITD1Av1G108450	TRITD1Av1G108450.1;TRITD1Av1G108450.2	chr1A	Putative ribosomal-protein-alanine acetyltransferase [Triticum urartu]	0.405844	0.132573	0.99306	0.0889373	0.818308	0.0001	1.47428	0.0510771
TRITD1Av1G108460	TRITD1Av1G108460.1;TRITD1Av1G108460.2	chr1A	E3 ubiquitin-protein ligase rnf8-A-like [Aegilops tauschii subsp. tauschii]	23.8619	11.6263	21.4129	5.96662	24.579	7.76089	20.2514	6.88072
TRITD1Av1G108550	TRITD1Av1G108550.1	chr1A	uncharacterized protein LOC109743040 isoform X2 [Aegilops tauschii subsp. tauschii]	0.630065	0.0001	0.373917	0.0001	0.953231	0.0001	0.443342	0.0001
TRITD1Av1G108690	TRITD1Av1G108690.1	chr1A	protein NEOXANTHIN-DEFICIENT 1 [Aegilops tauschii subsp. tauschii]	1.11763	4.23177	2.18085	5.93717	2.40461	8.67162	2.11157	10.517
TRITD1Av1G108910	TRITD1Av1G108910.1;TRITD1Av1G108910.2;TRITD1Av1G108910.3;TRITD1Av1G108910.4	chr1A	maf-like protein DDB_G0281937 [Aegilops tauschii subsp. tauschii]	2.83245	6.09215	4.25772	7.69223	3.08971	6.61162	3.71913	6.90219
TRITD1Av1G109070	TRITD1Av1G109070.1	chr1A	probable LRR receptor-like serine/threonine-protein kinase At3g47570 [Brachypodium distachyon]	0.0001	0.0001	0.0001	0.0001	0.0001	0.0001	0.0001	0.0001
TRITD1Av1G109080	TRITD1Av1G109080.1	chr1A	Os10g0375200 [Oryza sativa Japonica Group]	0.0001	0.0001	0.0001	0.0001	0.0001	0.0001	0.0001	0.0001
TRITD1Av1G109350	TRITD1Av1G109350.1	chr1A	uncharacterized protein LOC109733782 [Aegilops tauschii subsp. tauschii]	0.0001	0.0001	0.0001	0.0001	0.0001	0.0001	0.0001	0.0001
TRITD1Av1G109450	TRITD1Av1G109450.1	chr1A	CBS domain-containing protein CBSX5-like [Aegilops tauschii subsp. tauschii]	4.62547	1.40881	6.25006	6.35963	5.79321	3.77948	5.26225	14.0553
TRITD1Av1G109510	TRITD1Av1G109510.1;TRITD1Av1G109510.2;TRITD1Av1G109510.3	chr1A	microtubule-associated protein RP/EB family member 1C [Aegilops tauschii subsp. tauschii]	29.4419	0.33133	27.0444	0.130632	37.3171	0.363459	25.8593	0.325455
TRITD1Av1G109520	TRITD1Av1G109520.1;TRITD1Av1G109520.2	chr1A	uncharacterized protein LOC109765810 [Aegilops tauschii subsp. tauschii]	21.7419	5.07295	16.3772	11.1823	17.2616	13.3984	14.9874	11.9728
TRITD1Av1G109580	TRITD1Av1G109580.1;TRITD1Av1G109580.2;TRITD1Av1G109580.3;TRITD1Av1G109580.4;TRITD1Av1G109580.5;TRITD1Av1G109580.6;TRITD1Av1G109580.7;TRITD1Av1G109580.8;TRITD1Av1G109580.9;TRITD1Av1G109580.10;TRITD1Av1G109580.11;TRITD1Av1G109580.12;TRITD1Av1G109580.13;TRITD1Av1G109580.14;TRITD1Av1G109580.15;TRITD1Av1G109580.16;TRITD1Av1G109580.17;TRITD1Av1G109580.18	chr1A	hypothetical protein TRIUR3_28510 [Triticum urartu];trafficking protein particle complex subunit 13 [Aegilops tauschii subsp. tauschii];mediator of RNA polymerase II transcription subunit 16 isoform X2 [Aegilops tauschii subsp. tauschii];mediator of RNA polymerase II transcription subunit 16 isoform X1 [Aegilops tauschii subsp. tauschii]	10.7494	16.8389	10.6435	12.3826	13.0709	13.9396	10.555	11.4556
TRITD1Av1G109870	TRITD1Av1G109870.1;TRITD1Av1G109870.2;TRITD1Av1G109870.3;TRITD1Av1G109870.4;TRITD1Av1G109870.5;TRITD1Av1G109870.6	chr1A	protein STABILIZED1-like [Aegilops tauschii subsp. tauschii];Pre-mRNA-processing factor 6 [Triticum urartu]	10.09	0.169165	10.7526	0.143242	11.6204	0.151359	10.3992	0.146841
TRITD1Av1G109900	TRITD1Av1G109900.1;TRITD1Av1G109900.2;TRITD1Av1G109900.3;TRITD1Av1G109900.4;TRITD1Av1G109900.5;TRITD1Av1G109900.6	chr1A	AB hydrolase superfamily protein yfhM [Triticum urartu];uncharacterized protein LOC109744361 [Aegilops tauschii subsp. tauschii]	14.8415	78.2955	13.4796	36.0323	15.0358	71.6993	14.9587	42.7656
TRITD1Av1G109990	TRITD1Av1G109990.1;TRITD1Av1G109990.2	chr1A	predicted protein, partial [Hordeum vulgare subsp. vulgare];bifunctional epoxide hydrolase 2-like [Aegilops tauschii subsp. tauschii]	0.0001	7.49771	0.0001	5.56712	0.0704063	6.21336	0.0001	8.1451
TRITD1Av1G110000	TRITD1Av1G110000.1	chr1A	LanC-like protein 2 [Triticum urartu]	1.45005	0.110458	1.86079	0.282	1.58117	0.021278	2.67213	0.227211
TRITD1Av1G110040	TRITD1Av1G110040.1	chr1A	Prolyl 4-hydroxylase subunit alpha-2 [Triticum urartu]	17.0418	9.73713	17.4772	7.39038	17.3761	6.80299	19.024	7.31759
TRITD1Av1G110120	TRITD1Av1G110120.1;TRITD1Av1G110120.2;TRITD1Av1G110120.3;TRITD1Av1G110120.4	chr1A	Protochlorophyllide reductase B, chloroplastic [Triticum urartu];RecName: Full=Protochlorophyllide reductase B, chloroplastic; Short=PCR B; AltName: Full=NADPH-protochlorophyllide oxidoreductase B; Short=POR B; Flags: Precursor	21.2063	38.1885	27.1607	37.6643	24.6699	61.5107	25.8767	72.6256
TRITD1Av1G110220	TRITD1Av1G110220.1;TRITD1Av1G110220.2;TRITD1Av1G110220.3;TRITD1Av1G110220.10;TRITD1Av1G110220.4;TRITD1Av1G110220.5;TRITD1Av1G110220.6;TRITD1Av1G110220.7;TRITD1Av1G110220.8;TRITD1Av1G110220.9;TRITD1Av1G110220.11;TRITD1Av1G110220.12;TRITD1Av1G110220.13;TRITD1Av1G110220.14;TRITD1Av1G110220.15;TRITD1Av1G110220.16;TRITD1Av1G110220.17;TRITD1Av1G110220.18;TRITD1Av1G110220.19;TRITD1Av1G110220.20	chr1A	uncharacterized protein LOC109732554 isoform X1 [Aegilops tauschii subsp. tauschii];uncharacterized protein LOC109732554 isoform X4 [Aegilops tauschii subsp. tauschii];uncharacterized protein LOC109732554 isoform X2 [Aegilops tauschii subsp. tauschii];uncharacterized protein LOC109732554 isoform X3 [Aegilops tauschii subsp. tauschii];hypothetical protein TRIUR3_18010 [Triticum urartu]	7.53407	6.69554	6.44172	7.03097	7.94712	6.50616	7.08393	5.17258
TRITD1Av1G110230	TRITD1Av1G110230.1;TRITD1Av1G110230.2;TRITD1Av1G110230.3;TRITD1Av1G110230.4	chr1A	1-acyl-sn-glycerol-3-phosphate acyltransferase 1, chloroplastic [Aegilops tauschii subsp. tauschii]	3.4105	3.68778	3.45161	3.04084	1.91129	2.46215	3.06723	4.08454
TRITD1Av1G110240	TRITD1Av1G110240.1	chr1A	dof zinc finger protein 13 [Hordeum vulgare subsp. vulgare]	0.075105	0.060921	0.099463	0.0017	0.0001	0.0001	0.0001	0.0001
TRITD1Av1G110330	TRITD1Av1G110330.1;TRITD1Av1G110330.2;TRITD1Av1G110330.3;TRITD1Av1G110330.4	chr1A	hypothetical protein TRIUR3_33229 [Triticum urartu];uncharacterized protein LOC109770889 [Aegilops tauschii subsp. tauschii]	5.35245	1.47252	7.15333	2.68462	4.42223	1.66973	6.59483	2.98552
TRITD1Av1G110350	TRITD1Av1G110350.1;TRITD1Av1G110350.2;TRITD1Av1G110350.3;TRITD1Av1G110350.4;TRITD1Av1G110350.5	chr1A	RNA-binding protein 40 [Triticum urartu];U11/U12 small nuclear ribonucleoprotein 65 kDa protein-like isoform X1 [Aegilops tauschii subsp. tauschii];U11/U12 small nuclear ribonucleoprotein 65 kDa protein-like isoform X2 [Aegilops tauschii subsp. tauschii]	1.28808	2.02817	1.00587	1.14842	1.34198	2.07117	0.92965	1.5318
TRITD1Av1G110390	TRITD1Av1G110390.1	chr1A	predicted protein [Hordeum vulgare subsp. vulgare]	1.32161	2.13319	1.958	2.24777	1.29886	2.66273	1.52914	3.5193
TRITD1Av1G110520	TRITD1Av1G110520.1	chr1A	putative protein arginine N-methyltransferase 6.2 [Triticum urartu]	4.8251	4.24785	5.8559	2.84278	7.24846	2.90484	8.39852	4.30735
TRITD1Av1G110530	TRITD1Av1G110530.1	chr1A	predicted protein [Hordeum vulgare subsp. vulgare]	6.25224	3.8716	8.53342	4.10118	7.87859	3.27668	7.8486	3.48121
TRITD1Av1G110540	TRITD1Av1G110540.1	chr1A	hypothetical protein BRADI_3g29516v3 [Brachypodium distachyon]	0.0001	0.0001	0.073866	0.0001	0.039535	0.0001	0.0389	0.0001
TRITD1Av1G110770	TRITD1Av1G110770.1;TRITD1Av1G110770.2;TRITD1Av1G110770.3;TRITD1Av1G110770.4;TRITD1Av1G110770.5;TRITD1Av1G110770.6;TRITD1Av1G110770.7	chr1A	DNA ligase 1 isoform X2 [Aegilops tauschii subsp. tauschii];DNA ligase 1 [Triticum urartu]	9.56805	3.08803	10.8985	2.67425	12.2863	2.95643	9.61216	2.99441
TRITD1Av1G111010	TRITD1Av1G111010.1;TRITD1Av1G111010.2;TRITD1Av1G111010.3;TRITD1Av1G111010.4	chr1A	small GTPase LIP1-like [Aegilops tauschii subsp. tauschii]	9.12476	5.13303	10.1067	8.17517	9.80282	4.71029	9.80812	8.33631
TRITD1Av1G111140	TRITD1Av1G111140.1	chr1A	hypothetical protein TRIUR3_19959 [Triticum urartu]	4.80878	7.39855	4.62612	9.8147	4.30644	7.69035	4.88179	6.06453
TRITD1Av1G111160	TRITD1Av1G111160.1	chr1A	cytochrome P450 71A1-like [Aegilops tauschii subsp. tauschii]	0.0001	0.0001	0.0001	0.0001	0.0001	0.0001	0.0001	0.0001
TRITD1Av1G111250	TRITD1Av1G111250.1;TRITD1Av1G111250.2	chr1A	UDP-glucose 6-dehydrogenase 4 [Brachypodium distachyon];UDP-glucose 6-dehydrogenase 4-like [Aegilops tauschii subsp. tauschii]	0.0161681	0.0101861	0.13531	0.185179	0.0526925	0.0122488	0.0777696	0.00820578
TRITD1Av1G111270	TRITD1Av1G111270.1	chr1A	uncharacterized protein LOC109773671 [Aegilops tauschii subsp. tauschii]	38.4109	0.0001	27.5222	0.053535	21.9696	0.0001	25.2293	0.035183
TRITD1Av1G111280	TRITD1Av1G111280.1;TRITD1Av1G111280.2	chr1A	thylakoid lumenal 17.4 kDa protein, chloroplastic-like [Aegilops tauschii subsp. tauschii]	7.50734	31.6682	8.21563	34.8156	8.40291	52.3872	9.97937	41.9908
TRITD1Av1G111350	TRITD1Av1G111350.1	chr1A	hypothetical protein TRIUR3_15646 [Triticum urartu]	0.445334	2.81487	0.580493	2.71442	0.477373	4.00842	0.23398	0.739076
TRITD1Av1G111360	TRITD1Av1G111360.1	chr1A		1.26213	2.86729	0.523924	4.37831	1.31407	4.26236	0.248464	2.46139
TRITD1Av1G111390	TRITD1Av1G111390.1	chr1A	hypothetical protein TRIUR3_15645 [Triticum urartu]	0.637301	0.0001	1.41067	0.069386	0.632487	0.0001	1.01351	0.396176
TRITD1Av1G111400	TRITD1Av1G111400.1;TRITD1Av1G111400.2;TRITD1Av1G111400.3;TRITD1Av1G111400.4;TRITD1Av1G111400.5	chr1A	Glutamyl-tRNA reductase 1, chloroplastic [Triticum urartu];glutamyl tRNA reductase [Triticum aestivum];glutamyl-tRNA reductase 2 isoform X2 [Aegilops tauschii subsp. tauschii];glutamyl-tRNA reductase 1, chloroplastic [Aegilops tauschii subsp. tauschii]	17.3791	14.5702	18.869	9.33713	17.6908	26.4754	18.1182	16.6757
TRITD1Av1G111450	TRITD1Av1G111450.1;TRITD1Av1G111450.2;TRITD1Av1G111450.3;TRITD1Av1G111450.4;TRITD1Av1G111450.5	chr1A	Membrane steroid-binding protein 1 [Triticum urartu];membrane steroid-binding protein 1-like [Aegilops tauschii subsp. tauschii]	50.4974	48.1206	43.4261	17.9709	39.8742	34.4566	51.723	29.2757
TRITD1Av1G111660	TRITD1Av1G111660.1;TRITD1Av1G111660.2;TRITD1Av1G111660.3;TRITD1Av1G111660.4;TRITD1Av1G111660.5;TRITD1Av1G111660.6;TRITD1Av1G111660.7;TRITD1Av1G111660.8	chr1A	putative steroid membrane binding protein [Triticum aestivum];Membrane steroid-binding protein 2 [Triticum urartu];predicted protein [Hordeum vulgare subsp. vulgare]	161.7	157.935	136.763	87.595	146.493	120.771	156.408	86.514
TRITD1Av1G111700	TRITD1Av1G111700.1;TRITD1Av1G111700.2;TRITD1Av1G111700.3;TRITD1Av1G111700.4	chr1A	F-box/LRR-repeat protein At3g48880 isoform X2 [Aegilops tauschii subsp. tauschii];F-box/LRR-repeat protein At3g48880 isoform X1 [Aegilops tauschii subsp. tauschii]	11.3749	12.5998	12.2904	15.8603	12.0808	12.1635	12.801	13.513
TRITD1Av1G111890	TRITD1Av1G111890.1	chr1A	Pollen-specific protein SF3 [Triticum urartu]	0.240467	0.269674	0.204477	0.206951	1.13554	0.823984	0.09353	0.430486
TRITD1Av1G111900	TRITD1Av1G111900.1;TRITD1Av1G111900.2;TRITD1Av1G111900.3;TRITD1Av1G111900.4;TRITD1Av1G111900.5;TRITD1Av1G111900.6;TRITD1Av1G111900.7;TRITD1Av1G111900.8	chr1A	folylpolyglutamate synthase-like isoform X1 [Aegilops tauschii subsp. tauschii]	1.01145	9.37004	0.754674	4.60286	1.46313	13.5561	0.474364	7.17223
TRITD1Av1G111950	TRITD1Av1G111950.1;TRITD1Av1G111950.2	chr1A	benzyl alcohol O-benzoyltransferase-like [Aegilops tauschii subsp. tauschii]	0.0297329	7.43369	0.0577201	10.4122	0.0001	3.63129	0.0001	8.43498
TRITD1Av1G112110	TRITD1Av1G112110.1;TRITD1Av1G112110.2;TRITD1Av1G112110.3;TRITD1Av1G112110.4;TRITD1Av1G112110.5;TRITD1Av1G112110.6;TRITD1Av1G112110.7;TRITD1Av1G112110.8;TRITD1Av1G112110.9;TRITD1Av1G112110.10;TRITD1Av1G112110.11;TRITD1Av1G112110.12;TRITD1Av1G112110.13;TRITD1Av1G112110.14	chr1A	NAD-dependent malic enzyme 59 kDa isoform, mitochondrial [Aegilops tauschii subsp. tauschii];NAD-dependent malic enzyme 59 kDa isoform, mitochondrial [Triticum urartu]	16.1658	42.8015	14.3296	23.7626	20.3994	33.4643	12.7251	19.8008
TRITD1Av1G112120	TRITD1Av1G112120.1	chr1A	hypothetical protein TRIUR3_25845 [Triticum urartu]	0.159755	0.257125	0.385497	0.301282	0.228863	0.282523	0.402861	0.570668
TRITD1Av1G112230	TRITD1Av1G112230.1;TRITD1Av1G112230.2	chr1A	hypothetical protein TRIUR3_25845 [Triticum urartu];hypothetical protein C2845_PM09G04880 [Panicum miliaceum]	0.492386	0.914921	1.02647	0.926745	0.688541	0.479454	1.28466	0.724146
TRITD1Av1G112380	TRITD1Av1G112380.1;TRITD1Av1G112380.2;TRITD1Av1G112380.3	chr1A	uncharacterized protein LOC109736749 [Aegilops tauschii subsp. tauschii];hypothetical protein TRIUR3_34962 [Triticum urartu]	0.0001	0.0001	0.0001	0.0270256	0.00988744	0.0001	0.00918391	0.0146882
TRITD1Av1G112490	TRITD1Av1G112490.1	chr1A	hypothetical protein TRIUR3_28372 [Triticum urartu]	1.97878	0.464124	4.02738	1.38819	1.47246	0.827736	2.91204	1.25828
TRITD1Av1G112500	TRITD1Av1G112500.1;TRITD1Av1G112500.2;TRITD1Av1G112500.3	chr1A	predicted protein [Hordeum vulgare subsp. vulgare];tetraspanin-10 [Aegilops tauschii subsp. tauschii]	15.3154	1.2645	19.3108	1.04337	17.1652	1.18556	19.2707	1.44198
TRITD1Av1G112530	TRITD1Av1G112530.1;TRITD1Av1G112530.2;TRITD1Av1G112530.3;TRITD1Av1G112530.4;TRITD1Av1G112530.5;TRITD1Av1G112530.6;TRITD1Av1G112530.7;TRITD1Av1G112530.8;TRITD1Av1G112530.9;TRITD1Av1G112530.10	chr1A	DEAD-box ATP-dependent RNA helicase 12 [Aegilops tauschii subsp. tauschii];DEAD-box ATP-dependent RNA helicase 12 [Triticum urartu]	26.2386	16.8692	26.9896	17.6996	28.9466	13.2559	23.0572	11.7367
TRITD1Av1G112620	TRITD1Av1G112620.1	chr1A	remorin-like [Aegilops tauschii subsp. tauschii]	54.2006	73.6443	71.6168	188.827	50.1091	106.574	64.8989	71.8928
TRITD1Av1G112830	TRITD1Av1G112830.1	chr1A	hypothetical protein TRIUR3_25596 [Triticum urartu]	2.3507	0.389441	1.40038	0.0001	4.80687	0.0001	2.76297	0.0001
TRITD1Av1G112840	TRITD1Av1G112840.1;TRITD1Av1G112840.2	chr1A	predicted protein [Hordeum vulgare subsp. vulgare]	2.6398	2.59503	3.12964	2.26293	2.8647	1.77478	3.5261	2.11194
TRITD1Av1G112900	TRITD1Av1G112900.1;TRITD1Av1G112900.2;TRITD1Av1G112900.3;TRITD1Av1G112900.4;TRITD1Av1G112900.5;TRITD1Av1G112900.6;TRITD1Av1G112900.7;TRITD1Av1G112900.8;TRITD1Av1G112900.10;TRITD1Av1G112900.11;TRITD1Av1G112900.12;TRITD1Av1G112900.13;TRITD1Av1G112900.9;TRITD1Av1G112900.14;TRITD1Av1G112900.15;TRITD1Av1G112900.16;TRITD1Av1G112900.17;TRITD1Av1G112900.18;TRITD1Av1G112900.19;TRITD1Av1G112900.20	chr1A	putative leucine-rich repeat-containing protein DDB_G0290503 isoform X1 [Aegilops tauschii subsp. tauschii];hypothetical protein TRIUR3_32347 [Triticum urartu]	12.4227	3.15109	14.3431	3.25883	13.9471	0.906288	11.5744	0.349985
TRITD1Av1G112980	TRITD1Av1G112980.1	chr1A	Non-specific lipid-transfer protein 2 [Triticum urartu]	23.491	0.0001	25.7126	0.457368	20.7383	0.106833	23.0025	0.323274
TRITD1Av1G113130	TRITD1Av1G113130.1	chr1A	uncharacterized protein LOC8079158 [Sorghum bicolor]	5.8856	5.10914	8.9366	7.01215	5.27337	3.59059	7.6329	4.25579
TRITD1Av1G113220	TRITD1Av1G113220.1	chr1A	hypothetical protein TRIUR3_25680 [Triticum urartu]	0.0001	0.0001	0.0001	0.0001	0.0001	0.0001	0.0001	0.0001
TRITD1Av1G113230	TRITD1Av1G113230.1;TRITD1Av1G113230.2;TRITD1Av1G113230.3	chr1A	low-temperature-induced 65 kDa protein-like isoform X1 [Aegilops tauschii subsp. tauschii]	0.222015	0.119519	0.461421	0.861612	0.28164	0.055457	0.443587	0.207887
TRITD1Av1G113270	TRITD1Av1G113270.1	chr1A	hypothetical protein TRIUR3_21392 [Triticum urartu]	1.73234	0.319121	2.38974	0.378439	1.97867	0.184384	1.76246	0.761852
TRITD1Av1G113280	TRITD1Av1G113280.1	chr1A	hypothetical protein TRIUR3_21393 [Triticum urartu]	6.5915	1.92405	7.63927	5.23867	4.42334	3.04733	7.87688	2.144
TRITD1Av1G113360	TRITD1Av1G113360.1;TRITD1Av1G113360.2;TRITD1Av1G113360.3;TRITD1Av1G113360.4;TRITD1Av1G113360.5;TRITD1Av1G113360.6;TRITD1Av1G113360.7;TRITD1Av1G113360.8;TRITD1Av1G113360.9;TRITD1Av1G113360.10	chr1A	Valyl-tRNA synthetase [Triticum urartu];predicted protein [Hordeum vulgare subsp. vulgare]	0.7462	3.598	0.604223	2.40108	0.892901	2.19822	0.844069	2.0078
TRITD1Av1G113370	TRITD1Av1G113370.1;TRITD1Av1G113370.2;TRITD1Av1G113370.3;TRITD1Av1G113370.4;TRITD1Av1G113370.5;TRITD1Av1G113370.6;TRITD1Av1G113370.7;TRITD1Av1G113370.8;TRITD1Av1G113370.9;TRITD1Av1G113370.10;TRITD1Av1G113370.11;TRITD1Av1G113370.12;TRITD1Av1G113370.13	chr1A	SET and MYND domain-containing protein 4 isoform X2 [Aegilops tauschii subsp. tauschii];SET and MYND domain-containing protein 4 isoform X1 [Aegilops tauschii subsp. tauschii];RNA polymerase II-associated protein 3 [Triticum urartu];Vesicle-associated protein 1-1 [Triticum urartu]	4.21094	5.37871	3.35468	4.7484	4.10906	5.22062	2.65639	4.23319
TRITD1Av1G113380	TRITD1Av1G113380.1;TRITD1Av1G113380.2;TRITD1Av1G113380.3	chr1A	uncharacterized protein LOC109747692 isoform X1 [Aegilops tauschii subsp. tauschii]	0.862743	5.53	7.15747	5.10943	7.13358	6.82001	6.56869	4.31292
TRITD1Av1G113470	TRITD1Av1G113470.1;TRITD1Av1G113470.2;TRITD1Av1G113470.3;TRITD1Av1G113470.4;TRITD1Av1G113470.5;TRITD1Av1G113470.6	chr1A	chaperone protein dnaJ 13 [Aegilops tauschii subsp. tauschii];Chaperone protein dnaJ 13 [Triticum urartu]	11.2115	7.15278	12.2066	9.06948	13.1641	8.41257	11.1641	8.67716
TRITD1Av1G113630	TRITD1Av1G113630.1;TRITD1Av1G113630.2;TRITD1Av1G113630.3;TRITD1Av1G113630.4	chr1A	Monocopper oxidase-like protein SKU5 [Triticum urartu]	0.484741	0.0001	0.848147	0.0001	0.514726	0.0001	0.449707	0.0364143
TRITD1Av1G113740	TRITD1Av1G113740.1;TRITD1Av1G113740.2	chr1A	uncharacterized protein LOC109764528 [Aegilops tauschii subsp. tauschii]	4.41652	2.3371	4.77046	1.42533	5.00038	1.34047	4.89035	1.48395
TRITD1Av1G113800	TRITD1Av1G113800.1	chr1A	protein YABBY 3-like [Aegilops tauschii subsp. tauschii]	3.40247	0.0001	3.04119	0.0001	4.56542	0.0001	2.69283	0.0001
TRITD1Av1G113900	TRITD1Av1G113900.1	chr1A	hypothetical protein TRIUR3_32395 [Triticum urartu]	1.96514	8.4307	3.78608	8.73271	2.91713	8.11064	3.11872	7.91021
TRITD1Av1G114210	TRITD1Av1G114210.1;TRITD1Av1G114210.2;TRITD1Av1G114210.3;TRITD1Av1G114210.4;TRITD1Av1G114210.5;TRITD1Av1G114210.6;TRITD1Av1G114210.7;TRITD1Av1G114210.8	chr1A	U1 small nuclear ribonucleoprotein 70 kDa-like [Aegilops tauschii subsp. tauschii];U1 small nuclear ribonucleoprotein 70 kDa [Triticum urartu]	33.6028	34.045	27.9067	40.8689	35.8481	35.5777	24.9165	35.9608
TRITD1Av1G114700	TRITD1Av1G114700.1;TRITD1Av1G114700.2;TRITD1Av1G114700.3;TRITD1Av1G114700.4;TRITD1Av1G114700.5;TRITD1Av1G114700.6;TRITD1Av1G114700.7;TRITD1Av1G114700.8;TRITD1Av1G114700.9	chr1A	trihelix transcription factor GTL1-like isoform X2 [Aegilops tauschii subsp. tauschii];trihelix transcription factor GTL1-like isoform X1 [Aegilops tauschii subsp. tauschii]	19.1143	0.0865038	12.6649	0.321969	18.4782	0.0440485	13.8932	0.32012
TRITD1Av1G114810	TRITD1Av1G114810.1	chr1A	hypothetical protein TRIUR3_28644 [Triticum urartu]	0.0001	0.0001	0.0001	0.0001	0.0001	0.0001	0.0001	0.0001
TRITD1Av1G114960	TRITD1Av1G114960.1	chr1A	protein CDI-like [Aegilops tauschii subsp. tauschii]	12.8204	0.290848	12.2488	1.82929	8.67935	0.715292	10.7156	1.00649
TRITD1Av1G114970	TRITD1Av1G114970.1;TRITD1Av1G114970.2;TRITD1Av1G114970.3;TRITD1Av1G114970.4	chr1A	electron transfer flavoprotein-ubiquinone oxidoreductase, mitochondrial isoform X1 [Aegilops tauschii subsp. tauschii];Electron transfer flavoprotein-ubiquinone oxidoreductase, mitochondrial [Triticum urartu]	5.67543	9.08811	6.15077	8.40794	6.59922	4.81222	5.62803	7.69973
TRITD1Av1G115360	TRITD1Av1G115360.1;TRITD1Av1G115360.2;TRITD1Av1G115360.3;TRITD1Av1G115360.4;TRITD1Av1G115360.5	chr1A	cytochrome P450 89A2-like [Aegilops tauschii subsp. tauschii];Cytochrome P450 89A2 [Triticum urartu]	1.07603	5.35546	1.76685	3.30639	1.32895	4.31813	1.34048	5.96625
TRITD1Av1G115460	TRITD1Av1G115460.1	chr1A	unnamed protein product [Triticum aestivum]	0.0001	0.0001	0.0001	0.0001	0.0001	0.0001	0.0001	0.0001
TRITD1Av1G115550	TRITD1Av1G115550.1;TRITD1Av1G115550.2	chr1A	cytochrome P450 89A2-like [Aegilops tauschii subsp. tauschii]	0.498568	0.032137	1.02092	0.06171	0.371192	0.0001	0.64085	0.139922
TRITD1Av1G115590	TRITD1Av1G115590.1	chr1A	hypothetical protein TRIUR3_23386 [Triticum urartu]	8.30356	5.92616	6.68216	3.81026	8.95628	6.14099	7.35208	3.60176
TRITD1Av1G115600	TRITD1Av1G115600.1	chr1A	unnamed protein product [Triticum aestivum]	0.0001	0.0001	0.0001	0.0001	0.0001	0.0001	0.0001	0.0001
TRITD1Av1G115640	TRITD1Av1G115640.1	chr1A	aquaporin NIP3-1 [Aegilops tauschii subsp. tauschii]	3.44289	0.0001	3.2391	0.145942	2.43977	0.0001	2.73382	0.317453
TRITD1Av1G115730	TRITD1Av1G115730.1;TRITD1Av1G115730.2;TRITD1Av1G115730.3;TRITD1Av1G115730.4;TRITD1Av1G115730.5;TRITD1Av1G115730.6;TRITD1Av1G115730.7;TRITD1Av1G115730.8;TRITD1Av1G115730.9;TRITD1Av1G115730.10;TRITD1Av1G115730.11;TRITD1Av1G115730.12;TRITD1Av1G115730.13	chr1A	kinesin-like protein KIN-7K, chloroplastic [Aegilops tauschii subsp. tauschii];Centromere-associated protein E [Triticum urartu]	15.6216	3.21939	13.7637	2.37189	19.1685	4.39318	11.4391	2.8139
TRITD1Av1G115850	TRITD1Av1G115850.1	chr1A	SH3 domain-containing protein 2-like [Aegilops tauschii subsp. tauschii]	31.7818	10.4727	31.088	8.84026	33.6512	8.10463	30.9386	9.34613
TRITD1Av1G115860	TRITD1Av1G115860.1	chr1A	uncharacterized protein LOC109746193 [Aegilops tauschii subsp. tauschii]	6.94791	31.4333	10.2133	46.1454	8.97797	45.2602	7.98079	57.677
TRITD1Av1G116000	TRITD1Av1G116000.1;TRITD1Av1G116000.2;TRITD1Av1G116000.3;TRITD1Av1G116000.4;TRITD1Av1G116000.5	chr1A	cytochrome P450 84A1-like [Aegilops tauschii subsp. tauschii];Cytochrome P450 84A1 [Triticum urartu]	2.95021	2.26245	2.4167	2.21099	2.76241	1.48232	1.92362	4.83385
TRITD1Av1G116160	TRITD1Av1G116160.1;TRITD1Av1G116160.2	chr1A	transmembrane and coiled-coil domain-containing protein 4-like [Aegilops tauschii subsp. tauschii]	0.0001	0.0001	0.0627466	0.0001	0.0001	0.0001	0.0001	0.0001
TRITD1Av1G116170	TRITD1Av1G116170.1;TRITD1Av1G116170.2;TRITD1Av1G116170.3;TRITD1Av1G116170.4;TRITD1Av1G116170.5;TRITD1Av1G116170.6	chr1A	zinc finger CCCH domain-containing protein 19-like [Aegilops tauschii subsp. tauschii];zinc finger CCCH domain-containing protein 19-like, partial [Aegilops tauschii subsp. tauschii];Zinc finger CCCH domain-containing protein 44 [Triticum urartu]	3.31958	2.82616	4.78214	6.05049	4.7404	3.11343	4.52523	3.584
TRITD1Av1G116390	TRITD1Av1G116390.1;TRITD1Av1G116390.2;TRITD1Av1G116390.3;TRITD1Av1G116390.4;TRITD1Av1G116390.5;TRITD1Av1G116390.6;TRITD1Av1G116390.7;TRITD1Av1G116390.8;TRITD1Av1G116390.9;TRITD1Av1G116390.10;TRITD1Av1G116390.11	chr1A	probable serine protease EDA2 [Aegilops tauschii subsp. tauschii];putative serine protease EDA2 [Triticum urartu]	7.14806	11.4434	7.08484	4.35207	9.3802	10.2036	5.70686	5.25068
TRITD1Av1G116400	TRITD1Av1G116400.1;TRITD1Av1G116400.2;TRITD1Av1G116400.3;TRITD1Av1G116400.4;TRITD1Av1G116400.5;TRITD1Av1G116400.6	chr1A	probable serine protease EDA2 [Aegilops tauschii subsp. tauschii];putative serine protease EDA2 [Triticum urartu]	28.734	25.2755	43.023	50.414	24.7666	29.6237	45.576	46.5749
TRITD1Av1G116630	TRITD1Av1G116630.1;TRITD1Av1G116630.2;TRITD1Av1G116630.3;TRITD1Av1G116630.4;TRITD1Av1G116630.5	chr1A	CDPK-related kinase 3-like [Aegilops tauschii subsp. tauschii];CDPK-related protein kinase [Triticum urartu]	6.07166	0.423672	4.99146	2.4922	6.30536	0.807459	4.20666	0.856146
TRITD1Av1G116810	TRITD1Av1G116810.1	chr1A	uncharacterized protein LOC109732819 [Aegilops tauschii subsp. tauschii]	0.247502	0.10704	0.33143	0.412759	0.707733	0.719349	0.170477	0.317393
TRITD1Av1G116830	TRITD1Av1G116830.1	chr1A	auxin-responsive protein SAUR32-like [Aegilops tauschii subsp. tauschii]	3.71102	8.99354	6.62458	14.9067	4.57253	10.3532	3.75969	29.7307
TRITD1Av1G116840	TRITD1Av1G116840.1	chr1A	uncharacterized protein LOC109732816 [Aegilops tauschii subsp. tauschii]	0.0001	0.0001	0.025266	0.0001	0.008434	0.0001	0.034194	0.0001
TRITD1Av1G116940	TRITD1Av1G116940.1	chr1A		0.0001	0.0001	0.0001	0.0001	0.0001	0.0001	0.0001	0.0001
TRITD1Av1G117040	TRITD1Av1G117040.1;TRITD1Av1G117040.2;TRITD1Av1G117040.3;TRITD1Av1G117040.4;TRITD1Av1G117040.5;TRITD1Av1G117040.6;TRITD1Av1G117040.7;TRITD1Av1G117040.8;TRITD1Av1G117040.9;TRITD1Av1G117040.10	chr1A	actin [Alopecurus aequalis];Actin-7 [Dichanthelium oligosanthes];actin-2 [Aegilops tauschii subsp. tauschii];actin-2 [Sorghum bicolor];hypothetical protein SETIT_9G195200v2 [Setaria italica]	74.1846	25.318	64.5667	47.7401	73.2511	25.3581	55.8723	25.8908
TRITD1Av1G117150	TRITD1Av1G117150.1	chr1A	hypothetical protein TRIUR3_25220 [Triticum urartu]	0.0001	0.0001	0.191228	0.0001	0.271193	0.0001	0.0001	0.0001
TRITD1Av1G117160	TRITD1Av1G117160.1	chr1A	hypothetical protein TRIUR3_25221 [Triticum urartu]	0.0001	0.0001	0.0001	0.0001	0.0001	0.0001	0.210741	0.0001
TRITD1Av1G117240	TRITD1Av1G117240.1	chr1A	hypothetical protein TRIUR3_28908 [Triticum urartu]	4.93879	0.0001	2.2762	0.0001	4.26623	0.0001	3.05287	0.245217
TRITD1Av1G117440	TRITD1Av1G117440.1	chr1A	protein RESPONSE TO LOW SULFUR 3-like [Aegilops tauschii subsp. tauschii]	4.49273	1.23654	3.00439	1.4509	3.25176	1.07672	2.92608	1.43699
TRITD1Av1G117450	TRITD1Av1G117450.1;TRITD1Av1G117450.2;TRITD1Av1G117450.3	chr1A	predicted protein [Hordeum vulgare subsp. vulgare]	1.86375	10.4006	1.5944	5.75594	2.6161	18.7288	1.42458	5.96232
TRITD1Av1G117460	TRITD1Av1G117460.1	chr1A	uncharacterized protein LOC109732825 isoform X1 [Aegilops tauschii subsp. tauschii]	11.0435	224.293	14.9749	152.932	15.1694	159.606	12.3132	133.956
TRITD1Av1G117540	TRITD1Av1G117540.1;TRITD1Av1G117540.2;TRITD1Av1G117540.3;TRITD1Av1G117540.4;TRITD1Av1G117540.5;TRITD1Av1G117540.6;TRITD1Av1G117540.7;TRITD1Av1G117540.8;TRITD1Av1G117540.9;TRITD1Av1G117540.10;TRITD1Av1G117540.11;TRITD1Av1G117540.12;TRITD1Av1G117540.13;TRITD1Av1G117540.14;TRITD1Av1G117540.15;TRITD1Av1G117540.16;TRITD1Av1G117540.17;TRITD1Av1G117540.18	chr1A	uncharacterized protein LOC109764159 isoform X1 [Aegilops tauschii subsp. tauschii];MutS2 protein [Triticum urartu];DNA mismatch repair protein MutS type 2 [Zea mays]	1.27592	10.936	1.38836	11.3982	1.52645	16.6486	1.16883	10.9071
TRITD1Av1G117550	TRITD1Av1G117550.1	chr1A	hypothetical protein TRIUR3_22628 [Triticum urartu]	0.0001	0.0001	0.042935	0.0001	0.163954	0.0001	0.204299	0.0001
TRITD1Av1G117600	TRITD1Av1G117600.1;TRITD1Av1G117600.2	chr1A	hypothetical protein TRIUR3_33414 [Triticum urartu]	0.444158	0.0001	0.321043	0.0001	0.251475	0.0001	0.310774	0.0001
TRITD1Av1G117620	TRITD1Av1G117620.1	chr1A	21 kDa protein-like [Aegilops tauschii subsp. tauschii]	0.017284	0.0001	0.0001	0.505265	0.0001	0.668681	0.0001	1.36801
TRITD1Av1G117660	TRITD1Av1G117660.1;TRITD1Av1G117660.2;TRITD1Av1G117660.3;TRITD1Av1G117660.4;TRITD1Av1G117660.5;TRITD1Av1G117660.6;TRITD1Av1G117660.7;TRITD1Av1G117660.8;TRITD1Av1G117660.9	chr1A	tubulin-folding cofactor D [Aegilops tauschii subsp. tauschii];Tubulin-specific chaperone D [Triticum urartu]	4.30676	2.983	5.34813	2.72478	6.78058	3.02454	5.14851	2.04777
TRITD1Av1G117680	TRITD1Av1G117680.1;TRITD1Av1G117680.2;TRITD1Av1G117680.3;TRITD1Av1G117680.4;TRITD1Av1G117680.5;TRITD1Av1G117680.6;TRITD1Av1G117680.7;TRITD1Av1G117680.8	chr1A	methionine aminopeptidase 1A [Aegilops tauschii subsp. tauschii];Methionine aminopeptidase 1A [Triticum urartu]	42.2825	29.6041	37.5633	31.5924	41.5901	22.5987	38.1097	36.3959
TRITD1Av1G117940	TRITD1Av1G117940.1;TRITD1Av1G117940.2;TRITD1Av1G117940.3;TRITD1Av1G117940.4	chr1A	uncharacterized protein LOC109759491 [Aegilops tauschii subsp. tauschii];hypothetical protein TRIUR3_26790 [Triticum urartu]	1.35756	0.566486	1.39359	1.19745	1.32478	1.39791	1.38449	1.58868
TRITD1Av1G118110	TRITD1Av1G118110.1;TRITD1Av1G118110.2;TRITD1Av1G118110.3;TRITD1Av1G118110.4;TRITD1Av1G118110.5;TRITD1Av1G118110.6;TRITD1Av1G118110.7;TRITD1Av1G118110.8;TRITD1Av1G118110.9;TRITD1Av1G118110.10;TRITD1Av1G118110.11;TRITD1Av1G118110.12	chr1A	sphingoid long-chain bases kinase 1-like isoform X1 [Aegilops tauschii subsp. tauschii];Sphingoid long-chain bases kinase 1 [Triticum urartu]	6.0629	12.4318	6.55666	12.6908	7.25318	11.1662	5.61317	10.6761
TRITD1Av1G118120	TRITD1Av1G118120.1	chr1A	hypothetical protein TRIUR3_15267 [Triticum urartu]	0.0001	0.0001	0.0001	0.0001	0.0001	0.0001	0.0001	0.0001
TRITD1Av1G118130	TRITD1Av1G118130.1	chr1A	hypothetical protein TRIUR3_15266 [Triticum urartu]	0.0001	0.0001	0.0001	0.0001	0.0001	0.0001	0.0001	0.0001
TRITD1Av1G118410	TRITD1Av1G118410.1;TRITD1Av1G118410.2	chr1A	pyridoxal reductase, chloroplastic [Aegilops tauschii subsp. tauschii]	1.94523	8.29643	2.14199	12.0919	2.33108	13.7013	1.69285	12.0504
TRITD1Av1G118430	TRITD1Av1G118430.1	chr1A	pyridoxal reductase, chloroplastic [Aegilops tauschii subsp. tauschii]	2.10097	9.19627	2.54282	11.219	2.35789	15.7032	2.71326	13.4994
TRITD1Av1G118440	TRITD1Av1G118440.1	chr1A	hypothetical protein TRIUR3_23128 [Triticum urartu]	0.0001	0.075378	0.0001	0.151774	0.0001	0.0001	0.0001	0.0001
TRITD1Av1G118450	TRITD1Av1G118450.1	chr1A	methionine gamma-lyase [Aegilops tauschii subsp. tauschii]	2.39777	0.05805	2.65167	0.233001	2.60709	0.065142	1.8221	1.70932
TRITD1Av1G118490	TRITD1Av1G118490.1	chr1A	hypothetical protein TRIUR3_27239 [Triticum urartu]	0.025839	0.0001	0.0001	0.643361	0.0001	0.0001	0.0001	2.7759
TRITD1Av1G118520	TRITD1Av1G118520.1;TRITD1Av1G118520.2;TRITD1Av1G118520.3	chr1A	hypothetical protein TRIUR3_29795 [Triticum urartu]	187.265	1.1166	180.226	0.973212	166.581	2.06288	207.113	1.33878
TRITD1Av1G118650	TRITD1Av1G118650.1;TRITD1Av1G118650.2;TRITD1Av1G118650.3;TRITD1Av1G118650.4;TRITD1Av1G118650.5;TRITD1Av1G118650.6;TRITD1Av1G118650.7;TRITD1Av1G118650.8;TRITD1Av1G118650.9	chr1A	GTPase-activating protein GYP7 [Triticum urartu]	18.7924	14.1019	20.6072	13.5318	22.3162	12.8695	22.797	10.8983
TRITD1Av1G118670	TRITD1Av1G118670.1;TRITD1Av1G118670.2;TRITD1Av1G118670.3;TRITD1Av1G118670.4;TRITD1Av1G118670.5;TRITD1Av1G118670.6;TRITD1Av1G118670.7	chr1A	uncharacterized protein LOC109778028 [Aegilops tauschii subsp. tauschii];hypothetical protein TRIUR3_17845 [Triticum urartu]	1.56741	12.6405	1.07765	6.6716	1.29683	9.04271	1.22246	4.54347
TRITD1Av1G118730	TRITD1Av1G118730.1	chr1A	wiskott-Aldrich syndrome protein family member 1-like [Aegilops tauschii subsp. tauschii]	0.0001	0.0001	0.0001	0.0001	0.0001	0.0001	0.0001	0.0001
TRITD1Av1G118820	TRITD1Av1G118820.1	chr1A	unnamed protein product [Triticum aestivum]	0.0001	0.0001	0.0001	0.0001	0.0001	0.0001	0.0001	0.0001
TRITD1Av1G118880	TRITD1Av1G118880.1	chr1A	hypothetical protein TRIUR3_35247 [Triticum urartu]	0.0001	0.0001	0.0001	0.0001	0.0001	0.0001	0.0001	0.0001
TRITD1Av1G118910	TRITD1Av1G118910.1;TRITD1Av1G118910.2;TRITD1Av1G118910.3;TRITD1Av1G118910.4;TRITD1Av1G118910.5;TRITD1Av1G118910.6;TRITD1Av1G118910.7;TRITD1Av1G118910.8;TRITD1Av1G118910.10;TRITD1Av1G118910.9;TRITD1Av1G118910.11;TRITD1Av1G118910.12;TRITD1Av1G118910.13;TRITD1Av1G118910.14;TRITD1Av1G118910.15;TRITD1Av1G118910.16;TRITD1Av1G118910.17	chr1A	serine/threonine-protein kinase sid1-like isoform X2 [Aegilops tauschii subsp. tauschii];STE20/SPS1-related proline-alanine-rich protein kinase-like isoform X3 [Aegilops tauschii subsp. tauschii];Serine/threonine-protein kinase fray2 [Triticum urartu]	14.9351	21.8574	15.3694	15.6986	16.213	21.0405	13.851	14.4565
TRITD1Av1G119000	TRITD1Av1G119000.1;TRITD1Av1G119000.2;TRITD1Av1G119000.3	chr1A	pectinesterase 31 [Aegilops tauschii subsp. tauschii];Pectinesterase 31 [Triticum urartu]	7.53382	18.3902	8.4941	11.0274	7.95545	12.7651	7.43452	14.7395
TRITD1Av1G119060	TRITD1Av1G119060.1;TRITD1Av1G119060.2	chr1A	hypothetical protein TRIUR3_27019 [Triticum urartu];protein PHYTOCHROME KINASE SUBSTRATE 1-like [Aegilops tauschii subsp. tauschii]	0.545994	0.0470445	0.701433	0.144142	0.317129	0.488705	0.389592	0.709568
TRITD1Av1G119500	TRITD1Av1G119500.1;TRITD1Av1G119500.3;TRITD1Av1G119500.2;TRITD1Av1G119500.4;TRITD1Av1G119500.5;TRITD1Av1G119500.6;TRITD1Av1G119500.7;TRITD1Av1G119500.8;TRITD1Av1G119500.9;TRITD1Av1G119500.10	chr1A	hypothetical protein TRIUR3_28243 [Triticum urartu];molybdate-anion transporter [Aegilops tauschii subsp. tauschii]	56.1684	4.98894	51.1698	6.70403	62.075	5.16572	48.2486	4.85032
TRITD1Av1G119540	TRITD1Av1G119540.1	chr1A	uncharacterized protein LOC109734420 [Aegilops tauschii subsp. tauschii]	0.105753	1.11072	0.503252	1.31878	0.293595	0.954348	0.218745	1.53019
TRITD1Av1G119590	TRITD1Av1G119590.1	chr1A	hypothetical protein TRIUR3_02338 [Triticum urartu]	0.163641	0.0001	0.043043	0.0001	0.0001	0.0001	0.666942	0.0001
TRITD1Av1G119620	TRITD1Av1G119620.1;TRITD1Av1G119620.2;TRITD1Av1G119620.3;TRITD1Av1G119620.4;TRITD1Av1G119620.5;TRITD1Av1G119620.6	chr1A	plant UBX domain-containing protein 10 [Aegilops tauschii subsp. tauschii];hypothetical protein TRIUR3_23016 [Triticum urartu]	16.7104	16.5057	14.5945	14.6575	14.81	11.7396	14.2775	16.4866
TRITD1Av1G119650	TRITD1Av1G119650.1;TRITD1Av1G119650.2	chr1A	hypothetical protein TRIUR3_30861 [Triticum urartu]	4.13193	3.00351	6.10986	8.06233	6.51118	3.70159	7.27846	7.87943
TRITD1Av1G119670	TRITD1Av1G119670.1;TRITD1Av1G119670.2;TRITD1Av1G119670.3;TRITD1Av1G119670.4	chr1A	Rsm22-cox11 tandem protein 2, mitochondrial [Triticum urartu];37S ribosomal protein S22, mitochondrial [Aegilops tauschii subsp. tauschii]	5.04808	12.8332	6.64221	13.6601	6.21347	11.9697	7.26276	14.5218
TRITD1Av1G119750	TRITD1Av1G119750.1;TRITD1Av1G119750.2;TRITD1Av1G119750.3;TRITD1Av1G119750.4;TRITD1Av1G119750.5	chr1A	Trehalase [Triticum urartu];probable trehalase [Aegilops tauschii subsp. tauschii]	5.06743	0.657388	7.36101	5.64463	5.62478	0.68294	6.07318	7.47503
TRITD1Av1G119850	TRITD1Av1G119850.1	chr1A	actin-depolymerizing factor 10 isoform X2 [Aegilops tauschii subsp. tauschii]	0.970036	0.0001	0.890361	0.0001	1.42521	0.0001	0.751704	0.0001
TRITD1Av1G120000	TRITD1Av1G120000.1	chr1A	hypothetical protein TRIUR3_27180 [Triticum urartu]	0.933805	1.21285	1.21311	0.914256	1.0543	0.622388	0.511955	1.03429
TRITD1Av1G120070	TRITD1Av1G120070.1	chr1A	uncharacterized protein LOC109746337 [Aegilops tauschii subsp. tauschii]	0.0001	0.0001	0.0001	0.0001	0.0001	0.0001	0.0001	0.0001
TRITD1Av1G120320	TRITD1Av1G120320.1;TRITD1Av1G120320.2;TRITD1Av1G120320.3	chr1A	predicted protein [Hordeum vulgare subsp. vulgare];homeobox protein BEL1 homolog [Aegilops tauschii subsp. tauschii]	1.23006	4.07513	1.2407	6.72827	1.02448	5.7993	1.5507	5.63847
TRITD1Av1G120420	TRITD1Av1G120420.1	chr1A	hypothetical protein TRIUR3_15654 [Triticum urartu]	0.0001	0.0001	0.0001	0.0001	0.0001	0.0001	0.0001	0.0001
TRITD1Av1G120510	TRITD1Av1G120510.1;TRITD1Av1G120510.2;TRITD1Av1G120510.3;TRITD1Av1G120510.4;TRITD1Av1G120510.5;TRITD1Av1G120510.6;TRITD1Av1G120510.7;TRITD1Av1G120510.8;TRITD1Av1G120510.9;TRITD1Av1G120510.10;TRITD1Av1G120510.11;TRITD1Av1G120510.12;TRITD1Av1G120510.13;TRITD1Av1G120510.14;TRITD1Av1G120510.15;TRITD1Av1G120510.16;TRITD1Av1G120510.17;TRITD1Av1G120510.18;TRITD1Av1G120510.19;TRITD1Av1G120510.20;TRITD1Av…	chr1A	Xanthine dehydrogenase [Triticum urartu];xanthine dehydrogenase [Aegilops tauschii subsp. tauschii]	9.988	20.8686	7.94851	37.6775	8.5065	18.3286	10.0524	36.5691
TRITD1Av1G120570	TRITD1Av1G120570.1;TRITD1Av1G120570.2;TRITD1Av1G120570.3;TRITD1Av1G120570.4;TRITD1Av1G120570.5;TRITD1Av1G120570.6;TRITD1Av1G120570.7;TRITD1Av1G120570.8;TRITD1Av1G120570.9;TRITD1Av1G120570.10;TRITD1Av1G120570.11;TRITD1Av1G120570.12	chr1A	hypothetical protein TRIUR3_19872 [Triticum urartu];non-lysosomal glucosylceramidase-like [Aegilops tauschii subsp. tauschii]	0.288694	11.9769	0.606521	10.1556	0.71451	9.89618	0.449843	7.10772
TRITD1Av1G120600	TRITD1Av1G120600.1	chr1A	unnamed protein product [Triticum aestivum]	0.0001	0.0001	0.0001	0.0001	0.0001	0.0001	0.0001	0.022209
TRITD1Av1G120610	TRITD1Av1G120610.1;TRITD1Av1G120610.2	chr1A	probable RNA-binding protein 18 [Aegilops tauschii subsp. tauschii]	6.0816	2.70077	7.27345	3.15915	5.4534	1.79468	8.78749	3.39092
TRITD1Av1G120620	TRITD1Av1G120620.1	chr1A	uncharacterized protein LOC109742034 [Aegilops tauschii subsp. tauschii]	0.0001	0.595056	0.0001	0.048862	0.0001	0.143586	0.0001	0.190994
TRITD1Av1G120630	TRITD1Av1G120630.1;TRITD1Av1G120630.2;TRITD1Av1G120630.3;TRITD1Av1G120630.10;TRITD1Av1G120630.4;TRITD1Av1G120630.5;TRITD1Av1G120630.6;TRITD1Av1G120630.7;TRITD1Av1G120630.8;TRITD1Av1G120630.9;TRITD1Av1G120630.11;TRITD1Av1G120630.12;TRITD1Av1G120630.13;TRITD1Av1G120630.14;TRITD1Av1G120630.15	chr1A	uncharacterized GPI-anchored protein At1g61900 [Aegilops tauschii subsp. tauschii];predicted protein [Hordeum vulgare subsp. vulgare]	16.3066	4.05058	15.341	4.23606	17.1741	3.91795	14.2286	4.07665
TRITD1Av1G120740	TRITD1Av1G120740.1;TRITD1Av1G120740.2;TRITD1Av1G120740.3	chr1A	NADH-ubiquinone oxidoreductase chain 4 (mitochondrion) [Triticum aestivum];NADH dehydrogenase subunit 4 (mitochondrion) [Hordeum vulgare subsp. vulgare];NADH dehydrogenase subunit 4 (mitochondrion) [Oryza minuta]	0.0001	0.0001	0.0001	0.0285027	0.0001	0.0129493	0.0380978	0.0001
TRITD1Av1G120790	TRITD1Av1G120790.1;TRITD1Av1G120790.2	chr1A	desumoylating isopeptidase 2-like [Aegilops tauschii subsp. tauschii];hypothetical protein TRIUR3_07091 [Triticum urartu]	48.3743	26.9374	44.2875	20.5192	43.281	19.0215	49.739	17.9287
TRITD1Av1G120850	TRITD1Av1G120850.1	chr1A	L-type lectin-domain containing receptor kinase S.4 [Oryza sativa Japonica Group]	0.010127	4.90741	0.0001	1.26565	0.0001	1.93006	0.031968	0.656238
TRITD1Av1G120860	TRITD1Av1G120860.1;TRITD1Av1G120860.2;TRITD1Av1G120860.3;TRITD1Av1G120860.4	chr1A	predicted protein [Hordeum vulgare subsp. vulgare]	21.5	54.0693	20.0231	24.1272	21.8544	32.1846	18.2553	31.6018
TRITD1Av1G121110	TRITD1Av1G121110.1;TRITD1Av1G121110.2;TRITD1Av1G121110.3;TRITD1Av1G121110.4;TRITD1Av1G121110.5;TRITD1Av1G121110.6;TRITD1Av1G121110.7;TRITD1Av1G121110.8;TRITD1Av1G121110.9;TRITD1Av1G121110.10;TRITD1Av1G121110.11	chr1A	peptidyl-prolyl cis-trans isomerase PASTICCINO1 [Aegilops tauschii subsp. tauschii];Peptidyl-prolyl isomerase PASTICCINO1 [Triticum urartu]	8.30671	20.3628	9.74487	19.3548	8.91584	14.0356	8.22381	14.2779
TRITD1Av1G121140	TRITD1Av1G121140.1	chr1A	hypothetical protein TRIUR3_29314 [Triticum urartu]	0.198197	0.286562	0.453511	0.474707	0.261987	0.4624	0.493604	0.714898
TRITD1Av1G121360	TRITD1Av1G121360.1;TRITD1Av1G121360.2;TRITD1Av1G121360.3	chr1A	hypothetical protein TRIUR3_22605 [Triticum urartu]	4.05476	1.28094	4.40161	2.39644	5.1781	1.69246	4.15184	3.66605
TRITD1Av1G121370	TRITD1Av1G121370.1	chr1A	hypothetical protein TRIUR3_22604 [Triticum urartu]	1.14795	0.0001	2.48723	0.0001	0.828478	0.0001	2.08058	0.0001
TRITD1Av1G121550	TRITD1Av1G121550.1;TRITD1Av1G121550.2	chr1A	probable serine/threonine-protein kinase At1g01540 isoform X2 [Aegilops tauschii subsp. tauschii]	0.207893	0.0001	0.0001	0.0001	0.133537	0.0001	0.100031	0.0001
TRITD1Av1G121560	TRITD1Av1G121560.1	chr1A	predicted protein [Hordeum vulgare subsp. vulgare]	1.50322	3.00304	1.20735	5.27757	0.96479	5.71668	1.96849	9.81936
TRITD1Av1G121570	TRITD1Av1G121570.1;TRITD1Av1G121570.2;TRITD1Av1G121570.3;TRITD1Av1G121570.4;TRITD1Av1G121570.5	chr1A	predicted protein [Hordeum vulgare subsp. vulgare];C-terminal binding protein AN-like [Aegilops tauschii subsp. tauschii]	8.55754	6.25412	9.5229	5.36122	9.48844	3.84569	7.70241	4.49395
TRITD1Av1G121720	TRITD1Av1G121720.1	chr1A	hypothetical protein TRIUR3_26453 [Triticum urartu]	0.158661	0.0001	0.518517	0.0001	0.118293	0.072738	0.247591	0.017601
TRITD1Av1G121790	TRITD1Av1G121790.1	chr1A	hypothetical protein TRIUR3_30039 [Triticum urartu]	0.0001	0.0001	0.0001	0.0001	0.0001	0.0001	0.0001	0.0001
TRITD1Av1G121850	TRITD1Av1G121850.1	chr1A	hypothetical protein TRIUR3_34300 [Triticum urartu]	0.371408	35.5673	2.29382	140.023	0.315055	70.0678	2.11291	97.9762
TRITD1Av1G121890	TRITD1Av1G121890.1	chr1A	probable lysophospholipase BODYGUARD 3 [Aegilops tauschii subsp. tauschii]	0.317938	0.0001	0.252884	0.090861	0.449275	0.0001	0.481612	0.0001
TRITD1Av1G122000	TRITD1Av1G122000.1;TRITD1Av1G122000.2;TRITD1Av1G122000.3;TRITD1Av1G122000.4;TRITD1Av1G122000.5;TRITD1Av1G122000.6;TRITD1Av1G122000.7;TRITD1Av1G122000.10;TRITD1Av1G122000.8;TRITD1Av1G122000.9;TRITD1Av1G122000.11;TRITD1Av1G122000.12;TRITD1Av1G122000.13;TRITD1Av1G122000.14;TRITD1Av1G122000.15;TRITD1Av1G122000.16;TRITD1Av1G122000.17	chr1A	U2 snRNP-associated SURP motif-containing protein [Triticum urartu];protein RRC1-like isoform X1 [Aegilops tauschii subsp. tauschii];protein RRC1-like isoform X2 [Aegilops tauschii subsp. tauschii]	6.70125	4.26987	7.74179	6.30023	7.78535	4.4622	6.44704	4.40221
TRITD1Av1G122060	TRITD1Av1G122060.1;TRITD1Av1G122060.2;TRITD1Av1G122060.3;TRITD1Av1G122060.4	chr1A	transcription factor RF2a-like [Aegilops tauschii subsp. tauschii];predicted protein [Hordeum vulgare subsp. vulgare]	0.25706	0.0001	0.669079	0.0263788	0.566134	0.134346	0.739312	0.124307
TRITD1Av1G122200	TRITD1Av1G122200.1;TRITD1Av1G122200.2;TRITD1Av1G122200.3	chr1A	probable glutathione S-transferase GSTU6 [Aegilops tauschii subsp. tauschii];putative glutathione S-transferase GSTU6 [Triticum urartu]	1.8553	0.0001	3.90106	0.24228	2.81043	0.035816	4.15098	0.04288
TRITD1Av1G122210	TRITD1Av1G122210.1	chr1A	putative glutathione S-transferase GSTU6 [Triticum urartu]	0.0001	5.74484	0.520017	4.37739	0.129	2.40276	0.153274	9.18978
TRITD1Av1G122220	TRITD1Av1G122220.1;TRITD1Av1G122220.2;TRITD1Av1G122220.3;TRITD1Av1G122220.4	chr1A	putative glutathione S-transferase GSTU6 [Triticum urartu];probable glutathione S-transferase GSTU6 [Aegilops tauschii subsp. tauschii]	0.150431	0.923781	0.390842	8.02844	0.196521	0.3592	0.31302	33.5138
TRITD1Av1G122240	TRITD1Av1G122240.1;TRITD1Av1G122240.2	chr1A	putative glutathione S-transferase GSTU6 [Triticum urartu];probable glutathione S-transferase GSTU6 [Aegilops tauschii subsp. tauschii]	2.22729	9.41376	3.60939	7.45408	1.438	5.08548	3.18381	38.7859
TRITD1Av1G122280	TRITD1Av1G122280.1;TRITD1Av1G122280.2	chr1A	putative glutathione S-transferase GSTU6 [Triticum urartu]	0.592894	8.30125	1.36893	4.48025	0.940807	7.24646	1.29482	31.6842
TRITD1Av1G122290	TRITD1Av1G122290.1;TRITD1Av1G122290.2	chr1A	probable glutathione S-transferase GSTU6 [Aegilops tauschii subsp. tauschii]	12.5989	139.415	7.87754	66.1346	13.3296	96.9006	10.6534	117.017
TRITD1Av1G122360	TRITD1Av1G122360.1	chr1A	putative glutathione S-transferase [Triticum urartu]	0.0001	0.226834	0.0001	0.0001	0.0001	0.0001	0.0001	0.0001
TRITD1Av1G122380	TRITD1Av1G122380.1	chr1A	putative glutathione S-transferase [Triticum urartu]	0.0001	0.0001	0.0001	0.132305	0.0001	0.0001	0.0001	0.0001
TRITD1Av1G122500	TRITD1Av1G122500.1;TRITD1Av1G122500.2;TRITD1Av1G122500.3;TRITD1Av1G122500.4;TRITD1Av1G122500.5;TRITD1Av1G122500.6	chr1A	cytochrome P450 704C1-like [Aegilops tauschii subsp. tauschii]	2.82886	0.0001	3.32852	0.0001	2.55234	0.0176828	2.8407	0.0001
TRITD1Av1G122580	TRITD1Av1G122580.1	chr1A	unnamed protein product [Triticum aestivum]	0.0001	0.0001	0.0001	0.0001	0.0001	0.0001	0.0001	0.0001
TRITD1Av1G122760	TRITD1Av1G122760.1;TRITD1Av1G122760.2;TRITD1Av1G122760.3;TRITD1Av1G122760.4;TRITD1Av1G122760.5;TRITD1Av1G122760.6	chr1A	phospholipase D gamma 1-like isoform X1 [Aegilops tauschii subsp. tauschii];Phospholipase D beta 1 [Triticum urartu]	8.33042	10.4159	7.83235	9.77072	8.74998	5.91653	6.98908	8.50585
TRITD1Av1G122770	TRITD1Av1G122770.1;TRITD1Av1G122770.2	chr1A	protein HOTHEAD-like [Aegilops tauschii subsp. tauschii]	0.0780107	0.0001	0.13226	0.0001	0.0865406	0.0001	0.112824	0.0140362
TRITD1Av1G122780	TRITD1Av1G122780.1;TRITD1Av1G122780.2;TRITD1Av1G122780.3;TRITD1Av1G122780.4	chr1A	uncharacterized protein LOC109761482 [Aegilops tauschii subsp. tauschii]	53.0272	8.16157	42.5551	9.28345	69.835	7.11458	39.5093	6.70885
TRITD1Av1G122870	TRITD1Av1G122870.1;TRITD1Av1G122870.2	chr1A	uncharacterized protein LOC109743516 [Aegilops tauschii subsp. tauschii];hypothetical protein TRIUR3_28628 [Triticum urartu]	1.04437	0.0001	1.40316	0.0001	1.23525	0.0001	1.24377	0.0220448
TRITD1Av1G122880	TRITD1Av1G122880.1	chr1A	hypothetical protein TRIUR3_07396 [Triticum urartu]	0.0001	0.0001	0.0001	0.0001	0.0001	0.0001	0.0001	0.0001
TRITD1Av1G122990	TRITD1Av1G122990.1	chr1A	ethylene-responsive transcription factor ERF026-like [Aegilops tauschii subsp. tauschii]	0.0001	0.0001	0.041154	0.249853	0.0001	0.0001	0.045678	0.088696
TRITD1Av1G123080	TRITD1Av1G123080.1	chr1A	arogenate dehydratase 3, chloroplastic-like [Aegilops tauschii subsp. tauschii]	3.6116	5.92737	2.97478	9.10853	2.55723	4.89975	2.51845	5.49635
TRITD1Av1G123180	TRITD1Av1G123180.1	chr1A	protein DETOXIFICATION 49-like [Aegilops tauschii subsp. tauschii]	0.0001	0.0001	0.0001	0.08266	0.0001	0.0001	0.0001	0.043979
TRITD1Av1G123230	TRITD1Av1G123230.1;TRITD1Av1G123230.2;TRITD1Av1G123230.3	chr1A	2-oxoglutarate-Fe(II) type oxidoreductase [Aegilops tauschii subsp. tauschii];predicted protein, partial [Hordeum vulgare subsp. vulgare]	17.4039	25.6947	18.6555	29.2279	17.7584	22.3531	17.0056	33.461
TRITD1Av1G123300	TRITD1Av1G123300.1	chr1A	hypothetical protein TRIUR3_30660 [Triticum urartu]	2.08749	0.0001	3.20631	0.0001	3.89123	0.0001	3.1284	0.0001
TRITD1Av1G123390	TRITD1Av1G123390.1;TRITD1Av1G123390.2	chr1A	uncharacterized protein LOC109780827 isoform X1 [Aegilops tauschii subsp. tauschii]	5.35789	0.490928	6.41549	0.93259	4.44497	1.51131	3.89973	1.09644
TRITD1Av1G123400	TRITD1Av1G123400.1;TRITD1Av1G123400.2;TRITD1Av1G123400.3;TRITD1Av1G123400.4	chr1A	predicted protein [Hordeum vulgare subsp. vulgare];hypothetical protein TRIUR3_22053 [Triticum urartu]	0.79837	0.95966	0.683023	0.718242	1.00091	2.4373	0.566094	2.1639
TRITD1Av1G123620	TRITD1Av1G123620.1	chr1A	hypothetical protein TRIUR3_28016 [Triticum urartu]	12.8384	24.3852	13.2886	23.2882	13.9451	29.1037	14.8234	25.31
TRITD1Av1G123720	TRITD1Av1G123720.1	chr1A	unnamed protein product [Triticum aestivum]	0.0001	0.0001	0.0001	0.0001	0.0001	0.0001	0.0001	0.0001
TRITD1Av1G123850	TRITD1Av1G123850.1	chr1A	uncharacterized protein LOC109761932 [Aegilops tauschii subsp. tauschii]	0.876093	5.42792	1.41677	2.69363	0.945856	2.7815	1.59444	3.89292
TRITD1Av1G123950	TRITD1Av1G123950.1;TRITD1Av1G123950.2	chr1A	COP9 signalosome complex subunit 1 [Triticum urartu]	8.24627	8.32094	8.62023	6.1433	9.14257	8.00913	8.80401	7.68241
TRITD1Av1G123960	TRITD1Av1G123960.1	chr1A	rhomboid [Triticum turgidum subsp. durum]	1.87554	0.073608	4.0198	0.858792	1.65497	0.413078	3.22923	1.31647
TRITD1Av1G124110	TRITD1Av1G124110.1;TRITD1Av1G124110.2;TRITD1Av1G124110.3	chr1A	shaggy-related protein kinase alpha-like [Aegilops tauschii subsp. tauschii]	7.31444	3.62868	9.21331	5.49765	7.57516	3.05709	7.96085	4.97971
[truncated: 64,890 more rows]
